# Supplementary material for: Vibrio cholerae’s ToxRS bile sensing system
Source: eLife. 2023 Sep 28;12:e88721. doi: 10.7554/eLife.88721 (PMC10624426; doi:10.7554/eLife.88721)
Supplement: Figure 4—source data 1. [file elife-88721-fig4-data1.zip]

Archive with 2 entries (2 files):
- MMS_source_data/AnalysisReport_20230505_071110Z.pdf
- MMS_source_data/pdata_rawSummary.csv
