# Supplementary material for: Vibrio cholerae’s ToxRS bile sensing system
Source: eLife. 2023 Sep 28;12:e88721. doi: 10.7554/eLife.88721 (PMC10624426; doi:10.7554/eLife.88721)
Supplement: Figure 5—source data 1. [file elife-88721-fig5-data1.zip]

Archive with 13 entries (10 files):
- ToxSRp/0_apo/
- ToxSRp/0_apo/bilapo.top
- ToxSRp/0_apo/MD.1.dcd
- ToxSRp/0_apo/MD.2.dcd
- ToxSRp/0_apo/MD.3.dcd
- ToxSRp/1_bile/
- ToxSRp/1_bile/MD.1.dcd
- ToxSRp/1_bile/MD.2.dcd
- ToxSRp/1_bile/MD.3.dcd
- ToxSRp/1_bile/protbil.top
- ToxSRp/2_severalbiles/
- ToxSRp/2_severalbiles/MD.dcd
- ToxSRp/2_severalbiles/multibil.top
