# Supplementary material for: Vibrio cholerae’s ToxRS bile sensing system
Source: eLife. 2023 Sep 28;12:e88721. doi: 10.7554/eLife.88721 (PMC10624426; doi:10.7554/eLife.88721)
Supplement: Figure 6—source data 1. [file elife-88721-fig6-data1.zip]

Archive with 2 entries (2 files):
- SEC_MALS_source_data/ToxRSp_plus_bile.afe7
- SEC_MALS_source_data/ToxRSp_ref.afe7
