# Supplementary material for: Vibrio cholerae’s ToxRS bile sensing system
Source: eLife. 2023 Sep 28;12:e88721. doi: 10.7554/eLife.88721 (PMC10624426; doi:10.7554/eLife.88721)
Supplement: Figure 6—figure supplement 4—source data 1. [file elife-88721-fig6-figsupp4-data1.zip]

Archive with 6 entries (6 files):
- ToxSp_plus_bile_STD/STD_5000Hz_1r
- ToxSp_plus_bile_STD/STD_5000Hz_ref_1r
- ToxSp_plus_bile_STD/STD_6000Hz_1r
- ToxSp_plus_bile_STD/STD_6000Hz_ref_1r
- ToxSp_plus_bile_STD/STD_off_resonance_1r
- ToxSp_plus_bile_STD/STD_off_resonance_ref_1r
