# Supplementary material for: Vibrio cholerae’s ToxRS bile sensing system
Source: eLife. 2023 Sep 28;12:e88721. doi: 10.7554/eLife.88721 (PMC10624426; doi:10.7554/eLife.88721)
Supplement: Figure 7—source data 1. [file elife-88721-fig7-data1.zip]

Archive with 6 entries (6 files):
- ToxRSp_bile_titration_I/ToxRSp_0_1_2rr
- ToxRSp_bile_titration_I/ToxRSp_0_2_2rr
- ToxRSp_bile_titration_I/ToxRSp_0_3_2rr
- ToxRSp_bile_titration_I/ToxRSp_0_4_2rr
- ToxRSp_bile_titration_I/ToxRSp_0_5_2rr
- ToxRSp_bile_titration_I/ToxRSp_0_7_2rr
