# Supplementary material for: Vibrio cholerae’s ToxRS bile sensing system
Source: eLife. 2023 Sep 28;12:e88721. doi: 10.7554/eLife.88721 (PMC10624426; doi:10.7554/eLife.88721)
Supplement: Figure 7—source data 2. [file elife-88721-fig7-data2.zip]

Archive with 5 entries (5 files):
- ToxRSp_bile_titration_II/ToxRSp_0_8_2rr
- ToxRSp_bile_titration_II/ToxRSp_1_2rr
- ToxRSp_bile_titration_II/ToxRSp_ref_2rr
- ToxRSp_bile_titration_II/ToxRSp_SCH_1_5_2rr
- ToxRSp_bile_titration_II/ToxRSp_SCH_2_2rr
