# Supplementary material for: Vibrio cholerae’s ToxRS bile sensing system
Source: eLife. 2023 Sep 28;12:e88721. doi: 10.7554/eLife.88721 (PMC10624426; doi:10.7554/eLife.88721)
Supplement: Figure 8—source data 1. [file elife-88721-fig8-data1.zip]

Archive with 8 entries (8 files):
- ToxRp_plus_bile/ToxRp_bile_1to1.nv
- ToxRp_plus_bile/ToxRp_bile_1to100.nv
- ToxRp_plus_bile/ToxRp_bile_1to13.nv
- ToxRp_plus_bile/ToxRp_bile_1to150.nv
- ToxRp_plus_bile/ToxRp_bile_1to200.nv
- ToxRp_plus_bile/ToxRp_bile_1to3.nv
- ToxRp_plus_bile/ToxRp_bile_1to50.nv
- ToxRp_plus_bile/ToxRp_bile_ref.nv
