# Supplementary material for: Vibrio cholerae’s ToxRS bile sensing system
Source: eLife. 2023 Sep 28;12:e88721. doi: 10.7554/eLife.88721 (PMC10624426; doi:10.7554/eLife.88721)
Supplement: Figure 10—source data 1. [file elife-88721-fig10-data1.zip]

Archive with 10 entries (10 files):
- Vibrio_structures/alignolytocus_new_RS.pdb
- Vibrio_structures/atlanticus_00.pdb
- Vibrio_structures/diabolicus_00.pdb
- Vibrio_structures/fischeri_00.pdb
- Vibrio_structures/mimicus_00.pdb
- Vibrio_structures/nigripulche_00.pdb
- Vibrio_structures/parahaemolyticus_00.pdb
- Vibrio_structures/rotiferanus_new.cif
- Vibrio_structures/tapetis_00.pdb
- Vibrio_structures/Vulnific_01.pdb
