# Supplementary material for: Vibrio cholerae’s ToxRS bile sensing system
Source: eLife. 2023 Sep 28;12:e88721. doi: 10.7554/eLife.88721 (PMC10624426; doi:10.7554/eLife.88721)
Supplement: Figure 10—source data 1. [file elife-88721-fig10-data1.zip › Vibrio_structures/alignolytocus_new_RS.pdb]

ATOM      1  N   PRO A 199     -17.592  21.689  11.291  1.00 49.38           N  
ATOM      2  CA  PRO A 199     -17.459  20.254  11.084  1.00 49.38           C  
ATOM      3  C   PRO A 199     -16.356  20.126  10.055  1.00 49.38           C  
ATOM      4  O   PRO A 199     -16.579  20.629   8.957  1.00 49.38           O  
ATOM      5  CB  PRO A 199     -18.821  19.780  10.561  1.00 49.38           C  
ATOM      6  CG  PRO A 199     -19.453  21.037   9.959  1.00 49.38           C  
ATOM      7  CD  PRO A 199     -18.880  22.166  10.810  1.00 49.38           C  
ATOM      8  HA  PRO A 199     -17.192  19.738  12.007  1.00 49.38           H  
ATOM      9  HB2 PRO A 199     -19.427  19.442  11.402  1.00 49.38           H  
ATOM     10  HB3 PRO A 199     -18.725  18.983   9.824  1.00 49.38           H  
ATOM     11  HG2 PRO A 199     -20.541  21.007  10.014  1.00 49.38           H  
ATOM     12  HG3 PRO A 199     -19.131  21.158   8.924  1.00 49.38           H  
ATOM     13  HD2 PRO A 199     -19.541  22.359  11.655  1.00 49.38           H  
ATOM     14  HD3 PRO A 199     -18.774  23.062  10.199  1.00 49.38           H  
ATOM     15  N   ALA A 200     -15.178  19.644  10.490  1.00 53.14           N  
ATOM     16  CA  ALA A 200     -13.889  19.810   9.816  1.00 53.14           C  
ATOM     17  C   ALA A 200     -14.140  19.929   8.321  1.00 53.14           C  
ATOM     18  O   ALA A 200     -14.571  18.923   7.756  1.00 53.14           O  
ATOM     19  CB  ALA A 200     -13.020  18.590  10.155  1.00 53.14           C  
ATOM     20  H   ALA A 200     -15.136  19.334  11.451  1.00 53.14           H  
ATOM     21  HA  ALA A 200     -13.402  20.716  10.174  1.00 53.14           H  
ATOM     22  HB1 ALA A 200     -13.519  17.672   9.845  1.00 53.14           H  
ATOM     23  HB2 ALA A 200     -12.829  18.554  11.227  1.00 53.14           H  
ATOM     24  HB3 ALA A 200     -12.069  18.665   9.628  1.00 53.14           H  
ATOM     25  N   GLU A 201     -14.085  21.172   7.789  1.00 54.14           N  
ATOM     26  CA  GLU A 201     -14.675  21.524   6.486  1.00 54.14           C  
ATOM     27  C   GLU A 201     -14.412  20.367   5.556  1.00 54.14           C  
ATOM     28  O   GLU A 201     -13.236  20.060   5.358  1.00 54.14           O  
ATOM     29  CB  GLU A 201     -14.027  22.774   5.862  1.00 54.14           C  
ATOM     30  CG  GLU A 201     -14.705  24.086   6.265  1.00 54.14           C  
ATOM     31  CD  GLU A 201     -14.084  25.317   5.576  1.00 54.14           C  
ATOM     32  OE1 GLU A 201     -14.690  26.405   5.716  1.00 54.14           O  
ATOM     33  OE2 GLU A 201     -13.005  25.192   4.954  1.00 54.14           O1-
ATOM     34  H   GLU A 201     -13.754  21.932   8.366  1.00 54.14           H  
ATOM     35  HA  GLU A 201     -15.751  21.669   6.586  1.00 54.14           H  
ATOM     36  HB2 GLU A 201     -14.101  22.698   4.777  1.00 54.14           H  
ATOM     37  HB3 GLU A 201     -12.970  22.805   6.130  1.00 54.14           H  
ATOM     38  HG2 GLU A 201     -15.762  24.024   6.007  1.00 54.14           H  
ATOM     39  HG3 GLU A 201     -14.628  24.201   7.346  1.00 54.14           H  
ATOM     40  N   SER A 202     -15.482  19.675   5.132  1.00 61.00           N  
ATOM     41  CA  SER A 202     -15.372  18.428   4.380  1.00 61.00           C  
ATOM     42  C   SER A 202     -14.257  18.609   3.370  1.00 61.00           C  
ATOM     43  O   SER A 202     -14.386  19.386   2.424  1.00 61.00           O  
ATOM     44  CB  SER A 202     -16.686  18.109   3.664  1.00 61.00           C  
ATOM     45  OG  SER A 202     -16.498  17.108   2.688  1.00 61.00           O  
ATOM     46  H   SER A 202     -16.391  19.954   5.472  1.00 61.00           H  
ATOM     47  HA  SER A 202     -15.126  17.610   5.058  1.00 61.00           H  
ATOM     48  HB2 SER A 202     -17.062  19.007   3.174  1.00 61.00           H  
ATOM     49  HB3 SER A 202     -17.419  17.771   4.395  1.00 61.00           H  
ATOM     50  HG  SER A 202     -16.319  17.518   1.839  1.00 61.00           H  
ATOM     51  N   GLN A 203     -13.129  17.941   3.608  1.00 79.86           N  
ATOM     52  CA  GLN A 203     -11.930  18.151   2.798  1.00 79.86           C  
ATOM     53  C   GLN A 203     -12.112  17.589   1.402  1.00 79.86           C  
ATOM     54  O   GLN A 203     -11.217  17.706   0.573  1.00 79.86           O  
ATOM     55  CB  GLN A 203     -10.746  17.489   3.465  1.00 79.86           C  
ATOM     56  CG  GLN A 203     -10.379  18.243   4.749  1.00 79.86           C  
ATOM     57  CD  GLN A 203      -9.514  17.379   5.610  1.00 79.86           C  
ATOM     58  NE2 GLN A 203      -8.684  17.937   6.465  1.00 79.86           N  
ATOM     59  OE1 GLN A 203      -9.600  16.172   5.528  1.00 79.86           O  
ATOM     60  H   GLN A 203     -13.048  17.422   4.471  1.00 79.86           H  
ATOM     61  HA  GLN A 203     -11.743  19.221   2.704  1.00 79.86           H  
ATOM     62  HB2 GLN A 203     -11.028  16.454   3.658  1.00 79.86           H  
ATOM     63  HB3 GLN A 203      -9.879  17.495   2.804  1.00 79.86           H  
ATOM     64  HG2 GLN A 203      -9.860  19.168   4.497  1.00 79.86           H  
ATOM     65  HG3 GLN A 203     -11.266  18.485   5.335  1.00 79.86           H  
ATOM     66 HE21 GLN A 203      -8.154  17.283   7.024  1.00 79.86           H  
ATOM     67 HE22 GLN A 203      -8.659  18.939   6.582  1.00 79.86           H  
ATOM     68  N   PHE A 204     -13.285  17.021   1.146  1.00 87.87           N  
ATOM     69  CA  PHE A 204     -13.768  16.612  -0.137  1.00 87.87           C  
ATOM     70  C   PHE A 204     -14.910  17.525  -0.583  1.00 87.87           C  
ATOM     71  O   PHE A 204     -15.835  17.829   0.175  1.00 87.87           O  
ATOM     72  CB  PHE A 204     -14.162  15.138  -0.068  1.00 87.87           C  
ATOM     73  CG  PHE A 204     -13.036  14.264   0.447  1.00 87.87           C  
ATOM     74  CD1 PHE A 204     -12.066  13.773  -0.446  1.00 87.87           C  
ATOM     75  CD2 PHE A 204     -12.905  14.022   1.829  1.00 87.87           C  
ATOM     76  CE1 PHE A 204     -10.947  13.081   0.046  1.00 87.87           C  
ATOM     77  CE2 PHE A 204     -11.780  13.342   2.319  1.00 87.87           C  
ATOM     78  CZ  PHE A 204     -10.792  12.893   1.430  1.00 87.87           C  
ATOM     79  H   PHE A 204     -13.947  16.979   1.907  1.00 87.87           H  
ATOM     80  HA  PHE A 204     -12.940  16.703  -0.839  1.00 87.87           H  
ATOM     81  HB2 PHE A 204     -14.417  14.819  -1.079  1.00 87.87           H  
ATOM     82  HB3 PHE A 204     -15.039  15.016   0.567  1.00 87.87           H  
ATOM     83  HD1 PHE A 204     -12.176  13.935  -1.508  1.00 87.87           H  
ATOM     84  HD2 PHE A 204     -13.654  14.383   2.518  1.00 87.87           H  
ATOM     85  HE1 PHE A 204     -10.194  12.703  -0.630  1.00 87.87           H  
ATOM     86  HE2 PHE A 204     -11.659  13.181   3.381  1.00 87.87           H  
ATOM     87  HZ  PHE A 204      -9.907  12.418   1.825  1.00 87.87           H  
ATOM     88  N   ARG A 205     -14.867  17.932  -1.848  1.00 91.75           N  
ATOM     89  CA  ARG A 205     -15.988  18.558  -2.550  1.00 91.75           C  
ATOM     90  C   ARG A 205     -16.599  17.547  -3.512  1.00 91.75           C  
ATOM     91  O   ARG A 205     -15.867  16.780  -4.138  1.00 91.75           O  
ATOM     92  CB  ARG A 205     -15.543  19.863  -3.234  1.00 91.75           C  
ATOM     93  CG  ARG A 205     -14.572  19.638  -4.406  1.00 91.75           C  
ATOM     94  CD  ARG A 205     -14.121  20.955  -5.045  1.00 91.75           C  
ATOM     95  NE  ARG A 205     -13.273  20.704  -6.233  1.00 91.75           N  
ATOM     96  CZ  ARG A 205     -13.642  20.715  -7.506  1.00 91.75           C  
ATOM     97  NH1 ARG A 205     -14.851  21.029  -7.880  1.00 91.75           N1+
ATOM     98  NH2 ARG A 205     -12.798  20.388  -8.447  1.00 91.75           N  
ATOM     99  H   ARG A 205     -14.087  17.604  -2.400  1.00 91.75           H  
ATOM    100  HA  ARG A 205     -16.757  18.814  -1.820  1.00 91.75           H  
ATOM    101  HB2 ARG A 205     -15.069  20.504  -2.491  1.00 91.75           H  
ATOM    102  HB3 ARG A 205     -16.429  20.376  -3.609  1.00 91.75           H  
ATOM    103  HG2 ARG A 205     -15.069  19.045  -5.174  1.00 91.75           H  
ATOM    104  HG3 ARG A 205     -13.693  19.101  -4.051  1.00 91.75           H  
ATOM    105  HD2 ARG A 205     -14.999  21.544  -5.312  1.00 91.75           H  
ATOM    106  HD3 ARG A 205     -13.550  21.520  -4.309  1.00 91.75           H  
ATOM    107  HE  ARG A 205     -12.333  20.383  -6.047  1.00 91.75           H  
ATOM    108 HH11 ARG A 205     -15.561  21.157  -7.173  1.00 91.75           H  
ATOM    109 HH12 ARG A 205     -15.118  20.913  -8.847  1.00 91.75           H  
ATOM    110 HH21 ARG A 205     -13.121  20.219  -9.389  1.00 91.75           H  
ATOM    111 HH22 ARG A 205     -11.858  20.100  -8.215  1.00 91.75           H  
ATOM    112  N   GLN A 206     -17.914  17.586  -3.676  1.00 94.40           N  
ATOM    113  CA  GLN A 206     -18.583  16.820  -4.722  1.00 94.40           C  
ATOM    114  C   GLN A 206     -18.286  17.444  -6.096  1.00 94.40           C  
ATOM    115  O   GLN A 206     -18.337  18.668  -6.247  1.00 94.40           O  
ATOM    116  CB  GLN A 206     -20.083  16.737  -4.407  1.00 94.40           C  
ATOM    117  CG  GLN A 206     -20.798  15.695  -5.280  1.00 94.40           C  
ATOM    118  CD  GLN A 206     -22.270  15.518  -4.922  1.00 94.40           C  
ATOM    119  NE2 GLN A 206     -23.001  14.779  -5.727  1.00 94.40           N  
ATOM    120  OE1 GLN A 206     -22.780  16.051  -3.948  1.00 94.40           O  
ATOM    121  H   GLN A 206     -18.469  18.222  -3.120  1.00 94.40           H  
ATOM    122  HA  GLN A 206     -18.184  15.806  -4.711  1.00 94.40           H  
ATOM    123  HB2 GLN A 206     -20.542  17.715  -4.556  1.00 94.40           H  
ATOM    124  HB3 GLN A 206     -20.206  16.454  -3.362  1.00 94.40           H  
ATOM    125  HG2 GLN A 206     -20.307  14.728  -5.167  1.00 94.40           H  
ATOM    126  HG3 GLN A 206     -20.732  15.992  -6.327  1.00 94.40           H  
ATOM    127 HE21 GLN A 206     -22.571  14.291  -6.499  1.00 94.40           H  
ATOM    128 HE22 GLN A 206     -23.968  14.619  -5.480  1.00 94.40           H  
ATOM    129  N   ILE A 207     -17.954  16.616  -7.088  1.00 94.25           N  
ATOM    130  CA  ILE A 207     -17.710  17.033  -8.484  1.00 94.25           C  
ATOM    131  C   ILE A 207     -18.737  16.489  -9.472  1.00 94.25           C  
ATOM    132  O   ILE A 207     -18.826  17.000 -10.584  1.00 94.25           O  
ATOM    133  CB  ILE A 207     -16.281  16.690  -8.953  1.00 94.25           C  
ATOM    134  CG1 ILE A 207     -15.950  15.182  -8.877  1.00 94.25           C  
ATOM    135  CG2 ILE A 207     -15.300  17.540  -8.150  1.00 94.25           C  
ATOM    136  CD1 ILE A 207     -14.558  14.822  -9.415  1.00 94.25           C  
ATOM    137  H   ILE A 207     -17.881  15.634  -6.866  1.00 94.25           H  
ATOM    138  HA  ILE A 207     -17.819  18.116  -8.548  1.00 94.25           H  
ATOM    139  HB  ILE A 207     -16.193  17.006  -9.993  1.00 94.25           H  
ATOM    140 HG12 ILE A 207     -16.687  14.628  -9.458  1.00 94.25           H  
ATOM    141 HG13 ILE A 207     -16.006  14.847  -7.841  1.00 94.25           H  
ATOM    142 HG21 ILE A 207     -15.288  17.177  -7.122  1.00 94.25           H  
ATOM    143 HG22 ILE A 207     -14.311  17.480  -8.604  1.00 94.25           H  
ATOM    144 HG23 ILE A 207     -15.638  18.576  -8.158  1.00 94.25           H  
ATOM    145 HD11 ILE A 207     -14.450  13.738  -9.465  1.00 94.25           H  
ATOM    146 HD12 ILE A 207     -14.412  15.236 -10.413  1.00 94.25           H  
ATOM    147 HD13 ILE A 207     -13.786  15.213  -8.753  1.00 94.25           H  
ATOM    148  N   GLY A 208     -19.523  15.497  -9.063  1.00 93.49           N  
ATOM    149  CA  GLY A 208     -20.561  14.897  -9.887  1.00 93.49           C  
ATOM    150  C   GLY A 208     -21.366  13.854  -9.121  1.00 93.49           C  
ATOM    151  O   GLY A 208     -21.134  13.597  -7.936  1.00 93.49           O  
ATOM    152  H   GLY A 208     -19.388  15.104  -8.142  1.00 93.49           H  
ATOM    153  HA2 GLY A 208     -20.106  14.419 -10.753  1.00 93.49           H  
ATOM    154  HA3 GLY A 208     -21.241  15.672 -10.241  1.00 93.49           H  
ATOM    155  N   GLU A 209     -22.325  13.261  -9.814  1.00 95.14           N  
ATOM    156  CA  GLU A 209     -23.089  12.102  -9.365  1.00 95.14           C  
ATOM    157  C   GLU A 209     -23.404  11.256 -10.597  1.00 95.14           C  
ATOM    158  O   GLU A 209     -23.946  11.770 -11.579  1.00 95.14           O  
ATOM    159  CB  GLU A 209     -24.374  12.554  -8.657  1.00 95.14           C  
ATOM    160  CG  GLU A 209     -25.144  11.373  -8.046  1.00 95.14           C  
ATOM    161  CD  GLU A 209     -26.485  11.811  -7.438  1.00 95.14           C  
ATOM    162  OE1 GLU A 209     -27.448  11.015  -7.548  1.00 95.14           O  
ATOM    163  OE2 GLU A 209     -26.548  12.939  -6.896  1.00 95.14           O1-
ATOM    164  H   GLU A 209     -22.458  13.515 -10.782  1.00 95.14           H  
ATOM    165  HA  GLU A 209     -22.492  11.512  -8.669  1.00 95.14           H  
ATOM    166  HB2 GLU A 209     -24.105  13.248  -7.860  1.00 95.14           H  
ATOM    167  HB3 GLU A 209     -25.014  13.076  -9.368  1.00 95.14           H  
ATOM    168  HG2 GLU A 209     -25.329  10.626  -8.818  1.00 95.14           H  
ATOM    169  HG3 GLU A 209     -24.529  10.911  -7.274  1.00 95.14           H  
ATOM    170  N   TYR A 210     -23.052   9.971 -10.558  1.00 91.62           N  
ATOM    171  CA  TYR A 210     -23.208   9.073 -11.700  1.00 91.62           C  
ATOM    172  C   TYR A 210     -23.888   7.789 -11.256  1.00 91.62           C  
ATOM    173  O   TYR A 210     -23.362   7.063 -10.422  1.00 91.62           O  
ATOM    174  CB  TYR A 210     -21.849   8.807 -12.357  1.00 91.62           C  
ATOM    175  CG  TYR A 210     -21.121  10.080 -12.731  1.00 91.62           C  
ATOM    176  CD1 TYR A 210     -21.682  10.971 -13.663  1.00 91.62           C  
ATOM    177  CD2 TYR A 210     -19.922  10.410 -12.081  1.00 91.62           C  
ATOM    178  CE1 TYR A 210     -21.036  12.188 -13.944  1.00 91.62           C  
ATOM    179  CE2 TYR A 210     -19.257  11.617 -12.373  1.00 91.62           C  
ATOM    180  CZ  TYR A 210     -19.803  12.496 -13.326  1.00 91.62           C  
ATOM    181  OH  TYR A 210     -19.088  13.574 -13.732  1.00 91.62           O  
ATOM    182  H   TYR A 210     -22.623   9.603  -9.722  1.00 91.62           H  
ATOM    183  HA  TYR A 210     -23.845   9.546 -12.448  1.00 91.62           H  
ATOM    184  HB2 TYR A 210     -21.232   8.225 -11.672  1.00 91.62           H  
ATOM    185  HB3 TYR A 210     -21.999   8.211 -13.258  1.00 91.62           H  
ATOM    186  HD1 TYR A 210     -22.617  10.736 -14.150  1.00 91.62           H  
ATOM    187  HD2 TYR A 210     -19.512   9.709 -11.369  1.00 91.62           H  
ATOM    188  HE1 TYR A 210     -21.446  12.863 -14.681  1.00 91.62           H  
ATOM    189  HE2 TYR A 210     -18.307  11.856 -11.920  1.00 91.62           H  
ATOM    190  HH  TYR A 210     -19.312  13.743 -14.650  1.00 91.62           H  
ATOM    191  N   GLN A 211     -25.077   7.524 -11.807  1.00 88.50           N  
ATOM    192  CA  GLN A 211     -25.911   6.373 -11.431  1.00 88.50           C  
ATOM    193  C   GLN A 211     -26.124   6.272  -9.907  1.00 88.50           C  
ATOM    194  O   GLN A 211     -25.978   5.206  -9.323  1.00 88.50           O  
ATOM    195  CB  GLN A 211     -25.370   5.074 -12.060  1.00 88.50           C  
ATOM    196  CG  GLN A 211     -25.220   5.177 -13.587  1.00 88.50           C  
ATOM    197  CD  GLN A 211     -24.884   3.850 -14.256  1.00 88.50           C  
ATOM    198  NE2 GLN A 211     -24.532   3.852 -15.520  1.00 88.50           N  
ATOM    199  OE1 GLN A 211     -24.953   2.778 -13.696  1.00 88.50           O  
ATOM    200  H   GLN A 211     -25.445   8.184 -12.478  1.00 88.50           H  
ATOM    201  HA  GLN A 211     -26.903   6.539 -11.850  1.00 88.50           H  
ATOM    202  HB2 GLN A 211     -26.069   4.270 -11.830  1.00 88.50           H  
ATOM    203  HB3 GLN A 211     -24.405   4.822 -11.622  1.00 88.50           H  
ATOM    204  HG2 GLN A 211     -26.152   5.544 -14.017  1.00 88.50           H  
ATOM    205  HG3 GLN A 211     -24.426   5.886 -13.824  1.00 88.50           H  
ATOM    206 HE21 GLN A 211     -24.416   4.712 -16.038  1.00 88.50           H  
ATOM    207 HE22 GLN A 211     -24.285   2.951 -15.904  1.00 88.50           H  
ATOM    208  N   SER A 212     -26.440   7.407  -9.269  1.00 91.62           N  
ATOM    209  CA  SER A 212     -26.633   7.539  -7.814  1.00 91.62           C  
ATOM    210  C   SER A 212     -25.381   7.345  -6.951  1.00 91.62           C  
ATOM    211  O   SER A 212     -25.487   7.342  -5.728  1.00 91.62           O  
ATOM    212  CB  SER A 212     -27.807   6.678  -7.327  1.00 91.62           C  
ATOM    213  OG  SER A 212     -28.977   7.037  -8.042  1.00 91.62           O  
ATOM    214  H   SER A 212     -26.537   8.251  -9.814  1.00 91.62           H  
ATOM    215  HA  SER A 212     -26.920   8.575  -7.634  1.00 91.62           H  
ATOM    216  HB2 SER A 212     -27.592   5.619  -7.471  1.00 91.62           H  
ATOM    217  HB3 SER A 212     -27.971   6.856  -6.264  1.00 91.62           H  
ATOM    218  HG  SER A 212     -29.094   7.980  -7.903  1.00 91.62           H  
ATOM    219  N   VAL A 213     -24.197   7.252  -7.563  1.00 95.20           N  
ATOM    220  CA  VAL A 213     -22.915   7.239  -6.855  1.00 95.20           C  
ATOM    221  C   VAL A 213     -22.334   8.661  -6.839  1.00 95.20           C  
ATOM    222  O   VAL A 213     -21.974   9.180  -7.905  1.00 95.20           O  
ATOM    223  CB  VAL A 213     -21.938   6.240  -7.495  1.00 95.20           C  
ATOM    224  CG1 VAL A 213     -20.640   6.166  -6.686  1.00 95.20           C  
ATOM    225  CG2 VAL A 213     -22.544   4.832  -7.590  1.00 95.20           C  
ATOM    226  H   VAL A 213     -24.170   7.171  -8.569  1.00 95.20           H  
ATOM    227  HA  VAL A 213     -23.084   6.886  -5.837  1.00 95.20           H  
ATOM    228  HB  VAL A 213     -21.684   6.570  -8.502  1.00 95.20           H  
ATOM    229 HG11 VAL A 213     -19.963   5.473  -7.186  1.00 95.20           H  
ATOM    230 HG12 VAL A 213     -20.845   5.814  -5.675  1.00 95.20           H  
ATOM    231 HG13 VAL A 213     -20.157   7.141  -6.640  1.00 95.20           H  
ATOM    232 HG21 VAL A 213     -23.414   4.836  -8.247  1.00 95.20           H  
ATOM    233 HG22 VAL A 213     -21.813   4.137  -8.005  1.00 95.20           H  
ATOM    234 HG23 VAL A 213     -22.850   4.488  -6.602  1.00 95.20           H  
ATOM    235  N   PRO A 214     -22.237   9.329  -5.674  1.00 96.55           N  
ATOM    236  CA  PRO A 214     -21.604  10.636  -5.569  1.00 96.55           C  
ATOM    237  C   PRO A 214     -20.098  10.522  -5.824  1.00 96.55           C  
ATOM    238  O   PRO A 214     -19.428   9.619  -5.316  1.00 96.55           O  
ATOM    239  CB  PRO A 214     -21.920  11.141  -4.158  1.00 96.55           C  
ATOM    240  CG  PRO A 214     -22.076   9.853  -3.351  1.00 96.55           C  
ATOM    241  CD  PRO A 214     -22.672   8.873  -4.362  1.00 96.55           C  
ATOM    242  HA  PRO A 214     -22.041  11.320  -6.298  1.00 96.55           H  
ATOM    243  HB2 PRO A 214     -21.131  11.777  -3.758  1.00 96.55           H  
ATOM    244  HB3 PRO A 214     -22.870  11.676  -4.171  1.00 96.55           H  
ATOM    245  HG2 PRO A 214     -22.728   9.988  -2.489  1.00 96.55           H  
ATOM    246  HG3 PRO A 214     -21.094   9.502  -3.033  1.00 96.55           H  
ATOM    247  HD2 PRO A 214     -23.761   8.900  -4.308  1.00 96.55           H  
ATOM    248  HD3 PRO A 214     -22.309   7.865  -4.162  1.00 96.55           H  
ATOM    249  N   VAL A 215     -19.557  11.465  -6.598  1.00 96.57           N  
ATOM    250  CA  VAL A 215     -18.116  11.561  -6.850  1.00 96.57           C  
ATOM    251  C   VAL A 215     -17.542  12.742  -6.098  1.00 96.57           C  
ATOM    252  O   VAL A 215     -17.937  13.891  -6.314  1.00 96.57           O  
ATOM    253  CB  VAL A 215     -17.767  11.644  -8.336  1.00 96.57           C  
ATOM    254  CG1 VAL A 215     -16.249  11.583  -8.551  1.00 96.57           C  
ATOM    255  CG2 VAL A 215     -18.378  10.463  -9.080  1.00 96.57           C  
ATOM    256  H   VAL A 215     -20.160  12.175  -6.988  1.00 96.57           H  
ATOM    257  HA  VAL A 215     -17.638  10.656  -6.475  1.00 96.57           H  
ATOM    258  HB  VAL A 215     -18.151  12.572  -8.760  1.00 96.57           H  
ATOM    259 HG11 VAL A 215     -16.034  11.755  -9.606  1.00 96.57           H  
ATOM    260 HG12 VAL A 215     -15.739  12.351  -7.971  1.00 96.57           H  
ATOM    261 HG13 VAL A 215     -15.866  10.608  -8.249  1.00 96.57           H  
ATOM    262 HG21 VAL A 215     -19.457  10.591  -9.160  1.00 96.57           H  
ATOM    263 HG22 VAL A 215     -17.935  10.403 -10.074  1.00 96.57           H  
ATOM    264 HG23 VAL A 215     -18.172   9.540  -8.537  1.00 96.57           H  
ATOM    265  N   MET A 216     -16.569  12.447  -5.250  1.00 95.23           N  
ATOM    266  CA  MET A 216     -15.916  13.383  -4.350  1.00 95.23           C  
ATOM    267  C   MET A 216     -14.445  13.562  -4.755  1.00 95.23           C  
ATOM    268  O   MET A 216     -13.830  12.654  -5.301  1.00 95.23           O  
ATOM    269  CB  MET A 216     -16.069  12.852  -2.916  1.00 95.23           C  
ATOM    270  CG  MET A 216     -17.522  12.584  -2.489  1.00 95.23           C  
ATOM    271  SD  MET A 216     -18.639  14.014  -2.567  1.00 95.23           S  
ATOM    272  CE  MET A 216     -18.094  14.933  -1.104  1.00 95.23           C  
ATOM    273  H   MET A 216     -16.288  11.479  -5.186  1.00 95.23           H  
ATOM    274  HA  MET A 216     -16.410  14.353  -4.410  1.00 95.23           H  
ATOM    275  HB2 MET A 216     -15.632  13.568  -2.221  1.00 95.23           H  
ATOM    276  HB3 MET A 216     -15.518  11.915  -2.834  1.00 95.23           H  
ATOM    277  HG2 MET A 216     -17.933  11.796  -3.119  1.00 95.23           H  
ATOM    278  HG3 MET A 216     -17.518  12.198  -1.469  1.00 95.23           H  
ATOM    279  HE1 MET A 216     -17.054  15.237  -1.221  1.00 95.23           H  
ATOM    280  HE2 MET A 216     -18.187  14.298  -0.223  1.00 95.23           H  
ATOM    281  HE3 MET A 216     -18.719  15.817  -0.975  1.00 95.23           H  
ATOM    282  N   THR A 217     -13.852  14.724  -4.490  1.00 93.55           N  
ATOM    283  CA  THR A 217     -12.410  14.991  -4.684  1.00 93.55           C  
ATOM    284  C   THR A 217     -11.891  15.873  -3.557  1.00 93.55           C  
ATOM    285  O   THR A 217     -12.652  16.727  -3.095  1.00 93.55           O  
ATOM    286  CB  THR A 217     -12.130  15.693  -6.028  1.00 93.55           C  
ATOM    287  CG2 THR A 217     -12.693  17.113  -6.094  1.00 93.55           C  
ATOM    288  OG1 THR A 217     -10.753  15.880  -6.267  1.00 93.55           O  
ATOM    289  H   THR A 217     -14.421  15.465  -4.105  1.00 93.55           H  
ATOM    290  HA  THR A 217     -11.872  14.043  -4.683  1.00 93.55           H  
ATOM    291  HB  THR A 217     -12.556  15.093  -6.832  1.00 93.55           H  
ATOM    292  HG1 THR A 217     -10.395  16.416  -5.556  1.00 93.55           H  
ATOM    293 HG21 THR A 217     -12.683  17.459  -7.128  1.00 93.55           H  
ATOM    294 HG22 THR A 217     -13.712  17.116  -5.706  1.00 93.55           H  
ATOM    295 HG23 THR A 217     -12.093  17.795  -5.493  1.00 93.55           H  
ATOM    296  N   PRO A 218     -10.609  15.779  -3.159  1.00 88.62           N  
ATOM    297  CA  PRO A 218     -10.010  16.735  -2.242  1.00 88.62           C  
ATOM    298  C   PRO A 218     -10.214  18.188  -2.689  1.00 88.62           C  
ATOM    299  O   PRO A 218     -10.103  18.517  -3.880  1.00 88.62           O  
ATOM    300  CB  PRO A 218      -8.528  16.368  -2.149  1.00 88.62           C  
ATOM    301  CG  PRO A 218      -8.536  14.869  -2.435  1.00 88.62           C  
ATOM    302  CD  PRO A 218      -9.665  14.713  -3.455  1.00 88.62           C  
ATOM    303  HA  PRO A 218     -10.465  16.565  -1.266  1.00 88.62           H  
ATOM    304  HB2 PRO A 218      -7.962  16.882  -2.926  1.00 88.62           H  
ATOM    305  HB3 PRO A 218      -8.118  16.591  -1.164  1.00 88.62           H  
ATOM    306  HG2 PRO A 218      -7.581  14.527  -2.834  1.00 88.62           H  
ATOM    307  HG3 PRO A 218      -8.784  14.327  -1.522  1.00 88.62           H  
ATOM    308  HD2 PRO A 218      -9.267  14.832  -4.463  1.00 88.62           H  
ATOM    309  HD3 PRO A 218     -10.131  13.734  -3.348  1.00 88.62           H  
ATOM    310  N   VAL A 219     -10.505  19.069  -1.734  1.00 84.37           N  
ATOM    311  CA  VAL A 219     -10.530  20.517  -1.942  1.00 84.37           C  
ATOM    312  C   VAL A 219      -9.137  20.935  -2.435  1.00 84.37           C  
ATOM    313  O   VAL A 219      -8.126  20.492  -1.900  1.00 84.37           O  
ATOM    314  CB  VAL A 219     -10.970  21.252  -0.655  1.00 84.37           C  
ATOM    315  CG1 VAL A 219     -10.991  22.774  -0.841  1.00 84.37           C  
ATOM    316  CG2 VAL A 219     -12.398  20.858  -0.245  1.00 84.37           C  
ATOM    317  H   VAL A 219     -10.602  18.717  -0.792  1.00 84.37           H  
ATOM    318  HA  VAL A 219     -11.256  20.738  -2.724  1.00 84.37           H  
ATOM    319  HB  VAL A 219     -10.286  21.002   0.156  1.00 84.37           H  
ATOM    320 HG11 VAL A 219     -11.351  23.248   0.072  1.00 84.37           H  
ATOM    321 HG12 VAL A 219      -9.983  23.143  -1.030  1.00 84.37           H  
ATOM    322 HG13 VAL A 219     -11.643  23.053  -1.669  1.00 84.37           H  
ATOM    323 HG21 VAL A 219     -12.643  21.305   0.719  1.00 84.37           H  
ATOM    324 HG22 VAL A 219     -12.497  19.777  -0.145  1.00 84.37           H  
ATOM    325 HG23 VAL A 219     -13.118  21.200  -0.988  1.00 84.37           H  
ATOM    326  N   ASN A 220      -9.087  21.766  -3.481  1.00 79.32           N  
ATOM    327  CA  ASN A 220      -7.868  22.233  -4.167  1.00 79.32           C  
ATOM    328  C   ASN A 220      -7.171  21.256  -5.132  1.00 79.32           C  
ATOM    329  O   ASN A 220      -6.020  21.498  -5.475  1.00 79.32           O  
ATOM    330  CB  ASN A 220      -6.876  22.885  -3.183  1.00 79.32           C  
ATOM    331  CG  ASN A 220      -7.536  23.880  -2.261  1.00 79.32           C  
ATOM    332  ND2 ASN A 220      -7.238  23.830  -0.984  1.00 79.32           N  
ATOM    333  OD1 ASN A 220      -8.347  24.693  -2.674  1.00 79.32           O  
ATOM    334  H   ASN A 220      -9.965  22.146  -3.804  1.00 79.32           H  
ATOM    335  HA  ASN A 220      -8.199  23.043  -4.817  1.00 79.32           H  
ATOM    336  HB2 ASN A 220      -6.371  22.114  -2.600  1.00 79.32           H  
ATOM    337  HB3 ASN A 220      -6.107  23.419  -3.741  1.00 79.32           H  
ATOM    338 HD21 ASN A 220      -6.624  23.104  -0.643  1.00 79.32           H  
ATOM    339 HD22 ASN A 220      -7.711  24.482  -0.375  1.00 79.32           H  
ATOM    340  N   HIS A 221      -7.833  20.208  -5.639  1.00 77.74           N  
ATOM    341  CA  HIS A 221      -7.248  19.391  -6.716  1.00 77.74           C  
ATOM    342  C   HIS A 221      -7.405  20.055  -8.108  1.00 77.74           C  
ATOM    343  O   HIS A 221      -8.536  20.134  -8.603  1.00 77.74           O  
ATOM    344  CB  HIS A 221      -7.830  17.974  -6.683  1.00 77.74           C  
ATOM    345  CG  HIS A 221      -6.880  17.037  -7.365  1.00 77.74           C  
ATOM    346  CD2 HIS A 221      -5.998  16.239  -6.704  1.00 77.74           C  
ATOM    347  ND1 HIS A 221      -6.548  17.080  -8.724  1.00 77.74           N  
ATOM    348  CE1 HIS A 221      -5.468  16.297  -8.849  1.00 77.74           C  
ATOM    349  NE2 HIS A 221      -5.116  15.802  -7.653  1.00 77.74           N  
ATOM    350  H   HIS A 221      -8.728  19.948  -5.250  1.00 77.74           H  
ATOM    351  HA  HIS A 221      -6.185  19.282  -6.502  1.00 77.74           H  
ATOM    352  HB2 HIS A 221      -7.952  17.651  -5.649  1.00 77.74           H  
ATOM    353  HB3 HIS A 221      -8.802  17.940  -7.175  1.00 77.74           H  
ATOM    354  HD2 HIS A 221      -5.924  16.102  -5.635  1.00 77.74           H  
ATOM    355  HE1 HIS A 221      -4.927  16.127  -9.768  1.00 77.74           H  
ATOM    356  HE2 HIS A 221      -4.300  15.229  -7.492  1.00 77.74           H  
ATOM    357  N   PRO A 222      -6.328  20.561  -8.755  1.00 73.00           N  
ATOM    358  CA  PRO A 222      -6.444  21.479  -9.895  1.00 73.00           C  
ATOM    359  C   PRO A 222      -6.730  20.804 -11.247  1.00 73.00           C  
ATOM    360  O   PRO A 222      -7.099  21.494 -12.195  1.00 73.00           O  
ATOM    361  CB  PRO A 222      -5.124  22.262  -9.909  1.00 73.00           C  
ATOM    362  CG  PRO A 222      -4.113  21.266  -9.345  1.00 73.00           C  
ATOM    363  CD  PRO A 222      -4.932  20.466  -8.334  1.00 73.00           C  
ATOM    364  HA  PRO A 222      -7.257  22.182  -9.709  1.00 73.00           H  
ATOM    365  HB2 PRO A 222      -5.203  23.114  -9.235  1.00 73.00           H  
ATOM    366  HB3 PRO A 222      -4.847  22.596 -10.909  1.00 73.00           H  
ATOM    367  HG2 PRO A 222      -3.766  20.604 -10.137  1.00 73.00           H  
ATOM    368  HG3 PRO A 222      -3.270  21.769  -8.871  1.00 73.00           H  
ATOM    369  HD2 PRO A 222      -4.789  20.914  -7.351  1.00 73.00           H  
ATOM    370  HD3 PRO A 222      -4.598  19.428  -8.317  1.00 73.00           H  
ATOM    371  N   GLN A 223      -6.588  19.478 -11.365  1.00 79.73           N  
ATOM    372  CA  GLN A 223      -6.663  18.773 -12.658  1.00 79.73           C  
ATOM    373  C   GLN A 223      -7.869  17.841 -12.802  1.00 79.73           C  
ATOM    374  O   GLN A 223      -8.227  17.479 -13.922  1.00 79.73           O  
ATOM    375  CB  GLN A 223      -5.351  18.015 -12.893  1.00 79.73           C  
ATOM    376  CG  GLN A 223      -4.187  18.984 -13.160  1.00 79.73           C  
ATOM    377  CD  GLN A 223      -2.869  18.257 -13.392  1.00 79.73           C  
ATOM    378  NE2 GLN A 223      -1.894  18.893 -14.002  1.00 79.73           N  
ATOM    379  OE1 GLN A 223      -2.680  17.116 -13.022  1.00 79.73           O  
ATOM    380  H   GLN A 223      -6.299  18.956 -10.550  1.00 79.73           H  
ATOM    381  HA  GLN A 223      -6.763  19.498 -13.466  1.00 79.73           H  
ATOM    382  HB2 GLN A 223      -5.132  17.394 -12.025  1.00 79.73           H  
ATOM    383  HB3 GLN A 223      -5.462  17.366 -13.762  1.00 79.73           H  
ATOM    384  HG2 GLN A 223      -4.418  19.581 -14.043  1.00 79.73           H  
ATOM    385  HG3 GLN A 223      -4.055  19.658 -12.314  1.00 79.73           H  
ATOM    386 HE21 GLN A 223      -1.047  18.356 -14.122  1.00 79.73           H  
ATOM    387 HE22 GLN A 223      -1.988  19.852 -14.307  1.00 79.73           H  
ATOM    388  N   ILE A 224      -8.547  17.504 -11.701  1.00 87.63           N  
ATOM    389  CA  ILE A 224      -9.603  16.483 -11.704  1.00 87.63           C  
ATOM    390  C   ILE A 224     -10.782  16.816 -12.633  1.00 87.63           C  
ATOM    391  O   ILE A 224     -11.375  15.922 -13.231  1.00 87.63           O  
ATOM    392  CB  ILE A 224     -10.053  16.225 -10.249  1.00 87.63           C  
ATOM    393  CG1 ILE A 224     -10.772  14.874 -10.072  1.00 87.63           C  
ATOM    394  CG2 ILE A 224     -10.924  17.368  -9.699  1.00 87.63           C  
ATOM    395  CD1 ILE A 224      -9.851  13.685 -10.373  1.00 87.63           C  
ATOM    396  H   ILE A 224      -8.192  17.812 -10.807  1.00 87.63           H  
ATOM    397  HA  ILE A 224      -9.147  15.576 -12.099  1.00 87.63           H  
ATOM    398  HB  ILE A 224      -9.157  16.184  -9.629  1.00 87.63           H  
ATOM    399 HG12 ILE A 224     -11.652  14.825 -10.713  1.00 87.63           H  
ATOM    400 HG13 ILE A 224     -11.100  14.785  -9.036  1.00 87.63           H  
ATOM    401 HG21 ILE A 224     -11.047  17.215  -8.627  1.00 87.63           H  
ATOM    402 HG22 ILE A 224     -11.905  17.368 -10.173  1.00 87.63           H  
ATOM    403 HG23 ILE A 224     -10.430  18.328  -9.852  1.00 87.63           H  
ATOM    404 HD11 ILE A 224      -8.911  13.788  -9.830  1.00 87.63           H  
ATOM    405 HD12 ILE A 224      -9.654  13.617 -11.443  1.00 87.63           H  
ATOM    406 HD13 ILE A 224     -10.334  12.761 -10.057  1.00 87.63           H  
ATOM    407  N   ASN A 225     -11.082  18.107 -12.827  1.00 86.66           N  
ATOM    408  CA  ASN A 225     -12.178  18.549 -13.694  1.00 86.66           C  
ATOM    409  C   ASN A 225     -11.952  18.166 -15.172  1.00 86.66           C  
ATOM    410  O   ASN A 225     -12.920  17.978 -15.903  1.00 86.66           O  
ATOM    411  CB  ASN A 225     -12.365  20.069 -13.564  1.00 86.66           C  
ATOM    412  CG  ASN A 225     -12.788  20.572 -12.190  1.00 86.66           C  
ATOM    413  ND2 ASN A 225     -12.516  21.827 -11.921  1.00 86.66           N  
ATOM    414  OD1 ASN A 225     -13.342  19.898 -11.332  1.00 86.66           O  
ATOM    415  H   ASN A 225     -10.530  18.794 -12.334  1.00 86.66           H  
ATOM    416  HA  ASN A 225     -13.097  18.060 -13.371  1.00 86.66           H  
ATOM    417  HB2 ASN A 225     -13.134  20.382 -14.270  1.00 86.66           H  
ATOM    418  HB3 ASN A 225     -11.435  20.559 -13.853  1.00 86.66           H  
ATOM    419 HD21 ASN A 225     -12.039  22.389 -12.611  1.00 86.66           H  
ATOM    420 HD22 ASN A 225     -12.779  22.192 -11.016  1.00 86.66           H  
ATOM    421  N   ASN A 226     -10.695  18.020 -15.609  1.00 86.95           N  
ATOM    422  CA  ASN A 226     -10.372  17.611 -16.980  1.00 86.95           C  
ATOM    423  C   ASN A 226     -10.616  16.115 -17.216  1.00 86.95           C  
ATOM    424  O   ASN A 226     -10.695  15.683 -18.362  1.00 86.95           O  
ATOM    425  CB  ASN A 226      -8.909  17.970 -17.287  1.00 86.95           C  
ATOM    426  CG  ASN A 226      -8.637  19.462 -17.291  1.00 86.95           C  
ATOM    427  ND2 ASN A 226      -7.396  19.849 -17.112  1.00 86.95           N  
ATOM    428  OD1 ASN A 226      -9.508  20.301 -17.455  1.00 86.95           O  
ATOM    429  H   ASN A 226      -9.933  18.099 -14.950  1.00 86.95           H  
ATOM    430  HA  ASN A 226     -11.016  18.148 -17.676  1.00 86.95           H  
ATOM    431  HB2 ASN A 226      -8.652  17.590 -18.276  1.00 86.95           H  
ATOM    432  HB3 ASN A 226      -8.258  17.482 -16.563  1.00 86.95           H  
ATOM    433 HD21 ASN A 226      -7.229  20.844 -17.114  1.00 86.95           H  
ATOM    434 HD22 ASN A 226      -6.671  19.160 -16.973  1.00 86.95           H  
ATOM    435  N   TRP A 227     -10.741  15.326 -16.147  1.00 89.92           N  
ATOM    436  CA  TRP A 227     -10.925  13.878 -16.217  1.00 89.92           C  
ATOM    437  C   TRP A 227     -12.345  13.436 -15.885  1.00 89.92           C  
ATOM    438  O   TRP A 227     -12.592  12.236 -15.840  1.00 89.92           O  
ATOM    439  CB  TRP A 227      -9.894  13.191 -15.325  1.00 89.92           C  
ATOM    440  CG  TRP A 227      -8.463  13.492 -15.639  1.00 89.92           C  
ATOM    441  CD1 TRP A 227      -7.943  13.872 -16.831  1.00 89.92           C  
ATOM    442  CD2 TRP A 227      -7.336  13.396 -14.736  1.00 89.92           C  
ATOM    443  CE2 TRP A 227      -6.146  13.751 -15.433  1.00 89.92           C  
ATOM    444  CE3 TRP A 227      -7.212  13.019 -13.393  1.00 89.92           C  
ATOM    445  NE1 TRP A 227      -6.576  14.036 -16.709  1.00 89.92           N  
ATOM    446  CZ2 TRP A 227      -4.887  13.758 -14.821  1.00 89.92           C  
ATOM    447  CZ3 TRP A 227      -5.955  12.984 -12.789  1.00 89.92           C  
ATOM    448  CH2 TRP A 227      -4.790  13.365 -13.478  1.00 89.92           C  
ATOM    449  H   TRP A 227     -10.660  15.736 -15.227  1.00 89.92           H  
ATOM    450  HA  TRP A 227     -10.747  13.536 -17.237  1.00 89.92           H  
ATOM    451  HB2 TRP A 227     -10.088  13.473 -14.290  1.00 89.92           H  
ATOM    452  HB3 TRP A 227     -10.024  12.112 -15.402  1.00 89.92           H  
ATOM    453  HD1 TRP A 227      -8.510  14.013 -17.739  1.00 89.92           H  
ATOM    454  HE1 TRP A 227      -5.970  14.279 -17.480  1.00 89.92           H  
ATOM    455  HE3 TRP A 227      -8.090  12.738 -12.831  1.00 89.92           H  
ATOM    456  HZ2 TRP A 227      -4.011  14.064 -15.374  1.00 89.92           H  
ATOM    457  HZ3 TRP A 227      -5.899  12.624 -11.773  1.00 89.92           H  
ATOM    458  HH2 TRP A 227      -3.832  13.348 -12.981  1.00 89.92           H  
ATOM    459  N   LEU A 228     -13.289  14.367 -15.697  1.00 92.36           N  
ATOM    460  CA  LEU A 228     -14.695  14.035 -15.441  1.00 92.36           C  
ATOM    461  C   LEU A 228     -15.259  13.017 -16.450  1.00 92.36           C  
ATOM    462  O   LEU A 228     -15.790  12.007 -15.992  1.00 92.36           O  
ATOM    463  CB  LEU A 228     -15.558  15.310 -15.376  1.00 92.36           C  
ATOM    464  CG  LEU A 228     -15.350  16.143 -14.105  1.00 92.36           C  
ATOM    465  CD1 LEU A 228     -16.083  17.479 -14.239  1.00 92.36           C  
ATOM    466  CD2 LEU A 228     -15.878  15.437 -12.859  1.00 92.36           C  
ATOM    467  H   LEU A 228     -13.021  15.340 -15.740  1.00 92.36           H  
ATOM    468  HA  LEU A 228     -14.752  13.534 -14.475  1.00 92.36           H  
ATOM    469  HB2 LEU A 228     -16.608  15.023 -15.430  1.00 92.36           H  
ATOM    470  HB3 LEU A 228     -15.344  15.947 -16.234  1.00 92.36           H  
ATOM    471  HG  LEU A 228     -14.286  16.339 -13.972  1.00 92.36           H  
ATOM    472 HD11 LEU A 228     -15.922  18.080 -13.344  1.00 92.36           H  
ATOM    473 HD12 LEU A 228     -17.151  17.300 -14.364  1.00 92.36           H  
ATOM    474 HD13 LEU A 228     -15.701  18.020 -15.105  1.00 92.36           H  
ATOM    475 HD21 LEU A 228     -16.919  15.149 -13.004  1.00 92.36           H  
ATOM    476 HD22 LEU A 228     -15.288  14.546 -12.642  1.00 92.36           H  
ATOM    477 HD23 LEU A 228     -15.820  16.114 -12.007  1.00 92.36           H  
ATOM    478  N   PRO A 229     -15.052  13.157 -17.780  1.00 91.96           N  
ATOM    479  CA  PRO A 229     -15.531  12.154 -18.735  1.00 91.96           C  
ATOM    480  C   PRO A 229     -14.911  10.761 -18.536  1.00 91.96           C  
ATOM    481  O   PRO A 229     -15.556   9.746 -18.798  1.00 91.96           O  
ATOM    482  CB  PRO A 229     -15.179  12.709 -20.120  1.00 91.96           C  
ATOM    483  CG  PRO A 229     -15.068  14.215 -19.898  1.00 91.96           C  
ATOM    484  CD  PRO A 229     -14.473  14.289 -18.498  1.00 91.96           C  
ATOM    485  HA  PRO A 229     -16.614  12.074 -18.641  1.00 91.96           H  
ATOM    486  HB2 PRO A 229     -15.949  12.467 -20.853  1.00 91.96           H  
ATOM    487  HB3 PRO A 229     -14.212  12.326 -20.447  1.00 91.96           H  
ATOM    488  HG2 PRO A 229     -16.062  14.663 -19.899  1.00 91.96           H  
ATOM    489  HG3 PRO A 229     -14.424  14.690 -20.637  1.00 91.96           H  
ATOM    490  HD2 PRO A 229     -14.721  15.252 -18.053  1.00 91.96           H  
ATOM    491  HD3 PRO A 229     -13.391  14.170 -18.554  1.00 91.96           H  
ATOM    492  N   SER A 230     -13.658  10.687 -18.083  1.00 91.81           N  
ATOM    493  CA  SER A 230     -12.967   9.423 -17.798  1.00 91.81           C  
ATOM    494  C   SER A 230     -13.501   8.795 -16.514  1.00 91.81           C  
ATOM    495  O   SER A 230     -13.795   7.602 -16.487  1.00 91.81           O  
ATOM    496  CB  SER A 230     -11.446   9.630 -17.686  1.00 91.81           C  
ATOM    497  OG  SER A 230     -11.002  10.579 -18.636  1.00 91.81           O  
ATOM    498  H   SER A 230     -13.157  11.540 -17.879  1.00 91.81           H  
ATOM    499  HA  SER A 230     -13.157   8.722 -18.610  1.00 91.81           H  
ATOM    500  HB2 SER A 230     -11.198  10.003 -16.692  1.00 91.81           H  
ATOM    501  HB3 SER A 230     -10.941   8.677 -17.840  1.00 91.81           H  
ATOM    502  HG  SER A 230     -10.170  10.325 -19.043  1.00 91.81           H  
ATOM    503  N   ILE A 231     -13.681   9.605 -15.468  1.00 94.43           N  
ATOM    504  CA  ILE A 231     -14.249   9.188 -14.181  1.00 94.43           C  
ATOM    505  C   ILE A 231     -15.654   8.612 -14.395  1.00 94.43           C  
ATOM    506  O   ILE A 231     -15.932   7.502 -13.946  1.00 94.43           O  
ATOM    507  CB  ILE A 231     -14.254  10.376 -13.190  1.00 94.43           C  
ATOM    508  CG1 ILE A 231     -12.819  10.867 -12.888  1.00 94.43           C  
ATOM    509  CG2 ILE A 231     -14.958   9.966 -11.886  1.00 94.43           C  
ATOM    510  CD1 ILE A 231     -12.747  12.224 -12.180  1.00 94.43           C  
ATOM    511  H   ILE A 231     -13.456  10.583 -15.588  1.00 94.43           H  
ATOM    512  HA  ILE A 231     -13.633   8.392 -13.764  1.00 94.43           H  
ATOM    513  HB  ILE A 231     -14.813  11.199 -13.635  1.00 94.43           H  
ATOM    514 HG12 ILE A 231     -12.299  10.130 -12.275  1.00 94.43           H  
ATOM    515 HG13 ILE A 231     -12.242  10.949 -13.809  1.00 94.43           H  
ATOM    516 HG21 ILE A 231     -16.027   9.841 -12.063  1.00 94.43           H  
ATOM    517 HG22 ILE A 231     -14.544   9.032 -11.506  1.00 94.43           H  
ATOM    518 HG23 ILE A 231     -14.836  10.739 -11.128  1.00 94.43           H  
ATOM    519 HD11 ILE A 231     -11.707  12.545 -12.148  1.00 94.43           H  
ATOM    520 HD12 ILE A 231     -13.125  12.153 -11.160  1.00 94.43           H  
ATOM    521 HD13 ILE A 231     -13.322  12.966 -12.734  1.00 94.43           H  
ATOM    522  N   GLU A 232     -16.491   9.315 -15.162  1.00 93.99           N  
ATOM    523  CA  GLU A 232     -17.828   8.880 -15.581  1.00 93.99           C  
ATOM    524  C   GLU A 232     -17.821   7.484 -16.198  1.00 93.99           C  
ATOM    525  O   GLU A 232     -18.519   6.588 -15.729  1.00 93.99           O  
ATOM    526  CB  GLU A 232     -18.369   9.874 -16.625  1.00 93.99           C  
ATOM    527  CG  GLU A 232     -18.924  11.093 -15.915  1.00 93.99           C  
ATOM    528  CD  GLU A 232     -19.386  12.249 -16.819  1.00 93.99           C  
ATOM    529  OE1 GLU A 232     -19.557  13.379 -16.294  1.00 93.99           O  
ATOM    530  OE2 GLU A 232     -19.581  12.018 -18.032  1.00 93.99           O1-
ATOM    531  H   GLU A 232     -16.194  10.228 -15.473  1.00 93.99           H  
ATOM    532  HA  GLU A 232     -18.498   8.852 -14.722  1.00 93.99           H  
ATOM    533  HB2 GLU A 232     -17.578  10.170 -17.314  1.00 93.99           H  
ATOM    534  HB3 GLU A 232     -19.174   9.407 -17.192  1.00 93.99           H  
ATOM    535  HG2 GLU A 232     -18.187  11.458 -15.200  1.00 93.99           H  
ATOM    536  HG3 GLU A 232     -19.786  10.691 -15.382  1.00 93.99           H  
ATOM    537  N   GLN A 233     -16.987   7.280 -17.218  1.00 93.03           N  
ATOM    538  CA  GLN A 233     -16.902   6.010 -17.939  1.00 93.03           C  
ATOM    539  C   GLN A 233     -16.383   4.878 -17.050  1.00 93.03           C  
ATOM    540  O   GLN A 233     -16.837   3.738 -17.159  1.00 93.03           O  
ATOM    541  CB  GLN A 233     -15.972   6.195 -19.142  1.00 93.03           C  
ATOM    542  CG  GLN A 233     -16.632   7.046 -20.233  1.00 93.03           C  
ATOM    543  CD  GLN A 233     -15.635   7.574 -21.253  1.00 93.03           C  
ATOM    544  NE2 GLN A 233     -16.035   8.523 -22.069  1.00 93.03           N  
ATOM    545  OE1 GLN A 233     -14.487   7.173 -21.357  1.00 93.03           O  
ATOM    546  H   GLN A 233     -16.440   8.064 -17.544  1.00 93.03           H  
ATOM    547  HA  GLN A 233     -17.895   5.726 -18.287  1.00 93.03           H  
ATOM    548  HB2 GLN A 233     -15.721   5.222 -19.566  1.00 93.03           H  
ATOM    549  HB3 GLN A 233     -15.053   6.676 -18.808  1.00 93.03           H  
ATOM    550  HG2 GLN A 233     -17.388   6.452 -20.746  1.00 93.03           H  
ATOM    551  HG3 GLN A 233     -17.136   7.901 -19.782  1.00 93.03           H  
ATOM    552 HE21 GLN A 233     -15.289   9.055 -22.493  1.00 93.03           H  
ATOM    553 HE22 GLN A 233     -16.929   8.946 -21.865  1.00 93.03           H  
ATOM    554  N   CYS A 234     -15.430   5.176 -16.164  1.00 94.27           N  
ATOM    555  CA  CYS A 234     -14.896   4.189 -15.236  1.00 94.27           C  
ATOM    556  C   CYS A 234     -15.955   3.766 -14.206  1.00 94.27           C  
ATOM    557  O   CYS A 234     -16.075   2.575 -13.914  1.00 94.27           O  
ATOM    558  CB  CYS A 234     -13.619   4.734 -14.582  1.00 94.27           C  
ATOM    559  SG  CYS A 234     -12.069   4.201 -15.374  1.00 94.27           S  
ATOM    560  H   CYS A 234     -15.090   6.126 -16.117  1.00 94.27           H  
ATOM    561  HA  CYS A 234     -14.632   3.291 -15.794  1.00 94.27           H  
ATOM    562  HB2 CYS A 234     -13.586   4.361 -13.559  1.00 94.27           H  
ATOM    563  HB3 CYS A 234     -13.652   5.822 -14.526  1.00 94.27           H  
ATOM    564  N   ILE A 235     -16.753   4.706 -13.689  1.00 94.68           N  
ATOM    565  CA  ILE A 235     -17.852   4.412 -12.761  1.00 94.68           C  
ATOM    566  C   ILE A 235     -18.982   3.669 -13.477  1.00 94.68           C  
ATOM    567  O   ILE A 235     -19.397   2.621 -12.997  1.00 94.68           O  
ATOM    568  CB  ILE A 235     -18.339   5.697 -12.059  1.00 94.68           C  
ATOM    569  CG1 ILE A 235     -17.209   6.232 -11.149  1.00 94.68           C  
ATOM    570  CG2 ILE A 235     -19.609   5.426 -11.225  1.00 94.68           C  
ATOM    571  CD1 ILE A 235     -17.489   7.631 -10.604  1.00 94.68           C  
ATOM    572  H   ILE A 235     -16.612   5.668 -13.965  1.00 94.68           H  
ATOM    573  HA  ILE A 235     -17.485   3.736 -11.988  1.00 94.68           H  
ATOM    574  HB  ILE A 235     -18.574   6.444 -12.817  1.00 94.68           H  
ATOM    575 HG12 ILE A 235     -17.058   5.547 -10.315  1.00 94.68           H  
ATOM    576 HG13 ILE A 235     -16.271   6.284 -11.701  1.00 94.68           H  
ATOM    577 HG21 ILE A 235     -19.419   4.653 -10.480  1.00 94.68           H  
ATOM    578 HG22 ILE A 235     -19.942   6.330 -10.715  1.00 94.68           H  
ATOM    579 HG23 ILE A 235     -20.434   5.108 -11.863  1.00 94.68           H  
ATOM    580 HD11 ILE A 235     -18.329   7.609  -9.910  1.00 94.68           H  
ATOM    581 HD12 ILE A 235     -16.610   7.995 -10.072  1.00 94.68           H  
ATOM    582 HD13 ILE A 235     -17.708   8.304 -11.433  1.00 94.68           H  
ATOM    583  N   GLU A 236     -19.423   4.125 -14.652  1.00 93.78           N  
ATOM    584  CA  GLU A 236     -20.455   3.443 -15.449  1.00 93.78           C  
ATOM    585  C   GLU A 236     -20.077   1.983 -15.718  1.00 93.78           C  
ATOM    586  O   GLU A 236     -20.887   1.066 -15.553  1.00 93.78           O  
ATOM    587  CB  GLU A 236     -20.654   4.197 -16.779  1.00 93.78           C  
ATOM    588  CG  GLU A 236     -21.630   3.469 -17.721  1.00 93.78           C  
ATOM    589  CD  GLU A 236     -21.919   4.213 -19.032  1.00 93.78           C  
ATOM    590  OE1 GLU A 236     -22.946   3.859 -19.659  1.00 93.78           O  
ATOM    591  OE2 GLU A 236     -21.097   5.059 -19.445  1.00 93.78           O1-
ATOM    592  H   GLU A 236     -19.058   4.999 -15.001  1.00 93.78           H  
ATOM    593  HA  GLU A 236     -21.395   3.443 -14.898  1.00 93.78           H  
ATOM    594  HB2 GLU A 236     -21.042   5.192 -16.562  1.00 93.78           H  
ATOM    595  HB3 GLU A 236     -19.690   4.297 -17.278  1.00 93.78           H  
ATOM    596  HG2 GLU A 236     -21.217   2.496 -17.985  1.00 93.78           H  
ATOM    597  HG3 GLU A 236     -22.566   3.296 -17.190  1.00 93.78           H  
ATOM    598  N   ARG A 237     -18.819   1.747 -16.102  1.00 92.20           N  
ATOM    599  CA  ARG A 237     -18.321   0.396 -16.340  1.00 92.20           C  
ATOM    600  C   ARG A 237     -18.259  -0.432 -15.060  1.00 92.20           C  
ATOM    601  O   ARG A 237     -18.581  -1.617 -15.117  1.00 92.20           O  
ATOM    602  CB  ARG A 237     -16.965   0.492 -17.032  1.00 92.20           C  
ATOM    603  CG  ARG A 237     -16.474  -0.902 -17.416  1.00 92.20           C  
ATOM    604  CD  ARG A 237     -15.226  -0.762 -18.269  1.00 92.20           C  
ATOM    605  NE  ARG A 237     -14.727  -2.085 -18.670  1.00 92.20           N  
ATOM    606  CZ  ARG A 237     -13.508  -2.319 -19.100  1.00 92.20           C  
ATOM    607  NH1 ARG A 237     -12.628  -1.359 -19.171  1.00 92.20           N1+
ATOM    608  NH2 ARG A 237     -13.159  -3.523 -19.460  1.00 92.20           N  
ATOM    609  H   ARG A 237     -18.209   2.538 -16.250  1.00 92.20           H  
ATOM    610  HA  ARG A 237     -19.028  -0.110 -16.997  1.00 92.20           H  
ATOM    611  HB2 ARG A 237     -17.074   1.096 -17.933  1.00 92.20           H  
ATOM    612  HB3 ARG A 237     -16.242   0.973 -16.373  1.00 92.20           H  
ATOM    613  HG2 ARG A 237     -17.246  -1.423 -17.983  1.00 92.20           H  
ATOM    614  HG3 ARG A 237     -16.230  -1.472 -16.520  1.00 92.20           H  
ATOM    615  HD2 ARG A 237     -14.477  -0.225 -17.688  1.00 92.20           H  
ATOM    616  HD3 ARG A 237     -15.466  -0.177 -19.157  1.00 92.20           H  
ATOM    617  HE  ARG A 237     -15.373  -2.858 -18.586  1.00 92.20           H  
ATOM    618 HH11 ARG A 237     -11.656  -1.505 -19.403  1.00 92.20           H  
ATOM    619 HH12 ARG A 237     -12.930  -0.421 -18.950  1.00 92.20           H  
ATOM    620 HH21 ARG A 237     -12.218  -3.701 -19.779  1.00 92.20           H  
ATOM    621 HH22 ARG A 237     -13.835  -4.269 -19.380  1.00 92.20           H  
ATOM    622  N   TYR A 238     -17.846   0.160 -13.941  1.00 92.61           N  
ATOM    623  CA  TYR A 238     -17.840  -0.516 -12.645  1.00 92.61           C  
ATOM    624  C   TYR A 238     -19.255  -0.961 -12.261  1.00 92.61           C  
ATOM    625  O   TYR A 238     -19.471  -2.149 -12.022  1.00 92.61           O  
ATOM    626  CB  TYR A 238     -17.220   0.397 -11.579  1.00 92.61           C  
ATOM    627  CG  TYR A 238     -17.035  -0.291 -10.243  1.00 92.61           C  
ATOM    628  CD1 TYR A 238     -18.102  -0.359  -9.324  1.00 92.61           C  
ATOM    629  CD2 TYR A 238     -15.798  -0.890  -9.932  1.00 92.61           C  
ATOM    630  CE1 TYR A 238     -17.929  -1.035  -8.101  1.00 92.61           C  
ATOM    631  CE2 TYR A 238     -15.623  -1.554  -8.703  1.00 92.61           C  
ATOM    632  CZ  TYR A 238     -16.690  -1.622  -7.782  1.00 92.61           C  
ATOM    633  OH  TYR A 238     -16.534  -2.252  -6.591  1.00 92.61           O  
ATOM    634  H   TYR A 238     -17.602   1.140 -13.970  1.00 92.61           H  
ATOM    635  HA  TYR A 238     -17.225  -1.413 -12.720  1.00 92.61           H  
ATOM    636  HB2 TYR A 238     -17.845   1.278 -11.433  1.00 92.61           H  
ATOM    637  HB3 TYR A 238     -16.246   0.739 -11.929  1.00 92.61           H  
ATOM    638  HD1 TYR A 238     -19.060   0.083  -9.552  1.00 92.61           H  
ATOM    639  HD2 TYR A 238     -14.974  -0.822 -10.626  1.00 92.61           H  
ATOM    640  HE1 TYR A 238     -18.745  -1.154  -7.404  1.00 92.61           H  
ATOM    641  HE2 TYR A 238     -14.673  -1.998  -8.446  1.00 92.61           H  
ATOM    642  HH  TYR A 238     -15.744  -2.793  -6.533  1.00 92.61           H  
ATOM    643  N   VAL A 239     -20.223  -0.038 -12.307  1.00 92.63           N  
ATOM    644  CA  VAL A 239     -21.633  -0.287 -11.968  1.00 92.63           C  
ATOM    645  C   VAL A 239     -22.240  -1.361 -12.873  1.00 92.63           C  
ATOM    646  O   VAL A 239     -22.898  -2.273 -12.390  1.00 92.63           O  
ATOM    647  CB  VAL A 239     -22.448   1.022 -12.038  1.00 92.63           C  
ATOM    648  CG1 VAL A 239     -23.937   0.750 -11.808  1.00 92.63           C  
ATOM    649  CG2 VAL A 239     -21.980   2.043 -10.988  1.00 92.63           C  
ATOM    650  H   VAL A 239     -19.963   0.910 -12.538  1.00 92.63           H  
ATOM    651  HA  VAL A 239     -21.690  -0.666 -10.948  1.00 92.63           H  
ATOM    652  HB  VAL A 239     -22.324   1.468 -13.024  1.00 92.63           H  
ATOM    653 HG11 VAL A 239     -24.390   0.345 -12.714  1.00 92.63           H  
ATOM    654 HG12 VAL A 239     -24.458   1.669 -11.538  1.00 92.63           H  
ATOM    655 HG13 VAL A 239     -24.080   0.034 -11.000  1.00 92.63           H  
ATOM    656 HG21 VAL A 239     -20.912   2.242 -11.076  1.00 92.63           H  
ATOM    657 HG22 VAL A 239     -22.518   2.980 -11.127  1.00 92.63           H  
ATOM    658 HG23 VAL A 239     -22.179   1.675  -9.981  1.00 92.63           H  
ATOM    659  N   LYS A 240     -21.944  -1.346 -14.180  1.00 92.27           N  
ATOM    660  CA  LYS A 240     -22.427  -2.365 -15.130  1.00 92.27           C  
ATOM    661  C   LYS A 240     -21.976  -3.798 -14.798  1.00 92.27           C  
ATOM    662  O   LYS A 240     -22.602  -4.752 -15.262  1.00 92.27           O  
ATOM    663  CB  LYS A 240     -21.974  -1.944 -16.534  1.00 92.27           C  
ATOM    664  CG  LYS A 240     -22.482  -2.882 -17.636  1.00 92.27           C  
ATOM    665  CD  LYS A 240     -22.085  -2.343 -19.006  1.00 92.27           C  
ATOM    666  CE  LYS A 240     -22.568  -3.311 -20.084  1.00 92.27           C  
ATOM    667  NZ  LYS A 240     -22.208  -2.795 -21.423  1.00 92.27           N1+
ATOM    668  H   LYS A 240     -21.433  -0.549 -14.531  1.00 92.27           H  
ATOM    669  HA  LYS A 240     -23.516  -2.375 -15.084  1.00 92.27           H  
ATOM    670  HB2 LYS A 240     -22.351  -0.940 -16.728  1.00 92.27           H  
ATOM    671  HB3 LYS A 240     -20.885  -1.914 -16.563  1.00 92.27           H  
ATOM    672  HG2 LYS A 240     -22.033  -3.869 -17.522  1.00 92.27           H  
ATOM    673  HG3 LYS A 240     -23.567  -2.965 -17.573  1.00 92.27           H  
ATOM    674  HD2 LYS A 240     -22.542  -1.364 -19.147  1.00 92.27           H  
ATOM    675  HD3 LYS A 240     -21.001  -2.243 -19.048  1.00 92.27           H  
ATOM    676  HE2 LYS A 240     -22.111  -4.285 -19.905  1.00 92.27           H  
ATOM    677  HE3 LYS A 240     -23.648  -3.419 -19.989  1.00 92.27           H  
ATOM    678  HZ1 LYS A 240     -22.619  -1.881 -21.548  1.00 92.27           H  
ATOM    679  HZ2 LYS A 240     -21.206  -2.688 -21.493  1.00 92.27           H  
ATOM    680  HZ3 LYS A 240     -22.541  -3.411 -22.151  1.00 92.27           H  
ATOM    681  N   HIS A 241     -20.867  -3.961 -14.078  1.00 90.27           N  
ATOM    682  CA  HIS A 241     -20.286  -5.266 -13.756  1.00 90.27           C  
ATOM    683  C   HIS A 241     -20.580  -5.757 -12.330  1.00 90.27           C  
ATOM    684  O   HIS A 241     -20.235  -6.900 -12.035  1.00 90.27           O  
ATOM    685  CB  HIS A 241     -18.781  -5.239 -14.069  1.00 90.27           C  
ATOM    686  CG  HIS A 241     -18.478  -5.328 -15.546  1.00 90.27           C  
ATOM    687  CD2 HIS A 241     -17.764  -4.440 -16.303  1.00 90.27           C  
ATOM    688  ND1 HIS A 241     -18.834  -6.364 -16.374  1.00 90.27           N  
ATOM    689  CE1 HIS A 241     -18.349  -6.106 -17.599  1.00 90.27           C  
ATOM    690  NE2 HIS A 241     -17.680  -4.940 -17.615  1.00 90.27           N  
ATOM    691  H   HIS A 241     -20.432  -3.137 -13.687  1.00 90.27           H  
ATOM    692  HA  HIS A 241     -20.739  -6.021 -14.398  1.00 90.27           H  
ATOM    693  HB2 HIS A 241     -18.301  -6.091 -13.586  1.00 90.27           H  
ATOM    694  HB3 HIS A 241     -18.339  -4.335 -13.652  1.00 90.27           H  
ATOM    695  HD1 HIS A 241     -19.375  -7.168 -16.089  1.00 90.27           H  
ATOM    696  HD2 HIS A 241     -17.317  -3.527 -15.936  1.00 90.27           H  
ATOM    697  HE1 HIS A 241     -18.475  -6.751 -18.456  1.00 90.27           H  
ATOM    698  N   HIS A 242     -21.221  -4.947 -11.486  1.00 89.24           N  
ATOM    699  CA  HIS A 242     -21.575  -5.295 -10.107  1.00 89.24           C  
ATOM    700  C   HIS A 242     -23.102  -5.378  -9.946  1.00 89.24           C  
ATOM    701  O   HIS A 242     -23.855  -4.853 -10.768  1.00 89.24           O  
ATOM    702  CB  HIS A 242     -20.893  -4.314  -9.139  1.00 89.24           C  
ATOM    703  CG  HIS A 242     -19.392  -4.489  -9.114  1.00 89.24           C  
ATOM    704  CD2 HIS A 242     -18.646  -5.182  -8.196  1.00 89.24           C  
ATOM    705  ND1 HIS A 242     -18.522  -3.996 -10.055  1.00 89.24           N  
ATOM    706  CE1 HIS A 242     -17.284  -4.388  -9.723  1.00 89.24           C  
ATOM    707  NE2 HIS A 242     -17.303  -5.132  -8.610  1.00 89.24           N  
ATOM    708  H   HIS A 242     -21.572  -4.060 -11.819  1.00 89.24           H  
ATOM    709  HA  HIS A 242     -21.189  -6.286  -9.870  1.00 89.24           H  
ATOM    710  HB2 HIS A 242     -21.269  -4.472  -8.128  1.00 89.24           H  
ATOM    711  HB3 HIS A 242     -21.135  -3.290  -9.423  1.00 89.24           H  
ATOM    712  HD1 HIS A 242     -18.781  -3.349 -10.785  1.00 89.24           H  
ATOM    713  HD2 HIS A 242     -19.027  -5.681  -7.317  1.00 89.24           H  
ATOM    714  HE1 HIS A 242     -16.385  -4.106 -10.251  1.00 89.24           H  
ATOM    715  N   ALA A 243     -23.570  -6.103  -8.930  1.00 86.99           N  
ATOM    716  CA  ALA A 243     -24.991  -6.173  -8.597  1.00 86.99           C  
ATOM    717  C   ALA A 243     -25.454  -4.863  -7.923  1.00 86.99           C  
ATOM    718  O   ALA A 243     -24.637  -4.142  -7.349  1.00 86.99           O  
ATOM    719  CB  ALA A 243     -25.222  -7.416  -7.731  1.00 86.99           C  
ATOM    720  H   ALA A 243     -22.925  -6.384  -8.206  1.00 86.99           H  
ATOM    721  HA  ALA A 243     -25.563  -6.288  -9.517  1.00 86.99           H  
ATOM    722  HB1 ALA A 243     -24.876  -8.308  -8.253  1.00 86.99           H  
ATOM    723  HB2 ALA A 243     -26.285  -7.520  -7.510  1.00 86.99           H  
ATOM    724  HB3 ALA A 243     -24.680  -7.320  -6.790  1.00 86.99           H  
ATOM    725  N   GLU A 244     -26.751  -4.543  -7.991  1.00 86.31           N  
ATOM    726  CA  GLU A 244     -27.307  -3.281  -7.457  1.00 86.31           C  
ATOM    727  C   GLU A 244     -27.089  -3.100  -5.941  1.00 86.31           C  
ATOM    728  O   GLU A 244     -27.011  -1.973  -5.461  1.00 86.31           O  
ATOM    729  CB  GLU A 244     -28.818  -3.196  -7.755  1.00 86.31           C  
ATOM    730  CG  GLU A 244     -29.151  -2.982  -9.242  1.00 86.31           C  
ATOM    731  CD  GLU A 244     -30.664  -2.852  -9.527  1.00 86.31           C  
ATOM    732  OE1 GLU A 244     -31.008  -2.586 -10.704  1.00 86.31           O  
ATOM    733  OE2 GLU A 244     -31.487  -3.056  -8.605  1.00 86.31           O1-
ATOM    734  H   GLU A 244     -27.389  -5.185  -8.439  1.00 86.31           H  
ATOM    735  HA  GLU A 244     -26.814  -2.441  -7.945  1.00 86.31           H  
ATOM    736  HB2 GLU A 244     -29.230  -2.355  -7.198  1.00 86.31           H  
ATOM    737  HB3 GLU A 244     -29.298  -4.108  -7.401  1.00 86.31           H  
ATOM    738  HG2 GLU A 244     -28.644  -2.080  -9.584  1.00 86.31           H  
ATOM    739  HG3 GLU A 244     -28.758  -3.824  -9.812  1.00 86.31           H  
ATOM    740  N   ASP A 245     -26.974  -4.194  -5.188  1.00 84.35           N  
ATOM    741  CA  ASP A 245     -26.676  -4.223  -3.751  1.00 84.35           C  
ATOM    742  C   ASP A 245     -25.179  -4.081  -3.419  1.00 84.35           C  
ATOM    743  O   ASP A 245     -24.837  -3.797  -2.275  1.00 84.35           O  
ATOM    744  CB  ASP A 245     -27.288  -5.497  -3.129  1.00 84.35           C  
ATOM    745  CG  ASP A 245     -26.873  -6.838  -3.765  1.00 84.35           C  
ATOM    746  OD1 ASP A 245     -26.569  -6.865  -4.982  1.00 84.35           O  
ATOM    747  OD2 ASP A 245     -27.008  -7.869  -3.066  1.00 84.35           O1-
ATOM    748  H   ASP A 245     -26.981  -5.100  -5.634  1.00 84.35           H  
ATOM    749  HA  ASP A 245     -27.164  -3.367  -3.284  1.00 84.35           H  
ATOM    750  HB2 ASP A 245     -27.040  -5.516  -2.067  1.00 84.35           H  
ATOM    751  HB3 ASP A 245     -28.372  -5.417  -3.202  1.00 84.35           H  
ATOM    752  N   SER A 246     -24.311  -4.206  -4.425  1.00 89.48           N  
ATOM    753  CA  SER A 246     -22.844  -4.060  -4.352  1.00 89.48           C  
ATOM    754  C   SER A 246     -22.357  -2.776  -5.037  1.00 89.48           C  
ATOM    755  O   SER A 246     -21.301  -2.743  -5.670  1.00 89.48           O  
ATOM    756  CB  SER A 246     -22.153  -5.307  -4.924  1.00 89.48           C  
ATOM    757  OG  SER A 246     -22.571  -5.564  -6.258  1.00 89.48           O  
ATOM    758  H   SER A 246     -24.711  -4.411  -5.330  1.00 89.48           H  
ATOM    759  HA  SER A 246     -22.546  -3.983  -3.307  1.00 89.48           H  
ATOM    760  HB2 SER A 246     -22.392  -6.168  -4.299  1.00 89.48           H  
ATOM    761  HB3 SER A 246     -21.072  -5.164  -4.918  1.00 89.48           H  
ATOM    762  HG  SER A 246     -23.212  -4.886  -6.483  1.00 89.48           H  
ATOM    763  N   LEU A 247     -23.177  -1.721  -5.028  1.00 92.35           N  
ATOM    764  CA  LEU A 247     -22.778  -0.434  -5.592  1.00 92.35           C  
ATOM    765  C   LEU A 247     -22.027   0.402  -4.551  1.00 92.35           C  
ATOM    766  O   LEU A 247     -22.434   0.448  -3.388  1.00 92.35           O  
ATOM    767  CB  LEU A 247     -23.971   0.317  -6.201  1.00 92.35           C  
ATOM    768  CG  LEU A 247     -24.633  -0.421  -7.377  1.00 92.35           C  
ATOM    769  CD1 LEU A 247     -25.727   0.461  -7.983  1.00 92.35           C  
ATOM    770  CD2 LEU A 247     -23.655  -0.816  -8.484  1.00 92.35           C  
ATOM    771  H   LEU A 247     -24.025  -1.779  -4.483  1.00 92.35           H  
ATOM    772  HA  LEU A 247     -22.075  -0.638  -6.400  1.00 92.35           H  
ATOM    773  HB2 LEU A 247     -24.716   0.481  -5.423  1.00 92.35           H  
ATOM    774  HB3 LEU A 247     -23.627   1.291  -6.547  1.00 92.35           H  
ATOM    775  HG  LEU A 247     -25.091  -1.338  -7.005  1.00 92.35           H  
ATOM    776 HD11 LEU A 247     -26.468   0.686  -7.215  1.00 92.35           H  
ATOM    777 HD12 LEU A 247     -26.221  -0.070  -8.797  1.00 92.35           H  
ATOM    778 HD13 LEU A 247     -25.299   1.390  -8.358  1.00 92.35           H  
ATOM    779 HD21 LEU A 247     -23.120   0.064  -8.841  1.00 92.35           H  
ATOM    780 HD22 LEU A 247     -22.950  -1.556  -8.106  1.00 92.35           H  
ATOM    781 HD23 LEU A 247     -24.207  -1.302  -9.289  1.00 92.35           H  
ATOM    782  N   PRO A 248     -20.964   1.112  -4.966  1.00 94.82           N  
ATOM    783  CA  PRO A 248     -20.227   1.983  -4.067  1.00 94.82           C  
ATOM    784  C   PRO A 248     -21.147   3.104  -3.567  1.00 94.82           C  
ATOM    785  O   PRO A 248     -21.883   3.714  -4.344  1.00 94.82           O  
ATOM    786  CB  PRO A 248     -19.038   2.498  -4.884  1.00 94.82           C  
ATOM    787  CG  PRO A 248     -19.576   2.470  -6.315  1.00 94.82           C  
ATOM    788  CD  PRO A 248     -20.471   1.241  -6.326  1.00 94.82           C  
ATOM    789  HA  PRO A 248     -19.860   1.408  -3.217  1.00 94.82           H  
ATOM    790  HB2 PRO A 248     -18.207   1.799  -4.790  1.00 94.82           H  
ATOM    791  HB3 PRO A 248     -18.734   3.500  -4.583  1.00 94.82           H  
ATOM    792  HG2 PRO A 248     -20.187   3.355  -6.487  1.00 94.82           H  
ATOM    793  HG3 PRO A 248     -18.788   2.395  -7.065  1.00 94.82           H  
ATOM    794  HD2 PRO A 248     -19.887   0.354  -6.571  1.00 94.82           H  
ATOM    795  HD3 PRO A 248     -21.282   1.379  -7.042  1.00 94.82           H  
ATOM    796  N   VAL A 249     -21.082   3.403  -2.270  1.00 95.41           N  
ATOM    797  CA  VAL A 249     -21.813   4.521  -1.655  1.00 95.41           C  
ATOM    798  C   VAL A 249     -21.194   5.869  -2.009  1.00 95.41           C  
ATOM    799  O   VAL A 249     -21.891   6.880  -2.004  1.00 95.41           O  
ATOM    800  CB  VAL A 249     -21.919   4.378  -0.126  1.00 95.41           C  
ATOM    801  CG1 VAL A 249     -22.734   3.136   0.247  1.00 95.41           C  
ATOM    802  CG2 VAL A 249     -20.573   4.309   0.607  1.00 95.41           C  
ATOM    803  H   VAL A 249     -20.373   2.935  -1.724  1.00 95.41           H  
ATOM    804  HA  VAL A 249     -22.824   4.530  -2.061  1.00 95.41           H  
ATOM    805  HB  VAL A 249     -22.459   5.244   0.256  1.00 95.41           H  
ATOM    806 HG11 VAL A 249     -22.879   3.102   1.327  1.00 95.41           H  
ATOM    807 HG12 VAL A 249     -22.220   2.232  -0.078  1.00 95.41           H  
ATOM    808 HG13 VAL A 249     -23.708   3.177  -0.241  1.00 95.41           H  
ATOM    809 HG21 VAL A 249     -20.028   3.409   0.320  1.00 95.41           H  
ATOM    810 HG22 VAL A 249     -19.969   5.187   0.379  1.00 95.41           H  
ATOM    811 HG23 VAL A 249     -20.741   4.282   1.683  1.00 95.41           H  
ATOM    812  N   GLU A 250     -19.900   5.890  -2.327  1.00 95.84           N  
ATOM    813  CA  GLU A 250     -19.190   7.060  -2.835  1.00 95.84           C  
ATOM    814  C   GLU A 250     -17.940   6.645  -3.624  1.00 95.84           C  
ATOM    815  O   GLU A 250     -17.362   5.574  -3.415  1.00 95.84           O  
ATOM    816  CB  GLU A 250     -18.840   8.034  -1.689  1.00 95.84           C  
ATOM    817  CG  GLU A 250     -17.813   7.478  -0.694  1.00 95.84           C  
ATOM    818  CD  GLU A 250     -17.541   8.431   0.475  1.00 95.84           C  
ATOM    819  OE1 GLU A 250     -17.616   7.965   1.635  1.00 95.84           O  
ATOM    820  OE2 GLU A 250     -17.225   9.613   0.200  1.00 95.84           O1-
ATOM    821  H   GLU A 250     -19.378   5.028  -2.262  1.00 95.84           H  
ATOM    822  HA  GLU A 250     -19.851   7.584  -3.526  1.00 95.84           H  
ATOM    823  HB2 GLU A 250     -19.749   8.296  -1.149  1.00 95.84           H  
ATOM    824  HB3 GLU A 250     -18.443   8.948  -2.131  1.00 95.84           H  
ATOM    825  HG2 GLU A 250     -18.172   6.525  -0.307  1.00 95.84           H  
ATOM    826  HG3 GLU A 250     -16.877   7.313  -1.228  1.00 95.84           H  
ATOM    827  N   VAL A 251     -17.497   7.513  -4.534  1.00 97.17           N  
ATOM    828  CA  VAL A 251     -16.201   7.374  -5.207  1.00 97.17           C  
ATOM    829  C   VAL A 251     -15.364   8.612  -4.933  1.00 97.17           C  
ATOM    830  O   VAL A 251     -15.732   9.718  -5.327  1.00 97.17           O  
ATOM    831  CB  VAL A 251     -16.359   7.099  -6.713  1.00 97.17           C  
ATOM    832  CG1 VAL A 251     -15.005   7.083  -7.443  1.00 97.17           C  
ATOM    833  CG2 VAL A 251     -17.003   5.727  -6.938  1.00 97.17           C  
ATOM    834  H   VAL A 251     -18.036   8.352  -4.697  1.00 97.17           H  
ATOM    835  HA  VAL A 251     -15.673   6.520  -4.784  1.00 97.17           H  
ATOM    836  HB  VAL A 251     -16.991   7.866  -7.160  1.00 97.17           H  
ATOM    837 HG11 VAL A 251     -14.330   6.381  -6.955  1.00 97.17           H  
ATOM    838 HG12 VAL A 251     -15.148   6.778  -8.479  1.00 97.17           H  
ATOM    839 HG13 VAL A 251     -14.562   8.079  -7.435  1.00 97.17           H  
ATOM    840 HG21 VAL A 251     -16.321   4.942  -6.612  1.00 97.17           H  
ATOM    841 HG22 VAL A 251     -17.918   5.641  -6.351  1.00 97.17           H  
ATOM    842 HG23 VAL A 251     -17.245   5.592  -7.992  1.00 97.17           H  
ATOM    843  N   ILE A 252     -14.207   8.427  -4.298  1.00 95.78           N  
ATOM    844  CA  ILE A 252     -13.244   9.510  -4.079  1.00 95.78           C  
ATOM    845  C   ILE A 252     -12.208   9.475  -5.197  1.00 95.78           C  
ATOM    846  O   ILE A 252     -11.366   8.573  -5.262  1.00 95.78           O  
ATOM    847  CB  ILE A 252     -12.621   9.476  -2.669  1.00 95.78           C  
ATOM    848  CG1 ILE A 252     -13.728   9.572  -1.596  1.00 95.78           C  
ATOM    849  CG2 ILE A 252     -11.613  10.635  -2.526  1.00 95.78           C  
ATOM    850  CD1 ILE A 252     -13.222   9.491  -0.153  1.00 95.78           C  
ATOM    851  H   ILE A 252     -13.971   7.489  -4.007  1.00 95.78           H  
ATOM    852  HA  ILE A 252     -13.774  10.461  -4.146  1.00 95.78           H  
ATOM    853  HB  ILE A 252     -12.089   8.534  -2.535  1.00 95.78           H  
ATOM    854 HG12 ILE A 252     -14.443   8.761  -1.739  1.00 95.78           H  
ATOM    855 HG13 ILE A 252     -14.269  10.512  -1.709  1.00 95.78           H  
ATOM    856 HG21 ILE A 252     -12.123  11.589  -2.658  1.00 95.78           H  
ATOM    857 HG22 ILE A 252     -10.812  10.545  -3.259  1.00 95.78           H  
ATOM    858 HG23 ILE A 252     -11.154  10.605  -1.538  1.00 95.78           H  
ATOM    859 HD11 ILE A 252     -12.532   8.654  -0.043  1.00 95.78           H  
ATOM    860 HD12 ILE A 252     -14.070   9.349   0.517  1.00 95.78           H  
ATOM    861 HD13 ILE A 252     -12.723  10.420   0.122  1.00 95.78           H  
ATOM    862  N   ALA A 253     -12.270  10.474  -6.070  1.00 95.27           N  
ATOM    863  CA  ALA A 253     -11.348  10.668  -7.170  1.00 95.27           C  
ATOM    864  C   ALA A 253     -10.210  11.613  -6.756  1.00 95.27           C  
ATOM    865  O   ALA A 253     -10.445  12.727  -6.285  1.00 95.27           O  
ATOM    866  CB  ALA A 253     -12.138  11.161  -8.388  1.00 95.27           C  
ATOM    867  H   ALA A 253     -12.968  11.188  -5.918  1.00 95.27           H  
ATOM    868  HA  ALA A 253     -10.918   9.700  -7.430  1.00 95.27           H  
ATOM    869  HB1 ALA A 253     -12.469  12.187  -8.230  1.00 95.27           H  
ATOM    870  HB2 ALA A 253     -13.008  10.524  -8.547  1.00 95.27           H  
ATOM    871  HB3 ALA A 253     -11.507  11.103  -9.276  1.00 95.27           H  
ATOM    872  N   THR A 254      -8.965  11.184  -6.954  1.00 91.71           N  
ATOM    873  CA  THR A 254      -7.777  12.035  -6.812  1.00 91.71           C  
ATOM    874  C   THR A 254      -6.961  11.985  -8.094  1.00 91.71           C  
ATOM    875  O   THR A 254      -6.985  10.997  -8.828  1.00 91.71           O  
ATOM    876  CB  THR A 254      -6.916  11.713  -5.568  1.00 91.71           C  
ATOM    877  CG2 THR A 254      -7.748  11.619  -4.292  1.00 91.71           C  
ATOM    878  OG1 THR A 254      -6.189  10.509  -5.645  1.00 91.71           O  
ATOM    879  H   THR A 254      -8.832  10.262  -7.344  1.00 91.71           H  
ATOM    880  HA  THR A 254      -8.107  13.067  -6.698  1.00 91.71           H  
ATOM    881  HB  THR A 254      -6.200  12.525  -5.443  1.00 91.71           H  
ATOM    882  HG1 THR A 254      -5.256  10.732  -5.676  1.00 91.71           H  
ATOM    883 HG21 THR A 254      -8.357  10.715  -4.307  1.00 91.71           H  
ATOM    884 HG22 THR A 254      -8.405  12.485  -4.220  1.00 91.71           H  
ATOM    885 HG23 THR A 254      -7.089  11.589  -3.424  1.00 91.71           H  
ATOM    886  N   GLY A 255      -6.239  13.063  -8.389  1.00 83.32           N  
ATOM    887  CA  GLY A 255      -5.211  13.034  -9.422  1.00 83.32           C  
ATOM    888  C   GLY A 255      -3.809  13.010  -8.853  1.00 83.32           C  
ATOM    889  O   GLY A 255      -3.532  13.683  -7.870  1.00 83.32           O  
ATOM    890  H   GLY A 255      -6.277  13.871  -7.785  1.00 83.32           H  
ATOM    891  HA2 GLY A 255      -5.312  13.884 -10.097  1.00 83.32           H  
ATOM    892  HA3 GLY A 255      -5.313  12.107  -9.988  1.00 83.32           H  
ATOM    893  N   GLY A 256      -2.928  12.231  -9.457  1.00 72.41           N  
ATOM    894  CA  GLY A 256      -1.501  12.276  -9.177  1.00 72.41           C  
ATOM    895  C   GLY A 256      -0.784  13.246 -10.106  1.00 72.41           C  
ATOM    896  O   GLY A 256      -1.352  13.760 -11.073  1.00 72.41           O  
ATOM    897  H   GLY A 256      -3.224  11.749 -10.294  1.00 72.41           H  
ATOM    898  HA2 GLY A 256      -1.319  12.574  -8.144  1.00 72.41           H  
ATOM    899  HA3 GLY A 256      -1.069  11.284  -9.310  1.00 72.41           H  
ATOM    900  N   GLN A 257       0.500  13.443  -9.830  1.00 72.12           N  
ATOM    901  CA  GLN A 257       1.434  13.940 -10.837  1.00 72.12           C  
ATOM    902  C   GLN A 257       1.466  12.973 -12.043  1.00 72.12           C  
ATOM    903  O   GLN A 257       1.026  11.826 -11.946  1.00 72.12           O  
ATOM    904  CB  GLN A 257       2.811  14.148 -10.180  1.00 72.12           C  
ATOM    905  CG  GLN A 257       2.759  15.261  -9.111  1.00 72.12           C  
ATOM    906  CD  GLN A 257       4.083  15.500  -8.389  1.00 72.12           C  
ATOM    907  NE2 GLN A 257       4.187  16.554  -7.607  1.00 72.12           N  
ATOM    908  OE1 GLN A 257       5.033  14.746  -8.465  1.00 72.12           O  
ATOM    909  H   GLN A 257       0.895  12.968  -9.031  1.00 72.12           H  
ATOM    910  HA  GLN A 257       1.078  14.902 -11.204  1.00 72.12           H  
ATOM    911  HB2 GLN A 257       3.141  13.214  -9.726  1.00 72.12           H  
ATOM    912  HB3 GLN A 257       3.534  14.431 -10.945  1.00 72.12           H  
ATOM    913  HG2 GLN A 257       2.456  16.192  -9.590  1.00 72.12           H  
ATOM    914  HG3 GLN A 257       2.017  15.013  -8.352  1.00 72.12           H  
ATOM    915 HE21 GLN A 257       3.389  17.142  -7.414  1.00 72.12           H  
ATOM    916 HE22 GLN A 257       5.050  16.606  -7.085  1.00 72.12           H  
ATOM    917  N   ASP A 258       1.946  13.451 -13.193  1.00 74.55           N  
ATOM    918  CA  ASP A 258       2.207  12.623 -14.383  1.00 74.55           C  
ATOM    919  C   ASP A 258       0.978  11.926 -15.005  1.00 74.55           C  
ATOM    920  O   ASP A 258       1.032  10.761 -15.402  1.00 74.55           O  
ATOM    921  CB  ASP A 258       3.384  11.670 -14.107  1.00 74.55           C  
ATOM    922  CG  ASP A 258       4.577  12.410 -13.503  1.00 74.55           C  
ATOM    923  OD1 ASP A 258       4.891  13.504 -14.030  1.00 74.55           O  
ATOM    924  OD2 ASP A 258       5.124  11.902 -12.502  1.00 74.55           O1-
ATOM    925  H   ASP A 258       2.432  14.335 -13.162  1.00 74.55           H  
ATOM    926  HA  ASP A 258       2.562  13.308 -15.153  1.00 74.55           H  
ATOM    927  HB2 ASP A 258       3.062  10.878 -13.431  1.00 74.55           H  
ATOM    928  HB3 ASP A 258       3.697  11.210 -15.044  1.00 74.55           H  
ATOM    929  N   ASN A 259      -0.146  12.647 -15.128  1.00 80.69           N  
ATOM    930  CA  ASN A 259      -1.386  12.150 -15.753  1.00 80.69           C  
ATOM    931  C   ASN A 259      -1.926  10.868 -15.102  1.00 80.69           C  
ATOM    932  O   ASN A 259      -2.363   9.920 -15.768  1.00 80.69           O  
ATOM    933  CB  ASN A 259      -1.222  12.032 -17.277  1.00 80.69           C  
ATOM    934  CG  ASN A 259      -1.030  13.362 -17.966  1.00 80.69           C  
ATOM    935  ND2 ASN A 259      -0.364  13.360 -19.093  1.00 80.69           N  
ATOM    936  OD1 ASN A 259      -1.502  14.402 -17.531  1.00 80.69           O  
ATOM    937  H   ASN A 259      -0.132  13.593 -14.775  1.00 80.69           H  
ATOM    938  HA  ASN A 259      -2.153  12.902 -15.568  1.00 80.69           H  
ATOM    939  HB2 ASN A 259      -0.382  11.375 -17.505  1.00 80.69           H  
ATOM    940  HB3 ASN A 259      -2.117  11.585 -17.709  1.00 80.69           H  
ATOM    941 HD21 ASN A 259      -0.038  12.478 -19.462  1.00 80.69           H  
ATOM    942 HD22 ASN A 259      -0.259  14.239 -19.580  1.00 80.69           H  
ATOM    943  N   GLN A 260      -1.895  10.849 -13.774  1.00 88.18           N  
ATOM    944  CA  GLN A 260      -2.430   9.761 -12.984  1.00 88.18           C  
ATOM    945  C   GLN A 260      -3.839  10.059 -12.481  1.00 88.18           C  
ATOM    946  O   GLN A 260      -4.025  11.002 -11.721  1.00 88.18           O  
ATOM    947  CB  GLN A 260      -1.464   9.489 -11.843  1.00 88.18           C  
ATOM    948  CG  GLN A 260      -2.118   8.640 -10.757  1.00 88.18           C  
ATOM    949  CD  GLN A 260      -1.033   8.051  -9.921  1.00 88.18           C  
ATOM    950  NE2 GLN A 260      -0.522   6.941 -10.364  1.00 88.18           N  
ATOM    951  OE1 GLN A 260      -0.622   8.534  -8.883  1.00 88.18           O  
ATOM    952  H   GLN A 260      -1.443  11.612 -13.292  1.00 88.18           H  
ATOM    953  HA  GLN A 260      -2.464   8.865 -13.605  1.00 88.18           H  
ATOM    954  HB2 GLN A 260      -0.589   8.984 -12.252  1.00 88.18           H  
ATOM    955  HB3 GLN A 260      -1.142  10.430 -11.398  1.00 88.18           H  
ATOM    956  HG2 GLN A 260      -2.706   7.836 -11.200  1.00 88.18           H  
ATOM    957  HG3 GLN A 260      -2.759   9.256 -10.126  1.00 88.18           H  
ATOM    958 HE21 GLN A 260       0.394   6.691 -10.021  1.00 88.18           H  
ATOM    959 HE22 GLN A 260      -0.765   6.636 -11.296  1.00 88.18           H  
ATOM    960  N   LEU A 261      -4.795   9.180 -12.775  1.00 92.80           N  
ATOM    961  CA  LEU A 261      -6.124   9.191 -12.161  1.00 92.80           C  
ATOM    962  C   LEU A 261      -6.220   8.073 -11.117  1.00 92.80           C  
ATOM    963  O   LEU A 261      -5.878   6.928 -11.404  1.00 92.80           O  
ATOM    964  CB  LEU A 261      -7.185   9.087 -13.272  1.00 92.80           C  
ATOM    965  CG  LEU A 261      -8.632   8.924 -12.768  1.00 92.80           C  
ATOM    966  CD1 LEU A 261      -9.142  10.141 -11.995  1.00 92.80           C  
ATOM    967  CD2 LEU A 261      -9.569   8.696 -13.957  1.00 92.80           C  
ATOM    968  H   LEU A 261      -4.538   8.382 -13.338  1.00 92.80           H  
ATOM    969  HA  LEU A 261      -6.275  10.140 -11.645  1.00 92.80           H  
ATOM    970  HB2 LEU A 261      -7.125   9.979 -13.896  1.00 92.80           H  
ATOM    971  HB3 LEU A 261      -6.946   8.228 -13.898  1.00 92.80           H  
ATOM    972  HG  LEU A 261      -8.691   8.048 -12.122  1.00 92.80           H  
ATOM    973 HD11 LEU A 261      -8.440  10.435 -11.215  1.00 92.80           H  
ATOM    974 HD12 LEU A 261     -10.085   9.888 -11.511  1.00 92.80           H  
ATOM    975 HD13 LEU A 261      -9.313  10.973 -12.679  1.00 92.80           H  
ATOM    976 HD21 LEU A 261      -9.534   9.552 -14.631  1.00 92.80           H  
ATOM    977 HD22 LEU A 261     -10.589   8.561 -13.598  1.00 92.80           H  
ATOM    978 HD23 LEU A 261      -9.268   7.799 -14.497  1.00 92.80           H  
ATOM    979  N   ILE A 262      -6.700   8.386  -9.915  1.00 95.07           N  
ATOM    980  CA  ILE A 262      -6.965   7.406  -8.858  1.00 95.07           C  
ATOM    981  C   ILE A 262      -8.435   7.495  -8.462  1.00 95.07           C  
ATOM    982  O   ILE A 262      -8.942   8.577  -8.178  1.00 95.07           O  
ATOM    983  CB  ILE A 262      -6.039   7.612  -7.646  1.00 95.07           C  
ATOM    984  CG1 ILE A 262      -4.551   7.481  -8.028  1.00 95.07           C  
ATOM    985  CG2 ILE A 262      -6.364   6.569  -6.559  1.00 95.07           C  
ATOM    986  CD1 ILE A 262      -3.632   8.215  -7.055  1.00 95.07           C  
ATOM    987  H   ILE A 262      -6.935   9.347  -9.711  1.00 95.07           H  
ATOM    988  HA  ILE A 262      -6.778   6.405  -9.244  1.00 95.07           H  
ATOM    989  HB  ILE A 262      -6.220   8.613  -7.254  1.00 95.07           H  
ATOM    990 HG12 ILE A 262      -4.288   6.423  -8.035  1.00 95.07           H  
ATOM    991 HG13 ILE A 262      -4.363   7.887  -9.022  1.00 95.07           H  
ATOM    992 HG21 ILE A 262      -5.651   6.623  -5.736  1.00 95.07           H  
ATOM    993 HG22 ILE A 262      -7.354   6.750  -6.140  1.00 95.07           H  
ATOM    994 HG23 ILE A 262      -6.332   5.564  -6.980  1.00 95.07           H  
ATOM    995 HD11 ILE A 262      -3.837   7.891  -6.035  1.00 95.07           H  
ATOM    996 HD12 ILE A 262      -3.795   9.289  -7.136  1.00 95.07           H  
ATOM    997 HD13 ILE A 262      -2.594   7.988  -7.297  1.00 95.07           H  
ATOM    998  N   LEU A 263      -9.110   6.350  -8.432  1.00 96.81           N  
ATOM    999  CA  LEU A 263     -10.500   6.202  -8.016  1.00 96.81           C  
ATOM   1000  C   LEU A 263     -10.564   5.240  -6.833  1.00 96.81           C  
ATOM   1001  O   LEU A 263     -10.189   4.076  -6.962  1.00 96.81           O  
ATOM   1002  CB  LEU A 263     -11.347   5.682  -9.193  1.00 96.81           C  
ATOM   1003  CG  LEU A 263     -11.354   6.583 -10.435  1.00 96.81           C  
ATOM   1004  CD1 LEU A 263     -12.192   5.954 -11.547  1.00 96.81           C  
ATOM   1005  CD2 LEU A 263     -11.946   7.950 -10.116  1.00 96.81           C  
ATOM   1006  H   LEU A 263      -8.610   5.505  -8.670  1.00 96.81           H  
ATOM   1007  HA  LEU A 263     -10.900   7.162  -7.688  1.00 96.81           H  
ATOM   1008  HB2 LEU A 263     -12.373   5.548  -8.848  1.00 96.81           H  
ATOM   1009  HB3 LEU A 263     -10.969   4.702  -9.487  1.00 96.81           H  
ATOM   1010  HG  LEU A 263     -10.338   6.711 -10.810  1.00 96.81           H  
ATOM   1011 HD11 LEU A 263     -12.154   6.580 -12.438  1.00 96.81           H  
ATOM   1012 HD12 LEU A 263     -13.227   5.849 -11.220  1.00 96.81           H  
ATOM   1013 HD13 LEU A 263     -11.795   4.969 -11.791  1.00 96.81           H  
ATOM   1014 HD21 LEU A 263     -12.079   8.500 -11.048  1.00 96.81           H  
ATOM   1015 HD22 LEU A 263     -12.912   7.841  -9.624  1.00 96.81           H  
ATOM   1016 HD23 LEU A 263     -11.265   8.509  -9.474  1.00 96.81           H  
ATOM   1017  N   ASN A 264     -11.048   5.717  -5.691  1.00 97.32           N  
ATOM   1018  CA  ASN A 264     -11.316   4.883  -4.525  1.00 97.32           C  
ATOM   1019  C   ASN A 264     -12.815   4.605  -4.475  1.00 97.32           C  
ATOM   1020  O   ASN A 264     -13.596   5.515  -4.202  1.00 97.32           O  
ATOM   1021  CB  ASN A 264     -10.808   5.569  -3.251  1.00 97.32           C  
ATOM   1022  CG  ASN A 264      -9.331   5.877  -3.326  1.00 97.32           C  
ATOM   1023  ND2 ASN A 264      -8.992   7.081  -3.722  1.00 97.32           N  
ATOM   1024  OD1 ASN A 264      -8.486   5.029  -3.073  1.00 97.32           O  
ATOM   1025  H   ASN A 264     -11.312   6.691  -5.643  1.00 97.32           H  
ATOM   1026  HA  ASN A 264     -10.798   3.929  -4.615  1.00 97.32           H  
ATOM   1027  HB2 ASN A 264     -11.363   6.492  -3.082  1.00 97.32           H  
ATOM   1028  HB3 ASN A 264     -10.980   4.914  -2.397  1.00 97.32           H  
ATOM   1029 HD21 ASN A 264      -9.704   7.729  -4.027  1.00 97.32           H  
ATOM   1030 HD22 ASN A 264      -8.009   7.305  -3.779  1.00 97.32           H  
ATOM   1031  N   TYR A 265     -13.197   3.367  -4.770  1.00 97.35           N  
ATOM   1032  CA  TYR A 265     -14.576   2.903  -4.692  1.00 97.35           C  
ATOM   1033  C   TYR A 265     -14.857   2.489  -3.252  1.00 97.35           C  
ATOM   1034  O   TYR A 265     -14.248   1.538  -2.756  1.00 97.35           O  
ATOM   1035  CB  TYR A 265     -14.784   1.740  -5.669  1.00 97.35           C  
ATOM   1036  CG  TYR A 265     -14.601   2.116  -7.128  1.00 97.35           C  
ATOM   1037  CD1 TYR A 265     -15.718   2.494  -7.892  1.00 97.35           C  
ATOM   1038  CD2 TYR A 265     -13.325   2.088  -7.723  1.00 97.35           C  
ATOM   1039  CE1 TYR A 265     -15.576   2.830  -9.251  1.00 97.35           C  
ATOM   1040  CE2 TYR A 265     -13.175   2.423  -9.082  1.00 97.35           C  
ATOM   1041  CZ  TYR A 265     -14.300   2.785  -9.850  1.00 97.35           C  
ATOM   1042  OH  TYR A 265     -14.160   3.067 -11.173  1.00 97.35           O  
ATOM   1043  H   TYR A 265     -12.489   2.665  -4.930  1.00 97.35           H  
ATOM   1044  HA  TYR A 265     -15.258   3.709  -4.963  1.00 97.35           H  
ATOM   1045  HB2 TYR A 265     -15.789   1.343  -5.530  1.00 97.35           H  
ATOM   1046  HB3 TYR A 265     -14.087   0.940  -5.420  1.00 97.35           H  
ATOM   1047  HD1 TYR A 265     -16.693   2.512  -7.429  1.00 97.35           H  
ATOM   1048  HD2 TYR A 265     -12.463   1.813  -7.133  1.00 97.35           H  
ATOM   1049  HE1 TYR A 265     -16.448   3.100  -9.828  1.00 97.35           H  
ATOM   1050  HE2 TYR A 265     -12.201   2.396  -9.549  1.00 97.35           H  
ATOM   1051  HH  TYR A 265     -15.018   3.197 -11.585  1.00 97.35           H  
ATOM   1052  N   ILE A 266     -15.728   3.240  -2.581  1.00 96.69           N  
ATOM   1053  CA  ILE A 266     -16.062   3.043  -1.174  1.00 96.69           C  
ATOM   1054  C   ILE A 266     -17.479   2.493  -1.101  1.00 96.69           C  
ATOM   1055  O   ILE A 266     -18.424   3.102  -1.593  1.00 96.69           O  
ATOM   1056  CB  ILE A 266     -15.897   4.355  -0.387  1.00 96.69           C  
ATOM   1057  CG1 ILE A 266     -14.418   4.804  -0.424  1.00 96.69           C  
ATOM   1058  CG2 ILE A 266     -16.394   4.194   1.062  1.00 96.69           C  
ATOM   1059  CD1 ILE A 266     -14.175   6.217   0.103  1.00 96.69           C  
ATOM   1060  H   ILE A 266     -16.201   3.999  -3.050  1.00 96.69           H  
ATOM   1061  HA  ILE A 266     -15.387   2.309  -0.735  1.00 96.69           H  
ATOM   1062  HB  ILE A 266     -16.503   5.112  -0.883  1.00 96.69           H  
ATOM   1063 HG12 ILE A 266     -13.816   4.104   0.155  1.00 96.69           H  
ATOM   1064 HG13 ILE A 266     -14.051   4.790  -1.450  1.00 96.69           H  
ATOM   1065 HG21 ILE A 266     -17.449   3.920   1.073  1.00 96.69           H  
ATOM   1066 HG22 ILE A 266     -16.322   5.147   1.587  1.00 96.69           H  
ATOM   1067 HG23 ILE A 266     -15.822   3.425   1.581  1.00 96.69           H  
ATOM   1068 HD11 ILE A 266     -14.395   6.271   1.170  1.00 96.69           H  
ATOM   1069 HD12 ILE A 266     -14.798   6.928  -0.440  1.00 96.69           H  
ATOM   1070 HD13 ILE A 266     -13.125   6.465  -0.046  1.00 96.69           H  
ATOM   1071  N   HIS A 267     -17.610   1.337  -0.474  1.00 95.11           N  
ATOM   1072  CA  HIS A 267     -18.847   0.617  -0.228  1.00 95.11           C  
ATOM   1073  C   HIS A 267     -19.328   0.829   1.204  1.00 95.11           C  
ATOM   1074  O   HIS A 267     -18.629   1.391   2.055  1.00 95.11           O  
ATOM   1075  CB  HIS A 267     -18.610  -0.859  -0.539  1.00 95.11           C  
ATOM   1076  CG  HIS A 267     -18.395  -1.101  -2.003  1.00 95.11           C  
ATOM   1077  CD2 HIS A 267     -17.200  -1.068  -2.657  1.00 95.11           C  
ATOM   1078  ND1 HIS A 267     -19.398  -1.460  -2.895  1.00 95.11           N  
ATOM   1079  CE1 HIS A 267     -18.774  -1.722  -4.049  1.00 95.11           C  
ATOM   1080  NE2 HIS A 267     -17.462  -1.466  -3.946  1.00 95.11           N  
ATOM   1081  H   HIS A 267     -16.770   0.910  -0.110  1.00 95.11           H  
ATOM   1082  HA  HIS A 267     -19.630   0.972  -0.897  1.00 95.11           H  
ATOM   1083  HB2 HIS A 267     -17.751  -1.226   0.022  1.00 95.11           H  
ATOM   1084  HB3 HIS A 267     -19.486  -1.433  -0.238  1.00 95.11           H  
ATOM   1085  HD2 HIS A 267     -16.238  -0.863  -2.212  1.00 95.11           H  
ATOM   1086  HE1 HIS A 267     -19.242  -2.145  -4.926  1.00 95.11           H  
ATOM   1087  HE2 HIS A 267     -16.786  -1.719  -4.652  1.00 95.11           H  
ATOM   1088  N   ASP A 268     -20.557   0.397   1.468  1.00 91.81           N  
ATOM   1089  CA  ASP A 268     -21.129   0.467   2.805  1.00 91.81           C  
ATOM   1090  C   ASP A 268     -20.374  -0.426   3.814  1.00 91.81           C  
ATOM   1091  O   ASP A 268     -19.495  -1.225   3.483  1.00 91.81           O  
ATOM   1092  CB  ASP A 268     -22.651   0.216   2.755  1.00 91.81           C  
ATOM   1093  CG  ASP A 268     -23.091  -1.239   2.557  1.00 91.81           C  
ATOM   1094  OD1 ASP A 268     -22.282  -2.158   2.792  1.00 91.81           O  
ATOM   1095  OD2 ASP A 268     -24.291  -1.468   2.320  1.00 91.81           O1-
ATOM   1096  H   ASP A 268     -21.054  -0.117   0.753  1.00 91.81           H  
ATOM   1097  HA  ASP A 268     -20.997   1.494   3.147  1.00 91.81           H  
ATOM   1098  HB2 ASP A 268     -23.085   0.823   1.960  1.00 91.81           H  
ATOM   1099  HB3 ASP A 268     -23.078   0.565   3.695  1.00 91.81           H  
ATOM   1100  N   SER A 269     -20.722  -0.311   5.095  1.00 87.74           N  
ATOM   1101  CA  SER A 269     -20.069  -1.091   6.151  1.00 87.74           C  
ATOM   1102  C   SER A 269     -20.390  -2.595   6.117  1.00 87.74           C  
ATOM   1103  O   SER A 269     -19.746  -3.353   6.851  1.00 87.74           O  
ATOM   1104  CB  SER A 269     -20.400  -0.484   7.516  1.00 87.74           C  
ATOM   1105  OG  SER A 269     -21.790  -0.517   7.773  1.00 87.74           O  
ATOM   1106  H   SER A 269     -21.492   0.293   5.344  1.00 87.74           H  
ATOM   1107  HA  SER A 269     -18.993  -1.003   6.004  1.00 87.74           H  
ATOM   1108  HB2 SER A 269     -20.058   0.551   7.535  1.00 87.74           H  
ATOM   1109  HB3 SER A 269     -19.876  -1.033   8.298  1.00 87.74           H  
ATOM   1110  HG  SER A 269     -21.950  -0.027   8.583  1.00 87.74           H  
ATOM   1111  N   ASN A 270     -21.352  -3.045   5.306  1.00 89.47           N  
ATOM   1112  CA  ASN A 270     -21.664  -4.462   5.092  1.00 89.47           C  
ATOM   1113  C   ASN A 270     -20.842  -5.061   3.938  1.00 89.47           C  
ATOM   1114  O   ASN A 270     -20.571  -6.261   3.959  1.00 89.47           O  
ATOM   1115  CB  ASN A 270     -23.170  -4.626   4.839  1.00 89.47           C  
ATOM   1116  CG  ASN A 270     -24.027  -4.156   5.997  1.00 89.47           C  
ATOM   1117  ND2 ASN A 270     -25.082  -3.433   5.703  1.00 89.47           N  
ATOM   1118  OD1 ASN A 270     -23.776  -4.433   7.163  1.00 89.47           O  
ATOM   1119  H   ASN A 270     -21.749  -2.402   4.635  1.00 89.47           H  
ATOM   1120  HA  ASN A 270     -21.408  -5.030   5.986  1.00 89.47           H  
ATOM   1121  HB2 ASN A 270     -23.390  -5.679   4.663  1.00 89.47           H  
ATOM   1122  HB3 ASN A 270     -23.444  -4.083   3.935  1.00 89.47           H  
ATOM   1123 HD21 ASN A 270     -25.191  -3.124   4.748  1.00 89.47           H  
ATOM   1124 HD22 ASN A 270     -25.604  -3.035   6.471  1.00 89.47           H  
ATOM   1125  N   HIS A 271     -20.393  -4.224   3.001  1.00 90.49           N  
ATOM   1126  CA  HIS A 271     -19.608  -4.583   1.818  1.00 90.49           C  
ATOM   1127  C   HIS A 271     -18.215  -3.937   1.827  1.00 90.49           C  
ATOM   1128  O   HIS A 271     -17.583  -3.782   0.789  1.00 90.49           O  
ATOM   1129  CB  HIS A 271     -20.410  -4.253   0.553  1.00 90.49           C  
ATOM   1130  CG  HIS A 271     -21.754  -4.924   0.532  1.00 90.49           C  
ATOM   1131  CD2 HIS A 271     -22.040  -6.181   0.075  1.00 90.49           C  
ATOM   1132  ND1 HIS A 271     -22.925  -4.375   0.993  1.00 90.49           N  
ATOM   1133  CE1 HIS A 271     -23.901  -5.273   0.796  1.00 90.49           C  
ATOM   1134  NE2 HIS A 271     -23.403  -6.419   0.300  1.00 90.49           N  
ATOM   1135  H   HIS A 271     -20.780  -3.291   2.996  1.00 90.49           H  
ATOM   1136  HA  HIS A 271     -19.444  -5.661   1.816  1.00 90.49           H  
ATOM   1137  HB2 HIS A 271     -20.569  -3.176   0.500  1.00 90.49           H  
ATOM   1138  HB3 HIS A 271     -19.851  -4.560  -0.332  1.00 90.49           H  
ATOM   1139  HD1 HIS A 271     -23.033  -3.439   1.357  1.00 90.49           H  
ATOM   1140  HD2 HIS A 271     -21.338  -6.856  -0.392  1.00 90.49           H  
ATOM   1141  HE1 HIS A 271     -24.946  -5.098   1.004  1.00 90.49           H  
ATOM   1142  N   SER A 272     -17.680  -3.587   3.004  1.00 86.67           N  
ATOM   1143  CA  SER A 272     -16.375  -2.915   3.108  1.00 86.67           C  
ATOM   1144  C   SER A 272     -15.215  -3.725   2.516  1.00 86.67           C  
ATOM   1145  O   SER A 272     -14.198  -3.142   2.161  1.00 86.67           O  
ATOM   1146  CB  SER A 272     -16.073  -2.532   4.562  1.00 86.67           C  
ATOM   1147  OG  SER A 272     -16.019  -3.655   5.434  1.00 86.67           O  
ATOM   1148  H   SER A 272     -18.263  -3.648   3.826  1.00 86.67           H  
ATOM   1149  HA  SER A 272     -16.437  -1.992   2.532  1.00 86.67           H  
ATOM   1150  HB2 SER A 272     -16.858  -1.859   4.908  1.00 86.67           H  
ATOM   1151  HB3 SER A 272     -15.126  -1.994   4.603  1.00 86.67           H  
ATOM   1152  HG  SER A 272     -15.188  -4.117   5.300  1.00 86.67           H  
ATOM   1153  N   TYR A 273     -15.364  -5.048   2.381  1.00 88.36           N  
ATOM   1154  CA  TYR A 273     -14.396  -5.931   1.718  1.00 88.36           C  
ATOM   1155  C   TYR A 273     -14.308  -5.725   0.196  1.00 88.36           C  
ATOM   1156  O   TYR A 273     -13.358  -6.188  -0.433  1.00 88.36           O  
ATOM   1157  CB  TYR A 273     -14.729  -7.391   2.056  1.00 88.36           C  
ATOM   1158  CG  TYR A 273     -16.067  -7.874   1.518  1.00 88.36           C  
ATOM   1159  CD1 TYR A 273     -17.234  -7.735   2.296  1.00 88.36           C  
ATOM   1160  CD2 TYR A 273     -16.146  -8.440   0.230  1.00 88.36           C  
ATOM   1161  CE1 TYR A 273     -18.479  -8.151   1.784  1.00 88.36           C  
ATOM   1162  CE2 TYR A 273     -17.387  -8.877  -0.274  1.00 88.36           C  
ATOM   1163  CZ  TYR A 273     -18.556  -8.727   0.497  1.00 88.36           C  
ATOM   1164  OH  TYR A 273     -19.748  -9.163   0.016  1.00 88.36           O  
ATOM   1165  H   TYR A 273     -16.263  -5.441   2.618  1.00 88.36           H  
ATOM   1166  HA  TYR A 273     -13.407  -5.709   2.118  1.00 88.36           H  
ATOM   1167  HB2 TYR A 273     -13.940  -8.027   1.655  1.00 88.36           H  
ATOM   1168  HB3 TYR A 273     -14.716  -7.514   3.139  1.00 88.36           H  
ATOM   1169  HD1 TYR A 273     -17.181  -7.307   3.286  1.00 88.36           H  
ATOM   1170  HD2 TYR A 273     -15.262  -8.510  -0.386  1.00 88.36           H  
ATOM   1171  HE1 TYR A 273     -19.376  -8.034   2.374  1.00 88.36           H  
ATOM   1172  HE2 TYR A 273     -17.475  -9.267  -1.277  1.00 88.36           H  
ATOM   1173  HH  TYR A 273     -20.494  -8.754   0.461  1.00 88.36           H  
ATOM   1174  N   GLU A 274     -15.284  -5.032  -0.395  1.00 92.76           N  
ATOM   1175  CA  GLU A 274     -15.324  -4.676  -1.816  1.00 92.76           C  
ATOM   1176  C   GLU A 274     -14.667  -3.317  -2.099  1.00 92.76           C  
ATOM   1177  O   GLU A 274     -14.531  -2.917  -3.259  1.00 92.76           O  
ATOM   1178  CB  GLU A 274     -16.772  -4.706  -2.332  1.00 92.76           C  
ATOM   1179  CG  GLU A 274     -17.447  -6.060  -2.067  1.00 92.76           C  
ATOM   1180  CD  GLU A 274     -18.790  -6.231  -2.785  1.00 92.76           C  
ATOM   1181  OE1 GLU A 274     -19.237  -7.398  -2.874  1.00 92.76           O  
ATOM   1182  OE2 GLU A 274     -19.352  -5.223  -3.256  1.00 92.76           O1-
ATOM   1183  H   GLU A 274     -16.070  -4.722   0.158  1.00 92.76           H  
ATOM   1184  HA  GLU A 274     -14.760  -5.417  -2.382  1.00 92.76           H  
ATOM   1185  HB2 GLU A 274     -16.753  -4.526  -3.406  1.00 92.76           H  
ATOM   1186  HB3 GLU A 274     -17.348  -3.913  -1.855  1.00 92.76           H  
ATOM   1187  HG2 GLU A 274     -16.770  -6.850  -2.392  1.00 92.76           H  
ATOM   1188  HG3 GLU A 274     -17.613  -6.167  -0.995  1.00 92.76           H  
ATOM   1189  N   ASN A 275     -14.217  -2.613  -1.050  1.00 95.08           N  
ATOM   1190  CA  ASN A 275     -13.457  -1.377  -1.185  1.00 95.08           C  
ATOM   1191  C   ASN A 275     -12.196  -1.619  -2.021  1.00 95.08           C  
ATOM   1192  O   ASN A 275     -11.354  -2.460  -1.696  1.00 95.08           O  
ATOM   1193  CB  ASN A 275     -13.102  -0.813   0.200  1.00 95.08           C  
ATOM   1194  CG  ASN A 275     -14.271  -0.184   0.926  1.00 95.08           C  
ATOM   1195  ND2 ASN A 275     -14.120   0.136   2.187  1.00 95.08           N  
ATOM   1196  OD1 ASN A 275     -15.314   0.084   0.372  1.00 95.08           O  
ATOM   1197  H   ASN A 275     -14.345  -3.002  -0.127  1.00 95.08           H  
ATOM   1198  HA  ASN A 275     -14.076  -0.650  -1.712  1.00 95.08           H  
ATOM   1199  HB2 ASN A 275     -12.687  -1.614   0.812  1.00 95.08           H  
ATOM   1200  HB3 ASN A 275     -12.342  -0.040   0.088  1.00 95.08           H  
ATOM   1201 HD21 ASN A 275     -14.900   0.582   2.649  1.00 95.08           H  
ATOM   1202 HD22 ASN A 275     -13.283  -0.138   2.680  1.00 95.08           H  
ATOM   1203  N   VAL A 276     -12.046  -0.848  -3.097  1.00 96.91           N  
ATOM   1204  CA  VAL A 276     -10.946  -1.017  -4.049  1.00 96.91           C  
ATOM   1205  C   VAL A 276     -10.429   0.326  -4.544  1.00 96.91           C  
ATOM   1206  O   VAL A 276     -11.192   1.242  -4.855  1.00 96.91           O  
ATOM   1207  CB  VAL A 276     -11.352  -1.966  -5.199  1.00 96.91           C  
ATOM   1208  CG1 VAL A 276     -12.530  -1.464  -6.044  1.00 96.91           C  
ATOM   1209  CG2 VAL A 276     -10.175  -2.265  -6.139  1.00 96.91           C  
ATOM   1210  H   VAL A 276     -12.763  -0.164  -3.295  1.00 96.91           H  
ATOM   1211  HA  VAL A 276     -10.120  -1.497  -3.524  1.00 96.91           H  
ATOM   1212  HB  VAL A 276     -11.649  -2.915  -4.752  1.00 96.91           H  
ATOM   1213 HG11 VAL A 276     -13.401  -1.325  -5.404  1.00 96.91           H  
ATOM   1214 HG12 VAL A 276     -12.782  -2.211  -6.796  1.00 96.91           H  
ATOM   1215 HG13 VAL A 276     -12.282  -0.523  -6.535  1.00 96.91           H  
ATOM   1216 HG21 VAL A 276     -10.460  -3.058  -6.831  1.00 96.91           H  
ATOM   1217 HG22 VAL A 276      -9.319  -2.602  -5.555  1.00 96.91           H  
ATOM   1218 HG23 VAL A 276      -9.902  -1.376  -6.707  1.00 96.91           H  
ATOM   1219  N   THR A 277      -9.108   0.427  -4.664  1.00 97.41           N  
ATOM   1220  CA  THR A 277      -8.442   1.555  -5.314  1.00 97.41           C  
ATOM   1221  C   THR A 277      -8.055   1.180  -6.742  1.00 97.41           C  
ATOM   1222  O   THR A 277      -7.265   0.263  -6.965  1.00 97.41           O  
ATOM   1223  CB  THR A 277      -7.219   2.005  -4.510  1.00 97.41           C  
ATOM   1224  CG2 THR A 277      -6.519   3.190  -5.168  1.00 97.41           C  
ATOM   1225  OG1 THR A 277      -7.598   2.427  -3.221  1.00 97.41           O  
ATOM   1226  H   THR A 277      -8.539  -0.336  -4.325  1.00 97.41           H  
ATOM   1227  HA  THR A 277      -9.125   2.404  -5.356  1.00 97.41           H  
ATOM   1228  HB  THR A 277      -6.518   1.176  -4.417  1.00 97.41           H  
ATOM   1229  HG1 THR A 277      -7.947   3.319  -3.296  1.00 97.41           H  
ATOM   1230 HG21 THR A 277      -7.223   4.010  -5.307  1.00 97.41           H  
ATOM   1231 HG22 THR A 277      -5.704   3.523  -4.526  1.00 97.41           H  
ATOM   1232 HG23 THR A 277      -6.098   2.902  -6.131  1.00 97.41           H  
ATOM   1233  N   LEU A 278      -8.562   1.918  -7.725  1.00 96.59           N  
ATOM   1234  CA  LEU A 278      -8.127   1.848  -9.117  1.00 96.59           C  
ATOM   1235  C   LEU A 278      -7.168   3.003  -9.411  1.00 96.59           C  
ATOM   1236  O   LEU A 278      -7.551   4.166  -9.326  1.00 96.59           O  
ATOM   1237  CB  LEU A 278      -9.362   1.869 -10.030  1.00 96.59           C  
ATOM   1238  CG  LEU A 278      -9.048   1.895 -11.537  1.00 96.59           C  
ATOM   1239  CD1 LEU A 278      -8.295   0.646 -12.004  1.00 96.59           C  
ATOM   1240  CD2 LEU A 278     -10.350   1.985 -12.329  1.00 96.59           C  
ATOM   1241  H   LEU A 278      -9.206   2.655  -7.476  1.00 96.59           H  
ATOM   1242  HA  LEU A 278      -7.603   0.906  -9.283  1.00 96.59           H  
ATOM   1243  HB2 LEU A 278      -9.940   2.761  -9.789  1.00 96.59           H  
ATOM   1244  HB3 LEU A 278      -9.979   0.998  -9.806  1.00 96.59           H  
ATOM   1245  HG  LEU A 278      -8.449   2.775 -11.773  1.00 96.59           H  
ATOM   1246 HD11 LEU A 278      -8.845  -0.250 -11.716  1.00 96.59           H  
ATOM   1247 HD12 LEU A 278      -8.177   0.674 -13.087  1.00 96.59           H  
ATOM   1248 HD13 LEU A 278      -7.302   0.624 -11.555  1.00 96.59           H  
ATOM   1249 HD21 LEU A 278     -10.975   1.114 -12.129  1.00 96.59           H  
ATOM   1250 HD22 LEU A 278     -10.138   2.045 -13.397  1.00 96.59           H  
ATOM   1251 HD23 LEU A 278     -10.896   2.881 -12.034  1.00 96.59           H  
ATOM   1252  N   ARG A 279      -5.936   2.686  -9.803  1.00 94.47           N  
ATOM   1253  CA  ARG A 279      -4.900   3.641 -10.206  1.00 94.47           C  
ATOM   1254  C   ARG A 279      -4.644   3.511 -11.703  1.00 94.47           C  
ATOM   1255  O   ARG A 279      -4.367   2.428 -12.208  1.00 94.47           O  
ATOM   1256  CB  ARG A 279      -3.659   3.395  -9.333  1.00 94.47           C  
ATOM   1257  CG  ARG A 279      -2.541   4.436  -9.491  1.00 94.47           C  
ATOM   1258  CD  ARG A 279      -1.494   4.247  -8.372  1.00 94.47           C  
ATOM   1259  NE  ARG A 279      -0.792   5.503  -8.048  1.00 94.47           N  
ATOM   1260  CZ  ARG A 279       0.332   5.686  -7.380  1.00 94.47           C  
ATOM   1261  NH1 ARG A 279       0.969   4.701  -6.816  1.00 94.47           N1+
ATOM   1262  NH2 ARG A 279       0.844   6.877  -7.271  1.00 94.47           N  
ATOM   1263  H   ARG A 279      -5.710   1.703  -9.851  1.00 94.47           H  
ATOM   1264  HA  ARG A 279      -5.256   4.653 -10.016  1.00 94.47           H  
ATOM   1265  HB2 ARG A 279      -3.258   2.403  -9.541  1.00 94.47           H  
ATOM   1266  HB3 ARG A 279      -3.989   3.407  -8.294  1.00 94.47           H  
ATOM   1267  HG2 ARG A 279      -2.970   5.435  -9.431  1.00 94.47           H  
ATOM   1268  HG3 ARG A 279      -2.064   4.327 -10.465  1.00 94.47           H  
ATOM   1269  HD2 ARG A 279      -1.994   3.905  -7.466  1.00 94.47           H  
ATOM   1270  HD3 ARG A 279      -0.787   3.476  -8.677  1.00 94.47           H  
ATOM   1271  HE  ARG A 279      -1.161   6.342  -8.472  1.00 94.47           H  
ATOM   1272 HH11 ARG A 279       0.545   3.785  -6.816  1.00 94.47           H  
ATOM   1273 HH12 ARG A 279       1.737   4.877  -6.183  1.00 94.47           H  
ATOM   1274 HH21 ARG A 279       1.694   7.025  -6.746  1.00 94.47           H  
ATOM   1275 HH22 ARG A 279       0.376   7.663  -7.701  1.00 94.47           H  
ATOM   1276  N   ILE A 280      -4.734   4.614 -12.424  1.00 92.94           N  
ATOM   1277  CA  ILE A 280      -4.549   4.686 -13.869  1.00 92.94           C  
ATOM   1278  C   ILE A 280      -3.343   5.576 -14.146  1.00 92.94           C  
ATOM   1279  O   ILE A 280      -3.354   6.748 -13.785  1.00 92.94           O  
ATOM   1280  CB  ILE A 280      -5.849   5.208 -14.520  1.00 92.94           C  
ATOM   1281  CG1 ILE A 280      -6.934   4.108 -14.499  1.00 92.94           C  
ATOM   1282  CG2 ILE A 280      -5.558   5.720 -15.937  1.00 92.94           C  
ATOM   1283  CD1 ILE A 280      -8.343   4.619 -14.828  1.00 92.94           C  
ATOM   1284  H   ILE A 280      -5.012   5.465 -11.957  1.00 92.94           H  
ATOM   1285  HA  ILE A 280      -4.339   3.699 -14.280  1.00 92.94           H  
ATOM   1286  HB  ILE A 280      -6.215   6.051 -13.935  1.00 92.94           H  
ATOM   1287 HG12 ILE A 280      -6.978   3.665 -13.504  1.00 92.94           H  
ATOM   1288 HG13 ILE A 280      -6.663   3.322 -15.203  1.00 92.94           H  
ATOM   1289 HG21 ILE A 280      -6.473   5.813 -16.522  1.00 92.94           H  
ATOM   1290 HG22 ILE A 280      -4.838   5.066 -16.428  1.00 92.94           H  
ATOM   1291 HG23 ILE A 280      -5.113   6.713 -15.876  1.00 92.94           H  
ATOM   1292 HD11 ILE A 280      -8.623   5.408 -14.130  1.00 92.94           H  
ATOM   1293 HD12 ILE A 280      -8.397   4.997 -15.849  1.00 92.94           H  
ATOM   1294 HD13 ILE A 280      -9.051   3.796 -14.730  1.00 92.94           H  
ATOM   1295  N   PHE A 281      -2.322   5.027 -14.798  1.00 89.30           N  
ATOM   1296  CA  PHE A 281      -1.209   5.786 -15.363  1.00 89.30           C  
ATOM   1297  C   PHE A 281      -1.446   5.946 -16.859  1.00 89.30           C  
ATOM   1298  O   PHE A 281      -1.230   5.002 -17.625  1.00 89.30           O  
ATOM   1299  CB  PHE A 281       0.113   5.071 -15.082  1.00 89.30           C  
ATOM   1300  CG  PHE A 281       0.558   5.136 -13.639  1.00 89.30           C  
ATOM   1301  CD1 PHE A 281       1.357   6.207 -13.202  1.00 89.30           C  
ATOM   1302  CD2 PHE A 281       0.231   4.097 -12.751  1.00 89.30           C  
ATOM   1303  CE1 PHE A 281       1.897   6.197 -11.906  1.00 89.30           C  
ATOM   1304  CE2 PHE A 281       0.751   4.102 -11.443  1.00 89.30           C  
ATOM   1305  CZ  PHE A 281       1.617   5.130 -11.034  1.00 89.30           C  
ATOM   1306  H   PHE A 281      -2.382   4.050 -15.049  1.00 89.30           H  
ATOM   1307  HA  PHE A 281      -1.156   6.780 -14.917  1.00 89.30           H  
ATOM   1308  HB2 PHE A 281       0.035   4.027 -15.386  1.00 89.30           H  
ATOM   1309  HB3 PHE A 281       0.890   5.526 -15.696  1.00 89.30           H  
ATOM   1310  HD1 PHE A 281       1.612   7.009 -13.879  1.00 89.30           H  
ATOM   1311  HD2 PHE A 281      -0.387   3.281 -13.096  1.00 89.30           H  
ATOM   1312  HE1 PHE A 281       2.560   6.994 -11.601  1.00 89.30           H  
ATOM   1313  HE2 PHE A 281       0.535   3.295 -10.759  1.00 89.30           H  
ATOM   1314  HZ  PHE A 281       2.069   5.101 -10.053  1.00 89.30           H  
ATOM   1315  N   ALA A 282      -1.932   7.125 -17.256  1.00 83.14           N  
ATOM   1316  CA  ALA A 282      -2.337   7.368 -18.633  1.00 83.14           C  
ATOM   1317  C   ALA A 282      -1.137   7.642 -19.567  1.00 83.14           C  
ATOM   1318  O   ALA A 282      -1.214   7.376 -20.768  1.00 83.14           O  
ATOM   1319  CB  ALA A 282      -3.392   8.470 -18.654  1.00 83.14           C  
ATOM   1320  H   ALA A 282      -2.086   7.863 -16.583  1.00 83.14           H  
ATOM   1321  HA  ALA A 282      -2.858   6.475 -18.978  1.00 83.14           H  
ATOM   1322  HB1 ALA A 282      -3.913   8.442 -19.611  1.00 83.14           H  
ATOM   1323  HB2 ALA A 282      -2.922   9.445 -18.525  1.00 83.14           H  
ATOM   1324  HB3 ALA A 282      -4.122   8.311 -17.861  1.00 83.14           H  
ATOM   1325  N   GLY A 283      -0.011   8.111 -19.015  1.00 79.26           N  
ATOM   1326  CA  GLY A 283       1.152   8.524 -19.798  1.00 79.26           C  
ATOM   1327  C   GLY A 283       0.829   9.777 -20.611  1.00 79.26           C  
ATOM   1328  O   GLY A 283       0.404  10.789 -20.051  1.00 79.26           O  
ATOM   1329  H   GLY A 283      -0.020   8.337 -18.031  1.00 79.26           H  
ATOM   1330  HA2 GLY A 283       1.987   8.747 -19.134  1.00 79.26           H  
ATOM   1331  HA3 GLY A 283       1.445   7.717 -20.470  1.00 79.26           H  
ATOM   1332  N   GLN A 284       1.015   9.713 -21.932  1.00 76.24           N  
ATOM   1333  CA  GLN A 284       0.607  10.792 -22.844  1.00 76.24           C  
ATOM   1334  C   GLN A 284      -0.837  10.637 -23.342  1.00 76.24           C  
ATOM   1335  O   GLN A 284      -1.378  11.569 -23.939  1.00 76.24           O  
ATOM   1336  CB  GLN A 284       1.581  10.879 -24.027  1.00 76.24           C  
ATOM   1337  CG  GLN A 284       2.988  11.295 -23.573  1.00 76.24           C  
ATOM   1338  CD  GLN A 284       3.942  11.567 -24.732  1.00 76.24           C  
ATOM   1339  NE2 GLN A 284       5.143  12.020 -24.444  1.00 76.24           N  
ATOM   1340  OE1 GLN A 284       3.655  11.403 -25.906  1.00 76.24           O  
ATOM   1341  H   GLN A 284       1.289   8.832 -22.342  1.00 76.24           H  
ATOM   1342  HA  GLN A 284       0.641  11.744 -22.314  1.00 76.24           H  
ATOM   1343  HB2 GLN A 284       1.628   9.917 -24.537  1.00 76.24           H  
ATOM   1344  HB3 GLN A 284       1.211  11.626 -24.729  1.00 76.24           H  
ATOM   1345  HG2 GLN A 284       2.914  12.202 -22.974  1.00 76.24           H  
ATOM   1346  HG3 GLN A 284       3.418  10.509 -22.953  1.00 76.24           H  
ATOM   1347 HE21 GLN A 284       5.429  12.127 -23.482  1.00 76.24           H  
ATOM   1348 HE22 GLN A 284       5.762  12.146 -25.232  1.00 76.24           H  
ATOM   1349  N   ASN A 285      -1.460   9.483 -23.098  1.00 73.26           N  
ATOM   1350  CA  ASN A 285      -2.823   9.210 -23.531  1.00 73.26           C  
ATOM   1351  C   ASN A 285      -3.862   9.794 -22.567  1.00 73.26           C  
ATOM   1352  O   ASN A 285      -3.586  10.103 -21.408  1.00 73.26           O  
ATOM   1353  CB  ASN A 285      -3.004   7.699 -23.734  1.00 73.26           C  
ATOM   1354  CG  ASN A 285      -2.110   7.151 -24.830  1.00 73.26           C  
ATOM   1355  ND2 ASN A 285      -1.595   5.967 -24.623  1.00 73.26           N  
ATOM   1356  OD1 ASN A 285      -1.906   7.758 -25.870  1.00 73.26           O  
ATOM   1357  H   ASN A 285      -0.975   8.764 -22.580  1.00 73.26           H  
ATOM   1358  HA  ASN A 285      -2.978   9.694 -24.495  1.00 73.26           H  
ATOM   1359  HB2 ASN A 285      -2.801   7.184 -22.795  1.00 73.26           H  
ATOM   1360  HB3 ASN A 285      -4.034   7.486 -24.019  1.00 73.26           H  
ATOM   1361 HD21 ASN A 285      -0.752   5.763 -25.141  1.00 73.26           H  
ATOM   1362 HD22 ASN A 285      -1.589   5.617 -23.676  1.00 73.26           H  
ATOM   1363  N   ASP A 286      -5.092   9.912 -23.058  1.00 78.73           N  
ATOM   1364  CA  ASP A 286      -6.245  10.277 -22.246  1.00 78.73           C  
ATOM   1365  C   ASP A 286      -6.693   9.055 -21.408  1.00 78.73           C  
ATOM   1366  O   ASP A 286      -6.910   7.972 -21.968  1.00 78.73           O  
ATOM   1367  CB  ASP A 286      -7.343  10.807 -23.184  1.00 78.73           C  
ATOM   1368  CG  ASP A 286      -8.576  11.366 -22.469  1.00 78.73           C  
ATOM   1369  OD1 ASP A 286      -8.932  10.846 -21.387  1.00 78.73           O  
ATOM   1370  OD2 ASP A 286      -9.261  12.219 -23.064  1.00 78.73           O1-
ATOM   1371  H   ASP A 286      -5.269   9.591 -23.999  1.00 78.73           H  
ATOM   1372  HA  ASP A 286      -5.947  11.096 -21.591  1.00 78.73           H  
ATOM   1373  HB2 ASP A 286      -6.915  11.598 -23.799  1.00 78.73           H  
ATOM   1374  HB3 ASP A 286      -7.661  10.004 -23.849  1.00 78.73           H  
ATOM   1375  N   PRO A 287      -6.875   9.184 -20.076  1.00 79.47           N  
ATOM   1376  CA  PRO A 287      -7.369   8.089 -19.239  1.00 79.47           C  
ATOM   1377  C   PRO A 287      -8.741   7.534 -19.675  1.00 79.47           C  
ATOM   1378  O   PRO A 287      -9.078   6.407 -19.297  1.00 79.47           O  
ATOM   1379  CB  PRO A 287      -7.395   8.647 -17.808  1.00 79.47           C  
ATOM   1380  CG  PRO A 287      -7.397  10.167 -17.977  1.00 79.47           C  
ATOM   1381  CD  PRO A 287      -6.638  10.380 -19.280  1.00 79.47           C  
ATOM   1382  HA  PRO A 287      -6.655   7.267 -19.283  1.00 79.47           H  
ATOM   1383  HB2 PRO A 287      -6.482   8.350 -17.292  1.00 79.47           H  
ATOM   1384  HB3 PRO A 287      -8.264   8.308 -17.245  1.00 79.47           H  
ATOM   1385  HG2 PRO A 287      -8.420  10.527 -18.090  1.00 79.47           H  
ATOM   1386  HG3 PRO A 287      -6.909  10.667 -17.141  1.00 79.47           H  
ATOM   1387  HD2 PRO A 287      -5.571  10.474 -19.078  1.00 79.47           H  
ATOM   1388  HD3 PRO A 287      -7.008  11.282 -19.769  1.00 79.47           H  
ATOM   1389  N   THR A 288      -9.526   8.264 -20.486  1.00 79.70           N  
ATOM   1390  CA  THR A 288     -10.802   7.774 -21.044  1.00 79.70           C  
ATOM   1391  C   THR A 288     -10.646   6.444 -21.782  1.00 79.70           C  
ATOM   1392  O   THR A 288     -11.526   5.589 -21.682  1.00 79.70           O  
ATOM   1393  CB  THR A 288     -11.479   8.744 -22.032  1.00 79.70           C  
ATOM   1394  CG2 THR A 288     -12.144   9.978 -21.439  1.00 79.70           C  
ATOM   1395  OG1 THR A 288     -10.616   9.205 -23.034  1.00 79.70           O  
ATOM   1396  H   THR A 288      -9.184   9.159 -20.806  1.00 79.70           H  
ATOM   1397  HA  THR A 288     -11.497   7.599 -20.223  1.00 79.70           H  
ATOM   1398  HB  THR A 288     -12.273   8.184 -22.527  1.00 79.70           H  
ATOM   1399  HG1 THR A 288     -10.111   9.919 -22.640  1.00 79.70           H  
ATOM   1400 HG21 THR A 288     -12.732  10.477 -22.210  1.00 79.70           H  
ATOM   1401 HG22 THR A 288     -11.399  10.687 -21.079  1.00 79.70           H  
ATOM   1402 HG23 THR A 288     -12.812   9.684 -20.630  1.00 79.70           H  
ATOM   1403  N   ASP A 289      -9.534   6.206 -22.479  1.00 82.87           N  
ATOM   1404  CA  ASP A 289      -9.366   4.990 -23.286  1.00 82.87           C  
ATOM   1405  C   ASP A 289      -9.276   3.712 -22.435  1.00 82.87           C  
ATOM   1406  O   ASP A 289      -9.709   2.636 -22.862  1.00 82.87           O  
ATOM   1407  CB  ASP A 289      -8.150   5.153 -24.207  1.00 82.87           C  
ATOM   1408  CG  ASP A 289      -8.406   6.130 -25.364  1.00 82.87           C  
ATOM   1409  OD1 ASP A 289      -9.598   6.421 -25.660  1.00 82.87           O  
ATOM   1410  OD2 ASP A 289      -7.403   6.516 -25.998  1.00 82.87           O1-
ATOM   1411  H   ASP A 289      -8.833   6.930 -22.542  1.00 82.87           H  
ATOM   1412  HA  ASP A 289     -10.248   4.867 -23.915  1.00 82.87           H  
ATOM   1413  HB2 ASP A 289      -7.292   5.482 -23.622  1.00 82.87           H  
ATOM   1414  HB3 ASP A 289      -7.910   4.181 -24.639  1.00 82.87           H  
ATOM   1415  N   ILE A 290      -8.800   3.823 -21.190  1.00 81.95           N  
ATOM   1416  CA  ILE A 290      -8.814   2.711 -20.227  1.00 81.95           C  
ATOM   1417  C   ILE A 290     -10.241   2.447 -19.748  1.00 81.95           C  
ATOM   1418  O   ILE A 290     -10.684   1.292 -19.695  1.00 81.95           O  
ATOM   1419  CB  ILE A 290      -7.875   3.005 -19.038  1.00 81.95           C  
ATOM   1420  CG1 ILE A 290      -6.424   3.071 -19.540  1.00 81.95           C  
ATOM   1421  CG2 ILE A 290      -8.000   1.917 -17.952  1.00 81.95           C  
ATOM   1422  CD1 ILE A 290      -5.499   3.765 -18.542  1.00 81.95           C  
ATOM   1423  H   ILE A 290      -8.524   4.742 -20.876  1.00 81.95           H  
ATOM   1424  HA  ILE A 290      -8.466   1.807 -20.728  1.00 81.95           H  
ATOM   1425  HB  ILE A 290      -8.149   3.965 -18.601  1.00 81.95           H  
ATOM   1426 HG12 ILE A 290      -6.389   3.648 -20.463  1.00 81.95           H  
ATOM   1427 HG13 ILE A 290      -6.066   2.061 -19.740  1.00 81.95           H  
ATOM   1428 HG21 ILE A 290      -7.281   2.082 -17.150  1.00 81.95           H  
ATOM   1429 HG22 ILE A 290      -8.990   1.952 -17.496  1.00 81.95           H  
ATOM   1430 HG23 ILE A 290      -7.838   0.930 -18.386  1.00 81.95           H  
ATOM   1431 HD11 ILE A 290      -5.839   4.796 -18.442  1.00 81.95           H  
ATOM   1432 HD12 ILE A 290      -4.465   3.793 -18.887  1.00 81.95           H  
ATOM   1433 HD13 ILE A 290      -5.513   3.254 -17.579  1.00 81.95           H  
ATOM   1434  N   CYS A 291     -10.968   3.518 -19.429  1.00 86.13           N  
ATOM   1435  CA  CYS A 291     -12.313   3.446 -18.874  1.00 86.13           C  
ATOM   1436  C   CYS A 291     -13.342   2.919 -19.889  1.00 86.13           C  
ATOM   1437  O   CYS A 291     -14.152   2.066 -19.526  1.00 86.13           O  
ATOM   1438  CB  CYS A 291     -12.690   4.824 -18.331  1.00 86.13           C  
ATOM   1439  SG  CYS A 291     -11.666   5.422 -16.957  1.00 86.13           S  
ATOM   1440  H   CYS A 291     -10.542   4.430 -19.514  1.00 86.13           H  
ATOM   1441  HA  CYS A 291     -12.307   2.752 -18.033  1.00 86.13           H  
ATOM   1442  HB2 CYS A 291     -12.639   5.553 -19.139  1.00 86.13           H  
ATOM   1443  HB3 CYS A 291     -13.725   4.787 -17.990  1.00 86.13           H  
ATOM   1444  N   LYS A 292     -13.247   3.301 -21.176  1.00 80.30           N  
ATOM   1445  CA  LYS A 292     -14.128   2.801 -22.260  1.00 80.30           C  
ATOM   1446  C   LYS A 292     -14.073   1.289 -22.445  1.00 80.30           C  
ATOM   1447  O   LYS A 292     -14.998   0.713 -23.008  1.00 80.30           O  
ATOM   1448  CB  LYS A 292     -13.769   3.467 -23.598  1.00 80.30           C  
ATOM   1449  CG  LYS A 292     -14.200   4.932 -23.619  1.00 80.30           C  
ATOM   1450  CD  LYS A 292     -13.703   5.647 -24.875  1.00 80.30           C  
ATOM   1451  CE  LYS A 292     -13.918   7.155 -24.725  1.00 80.30           C  
ATOM   1452  NZ  LYS A 292     -12.913   7.901 -25.525  1.00 80.30           N1+
ATOM   1453  H   LYS A 292     -12.585   4.032 -21.394  1.00 80.30           H  
ATOM   1454  HA  LYS A 292     -15.162   3.037 -22.009  1.00 80.30           H  
ATOM   1455  HB2 LYS A 292     -12.693   3.393 -23.757  1.00 80.30           H  
ATOM   1456  HB3 LYS A 292     -14.277   2.951 -24.412  1.00 80.30           H  
ATOM   1457  HG2 LYS A 292     -15.286   5.007 -23.549  1.00 80.30           H  
ATOM   1458  HG3 LYS A 292     -13.750   5.416 -22.752  1.00 80.30           H  
ATOM   1459  HD2 LYS A 292     -14.221   5.272 -25.757  1.00 80.30           H  
ATOM   1460  HD3 LYS A 292     -12.636   5.447 -24.974  1.00 80.30           H  
ATOM   1461  HE2 LYS A 292     -13.789   7.403 -23.672  1.00 80.30           H  
ATOM   1462  HE3 LYS A 292     -14.939   7.414 -25.007  1.00 80.30           H  
ATOM   1463  HZ1 LYS A 292     -12.998   7.730 -26.516  1.00 80.30           H  
ATOM   1464  HZ2 LYS A 292     -12.936   8.892 -25.329  1.00 80.30           H  
ATOM   1465  HZ3 LYS A 292     -11.982   7.608 -25.265  1.00 80.30           H  
TER   
ATOM   1466  N   ASN B  35      -7.681  -2.910  14.965  1.00 91.00           N  
ATOM   1467  CA  ASN B  35      -8.082  -3.687  13.795  1.00 91.00           C  
ATOM   1468  C   ASN B  35      -6.884  -4.147  12.954  1.00 91.00           C  
ATOM   1469  O   ASN B  35      -5.805  -3.560  12.988  1.00 91.00           O  
ATOM   1470  CB  ASN B  35      -9.069  -2.851  12.962  1.00 91.00           C  
ATOM   1471  CG  ASN B  35     -10.245  -2.352  13.782  1.00 91.00           C  
ATOM   1472  ND2 ASN B  35     -10.347  -1.063  14.003  1.00 91.00           N  
ATOM   1473  OD1 ASN B  35     -11.082  -3.106  14.259  1.00 91.00           O  
ATOM   1474  H   ASN B  35      -7.011  -2.167  14.824  1.00 91.00           H  
ATOM   1475  HA  ASN B  35      -8.600  -4.588  14.124  1.00 91.00           H  
ATOM   1476  HB2 ASN B  35      -8.540  -1.999  12.536  1.00 91.00           H  
ATOM   1477  HB3 ASN B  35      -9.450  -3.447  12.133  1.00 91.00           H  
ATOM   1478 HD21 ASN B  35      -9.596  -0.447  13.726  1.00 91.00           H  
ATOM   1479 HD22 ASN B  35     -11.115  -0.723  14.564  1.00 91.00           H  
ATOM   1480  N   GLU B  36      -7.099  -5.204  12.176  1.00 95.75           N  
ATOM   1481  CA  GLU B  36      -6.247  -5.542  11.038  1.00 95.75           C  
ATOM   1482  C   GLU B  36      -6.874  -4.930   9.785  1.00 95.75           C  
ATOM   1483  O   GLU B  36      -8.086  -5.041   9.572  1.00 95.75           O  
ATOM   1484  CB  GLU B  36      -6.076  -7.064  10.961  1.00 95.75           C  
ATOM   1485  CG  GLU B  36      -5.058  -7.502   9.895  1.00 95.75           C  
ATOM   1486  CD  GLU B  36      -4.666  -8.987  10.016  1.00 95.75           C  
ATOM   1487  OE1 GLU B  36      -3.875  -9.444   9.161  1.00 95.75           O  
ATOM   1488  OE2 GLU B  36      -5.066  -9.643  11.009  1.00 95.75           O1-
ATOM   1489  H   GLU B  36      -8.027  -5.602  12.151  1.00 95.75           H  
ATOM   1490  HA  GLU B  36      -5.259  -5.102  11.172  1.00 95.75           H  
ATOM   1491  HB2 GLU B  36      -7.039  -7.535  10.763  1.00 95.75           H  
ATOM   1492  HB3 GLU B  36      -5.723  -7.392  11.938  1.00 95.75           H  
ATOM   1493  HG2 GLU B  36      -4.158  -6.899  10.010  1.00 95.75           H  
ATOM   1494  HG3 GLU B  36      -5.474  -7.310   8.906  1.00 95.75           H  
ATOM   1495  N   TRP B  37      -6.055  -4.238   9.003  1.00 97.07           N  
ATOM   1496  CA  TRP B  37      -6.496  -3.466   7.851  1.00 97.07           C  
ATOM   1497  C   TRP B  37      -6.065  -4.154   6.567  1.00 97.07           C  
ATOM   1498  O   TRP B  37      -4.922  -4.592   6.441  1.00 97.07           O  
ATOM   1499  CB  TRP B  37      -5.933  -2.049   7.933  1.00 97.07           C  
ATOM   1500  CG  TRP B  37      -6.436  -1.249   9.086  1.00 97.07           C  
ATOM   1501  CD1 TRP B  37      -5.864  -1.171  10.307  1.00 97.07           C  
ATOM   1502  CD2 TRP B  37      -7.672  -0.488   9.168  1.00 97.07           C  
ATOM   1503  CE2 TRP B  37      -7.793   0.027  10.492  1.00 97.07           C  
ATOM   1504  CE3 TRP B  37      -8.723  -0.226   8.266  1.00 97.07           C  
ATOM   1505  NE1 TRP B  37      -6.655  -0.410  11.142  1.00 97.07           N  
ATOM   1506  CZ2 TRP B  37      -8.917   0.757  10.899  1.00 97.07           C  
ATOM   1507  CZ3 TRP B  37      -9.853   0.509   8.666  1.00 97.07           C  
ATOM   1508  CH2 TRP B  37      -9.954   0.999   9.981  1.00 97.07           C  
ATOM   1509  H   TRP B  37      -5.064  -4.243   9.197  1.00 97.07           H  
ATOM   1510  HA  TRP B  37      -7.583  -3.393   7.849  1.00 97.07           H  
ATOM   1511  HB2 TRP B  37      -6.186  -1.526   7.011  1.00 97.07           H  
ATOM   1512  HB3 TRP B  37      -4.846  -2.105   7.998  1.00 97.07           H  
ATOM   1513  HD1 TRP B  37      -4.958  -1.683  10.597  1.00 97.07           H  
ATOM   1514  HE1 TRP B  37      -6.444  -0.291  12.123  1.00 97.07           H  
ATOM   1515  HE3 TRP B  37      -8.661  -0.615   7.261  1.00 97.07           H  
ATOM   1516  HZ2 TRP B  37      -8.990   1.118  11.914  1.00 97.07           H  
ATOM   1517  HZ3 TRP B  37     -10.644   0.700   7.955  1.00 97.07           H  
ATOM   1518  HH2 TRP B  37     -10.825   1.563  10.279  1.00 97.07           H  
ATOM   1519  N   GLN B  38      -6.974  -4.208   5.605  1.00 97.26           N  
ATOM   1520  CA  GLN B  38      -6.732  -4.735   4.274  1.00 97.26           C  
ATOM   1521  C   GLN B  38      -6.814  -3.615   3.243  1.00 97.26           C  
ATOM   1522  O   GLN B  38      -7.500  -2.613   3.445  1.00 97.26           O  
ATOM   1523  CB  GLN B  38      -7.723  -5.854   3.953  1.00 97.26           C  
ATOM   1524  CG  GLN B  38      -7.724  -6.955   5.015  1.00 97.26           C  
ATOM   1525  CD  GLN B  38      -8.431  -8.219   4.542  1.00 97.26           C  
ATOM   1526  NE2 GLN B  38      -7.890  -9.385   4.800  1.00 97.26           N  
ATOM   1527  OE1 GLN B  38      -9.481  -8.193   3.930  1.00 97.26           O  
ATOM   1528  H   GLN B  38      -7.894  -3.830   5.783  1.00 97.26           H  
ATOM   1529  HA  GLN B  38      -5.730  -5.162   4.237  1.00 97.26           H  
ATOM   1530  HB2 GLN B  38      -8.723  -5.424   3.899  1.00 97.26           H  
ATOM   1531  HB3 GLN B  38      -7.466  -6.285   2.985  1.00 97.26           H  
ATOM   1532  HG2 GLN B  38      -6.697  -7.173   5.306  1.00 97.26           H  
ATOM   1533  HG3 GLN B  38      -8.240  -6.588   5.903  1.00 97.26           H  
ATOM   1534 HE21 GLN B  38      -8.405 -10.180   4.449  1.00 97.26           H  
ATOM   1535 HE22 GLN B  38      -6.929  -9.406   5.108  1.00 97.26           H  
ATOM   1536  N   SER B  39      -6.107  -3.781   2.131  1.00 96.80           N  
ATOM   1537  CA  SER B  39      -6.208  -2.893   0.977  1.00 96.80           C  
ATOM   1538  C   SER B  39      -6.064  -3.683  -0.309  1.00 96.80           C  
ATOM   1539  O   SER B  39      -5.141  -4.495  -0.437  1.00 96.80           O  
ATOM   1540  CB  SER B  39      -5.127  -1.820   1.027  1.00 96.80           C  
ATOM   1541  OG  SER B  39      -5.380  -0.809   0.074  1.00 96.80           O  
ATOM   1542  H   SER B  39      -5.534  -4.608   2.052  1.00 96.80           H  
ATOM   1543  HA  SER B  39      -7.182  -2.405   0.984  1.00 96.80           H  
ATOM   1544  HB2 SER B  39      -5.105  -1.395   2.030  1.00 96.80           H  
ATOM   1545  HB3 SER B  39      -4.154  -2.263   0.816  1.00 96.80           H  
ATOM   1546  HG  SER B  39      -6.141  -0.306   0.374  1.00 96.80           H  
ATOM   1547  N   THR B  40      -6.943  -3.387  -1.262  1.00 97.31           N  
ATOM   1548  CA  THR B  40      -6.910  -3.926  -2.618  1.00 97.31           C  
ATOM   1549  C   THR B  40      -6.697  -2.776  -3.591  1.00 97.31           C  
ATOM   1550  O   THR B  40      -7.508  -1.851  -3.666  1.00 97.31           O  
ATOM   1551  CB  THR B  40      -8.202  -4.685  -2.948  1.00 97.31           C  
ATOM   1552  CG2 THR B  40      -8.126  -5.366  -4.316  1.00 97.31           C  
ATOM   1553  OG1 THR B  40      -8.400  -5.705  -1.999  1.00 97.31           O  
ATOM   1554  H   THR B  40      -7.655  -2.701  -1.058  1.00 97.31           H  
ATOM   1555  HA  THR B  40      -6.085  -4.633  -2.711  1.00 97.31           H  
ATOM   1556  HB  THR B  40      -9.049  -4.000  -2.922  1.00 97.31           H  
ATOM   1557  HG1 THR B  40      -9.347  -5.822  -1.888  1.00 97.31           H  
ATOM   1558 HG21 THR B  40      -8.009  -4.623  -5.105  1.00 97.31           H  
ATOM   1559 HG22 THR B  40      -7.283  -6.057  -4.337  1.00 97.31           H  
ATOM   1560 HG23 THR B  40      -9.048  -5.920  -4.492  1.00 97.31           H  
ATOM   1561  N   MET B  41      -5.614  -2.838  -4.362  1.00 97.29           N  
ATOM   1562  CA  MET B  41      -5.285  -1.840  -5.372  1.00 97.29           C  
ATOM   1563  C   MET B  41      -5.055  -2.498  -6.729  1.00 97.29           C  
ATOM   1564  O   MET B  41      -4.309  -3.467  -6.855  1.00 97.29           O  
ATOM   1565  CB  MET B  41      -4.083  -1.002  -4.917  1.00 97.29           C  
ATOM   1566  CG  MET B  41      -3.780   0.153  -5.882  1.00 97.29           C  
ATOM   1567  SD  MET B  41      -2.305   1.126  -5.471  1.00 97.29           S  
ATOM   1568  CE  MET B  41      -2.838   1.912  -3.923  1.00 97.29           C  
ATOM   1569  H   MET B  41      -4.987  -3.620  -4.238  1.00 97.29           H  
ATOM   1570  HA  MET B  41      -6.130  -1.158  -5.470  1.00 97.29           H  
ATOM   1571  HB2 MET B  41      -3.202  -1.639  -4.841  1.00 97.29           H  
ATOM   1572  HB3 MET B  41      -4.300  -0.592  -3.930  1.00 97.29           H  
ATOM   1573  HG2 MET B  41      -4.641   0.819  -5.919  1.00 97.29           H  
ATOM   1574  HG3 MET B  41      -3.628  -0.254  -6.882  1.00 97.29           H  
ATOM   1575  HE1 MET B  41      -3.728   2.516  -4.102  1.00 97.29           H  
ATOM   1576  HE2 MET B  41      -2.042   2.557  -3.551  1.00 97.29           H  
ATOM   1577  HE3 MET B  41      -3.056   1.155  -3.170  1.00 97.29           H  
ATOM   1578  N   VAL B  42      -5.654  -1.930  -7.769  1.00 96.48           N  
ATOM   1579  CA  VAL B  42      -5.410  -2.300  -9.163  1.00 96.48           C  
ATOM   1580  C   VAL B  42      -4.793  -1.106  -9.868  1.00 96.48           C  
ATOM   1581  O   VAL B  42      -5.402  -0.048  -9.955  1.00 96.48           O  
ATOM   1582  CB  VAL B  42      -6.702  -2.760  -9.859  1.00 96.48           C  
ATOM   1583  CG1 VAL B  42      -6.432  -3.135 -11.324  1.00 96.48           C  
ATOM   1584  CG2 VAL B  42      -7.294  -3.989  -9.156  1.00 96.48           C  
ATOM   1585  H   VAL B  42      -6.259  -1.142  -7.589  1.00 96.48           H  
ATOM   1586  HA  VAL B  42      -4.702  -3.128  -9.208  1.00 96.48           H  
ATOM   1587  HB  VAL B  42      -7.439  -1.958  -9.834  1.00 96.48           H  
ATOM   1588 HG11 VAL B  42      -7.345  -3.524 -11.775  1.00 96.48           H  
ATOM   1589 HG12 VAL B  42      -5.648  -3.891 -11.374  1.00 96.48           H  
ATOM   1590 HG13 VAL B  42      -6.121  -2.253 -11.885  1.00 96.48           H  
ATOM   1591 HG21 VAL B  42      -7.575  -3.736  -8.134  1.00 96.48           H  
ATOM   1592 HG22 VAL B  42      -6.563  -4.797  -9.132  1.00 96.48           H  
ATOM   1593 HG23 VAL B  42      -8.191  -4.322  -9.677  1.00 96.48           H  
ATOM   1594  N   THR B  43      -3.589  -1.278 -10.398  1.00 93.96           N  
ATOM   1595  CA  THR B  43      -2.903  -0.277 -11.213  1.00 93.96           C  
ATOM   1596  C   THR B  43      -2.922  -0.695 -12.677  1.00 93.96           C  
ATOM   1597  O   THR B  43      -2.532  -1.816 -12.996  1.00 93.96           O  
ATOM   1598  CB  THR B  43      -1.473  -0.057 -10.726  1.00 93.96           C  
ATOM   1599  CG2 THR B  43      -0.746   1.005 -11.535  1.00 93.96           C  
ATOM   1600  OG1 THR B  43      -1.478   0.395  -9.392  1.00 93.96           O  
ATOM   1601  H   THR B  43      -3.152  -2.182 -10.291  1.00 93.96           H  
ATOM   1602  HA  THR B  43      -3.417   0.678 -11.106  1.00 93.96           H  
ATOM   1603  HB  THR B  43      -0.920  -0.994 -10.794  1.00 93.96           H  
ATOM   1604  HG1 THR B  43      -1.892  -0.281  -8.851  1.00 93.96           H  
ATOM   1605 HG21 THR B  43       0.257   1.130 -11.126  1.00 93.96           H  
ATOM   1606 HG22 THR B  43      -1.300   1.941 -11.477  1.00 93.96           H  
ATOM   1607 HG23 THR B  43      -0.648   0.697 -12.576  1.00 93.96           H  
ATOM   1608  N   VAL B  44      -3.339   0.199 -13.572  1.00 92.78           N  
ATOM   1609  CA  VAL B  44      -3.340   0.009 -15.030  1.00 92.78           C  
ATOM   1610  C   VAL B  44      -2.406   1.032 -15.673  1.00 92.78           C  
ATOM   1611  O   VAL B  44      -2.507   2.221 -15.383  1.00 92.78           O  
ATOM   1612  CB  VAL B  44      -4.764   0.129 -15.609  1.00 92.78           C  
ATOM   1613  CG1 VAL B  44      -4.770  -0.171 -17.117  1.00 92.78           C  
ATOM   1614  CG2 VAL B  44      -5.735  -0.851 -14.933  1.00 92.78           C  
ATOM   1615  H   VAL B  44      -3.647   1.095 -13.223  1.00 92.78           H  
ATOM   1616  HA  VAL B  44      -2.963  -0.986 -15.265  1.00 92.78           H  
ATOM   1617  HB  VAL B  44      -5.137   1.141 -15.454  1.00 92.78           H  
ATOM   1618 HG11 VAL B  44      -5.793  -0.150 -17.492  1.00 92.78           H  
ATOM   1619 HG12 VAL B  44      -4.200   0.592 -17.648  1.00 92.78           H  
ATOM   1620 HG13 VAL B  44      -4.329  -1.150 -17.303  1.00 92.78           H  
ATOM   1621 HG21 VAL B  44      -5.843  -0.595 -13.880  1.00 92.78           H  
ATOM   1622 HG22 VAL B  44      -5.359  -1.871 -15.018  1.00 92.78           H  
ATOM   1623 HG23 VAL B  44      -6.719  -0.779 -15.396  1.00 92.78           H  
ATOM   1624  N   ILE B  45      -1.517   0.571 -16.554  1.00 89.78           N  
ATOM   1625  CA  ILE B  45      -0.495   1.392 -17.223  1.00 89.78           C  
ATOM   1626  C   ILE B  45      -0.786   1.390 -18.728  1.00 89.78           C  
ATOM   1627  O   ILE B  45      -0.769   0.324 -19.345  1.00 89.78           O  
ATOM   1628  CB  ILE B  45       0.912   0.834 -16.888  1.00 89.78           C  
ATOM   1629  CG1 ILE B  45       1.190   0.860 -15.362  1.00 89.78           C  
ATOM   1630  CG2 ILE B  45       2.000   1.629 -17.632  1.00 89.78           C  
ATOM   1631  CD1 ILE B  45       2.328  -0.073 -14.936  1.00 89.78           C  
ATOM   1632  H   ILE B  45      -1.490  -0.421 -16.739  1.00 89.78           H  
ATOM   1633  HA  ILE B  45      -0.546   2.423 -16.872  1.00 89.78           H  
ATOM   1634  HB  ILE B  45       0.954  -0.201 -17.227  1.00 89.78           H  
ATOM   1635 HG12 ILE B  45       1.424   1.878 -15.051  1.00 89.78           H  
ATOM   1636 HG13 ILE B  45       0.308   0.540 -14.808  1.00 89.78           H  
ATOM   1637 HG21 ILE B  45       2.990   1.234 -17.401  1.00 89.78           H  
ATOM   1638 HG22 ILE B  45       1.875   1.545 -18.711  1.00 89.78           H  
ATOM   1639 HG23 ILE B  45       1.972   2.682 -17.350  1.00 89.78           H  
ATOM   1640 HD11 ILE B  45       2.446  -0.032 -13.854  1.00 89.78           H  
ATOM   1641 HD12 ILE B  45       2.078  -1.093 -15.230  1.00 89.78           H  
ATOM   1642 HD13 ILE B  45       3.268   0.221 -15.404  1.00 89.78           H  
ATOM   1643  N   THR B  46      -1.117   2.535 -19.342  1.00 81.96           N  
ATOM   1644  CA  THR B  46      -1.455   2.553 -20.783  1.00 81.96           C  
ATOM   1645  C   THR B  46      -0.270   2.556 -21.714  1.00 81.96           C  
ATOM   1646  O   THR B  46      -0.331   1.866 -22.730  1.00 81.96           O  
ATOM   1647  CB  THR B  46      -2.367   3.680 -21.257  1.00 81.96           C  
ATOM   1648  CG2 THR B  46      -3.787   3.159 -21.368  1.00 81.96           C  
ATOM   1649  OG1 THR B  46      -2.348   4.757 -20.388  1.00 81.96           O  
ATOM   1650  H   THR B  46      -1.174   3.399 -18.823  1.00 81.96           H  
ATOM   1651  HA  THR B  46      -2.003   1.630 -20.975  1.00 81.96           H  
ATOM   1652  HB  THR B  46      -2.068   4.035 -22.243  1.00 81.96           H  
ATOM   1653  HG1 THR B  46      -1.828   5.472 -20.763  1.00 81.96           H  
ATOM   1654 HG21 THR B  46      -3.889   2.616 -22.308  1.00 81.96           H  
ATOM   1655 HG22 THR B  46      -4.466   4.011 -21.398  1.00 81.96           H  
ATOM   1656 HG23 THR B  46      -4.003   2.488 -20.537  1.00 81.96           H  
ATOM   1657  N   ASP B  47       0.760   3.309 -21.357  1.00 70.74           N  
ATOM   1658  CA  ASP B  47       1.972   3.467 -22.143  1.00 70.74           C  
ATOM   1659  C   ASP B  47       3.141   2.949 -21.320  1.00 70.74           C  
ATOM   1660  O   ASP B  47       3.633   3.637 -20.430  1.00 70.74           O  
ATOM   1661  CB  ASP B  47       2.191   4.946 -22.505  1.00 70.74           C  
ATOM   1662  CG  ASP B  47       1.304   5.457 -23.634  1.00 70.74           C  
ATOM   1663  OD1 ASP B  47       0.873   4.642 -24.482  1.00 70.74           O  
ATOM   1664  OD2 ASP B  47       1.042   6.681 -23.629  1.00 70.74           O1-
ATOM   1665  H   ASP B  47       0.715   3.823 -20.489  1.00 70.74           H  
ATOM   1666  HA  ASP B  47       1.919   2.891 -23.066  1.00 70.74           H  
ATOM   1667  HB2 ASP B  47       3.225   5.071 -22.827  1.00 70.74           H  
ATOM   1668  HB3 ASP B  47       2.043   5.562 -21.617  1.00 70.74           H  
ATOM   1669  N   SER B  48       3.605   1.739 -21.624  1.00 62.03           N  
ATOM   1670  CA  SER B  48       5.001   1.418 -21.346  1.00 62.03           C  
ATOM   1671  C   SER B  48       5.819   2.134 -22.416  1.00 62.03           C  
ATOM   1672  O   SER B  48       5.670   1.829 -23.606  1.00 62.03           O  
ATOM   1673  CB  SER B  48       5.238  -0.097 -21.361  1.00 62.03           C  
ATOM   1674  OG  SER B  48       4.818  -0.650 -22.597  1.00 62.03           O  
ATOM   1675  H   SER B  48       3.144   1.194 -22.337  1.00 62.03           H  
ATOM   1676  HA  SER B  48       5.290   1.791 -20.363  1.00 62.03           H  
ATOM   1677  HB2 SER B  48       4.681  -0.561 -20.547  1.00 62.03           H  
ATOM   1678  HB3 SER B  48       6.300  -0.294 -21.214  1.00 62.03           H  
ATOM   1679  HG  SER B  48       5.191  -0.086 -23.279  1.00 62.03           H  
ATOM   1680  N   LEU B  49       6.651   3.101 -22.028  1.00 60.18           N  
ATOM   1681  CA  LEU B  49       7.633   3.650 -22.962  1.00 60.18           C  
ATOM   1682  C   LEU B  49       8.503   2.488 -23.492  1.00 60.18           C  
ATOM   1683  O   LEU B  49       8.763   1.545 -22.744  1.00 60.18           O  
ATOM   1684  CB  LEU B  49       8.466   4.754 -22.283  1.00 60.18           C  
ATOM   1685  CG  LEU B  49       7.680   6.051 -22.001  1.00 60.18           C  
ATOM   1686  CD1 LEU B  49       8.508   6.979 -21.112  1.00 60.18           C  
ATOM   1687  CD2 LEU B  49       7.346   6.813 -23.290  1.00 60.18           C  
ATOM   1688  H   LEU B  49       6.734   3.303 -21.042  1.00 60.18           H  
ATOM   1689  HA  LEU B  49       7.080   4.080 -23.798  1.00 60.18           H  
ATOM   1690  HB2 LEU B  49       9.319   4.996 -22.917  1.00 60.18           H  
ATOM   1691  HB3 LEU B  49       8.858   4.362 -21.345  1.00 60.18           H  
ATOM   1692  HG  LEU B  49       6.753   5.814 -21.478  1.00 60.18           H  
ATOM   1693 HD11 LEU B  49       8.731   6.474 -20.172  1.00 60.18           H  
ATOM   1694 HD12 LEU B  49       9.442   7.244 -21.608  1.00 60.18           H  
ATOM   1695 HD13 LEU B  49       7.940   7.882 -20.890  1.00 60.18           H  
ATOM   1696 HD21 LEU B  49       8.259   7.029 -23.846  1.00 60.18           H  
ATOM   1697 HD22 LEU B  49       6.846   7.748 -23.039  1.00 60.18           H  
ATOM   1698 HD23 LEU B  49       6.668   6.225 -23.908  1.00 60.18           H  
ATOM   1699  N   PRO B  50       8.963   2.511 -24.758  1.00 56.33           N  
ATOM   1700  CA  PRO B  50       9.784   1.429 -25.321  1.00 56.33           C  
ATOM   1701  C   PRO B  50      11.049   1.127 -24.503  1.00 56.33           C  
ATOM   1702  O   PRO B  50      11.544   0.003 -24.530  1.00 56.33           O  
ATOM   1703  CB  PRO B  50      10.156   1.895 -26.732  1.00 56.33           C  
ATOM   1704  CG  PRO B  50       9.048   2.880 -27.096  1.00 56.33           C  
ATOM   1705  CD  PRO B  50       8.681   3.520 -25.762  1.00 56.33           C  
ATOM   1706  HA  PRO B  50       9.181   0.524 -25.379  1.00 56.33           H  
ATOM   1707  HB2 PRO B  50      10.203   1.060 -27.430  1.00 56.33           H  
ATOM   1708  HB3 PRO B  50      11.109   2.424 -26.711  1.00 56.33           H  
ATOM   1709  HG2 PRO B  50       8.189   2.333 -27.483  1.00 56.33           H  
ATOM   1710  HG3 PRO B  50       9.388   3.622 -27.819  1.00 56.33           H  
ATOM   1711  HD2 PRO B  50       7.627   3.800 -25.775  1.00 56.33           H  
ATOM   1712  HD3 PRO B  50       9.307   4.394 -25.583  1.00 56.33           H  
ATOM   1713  N   ASP B  51      11.522   2.127 -23.757  1.00 68.70           N  
ATOM   1714  CA  ASP B  51      12.706   2.076 -22.901  1.00 68.70           C  
ATOM   1715  C   ASP B  51      12.355   1.996 -21.404  1.00 68.70           C  
ATOM   1716  O   ASP B  51      13.201   2.270 -20.551  1.00 68.70           O  
ATOM   1717  CB  ASP B  51      13.592   3.291 -23.216  1.00 68.70           C  
ATOM   1718  CG  ASP B  51      13.977   3.375 -24.696  1.00 68.70           C  
ATOM   1719  OD1 ASP B  51      14.380   2.337 -25.268  1.00 68.70           O  
ATOM   1720  OD2 ASP B  51      13.866   4.490 -25.256  1.00 68.70           O1-
ATOM   1721  H   ASP B  51      11.058   3.021 -23.829  1.00 68.70           H  
ATOM   1722  HA  ASP B  51      13.276   1.179 -23.142  1.00 68.70           H  
ATOM   1723  HB2 ASP B  51      14.509   3.230 -22.630  1.00 68.70           H  
ATOM   1724  HB3 ASP B  51      13.062   4.198 -22.925  1.00 68.70           H  
ATOM   1725  N   ASP B  52      11.106   1.664 -21.062  1.00 72.02           N  
ATOM   1726  CA  ASP B  52      10.675   1.593 -19.671  1.00 72.02           C  
ATOM   1727  C   ASP B  52      11.381   0.426 -18.951  1.00 72.02           C  
ATOM   1728  O   ASP B  52      11.200  -0.743 -19.324  1.00 72.02           O  
ATOM   1729  CB  ASP B  52       9.145   1.503 -19.569  1.00 72.02           C  
ATOM   1730  CG  ASP B  52       8.641   1.754 -18.146  1.00 72.02           C  
ATOM   1731  OD1 ASP B  52       9.451   1.622 -17.200  1.00 72.02           O  
ATOM   1732  OD2 ASP B  52       7.440   2.071 -18.016  1.00 72.02           O1-
ATOM   1733  H   ASP B  52      10.439   1.424 -21.782  1.00 72.02           H  
ATOM   1734  HA  ASP B  52      10.957   2.541 -19.212  1.00 72.02           H  
ATOM   1735  HB2 ASP B  52       8.805   0.526 -19.910  1.00 72.02           H  
ATOM   1736  HB3 ASP B  52       8.708   2.266 -20.213  1.00 72.02           H  
ATOM   1737  N   PRO B  53      12.188   0.698 -17.907  1.00 76.45           N  
ATOM   1738  CA  PRO B  53      12.919  -0.340 -17.195  1.00 76.45           C  
ATOM   1739  C   PRO B  53      12.012  -1.379 -16.521  1.00 76.45           C  
ATOM   1740  O   PRO B  53      12.501  -2.475 -16.239  1.00 76.45           O  
ATOM   1741  CB  PRO B  53      13.794   0.410 -16.186  1.00 76.45           C  
ATOM   1742  CG  PRO B  53      13.024   1.704 -15.935  1.00 76.45           C  
ATOM   1743  CD  PRO B  53      12.479   2.004 -17.324  1.00 76.45           C  
ATOM   1744  HA  PRO B  53      13.562  -0.868 -17.899  1.00 76.45           H  
ATOM   1745  HB2 PRO B  53      13.952  -0.160 -15.270  1.00 76.45           H  
ATOM   1746  HB3 PRO B  53      14.753   0.646 -16.647  1.00 76.45           H  
ATOM   1747  HG2 PRO B  53      12.198   1.524 -15.246  1.00 76.45           H  
ATOM   1748  HG3 PRO B  53      13.671   2.503 -15.572  1.00 76.45           H  
ATOM   1749  HD2 PRO B  53      11.602   2.645 -17.238  1.00 76.45           H  
ATOM   1750  HD3 PRO B  53      13.243   2.503 -17.921  1.00 76.45           H  
ATOM   1751  N   VAL B  54      10.715  -1.107 -16.289  1.00 76.85           N  
ATOM   1752  CA  VAL B  54       9.770  -2.127 -15.777  1.00 76.85           C  
ATOM   1753  C   VAL B  54       9.239  -3.092 -16.848  1.00 76.85           C  
ATOM   1754  O   VAL B  54       8.600  -4.091 -16.505  1.00 76.85           O  
ATOM   1755  CB  VAL B  54       8.630  -1.548 -14.910  1.00 76.85           C  
ATOM   1756  CG1 VAL B  54       9.137  -1.227 -13.500  1.00 76.85           C  
ATOM   1757  CG2 VAL B  54       7.956  -0.297 -15.458  1.00 76.85           C  
ATOM   1758  H   VAL B  54      10.352  -0.201 -16.550  1.00 76.85           H  
ATOM   1759  HA  VAL B  54      10.336  -2.776 -15.109  1.00 76.85           H  
ATOM   1760  HB  VAL B  54       7.863  -2.314 -14.797  1.00 76.85           H  
ATOM   1761 HG11 VAL B  54       9.876  -0.428 -13.546  1.00 76.85           H  
ATOM   1762 HG12 VAL B  54       8.304  -0.906 -12.875  1.00 76.85           H  
ATOM   1763 HG13 VAL B  54       9.597  -2.112 -13.060  1.00 76.85           H  
ATOM   1764 HG21 VAL B  54       8.573   0.580 -15.265  1.00 76.85           H  
ATOM   1765 HG22 VAL B  54       7.773  -0.401 -16.527  1.00 76.85           H  
ATOM   1766 HG23 VAL B  54       6.999  -0.144 -14.959  1.00 76.85           H  
ATOM   1767  N   GLY B  55       9.581  -2.891 -18.125  1.00 77.80           N  
ATOM   1768  CA  GLY B  55       9.258  -3.816 -19.212  1.00 77.80           C  
ATOM   1769  C   GLY B  55       7.805  -3.735 -19.691  1.00 77.80           C  
ATOM   1770  O   GLY B  55       7.191  -2.675 -19.607  1.00 77.80           O  
ATOM   1771  H   GLY B  55      10.060  -2.036 -18.366  1.00 77.80           H  
ATOM   1772  HA2 GLY B  55       9.907  -3.607 -20.063  1.00 77.80           H  
ATOM   1773  HA3 GLY B  55       9.451  -4.831 -18.863  1.00 77.80           H  
ATOM   1774  N   PRO B  56       7.217  -4.841 -20.192  1.00 87.36           N  
ATOM   1775  CA  PRO B  56       5.878  -4.849 -20.791  1.00 87.36           C  
ATOM   1776  C   PRO B  56       4.749  -4.776 -19.744  1.00 87.36           C  
ATOM   1777  O   PRO B  56       3.667  -5.324 -19.959  1.00 87.36           O  
ATOM   1778  CB  PRO B  56       5.848  -6.136 -21.628  1.00 87.36           C  
ATOM   1779  CG  PRO B  56       6.694  -7.093 -20.787  1.00 87.36           C  
ATOM   1780  CD  PRO B  56       7.797  -6.181 -20.253  1.00 87.36           C  
ATOM   1781  HA  PRO B  56       5.770  -3.988 -21.451  1.00 87.36           H  
ATOM   1782  HB2 PRO B  56       6.344  -5.958 -22.581  1.00 87.36           H  
ATOM   1783  HB3 PRO B  56       4.843  -6.522 -21.802  1.00 87.36           H  
ATOM   1784  HG2 PRO B  56       6.107  -7.475 -19.952  1.00 87.36           H  
ATOM   1785  HG3 PRO B  56       7.098  -7.912 -21.382  1.00 87.36           H  
ATOM   1786  HD2 PRO B  56       8.113  -6.525 -19.268  1.00 87.36           H  
ATOM   1787  HD3 PRO B  56       8.640  -6.181 -20.944  1.00 87.36           H  
ATOM   1788  N   LEU B  57       4.994  -4.177 -18.576  1.00 90.27           N  
ATOM   1789  CA  LEU B  57       4.067  -4.163 -17.453  1.00 90.27           C  
ATOM   1790  C   LEU B  57       2.783  -3.409 -17.822  1.00 90.27           C  
ATOM   1791  O   LEU B  57       2.804  -2.210 -18.079  1.00 90.27           O  
ATOM   1792  CB  LEU B  57       4.767  -3.531 -16.237  1.00 90.27           C  
ATOM   1793  CG  LEU B  57       3.939  -3.591 -14.941  1.00 90.27           C  
ATOM   1794  CD1 LEU B  57       3.672  -5.028 -14.487  1.00 90.27           C  
ATOM   1795  CD2 LEU B  57       4.689  -2.851 -13.835  1.00 90.27           C  
ATOM   1796  H   LEU B  57       5.828  -3.612 -18.511  1.00 90.27           H  
ATOM   1797  HA  LEU B  57       3.814  -5.199 -17.226  1.00 90.27           H  
ATOM   1798  HB2 LEU B  57       5.724  -4.024 -16.069  1.00 90.27           H  
ATOM   1799  HB3 LEU B  57       4.979  -2.487 -16.467  1.00 90.27           H  
ATOM   1800  HG  LEU B  57       2.975  -3.106 -15.096  1.00 90.27           H  
ATOM   1801 HD11 LEU B  57       4.618  -5.546 -14.331  1.00 90.27           H  
ATOM   1802 HD12 LEU B  57       3.070  -5.558 -15.225  1.00 90.27           H  
ATOM   1803 HD13 LEU B  57       3.111  -5.023 -13.553  1.00 90.27           H  
ATOM   1804 HD21 LEU B  57       5.659  -3.317 -13.664  1.00 90.27           H  
ATOM   1805 HD22 LEU B  57       4.115  -2.863 -12.909  1.00 90.27           H  
ATOM   1806 HD23 LEU B  57       4.848  -1.815 -14.134  1.00 90.27           H  
ATOM   1807  N   ARG B  58       1.645  -4.111 -17.815  1.00 91.55           N  
ATOM   1808  CA  ARG B  58       0.339  -3.536 -18.171  1.00 91.55           C  
ATOM   1809  C   ARG B  58      -0.565  -3.312 -16.970  1.00 91.55           C  
ATOM   1810  O   ARG B  58      -1.356  -2.366 -16.950  1.00 91.55           O  
ATOM   1811  CB  ARG B  58      -0.335  -4.442 -19.220  1.00 91.55           C  
ATOM   1812  CG  ARG B  58      -1.707  -3.941 -19.707  1.00 91.55           C  
ATOM   1813  CD  ARG B  58      -1.565  -2.548 -20.315  1.00 91.55           C  
ATOM   1814  NE  ARG B  58      -2.844  -1.918 -20.694  1.00 91.55           N  
ATOM   1815  CZ  ARG B  58      -2.921  -0.867 -21.493  1.00 91.55           C  
ATOM   1816  NH1 ARG B  58      -1.860  -0.407 -22.087  1.00 91.55           N1+
ATOM   1817  NH2 ARG B  58      -4.061  -0.274 -21.721  1.00 91.55           N  
ATOM   1818  H   ARG B  58       1.710  -5.103 -17.637  1.00 91.55           H  
ATOM   1819  HA  ARG B  58       0.523  -2.551 -18.600  1.00 91.55           H  
ATOM   1820  HB2 ARG B  58      -0.463  -5.441 -18.801  1.00 91.55           H  
ATOM   1821  HB3 ARG B  58       0.331  -4.526 -20.079  1.00 91.55           H  
ATOM   1822  HG2 ARG B  58      -2.414  -3.915 -18.878  1.00 91.55           H  
ATOM   1823  HG3 ARG B  58      -2.087  -4.626 -20.466  1.00 91.55           H  
ATOM   1824  HD2 ARG B  58      -0.897  -2.616 -21.174  1.00 91.55           H  
ATOM   1825  HD3 ARG B  58      -1.101  -1.904 -19.568  1.00 91.55           H  
ATOM   1826  HE  ARG B  58      -3.674  -2.194 -20.189  1.00 91.55           H  
ATOM   1827 HH11 ARG B  58      -1.836   0.424 -22.661  1.00 91.55           H  
ATOM   1828 HH12 ARG B  58      -0.959  -0.689 -21.728  1.00 91.55           H  
ATOM   1829 HH21 ARG B  58      -4.896  -0.543 -21.219  1.00 91.55           H  
ATOM   1830 HH22 ARG B  58      -4.065   0.536 -22.324  1.00 91.55           H  
ATOM   1831  N   ARG B  59      -0.509  -4.224 -16.003  1.00 93.80           N  
ATOM   1832  CA  ARG B  59      -1.354  -4.187 -14.811  1.00 93.80           C  
ATOM   1833  C   ARG B  59      -0.602  -4.727 -13.606  1.00 93.80           C  
ATOM   1834  O   ARG B  59       0.123  -5.715 -13.719  1.00 93.80           O  
ATOM   1835  CB  ARG B  59      -2.674  -4.932 -15.085  1.00 93.80           C  
ATOM   1836  CG  ARG B  59      -3.660  -4.914 -13.906  1.00 93.80           C  
ATOM   1837  CD  ARG B  59      -4.939  -5.700 -14.213  1.00 93.80           C  
ATOM   1838  NE  ARG B  59      -4.689  -7.153 -14.305  1.00 93.80           N  
ATOM   1839  CZ  ARG B  59      -5.527  -8.076 -14.735  1.00 93.80           C  
ATOM   1840  NH1 ARG B  59      -6.722  -7.773 -15.162  1.00 93.80           N1+
ATOM   1841  NH2 ARG B  59      -5.182  -9.330 -14.730  1.00 93.80           N  
ATOM   1842  H   ARG B  59       0.168  -4.968 -16.095  1.00 93.80           H  
ATOM   1843  HA  ARG B  59      -1.583  -3.141 -14.608  1.00 93.80           H  
ATOM   1844  HB2 ARG B  59      -3.161  -4.472 -15.945  1.00 93.80           H  
ATOM   1845  HB3 ARG B  59      -2.455  -5.969 -15.340  1.00 93.80           H  
ATOM   1846  HG2 ARG B  59      -3.193  -5.343 -13.019  1.00 93.80           H  
ATOM   1847  HG3 ARG B  59      -3.935  -3.882 -13.689  1.00 93.80           H  
ATOM   1848  HD2 ARG B  59      -5.367  -5.325 -15.143  1.00 93.80           H  
ATOM   1849  HD3 ARG B  59      -5.644  -5.515 -13.403  1.00 93.80           H  
ATOM   1850  HE  ARG B  59      -3.825  -7.487 -13.904  1.00 93.80           H  
ATOM   1851 HH11 ARG B  59      -7.366  -8.501 -15.436  1.00 93.80           H  
ATOM   1852 HH12 ARG B  59      -7.019  -6.810 -15.089  1.00 93.80           H  
ATOM   1853 HH21 ARG B  59      -5.814 -10.057 -15.032  1.00 93.80           H  
ATOM   1854 HH22 ARG B  59      -4.277  -9.594 -14.368  1.00 93.80           H  
ATOM   1855  N   VAL B  60      -0.842  -4.105 -12.459  1.00 95.18           N  
ATOM   1856  CA  VAL B  60      -0.380  -4.565 -11.150  1.00 95.18           C  
ATOM   1857  C   VAL B  60      -1.589  -4.688 -10.237  1.00 95.18           C  
ATOM   1858  O   VAL B  60      -2.308  -3.712 -10.050  1.00 95.18           O  
ATOM   1859  CB  VAL B  60       0.654  -3.603 -10.539  1.00 95.18           C  
ATOM   1860  CG1 VAL B  60       1.214  -4.180  -9.240  1.00 95.18           C  
ATOM   1861  CG2 VAL B  60       1.822  -3.324 -11.484  1.00 95.18           C  
ATOM   1862  H   VAL B  60      -1.456  -3.303 -12.479  1.00 95.18           H  
ATOM   1863  HA  VAL B  60       0.090  -5.543 -11.251  1.00 95.18           H  
ATOM   1864  HB  VAL B  60       0.179  -2.650 -10.303  1.00 95.18           H  
ATOM   1865 HG11 VAL B  60       0.444  -4.171  -8.469  1.00 95.18           H  
ATOM   1866 HG12 VAL B  60       1.543  -5.209  -9.387  1.00 95.18           H  
ATOM   1867 HG13 VAL B  60       2.058  -3.578  -8.901  1.00 95.18           H  
ATOM   1868 HG21 VAL B  60       2.523  -2.638 -11.007  1.00 95.18           H  
ATOM   1869 HG22 VAL B  60       1.475  -2.860 -12.407  1.00 95.18           H  
ATOM   1870 HG23 VAL B  60       2.336  -4.259 -11.706  1.00 95.18           H  
ATOM   1871  N   ASN B  61      -1.810  -5.865  -9.664  1.00 97.06           N  
ATOM   1872  CA  ASN B  61      -2.793  -6.051  -8.603  1.00 97.06           C  
ATOM   1873  C   ASN B  61      -2.043  -6.220  -7.287  1.00 97.06           C  
ATOM   1874  O   ASN B  61      -1.127  -7.036  -7.209  1.00 97.06           O  
ATOM   1875  CB  ASN B  61      -3.692  -7.260  -8.886  1.00 97.06           C  
ATOM   1876  CG  ASN B  61      -4.580  -7.140 -10.110  1.00 97.06           C  
ATOM   1877  ND2 ASN B  61      -5.462  -8.094 -10.288  1.00 97.06           N  
ATOM   1878  OD1 ASN B  61      -4.510  -6.245 -10.936  1.00 97.06           O  
ATOM   1879  H   ASN B  61      -1.151  -6.612  -9.831  1.00 97.06           H  
ATOM   1880  HA  ASN B  61      -3.432  -5.172  -8.518  1.00 97.06           H  
ATOM   1881  HB2 ASN B  61      -4.339  -7.405  -8.021  1.00 97.06           H  
ATOM   1882  HB3 ASN B  61      -3.075  -8.152  -8.988  1.00 97.06           H  
ATOM   1883 HD21 ASN B  61      -5.598  -8.768  -9.549  1.00 97.06           H  
ATOM   1884 HD22 ASN B  61      -6.152  -7.938 -11.009  1.00 97.06           H  
ATOM   1885  N   VAL B  62      -2.432  -5.463  -6.272  1.00 97.31           N  
ATOM   1886  CA  VAL B  62      -1.819  -5.480  -4.947  1.00 97.31           C  
ATOM   1887  C   VAL B  62      -2.904  -5.776  -3.934  1.00 97.31           C  
ATOM   1888  O   VAL B  62      -3.880  -5.037  -3.832  1.00 97.31           O  
ATOM   1889  CB  VAL B  62      -1.140  -4.143  -4.609  1.00 97.31           C  
ATOM   1890  CG1 VAL B  62      -0.347  -4.241  -3.299  1.00 97.31           C  
ATOM   1891  CG2 VAL B  62      -0.201  -3.686  -5.727  1.00 97.31           C  
ATOM   1892  H   VAL B  62      -3.204  -4.826  -6.407  1.00 97.31           H  
ATOM   1893  HA  VAL B  62      -1.065  -6.265  -4.897  1.00 97.31           H  
ATOM   1894  HB  VAL B  62      -1.904  -3.375  -4.488  1.00 97.31           H  
ATOM   1895 HG11 VAL B  62      -1.026  -4.440  -2.469  1.00 97.31           H  
ATOM   1896 HG12 VAL B  62       0.161  -3.298  -3.102  1.00 97.31           H  
ATOM   1897 HG13 VAL B  62       0.387  -5.045  -3.359  1.00 97.31           H  
ATOM   1898 HG21 VAL B  62      -0.760  -3.559  -6.654  1.00 97.31           H  
ATOM   1899 HG22 VAL B  62       0.203  -2.706  -5.470  1.00 97.31           H  
ATOM   1900 HG23 VAL B  62       0.600  -4.412  -5.864  1.00 97.31           H  
ATOM   1901  N   GLU B  63      -2.708  -6.838  -3.172  1.00 97.43           N  
ATOM   1902  CA  GLU B  63      -3.498  -7.153  -1.989  1.00 97.43           C  
ATOM   1903  C   GLU B  63      -2.564  -7.036  -0.789  1.00 97.43           C  
ATOM   1904  O   GLU B  63      -1.514  -7.681  -0.747  1.00 97.43           O  
ATOM   1905  CB  GLU B  63      -4.088  -8.563  -2.111  1.00 97.43           C  
ATOM   1906  CG  GLU B  63      -5.169  -8.668  -3.203  1.00 97.43           C  
ATOM   1907  CD  GLU B  63      -5.551 -10.126  -3.523  1.00 97.43           C  
ATOM   1908  OE1 GLU B  63      -6.042 -10.372  -4.654  1.00 97.43           O  
ATOM   1909  OE2 GLU B  63      -5.279 -11.025  -2.694  1.00 97.43           O1-
ATOM   1910  H   GLU B  63      -1.905  -7.423  -3.356  1.00 97.43           H  
ATOM   1911  HA  GLU B  63      -4.321  -6.448  -1.869  1.00 97.43           H  
ATOM   1912  HB2 GLU B  63      -4.528  -8.844  -1.154  1.00 97.43           H  
ATOM   1913  HB3 GLU B  63      -3.280  -9.259  -2.337  1.00 97.43           H  
ATOM   1914  HG2 GLU B  63      -6.053  -8.118  -2.879  1.00 97.43           H  
ATOM   1915  HG3 GLU B  63      -4.803  -8.202  -4.118  1.00 97.43           H  
ATOM   1916  N   SER B  64      -2.903  -6.189   0.178  1.00 96.77           N  
ATOM   1917  CA  SER B  64      -2.071  -5.976   1.361  1.00 96.77           C  
ATOM   1918  C   SER B  64      -2.873  -6.109   2.645  1.00 96.77           C  
ATOM   1919  O   SER B  64      -4.034  -5.716   2.703  1.00 96.77           O  
ATOM   1920  CB  SER B  64      -1.310  -4.651   1.274  1.00 96.77           C  
ATOM   1921  OG  SER B  64      -2.162  -3.548   1.466  1.00 96.77           O  
ATOM   1922  H   SER B  64      -3.783  -5.699   0.106  1.00 96.77           H  
ATOM   1923  HA  SER B  64      -1.315  -6.760   1.394  1.00 96.77           H  
ATOM   1924  HB2 SER B  64      -0.833  -4.574   0.297  1.00 96.77           H  
ATOM   1925  HB3 SER B  64      -0.535  -4.634   2.041  1.00 96.77           H  
ATOM   1926  HG  SER B  64      -2.941  -3.671   0.919  1.00 96.77           H  
ATOM   1927  N   ASN B  65      -2.233  -6.668   3.668  1.00 97.21           N  
ATOM   1928  CA  ASN B  65      -2.740  -6.767   5.030  1.00 97.21           C  
ATOM   1929  C   ASN B  65      -1.738  -6.077   5.952  1.00 97.21           C  
ATOM   1930  O   ASN B  65      -0.544  -6.384   5.893  1.00 97.21           O  
ATOM   1931  CB  ASN B  65      -2.920  -8.240   5.427  1.00 97.21           C  
ATOM   1932  CG  ASN B  65      -3.966  -8.949   4.596  1.00 97.21           C  
ATOM   1933  ND2 ASN B  65      -3.589  -9.625   3.537  1.00 97.21           N  
ATOM   1934  OD1 ASN B  65      -5.143  -8.918   4.882  1.00 97.21           O  
ATOM   1935  H   ASN B  65      -1.282  -6.972   3.514  1.00 97.21           H  
ATOM   1936  HA  ASN B  65      -3.704  -6.264   5.110  1.00 97.21           H  
ATOM   1937  HB2 ASN B  65      -3.242  -8.291   6.467  1.00 97.21           H  
ATOM   1938  HB3 ASN B  65      -1.970  -8.768   5.343  1.00 97.21           H  
ATOM   1939 HD21 ASN B  65      -4.338  -9.998   2.971  1.00 97.21           H  
ATOM   1940 HD22 ASN B  65      -2.628  -9.593   3.228  1.00 97.21           H  
ATOM   1941  N   VAL B  66      -2.200  -5.159   6.795  1.00 97.19           N  
ATOM   1942  CA  VAL B  66      -1.370  -4.438   7.760  1.00 97.19           C  
ATOM   1943  C   VAL B  66      -1.983  -4.488   9.152  1.00 97.19           C  
ATOM   1944  O   VAL B  66      -3.184  -4.302   9.348  1.00 97.19           O  
ATOM   1945  CB  VAL B  66      -1.052  -3.004   7.289  1.00 97.19           C  
ATOM   1946  CG1 VAL B  66      -2.273  -2.091   7.196  1.00 97.19           C  
ATOM   1947  CG2 VAL B  66      -0.009  -2.334   8.192  1.00 97.19           C  
ATOM   1948  H   VAL B  66      -3.191  -4.964   6.792  1.00 97.19           H  
ATOM   1949  HA  VAL B  66      -0.414  -4.957   7.821  1.00 97.19           H  
ATOM   1950  HB  VAL B  66      -0.619  -3.072   6.291  1.00 97.19           H  
ATOM   1951 HG11 VAL B  66      -2.679  -1.918   8.193  1.00 97.19           H  
ATOM   1952 HG12 VAL B  66      -3.031  -2.544   6.557  1.00 97.19           H  
ATOM   1953 HG13 VAL B  66      -1.986  -1.132   6.766  1.00 97.19           H  
ATOM   1954 HG21 VAL B  66       0.870  -2.971   8.284  1.00 97.19           H  
ATOM   1955 HG22 VAL B  66      -0.423  -2.139   9.181  1.00 97.19           H  
ATOM   1956 HG23 VAL B  66       0.293  -1.383   7.753  1.00 97.19           H  
ATOM   1957  N   LYS B  67      -1.123  -4.720  10.143  1.00 97.60           N  
ATOM   1958  CA  LYS B  67      -1.475  -4.700  11.559  1.00 97.60           C  
ATOM   1959  C   LYS B  67      -0.595  -3.703  12.299  1.00 97.60           C  
ATOM   1960  O   LYS B  67       0.622  -3.883  12.357  1.00 97.60           O  
ATOM   1961  CB  LYS B  67      -1.358  -6.125  12.105  1.00 97.60           C  
ATOM   1962  CG  LYS B  67      -1.846  -6.195  13.555  1.00 97.60           C  
ATOM   1963  CD  LYS B  67      -1.915  -7.656  13.995  1.00 97.60           C  
ATOM   1964  CE  LYS B  67      -2.516  -7.735  15.396  1.00 97.60           C  
ATOM   1965  NZ  LYS B  67      -2.867  -9.136  15.716  1.00 97.60           N1+
ATOM   1966  H   LYS B  67      -0.162  -4.899   9.890  1.00 97.60           H  
ATOM   1967  HA  LYS B  67      -2.511  -4.380  11.666  1.00 97.60           H  
ATOM   1968  HB2 LYS B  67      -1.975  -6.779  11.488  1.00 97.60           H  
ATOM   1969  HB3 LYS B  67      -0.324  -6.463  12.044  1.00 97.60           H  
ATOM   1970  HG2 LYS B  67      -1.166  -5.646  14.206  1.00 97.60           H  
ATOM   1971  HG3 LYS B  67      -2.841  -5.754  13.620  1.00 97.60           H  
ATOM   1972  HD2 LYS B  67      -0.916  -8.091  13.984  1.00 97.60           H  
ATOM   1973  HD3 LYS B  67      -2.551  -8.197  13.294  1.00 97.60           H  
ATOM   1974  HE2 LYS B  67      -3.412  -7.115  15.415  1.00 97.60           H  
ATOM   1975  HE3 LYS B  67      -1.807  -7.326  16.115  1.00 97.60           H  
ATOM   1976  HZ1 LYS B  67      -3.511  -9.474  15.014  1.00 97.60           H  
ATOM   1977  HZ2 LYS B  67      -2.045  -9.723  15.694  1.00 97.60           H  
ATOM   1978  HZ3 LYS B  67      -3.320  -9.192  16.616  1.00 97.60           H  
ATOM   1979  N   TYR B  68      -1.226  -2.693  12.891  1.00 96.35           N  
ATOM   1980  CA  TYR B  68      -0.587  -1.695  13.748  1.00 96.35           C  
ATOM   1981  C   TYR B  68      -0.687  -2.140  15.210  1.00 96.35           C  
ATOM   1982  O   TYR B  68      -1.773  -2.425  15.713  1.00 96.35           O  
ATOM   1983  CB  TYR B  68      -1.246  -0.328  13.518  1.00 96.35           C  
ATOM   1984  CG  TYR B  68      -1.144   0.158  12.084  1.00 96.35           C  
ATOM   1985  CD1 TYR B  68       0.058   0.721  11.616  1.00 96.35           C  
ATOM   1986  CD2 TYR B  68      -2.240   0.022  11.212  1.00 96.35           C  
ATOM   1987  CE1 TYR B  68       0.175   1.144  10.279  1.00 96.35           C  
ATOM   1988  CE2 TYR B  68      -2.128   0.437   9.871  1.00 96.35           C  
ATOM   1989  CZ  TYR B  68      -0.921   0.995   9.402  1.00 96.35           C  
ATOM   1990  OH  TYR B  68      -0.816   1.370   8.101  1.00 96.35           O  
ATOM   1991  H   TYR B  68      -2.229  -2.626  12.785  1.00 96.35           H  
ATOM   1992  HA  TYR B  68       0.466  -1.605  13.484  1.00 96.35           H  
ATOM   1993  HB2 TYR B  68      -2.296  -0.385  13.804  1.00 96.35           H  
ATOM   1994  HB3 TYR B  68      -0.775   0.408  14.169  1.00 96.35           H  
ATOM   1995  HD1 TYR B  68       0.893   0.833  12.291  1.00 96.35           H  
ATOM   1996  HD2 TYR B  68      -3.171  -0.389  11.573  1.00 96.35           H  
ATOM   1997  HE1 TYR B  68       1.100   1.579   9.929  1.00 96.35           H  
ATOM   1998  HE2 TYR B  68      -2.965   0.345   9.195  1.00 96.35           H  
ATOM   1999  HH  TYR B  68       0.031   1.781   7.916  1.00 96.35           H  
ATOM   2000  N   LEU B  69       0.447  -2.249  15.899  1.00 97.47           N  
ATOM   2001  CA  LEU B  69       0.521  -2.695  17.289  1.00 97.47           C  
ATOM   2002  C   LEU B  69       0.595  -1.492  18.249  1.00 97.47           C  
ATOM   2003  O   LEU B  69       1.263  -0.508  17.925  1.00 97.47           O  
ATOM   2004  CB  LEU B  69       1.721  -3.640  17.474  1.00 97.47           C  
ATOM   2005  CG  LEU B  69       1.707  -4.907  16.600  1.00 97.47           C  
ATOM   2006  CD1 LEU B  69       2.984  -5.716  16.832  1.00 97.47           C  
ATOM   2007  CD2 LEU B  69       0.516  -5.819  16.919  1.00 97.47           C  
ATOM   2008  H   LEU B  69       1.315  -2.002  15.446  1.00 97.47           H  
ATOM   2009  HA  LEU B  69      -0.385  -3.261  17.505  1.00 97.47           H  
ATOM   2010  HB2 LEU B  69       1.777  -3.936  18.521  1.00 97.47           H  
ATOM   2011  HB3 LEU B  69       2.628  -3.082  17.241  1.00 97.47           H  
ATOM   2012  HG  LEU B  69       1.665  -4.633  15.546  1.00 97.47           H  
ATOM   2013 HD11 LEU B  69       2.974  -6.615  16.215  1.00 97.47           H  
ATOM   2014 HD12 LEU B  69       3.846  -5.115  16.542  1.00 97.47           H  
ATOM   2015 HD13 LEU B  69       3.079  -5.984  17.884  1.00 97.47           H  
ATOM   2016 HD21 LEU B  69       0.519  -6.074  17.979  1.00 97.47           H  
ATOM   2017 HD22 LEU B  69       0.587  -6.725  16.318  1.00 97.47           H  
ATOM   2018 HD23 LEU B  69      -0.411  -5.305  16.666  1.00 97.47           H  
ATOM   2019  N   PRO B  70      -0.000  -1.569  19.460  1.00 95.67           N  
ATOM   2020  CA  PRO B  70      -0.008  -0.464  20.433  1.00 95.67           C  
ATOM   2021  C   PRO B  70       1.367   0.022  20.909  1.00 95.67           C  
ATOM   2022  O   PRO B  70       1.473   1.077  21.520  1.00 95.67           O  
ATOM   2023  CB  PRO B  70      -0.802  -0.986  21.635  1.00 95.67           C  
ATOM   2024  CG  PRO B  70      -1.724  -2.039  21.034  1.00 95.67           C  
ATOM   2025  CD  PRO B  70      -0.874  -2.643  19.922  1.00 95.67           C  
ATOM   2026  HA  PRO B  70      -0.535   0.383  19.994  1.00 95.67           H  
ATOM   2027  HB2 PRO B  70      -0.132  -1.464  22.350  1.00 95.67           H  
ATOM   2028  HB3 PRO B  70      -1.364  -0.187  22.119  1.00 95.67           H  
ATOM   2029  HG2 PRO B  70      -2.599  -1.552  20.603  1.00 95.67           H  
ATOM   2030  HG3 PRO B  70      -2.022  -2.787  21.768  1.00 95.67           H  
ATOM   2031  HD2 PRO B  70      -1.540  -2.999  19.135  1.00 95.67           H  
ATOM   2032  HD3 PRO B  70      -0.271  -3.461  20.313  1.00 95.67           H  
ATOM   2033  N   ASN B  71       2.426  -0.752  20.678  1.00 95.48           N  
ATOM   2034  CA  ASN B  71       3.796  -0.384  21.032  1.00 95.48           C  
ATOM   2035  C   ASN B  71       4.494   0.467  19.948  1.00 95.48           C  
ATOM   2036  O   ASN B  71       5.693   0.736  20.075  1.00 95.48           O  
ATOM   2037  CB  ASN B  71       4.572  -1.671  21.370  1.00 95.48           C  
ATOM   2038  CG  ASN B  71       4.803  -2.559  20.161  1.00 95.48           C  
ATOM   2039  ND2 ASN B  71       5.722  -3.484  20.259  1.00 95.48           N  
ATOM   2040  OD1 ASN B  71       4.160  -2.427  19.134  1.00 95.48           O  
ATOM   2041  H   ASN B  71       2.308  -1.560  20.084  1.00 95.48           H  
ATOM   2042  HA  ASN B  71       3.765   0.235  21.928  1.00 95.48           H  
ATOM   2043  HB2 ASN B  71       4.033  -2.242  22.127  1.00 95.48           H  
ATOM   2044  HB3 ASN B  71       5.543  -1.391  21.779  1.00 95.48           H  
ATOM   2045 HD21 ASN B  71       6.110  -3.768  19.371  1.00 95.48           H  
ATOM   2046 HD22 ASN B  71       6.328  -3.514  21.067  1.00 95.48           H  
ATOM   2047  N   GLY B  72       3.779   0.856  18.886  1.00 95.76           N  
ATOM   2048  CA  GLY B  72       4.307   1.607  17.746  1.00 95.76           C  
ATOM   2049  C   GLY B  72       5.017   0.744  16.700  1.00 95.76           C  
ATOM   2050  O   GLY B  72       5.694   1.289  15.836  1.00 95.76           O  
ATOM   2051  H   GLY B  72       2.806   0.588  18.837  1.00 95.76           H  
ATOM   2052  HA2 GLY B  72       3.481   2.116  17.250  1.00 95.76           H  
ATOM   2053  HA3 GLY B  72       5.000   2.374  18.092  1.00 95.76           H  
ATOM   2054  N   ASP B  73       4.907  -0.588  16.763  1.00 97.74           N  
ATOM   2055  CA  ASP B  73       5.370  -1.483  15.693  1.00 97.74           C  
ATOM   2056  C   ASP B  73       4.240  -1.775  14.702  1.00 97.74           C  
ATOM   2057  O   ASP B  73       3.066  -1.796  15.073  1.00 97.74           O  
ATOM   2058  CB  ASP B  73       5.893  -2.814  16.250  1.00 97.74           C  
ATOM   2059  CG  ASP B  73       7.148  -2.698  17.112  1.00 97.74           C  
ATOM   2060  OD1 ASP B  73       7.971  -1.785  16.880  1.00 97.74           O  
ATOM   2061  OD2 ASP B  73       7.291  -3.541  18.025  1.00 97.74           O1-
ATOM   2062  H   ASP B  73       4.356  -0.998  17.504  1.00 97.74           H  
ATOM   2063  HA  ASP B  73       6.188  -1.008  15.151  1.00 97.74           H  
ATOM   2064  HB2 ASP B  73       5.102  -3.284  16.834  1.00 97.74           H  
ATOM   2065  HB3 ASP B  73       6.125  -3.475  15.415  1.00 97.74           H  
ATOM   2066  N   TYR B  74       4.574  -2.049  13.444  1.00 97.82           N  
ATOM   2067  CA  TYR B  74       3.619  -2.581  12.475  1.00 97.82           C  
ATOM   2068  C   TYR B  74       4.201  -3.767  11.707  1.00 97.82           C  
ATOM   2069  O   TYR B  74       5.419  -3.932  11.590  1.00 97.82           O  
ATOM   2070  CB  TYR B  74       3.104  -1.485  11.531  1.00 97.82           C  
ATOM   2071  CG  TYR B  74       4.087  -1.100  10.449  1.00 97.82           C  
ATOM   2072  CD1 TYR B  74       5.053  -0.105  10.685  1.00 97.82           C  
ATOM   2073  CD2 TYR B  74       4.056  -1.776   9.217  1.00 97.82           C  
ATOM   2074  CE1 TYR B  74       5.987   0.222   9.685  1.00 97.82           C  
ATOM   2075  CE2 TYR B  74       5.013  -1.480   8.236  1.00 97.82           C  
ATOM   2076  CZ  TYR B  74       5.977  -0.478   8.464  1.00 97.82           C  
ATOM   2077  OH  TYR B  74       6.901  -0.193   7.519  1.00 97.82           O  
ATOM   2078  H   TYR B  74       5.546  -1.996  13.175  1.00 97.82           H  
ATOM   2079  HA  TYR B  74       2.757  -2.961  13.023  1.00 97.82           H  
ATOM   2080  HB2 TYR B  74       2.830  -0.601  12.106  1.00 97.82           H  
ATOM   2081  HB3 TYR B  74       2.191  -1.843  11.054  1.00 97.82           H  
ATOM   2082  HD1 TYR B  74       5.070   0.410  11.634  1.00 97.82           H  
ATOM   2083  HD2 TYR B  74       3.313  -2.536   9.026  1.00 97.82           H  
ATOM   2084  HE1 TYR B  74       6.716   1.001   9.848  1.00 97.82           H  
ATOM   2085  HE2 TYR B  74       5.008  -2.014   7.298  1.00 97.82           H  
ATOM   2086  HH  TYR B  74       7.406   0.604   7.698  1.00 97.82           H  
ATOM   2087  N   ILE B  75       3.303  -4.595  11.175  1.00 97.39           N  
ATOM   2088  CA  ILE B  75       3.626  -5.699  10.270  1.00 97.39           C  
ATOM   2089  C   ILE B  75       2.722  -5.568   9.048  1.00 97.39           C  
ATOM   2090  O   ILE B  75       1.504  -5.482   9.206  1.00 97.39           O  
ATOM   2091  CB  ILE B  75       3.447  -7.068  10.968  1.00 97.39           C  
ATOM   2092  CG1 ILE B  75       4.266  -7.142  12.281  1.00 97.39           C  
ATOM   2093  CG2 ILE B  75       3.845  -8.202  10.000  1.00 97.39           C  
ATOM   2094  CD1 ILE B  75       4.057  -8.423  13.096  1.00 97.39           C  
ATOM   2095  H   ILE B  75       2.327  -4.394  11.342  1.00 97.39           H  
ATOM   2096  HA  ILE B  75       4.662  -5.610   9.943  1.00 97.39           H  
ATOM   2097  HB  ILE B  75       2.393  -7.189  11.220  1.00 97.39           H  
ATOM   2098 HG12 ILE B  75       3.977  -6.319  12.934  1.00 97.39           H  
ATOM   2099 HG13 ILE B  75       5.327  -7.030  12.057  1.00 97.39           H  
ATOM   2100 HG21 ILE B  75       3.665  -9.177  10.453  1.00 97.39           H  
ATOM   2101 HG22 ILE B  75       4.897  -8.109   9.728  1.00 97.39           H  
ATOM   2102 HG23 ILE B  75       3.245  -8.157   9.091  1.00 97.39           H  
ATOM   2103 HD11 ILE B  75       4.593  -8.336  14.041  1.00 97.39           H  
ATOM   2104 HD12 ILE B  75       4.446  -9.288  12.559  1.00 97.39           H  
ATOM   2105 HD13 ILE B  75       2.996  -8.563  13.302  1.00 97.39           H  
ATOM   2106  N   ARG B  76       3.305  -5.573   7.846  1.00 96.95           N  
ATOM   2107  CA  ARG B  76       2.570  -5.600   6.577  1.00 96.95           C  
ATOM   2108  C   ARG B  76       2.976  -6.813   5.748  1.00 96.95           C  
ATOM   2109  O   ARG B  76       4.159  -7.127   5.629  1.00 96.95           O  
ATOM   2110  CB  ARG B  76       2.745  -4.272   5.815  1.00 96.95           C  
ATOM   2111  CG  ARG B  76       1.818  -4.178   4.588  1.00 96.95           C  
ATOM   2112  CD  ARG B  76       1.935  -2.839   3.851  1.00 96.95           C  
ATOM   2113  NE  ARG B  76       3.166  -2.771   3.045  1.00 96.95           N  
ATOM   2114  CZ  ARG B  76       3.979  -1.739   2.927  1.00 96.95           C  
ATOM   2115  NH1 ARG B  76       3.691  -0.557   3.399  1.00 96.95           N1+
ATOM   2116  NH2 ARG B  76       5.142  -1.918   2.373  1.00 96.95           N  
ATOM   2117  H   ARG B  76       4.312  -5.642   7.807  1.00 96.95           H  
ATOM   2118  HA  ARG B  76       1.510  -5.708   6.804  1.00 96.95           H  
ATOM   2119  HB2 ARG B  76       2.517  -3.445   6.488  1.00 96.95           H  
ATOM   2120  HB3 ARG B  76       3.781  -4.167   5.492  1.00 96.95           H  
ATOM   2121  HG2 ARG B  76       2.034  -4.985   3.888  1.00 96.95           H  
ATOM   2122  HG3 ARG B  76       0.786  -4.290   4.922  1.00 96.95           H  
ATOM   2123  HD2 ARG B  76       1.078  -2.732   3.186  1.00 96.95           H  
ATOM   2124  HD3 ARG B  76       1.897  -2.033   4.585  1.00 96.95           H  
ATOM   2125  HE  ARG B  76       3.501  -3.635   2.644  1.00 96.95           H  
ATOM   2126 HH11 ARG B  76       4.476   0.055   3.574  1.00 96.95           H  
ATOM   2127 HH12 ARG B  76       2.842  -0.438   3.932  1.00 96.95           H  
ATOM   2128 HH21 ARG B  76       5.862  -1.317   2.748  1.00 96.95           H  
ATOM   2129 HH22 ARG B  76       5.438  -2.850   2.118  1.00 96.95           H  
ATOM   2130  N   VAL B  77       1.997  -7.472   5.141  1.00 96.64           N  
ATOM   2131  CA  VAL B  77       2.204  -8.512   4.127  1.00 96.64           C  
ATOM   2132  C   VAL B  77       1.487  -8.083   2.857  1.00 96.64           C  
ATOM   2133  O   VAL B  77       0.316  -7.717   2.915  1.00 96.64           O  
ATOM   2134  CB  VAL B  77       1.723  -9.892   4.611  1.00 96.64           C  
ATOM   2135  CG1 VAL B  77       1.977 -10.972   3.550  1.00 96.64           C  
ATOM   2136  CG2 VAL B  77       2.458 -10.313   5.892  1.00 96.64           C  
ATOM   2137  H   VAL B  77       1.051  -7.159   5.304  1.00 96.64           H  
ATOM   2138  HA  VAL B  77       3.269  -8.592   3.907  1.00 96.64           H  
ATOM   2139  HB  VAL B  77       0.654  -9.852   4.821  1.00 96.64           H  
ATOM   2140 HG11 VAL B  77       1.679 -11.947   3.937  1.00 96.64           H  
ATOM   2141 HG12 VAL B  77       3.034 -10.997   3.284  1.00 96.64           H  
ATOM   2142 HG13 VAL B  77       1.387 -10.771   2.656  1.00 96.64           H  
ATOM   2143 HG21 VAL B  77       2.136 -11.310   6.192  1.00 96.64           H  
ATOM   2144 HG22 VAL B  77       3.535 -10.312   5.723  1.00 96.64           H  
ATOM   2145 HG23 VAL B  77       2.221  -9.623   6.702  1.00 96.64           H  
ATOM   2146  N   ALA B  78       2.180  -8.117   1.721  1.00 96.49           N  
ATOM   2147  CA  ALA B  78       1.616  -7.758   0.423  1.00 96.49           C  
ATOM   2148  C   ALA B  78       1.821  -8.880  -0.602  1.00 96.49           C  
ATOM   2149  O   ALA B  78       2.922  -9.421  -0.727  1.00 96.49           O  
ATOM   2150  CB  ALA B  78       2.210  -6.422  -0.040  1.00 96.49           C  
ATOM   2151  H   ALA B  78       3.131  -8.458   1.743  1.00 96.49           H  
ATOM   2152  HA  ALA B  78       0.541  -7.613   0.530  1.00 96.49           H  
ATOM   2153  HB1 ALA B  78       1.998  -5.648   0.697  1.00 96.49           H  
ATOM   2154  HB2 ALA B  78       3.288  -6.517  -0.171  1.00 96.49           H  
ATOM   2155  HB3 ALA B  78       1.760  -6.135  -0.991  1.00 96.49           H  
ATOM   2156  N   ASN B  79       0.761  -9.200  -1.343  1.00 97.06           N  
ATOM   2157  CA  ASN B  79       0.772 -10.051  -2.526  1.00 97.06           C  
ATOM   2158  C   ASN B  79       0.612  -9.165  -3.765  1.00 97.06           C  
ATOM   2159  O   ASN B  79      -0.383  -8.455  -3.906  1.00 97.06           O  
ATOM   2160  CB  ASN B  79      -0.358 -11.085  -2.419  1.00 97.06           C  
ATOM   2161  CG  ASN B  79      -0.349 -12.040  -3.597  1.00 97.06           C  
ATOM   2162  ND2 ASN B  79       0.413 -13.101  -3.524  1.00 97.06           N  
ATOM   2163  OD1 ASN B  79      -0.974 -11.847  -4.625  1.00 97.06           O  
ATOM   2164  H   ASN B  79      -0.098  -8.699  -1.169  1.00 97.06           H  
ATOM   2165  HA  ASN B  79       1.724 -10.578  -2.593  1.00 97.06           H  
ATOM   2166  HB2 ASN B  79      -1.323 -10.579  -2.398  1.00 97.06           H  
ATOM   2167  HB3 ASN B  79      -0.249 -11.655  -1.496  1.00 97.06           H  
ATOM   2168 HD21 ASN B  79       0.454 -13.672  -4.356  1.00 97.06           H  
ATOM   2169 HD22 ASN B  79       1.042 -13.219  -2.743  1.00 97.06           H  
ATOM   2170  N   ILE B  80       1.605  -9.188  -4.649  1.00 96.65           N  
ATOM   2171  CA  ILE B  80       1.657  -8.340  -5.838  1.00 96.65           C  
ATOM   2172  C   ILE B  80       1.642  -9.238  -7.066  1.00 96.65           C  
ATOM   2173  O   ILE B  80       2.583 -10.000  -7.278  1.00 96.65           O  
ATOM   2174  CB  ILE B  80       2.911  -7.448  -5.818  1.00 96.65           C  
ATOM   2175  CG1 ILE B  80       2.971  -6.581  -4.543  1.00 96.65           C  
ATOM   2176  CG2 ILE B  80       2.952  -6.561  -7.078  1.00 96.65           C  
ATOM   2177  CD1 ILE B  80       4.362  -5.997  -4.329  1.00 96.65           C  
ATOM   2178  H   ILE B  80       2.414  -9.759  -4.451  1.00 96.65           H  
ATOM   2179  HA  ILE B  80       0.785  -7.686  -5.866  1.00 96.65           H  
ATOM   2180  HB  ILE B  80       3.783  -8.102  -5.829  1.00 96.65           H  
ATOM   2181 HG12 ILE B  80       2.242  -5.774  -4.608  1.00 96.65           H  
ATOM   2182 HG13 ILE B  80       2.746  -7.174  -3.657  1.00 96.65           H  
ATOM   2183 HG21 ILE B  80       2.108  -5.872  -7.068  1.00 96.65           H  
ATOM   2184 HG22 ILE B  80       3.880  -5.991  -7.113  1.00 96.65           H  
ATOM   2185 HG23 ILE B  80       2.912  -7.168  -7.982  1.00 96.65           H  
ATOM   2186 HD11 ILE B  80       5.085  -6.809  -4.252  1.00 96.65           H  
ATOM   2187 HD12 ILE B  80       4.646  -5.365  -5.171  1.00 96.65           H  
ATOM   2188 HD13 ILE B  80       4.359  -5.393  -3.421  1.00 96.65           H  
ATOM   2189  N   LYS B  81       0.608  -9.120  -7.897  1.00 96.66           N  
ATOM   2190  CA  LYS B  81       0.483  -9.833  -9.173  1.00 96.66           C  
ATOM   2191  C   LYS B  81       0.738  -8.878 -10.330  1.00 96.66           C  
ATOM   2192  O   LYS B  81       0.089  -7.839 -10.446  1.00 96.66           O  
ATOM   2193  CB  LYS B  81      -0.883 -10.514  -9.302  1.00 96.66           C  
ATOM   2194  CG  LYS B  81      -1.142 -11.524  -8.178  1.00 96.66           C  
ATOM   2195  CD  LYS B  81      -2.557 -12.098  -8.289  1.00 96.66           C  
ATOM   2196  CE  LYS B  81      -2.812 -13.000  -7.080  1.00 96.66           C  
ATOM   2197  NZ  LYS B  81      -4.253 -13.291  -6.902  1.00 96.66           N1+
ATOM   2198  H   LYS B  81      -0.111  -8.457  -7.644  1.00 96.66           H  
ATOM   2199  HA  LYS B  81       1.236 -10.620  -9.213  1.00 96.66           H  
ATOM   2200  HB2 LYS B  81      -0.929 -11.035 -10.258  1.00 96.66           H  
ATOM   2201  HB3 LYS B  81      -1.662  -9.751  -9.287  1.00 96.66           H  
ATOM   2202  HG2 LYS B  81      -0.410 -12.330  -8.234  1.00 96.66           H  
ATOM   2203  HG3 LYS B  81      -1.048 -11.025  -7.213  1.00 96.66           H  
ATOM   2204  HD2 LYS B  81      -2.654 -12.673  -9.210  1.00 96.66           H  
ATOM   2205  HD3 LYS B  81      -3.272 -11.275  -8.289  1.00 96.66           H  
ATOM   2206  HE2 LYS B  81      -2.236 -13.917  -7.204  1.00 96.66           H  
ATOM   2207  HE3 LYS B  81      -2.442 -12.489  -6.191  1.00 96.66           H  
ATOM   2208  HZ1 LYS B  81      -4.751 -12.439  -6.687  1.00 96.66           H  
ATOM   2209  HZ2 LYS B  81      -4.633 -13.727  -7.729  1.00 96.66           H  
ATOM   2210  HZ3 LYS B  81      -4.385 -13.889  -6.099  1.00 96.66           H  
ATOM   2211  N   LEU B  82       1.671  -9.245 -11.194  1.00 95.24           N  
ATOM   2212  CA  LEU B  82       2.119  -8.472 -12.345  1.00 95.24           C  
ATOM   2213  C   LEU B  82       1.630  -9.136 -13.627  1.00 95.24           C  
ATOM   2214  O   LEU B  82       1.800 -10.343 -13.806  1.00 95.24           O  
ATOM   2215  CB  LEU B  82       3.653  -8.383 -12.346  1.00 95.24           C  
ATOM   2216  CG  LEU B  82       4.295  -7.892 -11.038  1.00 95.24           C  
ATOM   2217  CD1 LEU B  82       5.808  -8.028 -11.150  1.00 95.24           C  
ATOM   2218  CD2 LEU B  82       3.933  -6.439 -10.754  1.00 95.24           C  
ATOM   2219  H   LEU B  82       2.127 -10.130 -11.023  1.00 95.24           H  
ATOM   2220  HA  LEU B  82       1.707  -7.463 -12.297  1.00 95.24           H  
ATOM   2221  HB2 LEU B  82       4.042  -9.378 -12.562  1.00 95.24           H  
ATOM   2222  HB3 LEU B  82       3.963  -7.730 -13.161  1.00 95.24           H  
ATOM   2223  HG  LEU B  82       3.966  -8.506 -10.199  1.00 95.24           H  
ATOM   2224 HD11 LEU B  82       6.067  -9.087 -11.186  1.00 95.24           H  
ATOM   2225 HD12 LEU B  82       6.164  -7.540 -12.057  1.00 95.24           H  
ATOM   2226 HD13 LEU B  82       6.285  -7.576 -10.281  1.00 95.24           H  
ATOM   2227 HD21 LEU B  82       4.350  -6.138  -9.793  1.00 95.24           H  
ATOM   2228 HD22 LEU B  82       4.322  -5.792 -11.540  1.00 95.24           H  
ATOM   2229 HD23 LEU B  82       2.849  -6.345 -10.705  1.00 95.24           H  
ATOM   2230  N   PHE B  83       1.070  -8.336 -14.530  1.00 94.06           N  
ATOM   2231  CA  PHE B  83       0.553  -8.796 -15.816  1.00 94.06           C  
ATOM   2232  C   PHE B  83       1.231  -8.031 -16.948  1.00 94.06           C  
ATOM   2233  O   PHE B  83       1.175  -6.797 -16.990  1.00 94.06           O  
ATOM   2234  CB  PHE B  83      -0.967  -8.610 -15.866  1.00 94.06           C  
ATOM   2235  CG  PHE B  83      -1.728  -9.276 -14.736  1.00 94.06           C  
ATOM   2236  CD1 PHE B  83      -2.193 -10.595 -14.887  1.00 94.06           C  
ATOM   2237  CD2 PHE B  83      -1.926  -8.603 -13.513  1.00 94.06           C  
ATOM   2238  CE1 PHE B  83      -2.849 -11.237 -13.822  1.00 94.06           C  
ATOM   2239  CE2 PHE B  83      -2.585  -9.245 -12.451  1.00 94.06           C  
ATOM   2240  CZ  PHE B  83      -3.042 -10.565 -12.603  1.00 94.06           C  
ATOM   2241  H   PHE B  83       0.956  -7.359 -14.300  1.00 94.06           H  
ATOM   2242  HA  PHE B  83       0.763  -9.859 -15.941  1.00 94.06           H  
ATOM   2243  HB2 PHE B  83      -1.331  -9.001 -16.816  1.00 94.06           H  
ATOM   2244  HB3 PHE B  83      -1.175  -7.540 -15.854  1.00 94.06           H  
ATOM   2245  HD1 PHE B  83      -1.995 -11.139 -15.799  1.00 94.06           H  
ATOM   2246  HD2 PHE B  83      -1.522  -7.613 -13.364  1.00 94.06           H  
ATOM   2247  HE1 PHE B  83      -3.139 -12.274 -13.906  1.00 94.06           H  
ATOM   2248  HE2 PHE B  83      -2.682  -8.745 -11.499  1.00 94.06           H  
ATOM   2249  HZ  PHE B  83      -3.486 -11.089 -11.770  1.00 94.06           H  
ATOM   2250  N   ALA B  84       1.853  -8.764 -17.869  1.00 91.76           N  
ATOM   2251  CA  ALA B  84       2.479  -8.199 -19.057  1.00 91.76           C  
ATOM   2252  C   ALA B  84       1.464  -7.981 -20.192  1.00 91.76           C  
ATOM   2253  O   ALA B  84       0.470  -8.703 -20.320  1.00 91.76           O  
ATOM   2254  CB  ALA B  84       3.643  -9.095 -19.482  1.00 91.76           C  
ATOM   2255  H   ALA B  84       1.847  -9.771 -17.783  1.00 91.76           H  
ATOM   2256  HA  ALA B  84       2.898  -7.229 -18.788  1.00 91.76           H  
ATOM   2257  HB1 ALA B  84       3.294 -10.111 -19.666  1.00 91.76           H  
ATOM   2258  HB2 ALA B  84       4.399  -9.113 -18.697  1.00 91.76           H  
ATOM   2259  HB3 ALA B  84       4.093  -8.708 -20.396  1.00 91.76           H  
ATOM   2260  N   GLN B  85       1.712  -6.992 -21.048  1.00 86.70           N  
ATOM   2261  CA  GLN B  85       0.908  -6.744 -22.239  1.00 86.70           C  
ATOM   2262  C   GLN B  85       0.972  -7.947 -23.192  1.00 86.70           C  
ATOM   2263  O   GLN B  85       2.046  -8.398 -23.575  1.00 86.70           O  
ATOM   2264  CB  GLN B  85       1.382  -5.452 -22.919  1.00 86.70           C  
ATOM   2265  CG  GLN B  85       0.442  -5.025 -24.060  1.00 86.70           C  
ATOM   2266  CD  GLN B  85       0.831  -3.682 -24.671  1.00 86.70           C  
ATOM   2267  NE2 GLN B  85      -0.005  -3.090 -25.495  1.00 86.70           N  
ATOM   2268  OE1 GLN B  85       1.878  -3.126 -24.423  1.00 86.70           O  
ATOM   2269  H   GLN B  85       2.524  -6.413 -20.888  1.00 86.70           H  
ATOM   2270  HA  GLN B  85      -0.125  -6.605 -21.919  1.00 86.70           H  
ATOM   2271  HB2 GLN B  85       1.414  -4.654 -22.177  1.00 86.70           H  
ATOM   2272  HB3 GLN B  85       2.389  -5.595 -23.309  1.00 86.70           H  
ATOM   2273  HG2 GLN B  85       0.459  -5.775 -24.851  1.00 86.70           H  
ATOM   2274  HG3 GLN B  85      -0.574  -4.945 -23.674  1.00 86.70           H  
ATOM   2275 HE21 GLN B  85       0.327  -2.203 -25.847  1.00 86.70           H  
ATOM   2276 HE22 GLN B  85      -0.880  -3.510 -25.773  1.00 86.70           H  
ATOM   2277  N   GLY B  86      -0.194  -8.463 -23.594  1.00 86.05           N  
ATOM   2278  CA  GLY B  86      -0.289  -9.587 -24.533  1.00 86.05           C  
ATOM   2279  C   GLY B  86      -0.021 -10.969 -23.926  1.00 86.05           C  
ATOM   2280  O   GLY B  86      -0.034 -11.952 -24.663  1.00 86.05           O  
ATOM   2281  H   GLY B  86      -1.044  -8.095 -23.193  1.00 86.05           H  
ATOM   2282  HA2 GLY B  86      -1.289  -9.603 -24.966  1.00 86.05           H  
ATOM   2283  HA3 GLY B  86       0.429  -9.440 -25.339  1.00 86.05           H  
ATOM   2284  N   SER B  87       0.170 -11.063 -22.607  1.00 87.82           N  
ATOM   2285  CA  SER B  87       0.361 -12.331 -21.902  1.00 87.82           C  
ATOM   2286  C   SER B  87      -0.794 -12.627 -20.946  1.00 87.82           C  
ATOM   2287  O   SER B  87      -1.384 -11.726 -20.350  1.00 87.82           O  
ATOM   2288  CB  SER B  87       1.693 -12.316 -21.157  1.00 87.82           C  
ATOM   2289  OG  SER B  87       1.940 -13.589 -20.600  1.00 87.82           O  
ATOM   2290  H   SER B  87       0.170 -10.223 -22.047  1.00 87.82           H  
ATOM   2291  HA  SER B  87       0.416 -13.145 -22.624  1.00 87.82           H  
ATOM   2292  HB2 SER B  87       2.497 -12.067 -21.849  1.00 87.82           H  
ATOM   2293  HB3 SER B  87       1.661 -11.571 -20.363  1.00 87.82           H  
ATOM   2294  HG  SER B  87       2.822 -13.517 -20.229  1.00 87.82           H  
ATOM   2295  N   THR B  88      -1.121 -13.911 -20.792  1.00 88.51           N  
ATOM   2296  CA  THR B  88      -2.022 -14.407 -19.738  1.00 88.51           C  
ATOM   2297  C   THR B  88      -1.259 -14.920 -18.517  1.00 88.51           C  
ATOM   2298  O   THR B  88      -1.891 -15.345 -17.553  1.00 88.51           O  
ATOM   2299  CB  THR B  88      -2.948 -15.519 -20.258  1.00 88.51           C  
ATOM   2300  CG2 THR B  88      -3.843 -15.049 -21.403  1.00 88.51           C  
ATOM   2301  OG1 THR B  88      -2.192 -16.616 -20.725  1.00 88.51           O  
ATOM   2302  H   THR B  88      -0.605 -14.595 -21.326  1.00 88.51           H  
ATOM   2303  HA  THR B  88      -2.651 -13.589 -19.387  1.00 88.51           H  
ATOM   2304  HB  THR B  88      -3.592 -15.856 -19.445  1.00 88.51           H  
ATOM   2305  HG1 THR B  88      -1.849 -17.070 -19.951  1.00 88.51           H  
ATOM   2306 HG21 THR B  88      -3.239 -14.778 -22.269  1.00 88.51           H  
ATOM   2307 HG22 THR B  88      -4.524 -15.853 -21.681  1.00 88.51           H  
ATOM   2308 HG23 THR B  88      -4.423 -14.183 -21.083  1.00 88.51           H  
ATOM   2309  N   ALA B  89       0.077 -14.950 -18.564  1.00 87.98           N  
ATOM   2310  CA  ALA B  89       0.892 -15.369 -17.434  1.00 87.98           C  
ATOM   2311  C   ALA B  89       0.973 -14.243 -16.394  1.00 87.98           C  
ATOM   2312  O   ALA B  89       1.111 -13.069 -16.739  1.00 87.98           O  
ATOM   2313  CB  ALA B  89       2.274 -15.812 -17.928  1.00 87.98           C  
ATOM   2314  H   ALA B  89       0.556 -14.502 -19.332  1.00 87.98           H  
ATOM   2315  HA  ALA B  89       0.415 -16.227 -16.961  1.00 87.98           H  
ATOM   2316  HB1 ALA B  89       2.169 -16.576 -18.698  1.00 87.98           H  
ATOM   2317  HB2 ALA B  89       2.844 -16.216 -17.092  1.00 87.98           H  
ATOM   2318  HB3 ALA B  89       2.809 -14.956 -18.339  1.00 87.98           H  
ATOM   2319  N   GLU B  90       0.902 -14.615 -15.118  1.00 92.08           N  
ATOM   2320  CA  GLU B  90       1.117 -13.700 -14.000  1.00 92.08           C  
ATOM   2321  C   GLU B  90       2.465 -13.985 -13.332  1.00 92.08           C  
ATOM   2322  O   GLU B  90       2.867 -15.141 -13.170  1.00 92.08           O  
ATOM   2323  CB  GLU B  90      -0.075 -13.715 -13.025  1.00 92.08           C  
ATOM   2324  CG  GLU B  90      -0.324 -15.051 -12.301  1.00 92.08           C  
ATOM   2325  CD  GLU B  90      -1.549 -15.017 -11.363  1.00 92.08           C  
ATOM   2326  OE1 GLU B  90      -1.635 -15.917 -10.497  1.00 92.08           O  
ATOM   2327  OE2 GLU B  90      -2.408 -14.113 -11.508  1.00 92.08           O1-
ATOM   2328  H   GLU B  90       0.783 -15.592 -14.888  1.00 92.08           H  
ATOM   2329  HA  GLU B  90       1.168 -12.682 -14.388  1.00 92.08           H  
ATOM   2330  HB2 GLU B  90       0.089 -12.940 -12.276  1.00 92.08           H  
ATOM   2331  HB3 GLU B  90      -0.967 -13.450 -13.593  1.00 92.08           H  
ATOM   2332  HG2 GLU B  90       0.561 -15.302 -11.716  1.00 92.08           H  
ATOM   2333  HG3 GLU B  90      -0.472 -15.835 -13.045  1.00 92.08           H  
ATOM   2334  N   SER B  91       3.170 -12.923 -12.940  1.00 94.00           N  
ATOM   2335  CA  SER B  91       4.259 -13.021 -11.964  1.00 94.00           C  
ATOM   2336  C   SER B  91       3.742 -12.579 -10.604  1.00 94.00           C  
ATOM   2337  O   SER B  91       3.050 -11.570 -10.524  1.00 94.00           O  
ATOM   2338  CB  SER B  91       5.469 -12.168 -12.345  1.00 94.00           C  
ATOM   2339  OG  SER B  91       6.130 -12.665 -13.490  1.00 94.00           O  
ATOM   2340  H   SER B  91       2.784 -12.008 -13.125  1.00 94.00           H  
ATOM   2341  HA  SER B  91       4.589 -14.058 -11.891  1.00 94.00           H  
ATOM   2342  HB2 SER B  91       6.173 -12.163 -11.513  1.00 94.00           H  
ATOM   2343  HB3 SER B  91       5.149 -11.143 -12.533  1.00 94.00           H  
ATOM   2344  HG  SER B  91       6.827 -12.038 -13.697  1.00 94.00           H  
ATOM   2345  N   THR B  92       4.102 -13.288  -9.537  1.00 95.81           N  
ATOM   2346  CA  THR B  92       3.699 -12.934  -8.168  1.00 95.81           C  
ATOM   2347  C   THR B  92       4.928 -12.582  -7.346  1.00 95.81           C  
ATOM   2348  O   THR B  92       5.914 -13.315  -7.385  1.00 95.81           O  
ATOM   2349  CB  THR B  92       2.889 -14.046  -7.486  1.00 95.81           C  
ATOM   2350  CG2 THR B  92       2.351 -13.629  -6.119  1.00 95.81           C  
ATOM   2351  OG1 THR B  92       1.757 -14.372  -8.255  1.00 95.81           O  
ATOM   2352  H   THR B  92       4.772 -14.035  -9.656  1.00 95.81           H  
ATOM   2353  HA  THR B  92       3.045 -12.064  -8.205  1.00 95.81           H  
ATOM   2354  HB  THR B  92       3.509 -14.933  -7.355  1.00 95.81           H  
ATOM   2355  HG1 THR B  92       2.023 -14.977  -8.951  1.00 95.81           H  
ATOM   2356 HG21 THR B  92       3.170 -13.470  -5.418  1.00 95.81           H  
ATOM   2357 HG22 THR B  92       1.708 -14.421  -5.735  1.00 95.81           H  
ATOM   2358 HG23 THR B  92       1.772 -12.710  -6.215  1.00 95.81           H  
ATOM   2359  N   ILE B  93       4.867 -11.495  -6.580  1.00 94.57           N  
ATOM   2360  CA  ILE B  93       5.856 -11.111  -5.569  1.00 94.57           C  
ATOM   2361  C   ILE B  93       5.139 -11.066  -4.216  1.00 94.57           C  
ATOM   2362  O   ILE B  93       4.122 -10.390  -4.074  1.00 94.57           O  
ATOM   2363  CB  ILE B  93       6.526  -9.757  -5.912  1.00 94.57           C  
ATOM   2364  CG1 ILE B  93       7.130  -9.733  -7.338  1.00 94.57           C  
ATOM   2365  CG2 ILE B  93       7.607  -9.436  -4.865  1.00 94.57           C  
ATOM   2366  CD1 ILE B  93       7.656  -8.351  -7.753  1.00 94.57           C  
ATOM   2367  H   ILE B  93       4.034 -10.927  -6.643  1.00 94.57           H  
ATOM   2368  HA  ILE B  93       6.638 -11.869  -5.517  1.00 94.57           H  
ATOM   2369  HB  ILE B  93       5.768  -8.976  -5.859  1.00 94.57           H  
ATOM   2370 HG12 ILE B  93       7.940 -10.460  -7.405  1.00 94.57           H  
ATOM   2371 HG13 ILE B  93       6.365 -10.010  -8.063  1.00 94.57           H  
ATOM   2372 HG21 ILE B  93       7.997  -8.429  -5.012  1.00 94.57           H  
ATOM   2373 HG22 ILE B  93       7.189  -9.471  -3.859  1.00 94.57           H  
ATOM   2374 HG23 ILE B  93       8.430 -10.148  -4.931  1.00 94.57           H  
ATOM   2375 HD11 ILE B  93       6.876  -7.601  -7.625  1.00 94.57           H  
ATOM   2376 HD12 ILE B  93       7.960  -8.368  -8.800  1.00 94.57           H  
ATOM   2377 HD13 ILE B  93       8.528  -8.076  -7.159  1.00 94.57           H  
ATOM   2378  N   ASN B  94       5.660 -11.787  -3.223  1.00 96.11           N  
ATOM   2379  CA  ASN B  94       5.175 -11.738  -1.845  1.00 96.11           C  
ATOM   2380  C   ASN B  94       6.192 -11.016  -0.967  1.00 96.11           C  
ATOM   2381  O   ASN B  94       7.327 -11.477  -0.832  1.00 96.11           O  
ATOM   2382  CB  ASN B  94       4.913 -13.155  -1.324  1.00 96.11           C  
ATOM   2383  CG  ASN B  94       3.758 -13.818  -2.038  1.00 96.11           C  
ATOM   2384  ND2 ASN B  94       4.008 -14.826  -2.838  1.00 96.11           N  
ATOM   2385  OD1 ASN B  94       2.610 -13.451  -1.873  1.00 96.11           O  
ATOM   2386  H   ASN B  94       6.491 -12.330  -3.408  1.00 96.11           H  
ATOM   2387  HA  ASN B  94       4.235 -11.188  -1.801  1.00 96.11           H  
ATOM   2388  HB2 ASN B  94       5.819 -13.751  -1.437  1.00 96.11           H  
ATOM   2389  HB3 ASN B  94       4.658 -13.104  -0.265  1.00 96.11           H  
ATOM   2390 HD21 ASN B  94       4.948 -15.186  -2.922  1.00 96.11           H  
ATOM   2391 HD22 ASN B  94       3.219 -15.252  -3.303  1.00 96.11           H  
ATOM   2392  N   ILE B  95       5.769  -9.927  -0.332  1.00 94.57           N  
ATOM   2393  CA  ILE B  95       6.611  -9.094   0.529  1.00 94.57           C  
ATOM   2394  C   ILE B  95       6.111  -9.175   1.969  1.00 94.57           C  
ATOM   2395  O   ILE B  95       4.909  -9.094   2.223  1.00 94.57           O  
ATOM   2396  CB  ILE B  95       6.643  -7.648  -0.008  1.00 94.57           C  
ATOM   2397  CG1 ILE B  95       7.453  -7.597  -1.322  1.00 94.57           C  
ATOM   2398  CG2 ILE B  95       7.237  -6.650   1.003  1.00 94.57           C  
ATOM   2399  CD1 ILE B  95       7.083  -6.394  -2.186  1.00 94.57           C  
ATOM   2400  H   ILE B  95       4.808  -9.645  -0.462  1.00 94.57           H  
ATOM   2401  HA  ILE B  95       7.635  -9.466   0.512  1.00 94.57           H  
ATOM   2402  HB  ILE B  95       5.615  -7.347  -0.209  1.00 94.57           H  
ATOM   2403 HG12 ILE B  95       8.521  -7.576  -1.104  1.00 94.57           H  
ATOM   2404 HG13 ILE B  95       7.256  -8.493  -1.912  1.00 94.57           H  
ATOM   2405 HG21 ILE B  95       7.213  -5.644   0.582  1.00 94.57           H  
ATOM   2406 HG22 ILE B  95       6.646  -6.622   1.918  1.00 94.57           H  
ATOM   2407 HG23 ILE B  95       8.267  -6.914   1.240  1.00 94.57           H  
ATOM   2408 HD11 ILE B  95       6.000  -6.391  -2.311  1.00 94.57           H  
ATOM   2409 HD12 ILE B  95       7.369  -5.461  -1.701  1.00 94.57           H  
ATOM   2410 HD13 ILE B  95       7.575  -6.465  -3.156  1.00 94.57           H  
ATOM   2411  N   SER B  96       7.048  -9.285   2.910  1.00 96.46           N  
ATOM   2412  CA  SER B  96       6.831  -9.001   4.328  1.00 96.46           C  
ATOM   2413  C   SER B  96       7.610  -7.752   4.705  1.00 96.46           C  
ATOM   2414  O   SER B  96       8.814  -7.663   4.468  1.00 96.46           O  
ATOM   2415  CB  SER B  96       7.299 -10.153   5.222  1.00 96.46           C  
ATOM   2416  OG  SER B  96       7.016  -9.897   6.588  1.00 96.46           O  
ATOM   2417  H   SER B  96       8.006  -9.340   2.597  1.00 96.46           H  
ATOM   2418  HA  SER B  96       5.770  -8.834   4.513  1.00 96.46           H  
ATOM   2419  HB2 SER B  96       6.796 -11.080   4.947  1.00 96.46           H  
ATOM   2420  HB3 SER B  96       8.373 -10.292   5.095  1.00 96.46           H  
ATOM   2421  HG  SER B  96       6.867  -8.956   6.702  1.00 96.46           H  
ATOM   2422  N   GLU B  97       6.942  -6.833   5.379  1.00 95.53           N  
ATOM   2423  CA  GLU B  97       7.542  -5.636   5.946  1.00 95.53           C  
ATOM   2424  C   GLU B  97       7.248  -5.570   7.444  1.00 95.53           C  
ATOM   2425  O   GLU B  97       6.160  -5.932   7.903  1.00 95.53           O  
ATOM   2426  CB  GLU B  97       7.012  -4.418   5.200  1.00 95.53           C  
ATOM   2427  CG  GLU B  97       7.595  -3.087   5.699  1.00 95.53           C  
ATOM   2428  CD  GLU B  97       6.848  -1.939   5.034  1.00 95.53           C  
ATOM   2429  OE1 GLU B  97       7.463  -1.081   4.380  1.00 95.53           O  
ATOM   2430  OE2 GLU B  97       5.607  -1.985   5.055  1.00 95.53           O1-
ATOM   2431  H   GLU B  97       5.949  -6.947   5.520  1.00 95.53           H  
ATOM   2432  HA  GLU B  97       8.623  -5.663   5.805  1.00 95.53           H  
ATOM   2433  HB2 GLU B  97       7.240  -4.522   4.139  1.00 95.53           H  
ATOM   2434  HB3 GLU B  97       5.928  -4.419   5.316  1.00 95.53           H  
ATOM   2435  HG2 GLU B  97       8.658  -3.052   5.461  1.00 95.53           H  
ATOM   2436  HG3 GLU B  97       7.472  -2.997   6.778  1.00 95.53           H  
ATOM   2437  N   LYS B  98       8.234  -5.105   8.207  1.00 97.07           N  
ATOM   2438  CA  LYS B  98       8.065  -4.699   9.599  1.00 97.07           C  
ATOM   2439  C   LYS B  98       8.718  -3.347   9.799  1.00 97.07           C  
ATOM   2440  O   LYS B  98       9.729  -3.037   9.167  1.00 97.07           O  
ATOM   2441  CB  LYS B  98       8.669  -5.712  10.571  1.00 97.07           C  
ATOM   2442  CG  LYS B  98       8.146  -7.136  10.367  1.00 97.07           C  
ATOM   2443  CD  LYS B  98       8.842  -8.037  11.380  1.00 97.07           C  
ATOM   2444  CE  LYS B  98       8.625  -9.503  11.028  1.00 97.07           C  
ATOM   2445  NZ  LYS B  98       9.800 -10.267  11.492  1.00 97.07           N1+
ATOM   2446  H   LYS B  98       9.089  -4.825   7.748  1.00 97.07           H  
ATOM   2447  HA  LYS B  98       7.002  -4.587   9.814  1.00 97.07           H  
ATOM   2448  HB2 LYS B  98       8.438  -5.393  11.587  1.00 97.07           H  
ATOM   2449  HB3 LYS B  98       9.753  -5.702  10.457  1.00 97.07           H  
ATOM   2450  HG2 LYS B  98       7.066  -7.167  10.513  1.00 97.07           H  
ATOM   2451  HG3 LYS B  98       8.389  -7.478   9.361  1.00 97.07           H  
ATOM   2452  HD2 LYS B  98       9.907  -7.808  11.349  1.00 97.07           H  
ATOM   2453  HD3 LYS B  98       8.475  -7.827  12.384  1.00 97.07           H  
ATOM   2454  HE2 LYS B  98       7.695  -9.854  11.475  1.00 97.07           H  
ATOM   2455  HE3 LYS B  98       8.544  -9.587   9.944  1.00 97.07           H  
ATOM   2456  HZ1 LYS B  98      10.621  -9.855  11.070  1.00 97.07           H  
ATOM   2457  HZ2 LYS B  98       9.740 -11.236  11.214  1.00 97.07           H  
ATOM   2458  HZ3 LYS B  98       9.911 -10.175  12.491  1.00 97.07           H  
ATOM   2459  N   GLY B  99       8.174  -2.564  10.712  1.00 96.87           N  
ATOM   2460  CA  GLY B  99       8.725  -1.257  11.017  1.00 96.87           C  
ATOM   2461  C   GLY B  99       8.063  -0.602  12.210  1.00 96.87           C  
ATOM   2462  O   GLY B  99       7.328  -1.236  12.967  1.00 96.87           O  
ATOM   2463  H   GLY B  99       7.332  -2.860  11.185  1.00 96.87           H  
ATOM   2464  HA2 GLY B  99       8.590  -0.611  10.149  1.00 96.87           H  
ATOM   2465  HA3 GLY B  99       9.793  -1.334  11.220  1.00 96.87           H  
ATOM   2466  N   ARG B 100       8.343   0.689  12.353  1.00 97.85           N  
ATOM   2467  CA  ARG B 100       7.727   1.573  13.338  1.00 97.85           C  
ATOM   2468  C   ARG B 100       6.667   2.437  12.673  1.00 97.85           C  
ATOM   2469  O   ARG B 100       6.829   2.808  11.513  1.00 97.85           O  
ATOM   2470  CB  ARG B 100       8.804   2.433  14.014  1.00 97.85           C  
ATOM   2471  CG  ARG B 100       9.859   1.614  14.779  1.00 97.85           C  
ATOM   2472  CD  ARG B 100       9.282   0.895  16.002  1.00 97.85           C  
ATOM   2473  NE  ARG B 100       8.816   1.859  17.013  1.00 97.85           N  
ATOM   2474  CZ  ARG B 100       8.193   1.555  18.134  1.00 97.85           C  
ATOM   2475  NH1 ARG B 100       8.009   0.338  18.535  1.00 97.85           N1+
ATOM   2476  NH2 ARG B 100       7.699   2.491  18.890  1.00 97.85           N  
ATOM   2477  H   ARG B 100       8.936   1.112  11.653  1.00 97.85           H  
ATOM   2478  HA  ARG B 100       7.221   0.971  14.092  1.00 97.85           H  
ATOM   2479  HB2 ARG B 100       8.324   3.137  14.694  1.00 97.85           H  
ATOM   2480  HB3 ARG B 100       9.315   3.020  13.251  1.00 97.85           H  
ATOM   2481  HG2 ARG B 100      10.650   2.287  15.111  1.00 97.85           H  
ATOM   2482  HG3 ARG B 100      10.311   0.878  14.114  1.00 97.85           H  
ATOM   2483  HD2 ARG B 100      10.050   0.255  16.435  1.00 97.85           H  
ATOM   2484  HD3 ARG B 100       8.453   0.263  15.683  1.00 97.85           H  
ATOM   2485  HE  ARG B 100       8.843   2.837  16.761  1.00 97.85           H  
ATOM   2486 HH11 ARG B 100       7.325   0.179  19.261  1.00 97.85           H  
ATOM   2487 HH12 ARG B 100       8.191  -0.416  17.888  1.00 97.85           H  
ATOM   2488 HH21 ARG B 100       7.687   3.448  18.568  1.00 97.85           H  
ATOM   2489 HH22 ARG B 100       7.072   2.197  19.626  1.00 97.85           H  
ATOM   2490  N   TRP B 101       5.607   2.754  13.397  1.00 97.39           N  
ATOM   2491  CA  TRP B 101       4.601   3.720  12.973  1.00 97.39           C  
ATOM   2492  C   TRP B 101       4.312   4.712  14.097  1.00 97.39           C  
ATOM   2493  O   TRP B 101       4.467   4.390  15.277  1.00 97.39           O  
ATOM   2494  CB  TRP B 101       3.322   3.013  12.509  1.00 97.39           C  
ATOM   2495  CG  TRP B 101       2.543   2.367  13.609  1.00 97.39           C  
ATOM   2496  CD1 TRP B 101       2.827   1.175  14.170  1.00 97.39           C  
ATOM   2497  CD2 TRP B 101       1.425   2.908  14.374  1.00 97.39           C  
ATOM   2498  CE2 TRP B 101       1.096   1.976  15.402  1.00 97.39           C  
ATOM   2499  CE3 TRP B 101       0.693   4.113  14.339  1.00 97.39           C  
ATOM   2500  NE1 TRP B 101       1.953   0.919  15.207  1.00 97.39           N  
ATOM   2501  CZ2 TRP B 101       0.112   2.234  16.361  1.00 97.39           C  
ATOM   2502  CZ3 TRP B 101      -0.311   4.372  15.292  1.00 97.39           C  
ATOM   2503  CH2 TRP B 101      -0.600   3.442  16.303  1.00 97.39           C  
ATOM   2504  H   TRP B 101       5.554   2.439  14.355  1.00 97.39           H  
ATOM   2505  HA  TRP B 101       4.996   4.290  12.133  1.00 97.39           H  
ATOM   2506  HB2 TRP B 101       2.682   3.752  12.027  1.00 97.39           H  
ATOM   2507  HB3 TRP B 101       3.573   2.263  11.758  1.00 97.39           H  
ATOM   2508  HD1 TRP B 101       3.659   0.555  13.873  1.00 97.39           H  
ATOM   2509  HE1 TRP B 101       2.025   0.110  15.807  1.00 97.39           H  
ATOM   2510  HE3 TRP B 101       0.932   4.858  13.594  1.00 97.39           H  
ATOM   2511  HZ2 TRP B 101      -0.057   1.533  17.165  1.00 97.39           H  
ATOM   2512  HZ3 TRP B 101      -0.840   5.313  15.280  1.00 97.39           H  
ATOM   2513  HH2 TRP B 101      -1.338   3.681  17.054  1.00 97.39           H  
ATOM   2514  N   GLU B 102       3.881   5.904  13.710  1.00 95.47           N  
ATOM   2515  CA  GLU B 102       3.380   6.948  14.600  1.00 95.47           C  
ATOM   2516  C   GLU B 102       2.340   7.800  13.860  1.00 95.47           C  
ATOM   2517  O   GLU B 102       2.315   7.831  12.624  1.00 95.47           O  
ATOM   2518  CB  GLU B 102       4.544   7.790  15.164  1.00 95.47           C  
ATOM   2519  CG  GLU B 102       5.349   8.538  14.090  1.00 95.47           C  
ATOM   2520  CD  GLU B 102       6.599   9.261  14.618  1.00 95.47           C  
ATOM   2521  OE1 GLU B 102       7.236   9.963  13.800  1.00 95.47           O  
ATOM   2522  OE2 GLU B 102       6.959   9.066  15.802  1.00 95.47           O1-
ATOM   2523  H   GLU B 102       3.857   6.117  12.722  1.00 95.47           H  
ATOM   2524  HA  GLU B 102       2.876   6.479  15.445  1.00 95.47           H  
ATOM   2525  HB2 GLU B 102       5.210   7.121  15.708  1.00 95.47           H  
ATOM   2526  HB3 GLU B 102       4.141   8.514  15.872  1.00 95.47           H  
ATOM   2527  HG2 GLU B 102       5.676   7.817  13.341  1.00 95.47           H  
ATOM   2528  HG3 GLU B 102       4.687   9.266  13.620  1.00 95.47           H  
ATOM   2529  N   VAL B 103       1.459   8.463  14.610  1.00 93.53           N  
ATOM   2530  CA  VAL B 103       0.486   9.411  14.062  1.00 93.53           C  
ATOM   2531  C   VAL B 103       0.784  10.803  14.609  1.00 93.53           C  
ATOM   2532  O   VAL B 103       0.835  10.998  15.818  1.00 93.53           O  
ATOM   2533  CB  VAL B 103      -0.963   8.968  14.338  1.00 93.53           C  
ATOM   2534  CG1 VAL B 103      -1.994  10.010  13.875  1.00 93.53           C  
ATOM   2535  CG2 VAL B 103      -1.283   7.672  13.580  1.00 93.53           C  
ATOM   2536  H   VAL B 103       1.521   8.412  15.617  1.00 93.53           H  
ATOM   2537  HA  VAL B 103       0.603   9.449  12.979  1.00 93.53           H  
ATOM   2538  HB  VAL B 103      -1.094   8.798  15.407  1.00 93.53           H  
ATOM   2539 HG11 VAL B 103      -1.896  10.916  14.473  1.00 93.53           H  
ATOM   2540 HG12 VAL B 103      -3.002   9.621  14.019  1.00 93.53           H  
ATOM   2541 HG13 VAL B 103      -1.839  10.248  12.822  1.00 93.53           H  
ATOM   2542 HG21 VAL B 103      -2.277   7.323  13.859  1.00 93.53           H  
ATOM   2543 HG22 VAL B 103      -1.241   7.851  12.505  1.00 93.53           H  
ATOM   2544 HG23 VAL B 103      -0.548   6.906  13.828  1.00 93.53           H  
ATOM   2545  N   SER B 104       0.948  11.781  13.719  1.00 91.24           N  
ATOM   2546  CA  SER B 104       1.107  13.200  14.070  1.00 91.24           C  
ATOM   2547  C   SER B 104       0.185  14.041  13.199  1.00 91.24           C  
ATOM   2548  O   SER B 104       0.261  13.949  11.979  1.00 91.24           O  
ATOM   2549  CB  SER B 104       2.562  13.639  13.874  1.00 91.24           C  
ATOM   2550  OG  SER B 104       2.767  14.953  14.366  1.00 91.24           O  
ATOM   2551  H   SER B 104       0.926  11.538  12.738  1.00 91.24           H  
ATOM   2552  HA  SER B 104       0.844  13.356  15.117  1.00 91.24           H  
ATOM   2553  HB2 SER B 104       3.212  12.960  14.425  1.00 91.24           H  
ATOM   2554  HB3 SER B 104       2.825  13.594  12.817  1.00 91.24           H  
ATOM   2555  HG  SER B 104       2.309  15.609  13.835  1.00 91.24           H  
ATOM   2556  N   ASP B 105      -0.699  14.848  13.790  1.00 86.50           N  
ATOM   2557  CA  ASP B 105      -1.597  15.767  13.063  1.00 86.50           C  
ATOM   2558  C   ASP B 105      -2.431  15.098  11.941  1.00 86.50           C  
ATOM   2559  O   ASP B 105      -2.640  15.665  10.867  1.00 86.50           O  
ATOM   2560  CB  ASP B 105      -0.809  16.993  12.565  1.00 86.50           C  
ATOM   2561  CG  ASP B 105      -0.079  17.725  13.690  1.00 86.50           C  
ATOM   2562  OD1 ASP B 105      -0.763  18.125  14.658  1.00 86.50           O  
ATOM   2563  OD2 ASP B 105       1.154  17.893  13.562  1.00 86.50           O1-
ATOM   2564  H   ASP B 105      -0.666  14.942  14.795  1.00 86.50           H  
ATOM   2565  HA  ASP B 105      -2.317  16.138  13.792  1.00 86.50           H  
ATOM   2566  HB2 ASP B 105      -0.093  16.679  11.806  1.00 86.50           H  
ATOM   2567  HB3 ASP B 105      -1.502  17.695  12.101  1.00 86.50           H  
ATOM   2568  N   ASN B 106      -2.922  13.873  12.176  1.00 86.88           N  
ATOM   2569  CA  ASN B 106      -3.584  12.998  11.188  1.00 86.88           C  
ATOM   2570  C   ASN B 106      -2.687  12.502  10.039  1.00 86.88           C  
ATOM   2571  O   ASN B 106      -3.199  12.037   9.022  1.00 86.88           O  
ATOM   2572  CB  ASN B 106      -4.896  13.606  10.651  1.00 86.88           C  
ATOM   2573  CG  ASN B 106      -5.839  14.036  11.745  1.00 86.88           C  
ATOM   2574  ND2 ASN B 106      -6.022  15.322  11.925  1.00 86.88           N  
ATOM   2575  OD1 ASN B 106      -6.408  13.230  12.457  1.00 86.88           O  
ATOM   2576  H   ASN B 106      -2.741  13.491  13.094  1.00 86.88           H  
ATOM   2577  HA  ASN B 106      -3.866  12.096  11.731  1.00 86.88           H  
ATOM   2578  HB2 ASN B 106      -4.675  14.449   9.997  1.00 86.88           H  
ATOM   2579  HB3 ASN B 106      -5.420  12.858  10.056  1.00 86.88           H  
ATOM   2580 HD21 ASN B 106      -6.504  15.560  12.780  1.00 86.88           H  
ATOM   2581 HD22 ASN B 106      -5.383  15.960  11.474  1.00 86.88           H  
ATOM   2582  N   TYR B 107      -1.366  12.563  10.174  1.00 91.81           N  
ATOM   2583  CA  TYR B 107      -0.428  11.909   9.267  1.00 91.81           C  
ATOM   2584  C   TYR B 107       0.094  10.621   9.889  1.00 91.81           C  
ATOM   2585  O   TYR B 107       0.640  10.628  10.988  1.00 91.81           O  
ATOM   2586  CB  TYR B 107       0.715  12.848   8.873  1.00 91.81           C  
ATOM   2587  CG  TYR B 107       0.263  13.977   7.973  1.00 91.81           C  
ATOM   2588  CD1 TYR B 107       0.389  13.851   6.576  1.00 91.81           C  
ATOM   2589  CD2 TYR B 107      -0.305  15.139   8.527  1.00 91.81           C  
ATOM   2590  CE1 TYR B 107      -0.048  14.889   5.734  1.00 91.81           C  
ATOM   2591  CE2 TYR B 107      -0.752  16.176   7.690  1.00 91.81           C  
ATOM   2592  CZ  TYR B 107      -0.621  16.051   6.290  1.00 91.81           C  
ATOM   2593  OH  TYR B 107      -1.051  17.049   5.476  1.00 91.81           O  
ATOM   2594  H   TYR B 107      -0.973  13.038  10.974  1.00 91.81           H  
ATOM   2595  HA  TYR B 107      -0.943  11.642   8.344  1.00 91.81           H  
ATOM   2596  HB2 TYR B 107       1.197  13.254   9.762  1.00 91.81           H  
ATOM   2597  HB3 TYR B 107       1.470  12.267   8.344  1.00 91.81           H  
ATOM   2598  HD1 TYR B 107       0.829  12.959   6.153  1.00 91.81           H  
ATOM   2599  HD2 TYR B 107      -0.391  15.234   9.600  1.00 91.81           H  
ATOM   2600  HE1 TYR B 107       0.058  14.812   4.662  1.00 91.81           H  
ATOM   2601  HE2 TYR B 107      -1.184  17.062   8.132  1.00 91.81           H  
ATOM   2602  HH  TYR B 107      -1.305  17.819   5.989  1.00 91.81           H  
ATOM   2603  N   LEU B 108      -0.055   9.522   9.155  1.00 94.55           N  
ATOM   2604  CA  LEU B 108       0.635   8.269   9.399  1.00 94.55           C  
ATOM   2605  C   LEU B 108       2.077   8.394   8.909  1.00 94.55           C  
ATOM   2606  O   LEU B 108       2.317   8.528   7.702  1.00 94.55           O  
ATOM   2607  CB  LEU B 108      -0.072   7.133   8.638  1.00 94.55           C  
ATOM   2608  CG  LEU B 108       0.467   5.744   8.995  1.00 94.55           C  
ATOM   2609  CD1 LEU B 108       0.303   5.372  10.472  1.00 94.55           C  
ATOM   2610  CD2 LEU B 108      -0.257   4.695   8.155  1.00 94.55           C  
ATOM   2611  H   LEU B 108      -0.519   9.617   8.263  1.00 94.55           H  
ATOM   2612  HA  LEU B 108       0.627   8.071  10.471  1.00 94.55           H  
ATOM   2613  HB2 LEU B 108       0.062   7.294   7.568  1.00 94.55           H  
ATOM   2614  HB3 LEU B 108      -1.148   7.149   8.810  1.00 94.55           H  
ATOM   2615  HG  LEU B 108       1.527   5.711   8.742  1.00 94.55           H  
ATOM   2616 HD11 LEU B 108       0.947   5.999  11.090  1.00 94.55           H  
ATOM   2617 HD12 LEU B 108      -0.733   5.508  10.780  1.00 94.55           H  
ATOM   2618 HD13 LEU B 108       0.594   4.334  10.632  1.00 94.55           H  
ATOM   2619 HD21 LEU B 108      -1.309   4.647   8.436  1.00 94.55           H  
ATOM   2620 HD22 LEU B 108      -0.174   4.946   7.097  1.00 94.55           H  
ATOM   2621 HD23 LEU B 108       0.216   3.729   8.327  1.00 94.55           H  
ATOM   2622  N   LEU B 109       3.022   8.295   9.834  1.00 94.51           N  
ATOM   2623  CA  LEU B 109       4.443   8.184   9.540  1.00 94.51           C  
ATOM   2624  C   LEU B 109       4.852   6.728   9.753  1.00 94.51           C  
ATOM   2625  O   LEU B 109       4.576   6.142  10.800  1.00 94.51           O  
ATOM   2626  CB  LEU B 109       5.236   9.152  10.431  1.00 94.51           C  
ATOM   2627  CG  LEU B 109       4.788  10.625  10.372  1.00 94.51           C  
ATOM   2628  CD1 LEU B 109       5.580  11.472  11.361  1.00 94.51           C  
ATOM   2629  CD2 LEU B 109       4.990  11.215   8.977  1.00 94.51           C  
ATOM   2630  H   LEU B 109       2.744   8.208  10.801  1.00 94.51           H  
ATOM   2631  HA  LEU B 109       4.632   8.444   8.498  1.00 94.51           H  
ATOM   2632  HB2 LEU B 109       6.294   9.088  10.174  1.00 94.51           H  
ATOM   2633  HB3 LEU B 109       5.125   8.814  11.462  1.00 94.51           H  
ATOM   2634  HG  LEU B 109       3.733  10.705  10.634  1.00 94.51           H  
ATOM   2635 HD11 LEU B 109       6.650  11.381  11.175  1.00 94.51           H  
ATOM   2636 HD12 LEU B 109       5.381  11.130  12.377  1.00 94.51           H  
ATOM   2637 HD13 LEU B 109       5.280  12.518  11.291  1.00 94.51           H  
ATOM   2638 HD21 LEU B 109       4.705  12.267   8.984  1.00 94.51           H  
ATOM   2639 HD22 LEU B 109       4.352  10.684   8.270  1.00 94.51           H  
ATOM   2640 HD23 LEU B 109       6.036  11.117   8.686  1.00 94.51           H  
ATOM   2641  N   VAL B 110       5.490   6.125   8.753  1.00 93.56           N  
ATOM   2642  CA  VAL B 110       5.968   4.740   8.811  1.00 93.56           C  
ATOM   2643  C   VAL B 110       7.457   4.691   8.512  1.00 93.56           C  
ATOM   2644  O   VAL B 110       7.940   5.299   7.566  1.00 93.56           O  
ATOM   2645  CB  VAL B 110       5.180   3.788   7.893  1.00 93.56           C  
ATOM   2646  CG1 VAL B 110       3.791   3.499   8.466  1.00 93.56           C  
ATOM   2647  CG2 VAL B 110       5.008   4.316   6.470  1.00 93.56           C  
ATOM   2648  H   VAL B 110       5.714   6.660   7.926  1.00 93.56           H  
ATOM   2649  HA  VAL B 110       5.842   4.369   9.828  1.00 93.56           H  
ATOM   2650  HB  VAL B 110       5.715   2.839   7.844  1.00 93.56           H  
ATOM   2651 HG11 VAL B 110       3.262   2.793   7.826  1.00 93.56           H  
ATOM   2652 HG12 VAL B 110       3.890   3.070   9.463  1.00 93.56           H  
ATOM   2653 HG13 VAL B 110       3.227   4.430   8.533  1.00 93.56           H  
ATOM   2654 HG21 VAL B 110       5.981   4.474   6.006  1.00 93.56           H  
ATOM   2655 HG22 VAL B 110       4.454   5.255   6.462  1.00 93.56           H  
ATOM   2656 HG23 VAL B 110       4.453   3.581   5.886  1.00 93.56           H  
ATOM   2657  N   SER B 111       8.187   3.943   9.332  1.00 94.16           N  
ATOM   2658  CA  SER B 111       9.629   3.726   9.216  1.00 94.16           C  
ATOM   2659  C   SER B 111       9.904   2.223   9.111  1.00 94.16           C  
ATOM   2660  O   SER B 111       9.989   1.549  10.145  1.00 94.16           O  
ATOM   2661  CB  SER B 111      10.342   4.321  10.433  1.00 94.16           C  
ATOM   2662  OG  SER B 111      10.214   5.725  10.468  1.00 94.16           O  
ATOM   2663  H   SER B 111       7.711   3.525  10.119  1.00 94.16           H  
ATOM   2664  HA  SER B 111      10.025   4.228   8.333  1.00 94.16           H  
ATOM   2665  HB2 SER B 111      11.402   4.068  10.388  1.00 94.16           H  
ATOM   2666  HB3 SER B 111       9.921   3.898  11.345  1.00 94.16           H  
ATOM   2667  HG  SER B 111       9.287   5.970  10.420  1.00 94.16           H  
ATOM   2668  N   PRO B 112       9.990   1.653   7.895  1.00 92.47           N  
ATOM   2669  CA  PRO B 112      10.325   0.244   7.700  1.00 92.47           C  
ATOM   2670  C   PRO B 112      11.712  -0.078   8.274  1.00 92.47           C  
ATOM   2671  O   PRO B 112      12.699   0.579   7.950  1.00 92.47           O  
ATOM   2672  CB  PRO B 112      10.259  -0.003   6.187  1.00 92.47           C  
ATOM   2673  CG  PRO B 112       9.431   1.161   5.648  1.00 92.47           C  
ATOM   2674  CD  PRO B 112       9.761   2.297   6.610  1.00 92.47           C  
ATOM   2675  HA  PRO B 112       9.571  -0.374   8.187  1.00 92.47           H  
ATOM   2676  HB2 PRO B 112       9.796  -0.963   5.959  1.00 92.47           H  
ATOM   2677  HB3 PRO B 112      11.256   0.044   5.749  1.00 92.47           H  
ATOM   2678  HG2 PRO B 112       9.705   1.390   4.619  1.00 92.47           H  
ATOM   2679  HG3 PRO B 112       8.366   0.935   5.710  1.00 92.47           H  
ATOM   2680  HD2 PRO B 112      10.677   2.796   6.293  1.00 92.47           H  
ATOM   2681  HD3 PRO B 112       8.934   3.007   6.641  1.00 92.47           H  
ATOM   2682  N   SER B 113      11.802  -1.102   9.123  1.00 92.18           N  
ATOM   2683  CA  SER B 113      13.068  -1.607   9.678  1.00 92.18           C  
ATOM   2684  C   SER B 113      13.507  -2.921   9.029  1.00 92.18           C  
ATOM   2685  O   SER B 113      14.695  -3.239   8.998  1.00 92.18           O  
ATOM   2686  CB  SER B 113      12.946  -1.775  11.195  1.00 92.18           C  
ATOM   2687  OG  SER B 113      11.944  -2.718  11.538  1.00 92.18           O  
ATOM   2688  H   SER B 113      10.964  -1.624   9.332  1.00 92.18           H  
ATOM   2689  HA  SER B 113      13.861  -0.883   9.494  1.00 92.18           H  
ATOM   2690  HB2 SER B 113      13.905  -2.106  11.595  1.00 92.18           H  
ATOM   2691  HB3 SER B 113      12.698  -0.810  11.637  1.00 92.18           H  
ATOM   2692  HG  SER B 113      11.865  -2.749  12.494  1.00 92.18           H  
ATOM   2693  N   GLU B 114      12.558  -3.680   8.481  1.00 92.91           N  
ATOM   2694  CA  GLU B 114      12.780  -4.962   7.823  1.00 92.91           C  
ATOM   2695  C   GLU B 114      11.885  -5.047   6.583  1.00 92.91           C  
ATOM   2696  O   GLU B 114      10.672  -4.876   6.678  1.00 92.91           O  
ATOM   2697  CB  GLU B 114      12.478  -6.094   8.825  1.00 92.91           C  
ATOM   2698  CG  GLU B 114      12.797  -7.508   8.316  1.00 92.91           C  
ATOM   2699  CD  GLU B 114      12.333  -8.627   9.279  1.00 92.91           C  
ATOM   2700  OE1 GLU B 114      12.143  -9.778   8.830  1.00 92.91           O  
ATOM   2701  OE2 GLU B 114      12.159  -8.451  10.502  1.00 92.91           O1-
ATOM   2702  H   GLU B 114      11.601  -3.371   8.571  1.00 92.91           H  
ATOM   2703  HA  GLU B 114      13.823  -5.035   7.515  1.00 92.91           H  
ATOM   2704  HB2 GLU B 114      13.054  -5.921   9.734  1.00 92.91           H  
ATOM   2705  HB3 GLU B 114      11.418  -6.055   9.079  1.00 92.91           H  
ATOM   2706  HG2 GLU B 114      12.301  -7.653   7.356  1.00 92.91           H  
ATOM   2707  HG3 GLU B 114      13.871  -7.595   8.153  1.00 92.91           H  
ATOM   2708  N   PHE B 115      12.476  -5.356   5.429  1.00 90.59           N  
ATOM   2709  CA  PHE B 115      11.757  -5.577   4.176  1.00 90.59           C  
ATOM   2710  C   PHE B 115      12.289  -6.859   3.533  1.00 90.59           C  
ATOM   2711  O   PHE B 115      13.479  -6.951   3.225  1.00 90.59           O  
ATOM   2712  CB  PHE B 115      11.929  -4.344   3.281  1.00 90.59           C  
ATOM   2713  CG  PHE B 115      10.963  -4.291   2.120  1.00 90.59           C  
ATOM   2714  CD1 PHE B 115      11.169  -5.105   0.992  1.00 90.59           C  
ATOM   2715  CD2 PHE B 115       9.857  -3.420   2.164  1.00 90.59           C  
ATOM   2716  CE1 PHE B 115      10.292  -5.020  -0.097  1.00 90.59           C  
ATOM   2717  CE2 PHE B 115       9.001  -3.312   1.056  1.00 90.59           C  
ATOM   2718  CZ  PHE B 115       9.242  -4.086  -0.090  1.00 90.59           C  
ATOM   2719  H   PHE B 115      13.479  -5.473   5.407  1.00 90.59           H  
ATOM   2720  HA  PHE B 115      10.693  -5.702   4.376  1.00 90.59           H  
ATOM   2721  HB2 PHE B 115      12.949  -4.305   2.901  1.00 90.59           H  
ATOM   2722  HB3 PHE B 115      11.776  -3.451   3.888  1.00 90.59           H  
ATOM   2723  HD1 PHE B 115      11.996  -5.798   0.953  1.00 90.59           H  
ATOM   2724  HD2 PHE B 115       9.679  -2.799   3.030  1.00 90.59           H  
ATOM   2725  HE1 PHE B 115      10.438  -5.679  -0.939  1.00 90.59           H  
ATOM   2726  HE2 PHE B 115       8.187  -2.603   1.072  1.00 90.59           H  
ATOM   2727  HZ  PHE B 115       8.623  -3.954  -0.965  1.00 90.59           H  
ATOM   2728  N   LYS B 116      11.432  -7.874   3.392  1.00 90.14           N  
ATOM   2729  CA  LYS B 116      11.808  -9.213   2.924  1.00 90.14           C  
ATOM   2730  C   LYS B 116      10.923  -9.675   1.778  1.00 90.14           C  
ATOM   2731  O   LYS B 116       9.702  -9.725   1.918  1.00 90.14           O  
ATOM   2732  CB  LYS B 116      11.723 -10.229   4.074  1.00 90.14           C  
ATOM   2733  CG  LYS B 116      12.873 -10.077   5.072  1.00 90.14           C  
ATOM   2734  CD  LYS B 116      12.788 -11.172   6.137  1.00 90.14           C  
ATOM   2735  CE  LYS B 116      14.000 -11.063   7.068  1.00 90.14           C  
ATOM   2736  NZ  LYS B 116      13.759 -11.779   8.339  1.00 90.14           N1+
ATOM   2737  H   LYS B 116      10.469  -7.721   3.655  1.00 90.14           H  
ATOM   2738  HA  LYS B 116      12.831  -9.193   2.550  1.00 90.14           H  
ATOM   2739  HB2 LYS B 116      10.768 -10.117   4.588  1.00 90.14           H  
ATOM   2740  HB3 LYS B 116      11.767 -11.232   3.650  1.00 90.14           H  
ATOM   2741  HG2 LYS B 116      13.821 -10.163   4.541  1.00 90.14           H  
ATOM   2742  HG3 LYS B 116      12.821  -9.097   5.548  1.00 90.14           H  
ATOM   2743  HD2 LYS B 116      12.781 -12.153   5.662  1.00 90.14           H  
ATOM   2744  HD3 LYS B 116      11.858 -11.041   6.690  1.00 90.14           H  
ATOM   2745  HE2 LYS B 116      14.155 -10.006   7.286  1.00 90.14           H  
ATOM   2746  HE3 LYS B 116      14.883 -11.442   6.555  1.00 90.14           H  
ATOM   2747  HZ1 LYS B 116      13.005 -11.268   8.775  1.00 90.14           H  
ATOM   2748  HZ2 LYS B 116      14.558 -11.706   8.952  1.00 90.14           H  
ATOM   2749  HZ3 LYS B 116      13.477 -12.737   8.182  1.00 90.14           H  
ATOM   2750  N   ASP B 117      11.567 -10.147   0.718  1.00 82.98           N  
ATOM   2751  CA  ASP B 117      10.921 -10.932  -0.329  1.00 82.98           C  
ATOM   2752  C   ASP B 117      10.729 -12.365   0.188  1.00 82.98           C  
ATOM   2753  O   ASP B 117      11.694 -13.102   0.394  1.00 82.98           O  
ATOM   2754  CB  ASP B 117      11.763 -10.883  -1.616  1.00 82.98           C  
ATOM   2755  CG  ASP B 117      11.849  -9.482  -2.237  1.00 82.98           C  
ATOM   2756  OD1 ASP B 117      10.974  -8.645  -1.929  1.00 82.98           O  
ATOM   2757  OD2 ASP B 117      12.791  -9.257  -3.027  1.00 82.98           O1-
ATOM   2758  H   ASP B 117      12.566 -10.019   0.651  1.00 82.98           H  
ATOM   2759  HA  ASP B 117       9.943 -10.505  -0.553  1.00 82.98           H  
ATOM   2760  HB2 ASP B 117      12.769 -11.243  -1.400  1.00 82.98           H  
ATOM   2761  HB3 ASP B 117      11.313 -11.554  -2.348  1.00 82.98           H  
ATOM   2762  N   ILE B 118       9.482 -12.755   0.460  1.00 73.46           N  
ATOM   2763  CA  ILE B 118       9.142 -14.087   0.989  1.00 73.46           C  
ATOM   2764  C   ILE B 118       9.224 -15.127  -0.129  1.00 73.46           C  
ATOM   2765  O   ILE B 118       9.704 -16.242   0.066  1.00 73.46           O  
ATOM   2766  CB  ILE B 118       7.722 -14.104   1.603  1.00 73.46           C  
ATOM   2767  CG1 ILE B 118       7.499 -12.979   2.639  1.00 73.46           C  
ATOM   2768  CG2 ILE B 118       7.418 -15.484   2.226  1.00 73.46           C  
ATOM   2769  CD1 ILE B 118       6.046 -12.944   3.139  1.00 73.46           C  
ATOM   2770  H   ILE B 118       8.735 -12.108   0.251  1.00 73.46           H  
ATOM   2771  HA  ILE B 118       9.866 -14.360   1.757  1.00 73.46           H  
ATOM   2772  HB  ILE B 118       7.010 -13.942   0.794  1.00 73.46           H  
ATOM   2773 HG12 ILE B 118       8.178 -13.097   3.483  1.00 73.46           H  
ATOM   2774 HG13 ILE B 118       7.700 -12.017   2.168  1.00 73.46           H  
ATOM   2775 HG21 ILE B 118       6.401 -15.517   2.618  1.00 73.46           H  
ATOM   2776 HG22 ILE B 118       7.501 -16.276   1.483  1.00 73.46           H  
ATOM   2777 HG23 ILE B 118       8.119 -15.685   3.036  1.00 73.46           H  
ATOM   2778 HD11 ILE B 118       5.761 -11.931   3.420  1.00 73.46           H  
ATOM   2779 HD12 ILE B 118       5.924 -13.611   3.993  1.00 73.46           H  
ATOM   2780 HD13 ILE B 118       5.366 -13.248   2.343  1.00 73.46           H  
ATOM   2781  N   SER B 119       8.689 -14.777  -1.297  1.00 79.21           N  
ATOM   2782  CA  SER B 119       8.688 -15.628  -2.482  1.00 79.21           C  
ATOM   2783  C   SER B 119       8.381 -14.809  -3.726  1.00 79.21           C  
ATOM   2784  O   SER B 119       7.666 -13.806  -3.667  1.00 79.21           O  
ATOM   2785  CB  SER B 119       7.662 -16.764  -2.353  1.00 79.21           C  
ATOM   2786  OG  SER B 119       6.373 -16.270  -2.053  1.00 79.21           O  
ATOM   2787  H   SER B 119       8.354 -13.831  -1.404  1.00 79.21           H  
ATOM   2788  HA  SER B 119       9.679 -16.069  -2.597  1.00 79.21           H  
ATOM   2789  HB2 SER B 119       7.975 -17.445  -1.561  1.00 79.21           H  
ATOM   2790  HB3 SER B 119       7.624 -17.323  -3.288  1.00 79.21           H  
ATOM   2791  HG  SER B 119       6.403 -15.952  -1.148  1.00 79.21           H  
ATOM   2792  N   SER B 120       8.882 -15.276  -4.863  1.00 80.09           N  
ATOM   2793  CA  SER B 120       8.478 -14.792  -6.173  1.00 80.09           C  
ATOM   2794  C   SER B 120       8.172 -15.974  -7.091  1.00 80.09           C  
ATOM   2795  O   SER B 120       8.877 -16.985  -7.088  1.00 80.09           O  
ATOM   2796  CB  SER B 120       9.525 -13.834  -6.754  1.00 80.09           C  
ATOM   2797  OG  SER B 120      10.797 -14.450  -6.826  1.00 80.09           O  
ATOM   2798  H   SER B 120       9.515 -16.062  -4.855  1.00 80.09           H  
ATOM   2799  HA  SER B 120       7.557 -14.223  -6.049  1.00 80.09           H  
ATOM   2800  HB2 SER B 120       9.213 -13.518  -7.750  1.00 80.09           H  
ATOM   2801  HB3 SER B 120       9.590 -12.955  -6.114  1.00 80.09           H  
ATOM   2802  HG  SER B 120      11.454 -13.783  -7.038  1.00 80.09           H  
ATOM   2803  N   SER B 121       7.095 -15.869  -7.866  1.00 84.33           N  
ATOM   2804  CA  SER B 121       6.842 -16.738  -9.014  1.00 84.33           C  
ATOM   2805  C   SER B 121       7.061 -15.913 -10.272  1.00 84.33           C  
ATOM   2806  O   SER B 121       6.359 -14.930 -10.508  1.00 84.33           O  
ATOM   2807  CB  SER B 121       5.452 -17.386  -8.961  1.00 84.33           C  
ATOM   2808  OG  SER B 121       4.407 -16.449  -9.125  1.00 84.33           O  
ATOM   2809  H   SER B 121       6.539 -15.030  -7.787  1.00 84.33           H  
ATOM   2810  HA  SER B 121       7.565 -17.554  -9.014  1.00 84.33           H  
ATOM   2811  HB2 SER B 121       5.333 -17.891  -8.002  1.00 84.33           H  
ATOM   2812  HB3 SER B 121       5.380 -18.132  -9.752  1.00 84.33           H  
ATOM   2813  HG  SER B 121       4.462 -16.088 -10.013  1.00 84.33           H  
ATOM   2814  N   GLN B 122       8.055 -16.289 -11.067  1.00 81.01           N  
ATOM   2815  CA  GLN B 122       8.459 -15.536 -12.247  1.00 81.01           C  
ATOM   2816  C   GLN B 122       7.830 -16.139 -13.507  1.00 81.01           C  
ATOM   2817  O   GLN B 122       8.081 -17.296 -13.849  1.00 81.01           O  
ATOM   2818  CB  GLN B 122       9.992 -15.500 -12.275  1.00 81.01           C  
ATOM   2819  CG  GLN B 122      10.561 -14.692 -13.447  1.00 81.01           C  
ATOM   2820  CD  GLN B 122      12.079 -14.581 -13.398  1.00 81.01           C  
ATOM   2821  NE2 GLN B 122      12.679 -13.784 -14.245  1.00 81.01           N  
ATOM   2822  OE1 GLN B 122      12.768 -15.220 -12.624  1.00 81.01           O  
ATOM   2823  H   GLN B 122       8.614 -17.091 -10.811  1.00 81.01           H  
ATOM   2824  HA  GLN B 122       8.114 -14.505 -12.156  1.00 81.01           H  
ATOM   2825  HB2 GLN B 122      10.373 -16.520 -12.331  1.00 81.01           H  
ATOM   2826  HB3 GLN B 122      10.343 -15.053 -11.345  1.00 81.01           H  
ATOM   2827  HG2 GLN B 122      10.126 -13.692 -13.459  1.00 81.01           H  
ATOM   2828  HG3 GLN B 122      10.308 -15.196 -14.380  1.00 81.01           H  
ATOM   2829 HE21 GLN B 122      12.112 -13.213 -14.856  1.00 81.01           H  
ATOM   2830 HE22 GLN B 122      13.685 -13.738 -14.172  1.00 81.01           H  
ATOM   2831  N   SER B 123       7.028 -15.347 -14.217  1.00 83.93           N  
ATOM   2832  CA  SER B 123       6.684 -15.620 -15.615  1.00 83.93           C  
ATOM   2833  C   SER B 123       7.861 -15.264 -16.531  1.00 83.93           C  
ATOM   2834  O   SER B 123       8.750 -14.498 -16.160  1.00 83.93           O  
ATOM   2835  CB  SER B 123       5.417 -14.867 -16.033  1.00 83.93           C  
ATOM   2836  OG  SER B 123       5.674 -13.487 -16.093  1.00 83.93           O  
ATOM   2837  H   SER B 123       6.808 -14.430 -13.856  1.00 83.93           H  
ATOM   2838  HA  SER B 123       6.482 -16.686 -15.720  1.00 83.93           H  
ATOM   2839  HB2 SER B 123       4.611 -15.066 -15.326  1.00 83.93           H  
ATOM   2840  HB3 SER B 123       5.109 -15.204 -17.022  1.00 83.93           H  
ATOM   2841  HG  SER B 123       5.549 -13.136 -15.208  1.00 83.93           H  
ATOM   2842  N   LYS B 124       7.867 -15.795 -17.759  1.00 88.29           N  
ATOM   2843  CA  LYS B 124       8.908 -15.481 -18.757  1.00 88.29           C  
ATOM   2844  C   LYS B 124       8.901 -14.013 -19.203  1.00 88.29           C  
ATOM   2845  O   LYS B 124       9.849 -13.593 -19.857  1.00 88.29           O  
ATOM   2846  CB  LYS B 124       8.763 -16.395 -19.980  1.00 88.29           C  
ATOM   2847  CG  LYS B 124       9.069 -17.861 -19.652  1.00 88.29           C  
ATOM   2848  CD  LYS B 124       8.967 -18.706 -20.925  1.00 88.29           C  
ATOM   2849  CE  LYS B 124       9.285 -20.167 -20.606  1.00 88.29           C  
ATOM   2850  NZ  LYS B 124       9.169 -21.007 -21.822  1.00 88.29           N1+
ATOM   2851  H   LYS B 124       7.069 -16.344 -18.044  1.00 88.29           H  
ATOM   2852  HA  LYS B 124       9.888 -15.632 -18.305  1.00 88.29           H  
ATOM   2853  HB2 LYS B 124       9.460 -16.061 -20.749  1.00 88.29           H  
ATOM   2854  HB3 LYS B 124       7.752 -16.304 -20.379  1.00 88.29           H  
ATOM   2855  HG2 LYS B 124      10.077 -17.937 -19.245  1.00 88.29           H  
ATOM   2856  HG3 LYS B 124       8.357 -18.232 -18.915  1.00 88.29           H  
ATOM   2857  HD2 LYS B 124       9.673 -18.325 -21.662  1.00 88.29           H  
ATOM   2858  HD3 LYS B 124       7.956 -18.623 -21.324  1.00 88.29           H  
ATOM   2859  HE2 LYS B 124      10.295 -20.220 -20.199  1.00 88.29           H  
ATOM   2860  HE3 LYS B 124       8.595 -20.512 -19.837  1.00 88.29           H  
ATOM   2861  HZ1 LYS B 124       9.379 -21.971 -21.607  1.00 88.29           H  
ATOM   2862  HZ2 LYS B 124       9.811 -20.678 -22.529  1.00 88.29           H  
ATOM   2863  HZ3 LYS B 124       8.231 -20.947 -22.192  1.00 88.29           H  
ATOM   2864  N   ASP B 125       7.858 -13.264 -18.856  1.00 88.53           N  
ATOM   2865  CA  ASP B 125       7.638 -11.897 -19.325  1.00 88.53           C  
ATOM   2866  C   ASP B 125       8.386 -10.845 -18.495  1.00 88.53           C  
ATOM   2867  O   ASP B 125       8.583  -9.726 -18.962  1.00 88.53           O  
ATOM   2868  CB  ASP B 125       6.130 -11.614 -19.333  1.00 88.53           C  
ATOM   2869  CG  ASP B 125       5.343 -12.636 -20.160  1.00 88.53           C  
ATOM   2870  OD1 ASP B 125       5.788 -12.972 -21.277  1.00 88.53           O  
ATOM   2871  OD2 ASP B 125       4.305 -13.129 -19.661  1.00 88.53           O1-
ATOM   2872  H   ASP B 125       7.120 -13.678 -18.303  1.00 88.53           H  
ATOM   2873  HA  ASP B 125       7.995 -11.813 -20.352  1.00 88.53           H  
ATOM   2874  HB2 ASP B 125       5.760 -11.609 -18.308  1.00 88.53           H  
ATOM   2875  HB3 ASP B 125       5.970 -10.625 -19.761  1.00 88.53           H  
ATOM   2876  N   PHE B 126       8.831 -11.200 -17.284  1.00 88.45           N  
ATOM   2877  CA  PHE B 126       9.575 -10.304 -16.399  1.00 88.45           C  
ATOM   2878  C   PHE B 126      10.929 -10.908 -16.044  1.00 88.45           C  
ATOM   2879  O   PHE B 126      11.013 -12.034 -15.557  1.00 88.45           O  
ATOM   2880  CB  PHE B 126       8.754  -9.997 -15.142  1.00 88.45           C  
ATOM   2881  CG  PHE B 126       7.451  -9.276 -15.427  1.00 88.45           C  
ATOM   2882  CD1 PHE B 126       7.453  -7.893 -15.680  1.00 88.45           C  
ATOM   2883  CD2 PHE B 126       6.241  -9.990 -15.493  1.00 88.45           C  
ATOM   2884  CE1 PHE B 126       6.250  -7.234 -15.984  1.00 88.45           C  
ATOM   2885  CE2 PHE B 126       5.032  -9.328 -15.760  1.00 88.45           C  
ATOM   2886  CZ  PHE B 126       5.038  -7.947 -16.011  1.00 88.45           C  
ATOM   2887  H   PHE B 126       8.687 -12.153 -16.983  1.00 88.45           H  
ATOM   2888  HA  PHE B 126       9.757  -9.358 -16.909  1.00 88.45           H  
ATOM   2889  HB2 PHE B 126       8.546 -10.928 -14.614  1.00 88.45           H  
ATOM   2890  HB3 PHE B 126       9.354  -9.371 -14.480  1.00 88.45           H  
ATOM   2891  HD1 PHE B 126       8.377  -7.335 -15.671  1.00 88.45           H  
ATOM   2892  HD2 PHE B 126       6.241 -11.065 -15.391  1.00 88.45           H  
ATOM   2893  HE1 PHE B 126       6.270  -6.178 -16.208  1.00 88.45           H  
ATOM   2894  HE2 PHE B 126       4.110  -9.888 -15.816  1.00 88.45           H  
ATOM   2895  HZ  PHE B 126       4.117  -7.437 -16.255  1.00 88.45           H  
ATOM   2896  N   SER B 127      12.001 -10.151 -16.256  1.00 89.99           N  
ATOM   2897  CA  SER B 127      13.348 -10.489 -15.792  1.00 89.99           C  
ATOM   2898  C   SER B 127      13.474 -10.337 -14.271  1.00 89.99           C  
ATOM   2899  O   SER B 127      12.719  -9.604 -13.634  1.00 89.99           O  
ATOM   2900  CB  SER B 127      14.391  -9.626 -16.509  1.00 89.99           C  
ATOM   2901  OG  SER B 127      14.260  -8.272 -16.131  1.00 89.99           O  
ATOM   2902  H   SER B 127      11.844  -9.238 -16.658  1.00 89.99           H  
ATOM   2903  HA  SER B 127      13.547 -11.530 -16.046  1.00 89.99           H  
ATOM   2904  HB2 SER B 127      15.390  -9.972 -16.243  1.00 89.99           H  
ATOM   2905  HB3 SER B 127      14.265  -9.718 -17.588  1.00 89.99           H  
ATOM   2906  HG  SER B 127      13.465  -7.939 -16.554  1.00 89.99           H  
ATOM   2907  N   GLU B 128      14.473 -10.985 -13.669  1.00 89.84           N  
ATOM   2908  CA  GLU B 128      14.737 -10.839 -12.231  1.00 89.84           C  
ATOM   2909  C   GLU B 128      15.071  -9.382 -11.856  1.00 89.84           C  
ATOM   2910  O   GLU B 128      14.639  -8.892 -10.815  1.00 89.84           O  
ATOM   2911  CB  GLU B 128      15.883 -11.782 -11.845  1.00 89.84           C  
ATOM   2912  CG  GLU B 128      16.061 -11.865 -10.323  1.00 89.84           C  
ATOM   2913  CD  GLU B 128      17.270 -12.701  -9.894  1.00 89.84           C  
ATOM   2914  OE1 GLU B 128      17.607 -12.597  -8.690  1.00 89.84           O  
ATOM   2915  OE2 GLU B 128      17.899 -13.359 -10.748  1.00 89.84           O1-
ATOM   2916  H   GLU B 128      15.079 -11.588 -14.207  1.00 89.84           H  
ATOM   2917  HA  GLU B 128      13.845 -11.127 -11.675  1.00 89.84           H  
ATOM   2918  HB2 GLU B 128      15.663 -12.779 -12.227  1.00 89.84           H  
ATOM   2919  HB3 GLU B 128      16.805 -11.426 -12.305  1.00 89.84           H  
ATOM   2920  HG2 GLU B 128      15.155 -12.286  -9.886  1.00 89.84           H  
ATOM   2921  HG3 GLU B 128      16.191 -10.860  -9.923  1.00 89.84           H  
ATOM   2922  N   ALA B 129      15.782  -8.660 -12.731  1.00 88.76           N  
ATOM   2923  CA  ALA B 129      16.097  -7.245 -12.540  1.00 88.76           C  
ATOM   2924  C   ALA B 129      14.831  -6.372 -12.482  1.00 88.76           C  
ATOM   2925  O   ALA B 129      14.726  -5.507 -11.615  1.00 88.76           O  
ATOM   2926  CB  ALA B 129      17.038  -6.803 -13.667  1.00 88.76           C  
ATOM   2927  H   ALA B 129      16.071  -9.100 -13.593  1.00 88.76           H  
ATOM   2928  HA  ALA B 129      16.616  -7.127 -11.588  1.00 88.76           H  
ATOM   2929  HB1 ALA B 129      17.949  -7.402 -13.649  1.00 88.76           H  
ATOM   2930  HB2 ALA B 129      17.302  -5.755 -13.528  1.00 88.76           H  
ATOM   2931  HB3 ALA B 129      16.548  -6.917 -14.633  1.00 88.76           H  
ATOM   2932  N   GLN B 130      13.848  -6.645 -13.347  1.00 88.57           N  
ATOM   2933  CA  GLN B 130      12.546  -5.969 -13.333  1.00 88.57           C  
ATOM   2934  C   GLN B 130      11.764  -6.261 -12.054  1.00 88.57           C  
ATOM   2935  O   GLN B 130      11.245  -5.334 -11.438  1.00 88.57           O  
ATOM   2936  CB  GLN B 130      11.725  -6.414 -14.548  1.00 88.57           C  
ATOM   2937  CG  GLN B 130      12.151  -5.639 -15.797  1.00 88.57           C  
ATOM   2938  CD  GLN B 130      11.793  -6.323 -17.103  1.00 88.57           C  
ATOM   2939  NE2 GLN B 130      11.730  -5.590 -18.185  1.00 88.57           N  
ATOM   2940  OE1 GLN B 130      11.673  -7.536 -17.191  1.00 88.57           O  
ATOM   2941  H   GLN B 130      13.991  -7.380 -14.024  1.00 88.57           H  
ATOM   2942  HA  GLN B 130      12.694  -4.890 -13.380  1.00 88.57           H  
ATOM   2943  HB2 GLN B 130      11.846  -7.487 -14.694  1.00 88.57           H  
ATOM   2944  HB3 GLN B 130      10.667  -6.216 -14.374  1.00 88.57           H  
ATOM   2945  HG2 GLN B 130      13.227  -5.460 -15.794  1.00 88.57           H  
ATOM   2946  HG3 GLN B 130      11.640  -4.677 -15.763  1.00 88.57           H  
ATOM   2947 HE21 GLN B 130      11.506  -6.052 -19.054  1.00 88.57           H  
ATOM   2948 HE22 GLN B 130      11.836  -4.588 -18.115  1.00 88.57           H  
ATOM   2949  N   LEU B 131      11.716  -7.524 -11.615  1.00 90.51           N  
ATOM   2950  CA  LEU B 131      11.045  -7.880 -10.361  1.00 90.51           C  
ATOM   2951  C   LEU B 131      11.685  -7.161  -9.166  1.00 90.51           C  
ATOM   2952  O   LEU B 131      10.969  -6.586  -8.353  1.00 90.51           O  
ATOM   2953  CB  LEU B 131      11.049  -9.406 -10.161  1.00 90.51           C  
ATOM   2954  CG  LEU B 131      10.257 -10.209 -11.209  1.00 90.51           C  
ATOM   2955  CD1 LEU B 131      10.370 -11.702 -10.898  1.00 90.51           C  
ATOM   2956  CD2 LEU B 131       8.769  -9.861 -11.243  1.00 90.51           C  
ATOM   2957  H   LEU B 131      12.152  -8.247 -12.169  1.00 90.51           H  
ATOM   2958  HA  LEU B 131      10.014  -7.529 -10.403  1.00 90.51           H  
ATOM   2959  HB2 LEU B 131      10.628  -9.617  -9.178  1.00 90.51           H  
ATOM   2960  HB3 LEU B 131      12.082  -9.755 -10.160  1.00 90.51           H  
ATOM   2961  HG  LEU B 131      10.671 -10.032 -12.202  1.00 90.51           H  
ATOM   2962 HD11 LEU B 131       9.805 -12.273 -11.634  1.00 90.51           H  
ATOM   2963 HD12 LEU B 131      11.416 -12.007 -10.945  1.00 90.51           H  
ATOM   2964 HD13 LEU B 131       9.977 -11.909  -9.902  1.00 90.51           H  
ATOM   2965 HD21 LEU B 131       8.636  -8.811 -11.506  1.00 90.51           H  
ATOM   2966 HD22 LEU B 131       8.316 -10.061 -10.272  1.00 90.51           H  
ATOM   2967 HD23 LEU B 131       8.271 -10.463 -12.003  1.00 90.51           H  
ATOM   2968  N   ARG B 132      13.023  -7.109  -9.101  1.00 90.91           N  
ATOM   2969  CA  ARG B 132      13.743  -6.360  -8.058  1.00 90.91           C  
ATOM   2970  C   ARG B 132      13.443  -4.861  -8.108  1.00 90.91           C  
ATOM   2971  O   ARG B 132      13.242  -4.263  -7.054  1.00 90.91           O  
ATOM   2972  CB  ARG B 132      15.254  -6.597  -8.176  1.00 90.91           C  
ATOM   2973  CG  ARG B 132      15.685  -8.009  -7.752  1.00 90.91           C  
ATOM   2974  CD  ARG B 132      17.199  -8.131  -7.953  1.00 90.91           C  
ATOM   2975  NE  ARG B 132      17.707  -9.494  -7.702  1.00 90.91           N  
ATOM   2976  CZ  ARG B 132      18.955  -9.823  -7.426  1.00 90.91           C  
ATOM   2977  NH1 ARG B 132      19.892  -8.924  -7.281  1.00 90.91           N1+
ATOM   2978  NH2 ARG B 132      19.301 -11.066  -7.306  1.00 90.91           N  
ATOM   2979  H   ARG B 132      13.550  -7.607  -9.804  1.00 90.91           H  
ATOM   2980  HA  ARG B 132      13.399  -6.699  -7.081  1.00 90.91           H  
ATOM   2981  HB2 ARG B 132      15.565  -6.413  -9.204  1.00 90.91           H  
ATOM   2982  HB3 ARG B 132      15.766  -5.880  -7.534  1.00 90.91           H  
ATOM   2983  HG2 ARG B 132      15.440  -8.169  -6.702  1.00 90.91           H  
ATOM   2984  HG3 ARG B 132      15.171  -8.760  -8.352  1.00 90.91           H  
ATOM   2985  HD2 ARG B 132      17.685  -7.421  -7.284  1.00 90.91           H  
ATOM   2986  HD3 ARG B 132      17.434  -7.860  -8.982  1.00 90.91           H  
ATOM   2987  HE  ARG B 132      17.077 -10.271  -7.844  1.00 90.91           H  
ATOM   2988 HH11 ARG B 132      20.838  -9.210  -7.070  1.00 90.91           H  
ATOM   2989 HH12 ARG B 132      19.641  -7.951  -7.383  1.00 90.91           H  
ATOM   2990 HH21 ARG B 132      18.645 -11.755  -7.646  1.00 90.91           H  
ATOM   2991 HH22 ARG B 132      20.260 -11.354  -7.179  1.00 90.91           H  
ATOM   2992  N   LEU B 133      13.400  -4.256  -9.297  1.00 89.75           N  
ATOM   2993  CA  LEU B 133      13.054  -2.841  -9.460  1.00 89.75           C  
ATOM   2994  C   LEU B 133      11.635  -2.551  -8.956  1.00 89.75           C  
ATOM   2995  O   LEU B 133      11.442  -1.619  -8.180  1.00 89.75           O  
ATOM   2996  CB  LEU B 133      13.221  -2.440 -10.937  1.00 89.75           C  
ATOM   2997  CG  LEU B 133      12.826  -0.980 -11.238  1.00 89.75           C  
ATOM   2998  CD1 LEU B 133      13.694   0.024 -10.476  1.00 89.75           C  
ATOM   2999  CD2 LEU B 133      12.978  -0.716 -12.732  1.00 89.75           C  
ATOM   3000  H   LEU B 133      13.606  -4.799 -10.124  1.00 89.75           H  
ATOM   3001  HA  LEU B 133      13.740  -2.248  -8.855  1.00 89.75           H  
ATOM   3002  HB2 LEU B 133      12.601  -3.092 -11.552  1.00 89.75           H  
ATOM   3003  HB3 LEU B 133      14.260  -2.594 -11.228  1.00 89.75           H  
ATOM   3004  HG  LEU B 133      11.780  -0.818 -10.975  1.00 89.75           H  
ATOM   3005 HD11 LEU B 133      13.510  -0.057  -9.405  1.00 89.75           H  
ATOM   3006 HD12 LEU B 133      14.749  -0.152 -10.687  1.00 89.75           H  
ATOM   3007 HD13 LEU B 133      13.431   1.036 -10.784  1.00 89.75           H  
ATOM   3008 HD21 LEU B 133      12.656   0.300 -12.960  1.00 89.75           H  
ATOM   3009 HD22 LEU B 133      14.020  -0.843 -13.028  1.00 89.75           H  
ATOM   3010 HD23 LEU B 133      12.356  -1.409 -13.298  1.00 89.75           H  
ATOM   3011  N   ILE B 134      10.664  -3.384  -9.338  1.00 89.10           N  
ATOM   3012  CA  ILE B 134       9.276  -3.275  -8.874  1.00 89.10           C  
ATOM   3013  C   ILE B 134       9.223  -3.371  -7.344  1.00 89.10           C  
ATOM   3014  O   ILE B 134       8.622  -2.511  -6.704  1.00 89.10           O  
ATOM   3015  CB  ILE B 134       8.397  -4.332  -9.582  1.00 89.10           C  
ATOM   3016  CG1 ILE B 134       8.263  -3.968 -11.080  1.00 89.10           C  
ATOM   3017  CG2 ILE B 134       7.005  -4.429  -8.934  1.00 89.10           C  
ATOM   3018  CD1 ILE B 134       7.669  -5.079 -11.951  1.00 89.10           C  
ATOM   3019  H   ILE B 134      10.896  -4.126  -9.982  1.00 89.10           H  
ATOM   3020  HA  ILE B 134       8.898  -2.287  -9.137  1.00 89.10           H  
ATOM   3021  HB  ILE B 134       8.880  -5.305  -9.496  1.00 89.10           H  
ATOM   3022 HG12 ILE B 134       7.653  -3.071 -11.185  1.00 89.10           H  
ATOM   3023 HG13 ILE B 134       9.249  -3.740 -11.486  1.00 89.10           H  
ATOM   3024 HG21 ILE B 134       6.387  -5.144  -9.477  1.00 89.10           H  
ATOM   3025 HG22 ILE B 134       7.086  -4.785  -7.907  1.00 89.10           H  
ATOM   3026 HG23 ILE B 134       6.523  -3.451  -8.946  1.00 89.10           H  
ATOM   3027 HD11 ILE B 134       8.211  -6.011 -11.787  1.00 89.10           H  
ATOM   3028 HD12 ILE B 134       6.612  -5.213 -11.720  1.00 89.10           H  
ATOM   3029 HD13 ILE B 134       7.759  -4.798 -13.000  1.00 89.10           H  
ATOM   3030  N   THR B 135       9.915  -4.340  -6.739  1.00 90.26           N  
ATOM   3031  CA  THR B 135      10.028  -4.457  -5.277  1.00 90.26           C  
ATOM   3032  C   THR B 135      10.571  -3.177  -4.625  1.00 90.26           C  
ATOM   3033  O   THR B 135      10.038  -2.740  -3.605  1.00 90.26           O  
ATOM   3034  CB  THR B 135      10.924  -5.651  -4.917  1.00 90.26           C  
ATOM   3035  CG2 THR B 135      11.093  -5.841  -3.422  1.00 90.26           C  
ATOM   3036  OG1 THR B 135      10.350  -6.855  -5.357  1.00 90.26           O  
ATOM   3037  H   THR B 135      10.343  -5.062  -7.301  1.00 90.26           H  
ATOM   3038  HA  THR B 135       9.038  -4.642  -4.862  1.00 90.26           H  
ATOM   3039  HB  THR B 135      11.909  -5.531  -5.368  1.00 90.26           H  
ATOM   3040  HG1 THR B 135      10.678  -7.535  -4.764  1.00 90.26           H  
ATOM   3041 HG21 THR B 135      11.805  -6.647  -3.242  1.00 90.26           H  
ATOM   3042 HG22 THR B 135      10.128  -6.106  -2.990  1.00 90.26           H  
ATOM   3043 HG23 THR B 135      11.485  -4.941  -2.949  1.00 90.26           H  
ATOM   3044  N   GLN B 136      11.594  -2.535  -5.207  1.00 90.28           N  
ATOM   3045  CA  GLN B 136      12.121  -1.266  -4.682  1.00 90.28           C  
ATOM   3046  C   GLN B 136      11.108  -0.120  -4.787  1.00 90.28           C  
ATOM   3047  O   GLN B 136      10.995   0.667  -3.851  1.00 90.28           O  
ATOM   3048  CB  GLN B 136      13.428  -0.859  -5.384  1.00 90.28           C  
ATOM   3049  CG  GLN B 136      14.619  -1.789  -5.116  1.00 90.28           C  
ATOM   3050  CD  GLN B 136      14.892  -2.022  -3.634  1.00 90.28           C  
ATOM   3051  NE2 GLN B 136      14.968  -3.263  -3.205  1.00 90.28           N  
ATOM   3052  OE1 GLN B 136      15.038  -1.116  -2.830  1.00 90.28           O  
ATOM   3053  H   GLN B 136      11.982  -2.911  -6.061  1.00 90.28           H  
ATOM   3054  HA  GLN B 136      12.324  -1.390  -3.618  1.00 90.28           H  
ATOM   3055  HB2 GLN B 136      13.263  -0.798  -6.459  1.00 90.28           H  
ATOM   3056  HB3 GLN B 136      13.703   0.137  -5.037  1.00 90.28           H  
ATOM   3057  HG2 GLN B 136      14.443  -2.750  -5.599  1.00 90.28           H  
ATOM   3058  HG3 GLN B 136      15.513  -1.356  -5.565  1.00 90.28           H  
ATOM   3059 HE21 GLN B 136      14.759  -4.025  -3.834  1.00 90.28           H  
ATOM   3060 HE22 GLN B 136      15.080  -3.391  -2.209  1.00 90.28           H  
ATOM   3061  N   ILE B 137      10.332  -0.042  -5.874  1.00 88.90           N  
ATOM   3062  CA  ILE B 137       9.256   0.954  -6.012  1.00 88.90           C  
ATOM   3063  C   ILE B 137       8.211   0.767  -4.903  1.00 88.90           C  
ATOM   3064  O   ILE B 137       7.809   1.742  -4.273  1.00 88.90           O  
ATOM   3065  CB  ILE B 137       8.628   0.891  -7.425  1.00 88.90           C  
ATOM   3066  CG1 ILE B 137       9.656   1.344  -8.489  1.00 88.90           C  
ATOM   3067  CG2 ILE B 137       7.360   1.764  -7.510  1.00 88.90           C  
ATOM   3068  CD1 ILE B 137       9.242   1.024  -9.932  1.00 88.90           C  
ATOM   3069  H   ILE B 137      10.477  -0.707  -6.620  1.00 88.90           H  
ATOM   3070  HA  ILE B 137       9.682   1.948  -5.875  1.00 88.90           H  
ATOM   3071  HB  ILE B 137       8.340  -0.139  -7.635  1.00 88.90           H  
ATOM   3072 HG12 ILE B 137       9.823   2.418  -8.398  1.00 88.90           H  
ATOM   3073 HG13 ILE B 137      10.611   0.850  -8.313  1.00 88.90           H  
ATOM   3074 HG21 ILE B 137       6.590   1.394  -6.833  1.00 88.90           H  
ATOM   3075 HG22 ILE B 137       6.941   1.738  -8.516  1.00 88.90           H  
ATOM   3076 HG23 ILE B 137       7.597   2.796  -7.249  1.00 88.90           H  
ATOM   3077 HD11 ILE B 137       9.024  -0.039 -10.030  1.00 88.90           H  
ATOM   3078 HD12 ILE B 137      10.061   1.278 -10.604  1.00 88.90           H  
ATOM   3079 HD13 ILE B 137       8.367   1.606 -10.223  1.00 88.90           H  
ATOM   3080  N   PHE B 138       7.823  -0.478  -4.602  1.00 88.71           N  
ATOM   3081  CA  PHE B 138       6.901  -0.775  -3.499  1.00 88.71           C  
ATOM   3082  C   PHE B 138       7.462  -0.404  -2.128  1.00 88.71           C  
ATOM   3083  O   PHE B 138       6.717   0.069  -1.272  1.00 88.71           O  
ATOM   3084  CB  PHE B 138       6.512  -2.257  -3.527  1.00 88.71           C  
ATOM   3085  CG  PHE B 138       5.333  -2.504  -4.431  1.00 88.71           C  
ATOM   3086  CD1 PHE B 138       4.048  -2.163  -3.980  1.00 88.71           C  
ATOM   3087  CD2 PHE B 138       5.510  -3.005  -5.732  1.00 88.71           C  
ATOM   3088  CE1 PHE B 138       2.946  -2.319  -4.828  1.00 88.71           C  
ATOM   3089  CE2 PHE B 138       4.406  -3.157  -6.587  1.00 88.71           C  
ATOM   3090  CZ  PHE B 138       3.123  -2.815  -6.131  1.00 88.71           C  
ATOM   3091  H   PHE B 138       8.170  -1.239  -5.168  1.00 88.71           H  
ATOM   3092  HA  PHE B 138       6.000  -0.174  -3.627  1.00 88.71           H  
ATOM   3093  HB2 PHE B 138       7.360  -2.869  -3.835  1.00 88.71           H  
ATOM   3094  HB3 PHE B 138       6.229  -2.574  -2.523  1.00 88.71           H  
ATOM   3095  HD1 PHE B 138       3.911  -1.752  -2.990  1.00 88.71           H  
ATOM   3096  HD2 PHE B 138       6.496  -3.283  -6.075  1.00 88.71           H  
ATOM   3097  HE1 PHE B 138       1.970  -2.019  -4.475  1.00 88.71           H  
ATOM   3098  HE2 PHE B 138       4.541  -3.530  -7.591  1.00 88.71           H  
ATOM   3099  HZ  PHE B 138       2.271  -2.905  -6.789  1.00 88.71           H  
ATOM   3100  N   LYS B 139       8.769  -0.583  -1.920  1.00 90.04           N  
ATOM   3101  CA  LYS B 139       9.441  -0.123  -0.703  1.00 90.04           C  
ATOM   3102  C   LYS B 139       9.393   1.404  -0.575  1.00 90.04           C  
ATOM   3103  O   LYS B 139       9.052   1.909   0.486  1.00 90.04           O  
ATOM   3104  CB  LYS B 139      10.871  -0.670  -0.691  1.00 90.04           C  
ATOM   3105  CG  LYS B 139      11.556  -0.313   0.628  1.00 90.04           C  
ATOM   3106  CD  LYS B 139      13.005  -0.787   0.635  1.00 90.04           C  
ATOM   3107  CE  LYS B 139      13.621  -0.220   1.911  1.00 90.04           C  
ATOM   3108  NZ  LYS B 139      15.088  -0.378   1.923  1.00 90.04           N1+
ATOM   3109  H   LYS B 139       9.315  -1.020  -2.648  1.00 90.04           H  
ATOM   3110  HA  LYS B 139       8.908  -0.512   0.165  1.00 90.04           H  
ATOM   3111  HB2 LYS B 139      11.438  -0.242  -1.517  1.00 90.04           H  
ATOM   3112  HB3 LYS B 139      10.850  -1.754  -0.803  1.00 90.04           H  
ATOM   3113  HG2 LYS B 139      11.550   0.769   0.756  1.00 90.04           H  
ATOM   3114  HG3 LYS B 139      11.016  -0.769   1.458  1.00 90.04           H  
ATOM   3115  HD2 LYS B 139      13.517  -0.385  -0.240  1.00 90.04           H  
ATOM   3116  HD3 LYS B 139      13.045  -1.876   0.631  1.00 90.04           H  
ATOM   3117  HE2 LYS B 139      13.373   0.840   1.963  1.00 90.04           H  
ATOM   3118  HE3 LYS B 139      13.160  -0.692   2.779  1.00 90.04           H  
ATOM   3119  HZ1 LYS B 139      15.446   0.086   2.746  1.00 90.04           H  
ATOM   3120  HZ2 LYS B 139      15.463   0.091   1.111  1.00 90.04           H  
ATOM   3121  HZ3 LYS B 139      15.344  -1.355   1.919  1.00 90.04           H  
ATOM   3122  N   LEU B 140       9.670   2.137  -1.653  1.00 88.82           N  
ATOM   3123  CA  LEU B 140       9.609   3.602  -1.646  1.00 88.82           C  
ATOM   3124  C   LEU B 140       8.183   4.130  -1.434  1.00 88.82           C  
ATOM   3125  O   LEU B 140       7.998   5.115  -0.725  1.00 88.82           O  
ATOM   3126  CB  LEU B 140      10.185   4.144  -2.963  1.00 88.82           C  
ATOM   3127  CG  LEU B 140      11.703   3.953  -3.124  1.00 88.82           C  
ATOM   3128  CD1 LEU B 140      12.107   4.356  -4.543  1.00 88.82           C  
ATOM   3129  CD2 LEU B 140      12.505   4.802  -2.136  1.00 88.82           C  
ATOM   3130  H   LEU B 140       9.953   1.662  -2.498  1.00 88.82           H  
ATOM   3131  HA  LEU B 140      10.199   3.978  -0.809  1.00 88.82           H  
ATOM   3132  HB2 LEU B 140       9.968   5.210  -3.025  1.00 88.82           H  
ATOM   3133  HB3 LEU B 140       9.674   3.654  -3.792  1.00 88.82           H  
ATOM   3134  HG  LEU B 140      11.968   2.906  -2.975  1.00 88.82           H  
ATOM   3135 HD11 LEU B 140      13.179   4.207  -4.675  1.00 88.82           H  
ATOM   3136 HD12 LEU B 140      11.576   3.735  -5.264  1.00 88.82           H  
ATOM   3137 HD13 LEU B 140      11.863   5.404  -4.718  1.00 88.82           H  
ATOM   3138 HD21 LEU B 140      13.572   4.685  -2.325  1.00 88.82           H  
ATOM   3139 HD22 LEU B 140      12.308   4.481  -1.113  1.00 88.82           H  
ATOM   3140 HD23 LEU B 140      12.232   5.853  -2.231  1.00 88.82           H  
ATOM   3141  N   ASP B 141       7.166   3.488  -2.018  1.00 87.11           N  
ATOM   3142  CA  ASP B 141       5.764   3.844  -1.762  1.00 87.11           C  
ATOM   3143  C   ASP B 141       5.391   3.589  -0.295  1.00 87.11           C  
ATOM   3144  O   ASP B 141       4.723   4.407   0.335  1.00 87.11           O  
ATOM   3145  CB  ASP B 141       4.834   3.073  -2.712  1.00 87.11           C  
ATOM   3146  CG  ASP B 141       3.392   3.597  -2.634  1.00 87.11           C  
ATOM   3147  OD1 ASP B 141       3.086   4.567  -3.365  1.00 87.11           O  
ATOM   3148  OD2 ASP B 141       2.594   3.036  -1.847  1.00 87.11           O1-
ATOM   3149  H   ASP B 141       7.370   2.732  -2.657  1.00 87.11           H  
ATOM   3150  HA  ASP B 141       5.631   4.909  -1.954  1.00 87.11           H  
ATOM   3151  HB2 ASP B 141       4.857   2.012  -2.466  1.00 87.11           H  
ATOM   3152  HB3 ASP B 141       5.195   3.190  -3.734  1.00 87.11           H  
ATOM   3153  N   ALA B 142       5.868   2.485   0.287  1.00 85.92           N  
ATOM   3154  CA  ALA B 142       5.631   2.148   1.684  1.00 85.92           C  
ATOM   3155  C   ALA B 142       6.104   3.231   2.655  1.00 85.92           C  
ATOM   3156  O   ALA B 142       5.369   3.533   3.588  1.00 85.92           O  
ATOM   3157  CB  ALA B 142       6.352   0.846   1.999  1.00 85.92           C  
ATOM   3158  H   ALA B 142       6.416   1.846  -0.270  1.00 85.92           H  
ATOM   3159  HA  ALA B 142       4.560   2.000   1.829  1.00 85.92           H  
ATOM   3160  HB1 ALA B 142       7.432   0.989   1.995  1.00 85.92           H  
ATOM   3161  HB2 ALA B 142       6.093   0.097   1.250  1.00 85.92           H  
ATOM   3162  HB3 ALA B 142       6.089   0.533   3.010  1.00 85.92           H  
ATOM   3163  N   GLU B 143       7.275   3.816   2.401  1.00 88.69           N  
ATOM   3164  CA  GLU B 143       7.938   4.834   3.230  1.00 88.69           C  
ATOM   3165  C   GLU B 143       7.253   6.212   3.186  1.00 88.69           C  
ATOM   3166  O   GLU B 143       7.582   7.089   3.984  1.00 88.69           O  
ATOM   3167  CB  GLU B 143       9.412   4.940   2.779  1.00 88.69           C  
ATOM   3168  CG  GLU B 143      10.228   3.690   3.162  1.00 88.69           C  
ATOM   3169  CD  GLU B 143      11.646   3.605   2.562  1.00 88.69           C  
ATOM   3170  OE1 GLU B 143      12.329   2.576   2.817  1.00 88.69           O  
ATOM   3171  OE2 GLU B 143      12.069   4.538   1.844  1.00 88.69           O1-
ATOM   3172  H   GLU B 143       7.799   3.474   1.608  1.00 88.69           H  
ATOM   3173  HA  GLU B 143       7.919   4.519   4.274  1.00 88.69           H  
ATOM   3174  HB2 GLU B 143       9.876   5.806   3.252  1.00 88.69           H  
ATOM   3175  HB3 GLU B 143       9.440   5.081   1.699  1.00 88.69           H  
ATOM   3176  HG2 GLU B 143      10.311   3.676   4.249  1.00 88.69           H  
ATOM   3177  HG3 GLU B 143       9.678   2.799   2.857  1.00 88.69           H  
ATOM   3178  N   GLN B 144       6.293   6.433   2.280  1.00 89.17           N  
ATOM   3179  CA  GLN B 144       5.616   7.725   2.176  1.00 89.17           C  
ATOM   3180  C   GLN B 144       4.710   7.997   3.380  1.00 89.17           C  
ATOM   3181  O   GLN B 144       3.845   7.188   3.732  1.00 89.17           O  
ATOM   3182  CB  GLN B 144       4.809   7.849   0.875  1.00 89.17           C  
ATOM   3183  CG  GLN B 144       5.717   7.839  -0.360  1.00 89.17           C  
ATOM   3184  CD  GLN B 144       4.975   8.070  -1.674  1.00 89.17           C  
ATOM   3185  NE2 GLN B 144       5.608   7.749  -2.781  1.00 89.17           N  
ATOM   3186  OE1 GLN B 144       3.851   8.556  -1.753  1.00 89.17           O  
ATOM   3187  H   GLN B 144       6.033   5.686   1.652  1.00 89.17           H  
ATOM   3188  HA  GLN B 144       6.385   8.498   2.164  1.00 89.17           H  
ATOM   3189  HB2 GLN B 144       4.088   7.034   0.809  1.00 89.17           H  
ATOM   3190  HB3 GLN B 144       4.263   8.792   0.897  1.00 89.17           H  
ATOM   3191  HG2 GLN B 144       6.216   6.872  -0.416  1.00 89.17           H  
ATOM   3192  HG3 GLN B 144       6.480   8.610  -0.258  1.00 89.17           H  
ATOM   3193 HE21 GLN B 144       6.497   7.276  -2.704  1.00 89.17           H  
ATOM   3194 HE22 GLN B 144       5.044   7.701  -3.617  1.00 89.17           H  
ATOM   3195  N   SER B 145       4.841   9.204   3.933  1.00 90.49           N  
ATOM   3196  CA  SER B 145       3.882   9.774   4.877  1.00 90.49           C  
ATOM   3197  C   SER B 145       2.514   9.913   4.218  1.00 90.49           C  
ATOM   3198  O   SER B 145       2.394  10.429   3.099  1.00 90.49           O  
ATOM   3199  CB  SER B 145       4.346  11.147   5.366  1.00 90.49           C  
ATOM   3200  OG  SER B 145       5.660  11.051   5.874  1.00 90.49           O  
ATOM   3201  H   SER B 145       5.653   9.760   3.706  1.00 90.49           H  
ATOM   3202  HA  SER B 145       3.806   9.109   5.737  1.00 90.49           H  
ATOM   3203  HB2 SER B 145       4.332  11.858   4.540  1.00 90.49           H  
ATOM   3204  HB3 SER B 145       3.672  11.498   6.148  1.00 90.49           H  
ATOM   3205  HG  SER B 145       5.846  11.820   6.418  1.00 90.49           H  
ATOM   3206  N   ARG B 146       1.466   9.466   4.913  1.00 93.49           N  
ATOM   3207  CA  ARG B 146       0.094   9.508   4.397  1.00 93.49           C  
ATOM   3208  C   ARG B 146      -0.824  10.193   5.388  1.00 93.49           C  
ATOM   3209  O   ARG B 146      -0.870   9.832   6.555  1.00 93.49           O  
ATOM   3210  CB  ARG B 146      -0.416   8.101   4.056  1.00 93.49           C  
ATOM   3211  CG  ARG B 146       0.374   7.416   2.927  1.00 93.49           C  
ATOM   3212  CD  ARG B 146      -0.186   6.011   2.657  1.00 93.49           C  
ATOM   3213  NE  ARG B 146       0.553   5.257   1.625  1.00 93.49           N  
ATOM   3214  CZ  ARG B 146       1.635   4.518   1.796  1.00 93.49           C  
ATOM   3215  NH1 ARG B 146       2.293   4.491   2.922  1.00 93.49           N1+
ATOM   3216  NH2 ARG B 146       2.111   3.800   0.825  1.00 93.49           N  
ATOM   3217  H   ARG B 146       1.633   9.080   5.832  1.00 93.49           H  
ATOM   3218  HA  ARG B 146       0.067  10.100   3.482  1.00 93.49           H  
ATOM   3219  HB2 ARG B 146      -0.383   7.481   4.951  1.00 93.49           H  
ATOM   3220  HB3 ARG B 146      -1.455   8.198   3.741  1.00 93.49           H  
ATOM   3221  HG2 ARG B 146       1.421   7.328   3.217  1.00 93.49           H  
ATOM   3222  HG3 ARG B 146       0.308   8.015   2.019  1.00 93.49           H  
ATOM   3223  HD2 ARG B 146      -1.214   6.111   2.307  1.00 93.49           H  
ATOM   3224  HD3 ARG B 146      -0.190   5.443   3.587  1.00 93.49           H  
ATOM   3225  HE  ARG B 146       0.145   5.215   0.702  1.00 93.49           H  
ATOM   3226 HH11 ARG B 146       2.144   5.250   3.572  1.00 93.49           H  
ATOM   3227 HH12 ARG B 146       3.205   4.058   2.950  1.00 93.49           H  
ATOM   3228 HH21 ARG B 146       3.107   3.632   0.825  1.00 93.49           H  
ATOM   3229 HH22 ARG B 146       1.729   3.765  -0.109  1.00 93.49           H  
ATOM   3230  N   ARG B 147      -1.594  11.153   4.906  1.00 92.35           N  
ATOM   3231  CA  ARG B 147      -2.713  11.734   5.633  1.00 92.35           C  
ATOM   3232  C   ARG B 147      -3.820  10.693   5.787  1.00 92.35           C  
ATOM   3233  O   ARG B 147      -4.138  10.010   4.817  1.00 92.35           O  
ATOM   3234  CB  ARG B 147      -3.163  12.954   4.841  1.00 92.35           C  
ATOM   3235  CG  ARG B 147      -4.192  13.754   5.618  1.00 92.35           C  
ATOM   3236  CD  ARG B 147      -4.392  15.078   4.885  1.00 92.35           C  
ATOM   3237  NE  ARG B 147      -5.368  15.862   5.626  1.00 92.35           N  
ATOM   3238  CZ  ARG B 147      -6.639  15.669   5.438  1.00 92.35           C  
ATOM   3239  NH1 ARG B 147      -7.188  15.670   4.260  1.00 92.35           N1+
ATOM   3240  NH2 ARG B 147      -7.326  15.391   6.494  1.00 92.35           N  
ATOM   3241  H   ARG B 147      -1.524  11.356   3.919  1.00 92.35           H  
ATOM   3242  HA  ARG B 147      -2.379  12.046   6.622  1.00 92.35           H  
ATOM   3243  HB2 ARG B 147      -3.585  12.643   3.885  1.00 92.35           H  
ATOM   3244  HB3 ARG B 147      -2.296  13.586   4.651  1.00 92.35           H  
ATOM   3245  HG2 ARG B 147      -3.824  13.949   6.625  1.00 92.35           H  
ATOM   3246  HG3 ARG B 147      -5.131  13.203   5.669  1.00 92.35           H  
ATOM   3247  HD2 ARG B 147      -3.447  15.620   4.846  1.00 92.35           H  
ATOM   3248  HD3 ARG B 147      -4.727  14.884   3.866  1.00 92.35           H  
ATOM   3249  HE  ARG B 147      -5.113  16.076   6.579  1.00 92.35           H  
ATOM   3250 HH11 ARG B 147      -6.617  15.681   3.427  1.00 92.35           H  
ATOM   3251 HH12 ARG B 147      -8.125  15.292   4.243  1.00 92.35           H  
ATOM   3252 HH21 ARG B 147      -6.865  14.941   7.272  1.00 92.35           H  
ATOM   3253 HH22 ARG B 147      -8.231  14.994   6.285  1.00 92.35           H  
ATOM   3254  N   ILE B 148      -4.376  10.571   6.985  1.00 93.44           N  
ATOM   3255  CA  ILE B 148      -5.438   9.627   7.329  1.00 93.44           C  
ATOM   3256  C   ILE B 148      -6.759  10.386   7.415  1.00 93.44           C  
ATOM   3257  O   ILE B 148      -6.905  11.298   8.228  1.00 93.44           O  
ATOM   3258  CB  ILE B 148      -5.153   8.903   8.665  1.00 93.44           C  
ATOM   3259  CG1 ILE B 148      -3.709   8.356   8.761  1.00 93.44           C  
ATOM   3260  CG2 ILE B 148      -6.197   7.783   8.872  1.00 93.44           C  
ATOM   3261  CD1 ILE B 148      -3.447   7.706  10.124  1.00 93.44           C  
ATOM   3262  H   ILE B 148      -4.050  11.179   7.722  1.00 93.44           H  
ATOM   3263  HA  ILE B 148      -5.517   8.874   6.544  1.00 93.44           H  
ATOM   3264  HB  ILE B 148      -5.274   9.628   9.470  1.00 93.44           H  
ATOM   3265 HG12 ILE B 148      -3.001   9.177   8.654  1.00 93.44           H  
ATOM   3266 HG13 ILE B 148      -3.524   7.631   7.968  1.00 93.44           H  
ATOM   3267 HG21 ILE B 148      -6.080   7.018   8.105  1.00 93.44           H  
ATOM   3268 HG22 ILE B 148      -7.208   8.187   8.819  1.00 93.44           H  
ATOM   3269 HG23 ILE B 148      -6.085   7.328   9.857  1.00 93.44           H  
ATOM   3270 HD11 ILE B 148      -3.865   8.334  10.911  1.00 93.44           H  
ATOM   3271 HD12 ILE B 148      -2.382   7.624  10.344  1.00 93.44           H  
ATOM   3272 HD13 ILE B 148      -3.902   6.716  10.148  1.00 93.44           H  
ATOM   3273  N   ASP B 149      -7.734   9.956   6.624  1.00 90.31           N  
ATOM   3274  CA  ASP B 149      -9.116  10.413   6.698  1.00 90.31           C  
ATOM   3275  C   ASP B 149     -10.012   9.230   7.096  1.00 90.31           C  
ATOM   3276  O   ASP B 149     -10.052   8.194   6.428  1.00 90.31           O  
ATOM   3277  CB  ASP B 149      -9.515  11.063   5.364  1.00 90.31           C  
ATOM   3278  CG  ASP B 149      -8.756  12.371   5.109  1.00 90.31           C  
ATOM   3279  OD1 ASP B 149      -8.944  13.317   5.905  1.00 90.31           O  
ATOM   3280  OD2 ASP B 149      -7.994  12.462   4.118  1.00 90.31           O1-
ATOM   3281  H   ASP B 149      -7.521   9.252   5.933  1.00 90.31           H  
ATOM   3282  HA  ASP B 149      -9.210  11.180   7.466  1.00 90.31           H  
ATOM   3283  HB2 ASP B 149     -10.584  11.278   5.381  1.00 90.31           H  
ATOM   3284  HB3 ASP B 149      -9.320  10.368   4.548  1.00 90.31           H  
ATOM   3285  N   VAL B 150     -10.720   9.357   8.222  1.00 89.27           N  
ATOM   3286  CA  VAL B 150     -11.667   8.333   8.689  1.00 89.27           C  
ATOM   3287  C   VAL B 150     -12.987   8.517   7.942  1.00 89.27           C  
ATOM   3288  O   VAL B 150     -13.764   9.403   8.291  1.00 89.27           O  
ATOM   3289  CB  VAL B 150     -11.877   8.387  10.218  1.00 89.27           C  
ATOM   3290  CG1 VAL B 150     -12.807   7.258  10.688  1.00 89.27           C  
ATOM   3291  CG2 VAL B 150     -10.561   8.262  11.003  1.00 89.27           C  
ATOM   3292  H   VAL B 150     -10.668  10.233   8.722  1.00 89.27           H  
ATOM   3293  HA  VAL B 150     -11.274   7.348   8.441  1.00 89.27           H  
ATOM   3294  HB  VAL B 150     -12.327   9.342  10.488  1.00 89.27           H  
ATOM   3295 HG11 VAL B 150     -12.917   7.290  11.772  1.00 89.27           H  
ATOM   3296 HG12 VAL B 150     -12.398   6.290  10.396  1.00 89.27           H  
ATOM   3297 HG13 VAL B 150     -13.792   7.370  10.237  1.00 89.27           H  
ATOM   3298 HG21 VAL B 150      -9.880   9.067  10.729  1.00 89.27           H  
ATOM   3299 HG22 VAL B 150     -10.083   7.306  10.790  1.00 89.27           H  
ATOM   3300 HG23 VAL B 150     -10.758   8.331  12.072  1.00 89.27           H  
ATOM   3301  N   VAL B 151     -13.242   7.683   6.931  1.00 87.97           N  
ATOM   3302  CA  VAL B 151     -14.473   7.749   6.123  1.00 87.97           C  
ATOM   3303  C   VAL B 151     -15.660   7.194   6.913  1.00 87.97           C  
ATOM   3304  O   VAL B 151     -16.706   7.826   7.026  1.00 87.97           O  
ATOM   3305  CB  VAL B 151     -14.308   6.989   4.792  1.00 87.97           C  
ATOM   3306  CG1 VAL B 151     -15.577   7.114   3.951  1.00 87.97           C  
ATOM   3307  CG2 VAL B 151     -13.120   7.512   3.970  1.00 87.97           C  
ATOM   3308  H   VAL B 151     -12.553   6.983   6.697  1.00 87.97           H  
ATOM   3309  HA  VAL B 151     -14.694   8.791   5.892  1.00 87.97           H  
ATOM   3310  HB  VAL B 151     -14.135   5.934   5.002  1.00 87.97           H  
ATOM   3311 HG11 VAL B 151     -15.454   6.585   3.005  1.00 87.97           H  
ATOM   3312 HG12 VAL B 151     -16.440   6.682   4.457  1.00 87.97           H  
ATOM   3313 HG13 VAL B 151     -15.789   8.159   3.727  1.00 87.97           H  
ATOM   3314 HG21 VAL B 151     -13.049   6.957   3.035  1.00 87.97           H  
ATOM   3315 HG22 VAL B 151     -13.263   8.569   3.744  1.00 87.97           H  
ATOM   3316 HG23 VAL B 151     -12.187   7.383   4.518  1.00 87.97           H  
ATOM   3317  N   ASN B 152     -15.485   6.015   7.513  1.00 85.47           N  
ATOM   3318  CA  ASN B 152     -16.446   5.400   8.427  1.00 85.47           C  
ATOM   3319  C   ASN B 152     -15.716   4.494   9.437  1.00 85.47           C  
ATOM   3320  O   ASN B 152     -14.493   4.377   9.420  1.00 85.47           O  
ATOM   3321  CB  ASN B 152     -17.546   4.682   7.612  1.00 85.47           C  
ATOM   3322  CG  ASN B 152     -17.047   3.547   6.735  1.00 85.47           C  
ATOM   3323  ND2 ASN B 152     -17.343   3.572   5.455  1.00 85.47           N  
ATOM   3324  OD1 ASN B 152     -16.405   2.617   7.202  1.00 85.47           O  
ATOM   3325  H   ASN B 152     -14.578   5.579   7.431  1.00 85.47           H  
ATOM   3326  HA  ASN B 152     -16.924   6.192   9.003  1.00 85.47           H  
ATOM   3327  HB2 ASN B 152     -18.043   5.420   6.983  1.00 85.47           H  
ATOM   3328  HB3 ASN B 152     -18.303   4.277   8.285  1.00 85.47           H  
ATOM   3329 HD21 ASN B 152     -17.839   4.354   5.052  1.00 85.47           H  
ATOM   3330 HD22 ASN B 152     -17.035   2.821   4.854  1.00 85.47           H  
ATOM   3331  N   GLU B 153     -16.446   3.835  10.339  1.00 86.11           N  
ATOM   3332  CA  GLU B 153     -15.862   2.977  11.388  1.00 86.11           C  
ATOM   3333  C   GLU B 153     -15.060   1.762  10.880  1.00 86.11           C  
ATOM   3334  O   GLU B 153     -14.320   1.154  11.656  1.00 86.11           O  
ATOM   3335  CB  GLU B 153     -16.989   2.513  12.321  1.00 86.11           C  
ATOM   3336  CG  GLU B 153     -17.980   1.558  11.613  1.00 86.11           C  
ATOM   3337  CD  GLU B 153     -19.468   1.872  11.810  1.00 86.11           C  
ATOM   3338  OE1 GLU B 153     -20.271   0.987  11.434  1.00 86.11           O  
ATOM   3339  OE2 GLU B 153     -19.795   2.976  12.299  1.00 86.11           O1-
ATOM   3340  H   GLU B 153     -17.450   3.945  10.327  1.00 86.11           H  
ATOM   3341  HA  GLU B 153     -15.166   3.580  11.970  1.00 86.11           H  
ATOM   3342  HB2 GLU B 153     -17.482   3.405  12.707  1.00 86.11           H  
ATOM   3343  HB3 GLU B 153     -16.554   1.995  13.176  1.00 86.11           H  
ATOM   3344  HG2 GLU B 153     -17.779   0.547  11.967  1.00 86.11           H  
ATOM   3345  HG3 GLU B 153     -17.798   1.561  10.538  1.00 86.11           H  
ATOM   3346  N   LYS B 154     -15.208   1.397   9.600  1.00 91.16           N  
ATOM   3347  CA  LYS B 154     -14.534   0.261   8.958  1.00 91.16           C  
ATOM   3348  C   LYS B 154     -13.655   0.662   7.776  1.00 91.16           C  
ATOM   3349  O   LYS B 154     -13.034  -0.221   7.197  1.00 91.16           O  
ATOM   3350  CB  LYS B 154     -15.572  -0.769   8.486  1.00 91.16           C  
ATOM   3351  CG  LYS B 154     -16.388  -1.401   9.619  1.00 91.16           C  
ATOM   3352  CD  LYS B 154     -17.195  -2.557   9.024  1.00 91.16           C  
ATOM   3353  CE  LYS B 154     -18.178  -3.167  10.021  1.00 91.16           C  
ATOM   3354  NZ  LYS B 154     -18.943  -4.243   9.345  1.00 91.16           N1+
ATOM   3355  H   LYS B 154     -15.823   1.955   9.024  1.00 91.16           H  
ATOM   3356  HA  LYS B 154     -13.865  -0.219   9.672  1.00 91.16           H  
ATOM   3357  HB2 LYS B 154     -15.050  -1.568   7.960  1.00 91.16           H  
ATOM   3358  HB3 LYS B 154     -16.249  -0.293   7.776  1.00 91.16           H  
ATOM   3359  HG2 LYS B 154     -17.068  -0.661  10.040  1.00 91.16           H  
ATOM   3360  HG3 LYS B 154     -15.724  -1.777  10.397  1.00 91.16           H  
ATOM   3361  HD2 LYS B 154     -17.748  -2.185   8.161  1.00 91.16           H  
ATOM   3362  HD3 LYS B 154     -16.507  -3.326   8.673  1.00 91.16           H  
ATOM   3363  HE2 LYS B 154     -18.854  -2.383  10.362  1.00 91.16           H  
ATOM   3364  HE3 LYS B 154     -17.628  -3.560  10.877  1.00 91.16           H  
ATOM   3365  HZ1 LYS B 154     -18.333  -4.985   9.032  1.00 91.16           H  
ATOM   3366  HZ2 LYS B 154     -19.351  -3.883   8.495  1.00 91.16           H  
ATOM   3367  HZ3 LYS B 154     -19.695  -4.611   9.910  1.00 91.16           H  
ATOM   3368  N   THR B 155     -13.599   1.942   7.409  1.00 92.99           N  
ATOM   3369  CA  THR B 155     -12.935   2.411   6.186  1.00 92.99           C  
ATOM   3370  C   THR B 155     -12.103   3.651   6.471  1.00 92.99           C  
ATOM   3371  O   THR B 155     -12.615   4.655   6.970  1.00 92.99           O  
ATOM   3372  CB  THR B 155     -13.941   2.720   5.067  1.00 92.99           C  
ATOM   3373  CG2 THR B 155     -13.243   2.969   3.734  1.00 92.99           C  
ATOM   3374  OG1 THR B 155     -14.832   1.638   4.899  1.00 92.99           O  
ATOM   3375  H   THR B 155     -14.102   2.623   7.959  1.00 92.99           H  
ATOM   3376  HA  THR B 155     -12.272   1.629   5.815  1.00 92.99           H  
ATOM   3377  HB  THR B 155     -14.520   3.604   5.333  1.00 92.99           H  
ATOM   3378  HG1 THR B 155     -15.388   1.637   5.681  1.00 92.99           H  
ATOM   3379 HG21 THR B 155     -12.659   3.888   3.779  1.00 92.99           H  
ATOM   3380 HG22 THR B 155     -12.585   2.131   3.504  1.00 92.99           H  
ATOM   3381 HG23 THR B 155     -13.986   3.072   2.944  1.00 92.99           H  
ATOM   3382  N   LEU B 156     -10.824   3.587   6.112  1.00 94.64           N  
ATOM   3383  CA  LEU B 156      -9.897   4.711   6.139  1.00 94.64           C  
ATOM   3384  C   LEU B 156      -9.468   5.034   4.713  1.00 94.64           C  
ATOM   3385  O   LEU B 156      -9.212   4.135   3.913  1.00 94.64           O  
ATOM   3386  CB  LEU B 156      -8.663   4.389   7.001  1.00 94.64           C  
ATOM   3387  CG  LEU B 156      -8.962   3.975   8.447  1.00 94.64           C  
ATOM   3388  CD1 LEU B 156      -7.664   3.588   9.154  1.00 94.64           C  
ATOM   3389  CD2 LEU B 156      -9.635   5.097   9.229  1.00 94.64           C  
ATOM   3390  H   LEU B 156     -10.506   2.750   5.645  1.00 94.64           H  
ATOM   3391  HA  LEU B 156     -10.388   5.593   6.549  1.00 94.64           H  
ATOM   3392  HB2 LEU B 156      -8.110   3.582   6.521  1.00 94.64           H  
ATOM   3393  HB3 LEU B 156      -8.014   5.265   7.013  1.00 94.64           H  
ATOM   3394  HG  LEU B 156      -9.632   3.116   8.443  1.00 94.64           H  
ATOM   3395 HD11 LEU B 156      -6.967   4.426   9.146  1.00 94.64           H  
ATOM   3396 HD12 LEU B 156      -7.874   3.304  10.185  1.00 94.64           H  
ATOM   3397 HD13 LEU B 156      -7.215   2.735   8.646  1.00 94.64           H  
ATOM   3398 HD21 LEU B 156     -10.638   5.254   8.834  1.00 94.64           H  
ATOM   3399 HD22 LEU B 156      -9.718   4.817  10.279  1.00 94.64           H  
ATOM   3400 HD23 LEU B 156      -9.051   6.013   9.134  1.00 94.64           H  
ATOM   3401  N   LEU B 157      -9.325   6.315   4.414  1.00 94.78           N  
ATOM   3402  CA  LEU B 157      -8.641   6.777   3.221  1.00 94.78           C  
ATOM   3403  C   LEU B 157      -7.253   7.271   3.626  1.00 94.78           C  
ATOM   3404  O   LEU B 157      -7.117   8.107   4.518  1.00 94.78           O  
ATOM   3405  CB  LEU B 157      -9.493   7.857   2.548  1.00 94.78           C  
ATOM   3406  CG  LEU B 157      -8.879   8.366   1.234  1.00 94.78           C  
ATOM   3407  CD1 LEU B 157      -9.090   7.372   0.092  1.00 94.78           C  
ATOM   3408  CD2 LEU B 157      -9.514   9.697   0.867  1.00 94.78           C  
ATOM   3409  H   LEU B 157      -9.548   7.006   5.117  1.00 94.78           H  
ATOM   3410  HA  LEU B 157      -8.522   5.952   2.519  1.00 94.78           H  
ATOM   3411  HB2 LEU B 157     -10.490   7.465   2.349  1.00 94.78           H  
ATOM   3412  HB3 LEU B 157      -9.599   8.689   3.244  1.00 94.78           H  
ATOM   3413  HG  LEU B 157      -7.809   8.536   1.356  1.00 94.78           H  
ATOM   3414 HD11 LEU B 157      -8.676   7.780  -0.830  1.00 94.78           H  
ATOM   3415 HD12 LEU B 157     -10.155   7.186  -0.049  1.00 94.78           H  
ATOM   3416 HD13 LEU B 157      -8.586   6.431   0.310  1.00 94.78           H  
ATOM   3417 HD21 LEU B 157     -10.599   9.602   0.824  1.00 94.78           H  
ATOM   3418 HD22 LEU B 157      -9.125  10.048  -0.089  1.00 94.78           H  
ATOM   3419 HD23 LEU B 157      -9.244  10.415   1.642  1.00 94.78           H  
ATOM   3420  N   LEU B 158      -6.222   6.758   2.961  1.00 94.58           N  
ATOM   3421  CA  LEU B 158      -4.862   7.259   3.095  1.00 94.58           C  
ATOM   3422  C   LEU B 158      -4.501   8.077   1.859  1.00 94.58           C  
ATOM   3423  O   LEU B 158      -4.609   7.561   0.751  1.00 94.58           O  
ATOM   3424  CB  LEU B 158      -3.876   6.104   3.289  1.00 94.58           C  
ATOM   3425  CG  LEU B 158      -4.154   5.146   4.454  1.00 94.58           C  
ATOM   3426  CD1 LEU B 158      -2.991   4.157   4.522  1.00 94.58           C  
ATOM   3427  CD2 LEU B 158      -4.240   5.868   5.797  1.00 94.58           C  
ATOM   3428  H   LEU B 158      -6.402   6.064   2.250  1.00 94.58           H  
ATOM   3429  HA  LEU B 158      -4.795   7.906   3.970  1.00 94.58           H  
ATOM   3430  HB2 LEU B 158      -2.900   6.557   3.462  1.00 94.58           H  
ATOM   3431  HB3 LEU B 158      -3.827   5.525   2.367  1.00 94.58           H  
ATOM   3432  HG  LEU B 158      -5.082   4.603   4.276  1.00 94.58           H  
ATOM   3433 HD11 LEU B 158      -3.119   3.500   5.383  1.00 94.58           H  
ATOM   3434 HD12 LEU B 158      -2.955   3.561   3.610  1.00 94.58           H  
ATOM   3435 HD13 LEU B 158      -2.050   4.690   4.653  1.00 94.58           H  
ATOM   3436 HD21 LEU B 158      -4.358   5.141   6.600  1.00 94.58           H  
ATOM   3437 HD22 LEU B 158      -5.108   6.528   5.803  1.00 94.58           H  
ATOM   3438 HD23 LEU B 158      -3.336   6.455   5.963  1.00 94.58           H  
ATOM   3439  N   THR B 159      -4.031   9.311   2.041  1.00 91.81           N  
ATOM   3440  CA  THR B 159      -3.602  10.198   0.946  1.00 91.81           C  
ATOM   3441  C   THR B 159      -2.148  10.627   1.147  1.00 91.81           C  
ATOM   3442  O   THR B 159      -1.821  11.253   2.151  1.00 91.81           O  
ATOM   3443  CB  THR B 159      -4.522  11.425   0.827  1.00 91.81           C  
ATOM   3444  CG2 THR B 159      -4.223  12.240  -0.433  1.00 91.81           C  
ATOM   3445  OG1 THR B 159      -5.874  11.034   0.727  1.00 91.81           O  
ATOM   3446  H   THR B 159      -4.005   9.667   2.986  1.00 91.81           H  
ATOM   3447  HA  THR B 159      -3.671   9.661   0.001  1.00 91.81           H  
ATOM   3448  HB  THR B 159      -4.406  12.063   1.703  1.00 91.81           H  
ATOM   3449  HG1 THR B 159      -6.213  10.906   1.615  1.00 91.81           H  
ATOM   3450 HG21 THR B 159      -4.287  11.600  -1.313  1.00 91.81           H  
ATOM   3451 HG22 THR B 159      -3.225  12.672  -0.370  1.00 91.81           H  
ATOM   3452 HG23 THR B 159      -4.950  13.048  -0.522  1.00 91.81           H  
ATOM   3453  N   SER B 160      -1.252  10.296   0.218  1.00 88.77           N  
ATOM   3454  CA  SER B 160       0.148  10.727   0.241  1.00 88.77           C  
ATOM   3455  C   SER B 160       0.317  12.167  -0.250  1.00 88.77           C  
ATOM   3456  O   SER B 160      -0.553  12.724  -0.923  1.00 88.77           O  
ATOM   3457  CB  SER B 160       1.053   9.750  -0.525  1.00 88.77           C  
ATOM   3458  OG  SER B 160       1.042   9.920  -1.931  1.00 88.77           O  
ATOM   3459  H   SER B 160      -1.582   9.843  -0.622  1.00 88.77           H  
ATOM   3460  HA  SER B 160       0.485  10.707   1.278  1.00 88.77           H  
ATOM   3461  HB2 SER B 160       0.767   8.726  -0.283  1.00 88.77           H  
ATOM   3462  HB3 SER B 160       2.076   9.897  -0.177  1.00 88.77           H  
ATOM   3463  HG  SER B 160       1.768   9.378  -2.248  1.00 88.77           H  
ATOM   3464  N   LEU B 161       1.467  12.771   0.066  1.00 81.27           N  
ATOM   3465  CA  LEU B 161       1.813  14.132  -0.371  1.00 81.27           C  
ATOM   3466  C   LEU B 161       1.858  14.275  -1.901  1.00 81.27           C  
ATOM   3467  O   LEU B 161       1.509  15.324  -2.429  1.00 81.27           O  
ATOM   3468  CB  LEU B 161       3.165  14.535   0.245  1.00 81.27           C  
ATOM   3469  CG  LEU B 161       3.158  14.682   1.778  1.00 81.27           C  
ATOM   3470  CD1 LEU B 161       4.578  14.953   2.271  1.00 81.27           C  
ATOM   3471  CD2 LEU B 161       2.255  15.825   2.249  1.00 81.27           C  
ATOM   3472  H   LEU B 161       2.120  12.281   0.661  1.00 81.27           H  
ATOM   3473  HA  LEU B 161       1.043  14.822  -0.027  1.00 81.27           H  
ATOM   3474  HB2 LEU B 161       3.471  15.488  -0.187  1.00 81.27           H  
ATOM   3475  HB3 LEU B 161       3.913  13.795  -0.039  1.00 81.27           H  
ATOM   3476  HG  LEU B 161       2.815  13.753   2.231  1.00 81.27           H  
ATOM   3477 HD11 LEU B 161       5.239  14.136   1.980  1.00 81.27           H  
ATOM   3478 HD12 LEU B 161       4.586  15.040   3.357  1.00 81.27           H  
ATOM   3479 HD13 LEU B 161       4.954  15.883   1.843  1.00 81.27           H  
ATOM   3480 HD21 LEU B 161       1.213  15.611   2.013  1.00 81.27           H  
ATOM   3481 HD22 LEU B 161       2.555  16.756   1.767  1.00 81.27           H  
ATOM   3482 HD23 LEU B 161       2.346  15.944   3.328  1.00 81.27           H  
ATOM   3483  N   ASN B 162       2.184  13.199  -2.622  1.00 78.61           N  
ATOM   3484  CA  ASN B 162       2.179  13.164  -4.090  1.00 78.61           C  
ATOM   3485  C   ASN B 162       0.781  12.874  -4.675  1.00 78.61           C  
ATOM   3486  O   ASN B 162       0.661  12.446  -5.824  1.00 78.61           O  
ATOM   3487  CB  ASN B 162       3.253  12.172  -4.568  1.00 78.61           C  
ATOM   3488  CG  ASN B 162       4.659  12.579  -4.164  1.00 78.61           C  
ATOM   3489  ND2 ASN B 162       5.546  11.628  -3.990  1.00 78.61           N  
ATOM   3490  OD1 ASN B 162       4.989  13.737  -3.984  1.00 78.61           O  
ATOM   3491  H   ASN B 162       2.420  12.353  -2.123  1.00 78.61           H  
ATOM   3492  HA  ASN B 162       2.456  14.153  -4.454  1.00 78.61           H  
ATOM   3493  HB2 ASN B 162       3.031  11.181  -4.172  1.00 78.61           H  
ATOM   3494  HB3 ASN B 162       3.238  12.117  -5.657  1.00 78.61           H  
ATOM   3495 HD21 ASN B 162       6.475  11.940  -3.746  1.00 78.61           H  
ATOM   3496 HD22 ASN B 162       5.302  10.657  -4.117  1.00 78.61           H  
ATOM   3497  N   HIS B 163      -0.274  13.060  -3.872  1.00 72.84           N  
ATOM   3498  CA  HIS B 163      -1.681  12.811  -4.200  1.00 72.84           C  
ATOM   3499  C   HIS B 163      -2.027  11.359  -4.572  1.00 72.84           C  
ATOM   3500  O   HIS B 163      -3.113  11.083  -5.098  1.00 72.84           O  
ATOM   3501  CB  HIS B 163      -2.158  13.805  -5.259  1.00 72.84           C  
ATOM   3502  CG  HIS B 163      -1.849  15.247  -4.978  1.00 72.84           C  
ATOM   3503  CD2 HIS B 163      -1.019  16.055  -5.706  1.00 72.84           C  
ATOM   3504  ND1 HIS B 163      -2.377  16.006  -3.962  1.00 72.84           N  
ATOM   3505  CE1 HIS B 163      -1.874  17.246  -4.074  1.00 72.84           C  
ATOM   3506  NE2 HIS B 163      -1.059  17.330  -5.136  1.00 72.84           N  
ATOM   3507  H   HIS B 163      -0.086  13.410  -2.943  1.00 72.84           H  
ATOM   3508  HA  HIS B 163      -2.244  13.016  -3.290  1.00 72.84           H  
ATOM   3509  HB2 HIS B 163      -1.693  13.538  -6.208  1.00 72.84           H  
ATOM   3510  HB3 HIS B 163      -3.239  13.708  -5.359  1.00 72.84           H  
ATOM   3511  HD1 HIS B 163      -2.940  15.668  -3.195  1.00 72.84           H  
ATOM   3512  HD2 HIS B 163      -0.454  15.763  -6.579  1.00 72.84           H  
ATOM   3513  HE1 HIS B 163      -2.066  18.061  -3.392  1.00 72.84           H  
ATOM   3514  N   GLY B 164      -1.132  10.418  -4.254  1.00 83.55           N  
ATOM   3515  CA  GLY B 164      -1.464   9.002  -4.226  1.00 83.55           C  
ATOM   3516  C   GLY B 164      -2.516   8.765  -3.151  1.00 83.55           C  
ATOM   3517  O   GLY B 164      -2.402   9.309  -2.059  1.00 83.55           O  
ATOM   3518  H   GLY B 164      -0.298  10.713  -3.767  1.00 83.55           H  
ATOM   3519  HA2 GLY B 164      -0.578   8.416  -3.981  1.00 83.55           H  
ATOM   3520  HA3 GLY B 164      -1.839   8.691  -5.201  1.00 83.55           H  
ATOM   3521  N   SER B 165      -3.547   7.982  -3.431  1.00 92.54           N  
ATOM   3522  CA  SER B 165      -4.541   7.617  -2.427  1.00 92.54           C  
ATOM   3523  C   SER B 165      -4.800   6.119  -2.448  1.00 92.54           C  
ATOM   3524  O   SER B 165      -4.613   5.462  -3.473  1.00 92.54           O  
ATOM   3525  CB  SER B 165      -5.815   8.461  -2.547  1.00 92.54           C  
ATOM   3526  OG  SER B 165      -6.424   8.305  -3.814  1.00 92.54           O  
ATOM   3527  H   SER B 165      -3.623   7.536  -4.334  1.00 92.54           H  
ATOM   3528  HA  SER B 165      -4.115   7.836  -1.448  1.00 92.54           H  
ATOM   3529  HB2 SER B 165      -5.566   9.511  -2.392  1.00 92.54           H  
ATOM   3530  HB3 SER B 165      -6.516   8.156  -1.771  1.00 92.54           H  
ATOM   3531  HG  SER B 165      -6.266   9.086  -4.350  1.00 92.54           H  
ATOM   3532  N   SER B 166      -5.161   5.572  -1.291  1.00 95.11           N  
ATOM   3533  CA  SER B 166      -5.521   4.167  -1.127  1.00 95.11           C  
ATOM   3534  C   SER B 166      -6.569   4.016  -0.038  1.00 95.11           C  
ATOM   3535  O   SER B 166      -6.447   4.633   1.024  1.00 95.11           O  
ATOM   3536  CB  SER B 166      -4.295   3.310  -0.785  1.00 95.11           C  
ATOM   3537  OG  SER B 166      -3.698   3.736   0.426  1.00 95.11           O  
ATOM   3538  H   SER B 166      -5.210   6.168  -0.477  1.00 95.11           H  
ATOM   3539  HA  SER B 166      -5.938   3.803  -2.066  1.00 95.11           H  
ATOM   3540  HB2 SER B 166      -4.603   2.269  -0.688  1.00 95.11           H  
ATOM   3541  HB3 SER B 166      -3.564   3.386  -1.590  1.00 95.11           H  
ATOM   3542  HG  SER B 166      -4.410   4.007   1.011  1.00 95.11           H  
ATOM   3543  N   VAL B 167      -7.554   3.152  -0.266  1.00 96.34           N  
ATOM   3544  CA  VAL B 167      -8.534   2.781   0.753  1.00 96.34           C  
ATOM   3545  C   VAL B 167      -8.007   1.614   1.592  1.00 96.34           C  
ATOM   3546  O   VAL B 167      -7.514   0.617   1.055  1.00 96.34           O  
ATOM   3547  CB  VAL B 167      -9.913   2.534   0.114  1.00 96.34           C  
ATOM   3548  CG1 VAL B 167      -9.982   1.287  -0.776  1.00 96.34           C  
ATOM   3549  CG2 VAL B 167     -11.005   2.455   1.181  1.00 96.34           C  
ATOM   3550  H   VAL B 167      -7.596   2.684  -1.160  1.00 96.34           H  
ATOM   3551  HA  VAL B 167      -8.661   3.632   1.423  1.00 96.34           H  
ATOM   3552  HB  VAL B 167     -10.141   3.396  -0.513  1.00 96.34           H  
ATOM   3553 HG11 VAL B 167      -9.903   0.381  -0.176  1.00 96.34           H  
ATOM   3554 HG12 VAL B 167      -9.175   1.294  -1.508  1.00 96.34           H  
ATOM   3555 HG13 VAL B 167     -10.930   1.279  -1.314  1.00 96.34           H  
ATOM   3556 HG21 VAL B 167     -10.854   1.583   1.817  1.00 96.34           H  
ATOM   3557 HG22 VAL B 167     -11.981   2.381   0.702  1.00 96.34           H  
ATOM   3558 HG23 VAL B 167     -10.986   3.356   1.793  1.00 96.34           H  
ATOM   3559  N   LEU B 168      -8.090   1.749   2.916  1.00 96.45           N  
ATOM   3560  CA  LEU B 168      -7.960   0.641   3.854  1.00 96.45           C  
ATOM   3561  C   LEU B 168      -9.340   0.290   4.397  1.00 96.45           C  
ATOM   3562  O   LEU B 168     -10.111   1.178   4.765  1.00 96.45           O  
ATOM   3563  CB  LEU B 168      -7.038   0.966   5.039  1.00 96.45           C  
ATOM   3564  CG  LEU B 168      -5.591   1.388   4.751  1.00 96.45           C  
ATOM   3565  CD1 LEU B 168      -4.846   1.474   6.085  1.00 96.45           C  
ATOM   3566  CD2 LEU B 168      -4.863   0.401   3.853  1.00 96.45           C  
ATOM   3567  H   LEU B 168      -8.501   2.599   3.274  1.00 96.45           H  
ATOM   3568  HA  LEU B 168      -7.560  -0.229   3.334  1.00 96.45           H  
ATOM   3569  HB2 LEU B 168      -7.508   1.746   5.638  1.00 96.45           H  
ATOM   3570  HB3 LEU B 168      -7.007   0.067   5.655  1.00 96.45           H  
ATOM   3571  HG  LEU B 168      -5.582   2.368   4.273  1.00 96.45           H  
ATOM   3572 HD11 LEU B 168      -5.007   0.566   6.666  1.00 96.45           H  
ATOM   3573 HD12 LEU B 168      -3.771   1.566   5.926  1.00 96.45           H  
ATOM   3574 HD13 LEU B 168      -5.211   2.327   6.657  1.00 96.45           H  
ATOM   3575 HD21 LEU B 168      -4.978  -0.615   4.232  1.00 96.45           H  
ATOM   3576 HD22 LEU B 168      -3.805   0.657   3.790  1.00 96.45           H  
ATOM   3577 HD23 LEU B 168      -5.290   0.491   2.854  1.00 96.45           H  
ATOM   3578  N   PHE B 169      -9.628  -0.996   4.526  1.00 95.50           N  
ATOM   3579  CA  PHE B 169     -10.845  -1.476   5.162  1.00 95.50           C  
ATOM   3580  C   PHE B 169     -10.539  -2.504   6.243  1.00 95.50           C  
ATOM   3581  O   PHE B 169      -9.538  -3.218   6.199  1.00 95.50           O  
ATOM   3582  CB  PHE B 169     -11.828  -1.993   4.114  1.00 95.50           C  
ATOM   3583  CG  PHE B 169     -11.280  -3.091   3.230  1.00 95.50           C  
ATOM   3584  CD1 PHE B 169     -10.611  -2.761   2.035  1.00 95.50           C  
ATOM   3585  CD2 PHE B 169     -11.460  -4.440   3.584  1.00 95.50           C  
ATOM   3586  CE1 PHE B 169     -10.153  -3.776   1.181  1.00 95.50           C  
ATOM   3587  CE2 PHE B 169     -10.993  -5.453   2.731  1.00 95.50           C  
ATOM   3588  CZ  PHE B 169     -10.346  -5.123   1.528  1.00 95.50           C  
ATOM   3589  H   PHE B 169      -8.968  -1.684   4.192  1.00 95.50           H  
ATOM   3590  HA  PHE B 169     -11.329  -0.635   5.658  1.00 95.50           H  
ATOM   3591  HB2 PHE B 169     -12.727  -2.351   4.614  1.00 95.50           H  
ATOM   3592  HB3 PHE B 169     -12.118  -1.154   3.481  1.00 95.50           H  
ATOM   3593  HD1 PHE B 169     -10.472  -1.728   1.755  1.00 95.50           H  
ATOM   3594  HD2 PHE B 169     -11.970  -4.705   4.498  1.00 95.50           H  
ATOM   3595  HE1 PHE B 169      -9.686  -3.524   0.240  1.00 95.50           H  
ATOM   3596  HE2 PHE B 169     -11.141  -6.490   2.994  1.00 95.50           H  
ATOM   3597  HZ  PHE B 169     -10.012  -5.908   0.866  1.00 95.50           H  
ATOM   3598  N   LYS B 170     -11.400  -2.545   7.252  1.00 92.91           N  
ATOM   3599  CA  LYS B 170     -11.346  -3.538   8.316  1.00 92.91           C  
ATOM   3600  C   LYS B 170     -11.848  -4.885   7.782  1.00 92.91           C  
ATOM   3601  O   LYS B 170     -12.925  -4.925   7.185  1.00 92.91           O  
ATOM   3602  CB  LYS B 170     -12.171  -3.009   9.492  1.00 92.91           C  
ATOM   3603  CG  LYS B 170     -12.265  -4.053  10.600  1.00 92.91           C  
ATOM   3604  CD  LYS B 170     -13.050  -3.531  11.794  1.00 92.91           C  
ATOM   3605  CE  LYS B 170     -13.127  -4.683  12.795  1.00 92.91           C  
ATOM   3606  NZ  LYS B 170     -13.555  -4.199  14.123  1.00 92.91           N1+
ATOM   3607  H   LYS B 170     -12.181  -1.905   7.222  1.00 92.91           H  
ATOM   3608  HA  LYS B 170     -10.312  -3.668   8.634  1.00 92.91           H  
ATOM   3609  HB2 LYS B 170     -11.700  -2.105   9.879  1.00 92.91           H  
ATOM   3610  HB3 LYS B 170     -13.176  -2.766   9.149  1.00 92.91           H  
ATOM   3611  HG2 LYS B 170     -12.802  -4.920  10.214  1.00 92.91           H  
ATOM   3612  HG3 LYS B 170     -11.264  -4.353  10.910  1.00 92.91           H  
ATOM   3613  HD2 LYS B 170     -12.537  -2.664  12.210  1.00 92.91           H  
ATOM   3614  HD3 LYS B 170     -14.052  -3.242  11.479  1.00 92.91           H  
ATOM   3615  HE2 LYS B 170     -13.800  -5.445  12.400  1.00 92.91           H  
ATOM   3616  HE3 LYS B 170     -12.137  -5.134  12.871  1.00 92.91           H  
ATOM   3617  HZ1 LYS B 170     -12.801  -3.620  14.465  1.00 92.91           H  
ATOM   3618  HZ2 LYS B 170     -13.663  -4.976  14.759  1.00 92.91           H  
ATOM   3619  HZ3 LYS B 170     -14.399  -3.649  14.052  1.00 92.91           H  
ATOM   3620  N   ASN B 171     -11.085  -5.949   8.047  1.00 80.46           N  
ATOM   3621  CA  ASN B 171     -11.512  -7.336   7.817  1.00 80.46           C  
ATOM   3622  C   ASN B 171     -12.648  -7.758   8.765  1.00 80.46           C  
ATOM   3623  O   ASN B 171     -12.616  -7.347   9.955  1.00 80.46           O  
ATOM   3624  CB  ASN B 171     -10.282  -8.264   7.919  1.00 80.46           C  
ATOM   3625  CG  ASN B 171     -10.468  -9.646   7.304  1.00 80.46           C  
ATOM   3626  ND2 ASN B 171      -9.564 -10.552   7.594  1.00 80.46           N  
ATOM   3627  OD1 ASN B 171     -11.349  -9.953   6.524  1.00 80.46           O  
ATOM   3628  OXT ASN B 171     -13.527  -8.499   8.288  1.00 80.46           O1-
ATOM   3629  H   ASN B 171     -10.216  -5.798   8.539  1.00 80.46           H  
ATOM   3630  HA  ASN B 171     -11.925  -7.417   6.812  1.00 80.46           H  
ATOM   3631  HB2 ASN B 171     -10.024  -8.382   8.971  1.00 80.46           H  
ATOM   3632  HB3 ASN B 171      -9.439  -7.803   7.405  1.00 80.46           H  
ATOM   3633 HD21 ASN B 171      -9.680 -11.430   7.108  1.00 80.46           H  
ATOM   3634 HD22 ASN B 171      -8.762 -10.301   8.155  1.00 80.46           H  
TER   
END
