# Supplementary material for: Vibrio cholerae’s ToxRS bile sensing system
Source: eLife. 2023 Sep 28;12:e88721. doi: 10.7554/eLife.88721 (PMC10624426; doi:10.7554/eLife.88721)
Supplement: Figure 10—source data 1. [file elife-88721-fig10-data1.zip › Vibrio_structures/atlanticus_00.pdb]

ATOM      1  N   PRO A   1       4.144   0.411 -29.393  1.00 32.46           N  
ATOM      2  H2  PRO A   1       4.251   0.271 -30.388  1.00 32.46           H  
ATOM      3  H3  PRO A   1       3.435  -0.208 -29.027  1.00 32.46           H  
ATOM      4  CA  PRO A   1       5.440   0.222 -28.704  1.00 32.46           C  
ATOM      5  HA  PRO A   1       6.026  -0.557 -29.193  1.00 32.46           H  
ATOM      6  C   PRO A   1       5.202  -0.221 -27.260  1.00 32.46           C  
ATOM      7  CB  PRO A   1       6.192   1.565 -28.791  1.00 32.46           C  
ATOM      8  HB2 PRO A   1       6.954   1.522 -29.570  1.00 32.46           H  
ATOM      9  HB3 PRO A   1       6.667   1.815 -27.843  1.00 32.46           H  
ATOM     10  O   PRO A   1       4.817   0.596 -26.431  1.00 32.46           O  
ATOM     11  CG  PRO A   1       5.122   2.603 -29.161  1.00 32.46           C  
ATOM     12  HG2 PRO A   1       5.299   2.990 -30.164  1.00 32.46           H  
ATOM     13  HG3 PRO A   1       5.101   3.426 -28.446  1.00 32.46           H  
ATOM     14  CD  PRO A   1       3.811   1.821 -29.118  1.00 32.46           C  
ATOM     15  HD2 PRO A   1       3.088   2.222 -29.829  1.00 32.46           H  
ATOM     16  HD3 PRO A   1       3.400   1.901 -28.112  1.00 32.46           H  
ATOM     17  N   SER A   2       5.361  -1.515 -26.980  1.00 38.43           N  
ATOM     18  H   SER A   2       5.608  -2.193 -27.687  1.00 38.43           H  
ATOM     19  CA  SER A   2       5.363  -2.017 -25.606  1.00 38.43           C  
ATOM     20  HA  SER A   2       4.404  -1.808 -25.131  1.00 38.43           H  
ATOM     21  C   SER A   2       6.478  -1.279 -24.875  1.00 38.43           C  
ATOM     22  CB  SER A   2       5.614  -3.536 -25.581  1.00 38.43           C  
ATOM     23  HB2 SER A   2       5.224  -3.948 -24.651  1.00 38.43           H  
ATOM     24  HB3 SER A   2       6.684  -3.738 -25.628  1.00 38.43           H  
ATOM     25  O   SER A   2       7.638  -1.400 -25.276  1.00 38.43           O  
ATOM     26  OG  SER A   2       4.995  -4.165 -26.694  1.00 38.43           O  
ATOM     27  HG  SER A   2       4.895  -5.096 -26.486  1.00 38.43           H  
ATOM     28  N   GLN A   3       6.154  -0.441 -23.886  1.00 41.59           N  
ATOM     29  H   GLN A   3       5.192  -0.352 -23.591  1.00 41.59           H  
ATOM     30  CA  GLN A   3       7.208   0.085 -23.025  1.00 41.59           C  
ATOM     31  HA  GLN A   3       7.883   0.691 -23.629  1.00 41.59           H  
ATOM     32  C   GLN A   3       7.948  -1.138 -22.479  1.00 41.59           C  
ATOM     33  CB  GLN A   3       6.643   0.935 -21.876  1.00 41.59           C  
ATOM     34  HB2 GLN A   3       5.655   0.571 -21.594  1.00 41.59           H  
ATOM     35  HB3 GLN A   3       7.298   0.834 -21.011  1.00 41.59           H  
ATOM     36  O   GLN A   3       7.269  -2.050 -22.005  1.00 41.59           O  
ATOM     37  CG  GLN A   3       6.583   2.427 -22.238  1.00 41.59           C  
ATOM     38  HG2 GLN A   3       7.582   2.764 -22.516  1.00 41.59           H  
ATOM     39  HG3 GLN A   3       5.918   2.569 -23.090  1.00 41.59           H  
ATOM     40  CD  GLN A   3       6.080   3.285 -21.079  1.00 41.59           C  
ATOM     41  NE2 GLN A   3       6.438   4.549 -21.018  1.00 41.59           N  
ATOM     42 HE21 GLN A   3       6.042   5.064 -20.245  1.00 41.59           H  
ATOM     43 HE22 GLN A   3       7.021   4.973 -21.725  1.00 41.59           H  
ATOM     44  OE1 GLN A   3       5.355   2.846 -20.209  1.00 41.59           O  
ATOM     45  N   PRO A   4       9.287  -1.220 -22.588  1.00 44.93           N  
ATOM     46  CA  PRO A   4      10.027  -2.252 -21.887  1.00 44.93           C  
ATOM     47  HA  PRO A   4       9.700  -3.243 -22.200  1.00 44.93           H  
ATOM     48  C   PRO A   4       9.714  -2.045 -20.412  1.00 44.93           C  
ATOM     49  CB  PRO A   4      11.500  -2.046 -22.254  1.00 44.93           C  
ATOM     50  HB2 PRO A   4      11.746  -2.679 -23.107  1.00 44.93           H  
ATOM     51  HB3 PRO A   4      12.168  -2.263 -21.421  1.00 44.93           H  
ATOM     52  O   PRO A   4      10.208  -1.107 -19.785  1.00 44.93           O  
ATOM     53  CG  PRO A   4      11.578  -0.580 -22.679  1.00 44.93           C  
ATOM     54  HG2 PRO A   4      12.353  -0.416 -23.427  1.00 44.93           H  
ATOM     55  HG3 PRO A   4      11.760   0.042 -21.803  1.00 44.93           H  
ATOM     56  CD  PRO A   4      10.187  -0.278 -23.232  1.00 44.93           C  
ATOM     57  HD2 PRO A   4       9.923   0.754 -23.003  1.00 44.93           H  
ATOM     58  HD3 PRO A   4      10.171  -0.446 -24.309  1.00 44.93           H  
ATOM     59  N   THR A   5       8.789  -2.847 -19.897  1.00 53.05           N  
ATOM     60  H   THR A   5       8.280  -3.478 -20.500  1.00 53.05           H  
ATOM     61  CA  THR A   5       8.308  -2.740 -18.534  1.00 53.05           C  
ATOM     62  HA  THR A   5       8.045  -1.701 -18.334  1.00 53.05           H  
ATOM     63  C   THR A   5       9.498  -3.114 -17.681  1.00 53.05           C  
ATOM     64  CB  THR A   5       7.074  -3.630 -18.277  1.00 53.05           C  
ATOM     65  HB  THR A   5       7.288  -4.329 -17.468  1.00 53.05           H  
ATOM     66  O   THR A   5       9.891  -4.277 -17.617  1.00 53.05           O  
ATOM     67  CG2 THR A   5       5.877  -2.758 -17.903  1.00 53.05           C  
ATOM     68 HG21 THR A   5       5.692  -2.028 -18.691  1.00 53.05           H  
ATOM     69 HG22 THR A   5       4.984  -3.372 -17.788  1.00 53.05           H  
ATOM     70 HG23 THR A   5       6.074  -2.235 -16.967  1.00 53.05           H  
ATOM     71  OG1 THR A   5       6.693  -4.380 -19.410  1.00 53.05           O  
ATOM     72  HG1 THR A   5       5.858  -4.812 -19.216  1.00 53.05           H  
ATOM     73  N   HIS A   6      10.165  -2.102 -17.127  1.00 58.07           N  
ATOM     74  H   HIS A   6       9.888  -1.159 -17.360  1.00 58.07           H  
ATOM     75  CA  HIS A   6      11.349  -2.302 -16.312  1.00 58.07           C  
ATOM     76  HA  HIS A   6      12.067  -2.892 -16.882  1.00 58.07           H  
ATOM     77  C   HIS A   6      10.885  -3.103 -15.090  1.00 58.07           C  
ATOM     78  CB  HIS A   6      11.986  -0.944 -15.982  1.00 58.07           C  
ATOM     79  HB2 HIS A   6      11.659  -0.632 -14.990  1.00 58.07           H  
ATOM     80  HB3 HIS A   6      11.668  -0.195 -16.707  1.00 58.07           H  
ATOM     81  O   HIS A   6      10.181  -2.598 -14.215  1.00 58.07           O  
ATOM     82  CG  HIS A   6      13.483  -0.932 -15.932  1.00 58.07           C  
ATOM     83  CD2 HIS A   6      14.320  -0.403 -16.875  1.00 58.07           C  
ATOM     84  HD2 HIS A   6      14.021   0.038 -17.815  1.00 58.07           H  
ATOM     85  ND1 HIS A   6      14.261  -1.333 -14.870  1.00 58.07           N  
ATOM     86  HD1 HIS A   6      13.934  -1.704 -13.990  1.00 58.07           H  
ATOM     87  CE1 HIS A   6      15.540  -1.061 -15.174  1.00 58.07           C  
ATOM     88  HE1 HIS A   6      16.384  -1.249 -14.526  1.00 58.07           H  
ATOM     89  NE2 HIS A   6      15.627  -0.498 -16.389  1.00 58.07           N  
ATOM     90  N   ARG A   7      11.168  -4.406 -15.101  1.00 69.07           N  
ATOM     91  H   ARG A   7      11.640  -4.775 -15.915  1.00 69.07           H  
ATOM     92  CA  ARG A   7      10.756  -5.327 -14.044  1.00 69.07           C  
ATOM     93  HA  ARG A   7       9.741  -5.076 -13.733  1.00 69.07           H  
ATOM     94  C   ARG A   7      11.680  -5.100 -12.853  1.00 69.07           C  
ATOM     95  CB  ARG A   7      10.779  -6.782 -14.556  1.00 69.07           C  
ATOM     96  HB2 ARG A   7      10.662  -7.451 -13.703  1.00 69.07           H  
ATOM     97  HB3 ARG A   7      11.746  -6.987 -15.016  1.00 69.07           H  
ATOM     98  O   ARG A   7      12.898  -5.147 -13.017  1.00 69.07           O  
ATOM     99  CG  ARG A   7       9.654  -7.077 -15.569  1.00 69.07           C  
ATOM    100  HG2 ARG A   7       9.750  -6.410 -16.425  1.00 69.07           H  
ATOM    101  HG3 ARG A   7       8.690  -6.895 -15.094  1.00 69.07           H  
ATOM    102  CD  ARG A   7       9.691  -8.523 -16.089  1.00 69.07           C  
ATOM    103  HD2 ARG A   7       9.608  -9.202 -15.240  1.00 69.07           H  
ATOM    104  HD3 ARG A   7      10.648  -8.690 -16.584  1.00 69.07           H  
ATOM    105  NE  ARG A   7       8.595  -8.796 -17.047  1.00 69.07           N  
ATOM    106  HE  ARG A   7       8.043  -8.012 -17.365  1.00 69.07           H  
ATOM    107  NH1 ARG A   7       8.880 -11.065 -17.257  1.00 69.07           N  
ATOM    108 HH11 ARG A   7       8.568 -11.922 -17.691  1.00 69.07           H  
ATOM    109 HH12 ARG A   7       9.696 -11.013 -16.664  1.00 69.07           H  
ATOM    110  NH2 ARG A   7       7.225 -10.071 -18.363  1.00 69.07           N  
ATOM    111 HH21 ARG A   7       6.818 -10.930 -18.705  1.00 69.07           H  
ATOM    112 HH22 ARG A   7       6.713  -9.287 -18.740  1.00 69.07           H  
ATOM    113  CZ  ARG A   7       8.235  -9.967 -17.549  1.00 69.07           C  
ATOM    114  N   LEU A   8      11.110  -4.878 -11.668  1.00 78.61           N  
ATOM    115  H   LEU A   8      10.105  -4.798 -11.603  1.00 78.61           H  
ATOM    116  CA  LEU A   8      11.890  -4.892 -10.431  1.00 78.61           C  
ATOM    117  HA  LEU A   8      12.707  -4.176 -10.514  1.00 78.61           H  
ATOM    118  C   LEU A   8      12.503  -6.284 -10.267  1.00 78.61           C  
ATOM    119  CB  LEU A   8      11.024  -4.514  -9.215  1.00 78.61           C  
ATOM    120  HB2 LEU A   8      10.170  -5.190  -9.166  1.00 78.61           H  
ATOM    121  HB3 LEU A   8      11.618  -4.672  -8.314  1.00 78.61           H  
ATOM    122  O   LEU A   8      11.796  -7.297 -10.318  1.00 78.61           O  
ATOM    123  CG  LEU A   8      10.516  -3.060  -9.196  1.00 78.61           C  
ATOM    124  HG  LEU A   8       9.865  -2.894 -10.054  1.00 78.61           H  
ATOM    125  CD1 LEU A   8       9.718  -2.812  -7.919  1.00 78.61           C  
ATOM    126 HD11 LEU A   8       9.028  -3.634  -7.728  1.00 78.61           H  
ATOM    127 HD12 LEU A   8       9.172  -1.872  -7.998  1.00 78.61           H  
ATOM    128 HD13 LEU A   8      10.403  -2.741  -7.074  1.00 78.61           H  
ATOM    129  CD2 LEU A   8      11.654  -2.047  -9.216  1.00 78.61           C  
ATOM    130 HD21 LEU A   8      11.270  -1.043  -9.034  1.00 78.61           H  
ATOM    131 HD22 LEU A   8      12.365  -2.273  -8.422  1.00 78.61           H  
ATOM    132 HD23 LEU A   8      12.176  -2.058 -10.173  1.00 78.61           H  
ATOM    133  N   ASN A   9      13.825  -6.339 -10.128  1.00 83.66           N  
ATOM    134  H   ASN A   9      14.345  -5.476 -10.065  1.00 83.66           H  
ATOM    135  CA  ASN A   9      14.520  -7.593  -9.892  1.00 83.66           C  
ATOM    136  HA  ASN A   9      13.986  -8.402 -10.391  1.00 83.66           H  
ATOM    137  C   ASN A   9      14.510  -7.865  -8.391  1.00 83.66           C  
ATOM    138  CB  ASN A   9      15.936  -7.525 -10.484  1.00 83.66           C  
ATOM    139  HB2 ASN A   9      15.874  -7.207 -11.525  1.00 83.66           H  
ATOM    140  HB3 ASN A   9      16.534  -6.799  -9.933  1.00 83.66           H  
ATOM    141  O   ASN A   9      15.151  -7.140  -7.642  1.00 83.66           O  
ATOM    142  CG  ASN A   9      16.624  -8.877 -10.446  1.00 83.66           C  
ATOM    143  ND2 ASN A   9      17.864  -8.945 -10.865  1.00 83.66           N  
ATOM    144 HD21 ASN A   9      18.300  -9.853 -10.789  1.00 83.66           H  
ATOM    145 HD22 ASN A   9      18.352  -8.111 -11.159  1.00 83.66           H  
ATOM    146  OD1 ASN A   9      16.056  -9.892 -10.084  1.00 83.66           O  
ATOM    147  N   MET A  10      13.790  -8.885  -7.943  1.00 88.33           N  
ATOM    148  H   MET A  10      13.348  -9.502  -8.610  1.00 88.33           H  
ATOM    149  CA  MET A  10      13.597  -9.152  -6.518  1.00 88.33           C  
ATOM    150  HA  MET A  10      13.897  -8.273  -5.947  1.00 88.33           H  
ATOM    151  C   MET A  10      14.470 -10.323  -6.059  1.00 88.33           C  
ATOM    152  CB  MET A  10      12.110  -9.386  -6.218  1.00 88.33           C  
ATOM    153  HB2 MET A  10      11.775 -10.281  -6.742  1.00 88.33           H  
ATOM    154  HB3 MET A  10      12.005  -9.558  -5.146  1.00 88.33           H  
ATOM    155  O   MET A  10      14.562 -11.342  -6.740  1.00 88.33           O  
ATOM    156  CG  MET A  10      11.208  -8.208  -6.623  1.00 88.33           C  
ATOM    157  HG2 MET A  10      10.170  -8.479  -6.429  1.00 88.33           H  
ATOM    158  HG3 MET A  10      11.305  -8.046  -7.696  1.00 88.33           H  
ATOM    159  SD  MET A  10      11.557  -6.637  -5.785  1.00 88.33           S  
ATOM    160  CE  MET A  10      10.722  -6.882  -4.192  1.00 88.33           C  
ATOM    161  HE1 MET A  10      10.569  -7.944  -4.001  1.00 88.33           H  
ATOM    162  HE2 MET A  10       9.752  -6.385  -4.213  1.00 88.33           H  
ATOM    163  HE3 MET A  10      11.323  -6.449  -3.392  1.00 88.33           H  
ATOM    164  N   SER A  11      15.077 -10.198  -4.882  1.00 91.70           N  
ATOM    165  H   SER A  11      14.913  -9.348  -4.362  1.00 91.70           H  
ATOM    166  CA  SER A  11      15.892 -11.233  -4.240  1.00 91.70           C  
ATOM    167  HA  SER A  11      15.910 -12.115  -4.880  1.00 91.70           H  
ATOM    168  C   SER A  11      15.282 -11.644  -2.904  1.00 91.70           C  
ATOM    169  CB  SER A  11      17.343 -10.770  -4.083  1.00 91.70           C  
ATOM    170  HB2 SER A  11      17.940 -11.590  -3.684  1.00 91.70           H  
ATOM    171  HB3 SER A  11      17.742 -10.497  -5.061  1.00 91.70           H  
ATOM    172  O   SER A  11      14.725 -10.816  -2.187  1.00 91.70           O  
ATOM    173  OG  SER A  11      17.448  -9.666  -3.210  1.00 91.70           O  
ATOM    174  HG  SER A  11      16.859  -8.972  -3.515  1.00 91.70           H  
ATOM    175  N   LYS A  12      15.357 -12.937  -2.580  1.00 94.04           N  
ATOM    176  H   LYS A  12      15.883 -13.554  -3.183  1.00 94.04           H  
ATOM    177  CA  LYS A  12      14.773 -13.502  -1.361  1.00 94.04           C  
ATOM    178  HA  LYS A  12      14.112 -12.758  -0.916  1.00 94.04           H  
ATOM    179  C   LYS A  12      15.865 -13.817  -0.340  1.00 94.04           C  
ATOM    180  CB  LYS A  12      13.919 -14.725  -1.720  1.00 94.04           C  
ATOM    181  HB2 LYS A  12      14.569 -15.550  -2.010  1.00 94.04           H  
ATOM    182  HB3 LYS A  12      13.277 -14.471  -2.564  1.00 94.04           H  
ATOM    183  O   LYS A  12      16.828 -14.506  -0.668  1.00 94.04           O  
ATOM    184  CG  LYS A  12      13.030 -15.150  -0.547  1.00 94.04           C  
ATOM    185  HG2 LYS A  12      13.646 -15.373   0.324  1.00 94.04           H  
ATOM    186  HG3 LYS A  12      12.360 -14.326  -0.301  1.00 94.04           H  
ATOM    187  CD  LYS A  12      12.204 -16.393  -0.904  1.00 94.04           C  
ATOM    188  HD2 LYS A  12      11.640 -16.211  -1.819  1.00 94.04           H  
ATOM    189  HD3 LYS A  12      12.866 -17.249  -1.034  1.00 94.04           H  
ATOM    190  CE  LYS A  12      11.247 -16.625   0.259  1.00 94.04           C  
ATOM    191  HE2 LYS A  12      10.634 -15.726   0.318  1.00 94.04           H  
ATOM    192  HE3 LYS A  12      11.824 -16.702   1.181  1.00 94.04           H  
ATOM    193  NZ  LYS A  12      10.364 -17.802   0.113  1.00 94.04           N  
ATOM    194  HZ1 LYS A  12      10.916 -18.645   0.049  1.00 94.04           H  
ATOM    195  HZ2 LYS A  12       9.785 -17.866   0.938  1.00 94.04           H  
ATOM    196  HZ3 LYS A  12       9.773 -17.703  -0.700  1.00 94.04           H  
ATOM    197  N   VAL A  13      15.675 -13.367   0.893  1.00 93.60           N  
ATOM    198  H   VAL A  13      14.861 -12.792   1.055  1.00 93.60           H  
ATOM    199  CA  VAL A  13      16.528 -13.631   2.056  1.00 93.60           C  
ATOM    200  HA  VAL A  13      17.289 -14.365   1.793  1.00 93.60           H  
ATOM    201  C   VAL A  13      15.651 -14.211   3.159  1.00 93.60           C  
ATOM    202  CB  VAL A  13      17.237 -12.343   2.524  1.00 93.60           C  
ATOM    203  HB  VAL A  13      16.491 -11.601   2.808  1.00 93.60           H  
ATOM    204  O   VAL A  13      14.582 -13.679   3.440  1.00 93.60           O  
ATOM    205  CG1 VAL A  13      18.144 -12.608   3.732  1.00 93.60           C  
ATOM    206 HG11 VAL A  13      17.554 -12.929   4.591  1.00 93.60           H  
ATOM    207 HG12 VAL A  13      18.659 -11.690   4.014  1.00 93.60           H  
ATOM    208 HG13 VAL A  13      18.884 -13.372   3.495  1.00 93.60           H  
ATOM    209  CG2 VAL A  13      18.100 -11.751   1.399  1.00 93.60           C  
ATOM    210 HG21 VAL A  13      17.468 -11.414   0.577  1.00 93.60           H  
ATOM    211 HG22 VAL A  13      18.655 -10.889   1.770  1.00 93.60           H  
ATOM    212 HG23 VAL A  13      18.804 -12.498   1.032  1.00 93.60           H  
ATOM    213  N   ASN A  14      16.083 -15.303   3.782  1.00 93.66           N  
ATOM    214  H   ASN A  14      17.017 -15.639   3.595  1.00 93.66           H  
ATOM    215  CA  ASN A  14      15.376 -15.893   4.918  1.00 93.66           C  
ATOM    216  HA  ASN A  14      14.402 -15.421   5.051  1.00 93.66           H  
ATOM    217  C   ASN A  14      16.192 -15.647   6.191  1.00 93.66           C  
ATOM    218  CB  ASN A  14      15.142 -17.392   4.674  1.00 93.66           C  
ATOM    219  HB2 ASN A  14      14.586 -17.800   5.518  1.00 93.66           H  
ATOM    220  HB3 ASN A  14      16.112 -17.889   4.642  1.00 93.66           H  
ATOM    221  O   ASN A  14      17.405 -15.856   6.178  1.00 93.66           O  
ATOM    222  CG  ASN A  14      14.368 -17.720   3.406  1.00 93.66           C  
ATOM    223  ND2 ASN A  14      14.710 -18.819   2.774  1.00 93.66           N  
ATOM    224 HD21 ASN A  14      15.449 -19.395   3.151  1.00 93.66           H  
ATOM    225 HD22 ASN A  14      14.213 -19.035   1.921  1.00 93.66           H  
ATOM    226  OD1 ASN A  14      13.465 -17.038   2.947  1.00 93.66           O  
ATOM    227  N   ASP A  15      15.525 -15.258   7.275  1.00 90.22           N  
ATOM    228  H   ASP A  15      14.524 -15.135   7.215  1.00 90.22           H  
ATOM    229  CA  ASP A  15      16.109 -15.168   8.614  1.00 90.22           C  
ATOM    230  HA  ASP A  15      17.021 -15.764   8.655  1.00 90.22           H  
ATOM    231  C   ASP A  15      15.122 -15.725   9.641  1.00 90.22           C  
ATOM    232  CB  ASP A  15      16.486 -13.727   8.978  1.00 90.22           C  
ATOM    233  HB2 ASP A  15      15.610 -13.084   8.890  1.00 90.22           H  
ATOM    234  HB3 ASP A  15      17.259 -13.366   8.299  1.00 90.22           H  
ATOM    235  O   ASP A  15      13.989 -15.255   9.738  1.00 90.22           O  
ATOM    236  CG  ASP A  15      17.005 -13.700  10.419  1.00 90.22           C  
ATOM    237  OD1 ASP A  15      18.049 -14.348  10.654  1.00 90.22           O  
ATOM    238  OD2 ASP A  15      16.310 -13.143  11.297  1.00 90.22           O  
ATOM    239  N   LYS A  16      15.545 -16.734  10.409  1.00 88.73           N  
ATOM    240  H   LYS A  16      16.520 -16.986  10.337  1.00 88.73           H  
ATOM    241  CA  LYS A  16      14.688 -17.461  11.362  1.00 88.73           C  
ATOM    242  HA  LYS A  16      15.204 -18.373  11.664  1.00 88.73           H  
ATOM    243  C   LYS A  16      13.374 -17.918  10.702  1.00 88.73           C  
ATOM    244  CB  LYS A  16      14.460 -16.600  12.622  1.00 88.73           C  
ATOM    245  HB2 LYS A  16      13.854 -17.159  13.335  1.00 88.73           H  
ATOM    246  HB3 LYS A  16      13.901 -15.711  12.328  1.00 88.73           H  
ATOM    247  O   LYS A  16      13.387 -18.757   9.805  1.00 88.73           O  
ATOM    248  CG  LYS A  16      15.733 -16.141  13.338  1.00 88.73           C  
ATOM    249  HG2 LYS A  16      16.434 -15.710  12.623  1.00 88.73           H  
ATOM    250  HG3 LYS A  16      16.207 -16.982  13.845  1.00 88.73           H  
ATOM    251  CD  LYS A  16      15.337 -15.061  14.348  1.00 88.73           C  
ATOM    252  HD2 LYS A  16      14.735 -14.316  13.827  1.00 88.73           H  
ATOM    253  HD3 LYS A  16      14.741 -15.488  15.155  1.00 88.73           H  
ATOM    254  CE  LYS A  16      16.575 -14.367  14.907  1.00 88.73           C  
ATOM    255  HE2 LYS A  16      17.318 -14.311  14.111  1.00 88.73           H  
ATOM    256  HE3 LYS A  16      16.983 -14.948  15.733  1.00 88.73           H  
ATOM    257  NZ  LYS A  16      16.225 -12.988  15.322  1.00 88.73           N  
ATOM    258  HZ1 LYS A  16      15.432 -12.973  15.948  1.00 88.73           H  
ATOM    259  HZ2 LYS A  16      17.015 -12.497  15.716  1.00 88.73           H  
ATOM    260  HZ3 LYS A  16      15.954 -12.466  14.501  1.00 88.73           H  
ATOM    261  N   THR A  17      12.245 -17.384  11.166  1.00 89.72           N  
ATOM    262  H   THR A  17      12.327 -16.670  11.876  1.00 89.72           H  
ATOM    263  CA  THR A  17      10.888 -17.646  10.671  1.00 89.72           C  
ATOM    264  HA  THR A  17      10.875 -18.593  10.132  1.00 89.72           H  
ATOM    265  C   THR A  17      10.400 -16.576   9.692  1.00 89.72           C  
ATOM    266  CB  THR A  17       9.912 -17.752  11.851  1.00 89.72           C  
ATOM    267  HB  THR A  17       8.899 -17.892  11.473  1.00 89.72           H  
ATOM    268  O   THR A  17       9.281 -16.676   9.190  1.00 89.72           O  
ATOM    269  CG2 THR A  17      10.256 -18.912  12.784  1.00 89.72           C  
ATOM    270 HG21 THR A  17      10.296 -19.839  12.211  1.00 89.72           H  
ATOM    271 HG22 THR A  17       9.479 -19.006  13.542  1.00 89.72           H  
ATOM    272 HG23 THR A  17      11.218 -18.747  13.270  1.00 89.72           H  
ATOM    273  OG1 THR A  17       9.974 -16.574  12.624  1.00 89.72           O  
ATOM    274  HG1 THR A  17       9.902 -16.821  13.549  1.00 89.72           H  
ATOM    275  N   ASN A  18      11.223 -15.566   9.406  1.00 93.10           N  
ATOM    276  H   ASN A  18      12.161 -15.580   9.781  1.00 93.10           H  
ATOM    277  CA  ASN A  18      10.897 -14.456   8.528  1.00 93.10           C  
ATOM    278  HA  ASN A  18       9.811 -14.396   8.453  1.00 93.10           H  
ATOM    279  C   ASN A  18      11.465 -14.666   7.126  1.00 93.10           C  
ATOM    280  CB  ASN A  18      11.400 -13.134   9.118  1.00 93.10           C  
ATOM    281  HB2 ASN A  18      12.489 -13.128   9.098  1.00 93.10           H  
ATOM    282  HB3 ASN A  18      11.042 -12.301   8.513  1.00 93.10           H  
ATOM    283  O   ASN A  18      12.540 -15.234   6.916  1.00 93.10           O  
ATOM    284  CG  ASN A  18      10.924 -12.918  10.535  1.00 93.10           C  
ATOM    285  ND2 ASN A  18      11.854 -12.783  11.450  1.00 93.10           N  
ATOM    286 HD21 ASN A  18      12.833 -12.829  11.205  1.00 93.10           H  
ATOM    287 HD22 ASN A  18      11.569 -12.610  12.403  1.00 93.10           H  
ATOM    288  OD1 ASN A  18       9.735 -12.898  10.818  1.00 93.10           O  
ATOM    289  N   THR A  19      10.744 -14.133   6.152  1.00 95.63           N  
ATOM    290  H   THR A  19       9.902 -13.642   6.414  1.00 95.63           H  
ATOM    291  CA  THR A  19      11.183 -14.050   4.762  1.00 95.63           C  
ATOM    292  HA  THR A  19      12.178 -14.478   4.636  1.00 95.63           H  
ATOM    293  C   THR A  19      11.218 -12.591   4.347  1.00 95.63           C  
ATOM    294  CB  THR A  19      10.204 -14.810   3.875  1.00 95.63           C  
ATOM    295  HB  THR A  19       9.196 -14.463   4.102  1.00 95.63           H  
ATOM    296  O   THR A  19      10.255 -11.870   4.571  1.00 95.63           O  
ATOM    297  CG2 THR A  19      10.444 -14.580   2.396  1.00 95.63           C  
ATOM    298 HG21 THR A  19      10.255 -13.538   2.136  1.00 95.63           H  
ATOM    299 HG22 THR A  19       9.711 -15.181   1.858  1.00 95.63           H  
ATOM    300 HG23 THR A  19      11.476 -14.833   2.156  1.00 95.63           H  
ATOM    301  OG1 THR A  19      10.285 -16.202   4.093  1.00 95.63           O  
ATOM    302  HG1 THR A  19      10.138 -16.324   5.034  1.00 95.63           H  
ATOM    303  N   PHE A  20      12.267 -12.173   3.653  1.00 96.00           N  
ATOM    304  H   PHE A  20      13.046 -12.803   3.526  1.00 96.00           H  
ATOM    305  CA  PHE A  20      12.398 -10.840   3.085  1.00 96.00           C  
ATOM    306  HA  PHE A  20      11.495 -10.260   3.273  1.00 96.00           H  
ATOM    307  C   PHE A  20      12.599 -10.949   1.579  1.00 96.00           C  
ATOM    308  CB  PHE A  20      13.565 -10.109   3.747  1.00 96.00           C  
ATOM    309  HB2 PHE A  20      13.624  -9.114   3.306  1.00 96.00           H  
ATOM    310  HB3 PHE A  20      14.494 -10.631   3.515  1.00 96.00           H  
ATOM    311  O   PHE A  20      13.510 -11.626   1.111  1.00 96.00           O  
ATOM    312  CG  PHE A  20      13.445  -9.979   5.253  1.00 96.00           C  
ATOM    313  CD1 PHE A  20      12.903  -8.811   5.820  1.00 96.00           C  
ATOM    314  HD1 PHE A  20      12.581  -7.998   5.186  1.00 96.00           H  
ATOM    315  CD2 PHE A  20      13.886 -11.021   6.092  1.00 96.00           C  
ATOM    316  HD2 PHE A  20      14.322 -11.914   5.669  1.00 96.00           H  
ATOM    317  CE1 PHE A  20      12.775  -8.696   7.214  1.00 96.00           C  
ATOM    318  HE1 PHE A  20      12.338  -7.808   7.646  1.00 96.00           H  
ATOM    319  CE2 PHE A  20      13.759 -10.902   7.486  1.00 96.00           C  
ATOM    320  HE2 PHE A  20      14.099 -11.699   8.131  1.00 96.00           H  
ATOM    321  CZ  PHE A  20      13.201  -9.742   8.049  1.00 96.00           C  
ATOM    322  HZ  PHE A  20      13.107  -9.653   9.121  1.00 96.00           H  
ATOM    323  N   THR A  21      11.747 -10.286   0.810  1.00 95.89           N  
ATOM    324  H   THR A  21      11.000  -9.774   1.257  1.00 95.89           H  
ATOM    325  CA  THR A  21      11.853 -10.193  -0.645  1.00 95.89           C  
ATOM    326  HA  THR A  21      12.664 -10.828  -1.001  1.00 95.89           H  
ATOM    327  C   THR A  21      12.168  -8.746  -0.994  1.00 95.89           C  
ATOM    328  CB  THR A  21      10.564 -10.673  -1.318  1.00 95.89           C  
ATOM    329  HB  THR A  21       9.759  -9.970  -1.103  1.00 95.89           H  
ATOM    330  O   THR A  21      11.299  -7.887  -0.880  1.00 95.89           O  
ATOM    331  CG2 THR A  21      10.740 -10.805  -2.824  1.00 95.89           C  
ATOM    332 HG21 THR A  21      11.529 -11.522  -3.048  1.00 95.89           H  
ATOM    333 HG22 THR A  21      11.009  -9.831  -3.234  1.00 95.89           H  
ATOM    334 HG23 THR A  21       9.804 -11.135  -3.275  1.00 95.89           H  
ATOM    335  OG1 THR A  21      10.194 -11.946  -0.832  1.00 95.89           O  
ATOM    336  HG1 THR A  21       9.919 -11.791   0.074  1.00 95.89           H  
ATOM    337  N   ILE A  22      13.410  -8.458  -1.371  1.00 94.99           N  
ATOM    338  H   ILE A  22      14.066  -9.215  -1.504  1.00 94.99           H  
ATOM    339  CA  ILE A  22      13.898  -7.087  -1.552  1.00 94.99           C  
ATOM    340  HA  ILE A  22      13.085  -6.408  -1.297  1.00 94.99           H  
ATOM    341  C   ILE A  22      14.273  -6.791  -3.000  1.00 94.99           C  
ATOM    342  CB  ILE A  22      15.045  -6.746  -0.579  1.00 94.99           C  
ATOM    343  HB  ILE A  22      15.222  -5.675  -0.677  1.00 94.99           H  
ATOM    344  O   ILE A  22      14.689  -7.694  -3.729  1.00 94.99           O  
ATOM    345  CG1 ILE A  22      16.366  -7.476  -0.905  1.00 94.99           C  
ATOM    346 HG12 ILE A  22      16.304  -8.518  -0.589  1.00 94.99           H  
ATOM    347 HG13 ILE A  22      16.551  -7.457  -1.979  1.00 94.99           H  
ATOM    348  CG2 ILE A  22      14.619  -7.028   0.875  1.00 94.99           C  
ATOM    349 HG21 ILE A  22      14.717  -8.090   1.100  1.00 94.99           H  
ATOM    350 HG22 ILE A  22      15.245  -6.457   1.562  1.00 94.99           H  
ATOM    351 HG23 ILE A  22      13.578  -6.744   1.030  1.00 94.99           H  
ATOM    352  CD1 ILE A  22      17.585  -6.813  -0.255  1.00 94.99           C  
ATOM    353 HD11 ILE A  22      18.469  -7.425  -0.432  1.00 94.99           H  
ATOM    354 HD12 ILE A  22      17.741  -5.830  -0.699  1.00 94.99           H  
ATOM    355 HD13 ILE A  22      17.439  -6.689   0.818  1.00 94.99           H  
ATOM    356  N   GLU A  23      14.195  -5.527  -3.406  1.00 90.85           N  
ATOM    357  H   GLU A  23      13.776  -4.838  -2.799  1.00 90.85           H  
ATOM    358  CA  GLU A  23      14.761  -5.088  -4.678  1.00 90.85           C  
ATOM    359  HA  GLU A  23      14.317  -5.696  -5.467  1.00 90.85           H  
ATOM    360  C   GLU A  23      16.280  -5.312  -4.705  1.00 90.85           C  
ATOM    361  CB  GLU A  23      14.379  -3.636  -4.966  1.00 90.85           C  
ATOM    362  HB2 GLU A  23      14.808  -2.985  -4.205  1.00 90.85           H  
ATOM    363  HB3 GLU A  23      13.292  -3.563  -4.919  1.00 90.85           H  
ATOM    364  O   GLU A  23      17.038  -4.907  -3.820  1.00 90.85           O  
ATOM    365  CG  GLU A  23      14.849  -3.197  -6.363  1.00 90.85           C  
ATOM    366  HG2 GLU A  23      15.938  -3.216  -6.394  1.00 90.85           H  
ATOM    367  HG3 GLU A  23      14.477  -3.911  -7.097  1.00 90.85           H  
ATOM    368  CD  GLU A  23      14.363  -1.793  -6.740  1.00 90.85           C  
ATOM    369  OE1 GLU A  23      14.760  -1.345  -7.842  1.00 90.85           O  
ATOM    370  OE2 GLU A  23      13.549  -1.229  -5.972  1.00 90.85           O  
ATOM    371  N   SER A  24      16.728  -6.008  -5.741  1.00 87.65           N  
ATOM    372  H   SER A  24      16.062  -6.237  -6.465  1.00 87.65           H  
ATOM    373  CA  SER A  24      18.128  -6.333  -5.969  1.00 87.65           C  
ATOM    374  HA  SER A  24      18.545  -6.755  -5.055  1.00 87.65           H  
ATOM    375  C   SER A  24      18.876  -5.062  -6.331  1.00 87.65           C  
ATOM    376  CB  SER A  24      18.293  -7.348  -7.101  1.00 87.65           C  
ATOM    377  HB2 SER A  24      19.342  -7.637  -7.175  1.00 87.65           H  
ATOM    378  HB3 SER A  24      17.985  -6.895  -8.043  1.00 87.65           H  
ATOM    379  O   SER A  24      18.450  -4.318  -7.210  1.00 87.65           O  
ATOM    380  OG  SER A  24      17.509  -8.496  -6.861  1.00 87.65           O  
ATOM    381  HG  SER A  24      16.595  -8.210  -6.923  1.00 87.65           H  
ATOM    382  N   ASN A  25      20.035  -4.858  -5.711  1.00 85.75           N  
ATOM    383  H   ASN A  25      20.322  -5.528  -5.012  1.00 85.75           H  
ATOM    384  CA  ASN A  25      20.865  -3.666  -5.899  1.00 85.75           C  
ATOM    385  HA  ASN A  25      21.730  -3.786  -5.247  1.00 85.75           H  
ATOM    386  C   ASN A  25      20.211  -2.350  -5.453  1.00 85.75           C  
ATOM    387  CB  ASN A  25      21.404  -3.585  -7.341  1.00 85.75           C  
ATOM    388  HB2 ASN A  25      20.596  -3.296  -8.012  1.00 85.75           H  
ATOM    389  HB3 ASN A  25      22.164  -2.805  -7.397  1.00 85.75           H  
ATOM    390  O   ASN A  25      20.696  -1.295  -5.853  1.00 85.75           O  
ATOM    391  CG  ASN A  25      22.033  -4.871  -7.819  1.00 85.75           C  
ATOM    392  ND2 ASN A  25      21.748  -5.275  -9.035  1.00 85.75           N  
ATOM    393 HD21 ASN A  25      21.100  -4.738  -9.593  1.00 85.75           H  
ATOM    394 HD22 ASN A  25      22.192  -6.129  -9.342  1.00 85.75           H  
ATOM    395  OD1 ASN A  25      22.783  -5.529  -7.118  1.00 85.75           O  
ATOM    396  N   ASP A  26      19.181  -2.391  -4.605  1.00 90.57           N  
ATOM    397  H   ASP A  26      18.738  -3.270  -4.381  1.00 90.57           H  
ATOM    398  CA  ASP A  26      18.685  -1.200  -3.922  1.00 90.57           C  
ATOM    399  HA  ASP A  26      18.893  -0.324  -4.535  1.00 90.57           H  
ATOM    400  C   ASP A  26      19.364  -1.037  -2.543  1.00 90.57           C  
ATOM    401  CB  ASP A  26      17.162  -1.232  -3.811  1.00 90.57           C  
ATOM    402  HB2 ASP A  26      16.724  -1.211  -4.809  1.00 90.57           H  
ATOM    403  HB3 ASP A  26      16.856  -2.150  -3.309  1.00 90.57           H  
ATOM    404  O   ASP A  26      19.077  -1.799  -1.608  1.00 90.57           O  
ATOM    405  CG  ASP A  26      16.670  -0.022  -3.017  1.00 90.57           C  
ATOM    406  OD1 ASP A  26      17.417   0.969  -2.861  1.00 90.57           O  
ATOM    407  OD2 ASP A  26      15.586  -0.109  -2.406  1.00 90.57           O  
ATOM    408  N   PRO A  27      20.259  -0.041  -2.369  1.00 91.80           N  
ATOM    409  CA  PRO A  27      20.935   0.198  -1.098  1.00 91.80           C  
ATOM    410  HA  PRO A  27      21.501  -0.694  -0.830  1.00 91.80           H  
ATOM    411  C   PRO A  27      19.975   0.539   0.047  1.00 91.80           C  
ATOM    412  CB  PRO A  27      21.903   1.361  -1.354  1.00 91.80           C  
ATOM    413  HB2 PRO A  27      21.444   2.305  -1.059  1.00 91.80           H  
ATOM    414  HB3 PRO A  27      22.846   1.221  -0.827  1.00 91.80           H  
ATOM    415  O   PRO A  27      20.276   0.213   1.195  1.00 91.80           O  
ATOM    416  CG  PRO A  27      22.098   1.359  -2.868  1.00 91.80           C  
ATOM    417  HG2 PRO A  27      22.364   2.344  -3.249  1.00 91.80           H  
ATOM    418  HG3 PRO A  27      22.848   0.617  -3.143  1.00 91.80           H  
ATOM    419  CD  PRO A  27      20.732   0.910  -3.365  1.00 91.80           C  
ATOM    420  HD2 PRO A  27      20.840   0.473  -4.358  1.00 91.80           H  
ATOM    421  HD3 PRO A  27      20.048   1.758  -3.406  1.00 91.80           H  
ATOM    422  N   GLN A  28      18.836   1.179  -0.240  1.00 92.25           N  
ATOM    423  H   GLN A  28      18.568   1.300  -1.206  1.00 92.25           H  
ATOM    424  CA  GLN A  28      17.864   1.563   0.788  1.00 92.25           C  
ATOM    425  HA  GLN A  28      18.387   2.005   1.635  1.00 92.25           H  
ATOM    426  C   GLN A  28      17.117   0.339   1.310  1.00 92.25           C  
ATOM    427  CB  GLN A  28      16.873   2.589   0.231  1.00 92.25           C  
ATOM    428  HB2 GLN A  28      16.397   2.178  -0.660  1.00 92.25           H  
ATOM    429  HB3 GLN A  28      16.093   2.771   0.970  1.00 92.25           H  
ATOM    430  O   GLN A  28      17.085   0.115   2.522  1.00 92.25           O  
ATOM    431  CG  GLN A  28      17.538   3.920  -0.130  1.00 92.25           C  
ATOM    432  HG2 GLN A  28      16.787   4.528  -0.635  1.00 92.25           H  
ATOM    433  HG3 GLN A  28      18.346   3.745  -0.840  1.00 92.25           H  
ATOM    434  CD  GLN A  28      18.071   4.689   1.078  1.00 92.25           C  
ATOM    435  NE2 GLN A  28      19.037   5.561   0.889  1.00 92.25           N  
ATOM    436 HE21 GLN A  28      19.322   6.070   1.712  1.00 92.25           H  
ATOM    437 HE22 GLN A  28      19.376   5.746  -0.044  1.00 92.25           H  
ATOM    438  OE1 GLN A  28      17.654   4.535   2.213  1.00 92.25           O  
ATOM    439  N   SER A  29      16.608  -0.505   0.405  1.00 92.20           N  
ATOM    440  H   SER A  29      16.584  -0.229  -0.566  1.00 92.20           H  
ATOM    441  CA  SER A  29      16.005  -1.789   0.777  1.00 92.20           C  
ATOM    442  HA  SER A  29      15.141  -1.594   1.412  1.00 92.20           H  
ATOM    443  C   SER A  29      16.976  -2.664   1.565  1.00 92.20           C  
ATOM    444  CB  SER A  29      15.533  -2.569  -0.453  1.00 92.20           C  
ATOM    445  HB2 SER A  29      16.353  -2.701  -1.158  1.00 92.20           H  
ATOM    446  HB3 SER A  29      15.183  -3.548  -0.126  1.00 92.20           H  
ATOM    447  O   SER A  29      16.587  -3.248   2.575  1.00 92.20           O  
ATOM    448  OG  SER A  29      14.451  -1.917  -1.073  1.00 92.20           O  
ATOM    449  HG  SER A  29      14.812  -1.213  -1.617  1.00 92.20           H  
ATOM    450  N   LYS A  30      18.256  -2.712   1.165  1.00 94.01           N  
ATOM    451  H   LYS A  30      18.503  -2.242   0.306  1.00 94.01           H  
ATOM    452  CA  LYS A  30      19.285  -3.464   1.896  1.00 94.01           C  
ATOM    453  HA  LYS A  30      18.912  -4.477   2.053  1.00 94.01           H  
ATOM    454  C   LYS A  30      19.552  -2.892   3.290  1.00 94.01           C  
ATOM    455  CB  LYS A  30      20.563  -3.546   1.055  1.00 94.01           C  
ATOM    456  HB2 LYS A  30      20.313  -3.947   0.073  1.00 94.01           H  
ATOM    457  HB3 LYS A  30      20.993  -2.552   0.931  1.00 94.01           H  
ATOM    458  O   LYS A  30      19.599  -3.647   4.253  1.00 94.01           O  
ATOM    459  CG  LYS A  30      21.577  -4.472   1.738  1.00 94.01           C  
ATOM    460  HG2 LYS A  30      21.899  -4.032   2.682  1.00 94.01           H  
ATOM    461  HG3 LYS A  30      21.102  -5.431   1.944  1.00 94.01           H  
ATOM    462  CD  LYS A  30      22.807  -4.706   0.863  1.00 94.01           C  
ATOM    463  HD2 LYS A  30      23.305  -3.755   0.671  1.00 94.01           H  
ATOM    464  HD3 LYS A  30      22.498  -5.162  -0.077  1.00 94.01           H  
ATOM    465  CE  LYS A  30      23.736  -5.647   1.632  1.00 94.01           C  
ATOM    466  HE2 LYS A  30      23.164  -6.523   1.936  1.00 94.01           H  
ATOM    467  HE3 LYS A  30      24.052  -5.150   2.549  1.00 94.01           H  
ATOM    468  NZ  LYS A  30      24.902  -6.051   0.812  1.00 94.01           N  
ATOM    469  HZ1 LYS A  30      25.486  -6.672   1.354  1.00 94.01           H  
ATOM    470  HZ2 LYS A  30      24.591  -6.531  -0.020  1.00 94.01           H  
ATOM    471  HZ3 LYS A  30      25.440  -5.235   0.556  1.00 94.01           H  
ATOM    472  N   SER A  31      19.674  -1.571   3.423  1.00 94.11           N  
ATOM    473  H   SER A  31      19.627  -0.993   2.596  1.00 94.11           H  
ATOM    474  CA  SER A  31      19.897  -0.940   4.729  1.00 94.11           C  
ATOM    475  HA  SER A  31      20.795  -1.379   5.165  1.00 94.11           H  
ATOM    476  C   SER A  31      18.741  -1.193   5.700  1.00 94.11           C  
ATOM    477  CB  SER A  31      20.109   0.566   4.558  1.00 94.11           C  
ATOM    478  HB2 SER A  31      20.858   0.739   3.786  1.00 94.11           H  
ATOM    479  HB3 SER A  31      19.177   1.046   4.260  1.00 94.11           H  
ATOM    480  O   SER A  31      18.965  -1.385   6.898  1.00 94.11           O  
ATOM    481  OG  SER A  31      20.573   1.115   5.779  1.00 94.11           O  
ATOM    482  HG  SER A  31      21.292   0.552   6.074  1.00 94.11           H  
ATOM    483  N   LEU A  32      17.505  -1.219   5.190  1.00 94.59           N  
ATOM    484  H   LEU A  32      17.374  -1.004   4.212  1.00 94.59           H  
ATOM    485  CA  LEU A  32      16.336  -1.549   5.996  1.00 94.59           C  
ATOM    486  HA  LEU A  32      16.408  -0.999   6.934  1.00 94.59           H  
ATOM    487  C   LEU A  32      16.313  -3.035   6.363  1.00 94.59           C  
ATOM    488  CB  LEU A  32      15.068  -1.097   5.257  1.00 94.59           C  
ATOM    489  HB2 LEU A  32      15.007  -1.623   4.304  1.00 94.59           H  
ATOM    490  HB3 LEU A  32      15.137  -0.029   5.051  1.00 94.59           H  
ATOM    491  O   LEU A  32      16.089  -3.359   7.529  1.00 94.59           O  
ATOM    492  CG  LEU A  32      13.786  -1.375   6.059  1.00 94.59           C  
ATOM    493  HG  LEU A  32      13.687  -2.448   6.218  1.00 94.59           H  
ATOM    494  CD1 LEU A  32      13.760  -0.664   7.415  1.00 94.59           C  
ATOM    495 HD11 LEU A  32      14.532  -1.077   8.065  1.00 94.59           H  
ATOM    496 HD12 LEU A  32      12.797  -0.833   7.898  1.00 94.59           H  
ATOM    497 HD13 LEU A  32      13.916   0.407   7.284  1.00 94.59           H  
ATOM    498  CD2 LEU A  32      12.572  -0.905   5.275  1.00 94.59           C  
ATOM    499 HD21 LEU A  32      12.563  -1.367   4.288  1.00 94.59           H  
ATOM    500 HD22 LEU A  32      12.579   0.181   5.173  1.00 94.59           H  
ATOM    501 HD23 LEU A  32      11.681  -1.217   5.821  1.00 94.59           H  
ATOM    502  N   LEU A  33      16.604  -3.920   5.405  1.00 95.05           N  
ATOM    503  H   LEU A  33      16.766  -3.579   4.468  1.00 95.05           H  
ATOM    504  CA  LEU A  33      16.726  -5.359   5.636  1.00 95.05           C  
ATOM    505  HA  LEU A  33      15.752  -5.743   5.941  1.00 95.05           H  
ATOM    506  C   LEU A  33      17.719  -5.667   6.763  1.00 95.05           C  
ATOM    507  CB  LEU A  33      17.157  -6.051   4.328  1.00 95.05           C  
ATOM    508  HB2 LEU A  33      18.063  -5.573   3.955  1.00 95.05           H  
ATOM    509  HB3 LEU A  33      16.375  -5.918   3.580  1.00 95.05           H  
ATOM    510  O   LEU A  33      17.365  -6.374   7.704  1.00 95.05           O  
ATOM    511  CG  LEU A  33      17.461  -7.552   4.497  1.00 95.05           C  
ATOM    512  HG  LEU A  33      18.225  -7.704   5.260  1.00 95.05           H  
ATOM    513  CD1 LEU A  33      16.200  -8.311   4.882  1.00 95.05           C  
ATOM    514 HD11 LEU A  33      16.408  -9.380   4.929  1.00 95.05           H  
ATOM    515 HD12 LEU A  33      15.425  -8.108   4.144  1.00 95.05           H  
ATOM    516 HD13 LEU A  33      15.848  -7.989   5.862  1.00 95.05           H  
ATOM    517  CD2 LEU A  33      17.984  -8.156   3.197  1.00 95.05           C  
ATOM    518 HD21 LEU A  33      18.834  -7.575   2.839  1.00 95.05           H  
ATOM    519 HD22 LEU A  33      17.194  -8.175   2.447  1.00 95.05           H  
ATOM    520 HD23 LEU A  33      18.316  -9.175   3.392  1.00 95.05           H  
ATOM    521  N   ASP A  34      18.927  -5.104   6.692  1.00 94.75           N  
ATOM    522  H   ASP A  34      19.162  -4.585   5.858  1.00 94.75           H  
ATOM    523  CA  ASP A  34      19.999  -5.354   7.663  1.00 94.75           C  
ATOM    524  HA  ASP A  34      20.253  -6.414   7.650  1.00 94.75           H  
ATOM    525  C   ASP A  34      19.561  -4.996   9.093  1.00 94.75           C  
ATOM    526  CB  ASP A  34      21.249  -4.538   7.276  1.00 94.75           C  
ATOM    527  HB2 ASP A  34      21.965  -4.604   8.095  1.00 94.75           H  
ATOM    528  HB3 ASP A  34      20.968  -3.491   7.169  1.00 94.75           H  
ATOM    529  O   ASP A  34      19.925  -5.668  10.059  1.00 94.75           O  
ATOM    530  CG  ASP A  34      21.968  -5.002   5.995  1.00 94.75           C  
ATOM    531  OD1 ASP A  34      21.774  -6.162   5.566  1.00 94.75           O  
ATOM    532  OD2 ASP A  34      22.763  -4.195   5.455  1.00 94.75           O  
ATOM    533  N   ARG A  35      18.726  -3.959   9.238  1.00 94.10           N  
ATOM    534  H   ARG A  35      18.434  -3.479   8.398  1.00 94.10           H  
ATOM    535  CA  ARG A  35      18.152  -3.577  10.533  1.00 94.10           C  
ATOM    536  HA  ARG A  35      18.923  -3.682  11.297  1.00 94.10           H  
ATOM    537  C   ARG A  35      17.032  -4.510  10.969  1.00 94.10           C  
ATOM    538  CB  ARG A  35      17.684  -2.124  10.500  1.00 94.10           C  
ATOM    539  HB2 ARG A  35      17.038  -1.958   9.637  1.00 94.10           H  
ATOM    540  HB3 ARG A  35      17.123  -1.919  11.411  1.00 94.10           H  
ATOM    541  O   ARG A  35      17.045  -4.933  12.120  1.00 94.10           O  
ATOM    542  CG  ARG A  35      18.895  -1.194  10.448  1.00 94.10           C  
ATOM    543  HG2 ARG A  35      19.484  -1.321  11.356  1.00 94.10           H  
ATOM    544  HG3 ARG A  35      19.517  -1.436   9.586  1.00 94.10           H  
ATOM    545  CD  ARG A  35      18.436   0.251  10.329  1.00 94.10           C  
ATOM    546  HD2 ARG A  35      17.750   0.497  11.139  1.00 94.10           H  
ATOM    547  HD3 ARG A  35      17.897   0.343   9.386  1.00 94.10           H  
ATOM    548  NE  ARG A  35      19.598   1.156  10.314  1.00 94.10           N  
ATOM    549  HE  ARG A  35      20.015   1.301   9.406  1.00 94.10           H  
ATOM    550  NH1 ARG A  35      19.707   1.585  12.567  1.00 94.10           N  
ATOM    551 HH11 ARG A  35      20.169   2.008  13.359  1.00 94.10           H  
ATOM    552 HH12 ARG A  35      19.004   0.875  12.715  1.00 94.10           H  
ATOM    553  NH2 ARG A  35      21.110   2.621  11.169  1.00 94.10           N  
ATOM    554 HH21 ARG A  35      21.480   2.758  10.239  1.00 94.10           H  
ATOM    555 HH22 ARG A  35      21.556   3.057  11.963  1.00 94.10           H  
ATOM    556  CZ  ARG A  35      20.131   1.779  11.348  1.00 94.10           C  
ATOM    557  N   LEU A  36      16.096  -4.854  10.086  1.00 93.49           N  
ATOM    558  H   LEU A  36      16.167  -4.493   9.145  1.00 93.49           H  
ATOM    559  CA  LEU A  36      14.970  -5.729  10.430  1.00 93.49           C  
ATOM    560  HA  LEU A  36      14.468  -5.324  11.309  1.00 93.49           H  
ATOM    561  C   LEU A  36      15.434  -7.141  10.827  1.00 93.49           C  
ATOM    562  CB  LEU A  36      13.967  -5.781   9.264  1.00 93.49           C  
ATOM    563  HB2 LEU A  36      14.501  -6.086   8.363  1.00 93.49           H  
ATOM    564  HB3 LEU A  36      13.227  -6.550   9.485  1.00 93.49           H  
ATOM    565  O   LEU A  36      14.951  -7.675  11.818  1.00 93.49           O  
ATOM    566  CG  LEU A  36      13.217  -4.463   8.985  1.00 93.49           C  
ATOM    567  HG  LEU A  36      13.932  -3.649   8.868  1.00 93.49           H  
ATOM    568  CD1 LEU A  36      12.415  -4.597   7.689  1.00 93.49           C  
ATOM    569 HD11 LEU A  36      11.676  -5.393   7.784  1.00 93.49           H  
ATOM    570 HD12 LEU A  36      11.902  -3.660   7.475  1.00 93.49           H  
ATOM    571 HD13 LEU A  36      13.092  -4.826   6.866  1.00 93.49           H  
ATOM    572  CD2 LEU A  36      12.235  -4.081  10.092  1.00 93.49           C  
ATOM    573 HD21 LEU A  36      11.776  -3.119   9.861  1.00 93.49           H  
ATOM    574 HD22 LEU A  36      11.447  -4.830  10.166  1.00 93.49           H  
ATOM    575 HD23 LEU A  36      12.748  -3.996  11.050  1.00 93.49           H  
ATOM    576  N   VAL A  37      16.413  -7.718  10.123  1.00 91.84           N  
ATOM    577  H   VAL A  37      16.770  -7.229   9.315  1.00 91.84           H  
ATOM    578  CA  VAL A  37      16.974  -9.053  10.430  1.00 91.84           C  
ATOM    579  HA  VAL A  37      16.169  -9.787  10.448  1.00 91.84           H  
ATOM    580  C   VAL A  37      17.629  -9.098  11.818  1.00 91.84           C  
ATOM    581  CB  VAL A  37      17.968  -9.451   9.318  1.00 91.84           C  
ATOM    582  HB  VAL A  37      18.631  -8.609   9.121  1.00 91.84           H  
ATOM    583  O   VAL A  37      17.594 -10.118  12.503  1.00 91.84           O  
ATOM    584  CG1 VAL A  37      18.842 -10.662   9.660  1.00 91.84           C  
ATOM    585 HG11 VAL A  37      18.216 -11.480  10.016  1.00 91.84           H  
ATOM    586 HG12 VAL A  37      19.555 -10.401  10.442  1.00 91.84           H  
ATOM    587 HG13 VAL A  37      19.399 -10.986   8.781  1.00 91.84           H  
ATOM    588  CG2 VAL A  37      17.204  -9.781   8.030  1.00 91.84           C  
ATOM    589 HG21 VAL A  37      17.908  -9.931   7.211  1.00 91.84           H  
ATOM    590 HG22 VAL A  37      16.613 -10.686   8.171  1.00 91.84           H  
ATOM    591 HG23 VAL A  37      16.534  -8.961   7.772  1.00 91.84           H  
ATOM    592  N   SER A  38      18.185  -7.977  12.286  1.00 86.48           N  
ATOM    593  H   SER A  38      18.210  -7.164  11.687  1.00 86.48           H  
ATOM    594  CA  SER A  38      18.785  -7.903  13.623  1.00 86.48           C  
ATOM    595  HA  SER A  38      19.380  -8.806  13.764  1.00 86.48           H  
ATOM    596  C   SER A  38      17.777  -7.886  14.778  1.00 86.48           C  
ATOM    597  CB  SER A  38      19.755  -6.722  13.713  1.00 86.48           C  
ATOM    598  HB2 SER A  38      20.455  -6.772  12.879  1.00 86.48           H  
ATOM    599  HB3 SER A  38      20.332  -6.820  14.632  1.00 86.48           H  
ATOM    600  O   SER A  38      18.181  -8.028  15.933  1.00 86.48           O  
ATOM    601  OG  SER A  38      19.119  -5.458  13.735  1.00 86.48           O  
ATOM    602  HG  SER A  38      18.365  -5.463  13.141  1.00 86.48           H  
ATOM    603  N   LEU A  39      16.476  -7.740  14.502  1.00 89.03           N  
ATOM    604  H   LEU A  39      16.171  -7.733  13.539  1.00 89.03           H  
ATOM    605  CA  LEU A  39      15.459  -7.644  15.544  1.00 89.03           C  
ATOM    606  HA  LEU A  39      15.914  -7.133  16.392  1.00 89.03           H  
ATOM    607  C   LEU A  39      14.976  -9.029  16.000  1.00 89.03           C  
ATOM    608  CB  LEU A  39      14.289  -6.780  15.076  1.00 89.03           C  
ATOM    609  HB2 LEU A  39      13.868  -7.214  14.169  1.00 89.03           H  
ATOM    610  HB3 LEU A  39      13.519  -6.811  15.847  1.00 89.03           H  
ATOM    611  O   LEU A  39      14.503  -9.824  15.186  1.00 89.03           O  
ATOM    612  CG  LEU A  39      14.663  -5.314  14.813  1.00 89.03           C  
ATOM    613  HG  LEU A  39      15.403  -5.245  14.016  1.00 89.03           H  
ATOM    614  CD1 LEU A  39      13.391  -4.623  14.367  1.00 89.03           C  
ATOM    615 HD11 LEU A  39      13.549  -3.545  14.349  1.00 89.03           H  
ATOM    616 HD12 LEU A  39      13.093  -4.983  13.383  1.00 89.03           H  
ATOM    617 HD13 LEU A  39      12.602  -4.840  15.089  1.00 89.03           H  
ATOM    618  CD2 LEU A  39      15.190  -4.581  16.053  1.00 89.03           C  
ATOM    619 HD21 LEU A  39      16.159  -4.986  16.346  1.00 89.03           H  
ATOM    620 HD22 LEU A  39      14.482  -4.682  16.875  1.00 89.03           H  
ATOM    621 HD23 LEU A  39      15.323  -3.523  15.826  1.00 89.03           H  
ATOM    622  N   PRO A  40      15.052  -9.348  17.304  1.00 82.96           N  
ATOM    623  CA  PRO A  40      14.585 -10.631  17.827  1.00 82.96           C  
ATOM    624  HA  PRO A  40      14.947 -11.445  17.199  1.00 82.96           H  
ATOM    625  C   PRO A  40      13.055 -10.741  17.891  1.00 82.96           C  
ATOM    626  CB  PRO A  40      15.224 -10.743  19.213  1.00 82.96           C  
ATOM    627  HB2 PRO A  40      16.213 -11.192  19.120  1.00 82.96           H  
ATOM    628  HB3 PRO A  40      14.612 -11.321  19.905  1.00 82.96           H  
ATOM    629  O   PRO A  40      12.530 -11.852  17.882  1.00 82.96           O  
ATOM    630  CG  PRO A  40      15.370  -9.290  19.664  1.00 82.96           C  
ATOM    631  HG2 PRO A  40      14.430  -8.944  20.092  1.00 82.96           H  
ATOM    632  HG3 PRO A  40      16.182  -9.167  20.381  1.00 82.96           H  
ATOM    633  CD  PRO A  40      15.646  -8.543  18.364  1.00 82.96           C  
ATOM    634  HD2 PRO A  40      16.722  -8.467  18.204  1.00 82.96           H  
ATOM    635  HD3 PRO A  40      15.200  -7.549  18.410  1.00 82.96           H  
ATOM    636  N   GLU A  41      12.358  -9.606  17.953  1.00 83.41           N  
ATOM    637  H   GLU A  41      12.861  -8.731  17.995  1.00 83.41           H  
ATOM    638  CA  GLU A  41      10.902  -9.540  18.119  1.00 83.41           C  
ATOM    639  HA  GLU A  41      10.589 -10.242  18.892  1.00 83.41           H  
ATOM    640  C   GLU A  41      10.153  -9.927  16.841  1.00 83.41           C  
ATOM    641  CB  GLU A  41      10.509  -8.126  18.571  1.00 83.41           C  
ATOM    642  HB2 GLU A  41       9.422  -8.068  18.637  1.00 83.41           H  
ATOM    643  HB3 GLU A  41      10.856  -7.407  17.829  1.00 83.41           H  
ATOM    644  O   GLU A  41       9.102 -10.552  16.922  1.00 83.41           O  
ATOM    645  CG  GLU A  41      11.116  -7.786  19.944  1.00 83.41           C  
ATOM    646  HG2 GLU A  41      10.751  -8.509  20.674  1.00 83.41           H  
ATOM    647  HG3 GLU A  41      12.199  -7.887  19.889  1.00 83.41           H  
ATOM    648  CD  GLU A  41      10.797  -6.366  20.434  1.00 83.41           C  
ATOM    649  OE1 GLU A  41      11.385  -5.997  21.477  1.00 83.41           O  
ATOM    650  OE2 GLU A  41      10.035  -5.651  19.751  1.00 83.41           O  
ATOM    651  N   LEU A  42      10.723  -9.642  15.664  1.00 85.68           N  
ATOM    652  H   LEU A  42      11.638  -9.216  15.662  1.00 85.68           H  
ATOM    653  CA  LEU A  42      10.112  -9.998  14.387  1.00 85.68           C  
ATOM    654  HA  LEU A  42       9.070  -9.680  14.399  1.00 85.68           H  
ATOM    655  C   LEU A  42      10.123 -11.511  14.196  1.00 85.68           C  
ATOM    656  CB  LEU A  42      10.842  -9.302  13.226  1.00 85.68           C  
ATOM    657  HB2 LEU A  42      10.479  -9.727  12.290  1.00 85.68           H  
ATOM    658  HB3 LEU A  42      11.908  -9.518  13.297  1.00 85.68           H  
ATOM    659  O   LEU A  42      11.186 -12.120  14.058  1.00 85.68           O  
ATOM    660  CG  LEU A  42      10.638  -7.780  13.175  1.00 85.68           C  
ATOM    661  HG  LEU A  42      11.055  -7.326  14.074  1.00 85.68           H  
ATOM    662  CD1 LEU A  42      11.375  -7.209  11.969  1.00 85.68           C  
ATOM    663 HD11 LEU A  42      12.425  -7.496  12.017  1.00 85.68           H  
ATOM    664 HD12 LEU A  42      10.938  -7.586  11.044  1.00 85.68           H  
ATOM    665 HD13 LEU A  42      11.304  -6.122  11.998  1.00 85.68           H  
ATOM    666  CD2 LEU A  42       9.163  -7.398  13.058  1.00 85.68           C  
ATOM    667 HD21 LEU A  42       9.056  -6.367  12.723  1.00 85.68           H  
ATOM    668 HD22 LEU A  42       8.708  -7.474  14.045  1.00 85.68           H  
ATOM    669 HD23 LEU A  42       8.644  -8.065  12.369  1.00 85.68           H  
ATOM    670  N   ASN A  43       8.938 -12.112  14.146  1.00 86.60           N  
ATOM    671  H   ASN A  43       8.112 -11.567  14.345  1.00 86.60           H  
ATOM    672  CA  ASN A  43       8.771 -13.537  13.896  1.00 86.60           C  
ATOM    673  HA  ASN A  43       9.648 -13.911  13.367  1.00 86.60           H  
ATOM    674  C   ASN A  43       7.558 -13.800  13.001  1.00 86.60           C  
ATOM    675  CB  ASN A  43       8.663 -14.274  15.242  1.00 86.60           C  
ATOM    676  HB2 ASN A  43       7.858 -13.834  15.831  1.00 86.60           H  
ATOM    677  HB3 ASN A  43       8.428 -15.324  15.067  1.00 86.60           H  
ATOM    678  O   ASN A  43       6.551 -13.096  13.068  1.00 86.60           O  
ATOM    679  CG  ASN A  43       9.962 -14.212  16.026  1.00 86.60           C  
ATOM    680  ND2 ASN A  43      10.028 -13.404  17.057  1.00 86.60           N  
ATOM    681 HD21 ASN A  43      10.952 -13.205  17.414  1.00 86.60           H  
ATOM    682 HD22 ASN A  43       9.315 -12.698  17.167  1.00 86.60           H  
ATOM    683  OD1 ASN A  43      10.924 -14.895  15.703  1.00 86.60           O  
ATOM    684  N   ASN A  44       7.639 -14.877  12.214  1.00 88.89           N  
ATOM    685  H   ASN A  44       8.523 -15.366  12.198  1.00 88.89           H  
ATOM    686  CA  ASN A  44       6.566 -15.392  11.360  1.00 88.89           C  
ATOM    687  HA  ASN A  44       7.009 -16.177  10.746  1.00 88.89           H  
ATOM    688  C   ASN A  44       6.005 -14.369  10.355  1.00 88.89           C  
ATOM    689  CB  ASN A  44       5.476 -16.045  12.230  1.00 88.89           C  
ATOM    690  HB2 ASN A  44       4.705 -16.467  11.585  1.00 88.89           H  
ATOM    691  HB3 ASN A  44       5.010 -15.278  12.847  1.00 88.89           H  
ATOM    692  O   ASN A  44       4.808 -14.398  10.054  1.00 88.89           O  
ATOM    693  CG  ASN A  44       6.002 -17.163  13.102  1.00 88.89           C  
ATOM    694  ND2 ASN A  44       5.719 -17.127  14.382  1.00 88.89           N  
ATOM    695 HD21 ASN A  44       6.110 -17.853  14.965  1.00 88.89           H  
ATOM    696 HD22 ASN A  44       5.247 -16.320  14.765  1.00 88.89           H  
ATOM    697  OD1 ASN A  44       6.642 -18.096  12.646  1.00 88.89           O  
ATOM    698  N   SER A  45       6.869 -13.504   9.819  1.00 91.62           N  
ATOM    699  H   SER A  45       7.821 -13.505  10.155  1.00 91.62           H  
ATOM    700  CA  SER A  45       6.476 -12.420   8.916  1.00 91.62           C  
ATOM    701  HA  SER A  45       5.402 -12.480   8.741  1.00 91.62           H  
ATOM    702  C   SER A  45       7.169 -12.506   7.554  1.00 91.62           C  
ATOM    703  CB  SER A  45       6.733 -11.074   9.593  1.00 91.62           C  
ATOM    704  HB2 SER A  45       6.561 -10.263   8.886  1.00 91.62           H  
ATOM    705  HB3 SER A  45       7.762 -11.039   9.952  1.00 91.62           H  
ATOM    706  O   SER A  45       8.363 -12.796   7.448  1.00 91.62           O  
ATOM    707  OG  SER A  45       5.846 -10.935  10.681  1.00 91.62           O  
ATOM    708  HG  SER A  45       6.266 -10.455  11.398  1.00 91.62           H  
ATOM    709  N   ASN A  46       6.420 -12.220   6.489  1.00 94.53           N  
ATOM    710  H   ASN A  46       5.455 -11.975   6.657  1.00 94.53           H  
ATOM    711  CA  ASN A  46       6.944 -12.085   5.131  1.00 94.53           C  
ATOM    712  HA  ASN A  46       7.960 -12.477   5.092  1.00 94.53           H  
ATOM    713  C   ASN A  46       6.977 -10.608   4.744  1.00 94.53           C  
ATOM    714  CB  ASN A  46       6.093 -12.886   4.138  1.00 94.53           C  
ATOM    715  HB2 ASN A  46       5.076 -12.495   4.154  1.00 94.53           H  
ATOM    716  HB3 ASN A  46       6.488 -12.745   3.132  1.00 94.53           H  
ATOM    717  O   ASN A  46       5.929  -9.971   4.666  1.00 94.53           O  
ATOM    718  CG  ASN A  46       6.063 -14.373   4.421  1.00 94.53           C  
ATOM    719  ND2 ASN A  46       4.937 -15.009   4.205  1.00 94.53           N  
ATOM    720 HD21 ASN A  46       4.106 -14.478   3.988  1.00 94.53           H  
ATOM    721 HD22 ASN A  46       4.925 -15.973   4.508  1.00 94.53           H  
ATOM    722  OD1 ASN A  46       7.033 -15.002   4.798  1.00 94.53           O  
ATOM    723  N   PHE A  47       8.163 -10.088   4.461  1.00 96.24           N  
ATOM    724  H   PHE A  47       8.975 -10.682   4.551  1.00 96.24           H  
ATOM    725  CA  PHE A  47       8.392  -8.708   4.066  1.00 96.24           C  
ATOM    726  HA  PHE A  47       7.493  -8.133   4.290  1.00 96.24           H  
ATOM    727  C   PHE A  47       8.685  -8.598   2.572  1.00 96.24           C  
ATOM    728  CB  PHE A  47       9.524  -8.109   4.899  1.00 96.24           C  
ATOM    729  HB2 PHE A  47       9.750  -7.110   4.525  1.00 96.24           H  
ATOM    730  HB3 PHE A  47      10.414  -8.725   4.766  1.00 96.24           H  
ATOM    731  O   PHE A  47       9.403  -9.421   2.001  1.00 96.24           O  
ATOM    732  CG  PHE A  47       9.198  -8.009   6.375  1.00 96.24           C  
ATOM    733  CD1 PHE A  47       8.554  -6.862   6.876  1.00 96.24           C  
ATOM    734  HD1 PHE A  47       8.296  -6.050   6.214  1.00 96.24           H  
ATOM    735  CD2 PHE A  47       9.518  -9.070   7.243  1.00 96.24           C  
ATOM    736  HD2 PHE A  47      10.015  -9.952   6.865  1.00 96.24           H  
ATOM    737  CE1 PHE A  47       8.232  -6.778   8.242  1.00 96.24           C  
ATOM    738  HE1 PHE A  47       7.728  -5.905   8.630  1.00 96.24           H  
ATOM    739  CE2 PHE A  47       9.211  -8.977   8.610  1.00 96.24           C  
ATOM    740  HE2 PHE A  47       9.483  -9.780   9.279  1.00 96.24           H  
ATOM    741  CZ  PHE A  47       8.557  -7.836   9.107  1.00 96.24           C  
ATOM    742  HZ  PHE A  47       8.305  -7.766  10.155  1.00 96.24           H  
ATOM    743  N   TYR A  48       8.185  -7.533   1.962  1.00 96.26           N  
ATOM    744  H   TYR A  48       7.567  -6.938   2.496  1.00 96.26           H  
ATOM    745  CA  TYR A  48       8.490  -7.114   0.600  1.00 96.26           C  
ATOM    746  HA  TYR A  48       9.263  -7.763   0.188  1.00 96.26           H  
ATOM    747  C   TYR A  48       9.004  -5.684   0.667  1.00 96.26           C  
ATOM    748  CB  TYR A  48       7.252  -7.234  -0.294  1.00 96.26           C  
ATOM    749  HB2 TYR A  48       6.496  -6.520   0.034  1.00 96.26           H  
ATOM    750  HB3 TYR A  48       7.530  -6.966  -1.313  1.00 96.26           H  
ATOM    751  O   TYR A  48       8.299  -4.824   1.188  1.00 96.26           O  
ATOM    752  CG  TYR A  48       6.659  -8.627  -0.287  1.00 96.26           C  
ATOM    753  CD1 TYR A  48       7.084  -9.571  -1.238  1.00 96.26           C  
ATOM    754  HD1 TYR A  48       7.789  -9.277  -2.002  1.00 96.26           H  
ATOM    755  CD2 TYR A  48       5.738  -8.998   0.713  1.00 96.26           C  
ATOM    756  HD2 TYR A  48       5.429  -8.280   1.459  1.00 96.26           H  
ATOM    757  CE1 TYR A  48       6.605 -10.892  -1.185  1.00 96.26           C  
ATOM    758  HE1 TYR A  48       6.946 -11.617  -1.909  1.00 96.26           H  
ATOM    759  CE2 TYR A  48       5.261 -10.318   0.777  1.00 96.26           C  
ATOM    760  HE2 TYR A  48       4.579 -10.612   1.561  1.00 96.26           H  
ATOM    761  OH  TYR A  48       5.289 -12.555  -0.077  1.00 96.26           O  
ATOM    762  HH  TYR A  48       5.637 -13.073  -0.806  1.00 96.26           H  
ATOM    763  CZ  TYR A  48       5.704 -11.266  -0.165  1.00 96.26           C  
ATOM    764  N   ILE A  49      10.234  -5.444   0.217  1.00 96.19           N  
ATOM    765  H   ILE A  49      10.741  -6.193  -0.233  1.00 96.19           H  
ATOM    766  CA  ILE A  49      10.904  -4.148   0.363  1.00 96.19           C  
ATOM    767  HA  ILE A  49      10.172  -3.421   0.716  1.00 96.19           H  
ATOM    768  C   ILE A  49      11.394  -3.685  -1.001  1.00 96.19           C  
ATOM    769  CB  ILE A  49      12.050  -4.174   1.400  1.00 96.19           C  
ATOM    770  HB  ILE A  49      12.901  -4.692   0.958  1.00 96.19           H  
ATOM    771  O   ILE A  49      12.094  -4.402  -1.711  1.00 96.19           O  
ATOM    772  CG1 ILE A  49      11.642  -4.906   2.702  1.00 96.19           C  
ATOM    773 HG12 ILE A  49      11.364  -5.933   2.464  1.00 96.19           H  
ATOM    774 HG13 ILE A  49      10.771  -4.411   3.133  1.00 96.19           H  
ATOM    775  CG2 ILE A  49      12.492  -2.733   1.705  1.00 96.19           C  
ATOM    776 HG21 ILE A  49      12.761  -2.210   0.787  1.00 96.19           H  
ATOM    777 HG22 ILE A  49      13.367  -2.732   2.354  1.00 96.19           H  
ATOM    778 HG23 ILE A  49      11.679  -2.182   2.177  1.00 96.19           H  
ATOM    779  CD1 ILE A  49      12.739  -4.990   3.770  1.00 96.19           C  
ATOM    780 HD11 ILE A  49      12.944  -4.004   4.187  1.00 96.19           H  
ATOM    781 HD12 ILE A  49      13.652  -5.402   3.340  1.00 96.19           H  
ATOM    782 HD13 ILE A  49      12.402  -5.640   4.578  1.00 96.19           H  
ATOM    783  N   THR A  50      11.014  -2.475  -1.366  1.00 94.31           N  
ATOM    784  H   THR A  50      10.463  -1.937  -0.713  1.00 94.31           H  
ATOM    785  CA  THR A  50      11.430  -1.813  -2.606  1.00 94.31           C  
ATOM    786  HA  THR A  50      12.378  -2.215  -2.965  1.00 94.31           H  
ATOM    787  C   THR A  50      11.620  -0.340  -2.302  1.00 94.31           C  
ATOM    788  CB  THR A  50      10.364  -1.965  -3.702  1.00 94.31           C  
ATOM    789  HB  THR A  50      10.643  -1.362  -4.566  1.00 94.31           H  
ATOM    790  O   THR A  50      10.989   0.171  -1.372  1.00 94.31           O  
ATOM    791  CG2 THR A  50      10.132  -3.406  -4.150  1.00 94.31           C  
ATOM    792 HG21 THR A  50      11.064  -3.819  -4.538  1.00 94.31           H  
ATOM    793 HG22 THR A  50       9.381  -3.423  -4.939  1.00 94.31           H  
ATOM    794 HG23 THR A  50       9.788  -4.015  -3.314  1.00 94.31           H  
ATOM    795  OG1 THR A  50       9.129  -1.516  -3.190  1.00 94.31           O  
ATOM    796  HG1 THR A  50       9.351  -0.840  -2.545  1.00 94.31           H  
ATOM    797  N   SER A  51      12.382   0.390  -3.101  1.00 93.13           N  
ATOM    798  H   SER A  51      12.868  -0.022  -3.884  1.00 93.13           H  
ATOM    799  CA  SER A  51      12.397   1.845  -2.979  1.00 93.13           C  
ATOM    800  HA  SER A  51      11.472   2.172  -2.504  1.00 93.13           H  
ATOM    801  C   SER A  51      12.404   2.515  -4.338  1.00 93.13           C  
ATOM    802  CB  SER A  51      13.536   2.326  -2.074  1.00 93.13           C  
ATOM    803  HB2 SER A  51      13.321   3.344  -1.750  1.00 93.13           H  
ATOM    804  HB3 SER A  51      13.603   1.693  -1.190  1.00 93.13           H  
ATOM    805  O   SER A  51      12.673   1.914  -5.371  1.00 93.13           O  
ATOM    806  OG  SER A  51      14.766   2.346  -2.746  1.00 93.13           O  
ATOM    807  HG  SER A  51      15.129   1.458  -2.713  1.00 93.13           H  
ATOM    808  N   ASN A  52      12.051   3.789  -4.337  1.00 89.02           N  
ATOM    809  H   ASN A  52      11.860   4.218  -3.443  1.00 89.02           H  
ATOM    810  CA  ASN A  52      12.324   4.673  -5.453  1.00 89.02           C  
ATOM    811  HA  ASN A  52      12.908   4.140  -6.202  1.00 89.02           H  
ATOM    812  C   ASN A  52      13.213   5.822  -4.940  1.00 89.02           C  
ATOM    813  CB  ASN A  52      10.978   5.068  -6.104  1.00 89.02           C  
ATOM    814  HB2 ASN A  52      11.156   5.554  -7.063  1.00 89.02           H  
ATOM    815  HB3 ASN A  52      10.407   4.162  -6.306  1.00 89.02           H  
ATOM    816  O   ASN A  52      13.748   5.792  -3.833  1.00 89.02           O  
ATOM    817  CG  ASN A  52      10.133   5.995  -5.251  1.00 89.02           C  
ATOM    818  ND2 ASN A  52       8.868   6.155  -5.520  1.00 89.02           N  
ATOM    819 HD21 ASN A  52       8.381   5.623  -6.227  1.00 89.02           H  
ATOM    820 HD22 ASN A  52       8.324   6.722  -4.886  1.00 89.02           H  
ATOM    821  OD1 ASN A  52      10.610   6.647  -4.346  1.00 89.02           O  
ATOM    822  N   ARG A  53      13.366   6.884  -5.732  1.00 86.83           N  
ATOM    823  H   ARG A  53      12.864   6.891  -6.608  1.00 86.83           H  
ATOM    824  CA  ARG A  53      14.224   8.025  -5.365  1.00 86.83           C  
ATOM    825  HA  ARG A  53      15.206   7.645  -5.085  1.00 86.83           H  
ATOM    826  C   ARG A  53      13.745   8.820  -4.145  1.00 86.83           C  
ATOM    827  CB  ARG A  53      14.360   8.966  -6.564  1.00 86.83           C  
ATOM    828  HB2 ARG A  53      14.953   9.831  -6.266  1.00 86.83           H  
ATOM    829  HB3 ARG A  53      13.371   9.313  -6.863  1.00 86.83           H  
ATOM    830  O   ARG A  53      14.529   9.588  -3.595  1.00 86.83           O  
ATOM    831  CG  ARG A  53      15.051   8.289  -7.752  1.00 86.83           C  
ATOM    832  HG2 ARG A  53      16.036   7.933  -7.451  1.00 86.83           H  
ATOM    833  HG3 ARG A  53      14.454   7.445  -8.100  1.00 86.83           H  
ATOM    834  CD  ARG A  53      15.195   9.301  -8.888  1.00 86.83           C  
ATOM    835  HD2 ARG A  53      15.835  10.119  -8.557  1.00 86.83           H  
ATOM    836  HD3 ARG A  53      14.206   9.697  -9.119  1.00 86.83           H  
ATOM    837  NE  ARG A  53      15.773   8.673 -10.088  1.00 86.83           N  
ATOM    838  HE  ARG A  53      16.230   7.782  -9.955  1.00 86.83           H  
ATOM    839  NH1 ARG A  53      15.136  10.286 -11.594  1.00 86.83           N  
ATOM    840 HH11 ARG A  53      15.073  10.621 -12.544  1.00 86.83           H  
ATOM    841 HH12 ARG A  53      14.708  10.808 -10.842  1.00 86.83           H  
ATOM    842  NH2 ARG A  53      16.242   8.481 -12.304  1.00 86.83           N  
ATOM    843 HH21 ARG A  53      16.664   7.580 -12.135  1.00 86.83           H  
ATOM    844 HH22 ARG A  53      16.185   8.838 -13.247  1.00 86.83           H  
ATOM    845  CZ  ARG A  53      15.715   9.149 -11.318  1.00 86.83           C  
ATOM    846  N   THR A  54      12.474   8.709  -3.767  1.00 89.23           N  
ATOM    847  H   THR A  54      11.888   8.031  -4.233  1.00 89.23           H  
ATOM    848  CA  THR A  54      11.833   9.572  -2.763  1.00 89.23           C  
ATOM    849  HA  THR A  54      12.577  10.232  -2.318  1.00 89.23           H  
ATOM    850  C   THR A  54      11.213   8.803  -1.604  1.00 89.23           C  
ATOM    851  CB  THR A  54      10.761  10.465  -3.407  1.00 89.23           C  
ATOM    852  HB  THR A  54      10.294  11.074  -2.633  1.00 89.23           H  
ATOM    853  O   THR A  54      10.973   9.400  -0.554  1.00 89.23           O  
ATOM    854  CG2 THR A  54      11.343  11.394  -4.473  1.00 89.23           C  
ATOM    855 HG21 THR A  54      12.169  11.963  -4.048  1.00 89.23           H  
ATOM    856 HG22 THR A  54      10.574  12.089  -4.809  1.00 89.23           H  
ATOM    857 HG23 THR A  54      11.702  10.817  -5.325  1.00 89.23           H  
ATOM    858  OG1 THR A  54       9.773   9.692  -4.044  1.00 89.23           O  
ATOM    859  HG1 THR A  54       9.160  10.289  -4.481  1.00 89.23           H  
ATOM    860  N   ARG A  55      10.952   7.500  -1.750  1.00 93.43           N  
ATOM    861  H   ARG A  55      11.146   7.071  -2.643  1.00 93.43           H  
ATOM    862  CA  ARG A  55      10.240   6.685  -0.764  1.00 93.43           C  
ATOM    863  HA  ARG A  55      10.406   7.125   0.220  1.00 93.43           H  
ATOM    864  C   ARG A  55      10.759   5.252  -0.707  1.00 93.43           C  
ATOM    865  CB  ARG A  55       8.727   6.682  -1.055  1.00 93.43           C  
ATOM    866  HB2 ARG A  55       8.545   6.143  -1.985  1.00 93.43           H  
ATOM    867  HB3 ARG A  55       8.222   6.150  -0.249  1.00 93.43           H  
ATOM    868  O   ARG A  55      11.145   4.675  -1.720  1.00 93.43           O  
ATOM    869  CG  ARG A  55       8.133   8.093  -1.189  1.00 93.43           C  
ATOM    870  HG2 ARG A  55       8.503   8.726  -0.383  1.00 93.43           H  
ATOM    871  HG3 ARG A  55       8.448   8.514  -2.143  1.00 93.43           H  
ATOM    872  CD  ARG A  55       6.605   8.101  -1.161  1.00 93.43           C  
ATOM    873  HD2 ARG A  55       6.232   7.313  -1.816  1.00 93.43           H  
ATOM    874  HD3 ARG A  55       6.244   9.053  -1.549  1.00 93.43           H  
ATOM    875  NE  ARG A  55       6.094   7.892   0.204  1.00 93.43           N  
ATOM    876  HE  ARG A  55       5.721   6.974   0.396  1.00 93.43           H  
ATOM    877  NH1 ARG A  55       6.382  10.012   1.033  1.00 93.43           N  
ATOM    878 HH11 ARG A  55       6.722  10.310   0.129  1.00 93.43           H  
ATOM    879 HH12 ARG A  55       6.277  10.669   1.793  1.00 93.43           H  
ATOM    880  NH2 ARG A  55       5.597   8.429   2.358  1.00 93.43           N  
ATOM    881 HH21 ARG A  55       5.685   9.040   3.158  1.00 93.43           H  
ATOM    882 HH22 ARG A  55       5.295   7.482   2.534  1.00 93.43           H  
ATOM    883  CZ  ARG A  55       6.024   8.771   1.184  1.00 93.43           C  
ATOM    884  N   ILE A  56      10.697   4.673   0.486  1.00 94.61           N  
ATOM    885  H   ILE A  56      10.318   5.229   1.239  1.00 94.61           H  
ATOM    886  CA  ILE A  56      10.846   3.239   0.738  1.00 94.61           C  
ATOM    887  HA  ILE A  56      11.308   2.764  -0.128  1.00 94.61           H  
ATOM    888  C   ILE A  56       9.444   2.659   0.914  1.00 94.61           C  
ATOM    889  CB  ILE A  56      11.747   2.971   1.965  1.00 94.61           C  
ATOM    890  HB  ILE A  56      11.264   3.394   2.846  1.00 94.61           H  
ATOM    891  O   ILE A  56       8.626   3.208   1.655  1.00 94.61           O  
ATOM    892  CG1 ILE A  56      13.130   3.644   1.794  1.00 94.61           C  
ATOM    893 HG12 ILE A  56      13.650   3.198   0.947  1.00 94.61           H  
ATOM    894 HG13 ILE A  56      12.996   4.705   1.583  1.00 94.61           H  
ATOM    895  CG2 ILE A  56      11.905   1.452   2.176  1.00 94.61           C  
ATOM    896 HG21 ILE A  56      12.364   0.996   1.299  1.00 94.61           H  
ATOM    897 HG22 ILE A  56      12.527   1.248   3.047  1.00 94.61           H  
ATOM    898 HG23 ILE A  56      10.937   0.982   2.352  1.00 94.61           H  
ATOM    899  CD1 ILE A  56      14.027   3.557   3.036  1.00 94.61           C  
ATOM    900 HD11 ILE A  56      13.485   3.913   3.913  1.00 94.61           H  
ATOM    901 HD12 ILE A  56      14.361   2.532   3.199  1.00 94.61           H  
ATOM    902 HD13 ILE A  56      14.905   4.184   2.887  1.00 94.61           H  
ATOM    903  N   TYR A  57       9.175   1.547   0.243  1.00 96.02           N  
ATOM    904  H   TYR A  57       9.916   1.119  -0.294  1.00 96.02           H  
ATOM    905  CA  TYR A  57       7.918   0.819   0.321  1.00 96.02           C  
ATOM    906  HA  TYR A  57       7.215   1.396   0.922  1.00 96.02           H  
ATOM    907  C   TYR A  57       8.157  -0.523   0.992  1.00 96.02           C  
ATOM    908  CB  TYR A  57       7.296   0.635  -1.061  1.00 96.02           C  
ATOM    909  HB2 TYR A  57       6.365   0.077  -0.955  1.00 96.02           H  
ATOM    910  HB3 TYR A  57       7.973   0.035  -1.670  1.00 96.02           H  
ATOM    911  O   TYR A  57       9.081  -1.250   0.620  1.00 96.02           O  
ATOM    912  CG  TYR A  57       7.018   1.931  -1.784  1.00 96.02           C  
ATOM    913  CD1 TYR A  57       5.730   2.496  -1.743  1.00 96.02           C  
ATOM    914  HD1 TYR A  57       4.939   1.991  -1.210  1.00 96.02           H  
ATOM    915  CD2 TYR A  57       8.049   2.568  -2.498  1.00 96.02           C  
ATOM    916  HD2 TYR A  57       9.039   2.138  -2.526  1.00 96.02           H  
ATOM    917  CE1 TYR A  57       5.466   3.694  -2.433  1.00 96.02           C  
ATOM    918  HE1 TYR A  57       4.467   4.105  -2.431  1.00 96.02           H  
ATOM    919  CE2 TYR A  57       7.792   3.770  -3.175  1.00 96.02           C  
ATOM    920  HE2 TYR A  57       8.585   4.263  -3.719  1.00 96.02           H  
ATOM    921  OH  TYR A  57       6.256   5.492  -3.815  1.00 96.02           O  
ATOM    922  HH  TYR A  57       5.316   5.669  -3.899  1.00 96.02           H  
ATOM    923  CZ  TYR A  57       6.500   4.334  -3.149  1.00 96.02           C  
ATOM    924  N   VAL A  58       7.328  -0.838   1.981  1.00 96.56           N  
ATOM    925  H   VAL A  58       6.568  -0.206   2.187  1.00 96.56           H  
ATOM    926  CA  VAL A  58       7.442  -2.067   2.767  1.00 96.56           C  
ATOM    927  HA  VAL A  58       8.106  -2.760   2.251  1.00 96.56           H  
ATOM    928  C   VAL A  58       6.070  -2.689   2.885  1.00 96.56           C  
ATOM    929  CB  VAL A  58       8.025  -1.822   4.169  1.00 96.56           C  
ATOM    930  HB  VAL A  58       7.321  -1.247   4.771  1.00 96.56           H  
ATOM    931  O   VAL A  58       5.156  -2.053   3.384  1.00 96.56           O  
ATOM    932  CG1 VAL A  58       8.283  -3.154   4.889  1.00 96.56           C  
ATOM    933 HG11 VAL A  58       8.754  -2.972   5.855  1.00 96.56           H  
ATOM    934 HG12 VAL A  58       7.340  -3.669   5.071  1.00 96.56           H  
ATOM    935 HG13 VAL A  58       8.929  -3.791   4.286  1.00 96.56           H  
ATOM    936  CG2 VAL A  58       9.329  -1.030   4.097  1.00 96.56           C  
ATOM    937 HG21 VAL A  58       9.695  -0.869   5.111  1.00 96.56           H  
ATOM    938 HG22 VAL A  58      10.066  -1.578   3.512  1.00 96.56           H  
ATOM    939 HG23 VAL A  58       9.156  -0.049   3.653  1.00 96.56           H  
ATOM    940  N   SER A  59       5.914  -3.933   2.465  1.00 96.77           N  
ATOM    941  H   SER A  59       6.708  -4.400   2.051  1.00 96.77           H  
ATOM    942  CA  SER A  59       4.714  -4.714   2.763  1.00 96.77           C  
ATOM    943  HA  SER A  59       3.951  -4.089   3.227  1.00 96.77           H  
ATOM    944  C   SER A  59       5.085  -5.818   3.738  1.00 96.77           C  
ATOM    945  CB  SER A  59       4.107  -5.297   1.489  1.00 96.77           C  
ATOM    946  HB2 SER A  59       3.107  -5.669   1.711  1.00 96.77           H  
ATOM    947  HB3 SER A  59       4.718  -6.134   1.152  1.00 96.77           H  
ATOM    948  O   SER A  59       6.079  -6.501   3.507  1.00 96.77           O  
ATOM    949  OG  SER A  59       4.038  -4.338   0.450  1.00 96.77           O  
ATOM    950  HG  SER A  59       4.806  -3.766   0.515  1.00 96.77           H  
ATOM    951  N   CYS A  60       4.313  -6.019   4.799  1.00 95.40           N  
ATOM    952  H   CYS A  60       3.530  -5.402   4.959  1.00 95.40           H  
ATOM    953  CA  CYS A  60       4.475  -7.151   5.703  1.00 95.40           C  
ATOM    954  HA  CYS A  60       5.289  -7.782   5.346  1.00 95.40           H  
ATOM    955  C   CYS A  60       3.199  -7.992   5.715  1.00 95.40           C  
ATOM    956  CB  CYS A  60       4.885  -6.667   7.097  1.00 95.40           C  
ATOM    957  HB2 CYS A  60       5.754  -6.018   6.988  1.00 95.40           H  
ATOM    958  HB3 CYS A  60       5.182  -7.526   7.699  1.00 95.40           H  
ATOM    959  O   CYS A  60       2.100  -7.455   5.813  1.00 95.40           O  
ATOM    960  SG  CYS A  60       3.618  -5.755   8.009  1.00 95.40           S  
ATOM    961  N   ILE A  61       3.346  -9.311   5.609  1.00 94.20           N  
ATOM    962  H   ILE A  61       4.282  -9.664   5.472  1.00 94.20           H  
ATOM    963  CA  ILE A  61       2.288 -10.286   5.875  1.00 94.20           C  
ATOM    964  HA  ILE A  61       1.343  -9.765   6.031  1.00 94.20           H  
ATOM    965  C   ILE A  61       2.674 -11.007   7.155  1.00 94.20           C  
ATOM    966  CB  ILE A  61       2.098 -11.288   4.718  1.00 94.20           C  
ATOM    967  HB  ILE A  61       3.017 -11.865   4.609  1.00 94.20           H  
ATOM    968  O   ILE A  61       3.727 -11.642   7.202  1.00 94.20           O  
ATOM    969  CG1 ILE A  61       1.826 -10.563   3.387  1.00 94.20           C  
ATOM    970 HG12 ILE A  61       2.625  -9.848   3.191  1.00 94.20           H  
ATOM    971 HG13 ILE A  61       0.888 -10.012   3.464  1.00 94.20           H  
ATOM    972  CG2 ILE A  61       0.956 -12.267   5.056  1.00 94.20           C  
ATOM    973 HG21 ILE A  61       1.165 -12.798   5.985  1.00 94.20           H  
ATOM    974 HG22 ILE A  61       0.021 -11.721   5.173  1.00 94.20           H  
ATOM    975 HG23 ILE A  61       0.835 -13.017   4.274  1.00 94.20           H  
ATOM    976  CD1 ILE A  61       1.763 -11.508   2.182  1.00 94.20           C  
ATOM    977 HD11 ILE A  61       0.866 -12.125   2.223  1.00 94.20           H  
ATOM    978 HD12 ILE A  61       1.727 -10.912   1.271  1.00 94.20           H  
ATOM    979 HD13 ILE A  61       2.649 -12.143   2.155  1.00 94.20           H  
ATOM    980  N   TYR A  62       1.825 -10.925   8.164  1.00 90.57           N  
ATOM    981  H   TYR A  62       0.958 -10.425   8.027  1.00 90.57           H  
ATOM    982  CA  TYR A  62       2.065 -11.480   9.492  1.00 90.57           C  
ATOM    983  HA  TYR A  62       2.867 -12.216   9.444  1.00 90.57           H  
ATOM    984  C   TYR A  62       0.811 -12.204   9.979  1.00 90.57           C  
ATOM    985  CB  TYR A  62       2.528 -10.362  10.442  1.00 90.57           C  
ATOM    986  HB2 TYR A  62       2.787 -10.798  11.408  1.00 90.57           H  
ATOM    987  HB3 TYR A  62       3.441  -9.924  10.041  1.00 90.57           H  
ATOM    988  O   TYR A  62      -0.233 -12.188   9.316  1.00 90.57           O  
ATOM    989  CG  TYR A  62       1.528  -9.244  10.652  1.00 90.57           C  
ATOM    990  CD1 TYR A  62       1.365  -8.265   9.654  1.00 90.57           C  
ATOM    991  HD1 TYR A  62       1.958  -8.298   8.752  1.00 90.57           H  
ATOM    992  CD2 TYR A  62       0.791  -9.158  11.850  1.00 90.57           C  
ATOM    993  HD2 TYR A  62       0.952  -9.872  12.644  1.00 90.57           H  
ATOM    994  CE1 TYR A  62       0.441  -7.226   9.833  1.00 90.57           C  
ATOM    995  HE1 TYR A  62       0.333  -6.466   9.073  1.00 90.57           H  
ATOM    996  CE2 TYR A  62      -0.115  -8.097  12.044  1.00 90.57           C  
ATOM    997  HE2 TYR A  62      -0.649  -8.003  12.978  1.00 90.57           H  
ATOM    998  OH  TYR A  62      -1.169  -6.106  11.200  1.00 90.57           O  
ATOM    999  HH  TYR A  62      -1.315  -5.952  12.136  1.00 90.57           H  
ATOM   1000  CZ  TYR A  62      -0.297  -7.132  11.029  1.00 90.57           C  
ATOM   1001  N   LYS A  63       0.923 -12.898  11.111  1.00 84.60           N  
ATOM   1002  H   LYS A  63       1.786 -12.810  11.628  1.00 84.60           H  
ATOM   1003  CA  LYS A  63      -0.223 -13.485  11.810  1.00 84.60           C  
ATOM   1004  HA  LYS A  63      -1.102 -13.482  11.166  1.00 84.60           H  
ATOM   1005  C   LYS A  63      -0.551 -12.622  13.013  1.00 84.60           C  
ATOM   1006  CB  LYS A  63       0.062 -14.924  12.239  1.00 84.60           C  
ATOM   1007  HB2 LYS A  63       0.970 -14.949  12.842  1.00 84.60           H  
ATOM   1008  HB3 LYS A  63      -0.769 -15.266  12.855  1.00 84.60           H  
ATOM   1009  O   LYS A  63       0.326 -12.345  13.820  1.00 84.60           O  
ATOM   1010  CG  LYS A  63       0.209 -15.860  11.036  1.00 84.60           C  
ATOM   1011  HG2 LYS A  63      -0.683 -15.798  10.412  1.00 84.60           H  
ATOM   1012  HG3 LYS A  63       1.082 -15.575  10.449  1.00 84.60           H  
ATOM   1013  CD  LYS A  63       0.379 -17.291  11.545  1.00 84.60           C  
ATOM   1014  HD2 LYS A  63       1.249 -17.333  12.200  1.00 84.60           H  
ATOM   1015  HD3 LYS A  63      -0.509 -17.572  12.111  1.00 84.60           H  
ATOM   1016  CE  LYS A  63       0.569 -18.250  10.371  1.00 84.60           C  
ATOM   1017  HE2 LYS A  63       1.445 -17.931   9.805  1.00 84.60           H  
ATOM   1018  HE3 LYS A  63      -0.303 -18.178   9.721  1.00 84.60           H  
ATOM   1019  NZ  LYS A  63       0.743 -19.635  10.866  1.00 84.60           N  
ATOM   1020  HZ1 LYS A  63       0.874 -20.279  10.099  1.00 84.60           H  
ATOM   1021  HZ2 LYS A  63       1.546 -19.679  11.478  1.00 84.60           H  
ATOM   1022  HZ3 LYS A  63      -0.070 -19.909  11.399  1.00 84.60           H  
ATOM   1023  N   GLU A  64      -1.806 -12.228  13.131  1.00 79.61           N  
ATOM   1024  H   GLU A  64      -2.480 -12.494  12.428  1.00 79.61           H  
ATOM   1025  CA  GLU A  64      -2.292 -11.481  14.279  1.00 79.61           C  
ATOM   1026  HA  GLU A  64      -1.634 -10.628  14.447  1.00 79.61           H  
ATOM   1027  C   GLU A  64      -2.281 -12.380  15.525  1.00 79.61           C  
ATOM   1028  CB  GLU A  64      -3.695 -10.962  13.956  1.00 79.61           C  
ATOM   1029  HB2 GLU A  64      -3.703 -10.536  12.953  1.00 79.61           H  
ATOM   1030  HB3 GLU A  64      -4.383 -11.807  13.982  1.00 79.61           H  
ATOM   1031  O   GLU A  64      -2.825 -13.487  15.512  1.00 79.61           O  
ATOM   1032  CG  GLU A  64      -4.137  -9.877  14.945  1.00 79.61           C  
ATOM   1033  HG2 GLU A  64      -3.955 -10.233  15.959  1.00 79.61           H  
ATOM   1034  HG3 GLU A  64      -3.515  -8.996  14.789  1.00 79.61           H  
ATOM   1035  CD  GLU A  64      -5.618  -9.490  14.806  1.00 79.61           C  
ATOM   1036  OE1 GLU A  64      -6.048  -8.619  15.596  1.00 79.61           O  
ATOM   1037  OE2 GLU A  64      -6.339 -10.126  13.999  1.00 79.61           O  
ATOM   1038  N   ASN A  65      -1.670 -11.907  16.613  1.00 74.32           N  
ATOM   1039  H   ASN A  65      -1.174 -11.030  16.538  1.00 74.32           H  
ATOM   1040  CA  ASN A  65      -1.498 -12.690  17.841  1.00 74.32           C  
ATOM   1041  HA  ASN A  65      -0.974 -13.615  17.598  1.00 74.32           H  
ATOM   1042  C   ASN A  65      -2.831 -13.096  18.496  1.00 74.32           C  
ATOM   1043  CB  ASN A  65      -0.630 -11.867  18.814  1.00 74.32           C  
ATOM   1044  HB2 ASN A  65      -1.058 -10.872  18.941  1.00 74.32           H  
ATOM   1045  HB3 ASN A  65      -0.613 -12.358  19.786  1.00 74.32           H  
ATOM   1046  O   ASN A  65      -2.924 -14.156  19.111  1.00 74.32           O  
ATOM   1047  CG  ASN A  65       0.812 -11.748  18.349  1.00 74.32           C  
ATOM   1048  ND2 ASN A  65       1.439 -10.615  18.550  1.00 74.32           N  
ATOM   1049 HD21 ASN A  65       0.951  -9.765  18.795  1.00 74.32           H  
ATOM   1050 HD22 ASN A  65       2.290 -10.457  18.031  1.00 74.32           H  
ATOM   1051  OD1 ASN A  65       1.377 -12.684  17.808  1.00 74.32           O  
ATOM   1052  N   SER A  66      -3.865 -12.263  18.359  1.00 73.93           N  
ATOM   1053  H   SER A  66      -3.743 -11.440  17.787  1.00 73.93           H  
ATOM   1054  CA  SER A  66      -5.187 -12.450  18.971  1.00 73.93           C  
ATOM   1055  HA  SER A  66      -5.063 -12.767  20.007  1.00 73.93           H  
ATOM   1056  C   SER A  66      -6.032 -13.512  18.256  1.00 73.93           C  
ATOM   1057  CB  SER A  66      -5.918 -11.099  18.956  1.00 73.93           C  
ATOM   1058  HB2 SER A  66      -6.928 -11.211  19.348  1.00 73.93           H  
ATOM   1059  HB3 SER A  66      -5.367 -10.376  19.558  1.00 73.93           H  
ATOM   1060  O   SER A  66      -6.675 -14.336  18.905  1.00 73.93           O  
ATOM   1061  OG  SER A  66      -5.960 -10.666  17.611  1.00 73.93           O  
ATOM   1062  HG  SER A  66      -6.208  -9.746  17.490  1.00 73.93           H  
ATOM   1063  N   THR A  67      -6.038 -13.505  16.921  1.00 73.60           N  
ATOM   1064  H   THR A  67      -5.558 -12.739  16.471  1.00 73.60           H  
ATOM   1065  CA  THR A  67      -6.947 -14.310  16.089  1.00 73.60           C  
ATOM   1066  HA  THR A  67      -7.702 -14.779  16.719  1.00 73.60           H  
ATOM   1067  C   THR A  67      -6.239 -15.434  15.336  1.00 73.60           C  
ATOM   1068  CB  THR A  67      -7.677 -13.413  15.077  1.00 73.60           C  
ATOM   1069  HB  THR A  67      -8.326 -14.039  14.464  1.00 73.60           H  
ATOM   1070  O   THR A  67      -6.897 -16.315  14.784  1.00 73.60           O  
ATOM   1071  CG2 THR A  67      -8.542 -12.336  15.727  1.00 73.60           C  
ATOM   1072 HG21 THR A  67      -9.233 -12.793  16.436  1.00 73.60           H  
ATOM   1073 HG22 THR A  67      -9.109 -11.817  14.954  1.00 73.60           H  
ATOM   1074 HG23 THR A  67      -7.918 -11.606  16.243  1.00 73.60           H  
ATOM   1075  OG1 THR A  67      -6.718 -12.815  14.239  1.00 73.60           O  
ATOM   1076  HG1 THR A  67      -6.809 -11.859  14.240  1.00 73.60           H  
ATOM   1077  N   SER A  68      -4.902 -15.418  15.279  1.00 76.44           N  
ATOM   1078  H   SER A  68      -4.429 -14.647  15.729  1.00 76.44           H  
ATOM   1079  CA  SER A  68      -4.092 -16.208  14.337  1.00 76.44           C  
ATOM   1080  HA  SER A  68      -3.060 -15.877  14.457  1.00 76.44           H  
ATOM   1081  C   SER A  68      -4.436 -15.966  12.860  1.00 76.44           C  
ATOM   1082  CB  SER A  68      -4.130 -17.700  14.687  1.00 76.44           C  
ATOM   1083  HB2 SER A  68      -3.491 -18.253  13.998  1.00 76.44           H  
ATOM   1084  HB3 SER A  68      -5.147 -18.081  14.597  1.00 76.44           H  
ATOM   1085  O   SER A  68      -3.950 -16.696  11.988  1.00 76.44           O  
ATOM   1086  OG  SER A  68      -3.659 -17.907  16.001  1.00 76.44           O  
ATOM   1087  HG  SER A  68      -4.060 -17.236  16.559  1.00 76.44           H  
ATOM   1088  N   ALA A  69      -5.254 -14.951  12.559  1.00 82.20           N  
ATOM   1089  H   ALA A  69      -5.583 -14.344  13.295  1.00 82.20           H  
ATOM   1090  CA  ALA A  69      -5.577 -14.569  11.199  1.00 82.20           C  
ATOM   1091  HA  ALA A  69      -5.835 -15.470  10.642  1.00 82.20           H  
ATOM   1092  C   ALA A  69      -4.351 -13.927  10.559  1.00 82.20           C  
ATOM   1093  CB  ALA A  69      -6.789 -13.634  11.176  1.00 82.20           C  
ATOM   1094  HB1 ALA A  69      -6.532 -12.681  11.639  1.00 82.20           H  
ATOM   1095  HB2 ALA A  69      -7.622 -14.083  11.717  1.00 82.20           H  
ATOM   1096  HB3 ALA A  69      -7.091 -13.443  10.146  1.00 82.20           H  
ATOM   1097  O   ALA A  69      -3.615 -13.172  11.192  1.00 82.20           O  
ATOM   1098  N   SER A  70      -4.114 -14.236   9.288  1.00 86.20           N  
ATOM   1099  H   SER A  70      -4.806 -14.764   8.776  1.00 86.20           H  
ATOM   1100  CA  SER A  70      -3.077 -13.521   8.561  1.00 86.20           C  
ATOM   1101  HA  SER A  70      -2.229 -13.400   9.236  1.00 86.20           H  
ATOM   1102  C   SER A  70      -3.601 -12.137   8.193  1.00 86.20           C  
ATOM   1103  CB  SER A  70      -2.580 -14.330   7.372  1.00 86.20           C  
ATOM   1104  HB2 SER A  70      -2.357 -15.342   7.710  1.00 86.20           H  
ATOM   1105  HB3 SER A  70      -3.360 -14.384   6.613  1.00 86.20           H  
ATOM   1106  O   SER A  70      -4.755 -11.993   7.791  1.00 86.20           O  
ATOM   1107  OG  SER A  70      -1.398 -13.780   6.827  1.00 86.20           O  
ATOM   1108  HG  SER A  70      -1.033 -13.142   7.443  1.00 86.20           H  
ATOM   1109  N   GLN A  71      -2.760 -11.130   8.377  1.00 88.43           N  
ATOM   1110  H   GLN A  71      -1.842 -11.330   8.748  1.00 88.43           H  
ATOM   1111  CA  GLN A  71      -3.027  -9.741   8.039  1.00 88.43           C  
ATOM   1112  HA  GLN A  71      -3.935  -9.667   7.441  1.00 88.43           H  
ATOM   1113  C   GLN A  71      -1.877  -9.215   7.185  1.00 88.43           C  
ATOM   1114  CB  GLN A  71      -3.202  -8.913   9.326  1.00 88.43           C  
ATOM   1115  HB2 GLN A  71      -3.226  -7.854   9.072  1.00 88.43           H  
ATOM   1116  HB3 GLN A  71      -2.342  -9.080   9.973  1.00 88.43           H  
ATOM   1117  O   GLN A  71      -0.784  -9.792   7.162  1.00 88.43           O  
ATOM   1118  CG  GLN A  71      -4.483  -9.250  10.110  1.00 88.43           C  
ATOM   1119  HG2 GLN A  71      -4.473  -8.696  11.049  1.00 88.43           H  
ATOM   1120  HG3 GLN A  71      -4.507 -10.311  10.357  1.00 88.43           H  
ATOM   1121  CD  GLN A  71      -5.746  -8.862   9.348  1.00 88.43           C  
ATOM   1122  NE2 GLN A  71      -6.438  -9.800   8.739  1.00 88.43           N  
ATOM   1123 HE21 GLN A  71      -6.063 -10.734   8.656  1.00 88.43           H  
ATOM   1124 HE22 GLN A  71      -7.234  -9.499   8.195  1.00 88.43           H  
ATOM   1125  OE1 GLN A  71      -6.090  -7.699   9.217  1.00 88.43           O  
ATOM   1126  N   SER A  72      -2.127  -8.118   6.475  1.00 93.42           N  
ATOM   1127  H   SER A  72      -3.035  -7.683   6.543  1.00 93.42           H  
ATOM   1128  CA  SER A  72      -1.088  -7.423   5.724  1.00 93.42           C  
ATOM   1129  HA  SER A  72      -0.125  -7.768   6.099  1.00 93.42           H  
ATOM   1130  C   SER A  72      -1.156  -5.923   5.937  1.00 93.42           C  
ATOM   1131  CB  SER A  72      -1.155  -7.744   4.229  1.00 93.42           C  
ATOM   1132  HB2 SER A  72      -1.174  -8.824   4.083  1.00 93.42           H  
ATOM   1133  HB3 SER A  72      -0.268  -7.339   3.742  1.00 93.42           H  
ATOM   1134  O   SER A  72      -2.238  -5.338   5.846  1.00 93.42           O  
ATOM   1135  OG  SER A  72      -2.305  -7.164   3.645  1.00 93.42           O  
ATOM   1136  HG  SER A  72      -2.581  -6.429   4.198  1.00 93.42           H  
ATOM   1137  N   VAL A  73       0.003  -5.299   6.120  1.00 95.77           N  
ATOM   1138  H   VAL A  73       0.848  -5.852   6.153  1.00 95.77           H  
ATOM   1139  CA  VAL A  73       0.139  -3.842   6.155  1.00 95.77           C  
ATOM   1140  HA  VAL A  73      -0.802  -3.393   5.836  1.00 95.77           H  
ATOM   1141  C   VAL A  73       1.199  -3.419   5.153  1.00 95.77           C  
ATOM   1142  CB  VAL A  73       0.425  -3.317   7.575  1.00 95.77           C  
ATOM   1143  HB  VAL A  73       1.351  -3.752   7.953  1.00 95.77           H  
ATOM   1144  O   VAL A  73       2.277  -4.006   5.066  1.00 95.77           O  
ATOM   1145  CG1 VAL A  73       0.546  -1.786   7.595  1.00 95.77           C  
ATOM   1146 HG11 VAL A  73      -0.351  -1.327   7.180  1.00 95.77           H  
ATOM   1147 HG12 VAL A  73       0.683  -1.444   8.621  1.00 95.77           H  
ATOM   1148 HG13 VAL A  73       1.417  -1.465   7.024  1.00 95.77           H  
ATOM   1149  CG2 VAL A  73      -0.730  -3.687   8.512  1.00 95.77           C  
ATOM   1150 HG21 VAL A  73      -0.805  -4.768   8.630  1.00 95.77           H  
ATOM   1151 HG22 VAL A  73      -0.569  -3.255   9.500  1.00 95.77           H  
ATOM   1152 HG23 VAL A  73      -1.672  -3.338   8.090  1.00 95.77           H  
ATOM   1153  N   ASN A  74       0.862  -2.395   4.381  1.00 97.05           N  
ATOM   1154  H   ASN A  74      -0.045  -1.973   4.522  1.00 97.05           H  
ATOM   1155  CA  ASN A  74       1.736  -1.746   3.426  1.00 97.05           C  
ATOM   1156  HA  ASN A  74       2.626  -2.357   3.270  1.00 97.05           H  
ATOM   1157  C   ASN A  74       2.167  -0.398   3.992  1.00 97.05           C  
ATOM   1158  CB  ASN A  74       1.008  -1.605   2.084  1.00 97.05           C  
ATOM   1159  HB2 ASN A  74       0.175  -0.910   2.187  1.00 97.05           H  
ATOM   1160  HB3 ASN A  74       1.702  -1.212   1.341  1.00 97.05           H  
ATOM   1161  O   ASN A  74       1.373   0.319   4.594  1.00 97.05           O  
ATOM   1162  CG  ASN A  74       0.492  -2.936   1.587  1.00 97.05           C  
ATOM   1163  ND2 ASN A  74      -0.798  -3.107   1.423  1.00 97.05           N  
ATOM   1164 HD21 ASN A  74      -1.101  -3.996   1.050  1.00 97.05           H  
ATOM   1165 HD22 ASN A  74      -1.462  -2.384   1.660  1.00 97.05           H  
ATOM   1166  OD1 ASN A  74       1.254  -3.841   1.318  1.00 97.05           O  
ATOM   1167  N   PHE A  75       3.412  -0.031   3.753  1.00 96.96           N  
ATOM   1168  H   PHE A  75       4.022  -0.695   3.297  1.00 96.96           H  
ATOM   1169  CA  PHE A  75       3.996   1.227   4.159  1.00 96.96           C  
ATOM   1170  HA  PHE A  75       3.227   1.857   4.607  1.00 96.96           H  
ATOM   1171  C   PHE A  75       4.576   1.931   2.955  1.00 96.96           C  
ATOM   1172  CB  PHE A  75       5.094   1.016   5.191  1.00 96.96           C  
ATOM   1173  HB2 PHE A  75       5.848   0.344   4.780  1.00 96.96           H  
ATOM   1174  HB3 PHE A  75       5.578   1.973   5.381  1.00 96.96           H  
ATOM   1175  O   PHE A  75       5.255   1.328   2.125  1.00 96.96           O  
ATOM   1176  CG  PHE A  75       4.603   0.479   6.505  1.00 96.96           C  
ATOM   1177  CD1 PHE A  75       4.258   1.383   7.526  1.00 96.96           C  
ATOM   1178  HD1 PHE A  75       4.292   2.448   7.350  1.00 96.96           H  
ATOM   1179  CD2 PHE A  75       4.531  -0.909   6.717  1.00 96.96           C  
ATOM   1180  HD2 PHE A  75       4.769  -1.602   5.923  1.00 96.96           H  
ATOM   1181  CE1 PHE A  75       3.923   0.896   8.794  1.00 96.96           C  
ATOM   1182  HE1 PHE A  75       3.720   1.571   9.613  1.00 96.96           H  
ATOM   1183  CE2 PHE A  75       4.187  -1.394   7.985  1.00 96.96           C  
ATOM   1184  HE2 PHE A  75       4.164  -2.456   8.178  1.00 96.96           H  
ATOM   1185  CZ  PHE A  75       3.936  -0.483   9.022  1.00 96.96           C  
ATOM   1186  HZ  PHE A  75       3.823  -0.829  10.039  1.00 96.96           H  
ATOM   1187  N   SER A  76       4.366   3.235   2.927  1.00 95.00           N  
ATOM   1188  H   SER A  76       3.774   3.620   3.649  1.00 95.00           H  
ATOM   1189  CA  SER A  76       4.998   4.156   2.004  1.00 95.00           C  
ATOM   1190  HA  SER A  76       5.734   3.644   1.384  1.00 95.00           H  
ATOM   1191  C   SER A  76       5.694   5.201   2.856  1.00 95.00           C  
ATOM   1192  CB  SER A  76       3.907   4.728   1.104  1.00 95.00           C  
ATOM   1193  HB2 SER A  76       3.117   5.165   1.715  1.00 95.00           H  
ATOM   1194  HB3 SER A  76       3.478   3.916   0.516  1.00 95.00           H  
ATOM   1195  O   SER A  76       5.041   6.025   3.494  1.00 95.00           O  
ATOM   1196  OG  SER A  76       4.418   5.707   0.232  1.00 95.00           O  
ATOM   1197  HG  SER A  76       3.726   5.868  -0.413  1.00 95.00           H  
ATOM   1198  N   VAL A  77       7.018   5.178   2.919  1.00 93.77           N  
ATOM   1199  H   VAL A  77       7.517   4.480   2.387  1.00 93.77           H  
ATOM   1200  CA  VAL A  77       7.791   5.970   3.883  1.00 93.77           C  
ATOM   1201  HA  VAL A  77       7.118   6.580   4.486  1.00 93.77           H  
ATOM   1202  C   VAL A  77       8.723   6.905   3.139  1.00 93.77           C  
ATOM   1203  CB  VAL A  77       8.566   5.055   4.845  1.00 93.77           C  
ATOM   1204  HB  VAL A  77       9.338   4.510   4.302  1.00 93.77           H  
ATOM   1205  O   VAL A  77       9.445   6.471   2.252  1.00 93.77           O  
ATOM   1206  CG1 VAL A  77       9.225   5.890   5.940  1.00 93.77           C  
ATOM   1207 HG11 VAL A  77       9.622   5.210   6.693  1.00 93.77           H  
ATOM   1208 HG12 VAL A  77       8.494   6.556   6.398  1.00 93.77           H  
ATOM   1209 HG13 VAL A  77      10.047   6.470   5.520  1.00 93.77           H  
ATOM   1210  CG2 VAL A  77       7.634   4.038   5.516  1.00 93.77           C  
ATOM   1211 HG21 VAL A  77       6.781   4.540   5.973  1.00 93.77           H  
ATOM   1212 HG22 VAL A  77       7.277   3.329   4.768  1.00 93.77           H  
ATOM   1213 HG23 VAL A  77       8.168   3.467   6.275  1.00 93.77           H  
ATOM   1214  N   ASP A  78       8.715   8.188   3.487  1.00 90.61           N  
ATOM   1215  H   ASP A  78       8.097   8.494   4.225  1.00 90.61           H  
ATOM   1216  CA  ASP A  78       9.673   9.146   2.931  1.00 90.61           C  
ATOM   1217  HA  ASP A  78       9.520   9.225   1.855  1.00 90.61           H  
ATOM   1218  C   ASP A  78      11.113   8.668   3.179  1.00 90.61           C  
ATOM   1219  CB  ASP A  78       9.391  10.513   3.560  1.00 90.61           C  
ATOM   1220  HB2 ASP A  78       9.470  10.417   4.643  1.00 90.61           H  
ATOM   1221  HB3 ASP A  78       8.360  10.785   3.333  1.00 90.61           H  
ATOM   1222  O   ASP A  78      11.488   8.350   4.309  1.00 90.61           O  
ATOM   1223  CG  ASP A  78      10.300  11.659   3.104  1.00 90.61           C  
ATOM   1224  OD1 ASP A  78      11.370  11.437   2.499  1.00 90.61           O  
ATOM   1225  OD2 ASP A  78       9.959  12.791   3.498  1.00 90.61           O  
ATOM   1226  N   ILE A  79      11.922   8.633   2.119  1.00 90.27           N  
ATOM   1227  H   ILE A  79      11.562   8.989   1.244  1.00 90.27           H  
ATOM   1228  CA  ILE A  79      13.313   8.167   2.142  1.00 90.27           C  
ATOM   1229  HA  ILE A  79      13.311   7.141   2.510  1.00 90.27           H  
ATOM   1230  C   ILE A  79      14.203   8.988   3.088  1.00 90.27           C  
ATOM   1231  CB  ILE A  79      13.853   8.176   0.697  1.00 90.27           C  
ATOM   1232  HB  ILE A  79      13.073   7.750   0.066  1.00 90.27           H  
ATOM   1233  O   ILE A  79      15.252   8.517   3.519  1.00 90.27           O  
ATOM   1234  CG1 ILE A  79      15.087   7.272   0.527  1.00 90.27           C  
ATOM   1235 HG12 ILE A  79      15.973   7.789   0.896  1.00 90.27           H  
ATOM   1236 HG13 ILE A  79      14.963   6.358   1.107  1.00 90.27           H  
ATOM   1237  CG2 ILE A  79      14.152   9.615   0.217  1.00 90.27           C  
ATOM   1238 HG21 ILE A  79      14.344   9.625  -0.856  1.00 90.27           H  
ATOM   1239 HG22 ILE A  79      15.028  10.015   0.727  1.00 90.27           H  
ATOM   1240 HG23 ILE A  79      13.298  10.264   0.414  1.00 90.27           H  
ATOM   1241  CD1 ILE A  79      15.301   6.880  -0.941  1.00 90.27           C  
ATOM   1242 HD11 ILE A  79      15.138   7.726  -1.608  1.00 90.27           H  
ATOM   1243 HD12 ILE A  79      16.330   6.551  -1.084  1.00 90.27           H  
ATOM   1244 HD13 ILE A  79      14.613   6.078  -1.211  1.00 90.27           H  
ATOM   1245  N   LYS A  80      13.797  10.220   3.428  1.00 87.99           N  
ATOM   1246  H   LYS A  80      12.934  10.551   3.020  1.00 87.99           H  
ATOM   1247  CA  LYS A  80      14.495  11.089   4.384  1.00 87.99           C  
ATOM   1248  HA  LYS A  80      15.569  10.938   4.274  1.00 87.99           H  
ATOM   1249  C   LYS A  80      14.167  10.759   5.843  1.00 87.99           C  
ATOM   1250  CB  LYS A  80      14.166  12.559   4.092  1.00 87.99           C  
ATOM   1251  HB2 LYS A  80      13.094  12.712   4.221  1.00 87.99           H  
ATOM   1252  HB3 LYS A  80      14.692  13.176   4.819  1.00 87.99           H  
ATOM   1253  O   LYS A  80      14.829  11.284   6.743  1.00 87.99           O  
ATOM   1254  CG  LYS A  80      14.582  13.018   2.688  1.00 87.99           C  
ATOM   1255  HG2 LYS A  80      15.661  12.912   2.572  1.00 87.99           H  
ATOM   1256  HG3 LYS A  80      14.080  12.412   1.934  1.00 87.99           H  
ATOM   1257  CD  LYS A  80      14.180  14.484   2.491  1.00 87.99           C  
ATOM   1258  HD2 LYS A  80      13.104  14.567   2.643  1.00 87.99           H  
ATOM   1259  HD3 LYS A  80      14.692  15.106   3.226  1.00 87.99           H  
ATOM   1260  CE  LYS A  80      14.528  14.952   1.075  1.00 87.99           C  
ATOM   1261  HE2 LYS A  80      14.091  14.243   0.371  1.00 87.99           H  
ATOM   1262  HE3 LYS A  80      15.610  14.928   0.948  1.00 87.99           H  
ATOM   1263  NZ  LYS A  80      13.994  16.313   0.813  1.00 87.99           N  
ATOM   1264  HZ1 LYS A  80      14.381  16.991   1.454  1.00 87.99           H  
ATOM   1265  HZ2 LYS A  80      12.991  16.313   0.929  1.00 87.99           H  
ATOM   1266  HZ3 LYS A  80      14.188  16.604  -0.134  1.00 87.99           H  
ATOM   1267  N   ARG A  81      13.159   9.921   6.114  1.00 89.27           N  
ATOM   1268  H   ARG A  81      12.681   9.482   5.340  1.00 89.27           H  
ATOM   1269  CA  ARG A  81      12.810   9.515   7.480  1.00 89.27           C  
ATOM   1270  HA  ARG A  81      12.691  10.434   8.054  1.00 89.27           H  
ATOM   1271  C   ARG A  81      13.956   8.673   8.058  1.00 89.27           C  
ATOM   1272  CB  ARG A  81      11.464   8.769   7.494  1.00 89.27           C  
ATOM   1273  HB2 ARG A  81      10.735   9.363   6.943  1.00 89.27           H  
ATOM   1274  HB3 ARG A  81      11.576   7.810   6.988  1.00 89.27           H  
ATOM   1275  O   ARG A  81      14.409   7.735   7.404  1.00 89.27           O  
ATOM   1276  CG  ARG A  81      10.931   8.533   8.920  1.00 89.27           C  
ATOM   1277  HG2 ARG A  81      11.591   7.848   9.451  1.00 89.27           H  
ATOM   1278  HG3 ARG A  81      10.899   9.484   9.452  1.00 89.27           H  
ATOM   1279  CD  ARG A  81       9.514   7.939   8.879  1.00 89.27           C  
ATOM   1280  HD2 ARG A  81       9.555   6.970   8.380  1.00 89.27           H  
ATOM   1281  HD3 ARG A  81       8.867   8.583   8.283  1.00 89.27           H  
ATOM   1282  NE  ARG A  81       8.925   7.732  10.218  1.00 89.27           N  
ATOM   1283  HE  ARG A  81       8.866   6.785  10.565  1.00 89.27           H  
ATOM   1284  NH1 ARG A  81       7.930   9.792  10.513  1.00 89.27           N  
ATOM   1285 HH11 ARG A  81       7.283  10.370  11.029  1.00 89.27           H  
ATOM   1286 HH12 ARG A  81       8.186  10.062   9.574  1.00 89.27           H  
ATOM   1287  NH2 ARG A  81       7.678   8.161  12.038  1.00 89.27           N  
ATOM   1288 HH21 ARG A  81       6.973   8.683  12.540  1.00 89.27           H  
ATOM   1289 HH22 ARG A  81       7.702   7.164  12.197  1.00 89.27           H  
ATOM   1290  CZ  ARG A  81       8.184   8.572  10.915  1.00 89.27           C  
ATOM   1291  N   PRO A  82      14.428   8.952   9.290  1.00 89.84           N  
ATOM   1292  CA  PRO A  82      15.489   8.163   9.901  1.00 89.84           C  
ATOM   1293  HA  PRO A  82      16.399   8.297   9.317  1.00 89.84           H  
ATOM   1294  C   PRO A  82      15.112   6.688   9.956  1.00 89.84           C  
ATOM   1295  CB  PRO A  82      15.693   8.739  11.305  1.00 89.84           C  
ATOM   1296  HB2 PRO A  82      16.736   8.682  11.617  1.00 89.84           H  
ATOM   1297  HB3 PRO A  82      15.052   8.235  12.028  1.00 89.84           H  
ATOM   1298  O   PRO A  82      14.087   6.331  10.533  1.00 89.84           O  
ATOM   1299  CG  PRO A  82      15.228  10.184  11.152  1.00 89.84           C  
ATOM   1300  HG2 PRO A  82      14.887  10.604  12.099  1.00 89.84           H  
ATOM   1301  HG3 PRO A  82      16.038  10.785  10.737  1.00 89.84           H  
ATOM   1302  CD  PRO A  82      14.094  10.088  10.133  1.00 89.84           C  
ATOM   1303  HD2 PRO A  82      14.044  11.013   9.559  1.00 89.84           H  
ATOM   1304  HD3 PRO A  82      13.148   9.898  10.639  1.00 89.84           H  
ATOM   1305  N   ILE A  83      15.971   5.831   9.414  1.00 90.95           N  
ATOM   1306  H   ILE A  83      16.726   6.213   8.863  1.00 90.95           H  
ATOM   1307  CA  ILE A  83      15.692   4.401   9.263  1.00 90.95           C  
ATOM   1308  HA  ILE A  83      14.817   4.307   8.620  1.00 90.95           H  
ATOM   1309  C   ILE A  83      15.351   3.698  10.588  1.00 90.95           C  
ATOM   1310  CB  ILE A  83      16.878   3.762   8.526  1.00 90.95           C  
ATOM   1311  HB  ILE A  83      17.101   4.401   7.671  1.00 90.95           H  
ATOM   1312  O   ILE A  83      14.552   2.775  10.603  1.00 90.95           O  
ATOM   1313  CG1 ILE A  83      16.481   2.392   7.954  1.00 90.95           C  
ATOM   1314 HG12 ILE A  83      15.546   2.503   7.405  1.00 90.95           H  
ATOM   1315 HG13 ILE A  83      16.315   1.670   8.753  1.00 90.95           H  
ATOM   1316  CG2 ILE A  83      18.131   3.736   9.416  1.00 90.95           C  
ATOM   1317 HG21 ILE A  83      18.971   3.348   8.840  1.00 90.95           H  
ATOM   1318 HG22 ILE A  83      17.945   3.114  10.292  1.00 90.95           H  
ATOM   1319 HG23 ILE A  83      18.389   4.745   9.737  1.00 90.95           H  
ATOM   1320  CD1 ILE A  83      17.527   1.865   6.969  1.00 90.95           C  
ATOM   1321 HD11 ILE A  83      17.816   2.648   6.268  1.00 90.95           H  
ATOM   1322 HD12 ILE A  83      18.410   1.503   7.496  1.00 90.95           H  
ATOM   1323 HD13 ILE A  83      17.083   1.053   6.394  1.00 90.95           H  
ATOM   1324  N   ALA A  84      15.881   4.173  11.722  1.00 90.36           N  
ATOM   1325  H   ALA A  84      16.524   4.949  11.658  1.00 90.36           H  
ATOM   1326  CA  ALA A  84      15.510   3.667  13.045  1.00 90.36           C  
ATOM   1327  HA  ALA A  84      15.641   2.585  13.060  1.00 90.36           H  
ATOM   1328  C   ALA A  84      14.036   3.944  13.396  1.00 90.36           C  
ATOM   1329  CB  ALA A  84      16.455   4.286  14.081  1.00 90.36           C  
ATOM   1330  HB1 ALA A  84      16.340   5.370  14.100  1.00 90.36           H  
ATOM   1331  HB2 ALA A  84      16.214   3.889  15.067  1.00 90.36           H  
ATOM   1332  HB3 ALA A  84      17.488   4.030  13.844  1.00 90.36           H  
ATOM   1333  O   ALA A  84      13.376   3.088  13.973  1.00 90.36           O  
ATOM   1334  N   LYS A  85      13.496   5.109  13.003  1.00 90.19           N  
ATOM   1335  H   LYS A  85      14.043   5.707  12.399  1.00 90.19           H  
ATOM   1336  CA  LYS A  85      12.062   5.399  13.143  1.00 90.19           C  
ATOM   1337  HA  LYS A  85      11.738   5.144  14.153  1.00 90.19           H  
ATOM   1338  C   LYS A  85      11.241   4.505  12.218  1.00 90.19           C  
ATOM   1339  CB  LYS A  85      11.735   6.877  12.875  1.00 90.19           C  
ATOM   1340  HB2 LYS A  85      10.649   6.970  12.859  1.00 90.19           H  
ATOM   1341  HB3 LYS A  85      12.104   7.171  11.893  1.00 90.19           H  
ATOM   1342  O   LYS A  85      10.265   3.932  12.671  1.00 90.19           O  
ATOM   1343  CG  LYS A  85      12.280   7.842  13.942  1.00 90.19           C  
ATOM   1344  HG2 LYS A  85      11.964   7.500  14.927  1.00 90.19           H  
ATOM   1345  HG3 LYS A  85      13.369   7.862  13.902  1.00 90.19           H  
ATOM   1346  CD  LYS A  85      11.722   9.254  13.695  1.00 90.19           C  
ATOM   1347  HD2 LYS A  85      12.073   9.614  12.728  1.00 90.19           H  
ATOM   1348  HD3 LYS A  85      10.634   9.195  13.668  1.00 90.19           H  
ATOM   1349  CE  LYS A  85      12.133  10.245  14.794  1.00 90.19           C  
ATOM   1350  HE2 LYS A  85      13.217  10.355  14.786  1.00 90.19           H  
ATOM   1351  HE3 LYS A  85      11.847   9.822  15.757  1.00 90.19           H  
ATOM   1352  NZ  LYS A  85      11.472  11.571  14.615  1.00 90.19           N  
ATOM   1353  HZ1 LYS A  85      11.716  12.211  15.358  1.00 90.19           H  
ATOM   1354  HZ2 LYS A  85      11.713  12.004  13.734  1.00 90.19           H  
ATOM   1355  HZ3 LYS A  85      10.466  11.484  14.626  1.00 90.19           H  
ATOM   1356  N   VAL A  86      11.683   4.336  10.967  1.00 91.94           N  
ATOM   1357  H   VAL A  86      12.510   4.841  10.683  1.00 91.94           H  
ATOM   1358  CA  VAL A  86      11.025   3.447   9.990  1.00 91.94           C  
ATOM   1359  HA  VAL A  86      10.009   3.804   9.824  1.00 91.94           H  
ATOM   1360  C   VAL A  86      10.910   2.022  10.532  1.00 91.94           C  
ATOM   1361  CB  VAL A  86      11.777   3.436   8.642  1.00 91.94           C  
ATOM   1362  HB  VAL A  86      12.766   2.996   8.773  1.00 91.94           H  
ATOM   1363  O   VAL A  86       9.842   1.428  10.477  1.00 91.94           O  
ATOM   1364  CG1 VAL A  86      11.039   2.598   7.596  1.00 91.94           C  
ATOM   1365 HG11 VAL A  86       9.992   2.897   7.543  1.00 91.94           H  
ATOM   1366 HG12 VAL A  86      11.503   2.712   6.616  1.00 91.94           H  
ATOM   1367 HG13 VAL A  86      11.096   1.545   7.872  1.00 91.94           H  
ATOM   1368  CG2 VAL A  86      11.968   4.860   8.109  1.00 91.94           C  
ATOM   1369 HG21 VAL A  86      12.240   4.845   7.053  1.00 91.94           H  
ATOM   1370 HG22 VAL A  86      11.051   5.431   8.250  1.00 91.94           H  
ATOM   1371 HG23 VAL A  86      12.770   5.361   8.652  1.00 91.94           H  
ATOM   1372  N   VAL A  87      11.995   1.498  11.102  1.00 93.29           N  
ATOM   1373  H   VAL A  87      12.852   2.031  11.081  1.00 93.29           H  
ATOM   1374  CA  VAL A  87      12.024   0.174  11.731  1.00 93.29           C  
ATOM   1375  HA  VAL A  87      11.718  -0.574  10.999  1.00 93.29           H  
ATOM   1376  C   VAL A  87      11.027   0.082  12.887  1.00 93.29           C  
ATOM   1377  CB  VAL A  87      13.457  -0.148  12.181  1.00 93.29           C  
ATOM   1378  HB  VAL A  87      13.869   0.706  12.719  1.00 93.29           H  
ATOM   1379  O   VAL A  87      10.243  -0.860  12.913  1.00 93.29           O  
ATOM   1380  CG1 VAL A  87      13.530  -1.368  13.090  1.00 93.29           C  
ATOM   1381 HG11 VAL A  87      13.064  -1.151  14.051  1.00 93.29           H  
ATOM   1382 HG12 VAL A  87      13.007  -2.201  12.620  1.00 93.29           H  
ATOM   1383 HG13 VAL A  87      14.569  -1.643  13.272  1.00 93.29           H  
ATOM   1384  CG2 VAL A  87      14.352  -0.441  10.970  1.00 93.29           C  
ATOM   1385 HG21 VAL A  87      14.230   0.324  10.204  1.00 93.29           H  
ATOM   1386 HG22 VAL A  87      15.394  -0.458  11.290  1.00 93.29           H  
ATOM   1387 HG23 VAL A  87      14.086  -1.406  10.537  1.00 93.29           H  
ATOM   1388  N   ASN A  88      11.005   1.060  13.796  1.00 91.55           N  
ATOM   1389  H   ASN A  88      11.691   1.800  13.744  1.00 91.55           H  
ATOM   1390  CA  ASN A  88      10.052   1.069  14.910  1.00 91.55           C  
ATOM   1391  HA  ASN A  88      10.165   0.149  15.484  1.00 91.55           H  
ATOM   1392  C   ASN A  88       8.595   1.109  14.422  1.00 91.55           C  
ATOM   1393  CB  ASN A  88      10.339   2.269  15.827  1.00 91.55           C  
ATOM   1394  HB2 ASN A  88       9.525   2.347  16.548  1.00 91.55           H  
ATOM   1395  HB3 ASN A  88      10.353   3.185  15.236  1.00 91.55           H  
ATOM   1396  O   ASN A  88       7.765   0.368  14.938  1.00 91.55           O  
ATOM   1397  CG  ASN A  88      11.631   2.161  16.613  1.00 91.55           C  
ATOM   1398  ND2 ASN A  88      11.972   3.192  17.350  1.00 91.55           N  
ATOM   1399 HD21 ASN A  88      12.766   3.028  17.951  1.00 91.55           H  
ATOM   1400 HD22 ASN A  88      11.312   3.948  17.471  1.00 91.55           H  
ATOM   1401  OD1 ASN A  88      12.349   1.179  16.611  1.00 91.55           O  
ATOM   1402  N   ASP A  89       8.301   1.936  13.414  1.00 90.04           N  
ATOM   1403  H   ASP A  89       9.031   2.535  13.054  1.00 90.04           H  
ATOM   1404  CA  ASP A  89       6.963   2.058  12.828  1.00 90.04           C  
ATOM   1405  HA  ASP A  89       6.251   2.298  13.618  1.00 90.04           H  
ATOM   1406  C   ASP A  89       6.509   0.724  12.187  1.00 90.04           C  
ATOM   1407  CB  ASP A  89       6.943   3.205  11.789  1.00 90.04           C  
ATOM   1408  HB2 ASP A  89       5.953   3.221  11.333  1.00 90.04           H  
ATOM   1409  HB3 ASP A  89       7.658   2.977  10.999  1.00 90.04           H  
ATOM   1410  O   ASP A  89       5.360   0.317  12.344  1.00 90.04           O  
ATOM   1411  CG  ASP A  89       7.232   4.628  12.322  1.00 90.04           C  
ATOM   1412  OD1 ASP A  89       6.776   4.995  13.423  1.00 90.04           O  
ATOM   1413  OD2 ASP A  89       7.866   5.446  11.596  1.00 90.04           O  
ATOM   1414  N   ILE A  90       7.417   0.012  11.501  1.00 91.56           N  
ATOM   1415  H   ILE A  90       8.341   0.407  11.400  1.00 91.56           H  
ATOM   1416  CA  ILE A  90       7.144  -1.300  10.886  1.00 91.56           C  
ATOM   1417  HA  ILE A  90       6.227  -1.231  10.301  1.00 91.56           H  
ATOM   1418  C   ILE A  90       6.907  -2.370  11.950  1.00 91.56           C  
ATOM   1419  CB  ILE A  90       8.297  -1.711   9.940  1.00 91.56           C  
ATOM   1420  HB  ILE A  90       9.237  -1.580  10.476  1.00 91.56           H  
ATOM   1421  O   ILE A  90       5.936  -3.115  11.862  1.00 91.56           O  
ATOM   1422  CG1 ILE A  90       8.303  -0.807   8.690  1.00 91.56           C  
ATOM   1423 HG12 ILE A  90       7.503  -1.106   8.012  1.00 91.56           H  
ATOM   1424 HG13 ILE A  90       8.114   0.228   8.976  1.00 91.56           H  
ATOM   1425  CG2 ILE A  90       8.206  -3.186   9.493  1.00 91.56           C  
ATOM   1426 HG21 ILE A  90       9.017  -3.437   8.809  1.00 91.56           H  
ATOM   1427 HG22 ILE A  90       7.250  -3.361   8.999  1.00 91.56           H  
ATOM   1428 HG23 ILE A  90       8.289  -3.854  10.350  1.00 91.56           H  
ATOM   1429  CD1 ILE A  90       9.642  -0.846   7.950  1.00 91.56           C  
ATOM   1430 HD11 ILE A  90       9.817  -1.825   7.504  1.00 91.56           H  
ATOM   1431 HD12 ILE A  90      10.453  -0.621   8.643  1.00 91.56           H  
ATOM   1432 HD13 ILE A  90       9.626  -0.089   7.166  1.00 91.56           H  
ATOM   1433  N   VAL A  91       7.789  -2.463  12.948  1.00 90.38           N  
ATOM   1434  H   VAL A  91       8.553  -1.804  12.980  1.00 90.38           H  
ATOM   1435  CA  VAL A  91       7.683  -3.471  14.015  1.00 90.38           C  
ATOM   1436  HA  VAL A  91       7.661  -4.467  13.572  1.00 90.38           H  
ATOM   1437  C   VAL A  91       6.378  -3.299  14.782  1.00 90.38           C  
ATOM   1438  CB  VAL A  91       8.884  -3.383  14.969  1.00 90.38           C  
ATOM   1439  HB  VAL A  91       8.977  -2.356  15.320  1.00 90.38           H  
ATOM   1440  O   VAL A  91       5.716  -4.290  15.052  1.00 90.38           O  
ATOM   1441  CG1 VAL A  91       8.760  -4.306  16.189  1.00 90.38           C  
ATOM   1442 HG11 VAL A  91       7.937  -3.988  16.828  1.00 90.38           H  
ATOM   1443 HG12 VAL A  91       9.671  -4.272  16.786  1.00 90.38           H  
ATOM   1444 HG13 VAL A  91       8.576  -5.334  15.874  1.00 90.38           H  
ATOM   1445  CG2 VAL A  91      10.179  -3.766  14.245  1.00 90.38           C  
ATOM   1446 HG21 VAL A  91      11.008  -3.356  14.822  1.00 90.38           H  
ATOM   1447 HG22 VAL A  91      10.267  -4.850  14.176  1.00 90.38           H  
ATOM   1448 HG23 VAL A  91      10.217  -3.347  13.240  1.00 90.38           H  
ATOM   1449  N   HIS A  92       5.984  -2.055  15.061  1.00 88.66           N  
ATOM   1450  H   HIS A  92       6.581  -1.284  14.799  1.00 88.66           H  
ATOM   1451  CA  HIS A  92       4.767  -1.748  15.804  1.00 88.66           C  
ATOM   1452  HA  HIS A  92       4.800  -2.269  16.761  1.00 88.66           H  
ATOM   1453  C   HIS A  92       3.475  -2.201  15.102  1.00 88.66           C  
ATOM   1454  CB  HIS A  92       4.748  -0.236  16.066  1.00 88.66           C  
ATOM   1455  HB2 HIS A  92       5.638   0.036  16.633  1.00 88.66           H  
ATOM   1456  HB3 HIS A  92       4.779   0.292  15.113  1.00 88.66           H  
ATOM   1457  O   HIS A  92       2.517  -2.546  15.781  1.00 88.66           O  
ATOM   1458  CG  HIS A  92       3.534   0.225  16.827  1.00 88.66           C  
ATOM   1459  CD2 HIS A  92       3.428   0.384  18.182  1.00 88.66           C  
ATOM   1460  HD2 HIS A  92       4.214   0.211  18.902  1.00 88.66           H  
ATOM   1461  ND1 HIS A  92       2.298   0.500  16.289  1.00 88.66           N  
ATOM   1462  HD1 HIS A  92       2.017   0.326  15.334  1.00 88.66           H  
ATOM   1463  CE1 HIS A  92       1.468   0.803  17.297  1.00 88.66           C  
ATOM   1464  HE1 HIS A  92       0.413   1.005  17.185  1.00 88.66           H  
ATOM   1465  NE2 HIS A  92       2.117   0.781  18.473  1.00 88.66           N  
ATOM   1466  N   GLU A  93       3.395  -2.169  13.767  1.00 87.05           N  
ATOM   1467  H   GLU A  93       4.191  -1.851  13.233  1.00 87.05           H  
ATOM   1468  CA  GLU A  93       2.180  -2.632  13.067  1.00 87.05           C  
ATOM   1469  HA  GLU A  93       1.311  -2.544  13.718  1.00 87.05           H  
ATOM   1470  C   GLU A  93       2.255  -4.103  12.633  1.00 87.05           C  
ATOM   1471  CB  GLU A  93       1.913  -1.796  11.816  1.00 87.05           C  
ATOM   1472  HB2 GLU A  93       1.067  -2.218  11.273  1.00 87.05           H  
ATOM   1473  HB3 GLU A  93       2.781  -1.978  11.182  1.00 87.05           H  
ATOM   1474  O   GLU A  93       1.213  -4.726  12.453  1.00 87.05           O  
ATOM   1475  CG  GLU A  93       1.685  -0.281  12.013  1.00 87.05           C  
ATOM   1476  HG2 GLU A  93       2.010   0.224  11.104  1.00 87.05           H  
ATOM   1477  HG3 GLU A  93       2.313   0.086  12.825  1.00 87.05           H  
ATOM   1478  CD  GLU A  93       0.218   0.136  12.256  1.00 87.05           C  
ATOM   1479  OE1 GLU A  93       0.025   1.269  12.761  1.00 87.05           O  
ATOM   1480  OE2 GLU A  93      -0.729  -0.573  11.822  1.00 87.05           O  
ATOM   1481  N   CYS A  94       3.454  -4.656  12.408  1.00 88.32           N  
ATOM   1482  H   CYS A  94       4.276  -4.093  12.574  1.00 88.32           H  
ATOM   1483  CA  CYS A  94       3.641  -6.010  11.869  1.00 88.32           C  
ATOM   1484  HA  CYS A  94       2.737  -6.292  11.329  1.00 88.32           H  
ATOM   1485  C   CYS A  94       3.853  -7.096  12.947  1.00 88.32           C  
ATOM   1486  CB  CYS A  94       4.800  -6.012  10.859  1.00 88.32           C  
ATOM   1487  HB2 CYS A  94       5.708  -5.772  11.413  1.00 88.32           H  
ATOM   1488  HB3 CYS A  94       4.911  -7.017  10.454  1.00 88.32           H  
ATOM   1489  O   CYS A  94       4.212  -8.225  12.588  1.00 88.32           O  
ATOM   1490  SG  CYS A  94       4.680  -4.847   9.473  1.00 88.32           S  
ATOM   1491  N   GLN A  95       3.707  -6.775  14.238  1.00 80.15           N  
ATOM   1492  H   GLN A  95       3.409  -5.840  14.475  1.00 80.15           H  
ATOM   1493  CA  GLN A  95       3.779  -7.692  15.390  1.00 80.15           C  
ATOM   1494  HA  GLN A  95       3.572  -8.715  15.077  1.00 80.15           H  
ATOM   1495  C   GLN A  95       2.701  -7.339  16.417  1.00 80.15           C  
ATOM   1496  CB  GLN A  95       5.157  -7.621  16.072  1.00 80.15           C  
ATOM   1497  HB2 GLN A  95       5.113  -8.192  17.000  1.00 80.15           H  
ATOM   1498  HB3 GLN A  95       5.363  -6.585  16.340  1.00 80.15           H  
ATOM   1499  O   GLN A  95       2.156  -8.291  17.022  1.00 80.15           O  
ATOM   1500  CG  GLN A  95       6.322  -8.162  15.238  1.00 80.15           C  
ATOM   1501  HG2 GLN A  95       7.242  -7.995  15.797  1.00 80.15           H  
ATOM   1502  HG3 GLN A  95       6.386  -7.594  14.309  1.00 80.15           H  
ATOM   1503  CD  GLN A  95       6.225  -9.659  14.930  1.00 80.15           C  
ATOM   1504  NE2 GLN A  95       6.088 -10.049  13.683  1.00 80.15           N  
ATOM   1505 HE21 GLN A  95       5.564  -9.385  13.130  1.00 80.15           H  
ATOM   1506 HE22 GLN A  95       5.900 -11.037  13.591  1.00 80.15           H  
ATOM   1507  OE1 GLN A  95       6.306 -10.529  15.777  1.00 80.15           O  
ATOM   1508  OXT GLN A  95       2.449  -6.129  16.573  1.00 80.15           O  
TER    1509      GLN A  95                                                       
ATOM   1509  N   GLY B   1      -1.858 -19.254 -19.899  1.00 66.97           N  
ATOM   1510  H   GLY B   1      -1.815 -20.087 -19.330  1.00 66.97           H  
ATOM   1511  H2  GLY B   1      -2.679 -18.729 -19.632  1.00 66.97           H  
ATOM   1512  H3  GLY B   1      -1.924 -19.502 -20.876  1.00 66.97           H  
ATOM   1513  CA  GLY B   1      -0.659 -18.426 -19.660  1.00 66.97           C  
ATOM   1514  HA2 GLY B   1      -0.713 -17.516 -20.257  1.00 66.97           H  
ATOM   1515  HA3 GLY B   1       0.240 -18.981 -19.928  1.00 66.97           H  
ATOM   1516  C   GLY B   1      -0.578 -18.035 -18.198  1.00 66.97           C  
ATOM   1517  O   GLY B   1      -1.480 -18.400 -17.448  1.00 66.97           O  
ATOM   1518  N   SER B   2       0.477 -17.317 -17.802  1.00 78.16           N  
ATOM   1519  H   SER B   2       1.153 -16.986 -18.476  1.00 78.16           H  
ATOM   1520  CA  SER B   2       0.583 -16.697 -16.470  1.00 78.16           C  
ATOM   1521  HA  SER B   2       0.599 -17.469 -15.701  1.00 78.16           H  
ATOM   1522  C   SER B   2      -0.609 -15.785 -16.193  1.00 78.16           C  
ATOM   1523  CB  SER B   2       1.881 -15.885 -16.374  1.00 78.16           C  
ATOM   1524  HB2 SER B   2       2.724 -16.577 -16.383  1.00 78.16           H  
ATOM   1525  HB3 SER B   2       1.907 -15.335 -15.434  1.00 78.16           H  
ATOM   1526  O   SER B   2      -1.250 -15.921 -15.155  1.00 78.16           O  
ATOM   1527  OG  SER B   2       2.022 -15.007 -17.481  1.00 78.16           O  
ATOM   1528  HG  SER B   2       1.504 -14.207 -17.361  1.00 78.16           H  
ATOM   1529  N   ASP B   3      -0.989 -14.999 -17.198  1.00 83.81           N  
ATOM   1530  H   ASP B   3      -0.297 -14.797 -17.906  1.00 83.81           H  
ATOM   1531  CA  ASP B   3      -2.045 -13.993 -17.117  1.00 83.81           C  
ATOM   1532  HA  ASP B   3      -1.793 -13.279 -16.333  1.00 83.81           H  
ATOM   1533  C   ASP B   3      -3.383 -14.637 -16.750  1.00 83.81           C  
ATOM   1534  CB  ASP B   3      -2.105 -13.229 -18.452  1.00 83.81           C  
ATOM   1535  HB2 ASP B   3      -2.303 -13.936 -19.258  1.00 83.81           H  
ATOM   1536  HB3 ASP B   3      -2.933 -12.523 -18.409  1.00 83.81           H  
ATOM   1537  O   ASP B   3      -3.979 -14.278 -15.746  1.00 83.81           O  
ATOM   1538  CG  ASP B   3      -0.813 -12.457 -18.775  1.00 83.81           C  
ATOM   1539  OD1 ASP B   3       0.227 -12.733 -18.127  1.00 83.81           O  
ATOM   1540  OD2 ASP B   3      -0.829 -11.655 -19.725  1.00 83.81           O  
ATOM   1541  N   ALA B   4      -3.771 -15.719 -17.434  1.00 91.43           N  
ATOM   1542  H   ALA B   4      -3.285 -15.905 -18.300  1.00 91.43           H  
ATOM   1543  CA  ALA B   4      -5.004 -16.453 -17.128  1.00 91.43           C  
ATOM   1544  HA  ALA B   4      -5.844 -15.768 -17.238  1.00 91.43           H  
ATOM   1545  C   ALA B   4      -5.062 -17.032 -15.696  1.00 91.43           C  
ATOM   1546  CB  ALA B   4      -5.147 -17.583 -18.157  1.00 91.43           C  
ATOM   1547  HB1 ALA B   4      -6.096 -18.093 -17.996  1.00 91.43           H  
ATOM   1548  HB2 ALA B   4      -5.153 -17.158 -19.161  1.00 91.43           H  
ATOM   1549  HB3 ALA B   4      -4.326 -18.292 -18.050  1.00 91.43           H  
ATOM   1550  O   ALA B   4      -6.145 -17.293 -15.172  1.00 91.43           O  
ATOM   1551  N   LYS B   5      -3.912 -17.299 -15.056  1.00 93.27           N  
ATOM   1552  H   LYS B   5      -3.059 -16.967 -15.483  1.00 93.27           H  
ATOM   1553  CA  LYS B   5      -3.873 -17.726 -13.647  1.00 93.27           C  
ATOM   1554  HA  LYS B   5      -4.718 -18.387 -13.454  1.00 93.27           H  
ATOM   1555  C   LYS B   5      -4.059 -16.528 -12.716  1.00 93.27           C  
ATOM   1556  CB  LYS B   5      -2.567 -18.483 -13.351  1.00 93.27           C  
ATOM   1557  HB2 LYS B   5      -1.725 -17.803 -13.477  1.00 93.27           H  
ATOM   1558  HB3 LYS B   5      -2.460 -19.302 -14.063  1.00 93.27           H  
ATOM   1559  O   LYS B   5      -4.796 -16.653 -11.741  1.00 93.27           O  
ATOM   1560  CG  LYS B   5      -2.541 -19.051 -11.921  1.00 93.27           C  
ATOM   1561  HG2 LYS B   5      -3.330 -19.794 -11.812  1.00 93.27           H  
ATOM   1562  HG3 LYS B   5      -2.716 -18.248 -11.204  1.00 93.27           H  
ATOM   1563  CD  LYS B   5      -1.184 -19.688 -11.598  1.00 93.27           C  
ATOM   1564  HD2 LYS B   5      -1.017 -20.542 -12.254  1.00 93.27           H  
ATOM   1565  HD3 LYS B   5      -0.402 -18.947 -11.766  1.00 93.27           H  
ATOM   1566  CE  LYS B   5      -1.157 -20.132 -10.131  1.00 93.27           C  
ATOM   1567  HE2 LYS B   5      -1.431 -19.277  -9.512  1.00 93.27           H  
ATOM   1568  HE3 LYS B   5      -1.913 -20.903  -9.981  1.00 93.27           H  
ATOM   1569  NZ  LYS B   5       0.184 -20.630  -9.732  1.00 93.27           N  
ATOM   1570  HZ1 LYS B   5       0.188 -20.893  -8.757  1.00 93.27           H  
ATOM   1571  HZ2 LYS B   5       0.457 -21.427 -10.289  1.00 93.27           H  
ATOM   1572  HZ3 LYS B   5       0.872 -19.900  -9.852  1.00 93.27           H  
ATOM   1573  N   VAL B   6      -3.399 -15.409 -13.015  1.00 94.25           N  
ATOM   1574  H   VAL B   6      -2.852 -15.383 -13.864  1.00 94.25           H  
ATOM   1575  CA  VAL B   6      -3.520 -14.157 -12.257  1.00 94.25           C  
ATOM   1576  HA  VAL B   6      -3.323 -14.353 -11.203  1.00 94.25           H  
ATOM   1577  C   VAL B   6      -4.945 -13.619 -12.345  1.00 94.25           C  
ATOM   1578  CB  VAL B   6      -2.502 -13.108 -12.747  1.00 94.25           C  
ATOM   1579  HB  VAL B   6      -2.657 -12.911 -13.808  1.00 94.25           H  
ATOM   1580  O   VAL B   6      -5.545 -13.360 -11.313  1.00 94.25           O  
ATOM   1581  CG1 VAL B   6      -2.640 -11.799 -11.970  1.00 94.25           C  
ATOM   1582 HG11 VAL B   6      -2.426 -11.973 -10.915  1.00 94.25           H  
ATOM   1583 HG12 VAL B   6      -1.944 -11.064 -12.374  1.00 94.25           H  
ATOM   1584 HG13 VAL B   6      -3.647 -11.389 -12.050  1.00 94.25           H  
ATOM   1585  CG2 VAL B   6      -1.058 -13.587 -12.531  1.00 94.25           C  
ATOM   1586 HG21 VAL B   6      -0.869 -13.752 -11.470  1.00 94.25           H  
ATOM   1587 HG22 VAL B   6      -0.868 -14.505 -13.087  1.00 94.25           H  
ATOM   1588 HG23 VAL B   6      -0.368 -12.827 -12.897  1.00 94.25           H  
ATOM   1589  N   GLU B   7      -5.517 -13.546 -13.543  1.00 95.77           N  
ATOM   1590  H   GLU B   7      -4.946 -13.740 -14.353  1.00 95.77           H  
ATOM   1591  CA  GLU B   7      -6.875 -13.067 -13.811  1.00 95.77           C  
ATOM   1592  HA  GLU B   7      -6.970 -12.024 -13.511  1.00 95.77           H  
ATOM   1593  C   GLU B   7      -7.935 -13.872 -13.056  1.00 95.77           C  
ATOM   1594  CB  GLU B   7      -7.100 -13.187 -15.323  1.00 95.77           C  
ATOM   1595  HB2 GLU B   7      -6.231 -12.789 -15.848  1.00 95.77           H  
ATOM   1596  HB3 GLU B   7      -7.200 -14.241 -15.584  1.00 95.77           H  
ATOM   1597  O   GLU B   7      -8.803 -13.316 -12.379  1.00 95.77           O  
ATOM   1598  CG  GLU B   7      -8.331 -12.417 -15.795  1.00 95.77           C  
ATOM   1599  HG2 GLU B   7      -9.166 -12.629 -15.127  1.00 95.77           H  
ATOM   1600  HG3 GLU B   7      -8.089 -11.355 -15.750  1.00 95.77           H  
ATOM   1601  CD  GLU B   7      -8.719 -12.783 -17.229  1.00 95.77           C  
ATOM   1602  OE1 GLU B   7      -9.939 -12.784 -17.501  1.00 95.77           O  
ATOM   1603  OE2 GLU B   7      -7.811 -13.182 -17.995  1.00 95.77           O  
ATOM   1604  N   ARG B   8      -7.823 -15.206 -13.100  1.00 95.96           N  
ATOM   1605  H   ARG B   8      -7.114 -15.597 -13.703  1.00 95.96           H  
ATOM   1606  CA  ARG B   8      -8.722 -16.089 -12.356  1.00 95.96           C  
ATOM   1607  HA  ARG B   8      -9.747 -15.853 -12.645  1.00 95.96           H  
ATOM   1608  C   ARG B   8      -8.637 -15.833 -10.856  1.00 95.96           C  
ATOM   1609  CB  ARG B   8      -8.418 -17.548 -12.701  1.00 95.96           C  
ATOM   1610  HB2 ARG B   8      -7.424 -17.810 -12.338  1.00 95.96           H  
ATOM   1611  HB3 ARG B   8      -8.439 -17.655 -13.785  1.00 95.96           H  
ATOM   1612  O   ARG B   8      -9.672 -15.743 -10.214  1.00 95.96           O  
ATOM   1613  CG  ARG B   8      -9.466 -18.484 -12.077  1.00 95.96           C  
ATOM   1614  HG2 ARG B   8     -10.449 -18.244 -12.480  1.00 95.96           H  
ATOM   1615  HG3 ARG B   8      -9.490 -18.336 -10.997  1.00 95.96           H  
ATOM   1616  CD  ARG B   8      -9.156 -19.960 -12.334  1.00 95.96           C  
ATOM   1617  HD2 ARG B   8      -9.953 -20.557 -11.891  1.00 95.96           H  
ATOM   1618  HD3 ARG B   8      -8.228 -20.209 -11.819  1.00 95.96           H  
ATOM   1619  NE  ARG B   8      -9.077 -20.252 -13.781  1.00 95.96           N  
ATOM   1620  HE  ARG B   8      -9.893 -19.996 -14.319  1.00 95.96           H  
ATOM   1621  NH1 ARG B   8      -6.903 -20.988 -13.870  1.00 95.96           N  
ATOM   1622 HH11 ARG B   8      -6.100 -21.267 -14.415  1.00 95.96           H  
ATOM   1623 HH12 ARG B   8      -6.843 -20.832 -12.874  1.00 95.96           H  
ATOM   1624  NH2 ARG B   8      -8.094 -20.802 -15.751  1.00 95.96           N  
ATOM   1625 HH21 ARG B   8      -7.282 -21.069 -16.288  1.00 95.96           H  
ATOM   1626 HH22 ARG B   8      -8.925 -20.486 -16.229  1.00 95.96           H  
ATOM   1627  CZ  ARG B   8      -8.027 -20.679 -14.456  1.00 95.96           C  
ATOM   1628  N   LEU B   9      -7.431 -15.712 -10.303  1.00 96.71           N  
ATOM   1629  H   LEU B   9      -6.614 -15.737 -10.895  1.00 96.71           H  
ATOM   1630  CA  LEU B   9      -7.268 -15.466  -8.872  1.00 96.71           C  
ATOM   1631  HA  LEU B   9      -7.884 -16.190  -8.338  1.00 96.71           H  
ATOM   1632  C   LEU B   9      -7.772 -14.068  -8.484  1.00 96.71           C  
ATOM   1633  CB  LEU B   9      -5.794 -15.690  -8.496  1.00 96.71           C  
ATOM   1634  HB2 LEU B   9      -5.491 -16.677  -8.844  1.00 96.71           H  
ATOM   1635  HB3 LEU B   9      -5.185 -14.946  -9.009  1.00 96.71           H  
ATOM   1636  O   LEU B   9      -8.483 -13.922  -7.495  1.00 96.71           O  
ATOM   1637  CG  LEU B   9      -5.524 -15.597  -6.983  1.00 96.71           C  
ATOM   1638  HG  LEU B   9      -5.778 -14.599  -6.625  1.00 96.71           H  
ATOM   1639  CD1 LEU B   9      -6.302 -16.643  -6.190  1.00 96.71           C  
ATOM   1640 HD11 LEU B   9      -6.098 -17.649  -6.558  1.00 96.71           H  
ATOM   1641 HD12 LEU B   9      -6.034 -16.582  -5.135  1.00 96.71           H  
ATOM   1642 HD13 LEU B   9      -7.374 -16.458  -6.255  1.00 96.71           H  
ATOM   1643  CD2 LEU B   9      -4.039 -15.841  -6.721  1.00 96.71           C  
ATOM   1644 HD21 LEU B   9      -3.788 -16.879  -6.938  1.00 96.71           H  
ATOM   1645 HD22 LEU B   9      -3.444 -15.180  -7.352  1.00 96.71           H  
ATOM   1646 HD23 LEU B   9      -3.823 -15.626  -5.675  1.00 96.71           H  
ATOM   1647  N   LEU B  10      -7.463 -13.055  -9.296  1.00 97.04           N  
ATOM   1648  H   LEU B  10      -6.888 -13.249 -10.104  1.00 97.04           H  
ATOM   1649  CA  LEU B  10      -7.867 -11.668  -9.081  1.00 97.04           C  
ATOM   1650  HA  LEU B  10      -7.464 -11.345  -8.120  1.00 97.04           H  
ATOM   1651  C   LEU B  10      -9.395 -11.524  -9.031  1.00 97.04           C  
ATOM   1652  CB  LEU B  10      -7.260 -10.801 -10.201  1.00 97.04           C  
ATOM   1653  HB2 LEU B  10      -7.729 -11.079 -11.146  1.00 97.04           H  
ATOM   1654  HB3 LEU B  10      -6.193 -11.008 -10.282  1.00 97.04           H  
ATOM   1655  O   LEU B  10      -9.912 -10.789  -8.196  1.00 97.04           O  
ATOM   1656  CG  LEU B  10      -7.446  -9.290  -9.981  1.00 97.04           C  
ATOM   1657  HG  LEU B  10      -8.493  -9.079  -9.763  1.00 97.04           H  
ATOM   1658  CD1 LEU B  10      -6.576  -8.773  -8.833  1.00 97.04           C  
ATOM   1659 HD11 LEU B  10      -5.532  -9.033  -9.006  1.00 97.04           H  
ATOM   1660 HD12 LEU B  10      -6.907  -9.198  -7.885  1.00 97.04           H  
ATOM   1661 HD13 LEU B  10      -6.663  -7.688  -8.771  1.00 97.04           H  
ATOM   1662  CD2 LEU B  10      -7.058  -8.518 -11.237  1.00 97.04           C  
ATOM   1663 HD21 LEU B  10      -7.288  -7.462 -11.099  1.00 97.04           H  
ATOM   1664 HD22 LEU B  10      -5.992  -8.633 -11.435  1.00 97.04           H  
ATOM   1665 HD23 LEU B  10      -7.635  -8.879 -12.088  1.00 97.04           H  
ATOM   1666  N   THR B  11     -10.114 -12.257  -9.880  1.00 97.68           N  
ATOM   1667  H   THR B  11      -9.618 -12.816 -10.559  1.00 97.68           H  
ATOM   1668  CA  THR B  11     -11.586 -12.224  -9.950  1.00 97.68           C  
ATOM   1669  HA  THR B  11     -11.918 -11.217  -9.695  1.00 97.68           H  
ATOM   1670  C   THR B  11     -12.284 -13.160  -8.958  1.00 97.68           C  
ATOM   1671  CB  THR B  11     -12.075 -12.523 -11.373  1.00 97.68           C  
ATOM   1672  HB  THR B  11     -13.164 -12.569 -11.371  1.00 97.68           H  
ATOM   1673  O   THR B  11     -13.496 -13.060  -8.764  1.00 97.68           O  
ATOM   1674  CG2 THR B  11     -11.641 -11.459 -12.377  1.00 97.68           C  
ATOM   1675 HG21 THR B  11     -12.092 -10.503 -12.109  1.00 97.68           H  
ATOM   1676 HG22 THR B  11     -10.557 -11.344 -12.385  1.00 97.68           H  
ATOM   1677 HG23 THR B  11     -11.974 -11.740 -13.375  1.00 97.68           H  
ATOM   1678  OG1 THR B  11     -11.566 -13.751 -11.841  1.00 97.68           O  
ATOM   1679  HG1 THR B  11     -10.667 -13.576 -12.129  1.00 97.68           H  
ATOM   1680  N   GLN B  12     -11.544 -14.067  -8.310  1.00 96.45           N  
ATOM   1681  H   GLN B  12     -10.558 -14.116  -8.523  1.00 96.45           H  
ATOM   1682  CA  GLN B  12     -12.084 -15.029  -7.341  1.00 96.45           C  
ATOM   1683  HA  GLN B  12     -13.058 -15.371  -7.691  1.00 96.45           H  
ATOM   1684  C   GLN B  12     -12.324 -14.439  -5.949  1.00 96.45           C  
ATOM   1685  CB  GLN B  12     -11.139 -16.240  -7.243  1.00 96.45           C  
ATOM   1686  HB2 GLN B  12     -10.105 -15.919  -7.369  1.00 96.45           H  
ATOM   1687  HB3 GLN B  12     -11.228 -16.701  -6.260  1.00 96.45           H  
ATOM   1688  O   GLN B  12     -13.111 -15.000  -5.186  1.00 96.45           O  
ATOM   1689  CG  GLN B  12     -11.503 -17.297  -8.291  1.00 96.45           C  
ATOM   1690  HG2 GLN B  12     -11.618 -16.840  -9.273  1.00 96.45           H  
ATOM   1691  HG3 GLN B  12     -12.474 -17.713  -8.021  1.00 96.45           H  
ATOM   1692  CD  GLN B  12     -10.499 -18.442  -8.385  1.00 96.45           C  
ATOM   1693  NE2 GLN B  12     -10.914 -19.574  -8.913  1.00 96.45           N  
ATOM   1694 HE21 GLN B  12     -10.278 -20.347  -8.778  1.00 96.45           H  
ATOM   1695 HE22 GLN B  12     -11.893 -19.675  -9.138  1.00 96.45           H  
ATOM   1696  OE1 GLN B  12      -9.340 -18.393  -8.013  1.00 96.45           O  
ATOM   1697  N   HIS B  13     -11.667 -13.327  -5.618  1.00 96.32           N  
ATOM   1698  H   HIS B  13     -11.083 -12.884  -6.313  1.00 96.32           H  
ATOM   1699  CA  HIS B  13     -11.659 -12.764  -4.272  1.00 96.32           C  
ATOM   1700  HA  HIS B  13     -12.421 -13.259  -3.670  1.00 96.32           H  
ATOM   1701  C   HIS B  13     -11.998 -11.272  -4.258  1.00 96.32           C  
ATOM   1702  CB  HIS B  13     -10.300 -13.049  -3.614  1.00 96.32           C  
ATOM   1703  HB2 HIS B  13      -9.504 -12.628  -4.228  1.00 96.32           H  
ATOM   1704  HB3 HIS B  13     -10.264 -12.559  -2.641  1.00 96.32           H  
ATOM   1705  O   HIS B  13     -11.827 -10.554  -5.244  1.00 96.32           O  
ATOM   1706  CG  HIS B  13     -10.051 -14.523  -3.413  1.00 96.32           C  
ATOM   1707  CD2 HIS B  13      -9.210 -15.322  -4.141  1.00 96.32           C  
ATOM   1708  HD2 HIS B  13      -8.577 -14.991  -4.952  1.00 96.32           H  
ATOM   1709  ND1 HIS B  13     -10.690 -15.334  -2.504  1.00 96.32           N  
ATOM   1710  HD1 HIS B  13     -11.327 -15.028  -1.783  1.00 96.32           H  
ATOM   1711  CE1 HIS B  13     -10.252 -16.589  -2.688  1.00 96.32           C  
ATOM   1712  HE1 HIS B  13     -10.569 -17.443  -2.109  1.00 96.32           H  
ATOM   1713  NE2 HIS B  13      -9.357 -16.639  -3.684  1.00 96.32           N  
ATOM   1714  N   GLU B  14     -12.470 -10.808  -3.102  1.00 97.46           N  
ATOM   1715  H   GLU B  14     -12.549 -11.454  -2.330  1.00 97.46           H  
ATOM   1716  CA  GLU B  14     -12.403  -9.398  -2.734  1.00 97.46           C  
ATOM   1717  HA  GLU B  14     -12.485  -8.784  -3.631  1.00 97.46           H  
ATOM   1718  C   GLU B  14     -11.038  -9.138  -2.092  1.00 97.46           C  
ATOM   1719  CB  GLU B  14     -13.577  -9.047  -1.813  1.00 97.46           C  
ATOM   1720  HB2 GLU B  14     -14.485  -9.393  -2.307  1.00 97.46           H  
ATOM   1721  HB3 GLU B  14     -13.473  -9.576  -0.865  1.00 97.46           H  
ATOM   1722  O   GLU B  14     -10.579  -9.905  -1.242  1.00 97.46           O  
ATOM   1723  CG  GLU B  14     -13.695  -7.537  -1.553  1.00 97.46           C  
ATOM   1724  HG2 GLU B  14     -12.824  -7.203  -0.990  1.00 97.46           H  
ATOM   1725  HG3 GLU B  14     -13.699  -7.018  -2.512  1.00 97.46           H  
ATOM   1726  CD  GLU B  14     -14.983  -7.174  -0.795  1.00 97.46           C  
ATOM   1727  OE1 GLU B  14     -14.983  -6.120  -0.125  1.00 97.46           O  
ATOM   1728  OE2 GLU B  14     -15.986  -7.913  -0.945  1.00 97.46           O  
ATOM   1729  N   TRP B  15     -10.374  -8.080  -2.541  1.00 97.22           N  
ATOM   1730  H   TRP B  15     -10.834  -7.474  -3.206  1.00 97.22           H  
ATOM   1731  CA  TRP B  15      -9.004  -7.754  -2.182  1.00 97.22           C  
ATOM   1732  HA  TRP B  15      -8.556  -8.605  -1.667  1.00 97.22           H  
ATOM   1733  C   TRP B  15      -8.958  -6.557  -1.248  1.00 97.22           C  
ATOM   1734  CB  TRP B  15      -8.185  -7.495  -3.444  1.00 97.22           C  
ATOM   1735  HB2 TRP B  15      -8.660  -6.704  -4.024  1.00 97.22           H  
ATOM   1736  HB3 TRP B  15      -7.197  -7.141  -3.150  1.00 97.22           H  
ATOM   1737  O   TRP B  15      -9.478  -5.486  -1.550  1.00 97.22           O  
ATOM   1738  CG  TRP B  15      -8.020  -8.701  -4.305  1.00 97.22           C  
ATOM   1739  CD1 TRP B  15      -8.800  -9.009  -5.361  1.00 97.22           C  
ATOM   1740  HD1 TRP B  15      -9.638  -8.419  -5.703  1.00 97.22           H  
ATOM   1741  CD2 TRP B  15      -7.133  -9.845  -4.114  1.00 97.22           C  
ATOM   1742  CE2 TRP B  15      -7.420 -10.808  -5.126  1.00 97.22           C  
ATOM   1743  CE3 TRP B  15      -6.165 -10.193  -3.148  1.00 97.22           C  
ATOM   1744  HE3 TRP B  15      -5.958  -9.507  -2.340  1.00 97.22           H  
ATOM   1745  NE1 TRP B  15      -8.437 -10.239  -5.860  1.00 97.22           N  
ATOM   1746  HE1 TRP B  15      -8.968 -10.689  -6.592  1.00 97.22           H  
ATOM   1747  CH2 TRP B  15      -5.834 -12.377  -4.190  1.00 97.22           C  
ATOM   1748  HH2 TRP B  15      -5.369 -13.351  -4.188  1.00 97.22           H  
ATOM   1749  CZ2 TRP B  15      -6.774 -12.049  -5.179  1.00 97.22           C  
ATOM   1750  HZ2 TRP B  15      -7.045 -12.768  -5.938  1.00 97.22           H  
ATOM   1751  CZ3 TRP B  15      -5.523 -11.444  -3.183  1.00 97.22           C  
ATOM   1752  HZ3 TRP B  15      -4.817 -11.701  -2.407  1.00 97.22           H  
ATOM   1753  N   GLN B  16      -8.266  -6.737  -0.138  1.00 96.80           N  
ATOM   1754  H   GLN B  16      -7.884  -7.657   0.027  1.00 96.80           H  
ATOM   1755  CA  GLN B  16      -8.029  -5.755   0.902  1.00 96.80           C  
ATOM   1756  HA  GLN B  16      -8.721  -4.925   0.761  1.00 96.80           H  
ATOM   1757  C   GLN B  16      -6.613  -5.202   0.825  1.00 96.80           C  
ATOM   1758  CB  GLN B  16      -8.309  -6.394   2.270  1.00 96.80           C  
ATOM   1759  HB2 GLN B  16      -7.887  -5.778   3.064  1.00 96.80           H  
ATOM   1760  HB3 GLN B  16      -7.874  -7.392   2.328  1.00 96.80           H  
ATOM   1761  O   GLN B  16      -5.663  -5.904   0.473  1.00 96.80           O  
ATOM   1762  CG  GLN B  16      -9.822  -6.454   2.447  1.00 96.80           C  
ATOM   1763  HG2 GLN B  16     -10.293  -6.885   1.563  1.00 96.80           H  
ATOM   1764  HG3 GLN B  16     -10.136  -5.416   2.556  1.00 96.80           H  
ATOM   1765  CD  GLN B  16     -10.331  -7.208   3.662  1.00 96.80           C  
ATOM   1766  NE2 GLN B  16     -11.636  -7.272   3.802  1.00 96.80           N  
ATOM   1767 HE21 GLN B  16     -12.201  -6.790   3.117  1.00 96.80           H  
ATOM   1768 HE22 GLN B  16     -12.008  -7.730   4.621  1.00 96.80           H  
ATOM   1769  OE1 GLN B  16      -9.606  -7.712   4.503  1.00 96.80           O  
ATOM   1770  N   SER B  17      -6.467  -3.933   1.191  1.00 96.21           N  
ATOM   1771  H   SER B  17      -7.301  -3.406   1.409  1.00 96.21           H  
ATOM   1772  CA  SER B  17      -5.170  -3.295   1.398  1.00 96.21           C  
ATOM   1773  HA  SER B  17      -4.438  -4.050   1.686  1.00 96.21           H  
ATOM   1774  C   SER B  17      -5.263  -2.252   2.503  1.00 96.21           C  
ATOM   1775  CB  SER B  17      -4.698  -2.646   0.098  1.00 96.21           C  
ATOM   1776  HB2 SER B  17      -4.640  -3.415  -0.672  1.00 96.21           H  
ATOM   1777  HB3 SER B  17      -5.412  -1.884  -0.214  1.00 96.21           H  
ATOM   1778  O   SER B  17      -6.173  -1.422   2.490  1.00 96.21           O  
ATOM   1779  OG  SER B  17      -3.422  -2.057   0.274  1.00 96.21           O  
ATOM   1780  HG  SER B  17      -3.046  -1.907  -0.597  1.00 96.21           H  
ATOM   1781  N   LYS B  18      -4.307  -2.272   3.435  1.00 96.27           N  
ATOM   1782  H   LYS B  18      -3.625  -3.016   3.392  1.00 96.27           H  
ATOM   1783  CA  LYS B  18      -4.053  -1.188   4.393  1.00 96.27           C  
ATOM   1784  HA  LYS B  18      -4.820  -0.421   4.288  1.00 96.27           H  
ATOM   1785  C   LYS B  18      -2.706  -0.567   4.046  1.00 96.27           C  
ATOM   1786  CB  LYS B  18      -4.114  -1.729   5.838  1.00 96.27           C  
ATOM   1787  HB2 LYS B  18      -5.080  -2.208   5.994  1.00 96.27           H  
ATOM   1788  HB3 LYS B  18      -3.337  -2.482   5.975  1.00 96.27           H  
ATOM   1789  O   LYS B  18      -1.686  -1.242   4.138  1.00 96.27           O  
ATOM   1790  CG  LYS B  18      -3.938  -0.621   6.898  1.00 96.27           C  
ATOM   1791  HG2 LYS B  18      -2.980  -0.125   6.738  1.00 96.27           H  
ATOM   1792  HG3 LYS B  18      -4.732   0.116   6.779  1.00 96.27           H  
ATOM   1793  CD  LYS B  18      -3.965  -1.164   8.342  1.00 96.27           C  
ATOM   1794  HD2 LYS B  18      -3.191  -1.925   8.443  1.00 96.27           H  
ATOM   1795  HD3 LYS B  18      -4.931  -1.627   8.543  1.00 96.27           H  
ATOM   1796  CE  LYS B  18      -3.699  -0.051   9.376  1.00 96.27           C  
ATOM   1797  HE2 LYS B  18      -4.599   0.555   9.477  1.00 96.27           H  
ATOM   1798  HE3 LYS B  18      -2.910   0.598   8.995  1.00 96.27           H  
ATOM   1799  NZ  LYS B  18      -3.278  -0.560  10.717  1.00 96.27           N  
ATOM   1800  HZ1 LYS B  18      -2.309  -0.843  10.749  1.00 96.27           H  
ATOM   1801  HZ2 LYS B  18      -3.839  -1.329  11.057  1.00 96.27           H  
ATOM   1802  HZ3 LYS B  18      -3.272   0.179  11.405  1.00 96.27           H  
ATOM   1803  N   MET B  19      -2.701   0.694   3.631  1.00 96.03           N  
ATOM   1804  H   MET B  19      -3.591   1.164   3.550  1.00 96.03           H  
ATOM   1805  CA  MET B  19      -1.501   1.465   3.309  1.00 96.03           C  
ATOM   1806  HA  MET B  19      -0.628   0.813   3.347  1.00 96.03           H  
ATOM   1807  C   MET B  19      -1.305   2.576   4.338  1.00 96.03           C  
ATOM   1808  CB  MET B  19      -1.604   2.012   1.878  1.00 96.03           C  
ATOM   1809  HB2 MET B  19      -2.509   2.613   1.793  1.00 96.03           H  
ATOM   1810  HB3 MET B  19      -1.698   1.178   1.183  1.00 96.03           H  
ATOM   1811  O   MET B  19      -2.187   3.409   4.531  1.00 96.03           O  
ATOM   1812  CG  MET B  19      -0.406   2.882   1.467  1.00 96.03           C  
ATOM   1813  HG2 MET B  19      -0.637   3.350   0.509  1.00 96.03           H  
ATOM   1814  HG3 MET B  19      -0.279   3.686   2.192  1.00 96.03           H  
ATOM   1815  SD  MET B  19       1.172   2.005   1.296  1.00 96.03           S  
ATOM   1816  CE  MET B  19       0.857   1.098  -0.245  1.00 96.03           C  
ATOM   1817  HE1 MET B  19       0.609   1.800  -1.042  1.00 96.03           H  
ATOM   1818  HE2 MET B  19       1.754   0.546  -0.524  1.00 96.03           H  
ATOM   1819  HE3 MET B  19       0.034   0.396  -0.109  1.00 96.03           H  
ATOM   1820  N   VAL B  20      -0.137   2.606   4.970  1.00 95.19           N  
ATOM   1821  H   VAL B  20       0.513   1.854   4.791  1.00 95.19           H  
ATOM   1822  CA  VAL B  20       0.289   3.647   5.901  1.00 95.19           C  
ATOM   1823  HA  VAL B  20      -0.560   4.293   6.125  1.00 95.19           H  
ATOM   1824  C   VAL B  20       1.368   4.491   5.235  1.00 95.19           C  
ATOM   1825  CB  VAL B  20       0.767   3.051   7.236  1.00 95.19           C  
ATOM   1826  HB  VAL B  20       1.630   2.407   7.066  1.00 95.19           H  
ATOM   1827  O   VAL B  20       2.509   4.063   5.050  1.00 95.19           O  
ATOM   1828  CG1 VAL B  20       1.167   4.185   8.187  1.00 95.19           C  
ATOM   1829 HG11 VAL B  20       1.391   3.776   9.172  1.00 95.19           H  
ATOM   1830 HG12 VAL B  20       2.062   4.681   7.811  1.00 95.19           H  
ATOM   1831 HG13 VAL B  20       0.353   4.907   8.252  1.00 95.19           H  
ATOM   1832  CG2 VAL B  20      -0.337   2.221   7.905  1.00 95.19           C  
ATOM   1833 HG21 VAL B  20      -0.569   1.351   7.291  1.00 95.19           H  
ATOM   1834 HG22 VAL B  20       0.006   1.861   8.875  1.00 95.19           H  
ATOM   1835 HG23 VAL B  20      -1.238   2.821   8.038  1.00 95.19           H  
ATOM   1836  N   THR B  21       1.017   5.721   4.888  1.00 93.27           N  
ATOM   1837  H   THR B  21       0.067   6.016   5.064  1.00 93.27           H  
ATOM   1838  CA  THR B  21       1.959   6.685   4.325  1.00 93.27           C  
ATOM   1839  HA  THR B  21       2.772   6.133   3.854  1.00 93.27           H  
ATOM   1840  C   THR B  21       2.518   7.548   5.445  1.00 93.27           C  
ATOM   1841  CB  THR B  21       1.320   7.525   3.219  1.00 93.27           C  
ATOM   1842  HB  THR B  21       0.503   8.112   3.639  1.00 93.27           H  
ATOM   1843  O   THR B  21       1.787   8.321   6.062  1.00 93.27           O  
ATOM   1844  CG2 THR B  21       2.310   8.460   2.534  1.00 93.27           C  
ATOM   1845 HG21 THR B  21       1.779   9.079   1.811  1.00 93.27           H  
ATOM   1846 HG22 THR B  21       2.787   9.115   3.263  1.00 93.27           H  
ATOM   1847 HG23 THR B  21       3.059   7.868   2.007  1.00 93.27           H  
ATOM   1848  OG1 THR B  21       0.837   6.668   2.211  1.00 93.27           O  
ATOM   1849  HG1 THR B  21       0.152   7.134   1.726  1.00 93.27           H  
ATOM   1850  N   LEU B  22       3.820   7.429   5.702  1.00 90.24           N  
ATOM   1851  H   LEU B  22       4.347   6.774   5.142  1.00 90.24           H  
ATOM   1852  CA  LEU B  22       4.534   8.219   6.704  1.00 90.24           C  
ATOM   1853  HA  LEU B  22       3.817   8.674   7.386  1.00 90.24           H  
ATOM   1854  C   LEU B  22       5.300   9.345   6.019  1.00 90.24           C  
ATOM   1855  CB  LEU B  22       5.471   7.322   7.528  1.00 90.24           C  
ATOM   1856  HB2 LEU B  22       6.229   6.912   6.860  1.00 90.24           H  
ATOM   1857  HB3 LEU B  22       5.975   7.936   8.275  1.00 90.24           H  
ATOM   1858  O   LEU B  22       6.100   9.107   5.105  1.00 90.24           O  
ATOM   1859  CG  LEU B  22       4.771   6.150   8.238  1.00 90.24           C  
ATOM   1860  HG  LEU B  22       4.298   5.504   7.499  1.00 90.24           H  
ATOM   1861  CD1 LEU B  22       5.812   5.328   8.984  1.00 90.24           C  
ATOM   1862 HD11 LEU B  22       5.346   4.426   9.379  1.00 90.24           H  
ATOM   1863 HD12 LEU B  22       6.622   5.027   8.319  1.00 90.24           H  
ATOM   1864 HD13 LEU B  22       6.219   5.907   9.813  1.00 90.24           H  
ATOM   1865  CD2 LEU B  22       3.722   6.625   9.247  1.00 90.24           C  
ATOM   1866 HD21 LEU B  22       2.895   7.102   8.722  1.00 90.24           H  
ATOM   1867 HD22 LEU B  22       4.165   7.323   9.958  1.00 90.24           H  
ATOM   1868 HD23 LEU B  22       3.332   5.765   9.792  1.00 90.24           H  
ATOM   1869  N   ILE B  23       5.064  10.573   6.466  1.00 83.30           N  
ATOM   1870  H   ILE B  23       4.403  10.709   7.218  1.00 83.30           H  
ATOM   1871  CA  ILE B  23       5.681  11.770   5.899  1.00 83.30           C  
ATOM   1872  HA  ILE B  23       6.267  11.470   5.030  1.00 83.30           H  
ATOM   1873  C   ILE B  23       6.669  12.343   6.917  1.00 83.30           C  
ATOM   1874  CB  ILE B  23       4.625  12.784   5.399  1.00 83.30           C  
ATOM   1875  HB  ILE B  23       4.323  13.419   6.231  1.00 83.30           H  
ATOM   1876  O   ILE B  23       6.424  12.317   8.125  1.00 83.30           O  
ATOM   1877  CG1 ILE B  23       3.357  12.109   4.819  1.00 83.30           C  
ATOM   1878 HG12 ILE B  23       2.873  11.527   5.603  1.00 83.30           H  
ATOM   1879 HG13 ILE B  23       3.635  11.431   4.012  1.00 83.30           H  
ATOM   1880  CG2 ILE B  23       5.301  13.626   4.303  1.00 83.30           C  
ATOM   1881 HG21 ILE B  23       4.628  14.414   3.964  1.00 83.30           H  
ATOM   1882 HG22 ILE B  23       5.545  13.005   3.442  1.00 83.30           H  
ATOM   1883 HG23 ILE B  23       6.215  14.092   4.671  1.00 83.30           H  
ATOM   1884  CD1 ILE B  23       2.299  13.087   4.301  1.00 83.30           C  
ATOM   1885 HD11 ILE B  23       2.125  13.869   5.040  1.00 83.30           H  
ATOM   1886 HD12 ILE B  23       2.622  13.539   3.363  1.00 83.30           H  
ATOM   1887 HD13 ILE B  23       1.371  12.544   4.120  1.00 83.30           H  
ATOM   1888  N   SER B  24       7.841  12.782   6.455  1.00 76.75           N  
ATOM   1889  H   SER B  24       8.020  12.794   5.462  1.00 76.75           H  
ATOM   1890  CA  SER B  24       8.876  13.295   7.354  1.00 76.75           C  
ATOM   1891  HA  SER B  24       9.056  12.550   8.129  1.00 76.75           H  
ATOM   1892  C   SER B  24       8.445  14.594   8.033  1.00 76.75           C  
ATOM   1893  CB  SER B  24      10.192  13.534   6.617  1.00 76.75           C  
ATOM   1894  HB2 SER B  24      10.931  13.925   7.316  1.00 76.75           H  
ATOM   1895  HB3 SER B  24      10.041  14.263   5.821  1.00 76.75           H  
ATOM   1896  O   SER B  24       7.736  15.416   7.452  1.00 76.75           O  
ATOM   1897  OG  SER B  24      10.682  12.332   6.076  1.00 76.75           O  
ATOM   1898  HG  SER B  24      10.536  12.423   5.132  1.00 76.75           H  
ATOM   1899  N   ASP B  25       8.945  14.804   9.254  1.00 63.66           N  
ATOM   1900  H   ASP B  25       9.399  14.042   9.737  1.00 63.66           H  
ATOM   1901  CA  ASP B  25       8.762  16.068   9.980  1.00 63.66           C  
ATOM   1902  HA  ASP B  25       7.704  16.325   9.953  1.00 63.66           H  
ATOM   1903  C   ASP B  25       9.557  17.227   9.366  1.00 63.66           C  
ATOM   1904  CB  ASP B  25       9.156  15.913  11.453  1.00 63.66           C  
ATOM   1905  HB2 ASP B  25       9.115  16.889  11.935  1.00 63.66           H  
ATOM   1906  HB3 ASP B  25      10.184  15.554  11.509  1.00 63.66           H  
ATOM   1907  O   ASP B  25       9.243  18.396   9.596  1.00 63.66           O  
ATOM   1908  CG  ASP B  25       8.233  14.972  12.226  1.00 63.66           C  
ATOM   1909  OD1 ASP B  25       7.006  15.034  11.999  1.00 63.66           O  
ATOM   1910  OD2 ASP B  25       8.789  14.172  13.018  1.00 63.66           O  
ATOM   1911  N   ILE B  26      10.607  16.895   8.604  1.00 56.10           N  
ATOM   1912  H   ILE B  26      10.733  15.912   8.407  1.00 56.10           H  
ATOM   1913  CA  ILE B  26      11.464  17.855   7.907  1.00 56.10           C  
ATOM   1914  HA  ILE B  26      11.942  18.498   8.646  1.00 56.10           H  
ATOM   1915  C   ILE B  26      10.570  18.687   7.000  1.00 56.10           C  
ATOM   1916  CB  ILE B  26      12.545  17.153   7.050  1.00 56.10           C  
ATOM   1917  HB  ILE B  26      12.054  16.685   6.197  1.00 56.10           H  
ATOM   1918  O   ILE B  26       9.823  18.083   6.239  1.00 56.10           O  
ATOM   1919  CG1 ILE B  26      13.298  16.044   7.821  1.00 56.10           C  
ATOM   1920 HG12 ILE B  26      13.926  16.491   8.591  1.00 56.10           H  
ATOM   1921 HG13 ILE B  26      12.588  15.378   8.311  1.00 56.10           H  
ATOM   1922  CG2 ILE B  26      13.537  18.212   6.524  1.00 56.10           C  
ATOM   1923 HG21 ILE B  26      14.047  18.699   7.355  1.00 56.10           H  
ATOM   1924 HG22 ILE B  26      13.013  18.962   5.931  1.00 56.10           H  
ATOM   1925 HG23 ILE B  26      14.277  17.749   5.871  1.00 56.10           H  
ATOM   1926  CD1 ILE B  26      14.156  15.159   6.911  1.00 56.10           C  
ATOM   1927 HD11 ILE B  26      14.549  14.322   7.488  1.00 56.10           H  
ATOM   1928 HD12 ILE B  26      14.995  15.721   6.501  1.00 56.10           H  
ATOM   1929 HD13 ILE B  26      13.542  14.768   6.099  1.00 56.10           H  
ATOM   1930  N   LYS B  27      10.682  20.022   7.106  1.00 52.57           N  
ATOM   1931  H   LYS B  27      11.303  20.358   7.828  1.00 52.57           H  
ATOM   1932  CA  LYS B  27       9.944  21.044   6.342  1.00 52.57           C  
ATOM   1933  HA  LYS B  27       9.089  21.394   6.920  1.00 52.57           H  
ATOM   1934  C   LYS B  27       9.389  20.470   5.035  1.00 52.57           C  
ATOM   1935  CB  LYS B  27      10.862  22.246   6.041  1.00 52.57           C  
ATOM   1936  HB2 LYS B  27      10.303  22.942   5.415  1.00 52.57           H  
ATOM   1937  HB3 LYS B  27      11.729  21.906   5.475  1.00 52.57           H  
ATOM   1938  O   LYS B  27      10.099  20.430   4.029  1.00 52.57           O  
ATOM   1939  CG  LYS B  27      11.343  22.993   7.294  1.00 52.57           C  
ATOM   1940  HG2 LYS B  27      10.479  23.282   7.893  1.00 52.57           H  
ATOM   1941  HG3 LYS B  27      11.987  22.344   7.887  1.00 52.57           H  
ATOM   1942  CD  LYS B  27      12.122  24.252   6.888  1.00 52.57           C  
ATOM   1943  HD2 LYS B  27      11.468  24.883   6.288  1.00 52.57           H  
ATOM   1944  HD3 LYS B  27      12.984  23.965   6.285  1.00 52.57           H  
ATOM   1945  CE  LYS B  27      12.586  25.030   8.125  1.00 52.57           C  
ATOM   1946  HE2 LYS B  27      11.718  25.209   8.759  1.00 52.57           H  
ATOM   1947  HE3 LYS B  27      13.293  24.417   8.684  1.00 52.57           H  
ATOM   1948  NZ  LYS B  27      13.202  26.325   7.740  1.00 52.57           N  
ATOM   1949  HZ1 LYS B  27      13.488  26.846   8.556  1.00 52.57           H  
ATOM   1950  HZ2 LYS B  27      13.999  26.180   7.137  1.00 52.57           H  
ATOM   1951  HZ3 LYS B  27      12.528  26.883   7.235  1.00 52.57           H  
ATOM   1952  N   GLN B  28       8.163  19.951   5.099  1.00 53.58           N  
ATOM   1953  H   GLN B  28       7.646  20.015   5.964  1.00 53.58           H  
ATOM   1954  CA  GLN B  28       7.416  19.645   3.892  1.00 53.58           C  
ATOM   1955  HA  GLN B  28       8.021  19.032   3.223  1.00 53.58           H  
ATOM   1956  C   GLN B  28       7.161  20.985   3.211  1.00 53.58           C  
ATOM   1957  CB  GLN B  28       6.114  18.899   4.220  1.00 53.58           C  
ATOM   1958  HB2 GLN B  28       5.476  18.897   3.336  1.00 53.58           H  
ATOM   1959  HB3 GLN B  28       5.588  19.425   5.016  1.00 53.58           H  
ATOM   1960  O   GLN B  28       7.138  22.023   3.877  1.00 53.58           O  
ATOM   1961  CG  GLN B  28       6.370  17.443   4.636  1.00 53.58           C  
ATOM   1962  HG2 GLN B  28       7.110  17.421   5.436  1.00 53.58           H  
ATOM   1963  HG3 GLN B  28       6.760  16.877   3.790  1.00 53.58           H  
ATOM   1964  CD  GLN B  28       5.093  16.776   5.130  1.00 53.58           C  
ATOM   1965  NE2 GLN B  28       5.156  15.981   6.172  1.00 53.58           N  
ATOM   1966 HE21 GLN B  28       4.250  15.668   6.492  1.00 53.58           H  
ATOM   1967 HE22 GLN B  28       6.041  15.774   6.614  1.00 53.58           H  
ATOM   1968  OE1 GLN B  28       4.014  16.947   4.602  1.00 53.58           O  
ATOM   1969  N   GLU B  29       7.015  20.978   1.893  1.00 51.65           N  
ATOM   1970  H   GLU B  29       6.985  20.103   1.391  1.00 51.65           H  
ATOM   1971  CA  GLU B  29       6.428  22.144   1.244  1.00 51.65           C  
ATOM   1972  HA  GLU B  29       7.051  23.018   1.433  1.00 51.65           H  
ATOM   1973  C   GLU B  29       5.055  22.401   1.889  1.00 51.65           C  
ATOM   1974  CB  GLU B  29       6.353  21.913  -0.272  1.00 51.65           C  
ATOM   1975  HB2 GLU B  29       5.869  20.956  -0.465  1.00 51.65           H  
ATOM   1976  HB3 GLU B  29       5.760  22.709  -0.723  1.00 51.65           H  
ATOM   1977  O   GLU B  29       4.338  21.449   2.214  1.00 51.65           O  
ATOM   1978  CG  GLU B  29       7.762  21.930  -0.896  1.00 51.65           C  
ATOM   1979  HG2 GLU B  29       8.381  21.185  -0.397  1.00 51.65           H  
ATOM   1980  HG3 GLU B  29       8.209  22.907  -0.712  1.00 51.65           H  
ATOM   1981  CD  GLU B  29       7.788  21.638  -2.405  1.00 51.65           C  
ATOM   1982  OE1 GLU B  29       8.883  21.812  -2.990  1.00 51.65           O  
ATOM   1983  OE2 GLU B  29       6.754  21.192  -2.950  1.00 51.65           O  
ATOM   1984  N   ASP B  30       4.713  23.673   2.122  1.00 53.11           N  
ATOM   1985  H   ASP B  30       5.372  24.402   1.889  1.00 53.11           H  
ATOM   1986  CA  ASP B  30       3.506  24.099   2.860  1.00 53.11           C  
ATOM   1987  HA  ASP B  30       3.573  23.728   3.883  1.00 53.11           H  
ATOM   1988  C   ASP B  30       2.189  23.545   2.265  1.00 53.11           C  
ATOM   1989  CB  ASP B  30       3.458  25.642   2.902  1.00 53.11           C  
ATOM   1990  HB2 ASP B  30       2.488  25.951   3.290  1.00 53.11           H  
ATOM   1991  HB3 ASP B  30       3.542  26.026   1.885  1.00 53.11           H  
ATOM   1992  O   ASP B  30       1.127  23.617   2.884  1.00 53.11           O  
ATOM   1993  CG  ASP B  30       4.532  26.288   3.791  1.00 53.11           C  
ATOM   1994  OD1 ASP B  30       4.828  25.732   4.874  1.00 53.11           O  
ATOM   1995  OD2 ASP B  30       5.063  27.347   3.386  1.00 53.11           O  
ATOM   1996  N   SER B  31       2.255  22.949   1.075  1.00 58.12           N  
ATOM   1997  H   SER B  31       3.174  22.798   0.684  1.00 58.12           H  
ATOM   1998  CA  SER B  31       1.141  22.434   0.287  1.00 58.12           C  
ATOM   1999  HA  SER B  31       0.434  23.249   0.132  1.00 58.12           H  
ATOM   2000  C   SER B  31       0.349  21.307   0.953  1.00 58.12           C  
ATOM   2001  CB  SER B  31       1.660  22.005  -1.096  1.00 58.12           C  
ATOM   2002  HB2 SER B  31       0.976  21.283  -1.542  1.00 58.12           H  
ATOM   2003  HB3 SER B  31       1.688  22.888  -1.735  1.00 58.12           H  
ATOM   2004  O   SER B  31      -0.862  21.268   0.772  1.00 58.12           O  
ATOM   2005  OG  SER B  31       2.974  21.465  -1.032  1.00 58.12           O  
ATOM   2006  HG  SER B  31       3.331  21.380  -1.919  1.00 58.12           H  
ATOM   2007  N   ILE B  32       0.963  20.422   1.751  1.00 62.93           N  
ATOM   2008  H   ILE B  32       1.961  20.514   1.872  1.00 62.93           H  
ATOM   2009  CA  ILE B  32       0.228  19.359   2.485  1.00 62.93           C  
ATOM   2010  HA  ILE B  32      -0.771  19.315   2.051  1.00 62.93           H  
ATOM   2011  C   ILE B  32      -0.067  19.721   3.949  1.00 62.93           C  
ATOM   2012  CB  ILE B  32       0.833  17.937   2.313  1.00 62.93           C  
ATOM   2013  HB  ILE B  32       0.952  17.489   3.300  1.00 62.93           H  
ATOM   2014  O   ILE B  32      -0.615  18.912   4.702  1.00 62.93           O  
ATOM   2015  CG1 ILE B  32       2.229  17.920   1.651  1.00 62.93           C  
ATOM   2016 HG12 ILE B  32       2.897  18.545   2.244  1.00 62.93           H  
ATOM   2017 HG13 ILE B  32       2.170  18.335   0.645  1.00 62.93           H  
ATOM   2018  CG2 ILE B  32      -0.177  17.065   1.541  1.00 62.93           C  
ATOM   2019 HG21 ILE B  32      -0.305  17.453   0.530  1.00 62.93           H  
ATOM   2020 HG22 ILE B  32       0.159  16.029   1.494  1.00 62.93           H  
ATOM   2021 HG23 ILE B  32      -1.141  17.085   2.049  1.00 62.93           H  
ATOM   2022  CD1 ILE B  32       2.859  16.524   1.559  1.00 62.93           C  
ATOM   2023 HD11 ILE B  32       3.911  16.622   1.288  1.00 62.93           H  
ATOM   2024 HD12 ILE B  32       2.356  15.935   0.793  1.00 62.93           H  
ATOM   2025 HD13 ILE B  32       2.782  16.011   2.518  1.00 62.93           H  
ATOM   2026  N   GLY B  33       0.255  20.949   4.362  1.00 66.07           N  
ATOM   2027  H   GLY B  33       0.669  21.588   3.698  1.00 66.07           H  
ATOM   2028  CA  GLY B  33      -0.057  21.453   5.694  1.00 66.07           C  
ATOM   2029  HA2 GLY B  33       0.320  22.471   5.791  1.00 66.07           H  
ATOM   2030  HA3 GLY B  33      -1.143  21.478   5.790  1.00 66.07           H  
ATOM   2031  C   GLY B  33       0.550  20.599   6.815  1.00 66.07           C  
ATOM   2032  O   GLY B  33       1.700  20.163   6.718  1.00 66.07           O  
ATOM   2033  N   PRO B  34      -0.190  20.341   7.908  1.00 78.65           N  
ATOM   2034  CA  PRO B  34       0.337  19.606   9.052  1.00 78.65           C  
ATOM   2035  HA  PRO B  34       1.358  19.933   9.250  1.00 78.65           H  
ATOM   2036  C   PRO B  34       0.382  18.081   8.844  1.00 78.65           C  
ATOM   2037  CB  PRO B  34      -0.551  20.042  10.222  1.00 78.65           C  
ATOM   2038  HB2 PRO B  34      -0.592  19.306  11.025  1.00 78.65           H  
ATOM   2039  HB3 PRO B  34      -0.192  20.995  10.611  1.00 78.65           H  
ATOM   2040  O   PRO B  34       0.536  17.357   9.824  1.00 78.65           O  
ATOM   2041  CG  PRO B  34      -1.911  20.252   9.561  1.00 78.65           C  
ATOM   2042  HG2 PRO B  34      -2.414  19.294   9.434  1.00 78.65           H  
ATOM   2043  HG3 PRO B  34      -2.532  20.941  10.133  1.00 78.65           H  
ATOM   2044  CD  PRO B  34      -1.538  20.827   8.193  1.00 78.65           C  
ATOM   2045  HD2 PRO B  34      -2.255  20.497   7.441  1.00 78.65           H  
ATOM   2046  HD3 PRO B  34      -1.533  21.915   8.245  1.00 78.65           H  
ATOM   2047  N   LEU B  35       0.240  17.558   7.618  1.00 84.09           N  
ATOM   2048  H   LEU B  35       0.198  18.182   6.825  1.00 84.09           H  
ATOM   2049  CA  LEU B  35       0.091  16.122   7.367  1.00 84.09           C  
ATOM   2050  HA  LEU B  35      -0.734  15.781   7.993  1.00 84.09           H  
ATOM   2051  C   LEU B  35       1.343  15.325   7.771  1.00 84.09           C  
ATOM   2052  CB  LEU B  35      -0.285  15.891   5.891  1.00 84.09           C  
ATOM   2053  HB2 LEU B  35       0.590  16.106   5.278  1.00 84.09           H  
ATOM   2054  HB3 LEU B  35      -1.067  16.592   5.598  1.00 84.09           H  
ATOM   2055  O   LEU B  35       2.448  15.521   7.260  1.00 84.09           O  
ATOM   2056  CG  LEU B  35      -0.796  14.479   5.560  1.00 84.09           C  
ATOM   2057  HG  LEU B  35      -0.061  13.737   5.871  1.00 84.09           H  
ATOM   2058  CD1 LEU B  35      -2.122  14.161   6.257  1.00 84.09           C  
ATOM   2059 HD11 LEU B  35      -1.997  14.153   7.339  1.00 84.09           H  
ATOM   2060 HD12 LEU B  35      -2.474  13.175   5.955  1.00 84.09           H  
ATOM   2061 HD13 LEU B  35      -2.870  14.902   5.976  1.00 84.09           H  
ATOM   2062  CD2 LEU B  35      -1.004  14.376   4.050  1.00 84.09           C  
ATOM   2063 HD21 LEU B  35      -1.732  15.121   3.728  1.00 84.09           H  
ATOM   2064 HD22 LEU B  35      -0.065  14.571   3.532  1.00 84.09           H  
ATOM   2065 HD23 LEU B  35      -1.366  13.385   3.777  1.00 84.09           H  
ATOM   2066  N   ARG B  36       1.167  14.373   8.692  1.00 83.93           N  
ATOM   2067  H   ARG B  36       0.255  14.316   9.122  1.00 83.93           H  
ATOM   2068  CA  ARG B  36       2.239  13.490   9.190  1.00 83.93           C  
ATOM   2069  HA  ARG B  36       3.193  13.773   8.746  1.00 83.93           H  
ATOM   2070  C   ARG B  36       2.048  12.038   8.787  1.00 83.93           C  
ATOM   2071  CB  ARG B  36       2.342  13.605  10.722  1.00 83.93           C  
ATOM   2072  HB2 ARG B  36       1.399  13.295  11.172  1.00 83.93           H  
ATOM   2073  HB3 ARG B  36       3.116  12.920  11.067  1.00 83.93           H  
ATOM   2074  O   ARG B  36       3.026  11.347   8.493  1.00 83.93           O  
ATOM   2075  CG  ARG B  36       2.685  15.008  11.241  1.00 83.93           C  
ATOM   2076  HG2 ARG B  36       1.844  15.677  11.063  1.00 83.93           H  
ATOM   2077  HG3 ARG B  36       2.847  14.949  12.317  1.00 83.93           H  
ATOM   2078  CD  ARG B  36       3.941  15.577  10.575  1.00 83.93           C  
ATOM   2079  HD2 ARG B  36       3.741  15.708   9.511  1.00 83.93           H  
ATOM   2080  HD3 ARG B  36       4.764  14.873  10.698  1.00 83.93           H  
ATOM   2081  NE  ARG B  36       4.322  16.876  11.147  1.00 83.93           N  
ATOM   2082  HE  ARG B  36       3.888  17.130  12.023  1.00 83.93           H  
ATOM   2083  NH1 ARG B  36       5.749  17.488   9.458  1.00 83.93           N  
ATOM   2084 HH11 ARG B  36       5.431  16.690   8.927  1.00 83.93           H  
ATOM   2085 HH12 ARG B  36       6.397  18.144   9.047  1.00 83.93           H  
ATOM   2086  NH2 ARG B  36       5.549  18.793  11.244  1.00 83.93           N  
ATOM   2087 HH21 ARG B  36       6.222  19.412  10.815  1.00 83.93           H  
ATOM   2088 HH22 ARG B  36       5.106  19.022  12.122  1.00 83.93           H  
ATOM   2089  CZ  ARG B  36       5.206  17.702  10.622  1.00 83.93           C  
ATOM   2090  N   LYS B  37       0.801  11.572   8.786  1.00 90.03           N  
ATOM   2091  H   LYS B  37       0.057  12.212   9.026  1.00 90.03           H  
ATOM   2092  CA  LYS B  37       0.446  10.188   8.478  1.00 90.03           C  
ATOM   2093  HA  LYS B  37       1.212   9.777   7.819  1.00 90.03           H  
ATOM   2094  C   LYS B  37      -0.869  10.147   7.705  1.00 90.03           C  
ATOM   2095  CB  LYS B  37       0.465   9.362   9.785  1.00 90.03           C  
ATOM   2096  HB2 LYS B  37       1.497   9.312  10.132  1.00 90.03           H  
ATOM   2097  HB3 LYS B  37      -0.103   9.878  10.559  1.00 90.03           H  
ATOM   2098  O   LYS B  37      -1.791  10.909   7.988  1.00 90.03           O  
ATOM   2099  CG  LYS B  37      -0.068   7.924   9.671  1.00 90.03           C  
ATOM   2100  HG2 LYS B  37       0.509   7.380   8.923  1.00 90.03           H  
ATOM   2101  HG3 LYS B  37      -1.110   7.956   9.352  1.00 90.03           H  
ATOM   2102  CD  LYS B  37       0.006   7.182  11.022  1.00 90.03           C  
ATOM   2103  HD2 LYS B  37       1.046   7.065  11.326  1.00 90.03           H  
ATOM   2104  HD3 LYS B  37      -0.530   7.758  11.776  1.00 90.03           H  
ATOM   2105  CE  LYS B  37      -0.656   5.806  10.880  1.00 90.03           C  
ATOM   2106  HE2 LYS B  37      -1.661   5.971  10.491  1.00 90.03           H  
ATOM   2107  HE3 LYS B  37      -0.116   5.208  10.145  1.00 90.03           H  
ATOM   2108  NZ  LYS B  37      -0.790   5.025  12.139  1.00 90.03           N  
ATOM   2109  HZ1 LYS B  37       0.015   4.458  12.364  1.00 90.03           H  
ATOM   2110  HZ2 LYS B  37      -1.553   4.381  11.992  1.00 90.03           H  
ATOM   2111  HZ3 LYS B  37      -1.085   5.590  12.923  1.00 90.03           H  
ATOM   2112  N   VAL B  38      -0.944   9.242   6.739  1.00 92.38           N  
ATOM   2113  H   VAL B  38      -0.120   8.692   6.540  1.00 92.38           H  
ATOM   2114  CA  VAL B  38      -2.186   8.876   6.053  1.00 92.38           C  
ATOM   2115  HA  VAL B  38      -3.027   9.383   6.526  1.00 92.38           H  
ATOM   2116  C   VAL B  38      -2.374   7.378   6.203  1.00 92.38           C  
ATOM   2117  CB  VAL B  38      -2.175   9.272   4.565  1.00 92.38           C  
ATOM   2118  HB  VAL B  38      -1.370   8.744   4.054  1.00 92.38           H  
ATOM   2119  O   VAL B  38      -1.453   6.620   5.909  1.00 92.38           O  
ATOM   2120  CG1 VAL B  38      -3.488   8.893   3.873  1.00 92.38           C  
ATOM   2121 HG11 VAL B  38      -4.333   9.288   4.437  1.00 92.38           H  
ATOM   2122 HG12 VAL B  38      -3.582   7.809   3.809  1.00 92.38           H  
ATOM   2123 HG13 VAL B  38      -3.511   9.296   2.861  1.00 92.38           H  
ATOM   2124  CG2 VAL B  38      -1.947  10.772   4.387  1.00 92.38           C  
ATOM   2125 HG21 VAL B  38      -2.745  11.314   4.896  1.00 92.38           H  
ATOM   2126 HG22 VAL B  38      -0.982  11.067   4.799  1.00 92.38           H  
ATOM   2127 HG23 VAL B  38      -1.964  11.027   3.328  1.00 92.38           H  
ATOM   2128  N   GLU B  39      -3.554   6.948   6.633  1.00 94.66           N  
ATOM   2129  H   GLU B  39      -4.260   7.630   6.870  1.00 94.66           H  
ATOM   2130  CA  GLU B  39      -3.957   5.545   6.543  1.00 94.66           C  
ATOM   2131  HA  GLU B  39      -3.104   4.928   6.261  1.00 94.66           H  
ATOM   2132  C   GLU B  39      -5.028   5.392   5.472  1.00 94.66           C  
ATOM   2133  CB  GLU B  39      -4.482   5.001   7.871  1.00 94.66           C  
ATOM   2134  HB2 GLU B  39      -4.751   3.956   7.715  1.00 94.66           H  
ATOM   2135  HB3 GLU B  39      -5.382   5.546   8.158  1.00 94.66           H  
ATOM   2136  O   GLU B  39      -6.098   5.985   5.570  1.00 94.66           O  
ATOM   2137  CG  GLU B  39      -3.464   5.078   9.008  1.00 94.66           C  
ATOM   2138  HG2 GLU B  39      -2.537   4.603   8.686  1.00 94.66           H  
ATOM   2139  HG3 GLU B  39      -3.246   6.125   9.223  1.00 94.66           H  
ATOM   2140  CD  GLU B  39      -3.974   4.393  10.283  1.00 94.66           C  
ATOM   2141  OE1 GLU B  39      -3.127   4.201  11.185  1.00 94.66           O  
ATOM   2142  OE2 GLU B  39      -5.172   4.041  10.346  1.00 94.66           O  
ATOM   2143  N   LEU B  40      -4.754   4.575   4.463  1.00 96.32           N  
ATOM   2144  H   LEU B  40      -3.844   4.138   4.443  1.00 96.32           H  
ATOM   2145  CA  LEU B  40      -5.679   4.238   3.391  1.00 96.32           C  
ATOM   2146  HA  LEU B  40      -6.586   4.836   3.478  1.00 96.32           H  
ATOM   2147  C   LEU B  40      -6.053   2.762   3.524  1.00 96.32           C  
ATOM   2148  CB  LEU B  40      -4.999   4.584   2.057  1.00 96.32           C  
ATOM   2149  HB2 LEU B  40      -4.829   5.660   2.015  1.00 96.32           H  
ATOM   2150  HB3 LEU B  40      -4.022   4.101   2.037  1.00 96.32           H  
ATOM   2151  O   LEU B  40      -5.226   1.885   3.285  1.00 96.32           O  
ATOM   2152  CG  LEU B  40      -5.785   4.150   0.808  1.00 96.32           C  
ATOM   2153  HG  LEU B  40      -6.094   3.109   0.898  1.00 96.32           H  
ATOM   2154  CD1 LEU B  40      -7.011   5.024   0.596  1.00 96.32           C  
ATOM   2155 HD11 LEU B  40      -7.685   4.965   1.450  1.00 96.32           H  
ATOM   2156 HD12 LEU B  40      -7.530   4.695  -0.304  1.00 96.32           H  
ATOM   2157 HD13 LEU B  40      -6.680   6.051   0.437  1.00 96.32           H  
ATOM   2158  CD2 LEU B  40      -4.908   4.285  -0.435  1.00 96.32           C  
ATOM   2159 HD21 LEU B  40      -5.467   3.971  -1.317  1.00 96.32           H  
ATOM   2160 HD22 LEU B  40      -4.028   3.649  -0.339  1.00 96.32           H  
ATOM   2161 HD23 LEU B  40      -4.591   5.319  -0.566  1.00 96.32           H  
ATOM   2162  N   SER B  41      -7.294   2.480   3.911  1.00 97.00           N  
ATOM   2163  H   SER B  41      -7.924   3.253   4.073  1.00 97.00           H  
ATOM   2164  CA  SER B  41      -7.845   1.118   3.944  1.00 97.00           C  
ATOM   2165  HA  SER B  41      -7.045   0.383   3.854  1.00 97.00           H  
ATOM   2166  C   SER B  41      -8.811   0.938   2.785  1.00 97.00           C  
ATOM   2167  CB  SER B  41      -8.559   0.854   5.267  1.00 97.00           C  
ATOM   2168  HB2 SER B  41      -9.383   1.558   5.384  1.00 97.00           H  
ATOM   2169  HB3 SER B  41      -8.954  -0.162   5.277  1.00 97.00           H  
ATOM   2170  O   SER B  41      -9.756   1.711   2.677  1.00 97.00           O  
ATOM   2171  OG  SER B  41      -7.647   1.015   6.333  1.00 97.00           O  
ATOM   2172  HG  SER B  41      -7.072   1.750   6.107  1.00 97.00           H  
ATOM   2173  N   SER B  42      -8.581  -0.049   1.922  1.00 96.59           N  
ATOM   2174  H   SER B  42      -7.806  -0.672   2.097  1.00 96.59           H  
ATOM   2175  CA  SER B  42      -9.368  -0.261   0.702  1.00 96.59           C  
ATOM   2176  HA  SER B  42     -10.226   0.411   0.706  1.00 96.59           H  
ATOM   2177  C   SER B  42      -9.888  -1.692   0.604  1.00 96.59           C  
ATOM   2178  CB  SER B  42      -8.544   0.061  -0.550  1.00 96.59           C  
ATOM   2179  HB2 SER B  42      -9.199   0.070  -1.421  1.00 96.59           H  
ATOM   2180  HB3 SER B  42      -7.787  -0.710  -0.687  1.00 96.59           H  
ATOM   2181  O   SER B  42      -9.165  -2.628   0.940  1.00 96.59           O  
ATOM   2182  OG  SER B  42      -7.899   1.314  -0.436  1.00 96.59           O  
ATOM   2183  HG  SER B  42      -7.464   1.342   0.419  1.00 96.59           H  
ATOM   2184  N   ASN B  43     -11.104  -1.847   0.082  1.00 97.45           N  
ATOM   2185  H   ASN B  43     -11.620  -1.009  -0.143  1.00 97.45           H  
ATOM   2186  CA  ASN B  43     -11.669  -3.106  -0.404  1.00 97.45           C  
ATOM   2187  HA  ASN B  43     -10.970  -3.928  -0.245  1.00 97.45           H  
ATOM   2188  C   ASN B  43     -11.933  -2.966  -1.904  1.00 97.45           C  
ATOM   2189  CB  ASN B  43     -12.979  -3.426   0.327  1.00 97.45           C  
ATOM   2190  HB2 ASN B  43     -13.619  -2.544   0.355  1.00 97.45           H  
ATOM   2191  HB3 ASN B  43     -13.508  -4.193  -0.238  1.00 97.45           H  
ATOM   2192  O   ASN B  43     -12.585  -2.009  -2.323  1.00 97.45           O  
ATOM   2193  CG  ASN B  43     -12.776  -3.972   1.722  1.00 97.45           C  
ATOM   2194  ND2 ASN B  43     -13.039  -3.192   2.743  1.00 97.45           N  
ATOM   2195 HD21 ASN B  43     -12.924  -3.607   3.657  1.00 97.45           H  
ATOM   2196 HD22 ASN B  43     -13.406  -2.264   2.584  1.00 97.45           H  
ATOM   2197  OD1 ASN B  43     -12.364  -5.096   1.930  1.00 97.45           O  
ATOM   2198  N   ALA B  44     -11.431  -3.894  -2.712  1.00 97.67           N  
ATOM   2199  H   ALA B  44     -10.906  -4.651  -2.299  1.00 97.67           H  
ATOM   2200  CA  ALA B  44     -11.561  -3.877  -4.161  1.00 97.67           C  
ATOM   2201  HA  ALA B  44     -12.285  -3.110  -4.434  1.00 97.67           H  
ATOM   2202  C   ALA B  44     -12.078  -5.215  -4.690  1.00 97.67           C  
ATOM   2203  CB  ALA B  44     -10.214  -3.503  -4.792  1.00 97.67           C  
ATOM   2204  HB1 ALA B  44     -10.326  -3.432  -5.873  1.00 97.67           H  
ATOM   2205  HB2 ALA B  44      -9.878  -2.544  -4.398  1.00 97.67           H  
ATOM   2206  HB3 ALA B  44      -9.474  -4.267  -4.555  1.00 97.67           H  
ATOM   2207  O   ALA B  44     -11.635  -6.281  -4.266  1.00 97.67           O  
ATOM   2208  N   LYS B  45     -12.964  -5.163  -5.681  1.00 98.21           N  
ATOM   2209  H   LYS B  45     -13.274  -4.251  -5.986  1.00 98.21           H  
ATOM   2210  CA  LYS B  45     -13.473  -6.339  -6.384  1.00 98.21           C  
ATOM   2211  HA  LYS B  45     -12.901  -7.215  -6.079  1.00 98.21           H  
ATOM   2212  C   LYS B  45     -13.294  -6.159  -7.882  1.00 98.21           C  
ATOM   2213  CB  LYS B  45     -14.933  -6.564  -5.981  1.00 98.21           C  
ATOM   2214  HB2 LYS B  45     -14.988  -6.582  -4.892  1.00 98.21           H  
ATOM   2215  HB3 LYS B  45     -15.550  -5.743  -6.346  1.00 98.21           H  
ATOM   2216  O   LYS B  45     -13.822  -5.208  -8.452  1.00 98.21           O  
ATOM   2217  CG  LYS B  45     -15.460  -7.895  -6.528  1.00 98.21           C  
ATOM   2218  HG2 LYS B  45     -14.779  -8.696  -6.239  1.00 98.21           H  
ATOM   2219  HG3 LYS B  45     -15.523  -7.853  -7.615  1.00 98.21           H  
ATOM   2220  CD  LYS B  45     -16.843  -8.176  -5.939  1.00 98.21           C  
ATOM   2221  HD2 LYS B  45     -16.773  -8.132  -4.852  1.00 98.21           H  
ATOM   2222  HD3 LYS B  45     -17.546  -7.418  -6.283  1.00 98.21           H  
ATOM   2223  CE  LYS B  45     -17.317  -9.567  -6.358  1.00 98.21           C  
ATOM   2224  HE2 LYS B  45     -17.488  -9.577  -7.434  1.00 98.21           H  
ATOM   2225  HE3 LYS B  45     -16.521 -10.279  -6.138  1.00 98.21           H  
ATOM   2226  NZ  LYS B  45     -18.545  -9.936  -5.616  1.00 98.21           N  
ATOM   2227  HZ1 LYS B  45     -18.354  -9.906  -4.625  1.00 98.21           H  
ATOM   2228  HZ2 LYS B  45     -19.288  -9.280  -5.812  1.00 98.21           H  
ATOM   2229  HZ3 LYS B  45     -18.839 -10.872  -5.857  1.00 98.21           H  
ATOM   2230  N   TYR B  46     -12.578  -7.090  -8.501  1.00 98.09           N  
ATOM   2231  H   TYR B  46     -12.201  -7.851  -7.954  1.00 98.09           H  
ATOM   2232  CA  TYR B  46     -12.367  -7.148  -9.945  1.00 98.09           C  
ATOM   2233  HA  TYR B  46     -12.567  -6.174 -10.392  1.00 98.09           H  
ATOM   2234  C   TYR B  46     -13.341  -8.166 -10.538  1.00 98.09           C  
ATOM   2235  CB  TYR B  46     -10.904  -7.503 -10.234  1.00 98.09           C  
ATOM   2236  HB2 TYR B  46     -10.756  -7.560 -11.312  1.00 98.09           H  
ATOM   2237  HB3 TYR B  46     -10.700  -8.494  -9.828  1.00 98.09           H  
ATOM   2238  O   TYR B  46     -13.412  -9.308 -10.085  1.00 98.09           O  
ATOM   2239  CG  TYR B  46      -9.910  -6.510  -9.655  1.00 98.09           C  
ATOM   2240  CD1 TYR B  46      -9.530  -5.373 -10.391  1.00 98.09           C  
ATOM   2241  HD1 TYR B  46      -9.933  -5.220 -11.382  1.00 98.09           H  
ATOM   2242  CD2 TYR B  46      -9.379  -6.713  -8.368  1.00 98.09           C  
ATOM   2243  HD2 TYR B  46      -9.652  -7.600  -7.816  1.00 98.09           H  
ATOM   2244  CE1 TYR B  46      -8.636  -4.432  -9.845  1.00 98.09           C  
ATOM   2245  HE1 TYR B  46      -8.351  -3.559 -10.414  1.00 98.09           H  
ATOM   2246  CE2 TYR B  46      -8.481  -5.781  -7.815  1.00 98.09           C  
ATOM   2247  HE2 TYR B  46      -8.076  -5.953  -6.828  1.00 98.09           H  
ATOM   2248  OH  TYR B  46      -7.250  -3.734  -8.002  1.00 98.09           O  
ATOM   2249  HH  TYR B  46      -6.868  -4.098  -7.200  1.00 98.09           H  
ATOM   2250  CZ  TYR B  46      -8.111  -4.634  -8.552  1.00 98.09           C  
ATOM   2251  N   LEU B  47     -14.141  -7.749 -11.513  1.00 98.42           N  
ATOM   2252  H   LEU B  47     -14.050  -6.799 -11.842  1.00 98.42           H  
ATOM   2253  CA  LEU B  47     -15.182  -8.570 -12.124  1.00 98.42           C  
ATOM   2254  HA  LEU B  47     -15.386  -9.407 -11.456  1.00 98.42           H  
ATOM   2255  C   LEU B  47     -14.719  -9.118 -13.482  1.00 98.42           C  
ATOM   2256  CB  LEU B  47     -16.474  -7.749 -12.266  1.00 98.42           C  
ATOM   2257  HB2 LEU B  47     -16.259  -6.887 -12.899  1.00 98.42           H  
ATOM   2258  HB3 LEU B  47     -17.221  -8.359 -12.775  1.00 98.42           H  
ATOM   2259  O   LEU B  47     -14.092  -8.375 -14.236  1.00 98.42           O  
ATOM   2260  CG  LEU B  47     -17.071  -7.229 -10.947  1.00 98.42           C  
ATOM   2261  HG  LEU B  47     -16.355  -6.581 -10.442  1.00 98.42           H  
ATOM   2262  CD1 LEU B  47     -18.337  -6.422 -11.231  1.00 98.42           C  
ATOM   2263 HD11 LEU B  47     -19.052  -7.016 -11.801  1.00 98.42           H  
ATOM   2264 HD12 LEU B  47     -18.074  -5.530 -11.799  1.00 98.42           H  
ATOM   2265 HD13 LEU B  47     -18.791  -6.095 -10.295  1.00 98.42           H  
ATOM   2266  CD2 LEU B  47     -17.459  -8.369 -10.000  1.00 98.42           C  
ATOM   2267 HD21 LEU B  47     -17.944  -7.952  -9.118  1.00 98.42           H  
ATOM   2268 HD22 LEU B  47     -16.562  -8.902  -9.684  1.00 98.42           H  
ATOM   2269 HD23 LEU B  47     -18.138  -9.056 -10.506  1.00 98.42           H  
ATOM   2270  N   PRO B  48     -15.088 -10.361 -13.858  1.00 96.78           N  
ATOM   2271  CA  PRO B  48     -14.671 -10.984 -15.125  1.00 96.78           C  
ATOM   2272  HA  PRO B  48     -13.587 -11.095 -15.119  1.00 96.78           H  
ATOM   2273  C   PRO B  48     -15.071 -10.237 -16.406  1.00 96.78           C  
ATOM   2274  CB  PRO B  48     -15.322 -12.371 -15.128  1.00 96.78           C  
ATOM   2275  HB2 PRO B  48     -14.688 -13.107 -15.622  1.00 96.78           H  
ATOM   2276  HB3 PRO B  48     -16.297 -12.328 -15.614  1.00 96.78           H  
ATOM   2277  O   PRO B  48     -14.611 -10.581 -17.485  1.00 96.78           O  
ATOM   2278  CG  PRO B  48     -15.516 -12.693 -13.652  1.00 96.78           C  
ATOM   2279  HG2 PRO B  48     -16.336 -13.393 -13.492  1.00 96.78           H  
ATOM   2280  HG3 PRO B  48     -14.587 -13.090 -13.243  1.00 96.78           H  
ATOM   2281  CD  PRO B  48     -15.805 -11.330 -13.036  1.00 96.78           C  
ATOM   2282  HD2 PRO B  48     -16.874 -11.121 -13.074  1.00 96.78           H  
ATOM   2283  HD3 PRO B  48     -15.453 -11.338 -12.005  1.00 96.78           H  
ATOM   2284  N   ASN B  49     -15.958  -9.244 -16.312  1.00 97.23           N  
ATOM   2285  H   ASN B  49     -16.216  -8.927 -15.389  1.00 97.23           H  
ATOM   2286  CA  ASN B  49     -16.366  -8.401 -17.437  1.00 97.23           C  
ATOM   2287  HA  ASN B  49     -16.340  -9.002 -18.346  1.00 97.23           H  
ATOM   2288  C   ASN B  49     -15.413  -7.213 -17.687  1.00 97.23           C  
ATOM   2289  CB  ASN B  49     -17.818  -7.937 -17.209  1.00 97.23           C  
ATOM   2290  HB2 ASN B  49     -18.173  -7.455 -18.120  1.00 97.23           H  
ATOM   2291  HB3 ASN B  49     -18.456  -8.797 -17.006  1.00 97.23           H  
ATOM   2292  O   ASN B  49     -15.767  -6.330 -18.463  1.00 97.23           O  
ATOM   2293  CG  ASN B  49     -17.949  -6.940 -16.069  1.00 97.23           C  
ATOM   2294  ND2 ASN B  49     -19.088  -6.311 -15.911  1.00 97.23           N  
ATOM   2295 HD21 ASN B  49     -19.103  -5.600 -15.193  1.00 97.23           H  
ATOM   2296 HD22 ASN B  49     -19.826  -6.412 -16.592  1.00 97.23           H  
ATOM   2297  OD1 ASN B  49     -17.045  -6.729 -15.278  1.00 97.23           O  
ATOM   2298  N   GLY B  50     -14.271  -7.151 -16.995  1.00 97.23           N  
ATOM   2299  H   GLY B  50     -14.052  -7.899 -16.354  1.00 97.23           H  
ATOM   2300  CA  GLY B  50     -13.300  -6.060 -17.098  1.00 97.23           C  
ATOM   2301  HA2 GLY B  50     -13.256  -5.702 -18.126  1.00 97.23           H  
ATOM   2302  HA3 GLY B  50     -12.311  -6.437 -16.835  1.00 97.23           H  
ATOM   2303  C   GLY B  50     -13.594  -4.860 -16.197  1.00 97.23           C  
ATOM   2304  O   GLY B  50     -12.826  -3.911 -16.196  1.00 97.23           O  
ATOM   2305  N   THR B  51     -14.655  -4.880 -15.383  1.00 98.29           N  
ATOM   2306  H   THR B  51     -15.246  -5.699 -15.389  1.00 98.29           H  
ATOM   2307  CA  THR B  51     -14.956  -3.773 -14.452  1.00 98.29           C  
ATOM   2308  HA  THR B  51     -14.451  -2.880 -14.819  1.00 98.29           H  
ATOM   2309  C   THR B  51     -14.426  -4.041 -13.050  1.00 98.29           C  
ATOM   2310  CB  THR B  51     -16.444  -3.412 -14.399  1.00 98.29           C  
ATOM   2311  HB  THR B  51     -16.570  -2.548 -13.746  1.00 98.29           H  
ATOM   2312  O   THR B  51     -14.341  -5.193 -12.622  1.00 98.29           O  
ATOM   2313  CG2 THR B  51     -17.001  -3.057 -15.772  1.00 98.29           C  
ATOM   2314 HG21 THR B  51     -18.044  -2.755 -15.678  1.00 98.29           H  
ATOM   2315 HG22 THR B  51     -16.422  -2.223 -16.168  1.00 98.29           H  
ATOM   2316 HG23 THR B  51     -16.922  -3.904 -16.454  1.00 98.29           H  
ATOM   2317  OG1 THR B  51     -17.231  -4.462 -13.897  1.00 98.29           O  
ATOM   2318  HG1 THR B  51     -16.985  -5.255 -14.379  1.00 98.29           H  
ATOM   2319  N   TYR B  52     -14.068  -2.996 -12.308  1.00 97.70           N  
ATOM   2320  H   TYR B  52     -14.132  -2.070 -12.707  1.00 97.70           H  
ATOM   2321  CA  TYR B  52     -13.759  -3.104 -10.884  1.00 97.70           C  
ATOM   2322  HA  TYR B  52     -14.114  -4.076 -10.539  1.00 97.70           H  
ATOM   2323  C   TYR B  52     -14.510  -2.057 -10.072  1.00 97.70           C  
ATOM   2324  CB  TYR B  52     -12.248  -3.045 -10.606  1.00 97.70           C  
ATOM   2325  HB2 TYR B  52     -11.723  -3.677 -11.322  1.00 97.70           H  
ATOM   2326  HB3 TYR B  52     -12.060  -3.461  -9.617  1.00 97.70           H  
ATOM   2327  O   TYR B  52     -14.927  -1.015 -10.581  1.00 97.70           O  
ATOM   2328  CG  TYR B  52     -11.674  -1.646 -10.655  1.00 97.70           C  
ATOM   2329  CD1 TYR B  52     -11.411  -1.067 -11.905  1.00 97.70           C  
ATOM   2330  HD1 TYR B  52     -11.559  -1.635 -12.811  1.00 97.70           H  
ATOM   2331  CD2 TYR B  52     -11.469  -0.908  -9.469  1.00 97.70           C  
ATOM   2332  HD2 TYR B  52     -11.690  -1.349  -8.508  1.00 97.70           H  
ATOM   2333  CE1 TYR B  52     -10.968   0.258 -11.981  1.00 97.70           C  
ATOM   2334  HE1 TYR B  52     -10.742   0.713 -12.934  1.00 97.70           H  
ATOM   2335  CE2 TYR B  52     -11.013   0.424  -9.543  1.00 97.70           C  
ATOM   2336  HE2 TYR B  52     -10.869   1.016  -8.651  1.00 97.70           H  
ATOM   2337  OH  TYR B  52     -10.348   2.273 -10.961  1.00 97.70           O  
ATOM   2338  HH  TYR B  52     -10.071   2.658 -10.126  1.00 97.70           H  
ATOM   2339  CZ  TYR B  52     -10.781   1.006 -10.810  1.00 97.70           C  
ATOM   2340  N   LEU B  53     -14.655  -2.357  -8.787  1.00 98.24           N  
ATOM   2341  H   LEU B  53     -14.290  -3.244  -8.470  1.00 98.24           H  
ATOM   2342  CA  LEU B  53     -15.159  -1.442  -7.776  1.00 98.24           C  
ATOM   2343  HA  LEU B  53     -15.239  -0.441  -8.199  1.00 98.24           H  
ATOM   2344  C   LEU B  53     -14.152  -1.399  -6.633  1.00 98.24           C  
ATOM   2345  CB  LEU B  53     -16.547  -1.874  -7.273  1.00 98.24           C  
ATOM   2346  HB2 LEU B  53     -16.457  -2.796  -6.698  1.00 98.24           H  
ATOM   2347  HB3 LEU B  53     -16.885  -1.096  -6.589  1.00 98.24           H  
ATOM   2348  O   LEU B  53     -13.609  -2.440  -6.255  1.00 98.24           O  
ATOM   2349  CG  LEU B  53     -17.606  -2.064  -8.379  1.00 98.24           C  
ATOM   2350  HG  LEU B  53     -17.389  -1.405  -9.220  1.00 98.24           H  
ATOM   2351  CD1 LEU B  53     -17.682  -3.516  -8.871  1.00 98.24           C  
ATOM   2352 HD11 LEU B  53     -18.437  -3.591  -9.653  1.00 98.24           H  
ATOM   2353 HD12 LEU B  53     -17.943  -4.179  -8.046  1.00 98.24           H  
ATOM   2354 HD13 LEU B  53     -16.728  -3.830  -9.294  1.00 98.24           H  
ATOM   2355  CD2 LEU B  53     -18.990  -1.702  -7.840  1.00 98.24           C  
ATOM   2356 HD21 LEU B  53     -19.736  -1.834  -8.623  1.00 98.24           H  
ATOM   2357 HD22 LEU B  53     -19.239  -2.330  -6.984  1.00 98.24           H  
ATOM   2358 HD23 LEU B  53     -18.999  -0.656  -7.534  1.00 98.24           H  
ATOM   2359  N   ARG B  54     -13.916  -0.218  -6.073  1.00 97.41           N  
ATOM   2360  H   ARG B  54     -14.339   0.600  -6.488  1.00 97.41           H  
ATOM   2361  CA  ARG B  54     -13.061  -0.018  -4.908  1.00 97.41           C  
ATOM   2362  HA  ARG B  54     -12.975  -0.968  -4.380  1.00 97.41           H  
ATOM   2363  C   ARG B  54     -13.700   0.985  -3.959  1.00 97.41           C  
ATOM   2364  CB  ARG B  54     -11.662   0.402  -5.373  1.00 97.41           C  
ATOM   2365  HB2 ARG B  54     -11.282  -0.361  -6.052  1.00 97.41           H  
ATOM   2366  HB3 ARG B  54     -11.731   1.339  -5.924  1.00 97.41           H  
ATOM   2367  O   ARG B  54     -14.097   2.073  -4.359  1.00 97.41           O  
ATOM   2368  CG  ARG B  54     -10.677   0.574  -4.206  1.00 97.41           C  
ATOM   2369  HG2 ARG B  54     -11.068   1.310  -3.504  1.00 97.41           H  
ATOM   2370  HG3 ARG B  54     -10.549  -0.373  -3.681  1.00 97.41           H  
ATOM   2371  CD  ARG B  54      -9.322   1.081  -4.707  1.00 97.41           C  
ATOM   2372  HD2 ARG B  54      -8.679   1.266  -3.847  1.00 97.41           H  
ATOM   2373  HD3 ARG B  54      -9.488   2.032  -5.213  1.00 97.41           H  
ATOM   2374  NE  ARG B  54      -8.662   0.120  -5.617  1.00 97.41           N  
ATOM   2375  HE  ARG B  54      -8.928  -0.851  -5.537  1.00 97.41           H  
ATOM   2376  NH1 ARG B  54      -7.414   1.662  -6.778  1.00 97.41           N  
ATOM   2377 HH11 ARG B  54      -8.021   2.402  -6.456  1.00 97.41           H  
ATOM   2378 HH12 ARG B  54      -6.881   1.898  -7.603  1.00 97.41           H  
ATOM   2379  NH2 ARG B  54      -7.237  -0.502  -7.281  1.00 97.41           N  
ATOM   2380 HH21 ARG B  54      -7.585  -1.450  -7.264  1.00 97.41           H  
ATOM   2381 HH22 ARG B  54      -6.630  -0.218  -8.036  1.00 97.41           H  
ATOM   2382  CZ  ARG B  54      -7.774   0.432  -6.545  1.00 97.41           C  
ATOM   2383  N   MET B  55     -13.777   0.602  -2.693  1.00 98.05           N  
ATOM   2384  H   MET B  55     -13.409  -0.308  -2.454  1.00 98.05           H  
ATOM   2385  CA  MET B  55     -14.184   1.473  -1.599  1.00 98.05           C  
ATOM   2386  HA  MET B  55     -14.508   2.439  -1.986  1.00 98.05           H  
ATOM   2387  C   MET B  55     -12.984   1.692  -0.693  1.00 98.05           C  
ATOM   2388  CB  MET B  55     -15.342   0.846  -0.814  1.00 98.05           C  
ATOM   2389  HB2 MET B  55     -15.561   1.467   0.054  1.00 98.05           H  
ATOM   2390  HB3 MET B  55     -15.038  -0.136  -0.453  1.00 98.05           H  
ATOM   2391  O   MET B  55     -12.370   0.716  -0.255  1.00 98.05           O  
ATOM   2392  CG  MET B  55     -16.616   0.683  -1.650  1.00 98.05           C  
ATOM   2393  HG2 MET B  55     -16.405   0.007  -2.478  1.00 98.05           H  
ATOM   2394  HG3 MET B  55     -17.370   0.205  -1.025  1.00 98.05           H  
ATOM   2395  SD  MET B  55     -17.334   2.203  -2.333  1.00 98.05           S  
ATOM   2396  CE  MET B  55     -17.665   3.148  -0.820  1.00 98.05           C  
ATOM   2397  HE1 MET B  55     -16.723   3.442  -0.356  1.00 98.05           H  
ATOM   2398  HE2 MET B  55     -18.247   2.543  -0.125  1.00 98.05           H  
ATOM   2399  HE3 MET B  55     -18.227   4.048  -1.071  1.00 98.05           H  
ATOM   2400  N   SER B  56     -12.677   2.947  -0.388  1.00 96.79           N  
ATOM   2401  H   SER B  56     -13.222   3.693  -0.796  1.00 96.79           H  
ATOM   2402  CA  SER B  56     -11.514   3.306   0.416  1.00 96.79           C  
ATOM   2403  HA  SER B  56     -11.124   2.403   0.884  1.00 96.79           H  
ATOM   2404  C   SER B  56     -11.873   4.284   1.524  1.00 96.79           C  
ATOM   2405  CB  SER B  56     -10.393   3.883  -0.447  1.00 96.79           C  
ATOM   2406  HB2 SER B  56     -10.677   4.870  -0.811  1.00 96.79           H  
ATOM   2407  HB3 SER B  56      -9.505   3.979   0.178  1.00 96.79           H  
ATOM   2408  O   SER B  56     -12.652   5.210   1.325  1.00 96.79           O  
ATOM   2409  OG  SER B  56     -10.101   3.045  -1.548  1.00 96.79           O  
ATOM   2410  HG  SER B  56      -9.434   3.477  -2.087  1.00 96.79           H  
ATOM   2411  N   VAL B  57     -11.259   4.100   2.687  1.00 97.16           N  
ATOM   2412  H   VAL B  57     -10.652   3.297   2.772  1.00 97.16           H  
ATOM   2413  CA  VAL B  57     -11.318   5.032   3.812  1.00 97.16           C  
ATOM   2414  HA  VAL B  57     -11.991   5.855   3.569  1.00 97.16           H  
ATOM   2415  C   VAL B  57      -9.924   5.596   4.025  1.00 97.16           C  
ATOM   2416  CB  VAL B  57     -11.855   4.361   5.088  1.00 97.16           C  
ATOM   2417  HB  VAL B  57     -11.156   3.593   5.421  1.00 97.16           H  
ATOM   2418  O   VAL B  57      -8.995   4.859   4.366  1.00 97.16           O  
ATOM   2419  CG1 VAL B  57     -12.017   5.393   6.211  1.00 97.16           C  
ATOM   2420 HG11 VAL B  57     -12.435   4.917   7.098  1.00 97.16           H  
ATOM   2421 HG12 VAL B  57     -12.698   6.178   5.882  1.00 97.16           H  
ATOM   2422 HG13 VAL B  57     -11.054   5.834   6.466  1.00 97.16           H  
ATOM   2423  CG2 VAL B  57     -13.215   3.696   4.847  1.00 97.16           C  
ATOM   2424 HG21 VAL B  57     -13.109   2.863   4.152  1.00 97.16           H  
ATOM   2425 HG22 VAL B  57     -13.910   4.420   4.422  1.00 97.16           H  
ATOM   2426 HG23 VAL B  57     -13.624   3.316   5.783  1.00 97.16           H  
ATOM   2427  N   VAL B  58      -9.787   6.900   3.816  1.00 95.43           N  
ATOM   2428  H   VAL B  58     -10.602   7.415   3.514  1.00 95.43           H  
ATOM   2429  CA  VAL B  58      -8.562   7.669   4.025  1.00 95.43           C  
ATOM   2430  HA  VAL B  58      -7.703   6.998   4.013  1.00 95.43           H  
ATOM   2431  C   VAL B  58      -8.664   8.368   5.368  1.00 95.43           C  
ATOM   2432  CB  VAL B  58      -8.361   8.744   2.945  1.00 95.43           C  
ATOM   2433  HB  VAL B  58      -9.012   9.589   3.169  1.00 95.43           H  
ATOM   2434  O   VAL B  58      -9.592   9.136   5.586  1.00 95.43           O  
ATOM   2435  CG1 VAL B  58      -6.922   9.263   2.976  1.00 95.43           C  
ATOM   2436 HG11 VAL B  58      -6.831  10.100   2.284  1.00 95.43           H  
ATOM   2437 HG12 VAL B  58      -6.229   8.473   2.689  1.00 95.43           H  
ATOM   2438 HG13 VAL B  58      -6.677   9.626   3.974  1.00 95.43           H  
ATOM   2439  CG2 VAL B  58      -8.695   8.262   1.537  1.00 95.43           C  
ATOM   2440 HG21 VAL B  58      -8.054   7.423   1.264  1.00 95.43           H  
ATOM   2441 HG22 VAL B  58      -8.556   9.089   0.841  1.00 95.43           H  
ATOM   2442 HG23 VAL B  58      -9.740   7.961   1.472  1.00 95.43           H  
ATOM   2443  N   ARG B  59      -7.712   8.143   6.264  1.00 94.87           N  
ATOM   2444  H   ARG B  59      -7.001   7.466   6.029  1.00 94.87           H  
ATOM   2445  CA  ARG B  59      -7.608   8.845   7.546  1.00 94.87           C  
ATOM   2446  HA  ARG B  59      -8.471   9.496   7.688  1.00 94.87           H  
ATOM   2447  C   ARG B  59      -6.370   9.724   7.532  1.00 94.87           C  
ATOM   2448  CB  ARG B  59      -7.579   7.831   8.690  1.00 94.87           C  
ATOM   2449  HB2 ARG B  59      -7.409   8.363   9.626  1.00 94.87           H  
ATOM   2450  HB3 ARG B  59      -6.752   7.139   8.531  1.00 94.87           H  
ATOM   2451  O   ARG B  59      -5.261   9.219   7.354  1.00 94.87           O  
ATOM   2452  CG  ARG B  59      -8.876   7.031   8.802  1.00 94.87           C  
ATOM   2453  HG2 ARG B  59      -9.005   6.414   7.913  1.00 94.87           H  
ATOM   2454  HG3 ARG B  59      -9.720   7.717   8.881  1.00 94.87           H  
ATOM   2455  CD  ARG B  59      -8.834   6.137  10.044  1.00 94.87           C  
ATOM   2456  HD2 ARG B  59      -7.996   5.443   9.974  1.00 94.87           H  
ATOM   2457  HD3 ARG B  59      -8.666   6.761  10.922  1.00 94.87           H  
ATOM   2458  NE  ARG B  59     -10.108   5.412  10.207  1.00 94.87           N  
ATOM   2459  HE  ARG B  59     -10.780   5.827  10.837  1.00 94.87           H  
ATOM   2460  NH1 ARG B  59      -9.659   3.686   8.761  1.00 94.87           N  
ATOM   2461 HH11 ARG B  59      -9.921   2.823   8.307  1.00 94.87           H  
ATOM   2462 HH12 ARG B  59      -8.717   4.038   8.669  1.00 94.87           H  
ATOM   2463  NH2 ARG B  59     -11.652   3.804   9.767  1.00 94.87           N  
ATOM   2464 HH21 ARG B  59     -12.303   4.270  10.382  1.00 94.87           H  
ATOM   2465 HH22 ARG B  59     -11.926   2.961   9.281  1.00 94.87           H  
ATOM   2466  CZ  ARG B  59     -10.464   4.306   9.579  1.00 94.87           C  
ATOM   2467  N   LEU B  60      -6.562  11.027   7.705  1.00 92.76           N  
ATOM   2468  H   LEU B  60      -7.508  11.348   7.852  1.00 92.76           H  
ATOM   2469  CA  LEU B  60      -5.499  12.029   7.678  1.00 92.76           C  
ATOM   2470  HA  LEU B  60      -4.616  11.615   7.191  1.00 92.76           H  
ATOM   2471  C   LEU B  60      -5.104  12.410   9.098  1.00 92.76           C  
ATOM   2472  CB  LEU B  60      -5.956  13.266   6.886  1.00 92.76           C  
ATOM   2473  HB2 LEU B  60      -5.121  13.965   6.837  1.00 92.76           H  
ATOM   2474  HB3 LEU B  60      -6.762  13.753   7.435  1.00 92.76           H  
ATOM   2475  O   LEU B  60      -5.959  12.771   9.902  1.00 92.76           O  
ATOM   2476  CG  LEU B  60      -6.448  12.983   5.457  1.00 92.76           C  
ATOM   2477  HG  LEU B  60      -7.346  12.365   5.492  1.00 92.76           H  
ATOM   2478  CD1 LEU B  60      -6.795  14.299   4.771  1.00 92.76           C  
ATOM   2479 HD11 LEU B  60      -7.006  14.131   3.715  1.00 92.76           H  
ATOM   2480 HD12 LEU B  60      -7.681  14.736   5.232  1.00 92.76           H  
ATOM   2481 HD13 LEU B  60      -5.971  15.007   4.860  1.00 92.76           H  
ATOM   2482  CD2 LEU B  60      -5.398  12.264   4.615  1.00 92.76           C  
ATOM   2483 HD21 LEU B  60      -4.518  12.896   4.497  1.00 92.76           H  
ATOM   2484 HD22 LEU B  60      -5.822  12.041   3.636  1.00 92.76           H  
ATOM   2485 HD23 LEU B  60      -5.126  11.317   5.082  1.00 92.76           H  
ATOM   2486  N   TYR B  61      -3.812  12.365   9.402  1.00 89.93           N  
ATOM   2487  H   TYR B  61      -3.164  12.032   8.703  1.00 89.93           H  
ATOM   2488  CA  TYR B  61      -3.280  12.622  10.736  1.00 89.93           C  
ATOM   2489  HA  TYR B  61      -4.088  12.867  11.425  1.00 89.93           H  
ATOM   2490  C   TYR B  61      -2.299  13.793  10.703  1.00 89.93           C  
ATOM   2491  CB  TYR B  61      -2.595  11.358  11.259  1.00 89.93           C  
ATOM   2492  HB2 TYR B  61      -2.063  11.599  12.179  1.00 89.93           H  
ATOM   2493  HB3 TYR B  61      -1.843  11.062  10.528  1.00 89.93           H  
ATOM   2494  O   TYR B  61      -1.258  13.729  10.043  1.00 89.93           O  
ATOM   2495  CG  TYR B  61      -3.509  10.178  11.514  1.00 89.93           C  
ATOM   2496  CD1 TYR B  61      -3.973   9.901  12.816  1.00 89.93           C  
ATOM   2497  HD1 TYR B  61      -3.684  10.533  13.643  1.00 89.93           H  
ATOM   2498  CD2 TYR B  61      -3.874   9.338  10.446  1.00 89.93           C  
ATOM   2499  HD2 TYR B  61      -3.517   9.539   9.446  1.00 89.93           H  
ATOM   2500  CE1 TYR B  61      -4.814   8.794  13.043  1.00 89.93           C  
ATOM   2501  HE1 TYR B  61      -5.167   8.579  14.041  1.00 89.93           H  
ATOM   2502  CE2 TYR B  61      -4.722   8.241  10.670  1.00 89.93           C  
ATOM   2503  HE2 TYR B  61      -5.002   7.589   9.856  1.00 89.93           H  
ATOM   2504  OH  TYR B  61      -6.048   6.930  12.164  1.00 89.93           O  
ATOM   2505  HH  TYR B  61      -6.157   6.726  13.095  1.00 89.93           H  
ATOM   2506  CZ  TYR B  61      -5.204   7.973  11.965  1.00 89.93           C  
ATOM   2507  N   SER B  62      -2.614  14.839  11.466  1.00 85.60           N  
ATOM   2508  H   SER B  62      -3.526  14.869  11.899  1.00 85.60           H  
ATOM   2509  CA  SER B  62      -1.708  15.951  11.794  1.00 85.60           C  
ATOM   2510  HA  SER B  62      -1.049  16.138  10.946  1.00 85.60           H  
ATOM   2511  C   SER B  62      -0.846  15.667  13.034  1.00 85.60           C  
ATOM   2512  CB  SER B  62      -2.558  17.195  12.050  1.00 85.60           C  
ATOM   2513  HB2 SER B  62      -1.920  18.046  12.287  1.00 85.60           H  
ATOM   2514  HB3 SER B  62      -3.158  17.423  11.170  1.00 85.60           H  
ATOM   2515  O   SER B  62       0.242  16.212  13.218  1.00 85.60           O  
ATOM   2516  OG  SER B  62      -3.398  16.912  13.156  1.00 85.60           O  
ATOM   2517  HG  SER B  62      -4.164  17.487  13.103  1.00 85.60           H  
ATOM   2518  N   THR B  63      -1.337  14.774  13.892  1.00 78.23           N  
ATOM   2519  H   THR B  63      -2.236  14.377  13.659  1.00 78.23           H  
ATOM   2520  CA  THR B  63      -0.744  14.321  15.153  1.00 78.23           C  
ATOM   2521  HA  THR B  63       0.297  14.640  15.202  1.00 78.23           H  
ATOM   2522  C   THR B  63      -0.786  12.794  15.207  1.00 78.23           C  
ATOM   2523  CB  THR B  63      -1.502  14.908  16.360  1.00 78.23           C  
ATOM   2524  HB  THR B  63      -1.063  14.514  17.277  1.00 78.23           H  
ATOM   2525  O   THR B  63      -1.508  12.164  14.443  1.00 78.23           O  
ATOM   2526  CG2 THR B  63      -1.427  16.434  16.407  1.00 78.23           C  
ATOM   2527 HG21 THR B  63      -0.385  16.753  16.399  1.00 78.23           H  
ATOM   2528 HG22 THR B  63      -1.935  16.867  15.546  1.00 78.23           H  
ATOM   2529 HG23 THR B  63      -1.904  16.796  17.318  1.00 78.23           H  
ATOM   2530  OG1 THR B  63      -2.870  14.548  16.318  1.00 78.23           O  
ATOM   2531  HG1 THR B  63      -3.110  14.095  17.130  1.00 78.23           H  
ATOM   2532  N   GLN B  64      -0.056  12.165  16.130  1.00 70.08           N  
ATOM   2533  H   GLN B  64       0.524  12.704  16.756  1.00 70.08           H  
ATOM   2534  CA  GLN B  64      -0.049  10.695  16.263  1.00 70.08           C  
ATOM   2535  HA  GLN B  64       0.028  10.255  15.269  1.00 70.08           H  
ATOM   2536  C   GLN B  64      -1.332  10.105  16.884  1.00 70.08           C  
ATOM   2537  CB  GLN B  64       1.184  10.258  17.071  1.00 70.08           C  
ATOM   2538  HB2 GLN B  64       1.130   9.183  17.246  1.00 70.08           H  
ATOM   2539  HB3 GLN B  64       1.182  10.759  18.039  1.00 70.08           H  
ATOM   2540  O   GLN B  64      -1.400   8.904  17.113  1.00 70.08           O  
ATOM   2541  CG  GLN B  64       2.503  10.547  16.344  1.00 70.08           C  
ATOM   2542  HG2 GLN B  64       2.606  11.619  16.178  1.00 70.08           H  
ATOM   2543  HG3 GLN B  64       2.503  10.045  15.376  1.00 70.08           H  
ATOM   2544  CD  GLN B  64       3.696  10.041  17.146  1.00 70.08           C  
ATOM   2545  NE2 GLN B  64       4.666  10.876  17.448  1.00 70.08           N  
ATOM   2546 HE21 GLN B  64       4.634  11.845  17.164  1.00 70.08           H  
ATOM   2547 HE22 GLN B  64       5.398  10.474  18.016  1.00 70.08           H  
ATOM   2548  OE1 GLN B  64       3.790   8.893  17.528  1.00 70.08           O  
ATOM   2549  N   THR B  65      -2.320  10.939  17.213  1.00 77.86           N  
ATOM   2550  H   THR B  65      -2.270  11.894  16.890  1.00 77.86           H  
ATOM   2551  CA  THR B  65      -3.497  10.550  17.998  1.00 77.86           C  
ATOM   2552  HA  THR B  65      -3.269   9.626  18.528  1.00 77.86           H  
ATOM   2553  C   THR B  65      -4.687  10.192  17.102  1.00 77.86           C  
ATOM   2554  CB  THR B  65      -3.811  11.601  19.079  1.00 77.86           C  
ATOM   2555  HB  THR B  65      -4.752  11.346  19.566  1.00 77.86           H  
ATOM   2556  O   THR B  65      -4.651   9.184  16.406  1.00 77.86           O  
ATOM   2557  CG2 THR B  65      -2.722  11.662  20.149  1.00 77.86           C  
ATOM   2558 HG21 THR B  65      -2.604  10.679  20.604  1.00 77.86           H  
ATOM   2559 HG22 THR B  65      -1.772  11.966  19.709  1.00 77.86           H  
ATOM   2560 HG23 THR B  65      -3.005  12.373  20.925  1.00 77.86           H  
ATOM   2561  OG1 THR B  65      -3.905  12.902  18.523  1.00 77.86           O  
ATOM   2562  HG1 THR B  65      -4.274  13.465  19.207  1.00 77.86           H  
ATOM   2563  N   ALA B  66      -5.759  10.985  17.120  1.00 82.24           N  
ATOM   2564  H   ALA B  66      -5.700  11.859  17.622  1.00 82.24           H  
ATOM   2565  CA  ALA B  66      -6.954  10.753  16.314  1.00 82.24           C  
ATOM   2566  HA  ALA B  66      -7.106   9.678  16.215  1.00 82.24           H  
ATOM   2567  C   ALA B  66      -6.787  11.356  14.909  1.00 82.24           C  
ATOM   2568  CB  ALA B  66      -8.159  11.337  17.060  1.00 82.24           C  
ATOM   2569  HB1 ALA B  66      -9.071  11.177  16.485  1.00 82.24           H  
ATOM   2570  HB2 ALA B  66      -8.269  10.853  18.030  1.00 82.24           H  
ATOM   2571  HB3 ALA B  66      -8.029  12.410  17.202  1.00 82.24           H  
ATOM   2572  O   ALA B  66      -6.085  12.366  14.769  1.00 82.24           O  
ATOM   2573  N   PRO B  67      -7.428  10.797  13.868  1.00 86.37           N  
ATOM   2574  CA  PRO B  67      -7.445  11.441  12.563  1.00 86.37           C  
ATOM   2575  HA  PRO B  67      -6.427  11.537  12.184  1.00 86.37           H  
ATOM   2576  C   PRO B  67      -8.075  12.836  12.668  1.00 86.37           C  
ATOM   2577  CB  PRO B  67      -8.231  10.500  11.653  1.00 86.37           C  
ATOM   2578  HB2 PRO B  67      -8.772  11.029  10.868  1.00 86.37           H  
ATOM   2579  HB3 PRO B  67      -7.532   9.782  11.223  1.00 86.37           H  
ATOM   2580  O   PRO B  67      -8.972  13.078  13.469  1.00 86.37           O  
ATOM   2581  CG  PRO B  67      -9.173   9.778  12.616  1.00 86.37           C  
ATOM   2582  HG2 PRO B  67     -10.046  10.400  12.812  1.00 86.37           H  
ATOM   2583  HG3 PRO B  67      -9.476   8.803  12.234  1.00 86.37           H  
ATOM   2584  CD  PRO B  67      -8.334   9.655  13.888  1.00 86.37           C  
ATOM   2585  HD2 PRO B  67      -7.755   8.733  13.861  1.00 86.37           H  
ATOM   2586  HD3 PRO B  67      -8.988   9.667  14.760  1.00 86.37           H  
ATOM   2587  N   ALA B  68      -7.570  13.784  11.889  1.00 84.36           N  
ATOM   2588  H   ALA B  68      -6.833  13.530  11.247  1.00 84.36           H  
ATOM   2589  CA  ALA B  68      -8.207  15.082  11.718  1.00 84.36           C  
ATOM   2590  HA  ALA B  68      -8.615  15.422  12.669  1.00 84.36           H  
ATOM   2591  C   ALA B  68      -9.369  14.986  10.724  1.00 84.36           C  
ATOM   2592  CB  ALA B  68      -7.148  16.076  11.248  1.00 84.36           C  
ATOM   2593  HB1 ALA B  68      -6.329  16.127  11.965  1.00 84.36           H  
ATOM   2594  HB2 ALA B  68      -6.773  15.768  10.272  1.00 84.36           H  
ATOM   2595  HB3 ALA B  68      -7.605  17.061  11.147  1.00 84.36           H  
ATOM   2596  O   ALA B  68     -10.431  15.561  10.938  1.00 84.36           O  
ATOM   2597  N   ASN B  69      -9.195  14.207   9.656  1.00 89.47           N  
ATOM   2598  H   ASN B  69      -8.317  13.722   9.546  1.00 89.47           H  
ATOM   2599  CA  ASN B  69     -10.197  14.062   8.610  1.00 89.47           C  
ATOM   2600  HA  ASN B  69     -11.176  14.340   9.000  1.00 89.47           H  
ATOM   2601  C   ASN B  69     -10.287  12.609   8.168  1.00 89.47           C  
ATOM   2602  CB  ASN B  69      -9.867  14.995   7.433  1.00 89.47           C  
ATOM   2603  HB2 ASN B  69      -8.856  14.789   7.082  1.00 89.47           H  
ATOM   2604  HB3 ASN B  69     -10.561  14.811   6.613  1.00 89.47           H  
ATOM   2605  O   ASN B  69      -9.288  11.880   8.152  1.00 89.47           O  
ATOM   2606  CG  ASN B  69      -9.937  16.458   7.824  1.00 89.47           C  
ATOM   2607  ND2 ASN B  69     -10.944  17.182   7.403  1.00 89.47           N  
ATOM   2608 HD21 ASN B  69     -11.624  16.815   6.753  1.00 89.47           H  
ATOM   2609 HD22 ASN B  69     -10.933  18.146   7.703  1.00 89.47           H  
ATOM   2610  OD1 ASN B  69      -9.087  16.969   8.526  1.00 89.47           O  
ATOM   2611  N   VAL B  70     -11.495  12.221   7.776  1.00 93.77           N  
ATOM   2612  H   VAL B  70     -12.255  12.885   7.827  1.00 93.77           H  
ATOM   2613  CA  VAL B  70     -11.776  10.936   7.150  1.00 93.77           C  
ATOM   2614  HA  VAL B  70     -10.828  10.422   6.990  1.00 93.77           H  
ATOM   2615  C   VAL B  70     -12.422  11.196   5.797  1.00 93.77           C  
ATOM   2616  CB  VAL B  70     -12.634  10.029   8.047  1.00 93.77           C  
ATOM   2617  HB  VAL B  70     -13.619  10.473   8.188  1.00 93.77           H  
ATOM   2618  O   VAL B  70     -13.428  11.896   5.717  1.00 93.77           O  
ATOM   2619  CG1 VAL B  70     -12.808   8.648   7.404  1.00 93.77           C  
ATOM   2620 HG11 VAL B  70     -13.348   8.738   6.461  1.00 93.77           H  
ATOM   2621 HG12 VAL B  70     -13.388   8.004   8.065  1.00 93.77           H  
ATOM   2622 HG13 VAL B  70     -11.832   8.200   7.219  1.00 93.77           H  
ATOM   2623  CG2 VAL B  70     -11.993   9.844   9.430  1.00 93.77           C  
ATOM   2624 HG21 VAL B  70     -12.028  10.784   9.980  1.00 93.77           H  
ATOM   2625 HG22 VAL B  70     -12.552   9.108  10.007  1.00 93.77           H  
ATOM   2626 HG23 VAL B  70     -10.953   9.533   9.330  1.00 93.77           H  
ATOM   2627  N   ILE B  71     -11.843  10.643   4.737  1.00 94.17           N  
ATOM   2628  H   ILE B  71     -11.018  10.080   4.887  1.00 94.17           H  
ATOM   2629  CA  ILE B  71     -12.359  10.745   3.371  1.00 94.17           C  
ATOM   2630  HA  ILE B  71     -13.231  11.398   3.362  1.00 94.17           H  
ATOM   2631  C   ILE B  71     -12.802   9.348   2.953  1.00 94.17           C  
ATOM   2632  CB  ILE B  71     -11.325  11.351   2.393  1.00 94.17           C  
ATOM   2633  HB  ILE B  71     -10.553  10.608   2.193  1.00 94.17           H  
ATOM   2634  O   ILE B  71     -12.000   8.412   2.962  1.00 94.17           O  
ATOM   2635  CG1 ILE B  71     -10.645  12.615   2.975  1.00 94.17           C  
ATOM   2636 HG12 ILE B  71     -11.396  13.392   3.120  1.00 94.17           H  
ATOM   2637 HG13 ILE B  71     -10.205  12.387   3.946  1.00 94.17           H  
ATOM   2638  CG2 ILE B  71     -12.016  11.649   1.052  1.00 94.17           C  
ATOM   2639 HG21 ILE B  71     -11.287  11.965   0.306  1.00 94.17           H  
ATOM   2640 HG22 ILE B  71     -12.521  10.764   0.666  1.00 94.17           H  
ATOM   2641 HG23 ILE B  71     -12.749  12.447   1.173  1.00 94.17           H  
ATOM   2642  CD1 ILE B  71      -9.508  13.175   2.115  1.00 94.17           C  
ATOM   2643 HD11 ILE B  71      -8.750  12.410   1.949  1.00 94.17           H  
ATOM   2644 HD12 ILE B  71      -9.893  13.526   1.157  1.00 94.17           H  
ATOM   2645 HD13 ILE B  71      -9.056  14.026   2.626  1.00 94.17           H  
ATOM   2646  N   ASN B  72     -14.076   9.188   2.612  1.00 96.14           N  
ATOM   2647  H   ASN B  72     -14.662  10.010   2.573  1.00 96.14           H  
ATOM   2648  CA  ASN B  72     -14.587   7.946   2.042  1.00 96.14           C  
ATOM   2649  HA  ASN B  72     -13.914   7.124   2.287  1.00 96.14           H  
ATOM   2650  C   ASN B  72     -14.629   8.100   0.530  1.00 96.14           C  
ATOM   2651  CB  ASN B  72     -15.965   7.592   2.607  1.00 96.14           C  
ATOM   2652  HB2 ASN B  72     -16.311   6.668   2.143  1.00 96.14           H  
ATOM   2653  HB3 ASN B  72     -16.677   8.381   2.362  1.00 96.14           H  
ATOM   2654  O   ASN B  72     -15.277   9.012   0.027  1.00 96.14           O  
ATOM   2655  CG  ASN B  72     -15.939   7.381   4.101  1.00 96.14           C  
ATOM   2656  ND2 ASN B  72     -16.241   8.399   4.874  1.00 96.14           N  
ATOM   2657 HD21 ASN B  72     -16.401   9.310   4.470  1.00 96.14           H  
ATOM   2658 HD22 ASN B  72     -16.187   8.256   5.873  1.00 96.14           H  
ATOM   2659  OD1 ASN B  72     -15.638   6.307   4.590  1.00 96.14           O  
ATOM   2660  N   ILE B  73     -13.954   7.204  -0.175  1.00 96.20           N  
ATOM   2661  H   ILE B  73     -13.478   6.467   0.326  1.00 96.20           H  
ATOM   2662  CA  ILE B  73     -13.819   7.221  -1.625  1.00 96.20           C  
ATOM   2663  HA  ILE B  73     -14.304   8.110  -2.028  1.00 96.20           H  
ATOM   2664  C   ILE B  73     -14.519   5.988  -2.189  1.00 96.20           C  
ATOM   2665  CB  ILE B  73     -12.330   7.289  -2.015  1.00 96.20           C  
ATOM   2666  HB  ILE B  73     -11.825   6.444  -1.546  1.00 96.20           H  
ATOM   2667  O   ILE B  73     -14.293   4.868  -1.728  1.00 96.20           O  
ATOM   2668  CG1 ILE B  73     -11.671   8.593  -1.505  1.00 96.20           C  
ATOM   2669 HG12 ILE B  73     -12.058   9.439  -2.072  1.00 96.20           H  
ATOM   2670 HG13 ILE B  73     -11.923   8.747  -0.455  1.00 96.20           H  
ATOM   2671  CG2 ILE B  73     -12.177   7.145  -3.536  1.00 96.20           C  
ATOM   2672 HG21 ILE B  73     -12.703   7.953  -4.045  1.00 96.20           H  
ATOM   2673 HG22 ILE B  73     -11.121   7.154  -3.806  1.00 96.20           H  
ATOM   2674 HG23 ILE B  73     -12.572   6.192  -3.886  1.00 96.20           H  
ATOM   2675  CD1 ILE B  73     -10.142   8.595  -1.591  1.00 96.20           C  
ATOM   2676 HD11 ILE B  73      -9.743   7.759  -1.018  1.00 96.20           H  
ATOM   2677 HD12 ILE B  73      -9.761   9.533  -1.186  1.00 96.20           H  
ATOM   2678 HD13 ILE B  73      -9.804   8.500  -2.623  1.00 96.20           H  
ATOM   2679  N   SER B  74     -15.347   6.197  -3.205  1.00 96.87           N  
ATOM   2680  H   SER B  74     -15.459   7.151  -3.514  1.00 96.87           H  
ATOM   2681  CA  SER B  74     -15.893   5.163  -4.073  1.00 96.87           C  
ATOM   2682  HA  SER B  74     -15.591   4.181  -3.708  1.00 96.87           H  
ATOM   2683  C   SER B  74     -15.335   5.360  -5.473  1.00 96.87           C  
ATOM   2684  CB  SER B  74     -17.417   5.230  -4.089  1.00 96.87           C  
ATOM   2685  HB2 SER B  74     -17.791   5.213  -3.065  1.00 96.87           H  
ATOM   2686  HB3 SER B  74     -17.736   6.159  -4.562  1.00 96.87           H  
ATOM   2687  O   SER B  74     -15.428   6.443  -6.050  1.00 96.87           O  
ATOM   2688  OG  SER B  74     -17.954   4.132  -4.800  1.00 96.87           O  
ATOM   2689  HG  SER B  74     -17.699   3.330  -4.337  1.00 96.87           H  
ATOM   2690  N   GLU B  75     -14.748   4.305  -6.012  1.00 95.81           N  
ATOM   2691  H   GLU B  75     -14.673   3.460  -5.464  1.00 95.81           H  
ATOM   2692  CA  GLU B  75     -14.100   4.294  -7.312  1.00 95.81           C  
ATOM   2693  HA  GLU B  75     -14.326   5.213  -7.853  1.00 95.81           H  
ATOM   2694  C   GLU B  75     -14.634   3.105  -8.109  1.00 95.81           C  
ATOM   2695  CB  GLU B  75     -12.585   4.236  -7.075  1.00 95.81           C  
ATOM   2696  HB2 GLU B  75     -12.368   3.332  -6.507  1.00 95.81           H  
ATOM   2697  HB3 GLU B  75     -12.302   5.091  -6.460  1.00 95.81           H  
ATOM   2698  O   GLU B  75     -14.685   1.976  -7.614  1.00 95.81           O  
ATOM   2699  CG  GLU B  75     -11.714   4.245  -8.336  1.00 95.81           C  
ATOM   2700  HG2 GLU B  75     -11.778   5.225  -8.809  1.00 95.81           H  
ATOM   2701  HG3 GLU B  75     -12.093   3.500  -9.037  1.00 95.81           H  
ATOM   2702  CD  GLU B  75     -10.248   3.915  -7.990  1.00 95.81           C  
ATOM   2703  OE1 GLU B  75      -9.590   3.221  -8.792  1.00 95.81           O  
ATOM   2704  OE2 GLU B  75      -9.766   4.229  -6.881  1.00 95.81           O  
ATOM   2705  N   THR B  76     -15.036   3.348  -9.352  1.00 97.01           N  
ATOM   2706  H   THR B  76     -14.968   4.290  -9.708  1.00 97.01           H  
ATOM   2707  CA  THR B  76     -15.316   2.285 -10.319  1.00 97.01           C  
ATOM   2708  HA  THR B  76     -14.930   1.345  -9.923  1.00 97.01           H  
ATOM   2709  C   THR B  76     -14.558   2.557 -11.603  1.00 97.01           C  
ATOM   2710  CB  THR B  76     -16.810   2.073 -10.608  1.00 97.01           C  
ATOM   2711  HB  THR B  76     -16.902   1.164 -11.202  1.00 97.01           H  
ATOM   2712  O   THR B  76     -14.236   3.703 -11.931  1.00 97.01           O  
ATOM   2713  CG2 THR B  76     -17.659   1.896  -9.351  1.00 97.01           C  
ATOM   2714 HG21 THR B  76     -18.680   1.641  -9.635  1.00 97.01           H  
ATOM   2715 HG22 THR B  76     -17.665   2.816  -8.766  1.00 97.01           H  
ATOM   2716 HG23 THR B  76     -17.243   1.092  -8.744  1.00 97.01           H  
ATOM   2717  OG1 THR B  76     -17.353   3.127 -11.364  1.00 97.01           O  
ATOM   2718  HG1 THR B  76     -17.887   3.684 -10.793  1.00 97.01           H  
ATOM   2719  N   GLY B  77     -14.252   1.500 -12.338  1.00 96.87           N  
ATOM   2720  H   GLY B  77     -14.501   0.575 -12.018  1.00 96.87           H  
ATOM   2721  CA  GLY B  77     -13.519   1.640 -13.581  1.00 96.87           C  
ATOM   2722  HA2 GLY B  77     -14.040   2.329 -14.246  1.00 96.87           H  
ATOM   2723  HA3 GLY B  77     -12.537   2.059 -13.364  1.00 96.87           H  
ATOM   2724  C   GLY B  77     -13.345   0.334 -14.319  1.00 96.87           C  
ATOM   2725  O   GLY B  77     -14.005  -0.667 -14.028  1.00 96.87           O  
ATOM   2726  N   GLN B  78     -12.434   0.366 -15.280  1.00 97.72           N  
ATOM   2727  H   GLN B  78     -11.902   1.217 -15.396  1.00 97.72           H  
ATOM   2728  CA  GLN B  78     -12.014  -0.797 -16.043  1.00 97.72           C  
ATOM   2729  HA  GLN B  78     -12.754  -1.587 -15.914  1.00 97.72           H  
ATOM   2730  C   GLN B  78     -10.674  -1.312 -15.520  1.00 97.72           C  
ATOM   2731  CB  GLN B  78     -11.944  -0.467 -17.540  1.00 97.72           C  
ATOM   2732  HB2 GLN B  78     -11.171   0.285 -17.699  1.00 97.72           H  
ATOM   2733  HB3 GLN B  78     -11.656  -1.364 -18.088  1.00 97.72           H  
ATOM   2734  O   GLN B  78      -9.840  -0.542 -15.039  1.00 97.72           O  
ATOM   2735  CG  GLN B  78     -13.267   0.066 -18.114  1.00 97.72           C  
ATOM   2736  HG2 GLN B  78     -13.111   0.318 -19.163  1.00 97.72           H  
ATOM   2737  HG3 GLN B  78     -13.542   0.986 -17.599  1.00 97.72           H  
ATOM   2738  CD  GLN B  78     -14.429  -0.922 -18.044  1.00 97.72           C  
ATOM   2739  NE2 GLN B  78     -15.643  -0.444 -17.886  1.00 97.72           N  
ATOM   2740 HE21 GLN B  78     -16.377  -1.137 -17.852  1.00 97.72           H  
ATOM   2741 HE22 GLN B  78     -15.790   0.544 -17.732  1.00 97.72           H  
ATOM   2742  OE1 GLN B  78     -14.296  -2.125 -18.167  1.00 97.72           O  
ATOM   2743  N   TRP B  79     -10.464  -2.613 -15.629  1.00 96.58           N  
ATOM   2744  H   TRP B  79     -11.179  -3.186 -16.054  1.00 96.58           H  
ATOM   2745  CA  TRP B  79      -9.187  -3.255 -15.392  1.00 96.58           C  
ATOM   2746  HA  TRP B  79      -8.419  -2.482 -15.419  1.00 96.58           H  
ATOM   2747  C   TRP B  79      -8.883  -4.247 -16.508  1.00 96.58           C  
ATOM   2748  CB  TRP B  79      -9.157  -3.938 -14.022  1.00 96.58           C  
ATOM   2749  HB2 TRP B  79      -8.131  -4.242 -13.813  1.00 96.58           H  
ATOM   2750  HB3 TRP B  79      -9.446  -3.218 -13.256  1.00 96.58           H  
ATOM   2751  O   TRP B  79      -9.785  -4.774 -17.157  1.00 96.58           O  
ATOM   2752  CG  TRP B  79     -10.033  -5.148 -13.922  1.00 96.58           C  
ATOM   2753  CD1 TRP B  79     -11.358  -5.126 -13.680  1.00 96.58           C  
ATOM   2754  HD1 TRP B  79     -11.923  -4.215 -13.548  1.00 96.58           H  
ATOM   2755  CD2 TRP B  79      -9.700  -6.546 -14.172  1.00 96.58           C  
ATOM   2756  CE2 TRP B  79     -10.892  -7.318 -14.038  1.00 96.58           C  
ATOM   2757  CE3 TRP B  79      -8.526  -7.234 -14.547  1.00 96.58           C  
ATOM   2758  HE3 TRP B  79      -7.614  -6.675 -14.701  1.00 96.58           H  
ATOM   2759  NE1 TRP B  79     -11.870  -6.405 -13.724  1.00 96.58           N  
ATOM   2760  HE1 TRP B  79     -12.857  -6.614 -13.683  1.00 96.58           H  
ATOM   2761  CH2 TRP B  79      -9.740  -9.351 -14.618  1.00 96.58           C  
ATOM   2762  HH2 TRP B  79      -9.778 -10.410 -14.826  1.00 96.58           H  
ATOM   2763  CZ2 TRP B  79     -10.917  -8.699 -14.243  1.00 96.58           C  
ATOM   2764  HZ2 TRP B  79     -11.841  -9.254 -14.165  1.00 96.58           H  
ATOM   2765  CZ3 TRP B  79      -8.549  -8.622 -14.780  1.00 96.58           C  
ATOM   2766  HZ3 TRP B  79      -7.658  -9.125 -15.125  1.00 96.58           H  
ATOM   2767  N   ASP B  80      -7.599  -4.506 -16.702  1.00 95.93           N  
ATOM   2768  H   ASP B  80      -6.915  -4.019 -16.140  1.00 95.93           H  
ATOM   2769  CA  ASP B  80      -7.114  -5.525 -17.625  1.00 95.93           C  
ATOM   2770  HA  ASP B  80      -7.843  -6.334 -17.672  1.00 95.93           H  
ATOM   2771  C   ASP B  80      -5.792  -6.107 -17.111  1.00 95.93           C  
ATOM   2772  CB  ASP B  80      -6.980  -4.908 -19.029  1.00 95.93           C  
ATOM   2773  HB2 ASP B  80      -6.153  -4.197 -19.028  1.00 95.93           H  
ATOM   2774  HB3 ASP B  80      -7.892  -4.361 -19.268  1.00 95.93           H  
ATOM   2775  O   ASP B  80      -5.107  -5.487 -16.289  1.00 95.93           O  
ATOM   2776  CG  ASP B  80      -6.758  -5.946 -20.133  1.00 95.93           C  
ATOM   2777  OD1 ASP B  80      -7.027  -7.142 -19.879  1.00 95.93           O  
ATOM   2778  OD2 ASP B  80      -6.292  -5.529 -21.217  1.00 95.93           O  
ATOM   2779  N   ILE B  81      -5.423  -7.297 -17.580  1.00 95.14           N  
ATOM   2780  H   ILE B  81      -5.980  -7.678 -18.333  1.00 95.14           H  
ATOM   2781  CA  ILE B  81      -4.115  -7.901 -17.324  1.00 95.14           C  
ATOM   2782  HA  ILE B  81      -3.520  -7.200 -16.738  1.00 95.14           H  
ATOM   2783  C   ILE B  81      -3.393  -8.116 -18.645  1.00 95.14           C  
ATOM   2784  CB  ILE B  81      -4.212  -9.198 -16.497  1.00 95.14           C  
ATOM   2785  HB  ILE B  81      -4.957  -9.848 -16.956  1.00 95.14           H  
ATOM   2786  O   ILE B  81      -3.873  -8.825 -19.523  1.00 95.14           O  
ATOM   2787  CG1 ILE B  81      -4.648  -8.851 -15.056  1.00 95.14           C  
ATOM   2788 HG12 ILE B  81      -5.524  -8.203 -15.083  1.00 95.14           H  
ATOM   2789 HG13 ILE B  81      -3.849  -8.310 -14.549  1.00 95.14           H  
ATOM   2790  CG2 ILE B  81      -2.856  -9.945 -16.465  1.00 95.14           C  
ATOM   2791 HG21 ILE B  81      -2.938 -10.874 -15.900  1.00 95.14           H  
ATOM   2792 HG22 ILE B  81      -2.552 -10.223 -17.474  1.00 95.14           H  
ATOM   2793 HG23 ILE B  81      -2.091  -9.307 -16.021  1.00 95.14           H  
ATOM   2794  CD1 ILE B  81      -5.012 -10.095 -14.247  1.00 95.14           C  
ATOM   2795 HD11 ILE B  81      -5.387  -9.800 -13.267  1.00 95.14           H  
ATOM   2796 HD12 ILE B  81      -5.791 -10.640 -14.780  1.00 95.14           H  
ATOM   2797 HD13 ILE B  81      -4.143 -10.738 -14.116  1.00 95.14           H  
ATOM   2798  N   ASN B  82      -2.178  -7.578 -18.735  1.00 91.58           N  
ATOM   2799  H   ASN B  82      -1.858  -6.988 -17.980  1.00 91.58           H  
ATOM   2800  CA  ASN B  82      -1.313  -7.775 -19.891  1.00 91.58           C  
ATOM   2801  HA  ASN B  82      -1.653  -8.640 -20.460  1.00 91.58           H  
ATOM   2802  C   ASN B  82       0.134  -8.043 -19.453  1.00 91.58           C  
ATOM   2803  CB  ASN B  82      -1.453  -6.528 -20.776  1.00 91.58           C  
ATOM   2804  HB2 ASN B  82      -1.052  -5.664 -20.245  1.00 91.58           H  
ATOM   2805  HB3 ASN B  82      -2.510  -6.350 -20.975  1.00 91.58           H  
ATOM   2806  O   ASN B  82       0.749  -7.196 -18.807  1.00 91.58           O  
ATOM   2807  CG  ASN B  82      -0.752  -6.663 -22.111  1.00 91.58           C  
ATOM   2808  ND2 ASN B  82      -0.594  -5.568 -22.816  1.00 91.58           N  
ATOM   2809 HD21 ASN B  82      -0.204  -5.699 -23.738  1.00 91.58           H  
ATOM   2810 HD22 ASN B  82      -1.028  -4.716 -22.493  1.00 91.58           H  
ATOM   2811  OD1 ASN B  82      -0.346  -7.720 -22.561  1.00 91.58           O  
ATOM   2812  N   ASP B  83       0.680  -9.218 -19.774  1.00 90.81           N  
ATOM   2813  H   ASP B  83       0.076  -9.917 -20.183  1.00 90.81           H  
ATOM   2814  CA  ASP B  83       2.029  -9.664 -19.375  1.00 90.81           C  
ATOM   2815  HA  ASP B  83       2.079 -10.725 -19.618  1.00 90.81           H  
ATOM   2816  C   ASP B  83       2.251  -9.584 -17.849  1.00 90.81           C  
ATOM   2817  CB  ASP B  83       3.112  -8.966 -20.224  1.00 90.81           C  
ATOM   2818  HB2 ASP B  83       3.115  -7.900 -19.996  1.00 90.81           H  
ATOM   2819  HB3 ASP B  83       2.863  -9.084 -21.278  1.00 90.81           H  
ATOM   2820  O   ASP B  83       3.269  -9.100 -17.349  1.00 90.81           O  
ATOM   2821  CG  ASP B  83       4.525  -9.532 -20.000  1.00 90.81           C  
ATOM   2822  OD1 ASP B  83       4.690 -10.756 -19.769  1.00 90.81           O  
ATOM   2823  OD2 ASP B  83       5.506  -8.747 -20.038  1.00 90.81           O  
ATOM   2824  N   ASN B  84       1.256 -10.051 -17.088  1.00 89.96           N  
ATOM   2825  H   ASN B  84       0.519 -10.535 -17.580  1.00 89.96           H  
ATOM   2826  CA  ASN B  84       1.147  -9.936 -15.628  1.00 89.96           C  
ATOM   2827  HA  ASN B  84       0.177 -10.358 -15.366  1.00 89.96           H  
ATOM   2828  C   ASN B  84       1.123  -8.501 -15.072  1.00 89.96           C  
ATOM   2829  CB  ASN B  84       2.209 -10.794 -14.914  1.00 89.96           C  
ATOM   2830  HB2 ASN B  84       3.192 -10.346 -15.058  1.00 89.96           H  
ATOM   2831  HB3 ASN B  84       2.004 -10.802 -13.844  1.00 89.96           H  
ATOM   2832  O   ASN B  84       1.304  -8.329 -13.869  1.00 89.96           O  
ATOM   2833  CG  ASN B  84       2.223 -12.230 -15.373  1.00 89.96           C  
ATOM   2834  ND2 ASN B  84       3.302 -12.649 -15.991  1.00 89.96           N  
ATOM   2835 HD21 ASN B  84       3.195 -13.515 -16.501  1.00 89.96           H  
ATOM   2836 HD22 ASN B  84       3.925 -11.929 -16.328  1.00 89.96           H  
ATOM   2837  OD1 ASN B  84       1.291 -12.995 -15.184  1.00 89.96           O  
ATOM   2838  N   TYR B  85       0.891  -7.470 -15.882  1.00 92.83           N  
ATOM   2839  H   TYR B  85       0.812  -7.623 -16.877  1.00 92.83           H  
ATOM   2840  CA  TYR B  85       0.619  -6.124 -15.379  1.00 92.83           C  
ATOM   2841  HA  TYR B  85       1.041  -6.011 -14.380  1.00 92.83           H  
ATOM   2842  C   TYR B  85      -0.881  -5.897 -15.254  1.00 92.83           C  
ATOM   2843  CB  TYR B  85       1.287  -5.057 -16.251  1.00 92.83           C  
ATOM   2844  HB2 TYR B  85       1.111  -5.259 -17.308  1.00 92.83           H  
ATOM   2845  HB3 TYR B  85       0.811  -4.102 -16.029  1.00 92.83           H  
ATOM   2846  O   TYR B  85      -1.601  -5.995 -16.242  1.00 92.83           O  
ATOM   2847  CG  TYR B  85       2.773  -4.926 -15.990  1.00 92.83           C  
ATOM   2848  CD1 TYR B  85       3.249  -3.891 -15.164  1.00 92.83           C  
ATOM   2849  HD1 TYR B  85       2.555  -3.176 -14.745  1.00 92.83           H  
ATOM   2850  CD2 TYR B  85       3.677  -5.856 -16.535  1.00 92.83           C  
ATOM   2851  HD2 TYR B  85       3.308  -6.639 -17.181  1.00 92.83           H  
ATOM   2852  CE1 TYR B  85       4.619  -3.786 -14.872  1.00 92.83           C  
ATOM   2853  HE1 TYR B  85       4.968  -2.988 -14.233  1.00 92.83           H  
ATOM   2854  CE2 TYR B  85       5.049  -5.774 -16.229  1.00 92.83           C  
ATOM   2855  HE2 TYR B  85       5.734  -6.501 -16.638  1.00 92.83           H  
ATOM   2856  OH  TYR B  85       6.841  -4.658 -15.075  1.00 92.83           O  
ATOM   2857  HH  TYR B  85       7.013  -3.890 -14.525  1.00 92.83           H  
ATOM   2858  CZ  TYR B  85       5.520  -4.740 -15.392  1.00 92.83           C  
ATOM   2859  N   LEU B  86      -1.331  -5.554 -14.047  1.00 95.30           N  
ATOM   2860  H   LEU B  86      -0.661  -5.463 -13.297  1.00 95.30           H  
ATOM   2861  CA  LEU B  86      -2.662  -5.015 -13.808  1.00 95.30           C  
ATOM   2862  HA  LEU B  86      -3.387  -5.615 -14.357  1.00 95.30           H  
ATOM   2863  C   LEU B  86      -2.705  -3.581 -14.305  1.00 95.30           C  
ATOM   2864  CB  LEU B  86      -2.978  -5.062 -12.310  1.00 95.30           C  
ATOM   2865  HB2 LEU B  86      -2.271  -4.429 -11.775  1.00 95.30           H  
ATOM   2866  HB3 LEU B  86      -2.817  -6.091 -11.987  1.00 95.30           H  
ATOM   2867  O   LEU B  86      -1.967  -2.727 -13.810  1.00 95.30           O  
ATOM   2868  CG  LEU B  86      -4.409  -4.636 -11.935  1.00 95.30           C  
ATOM   2869  HG  LEU B  86      -4.560  -3.598 -12.233  1.00 95.30           H  
ATOM   2870  CD1 LEU B  86      -5.483  -5.491 -12.606  1.00 95.30           C  
ATOM   2871 HD11 LEU B  86      -5.275  -6.551 -12.456  1.00 95.30           H  
ATOM   2872 HD12 LEU B  86      -5.512  -5.280 -13.675  1.00 95.30           H  
ATOM   2873 HD13 LEU B  86      -6.464  -5.250 -12.198  1.00 95.30           H  
ATOM   2874  CD2 LEU B  86      -4.593  -4.734 -10.419  1.00 95.30           C  
ATOM   2875 HD21 LEU B  86      -3.864  -4.095  -9.920  1.00 95.30           H  
ATOM   2876 HD22 LEU B  86      -4.475  -5.765 -10.083  1.00 95.30           H  
ATOM   2877 HD23 LEU B  86      -5.597  -4.400 -10.159  1.00 95.30           H  
ATOM   2878  N   LEU B  87      -3.572  -3.335 -15.270  1.00 94.85           N  
ATOM   2879  H   LEU B  87      -4.120  -4.109 -15.617  1.00 94.85           H  
ATOM   2880  CA  LEU B  87      -3.926  -2.017 -15.763  1.00 94.85           C  
ATOM   2881  HA  LEU B  87      -3.163  -1.290 -15.485  1.00 94.85           H  
ATOM   2882  C   LEU B  87      -5.234  -1.621 -15.089  1.00 94.85           C  
ATOM   2883  CB  LEU B  87      -4.050  -2.081 -17.297  1.00 94.85           C  
ATOM   2884  HB2 LEU B  87      -4.300  -1.089 -17.674  1.00 94.85           H  
ATOM   2885  HB3 LEU B  87      -4.878  -2.746 -17.541  1.00 94.85           H  
ATOM   2886  O   LEU B  87      -6.176  -2.408 -15.086  1.00 94.85           O  
ATOM   2887  CG  LEU B  87      -2.788  -2.600 -18.015  1.00 94.85           C  
ATOM   2888  HG  LEU B  87      -2.495  -3.568 -17.610  1.00 94.85           H  
ATOM   2889  CD1 LEU B  87      -3.056  -2.788 -19.505  1.00 94.85           C  
ATOM   2890 HD11 LEU B  87      -3.363  -1.845 -19.956  1.00 94.85           H  
ATOM   2891 HD12 LEU B  87      -2.159  -3.164 -19.998  1.00 94.85           H  
ATOM   2892 HD13 LEU B  87      -3.854  -3.518 -19.639  1.00 94.85           H  
ATOM   2893  CD2 LEU B  87      -1.616  -1.629 -17.855  1.00 94.85           C  
ATOM   2894 HD21 LEU B  87      -1.423  -1.484 -16.792  1.00 94.85           H  
ATOM   2895 HD22 LEU B  87      -1.867  -0.670 -18.308  1.00 94.85           H  
ATOM   2896 HD23 LEU B  87      -0.732  -2.043 -18.338  1.00 94.85           H  
ATOM   2897  N   ILE B  88      -5.285  -0.428 -14.505  1.00 94.64           N  
ATOM   2898  H   ILE B  88      -4.476   0.176 -14.543  1.00 94.64           H  
ATOM   2899  CA  ILE B  88      -6.481   0.118 -13.861  1.00 94.64           C  
ATOM   2900  HA  ILE B  88      -7.329  -0.543 -14.043  1.00 94.64           H  
ATOM   2901  C   ILE B  88      -6.794   1.460 -14.512  1.00 94.64           C  
ATOM   2902  CB  ILE B  88      -6.293   0.232 -12.332  1.00 94.64           C  
ATOM   2903  HB  ILE B  88      -5.456   0.903 -12.136  1.00 94.64           H  
ATOM   2904  O   ILE B  88      -5.905   2.282 -14.727  1.00 94.64           O  
ATOM   2905  CG1 ILE B  88      -5.959  -1.152 -11.732  1.00 94.64           C  
ATOM   2906 HG12 ILE B  88      -6.664  -1.896 -12.105  1.00 94.64           H  
ATOM   2907 HG13 ILE B  88      -4.958  -1.425 -12.065  1.00 94.64           H  
ATOM   2908  CG2 ILE B  88      -7.550   0.820 -11.674  1.00 94.64           C  
ATOM   2909 HG21 ILE B  88      -7.376   1.023 -10.617  1.00 94.64           H  
ATOM   2910 HG22 ILE B  88      -8.372   0.113 -11.783  1.00 94.64           H  
ATOM   2911 HG23 ILE B  88      -7.821   1.775 -12.122  1.00 94.64           H  
ATOM   2912  CD1 ILE B  88      -5.962  -1.203 -10.202  1.00 94.64           C  
ATOM   2913 HD11 ILE B  88      -6.991  -1.183  -9.843  1.00 94.64           H  
ATOM   2914 HD12 ILE B  88      -5.491  -2.125  -9.862  1.00 94.64           H  
ATOM   2915 HD13 ILE B  88      -5.403  -0.356  -9.802  1.00 94.64           H  
ATOM   2916  N   SER B  89      -8.057   1.673 -14.858  1.00 93.42           N  
ATOM   2917  H   SER B  89      -8.718   0.921 -14.730  1.00 93.42           H  
ATOM   2918  CA  SER B  89      -8.549   2.913 -15.455  1.00 93.42           C  
ATOM   2919  HA  SER B  89      -7.820   3.713 -15.324  1.00 93.42           H  
ATOM   2920  C   SER B  89      -9.852   3.322 -14.766  1.00 93.42           C  
ATOM   2921  CB  SER B  89      -8.728   2.733 -16.962  1.00 93.42           C  
ATOM   2922  HB2 SER B  89      -9.403   1.901 -17.161  1.00 93.42           H  
ATOM   2923  HB3 SER B  89      -9.144   3.645 -17.390  1.00 93.42           H  
ATOM   2924  O   SER B  89     -10.922   2.837 -15.153  1.00 93.42           O  
ATOM   2925  OG  SER B  89      -7.466   2.474 -17.548  1.00 93.42           O  
ATOM   2926  HG  SER B  89      -6.806   2.534 -16.853  1.00 93.42           H  
ATOM   2927  N   PRO B  90      -9.778   4.183 -13.736  1.00 93.78           N  
ATOM   2928  CA  PRO B  90     -10.946   4.731 -13.062  1.00 93.78           C  
ATOM   2929  HA  PRO B  90     -11.513   3.917 -12.611  1.00 93.78           H  
ATOM   2930  C   PRO B  90     -11.830   5.499 -14.048  1.00 93.78           C  
ATOM   2931  CB  PRO B  90     -10.409   5.645 -11.949  1.00 93.78           C  
ATOM   2932  HB2 PRO B  90     -10.973   5.516 -11.025  1.00 93.78           H  
ATOM   2933  HB3 PRO B  90     -10.445   6.687 -12.266  1.00 93.78           H  
ATOM   2934  O   PRO B  90     -11.349   6.334 -14.813  1.00 93.78           O  
ATOM   2935  CG  PRO B  90      -8.947   5.235 -11.772  1.00 93.78           C  
ATOM   2936  HG2 PRO B  90      -8.327   6.075 -11.458  1.00 93.78           H  
ATOM   2937  HG3 PRO B  90      -8.863   4.416 -11.058  1.00 93.78           H  
ATOM   2938  CD  PRO B  90      -8.568   4.748 -13.163  1.00 93.78           C  
ATOM   2939  HD2 PRO B  90      -8.285   5.600 -13.781  1.00 93.78           H  
ATOM   2940  HD3 PRO B  90      -7.756   4.023 -13.097  1.00 93.78           H  
ATOM   2941  N   THR B  91     -13.134   5.238 -14.022  1.00 94.98           N  
ATOM   2942  H   THR B  91     -13.464   4.532 -13.380  1.00 94.98           H  
ATOM   2943  CA  THR B  91     -14.132   5.946 -14.843  1.00 94.98           C  
ATOM   2944  HA  THR B  91     -13.626   6.612 -15.541  1.00 94.98           H  
ATOM   2945  C   THR B  91     -15.051   6.821 -14.007  1.00 94.98           C  
ATOM   2946  CB  THR B  91     -14.984   4.977 -15.672  1.00 94.98           C  
ATOM   2947  HB  THR B  91     -15.735   5.552 -16.216  1.00 94.98           H  
ATOM   2948  O   THR B  91     -15.521   7.851 -14.482  1.00 94.98           O  
ATOM   2949  CG2 THR B  91     -14.140   4.209 -16.689  1.00 94.98           C  
ATOM   2950 HG21 THR B  91     -13.621   4.913 -17.340  1.00 94.98           H  
ATOM   2951 HG22 THR B  91     -13.402   3.589 -16.180  1.00 94.98           H  
ATOM   2952 HG23 THR B  91     -14.788   3.574 -17.293  1.00 94.98           H  
ATOM   2953  OG1 THR B  91     -15.643   4.016 -14.875  1.00 94.98           O  
ATOM   2954  HG1 THR B  91     -16.122   4.454 -14.167  1.00 94.98           H  
ATOM   2955  N   GLU B  92     -15.304   6.431 -12.760  1.00 95.10           N  
ATOM   2956  H   GLU B  92     -14.872   5.587 -12.411  1.00 95.10           H  
ATOM   2957  CA  GLU B  92     -16.106   7.193 -11.814  1.00 95.10           C  
ATOM   2958  HA  GLU B  92     -16.229   8.212 -12.183  1.00 95.10           H  
ATOM   2959  C   GLU B  92     -15.381   7.246 -10.475  1.00 95.10           C  
ATOM   2960  CB  GLU B  92     -17.499   6.567 -11.676  1.00 95.10           C  
ATOM   2961  HB2 GLU B  92     -17.395   5.612 -11.161  1.00 95.10           H  
ATOM   2962  HB3 GLU B  92     -17.911   6.396 -12.670  1.00 95.10           H  
ATOM   2963  O   GLU B  92     -14.886   6.235  -9.976  1.00 95.10           O  
ATOM   2964  CG  GLU B  92     -18.476   7.449 -10.884  1.00 95.10           C  
ATOM   2965  HG2 GLU B  92     -18.073   7.625  -9.886  1.00 95.10           H  
ATOM   2966  HG3 GLU B  92     -18.564   8.413 -11.385  1.00 95.10           H  
ATOM   2967  CD  GLU B  92     -19.872   6.819 -10.743  1.00 95.10           C  
ATOM   2968  OE1 GLU B  92     -20.789   7.535 -10.270  1.00 95.10           O  
ATOM   2969  OE2 GLU B  92     -20.043   5.619 -11.042  1.00 95.10           O  
ATOM   2970  N   PHE B  93     -15.327   8.440  -9.898  1.00 92.57           N  
ATOM   2971  H   PHE B  93     -15.795   9.222 -10.333  1.00 92.57           H  
ATOM   2972  CA  PHE B  93     -14.730   8.679  -8.597  1.00 92.57           C  
ATOM   2973  HA  PHE B  93     -14.631   7.738  -8.056  1.00 92.57           H  
ATOM   2974  C   PHE B  93     -15.653   9.604  -7.818  1.00 92.57           C  
ATOM   2975  CB  PHE B  93     -13.335   9.276  -8.788  1.00 92.57           C  
ATOM   2976  HB2 PHE B  93     -13.425  10.292  -9.171  1.00 92.57           H  
ATOM   2977  HB3 PHE B  93     -12.806   8.690  -9.540  1.00 92.57           H  
ATOM   2978  O   PHE B  93     -16.062  10.649  -8.330  1.00 92.57           O  
ATOM   2979  CG  PHE B  93     -12.496   9.291  -7.531  1.00 92.57           C  
ATOM   2980  CD1 PHE B  93     -12.612  10.347  -6.609  1.00 92.57           C  
ATOM   2981  HD1 PHE B  93     -13.339  11.133  -6.751  1.00 92.57           H  
ATOM   2982  CD2 PHE B  93     -11.562   8.262  -7.307  1.00 92.57           C  
ATOM   2983  HD2 PHE B  93     -11.482   7.435  -7.998  1.00 92.57           H  
ATOM   2984  CE1 PHE B  93     -11.758  10.401  -5.498  1.00 92.57           C  
ATOM   2985  HE1 PHE B  93     -11.843  11.226  -4.805  1.00 92.57           H  
ATOM   2986  CE2 PHE B  93     -10.696   8.326  -6.205  1.00 92.57           C  
ATOM   2987  HE2 PHE B  93      -9.959   7.551  -6.055  1.00 92.57           H  
ATOM   2988  CZ  PHE B  93     -10.777   9.413  -5.316  1.00 92.57           C  
ATOM   2989  HZ  PHE B  93     -10.084   9.497  -4.492  1.00 92.57           H  
ATOM   2990  N   LYS B  94     -15.998   9.202  -6.601  1.00 94.89           N  
ATOM   2991  H   LYS B  94     -15.643   8.312  -6.280  1.00 94.89           H  
ATOM   2992  CA  LYS B  94     -16.778   9.995  -5.657  1.00 94.89           C  
ATOM   2993  HA  LYS B  94     -16.823  11.034  -5.983  1.00 94.89           H  
ATOM   2994  C   LYS B  94     -16.085   9.955  -4.319  1.00 94.89           C  
ATOM   2995  CB  LYS B  94     -18.198   9.434  -5.514  1.00 94.89           C  
ATOM   2996  HB2 LYS B  94     -18.692   9.936  -4.683  1.00 94.89           H  
ATOM   2997  HB3 LYS B  94     -18.140   8.369  -5.290  1.00 94.89           H  
ATOM   2998  O   LYS B  94     -15.787   8.872  -3.821  1.00 94.89           O  
ATOM   2999  CG  LYS B  94     -19.029   9.648  -6.779  1.00 94.89           C  
ATOM   3000  HG2 LYS B  94     -18.525   9.190  -7.630  1.00 94.89           H  
ATOM   3001  HG3 LYS B  94     -19.136  10.717  -6.963  1.00 94.89           H  
ATOM   3002  CD  LYS B  94     -20.408   9.007  -6.622  1.00 94.89           C  
ATOM   3003  HD2 LYS B  94     -20.939   9.440  -5.774  1.00 94.89           H  
ATOM   3004  HD3 LYS B  94     -20.274   7.936  -6.468  1.00 94.89           H  
ATOM   3005  CE  LYS B  94     -21.177   9.262  -7.915  1.00 94.89           C  
ATOM   3006  HE2 LYS B  94     -20.459   9.207  -8.734  1.00 94.89           H  
ATOM   3007  HE3 LYS B  94     -21.596  10.269  -7.917  1.00 94.89           H  
ATOM   3008  NZ  LYS B  94     -22.211   8.236  -8.162  1.00 94.89           N  
ATOM   3009  HZ1 LYS B  94     -23.153   8.556  -7.982  1.00 94.89           H  
ATOM   3010  HZ2 LYS B  94     -22.094   7.974  -9.130  1.00 94.89           H  
ATOM   3011  HZ3 LYS B  94     -21.983   7.382  -7.674  1.00 94.89           H  
ATOM   3012  N   ASP B  95     -15.903  11.110  -3.717  1.00 92.84           N  
ATOM   3013  H   ASP B  95     -16.031  11.977  -4.220  1.00 92.84           H  
ATOM   3014  CA  ASP B  95     -15.376  11.229  -2.374  1.00 92.84           C  
ATOM   3015  HA  ASP B  95     -15.338  10.233  -1.933  1.00 92.84           H  
ATOM   3016  C   ASP B  95     -16.302  12.067  -1.497  1.00 92.84           C  
ATOM   3017  CB  ASP B  95     -13.933  11.733  -2.411  1.00 92.84           C  
ATOM   3018  HB2 ASP B  95     -13.540  11.739  -1.395  1.00 92.84           H  
ATOM   3019  HB3 ASP B  95     -13.337  11.032  -2.996  1.00 92.84           H  
ATOM   3020  O   ASP B  95     -16.978  12.990  -1.949  1.00 92.84           O  
ATOM   3021  CG  ASP B  95     -13.798  13.121  -3.029  1.00 92.84           C  
ATOM   3022  OD1 ASP B  95     -14.020  13.221  -4.259  1.00 92.84           O  
ATOM   3023  OD2 ASP B  95     -13.411  14.035  -2.269  1.00 92.84           O  
ATOM   3024  N   VAL B  96     -16.378  11.685  -0.227  1.00 92.55           N  
ATOM   3025  H   VAL B  96     -15.847  10.871   0.050  1.00 92.55           H  
ATOM   3026  CA  VAL B  96     -17.064  12.447   0.812  1.00 92.55           C  
ATOM   3027  HA  VAL B  96     -17.263  13.447   0.426  1.00 92.55           H  
ATOM   3028  C   VAL B  96     -16.123  12.606   1.994  1.00 92.55           C  
ATOM   3029  CB  VAL B  96     -18.425  11.844   1.215  1.00 92.55           C  
ATOM   3030  HB  VAL B  96     -18.828  12.446   2.030  1.00 92.55           H  
ATOM   3031  O   VAL B  96     -15.635  11.623   2.561  1.00 92.55           O  
ATOM   3032  CG1 VAL B  96     -19.426  11.918   0.056  1.00 92.55           C  
ATOM   3033 HG11 VAL B  96     -19.099  11.277  -0.763  1.00 92.55           H  
ATOM   3034 HG12 VAL B  96     -19.487  12.943  -0.309  1.00 92.55           H  
ATOM   3035 HG13 VAL B  96     -20.414  11.603   0.393  1.00 92.55           H  
ATOM   3036  CG2 VAL B  96     -18.367  10.388   1.690  1.00 92.55           C  
ATOM   3037 HG21 VAL B  96     -19.374  10.025   1.892  1.00 92.55           H  
ATOM   3038 HG22 VAL B  96     -17.909   9.764   0.923  1.00 92.55           H  
ATOM   3039 HG23 VAL B  96     -17.794  10.330   2.616  1.00 92.55           H  
ATOM   3040  N   THR B  97     -15.873  13.856   2.366  1.00 87.83           N  
ATOM   3041  H   THR B  97     -16.272  14.612   1.828  1.00 87.83           H  
ATOM   3042  CA  THR B  97     -14.996  14.200   3.484  1.00 87.83           C  
ATOM   3043  HA  THR B  97     -14.339  13.358   3.702  1.00 87.83           H  
ATOM   3044  C   THR B  97     -15.834  14.489   4.721  1.00 87.83           C  
ATOM   3045  CB  THR B  97     -14.084  15.384   3.133  1.00 87.83           C  
ATOM   3046  HB  THR B  97     -14.694  16.249   2.873  1.00 87.83           H  
ATOM   3047  O   THR B  97     -16.704  15.356   4.714  1.00 87.83           O  
ATOM   3048  CG2 THR B  97     -13.120  15.761   4.270  1.00 87.83           C  
ATOM   3049 HG21 THR B  97     -13.382  15.277   5.211  1.00 87.83           H  
ATOM   3050 HG22 THR B  97     -12.096  15.486   4.018  1.00 87.83           H  
ATOM   3051 HG23 THR B  97     -13.174  16.839   4.417  1.00 87.83           H  
ATOM   3052  OG1 THR B  97     -13.290  15.016   2.029  1.00 87.83           O  
ATOM   3053  HG1 THR B  97     -13.554  15.516   1.253  1.00 87.83           H  
ATOM   3054  N   SER B  98     -15.535  13.789   5.810  1.00 85.02           N  
ATOM   3055  H   SER B  98     -14.847  13.054   5.729  1.00 85.02           H  
ATOM   3056  CA  SER B  98     -15.973  14.140   7.158  1.00 85.02           C  
ATOM   3057  HA  SER B  98     -16.747  14.905   7.102  1.00 85.02           H  
ATOM   3058  C   SER B  98     -14.793  14.709   7.940  1.00 85.02           C  
ATOM   3059  CB  SER B  98     -16.590  12.932   7.866  1.00 85.02           C  
ATOM   3060  HB2 SER B  98     -16.813  13.195   8.899  1.00 85.02           H  
ATOM   3061  HB3 SER B  98     -17.519  12.657   7.366  1.00 85.02           H  
ATOM   3062  O   SER B  98     -13.764  14.045   8.103  1.00 85.02           O  
ATOM   3063  OG  SER B  98     -15.714  11.826   7.841  1.00 85.02           O  
ATOM   3064  HG  SER B  98     -14.824  12.155   7.987  1.00 85.02           H  
ATOM   3065  N   ALA B  99     -14.939  15.940   8.422  1.00 79.60           N  
ATOM   3066  H   ALA B  99     -15.806  16.432   8.263  1.00 79.60           H  
ATOM   3067  CA  ALA B  99     -13.962  16.568   9.298  1.00 79.60           C  
ATOM   3068  HA  ALA B  99     -12.962  16.213   9.049  1.00 79.60           H  
ATOM   3069  C   ALA B  99     -14.254  16.192  10.754  1.00 79.60           C  
ATOM   3070  CB  ALA B  99     -13.990  18.083   9.069  1.00 79.60           C  
ATOM   3071  HB1 ALA B  99     -13.768  18.307   8.026  1.00 79.60           H  
ATOM   3072  HB2 ALA B  99     -14.971  18.483   9.325  1.00 79.60           H  
ATOM   3073  HB3 ALA B  99     -13.238  18.558   9.699  1.00 79.60           H  
ATOM   3074  O   ALA B  99     -15.348  16.454  11.253  1.00 79.60           O  
ATOM   3075  N   GLU B 100     -13.270  15.613  11.438  1.00 71.91           N  
ATOM   3076  H   GLU B 100     -12.397  15.411  10.972  1.00 71.91           H  
ATOM   3077  CA  GLU B 100     -13.282  15.521  12.904  1.00 71.91           C  
ATOM   3078  HA  GLU B 100     -14.308  15.540  13.270  1.00 71.91           H  
ATOM   3079  C   GLU B 100     -12.569  16.724  13.531  1.00 71.91           C  
ATOM   3080  CB  GLU B 100     -12.645  14.208  13.377  1.00 71.91           C  
ATOM   3081  HB2 GLU B 100     -11.603  14.157  13.062  1.00 71.91           H  
ATOM   3082  HB3 GLU B 100     -12.675  14.231  14.467  1.00 71.91           H  
ATOM   3083  O   GLU B 100     -12.917  17.174  14.621  1.00 71.91           O  
ATOM   3084  CG  GLU B 100     -13.406  12.976  12.853  1.00 71.91           C  
ATOM   3085  HG2 GLU B 100     -14.436  13.263  12.640  1.00 71.91           H  
ATOM   3086  HG3 GLU B 100     -12.955  12.661  11.912  1.00 71.91           H  
ATOM   3087  CD  GLU B 100     -13.447  11.790  13.832  1.00 71.91           C  
ATOM   3088  OE1 GLU B 100     -14.194  10.834  13.525  1.00 71.91           O  
ATOM   3089  OE2 GLU B 100     -12.742  11.818  14.868  1.00 71.91           O  
ATOM   3090  N   ARG B 101     -11.587  17.280  12.811  1.00 77.53           N  
ATOM   3091  H   ARG B 101     -11.356  16.832  11.936  1.00 77.53           H  
ATOM   3092  CA  ARG B 101     -10.845  18.499  13.129  1.00 77.53           C  
ATOM   3093  HA  ARG B 101     -11.438  19.096  13.821  1.00 77.53           H  
ATOM   3094  C   ARG B 101     -10.638  19.326  11.860  1.00 77.53           C  
ATOM   3095  CB  ARG B 101      -9.504  18.146  13.793  1.00 77.53           C  
ATOM   3096  HB2 ARG B 101      -8.880  17.594  13.091  1.00 77.53           H  
ATOM   3097  HB3 ARG B 101      -8.988  19.074  14.041  1.00 77.53           H  
ATOM   3098  O   ARG B 101     -10.680  18.806  10.749  1.00 77.53           O  
ATOM   3099  CG  ARG B 101      -9.687  17.326  15.081  1.00 77.53           C  
ATOM   3100  HG2 ARG B 101     -10.381  17.858  15.733  1.00 77.53           H  
ATOM   3101  HG3 ARG B 101     -10.107  16.346  14.857  1.00 77.53           H  
ATOM   3102  CD  ARG B 101      -8.369  17.145  15.836  1.00 77.53           C  
ATOM   3103  HD2 ARG B 101      -8.605  16.862  16.862  1.00 77.53           H  
ATOM   3104  HD3 ARG B 101      -7.854  18.105  15.861  1.00 77.53           H  
ATOM   3105  NE  ARG B 101      -7.509  16.093  15.252  1.00 77.53           N  
ATOM   3106  HE  ARG B 101      -7.969  15.288  14.854  1.00 77.53           H  
ATOM   3107  NH1 ARG B 101      -5.490  17.082  15.732  1.00 77.53           N  
ATOM   3108 HH11 ARG B 101      -4.507  17.050  15.503  1.00 77.53           H  
ATOM   3109 HH12 ARG B 101      -5.928  17.968  15.525  1.00 77.53           H  
ATOM   3110  NH2 ARG B 101      -5.503  15.023  14.974  1.00 77.53           N  
ATOM   3111 HH21 ARG B 101      -5.965  14.159  14.729  1.00 77.53           H  
ATOM   3112 HH22 ARG B 101      -4.504  15.012  15.123  1.00 77.53           H  
ATOM   3113  CZ  ARG B 101      -6.188  16.071  15.313  1.00 77.53           C  
ATOM   3114  N   GLN B 102     -10.408  20.624  12.026  1.00 75.36           N  
ATOM   3115  H   GLN B 102     -10.313  20.975  12.968  1.00 75.36           H  
ATOM   3116  CA  GLN B 102     -10.156  21.563  10.925  1.00 75.36           C  
ATOM   3117  HA  GLN B 102     -10.489  21.120   9.987  1.00 75.36           H  
ATOM   3118  C   GLN B 102      -8.653  21.815  10.751  1.00 75.36           C  
ATOM   3119  CB  GLN B 102     -10.967  22.852  11.130  1.00 75.36           C  
ATOM   3120  HB2 GLN B 102     -10.743  23.270  12.111  1.00 75.36           H  
ATOM   3121  HB3 GLN B 102     -10.677  23.577  10.369  1.00 75.36           H  
ATOM   3122  O   GLN B 102      -8.205  22.956  10.682  1.00 75.36           O  
ATOM   3123  CG  GLN B 102     -12.479  22.617  10.996  1.00 75.36           C  
ATOM   3124  HG2 GLN B 102     -12.686  22.193  10.014  1.00 75.36           H  
ATOM   3125  HG3 GLN B 102     -12.812  21.908  11.754  1.00 75.36           H  
ATOM   3126  CD  GLN B 102     -13.287  23.901  11.152  1.00 75.36           C  
ATOM   3127  NE2 GLN B 102     -14.577  23.857  10.900  1.00 75.36           N  
ATOM   3128 HE21 GLN B 102     -15.061  24.741  10.968  1.00 75.36           H  
ATOM   3129 HE22 GLN B 102     -15.005  23.012  10.552  1.00 75.36           H  
ATOM   3130  OE1 GLN B 102     -12.805  24.959  11.517  1.00 75.36           O  
ATOM   3131  N   ASP B 103      -7.864  20.739  10.725  1.00 80.46           N  
ATOM   3132  H   ASP B 103      -8.286  19.824  10.788  1.00 80.46           H  
ATOM   3133  CA  ASP B 103      -6.403  20.842  10.608  1.00 80.46           C  
ATOM   3134  HA  ASP B 103      -6.059  21.706  11.176  1.00 80.46           H  
ATOM   3135  C   ASP B 103      -5.952  21.042   9.153  1.00 80.46           C  
ATOM   3136  CB  ASP B 103      -5.733  19.591  11.192  1.00 80.46           C  
ATOM   3137  HB2 ASP B 103      -6.079  18.719  10.638  1.00 80.46           H  
ATOM   3138  HB3 ASP B 103      -4.658  19.671  11.031  1.00 80.46           H  
ATOM   3139  O   ASP B 103      -4.827  21.479   8.913  1.00 80.46           O  
ATOM   3140  CG  ASP B 103      -5.958  19.361  12.693  1.00 80.46           C  
ATOM   3141  OD1 ASP B 103      -6.554  20.192  13.406  1.00 80.46           O  
ATOM   3142  OD2 ASP B 103      -5.499  18.300  13.173  1.00 80.46           O  
ATOM   3143  N   PHE B 104      -6.824  20.717   8.195  1.00 82.46           N  
ATOM   3144  H   PHE B 104      -7.746  20.415   8.475  1.00 82.46           H  
ATOM   3145  CA  PHE B 104      -6.578  20.836   6.762  1.00 82.46           C  
ATOM   3146  HA  PHE B 104      -5.590  21.268   6.608  1.00 82.46           H  
ATOM   3147  C   PHE B 104      -7.605  21.768   6.123  1.00 82.46           C  
ATOM   3148  CB  PHE B 104      -6.594  19.446   6.111  1.00 82.46           C  
ATOM   3149  HB2 PHE B 104      -7.585  19.010   6.235  1.00 82.46           H  
ATOM   3150  HB3 PHE B 104      -6.414  19.557   5.041  1.00 82.46           H  
ATOM   3151  O   PHE B 104      -8.800  21.678   6.419  1.00 82.46           O  
ATOM   3152  CG  PHE B 104      -5.552  18.505   6.683  1.00 82.46           C  
ATOM   3153  CD1 PHE B 104      -4.197  18.687   6.368  1.00 82.46           C  
ATOM   3154  HD1 PHE B 104      -3.902  19.478   5.695  1.00 82.46           H  
ATOM   3155  CD2 PHE B 104      -5.921  17.481   7.572  1.00 82.46           C  
ATOM   3156  HD2 PHE B 104      -6.964  17.346   7.816  1.00 82.46           H  
ATOM   3157  CE1 PHE B 104      -3.224  17.870   6.964  1.00 82.46           C  
ATOM   3158  HE1 PHE B 104      -2.186  18.057   6.734  1.00 82.46           H  
ATOM   3159  CE2 PHE B 104      -4.951  16.648   8.153  1.00 82.46           C  
ATOM   3160  HE2 PHE B 104      -5.241  15.853   8.824  1.00 82.46           H  
ATOM   3161  CZ  PHE B 104      -3.596  16.855   7.863  1.00 82.46           C  
ATOM   3162  HZ  PHE B 104      -2.844  16.239   8.333  1.00 82.46           H  
ATOM   3163  N   SER B 105      -7.142  22.655   5.242  1.00 84.02           N  
ATOM   3164  H   SER B 105      -6.157  22.639   5.016  1.00 84.02           H  
ATOM   3165  CA  SER B 105      -8.028  23.471   4.410  1.00 84.02           C  
ATOM   3166  HA  SER B 105      -8.799  23.897   5.051  1.00 84.02           H  
ATOM   3167  C   SER B 105      -8.727  22.617   3.349  1.00 84.02           C  
ATOM   3168  CB  SER B 105      -7.266  24.634   3.761  1.00 84.02           C  
ATOM   3169  HB2 SER B 105      -7.983  25.309   3.295  1.00 84.02           H  
ATOM   3170  HB3 SER B 105      -6.718  25.183   4.527  1.00 84.02           H  
ATOM   3171  O   SER B 105      -8.272  21.523   3.015  1.00 84.02           O  
ATOM   3172  OG  SER B 105      -6.366  24.175   2.773  1.00 84.02           O  
ATOM   3173  HG  SER B 105      -6.076  24.916   2.235  1.00 84.02           H  
ATOM   3174  N   GLU B 106      -9.820  23.130   2.784  1.00 84.82           N  
ATOM   3175  H   GLU B 106     -10.184  24.017   3.102  1.00 84.82           H  
ATOM   3176  CA  GLU B 106     -10.514  22.474   1.669  1.00 84.82           C  
ATOM   3177  HA  GLU B 106     -10.866  21.494   1.992  1.00 84.82           H  
ATOM   3178  C   GLU B 106      -9.570  22.241   0.478  1.00 84.82           C  
ATOM   3179  CB  GLU B 106     -11.737  23.325   1.307  1.00 84.82           C  
ATOM   3180  HB2 GLU B 106     -12.290  23.508   2.229  1.00 84.82           H  
ATOM   3181  HB3 GLU B 106     -11.404  24.284   0.911  1.00 84.82           H  
ATOM   3182  O   GLU B 106      -9.484  21.125  -0.022  1.00 84.82           O  
ATOM   3183  CG  GLU B 106     -12.687  22.653   0.304  1.00 84.82           C  
ATOM   3184  HG2 GLU B 106     -12.199  22.606  -0.670  1.00 84.82           H  
ATOM   3185  HG3 GLU B 106     -12.878  21.635   0.643  1.00 84.82           H  
ATOM   3186  CD  GLU B 106     -14.027  23.404   0.183  1.00 84.82           C  
ATOM   3187  OE1 GLU B 106     -15.001  22.793  -0.311  1.00 84.82           O  
ATOM   3188  OE2 GLU B 106     -14.110  24.562   0.664  1.00 84.82           O  
ATOM   3189  N   GLU B 107      -8.744  23.234   0.133  1.00 85.29           N  
ATOM   3190  H   GLU B 107      -8.883  24.139   0.559  1.00 85.29           H  
ATOM   3191  CA  GLU B 107      -7.719  23.120  -0.917  1.00 85.29           C  
ATOM   3192  HA  GLU B 107      -8.206  22.878  -1.861  1.00 85.29           H  
ATOM   3193  C   GLU B 107      -6.686  22.011  -0.625  1.00 85.29           C  
ATOM   3194  CB  GLU B 107      -7.037  24.493  -1.046  1.00 85.29           C  
ATOM   3195  HB2 GLU B 107      -6.494  24.700  -0.124  1.00 85.29           H  
ATOM   3196  HB3 GLU B 107      -7.810  25.252  -1.166  1.00 85.29           H  
ATOM   3197  O   GLU B 107      -6.292  21.261  -1.519  1.00 85.29           O  
ATOM   3198  CG  GLU B 107      -6.071  24.595  -2.239  1.00 85.29           C  
ATOM   3199  HG2 GLU B 107      -5.288  23.846  -2.125  1.00 85.29           H  
ATOM   3200  HG3 GLU B 107      -6.623  24.375  -3.153  1.00 85.29           H  
ATOM   3201  CD  GLU B 107      -5.409  25.981  -2.363  1.00 85.29           C  
ATOM   3202  OE1 GLU B 107      -4.706  26.196  -3.378  1.00 85.29           O  
ATOM   3203  OE2 GLU B 107      -5.568  26.811  -1.435  1.00 85.29           O  
ATOM   3204  N   GLN B 108      -6.272  21.849   0.637  1.00 83.91           N  
ATOM   3205  H   GLN B 108      -6.662  22.445   1.354  1.00 83.91           H  
ATOM   3206  CA  GLN B 108      -5.363  20.767   1.036  1.00 83.91           C  
ATOM   3207  HA  GLN B 108      -4.500  20.763   0.371  1.00 83.91           H  
ATOM   3208  C   GLN B 108      -6.029  19.394   0.920  1.00 83.91           C  
ATOM   3209  CB  GLN B 108      -4.882  20.990   2.477  1.00 83.91           C  
ATOM   3210  HB2 GLN B 108      -5.736  21.232   3.109  1.00 83.91           H  
ATOM   3211  HB3 GLN B 108      -4.430  20.073   2.853  1.00 83.91           H  
ATOM   3212  O   GLN B 108      -5.389  18.433   0.491  1.00 83.91           O  
ATOM   3213  CG  GLN B 108      -3.834  22.106   2.556  1.00 83.91           C  
ATOM   3214  HG2 GLN B 108      -2.921  21.751   2.077  1.00 83.91           H  
ATOM   3215  HG3 GLN B 108      -4.173  22.985   2.008  1.00 83.91           H  
ATOM   3216  CD  GLN B 108      -3.505  22.525   3.981  1.00 83.91           C  
ATOM   3217  NE2 GLN B 108      -2.387  23.182   4.192  1.00 83.91           N  
ATOM   3218 HE21 GLN B 108      -1.765  23.386   3.422  1.00 83.91           H  
ATOM   3219 HE22 GLN B 108      -2.236  23.529   5.128  1.00 83.91           H  
ATOM   3220  OE1 GLN B 108      -4.231  22.294   4.936  1.00 83.91           O  
ATOM   3221  N   LEU B 109      -7.306  19.286   1.291  1.00 86.96           N  
ATOM   3222  H   LEU B 109      -7.786  20.121   1.596  1.00 86.96           H  
ATOM   3223  CA  LEU B 109      -8.071  18.046   1.170  1.00 86.96           C  
ATOM   3224  HA  LEU B 109      -7.503  17.234   1.625  1.00 86.96           H  
ATOM   3225  C   LEU B 109      -8.271  17.660  -0.298  1.00 86.96           C  
ATOM   3226  CB  LEU B 109      -9.416  18.194   1.897  1.00 86.96           C  
ATOM   3227  HB2 LEU B 109      -9.931  19.069   1.499  1.00 86.96           H  
ATOM   3228  HB3 LEU B 109     -10.032  17.323   1.673  1.00 86.96           H  
ATOM   3229  O   LEU B 109      -8.041  16.504  -0.649  1.00 86.96           O  
ATOM   3230  CG  LEU B 109      -9.294  18.336   3.423  1.00 86.96           C  
ATOM   3231  HG  LEU B 109      -8.582  19.121   3.679  1.00 86.96           H  
ATOM   3232  CD1 LEU B 109     -10.654  18.708   4.005  1.00 86.96           C  
ATOM   3233 HD11 LEU B 109     -10.949  19.682   3.615  1.00 86.96           H  
ATOM   3234 HD12 LEU B 109     -10.586  18.782   5.090  1.00 86.96           H  
ATOM   3235 HD13 LEU B 109     -11.396  17.968   3.707  1.00 86.96           H  
ATOM   3236  CD2 LEU B 109      -8.824  17.039   4.084  1.00 86.96           C  
ATOM   3237 HD21 LEU B 109      -8.806  17.169   5.166  1.00 86.96           H  
ATOM   3238 HD22 LEU B 109      -9.494  16.223   3.817  1.00 86.96           H  
ATOM   3239 HD23 LEU B 109      -7.812  16.810   3.750  1.00 86.96           H  
ATOM   3240  N   GLU B 110      -8.610  18.619  -1.160  1.00 87.75           N  
ATOM   3241  H   GLU B 110      -8.815  19.542  -0.805  1.00 87.75           H  
ATOM   3242  CA  GLU B 110      -8.712  18.408  -2.606  1.00 87.75           C  
ATOM   3243  HA  GLU B 110      -9.469  17.650  -2.807  1.00 87.75           H  
ATOM   3244  C   GLU B 110      -7.389  17.906  -3.195  1.00 87.75           C  
ATOM   3245  CB  GLU B 110      -9.120  19.709  -3.309  1.00 87.75           C  
ATOM   3246  HB2 GLU B 110      -8.484  20.522  -2.959  1.00 87.75           H  
ATOM   3247  HB3 GLU B 110      -8.956  19.578  -4.378  1.00 87.75           H  
ATOM   3248  O   GLU B 110      -7.380  16.926  -3.944  1.00 87.75           O  
ATOM   3249  CG  GLU B 110     -10.596  20.073  -3.094  1.00 87.75           C  
ATOM   3250  HG2 GLU B 110     -10.794  20.194  -2.029  1.00 87.75           H  
ATOM   3251  HG3 GLU B 110     -11.206  19.244  -3.453  1.00 87.75           H  
ATOM   3252  CD  GLU B 110     -11.001  21.355  -3.843  1.00 87.75           C  
ATOM   3253  OE1 GLU B 110     -12.207  21.681  -3.809  1.00 87.75           O  
ATOM   3254  OE2 GLU B 110     -10.131  21.965  -4.508  1.00 87.75           O  
ATOM   3255  N   LEU B 111      -6.260  18.510  -2.809  1.00 86.67           N  
ATOM   3256  H   LEU B 111      -6.334  19.340  -2.237  1.00 86.67           H  
ATOM   3257  CA  LEU B 111      -4.936  18.076  -3.256  1.00 86.67           C  
ATOM   3258  HA  LEU B 111      -4.937  18.094  -4.346  1.00 86.67           H  
ATOM   3259  C   LEU B 111      -4.626  16.637  -2.812  1.00 86.67           C  
ATOM   3260  CB  LEU B 111      -3.887  19.076  -2.737  1.00 86.67           C  
ATOM   3261  HB2 LEU B 111      -4.160  20.077  -3.070  1.00 86.67           H  
ATOM   3262  HB3 LEU B 111      -3.908  19.073  -1.647  1.00 86.67           H  
ATOM   3263  O   LEU B 111      -4.136  15.831  -3.607  1.00 86.67           O  
ATOM   3264  CG  LEU B 111      -2.452  18.771  -3.205  1.00 86.67           C  
ATOM   3265  HG  LEU B 111      -2.170  17.765  -2.893  1.00 86.67           H  
ATOM   3266  CD1 LEU B 111      -2.302  18.879  -4.724  1.00 86.67           C  
ATOM   3267 HD11 LEU B 111      -2.645  19.857  -5.062  1.00 86.67           H  
ATOM   3268 HD12 LEU B 111      -1.258  18.742  -5.006  1.00 86.67           H  
ATOM   3269 HD13 LEU B 111      -2.894  18.105  -5.213  1.00 86.67           H  
ATOM   3270  CD2 LEU B 111      -1.470  19.746  -2.553  1.00 86.67           C  
ATOM   3271 HD21 LEU B 111      -1.701  20.765  -2.862  1.00 86.67           H  
ATOM   3272 HD22 LEU B 111      -0.449  19.497  -2.842  1.00 86.67           H  
ATOM   3273 HD23 LEU B 111      -1.558  19.683  -1.468  1.00 86.67           H  
ATOM   3274  N   ILE B 112      -4.937  16.284  -1.562  1.00 86.65           N  
ATOM   3275  H   ILE B 112      -5.347  16.986  -0.963  1.00 86.65           H  
ATOM   3276  CA  ILE B 112      -4.734  14.925  -1.037  1.00 86.65           C  
ATOM   3277  HA  ILE B 112      -3.697  14.640  -1.212  1.00 86.65           H  
ATOM   3278  C   ILE B 112      -5.604  13.914  -1.796  1.00 86.65           C  
ATOM   3279  CB  ILE B 112      -4.992  14.896   0.486  1.00 86.65           C  
ATOM   3280  HB  ILE B 112      -5.955  15.367   0.684  1.00 86.65           H  
ATOM   3281  O   ILE B 112      -5.099  12.869  -2.218  1.00 86.65           O  
ATOM   3282  CG1 ILE B 112      -3.886  15.676   1.237  1.00 86.65           C  
ATOM   3283 HG12 ILE B 112      -2.964  15.095   1.237  1.00 86.65           H  
ATOM   3284 HG13 ILE B 112      -3.673  16.609   0.716  1.00 86.65           H  
ATOM   3285  CG2 ILE B 112      -5.044  13.449   1.010  1.00 86.65           C  
ATOM   3286 HG21 ILE B 112      -5.131  13.460   2.096  1.00 86.65           H  
ATOM   3287 HG22 ILE B 112      -4.141  12.910   0.721  1.00 86.65           H  
ATOM   3288 HG23 ILE B 112      -5.919  12.934   0.613  1.00 86.65           H  
ATOM   3289  CD1 ILE B 112      -4.259  16.030   2.683  1.00 86.65           C  
ATOM   3290 HD11 ILE B 112      -4.255  15.135   3.305  1.00 86.65           H  
ATOM   3291 HD12 ILE B 112      -3.526  16.731   3.082  1.00 86.65           H  
ATOM   3292 HD13 ILE B 112      -5.242  16.500   2.713  1.00 86.65           H  
ATOM   3293  N   THR B 113      -6.884  14.221  -2.019  1.00 86.51           N  
ATOM   3294  H   THR B 113      -7.259  15.071  -1.624  1.00 86.51           H  
ATOM   3295  CA  THR B 113      -7.797  13.367  -2.793  1.00 86.51           C  
ATOM   3296  HA  THR B 113      -7.836  12.383  -2.326  1.00 86.51           H  
ATOM   3297  C   THR B 113      -7.300  13.180  -4.229  1.00 86.51           C  
ATOM   3298  CB  THR B 113      -9.220  13.947  -2.785  1.00 86.51           C  
ATOM   3299  HB  THR B 113      -9.212  14.962  -3.182  1.00 86.51           H  
ATOM   3300  O   THR B 113      -7.305  12.057  -4.740  1.00 86.51           O  
ATOM   3301  CG2 THR B 113     -10.200  13.091  -3.580  1.00 86.51           C  
ATOM   3302 HG21 THR B 113      -9.902  13.030  -4.627  1.00 86.51           H  
ATOM   3303 HG22 THR B 113     -10.257  12.090  -3.152  1.00 86.51           H  
ATOM   3304 HG23 THR B 113     -11.184  13.559  -3.548  1.00 86.51           H  
ATOM   3305  OG1 THR B 113      -9.718  13.953  -1.470  1.00 86.51           O  
ATOM   3306  HG1 THR B 113     -10.595  14.341  -1.509  1.00 86.51           H  
ATOM   3307  N   GLN B 114      -6.798  14.240  -4.872  1.00 86.69           N  
ATOM   3308  H   GLN B 114      -6.833  15.142  -4.419  1.00 86.69           H  
ATOM   3309  CA  GLN B 114      -6.222  14.157  -6.217  1.00 86.69           C  
ATOM   3310  HA  GLN B 114      -6.968  13.738  -6.892  1.00 86.69           H  
ATOM   3311  C   GLN B 114      -5.003  13.230  -6.272  1.00 86.69           C  
ATOM   3312  CB  GLN B 114      -5.836  15.552  -6.722  1.00 86.69           C  
ATOM   3313  HB2 GLN B 114      -5.172  15.437  -7.579  1.00 86.69           H  
ATOM   3314  HB3 GLN B 114      -5.295  16.092  -5.945  1.00 86.69           H  
ATOM   3315  O   GLN B 114      -4.902  12.420  -7.194  1.00 86.69           O  
ATOM   3316  CG  GLN B 114      -7.049  16.377  -7.175  1.00 86.69           C  
ATOM   3317  HG2 GLN B 114      -7.551  15.858  -7.991  1.00 86.69           H  
ATOM   3318  HG3 GLN B 114      -7.762  16.479  -6.356  1.00 86.69           H  
ATOM   3319  CD  GLN B 114      -6.652  17.766  -7.665  1.00 86.69           C  
ATOM   3320  NE2 GLN B 114      -7.602  18.649  -7.878  1.00 86.69           N  
ATOM   3321 HE21 GLN B 114      -8.533  18.484  -7.523  1.00 86.69           H  
ATOM   3322 HE22 GLN B 114      -7.283  19.586  -8.079  1.00 86.69           H  
ATOM   3323  OE1 GLN B 114      -5.496  18.077  -7.902  1.00 86.69           O  
ATOM   3324  N   VAL B 115      -4.105  13.286  -5.281  1.00 85.14           N  
ATOM   3325  H   VAL B 115      -4.225  13.989  -4.566  1.00 85.14           H  
ATOM   3326  CA  VAL B 115      -2.949  12.373  -5.205  1.00 85.14           C  
ATOM   3327  HA  VAL B 115      -2.379  12.455  -6.130  1.00 85.14           H  
ATOM   3328  C   VAL B 115      -3.401  10.917  -5.111  1.00 85.14           C  
ATOM   3329  CB  VAL B 115      -2.014  12.750  -4.039  1.00 85.14           C  
ATOM   3330  HB  VAL B 115      -2.597  12.864  -3.124  1.00 85.14           H  
ATOM   3331  O   VAL B 115      -2.849  10.066  -5.806  1.00 85.14           O  
ATOM   3332  CG1 VAL B 115      -0.922  11.699  -3.787  1.00 85.14           C  
ATOM   3333 HG11 VAL B 115      -0.374  11.501  -4.708  1.00 85.14           H  
ATOM   3334 HG12 VAL B 115      -0.233  12.059  -3.023  1.00 85.14           H  
ATOM   3335 HG13 VAL B 115      -1.368  10.770  -3.430  1.00 85.14           H  
ATOM   3336  CG2 VAL B 115      -1.297  14.073  -4.339  1.00 85.14           C  
ATOM   3337 HG21 VAL B 115      -2.022  14.859  -4.552  1.00 85.14           H  
ATOM   3338 HG22 VAL B 115      -0.643  13.961  -5.203  1.00 85.14           H  
ATOM   3339 HG23 VAL B 115      -0.709  14.381  -3.474  1.00 85.14           H  
ATOM   3340  N   ILE B 116      -4.431  10.625  -4.314  1.00 85.65           N  
ATOM   3341  H   ILE B 116      -4.853  11.374  -3.784  1.00 85.65           H  
ATOM   3342  CA  ILE B 116      -4.972   9.263  -4.180  1.00 85.65           C  
ATOM   3343  HA  ILE B 116      -4.149   8.587  -3.952  1.00 85.65           H  
ATOM   3344  C   ILE B 116      -5.574   8.776  -5.501  1.00 85.65           C  
ATOM   3345  CB  ILE B 116      -5.982   9.203  -3.013  1.00 85.65           C  
ATOM   3346  HB  ILE B 116      -6.723   9.992  -3.145  1.00 85.65           H  
ATOM   3347  O   ILE B 116      -5.333   7.636  -5.896  1.00 85.65           O  
ATOM   3348  CG1 ILE B 116      -5.220   9.446  -1.691  1.00 85.65           C  
ATOM   3349 HG12 ILE B 116      -4.548   8.609  -1.499  1.00 85.65           H  
ATOM   3350 HG13 ILE B 116      -4.608  10.345  -1.774  1.00 85.65           H  
ATOM   3351  CG2 ILE B 116      -6.718   7.849  -2.975  1.00 85.65           C  
ATOM   3352 HG21 ILE B 116      -7.382   7.796  -2.112  1.00 85.65           H  
ATOM   3353 HG22 ILE B 116      -7.336   7.728  -3.864  1.00 85.65           H  
ATOM   3354 HG23 ILE B 116      -5.999   7.031  -2.929  1.00 85.65           H  
ATOM   3355  CD1 ILE B 116      -6.129   9.638  -0.481  1.00 85.65           C  
ATOM   3356 HD11 ILE B 116      -6.590   8.686  -0.217  1.00 85.65           H  
ATOM   3357 HD12 ILE B 116      -6.892  10.386  -0.698  1.00 85.65           H  
ATOM   3358 HD13 ILE B 116      -5.524   9.980   0.359  1.00 85.65           H  
ATOM   3359  N   LYS B 117      -6.300   9.641  -6.219  1.00 85.00           N  
ATOM   3360  H   LYS B 117      -6.478  10.554  -5.824  1.00 85.00           H  
ATOM   3361  CA  LYS B 117      -6.861   9.314  -7.536  1.00 85.00           C  
ATOM   3362  HA  LYS B 117      -7.451   8.402  -7.443  1.00 85.00           H  
ATOM   3363  C   LYS B 117      -5.766   9.016  -8.567  1.00 85.00           C  
ATOM   3364  CB  LYS B 117      -7.785  10.457  -7.974  1.00 85.00           C  
ATOM   3365  HB2 LYS B 117      -8.518  10.640  -7.189  1.00 85.00           H  
ATOM   3366  HB3 LYS B 117      -7.200  11.364  -8.123  1.00 85.00           H  
ATOM   3367  O   LYS B 117      -5.859   8.024  -9.283  1.00 85.00           O  
ATOM   3368  CG  LYS B 117      -8.524  10.107  -9.271  1.00 85.00           C  
ATOM   3369  HG2 LYS B 117      -9.103   9.195  -9.124  1.00 85.00           H  
ATOM   3370  HG3 LYS B 117      -7.803   9.943 -10.072  1.00 85.00           H  
ATOM   3371  CD  LYS B 117      -9.460  11.245  -9.676  1.00 85.00           C  
ATOM   3372  HD2 LYS B 117      -8.884  12.165  -9.775  1.00 85.00           H  
ATOM   3373  HD3 LYS B 117     -10.225  11.374  -8.909  1.00 85.00           H  
ATOM   3374  CE  LYS B 117     -10.109  10.890 -11.015  1.00 85.00           C  
ATOM   3375  HE2 LYS B 117     -10.682   9.971 -10.890  1.00 85.00           H  
ATOM   3376  HE3 LYS B 117      -9.321  10.687 -11.740  1.00 85.00           H  
ATOM   3377  NZ  LYS B 117     -10.981  11.987 -11.492  1.00 85.00           N  
ATOM   3378  HZ1 LYS B 117     -11.403  11.728 -12.372  1.00 85.00           H  
ATOM   3379  HZ2 LYS B 117     -10.432  12.824 -11.629  1.00 85.00           H  
ATOM   3380  HZ3 LYS B 117     -11.706  12.176 -10.814  1.00 85.00           H  
ATOM   3381  N   MET B 118      -4.704   9.820  -8.607  1.00 82.34           N  
ATOM   3382  H   MET B 118      -4.691  10.624  -7.996  1.00 82.34           H  
ATOM   3383  CA  MET B 118      -3.561   9.590  -9.504  1.00 82.34           C  
ATOM   3384  HA  MET B 118      -3.929   9.467 -10.523  1.00 82.34           H  
ATOM   3385  C   MET B 118      -2.777   8.314  -9.156  1.00 82.34           C  
ATOM   3386  CB  MET B 118      -2.618  10.799  -9.466  1.00 82.34           C  
ATOM   3387  HB2 MET B 118      -1.705  10.546 -10.003  1.00 82.34           H  
ATOM   3388  HB3 MET B 118      -2.358  11.023  -8.431  1.00 82.34           H  
ATOM   3389  O   MET B 118      -2.201   7.682 -10.042  1.00 82.34           O  
ATOM   3390  CG  MET B 118      -3.226  12.040 -10.130  1.00 82.34           C  
ATOM   3391  HG2 MET B 118      -3.530  11.769 -11.141  1.00 82.34           H  
ATOM   3392  HG3 MET B 118      -4.118  12.350  -9.585  1.00 82.34           H  
ATOM   3393  SD  MET B 118      -2.091  13.453 -10.252  1.00 82.34           S  
ATOM   3394  CE  MET B 118      -1.936  13.921  -8.508  1.00 82.34           C  
ATOM   3395  HE1 MET B 118      -2.927  14.080  -8.082  1.00 82.34           H  
ATOM   3396  HE2 MET B 118      -1.364  14.845  -8.430  1.00 82.34           H  
ATOM   3397  HE3 MET B 118      -1.419  13.132  -7.962  1.00 82.34           H  
ATOM   3398  N   ASP B 119      -2.764   7.903  -7.883  1.00 78.57           N  
ATOM   3399  H   ASP B 119      -3.180   8.487  -7.172  1.00 78.57           H  
ATOM   3400  CA  ASP B 119      -2.139   6.640  -7.466  1.00 78.57           C  
ATOM   3401  HA  ASP B 119      -1.133   6.624  -7.886  1.00 78.57           H  
ATOM   3402  C   ASP B 119      -2.891   5.409  -8.008  1.00 78.57           C  
ATOM   3403  CB  ASP B 119      -1.994   6.577  -5.933  1.00 78.57           C  
ATOM   3404  HB2 ASP B 119      -1.933   7.588  -5.530  1.00 78.57           H  
ATOM   3405  HB3 ASP B 119      -2.868   6.095  -5.496  1.00 78.57           H  
ATOM   3406  O   ASP B 119      -2.296   4.345  -8.196  1.00 78.57           O  
ATOM   3407  CG  ASP B 119      -0.713   5.838  -5.521  1.00 78.57           C  
ATOM   3408  OD1 ASP B 119       0.371   6.411  -5.752  1.00 78.57           O  
ATOM   3409  OD2 ASP B 119      -0.762   4.715  -4.961  1.00 78.57           O  
ATOM   3410  N   ALA B 120      -4.190   5.557  -8.297  1.00 70.85           N  
ATOM   3411  H   ALA B 120      -4.617   6.457  -8.131  1.00 70.85           H  
ATOM   3412  CA  ALA B 120      -5.046   4.482  -8.790  1.00 70.85           C  
ATOM   3413  HA  ALA B 120      -4.788   3.574  -8.246  1.00 70.85           H  
ATOM   3414  C   ALA B 120      -4.865   4.172 -10.288  1.00 70.85           C  
ATOM   3415  CB  ALA B 120      -6.503   4.827  -8.462  1.00 70.85           C  
ATOM   3416  HB1 ALA B 120      -6.828   5.691  -9.041  1.00 70.85           H  
ATOM   3417  HB2 ALA B 120      -6.615   5.043  -7.399  1.00 70.85           H  
ATOM   3418  HB3 ALA B 120      -7.143   3.984  -8.725  1.00 70.85           H  
ATOM   3419  O   ALA B 120      -5.055   3.022 -10.679  1.00 70.85           O  
ATOM   3420  N   GLU B 121      -4.451   5.141 -11.116  1.00 69.31           N  
ATOM   3421  H   GLU B 121      -4.306   6.056 -10.712  1.00 69.31           H  
ATOM   3422  CA  GLU B 121      -4.330   5.036 -12.591  1.00 69.31           C  
ATOM   3423  HA  GLU B 121      -5.204   4.503 -12.967  1.00 69.31           H  
ATOM   3424  C   GLU B 121      -3.119   4.214 -13.083  1.00 69.31           C  
ATOM   3425  CB  GLU B 121      -4.336   6.449 -13.211  1.00 69.31           C  
ATOM   3426  HB2 GLU B 121      -3.628   7.087 -12.681  1.00 69.31           H  
ATOM   3427  HB3 GLU B 121      -4.038   6.391 -14.258  1.00 69.31           H  
ATOM   3428  O   GLU B 121      -2.652   4.338 -14.216  1.00 69.31           O  
ATOM   3429  CG  GLU B 121      -5.739   7.068 -13.171  1.00 69.31           C  
ATOM   3430  HG2 GLU B 121      -6.400   6.382 -13.701  1.00 69.31           H  
ATOM   3431  HG3 GLU B 121      -6.070   7.143 -12.136  1.00 69.31           H  
ATOM   3432  CD  GLU B 121      -5.852   8.444 -13.847  1.00 69.31           C  
ATOM   3433  OE1 GLU B 121      -6.964   9.020 -13.773  1.00 69.31           O  
ATOM   3434  OE2 GLU B 121      -4.852   8.918 -14.433  1.00 69.31           O  
ATOM   3435  N   GLN B 122      -2.549   3.375 -12.226  1.00 73.88           N  
ATOM   3436  H   GLN B 122      -3.021   3.206 -11.349  1.00 73.88           H  
ATOM   3437  CA  GLN B 122      -1.205   2.858 -12.434  1.00 73.88           C  
ATOM   3438  HA  GLN B 122      -0.717   3.447 -13.211  1.00 73.88           H  
ATOM   3439  C   GLN B 122      -1.169   1.412 -12.880  1.00 73.88           C  
ATOM   3440  CB  GLN B 122      -0.388   3.037 -11.172  1.00 73.88           C  
ATOM   3441  HB2 GLN B 122      -0.891   2.543 -10.340  1.00 73.88           H  
ATOM   3442  HB3 GLN B 122       0.602   2.602 -11.307  1.00 73.88           H  
ATOM   3443  O   GLN B 122      -1.871   0.548 -12.360  1.00 73.88           O  
ATOM   3444  CG  GLN B 122      -0.259   4.530 -10.899  1.00 73.88           C  
ATOM   3445  HG2 GLN B 122       0.257   5.014 -11.728  1.00 73.88           H  
ATOM   3446  HG3 GLN B 122      -1.238   4.994 -10.782  1.00 73.88           H  
ATOM   3447  CD  GLN B 122       0.499   4.773  -9.636  1.00 73.88           C  
ATOM   3448  NE2 GLN B 122       0.707   6.033  -9.377  1.00 73.88           N  
ATOM   3449 HE21 GLN B 122       0.202   6.745  -9.885  1.00 73.88           H  
ATOM   3450 HE22 GLN B 122       1.270   6.236  -8.564  1.00 73.88           H  
ATOM   3451  OE1 GLN B 122       0.893   3.855  -8.915  1.00 73.88           O  
ATOM   3452  N   SER B 123      -0.227   1.141 -13.781  1.00 86.95           N  
ATOM   3453  H   SER B 123       0.307   1.912 -14.154  1.00 86.95           H  
ATOM   3454  CA  SER B 123       0.150  -0.215 -14.145  1.00 86.95           C  
ATOM   3455  HA  SER B 123      -0.761  -0.808 -14.216  1.00 86.95           H  
ATOM   3456  C   SER B 123       1.070  -0.813 -13.080  1.00 86.95           C  
ATOM   3457  CB  SER B 123       0.814  -0.216 -15.516  1.00 86.95           C  
ATOM   3458  HB2 SER B 123       1.758   0.327 -15.467  1.00 86.95           H  
ATOM   3459  HB3 SER B 123       0.163   0.272 -16.241  1.00 86.95           H  
ATOM   3460  O   SER B 123       2.152  -0.279 -12.808  1.00 86.95           O  
ATOM   3461  OG  SER B 123       1.059  -1.542 -15.924  1.00 86.95           O  
ATOM   3462  HG  SER B 123       0.236  -1.923 -16.239  1.00 86.95           H  
ATOM   3463  N   ARG B 124       0.657  -1.929 -12.475  1.00 92.56           N  
ATOM   3464  H   ARG B 124      -0.244  -2.299 -12.742  1.00 92.56           H  
ATOM   3465  CA  ARG B 124       1.460  -2.656 -11.479  1.00 92.56           C  
ATOM   3466  HA  ARG B 124       2.469  -2.244 -11.469  1.00 92.56           H  
ATOM   3467  C   ARG B 124       1.590  -4.118 -11.882  1.00 92.56           C  
ATOM   3468  CB  ARG B 124       0.878  -2.492 -10.061  1.00 92.56           C  
ATOM   3469  HB2 ARG B 124       1.542  -3.005  -9.364  1.00 92.56           H  
ATOM   3470  HB3 ARG B 124      -0.103  -2.966 -10.014  1.00 92.56           H  
ATOM   3471  O   ARG B 124       0.595  -4.769 -12.182  1.00 92.56           O  
ATOM   3472  CG  ARG B 124       0.745  -1.017  -9.630  1.00 92.56           C  
ATOM   3473  HG2 ARG B 124      -0.046  -0.545 -10.213  1.00 92.56           H  
ATOM   3474  HG3 ARG B 124       1.679  -0.496  -9.840  1.00 92.56           H  
ATOM   3475  CD  ARG B 124       0.422  -0.851  -8.137  1.00 92.56           C  
ATOM   3476  HD2 ARG B 124      -0.537  -1.325  -7.928  1.00 92.56           H  
ATOM   3477  HD3 ARG B 124       1.199  -1.340  -7.550  1.00 92.56           H  
ATOM   3478  NE  ARG B 124       0.350   0.578  -7.761  1.00 92.56           N  
ATOM   3479  HE  ARG B 124       0.382   1.259  -8.506  1.00 92.56           H  
ATOM   3480  NH1 ARG B 124       0.076   0.376  -5.481  1.00 92.56           N  
ATOM   3481 HH11 ARG B 124       0.026   0.853  -4.593  1.00 92.56           H  
ATOM   3482 HH12 ARG B 124       0.245  -0.619  -5.530  1.00 92.56           H  
ATOM   3483  NH2 ARG B 124       0.064   2.403  -6.459  1.00 92.56           N  
ATOM   3484 HH21 ARG B 124      -0.219   2.911  -5.633  1.00 92.56           H  
ATOM   3485 HH22 ARG B 124       0.144   2.991  -7.276  1.00 92.56           H  
ATOM   3486  CZ  ARG B 124       0.158   1.107  -6.562  1.00 92.56           C  
ATOM   3487  N   ARG B 125       2.808  -4.656 -11.865  1.00 93.57           N  
ATOM   3488  H   ARG B 125       3.564  -4.088 -11.509  1.00 93.57           H  
ATOM   3489  CA  ARG B 125       3.045  -6.089 -12.056  1.00 93.57           C  
ATOM   3490  HA  ARG B 125       2.556  -6.418 -12.974  1.00 93.57           H  
ATOM   3491  C   ARG B 125       2.439  -6.853 -10.885  1.00 93.57           C  
ATOM   3492  CB  ARG B 125       4.546  -6.356 -12.183  1.00 93.57           C  
ATOM   3493  HB2 ARG B 125       4.930  -5.837 -13.061  1.00 93.57           H  
ATOM   3494  HB3 ARG B 125       5.056  -5.967 -11.302  1.00 93.57           H  
ATOM   3495  O   ARG B 125       2.722  -6.502  -9.745  1.00 93.57           O  
ATOM   3496  CG  ARG B 125       4.833  -7.853 -12.322  1.00 93.57           C  
ATOM   3497  HG2 ARG B 125       4.327  -8.249 -13.203  1.00 93.57           H  
ATOM   3498  HG3 ARG B 125       4.475  -8.381 -11.438  1.00 93.57           H  
ATOM   3499  CD  ARG B 125       6.332  -8.093 -12.439  1.00 93.57           C  
ATOM   3500  HD2 ARG B 125       6.681  -7.717 -13.400  1.00 93.57           H  
ATOM   3501  HD3 ARG B 125       6.832  -7.562 -11.629  1.00 93.57           H  
ATOM   3502  NE  ARG B 125       6.604  -9.528 -12.310  1.00 93.57           N  
ATOM   3503  HE  ARG B 125       5.872 -10.077 -11.883  1.00 93.57           H  
ATOM   3504  NH1 ARG B 125       8.876  -9.452 -12.569  1.00 93.57           N  
ATOM   3505 HH11 ARG B 125       9.760  -9.885 -12.341  1.00 93.57           H  
ATOM   3506 HH12 ARG B 125       8.782  -8.446 -12.544  1.00 93.57           H  
ATOM   3507  NH2 ARG B 125       7.834 -11.385 -12.090  1.00 93.57           N  
ATOM   3508 HH21 ARG B 125       7.025 -11.732 -11.594  1.00 93.57           H  
ATOM   3509 HH22 ARG B 125       8.716 -11.856 -11.951  1.00 93.57           H  
ATOM   3510  CZ  ARG B 125       7.773 -10.115 -12.343  1.00 93.57           C  
ATOM   3511  N   ILE B 126       1.665  -7.895 -11.164  1.00 94.84           N  
ATOM   3512  H   ILE B 126       1.496  -8.110 -12.136  1.00 94.84           H  
ATOM   3513  CA  ILE B 126       1.142  -8.826 -10.170  1.00 94.84           C  
ATOM   3514  HA  ILE B 126       1.173  -8.346  -9.192  1.00 94.84           H  
ATOM   3515  C   ILE B 126       2.021 -10.077 -10.125  1.00 94.84           C  
ATOM   3516  CB  ILE B 126      -0.329  -9.210 -10.446  1.00 94.84           C  
ATOM   3517  HB  ILE B 126      -0.383  -9.684 -11.426  1.00 94.84           H  
ATOM   3518  O   ILE B 126       2.216 -10.754 -11.134  1.00 94.84           O  
ATOM   3519  CG1 ILE B 126      -1.282  -7.998 -10.430  1.00 94.84           C  
ATOM   3520 HG12 ILE B 126      -1.371  -7.629  -9.409  1.00 94.84           H  
ATOM   3521 HG13 ILE B 126      -0.880  -7.195 -11.048  1.00 94.84           H  
ATOM   3522  CG2 ILE B 126      -0.758 -10.223  -9.359  1.00 94.84           C  
ATOM   3523 HG21 ILE B 126      -1.831 -10.415  -9.357  1.00 94.84           H  
ATOM   3524 HG22 ILE B 126      -0.485  -9.842  -8.375  1.00 94.84           H  
ATOM   3525 HG23 ILE B 126      -0.263 -11.181  -9.520  1.00 94.84           H  
ATOM   3526  CD1 ILE B 126      -2.684  -8.354 -10.960  1.00 94.84           C  
ATOM   3527 HD11 ILE B 126      -3.065  -9.292 -10.557  1.00 94.84           H  
ATOM   3528 HD12 ILE B 126      -3.400  -7.592 -10.652  1.00 94.84           H  
ATOM   3529 HD13 ILE B 126      -2.659  -8.431 -12.047  1.00 94.84           H  
ATOM   3530  N   ASP B 127       2.454 -10.447  -8.926  1.00 93.14           N  
ATOM   3531  H   ASP B 127       2.316  -9.807  -8.157  1.00 93.14           H  
ATOM   3532  CA  ASP B 127       3.007 -11.760  -8.622  1.00 93.14           C  
ATOM   3533  HA  ASP B 127       2.973 -12.378  -9.520  1.00 93.14           H  
ATOM   3534  C   ASP B 127       2.140 -12.445  -7.551  1.00 93.14           C  
ATOM   3535  CB  ASP B 127       4.487 -11.640  -8.224  1.00 93.14           C  
ATOM   3536  HB2 ASP B 127       4.574 -10.991  -7.352  1.00 93.14           H  
ATOM   3537  HB3 ASP B 127       4.850 -12.627  -7.939  1.00 93.14           H  
ATOM   3538  O   ASP B 127       1.779 -11.857  -6.530  1.00 93.14           O  
ATOM   3539  CG  ASP B 127       5.383 -11.099  -9.356  1.00 93.14           C  
ATOM   3540  OD1 ASP B 127       5.708 -11.855 -10.308  1.00 93.14           O  
ATOM   3541  OD2 ASP B 127       5.826  -9.934  -9.274  1.00 93.14           O  
ATOM   3542  N   ILE B 128       1.781 -13.711  -7.776  1.00 95.00           N  
ATOM   3543  H   ILE B 128       2.117 -14.161  -8.615  1.00 95.00           H  
ATOM   3544  CA  ILE B 128       0.970 -14.485  -6.825  1.00 95.00           C  
ATOM   3545  HA  ILE B 128       0.206 -13.832  -6.403  1.00 95.00           H  
ATOM   3546  C   ILE B 128       1.872 -14.961  -5.683  1.00 95.00           C  
ATOM   3547  CB  ILE B 128       0.255 -15.669  -7.519  1.00 95.00           C  
ATOM   3548  HB  ILE B 128       1.013 -16.324  -7.948  1.00 95.00           H  
ATOM   3549  O   ILE B 128       2.738 -15.808  -5.903  1.00 95.00           O  
ATOM   3550  CG1 ILE B 128      -0.655 -15.175  -8.668  1.00 95.00           C  
ATOM   3551 HG12 ILE B 128      -1.434 -14.525  -8.267  1.00 95.00           H  
ATOM   3552 HG13 ILE B 128      -0.061 -14.583  -9.364  1.00 95.00           H  
ATOM   3553  CG2 ILE B 128      -0.547 -16.479  -6.480  1.00 95.00           C  
ATOM   3554 HG21 ILE B 128      -1.084 -17.304  -6.948  1.00 95.00           H  
ATOM   3555 HG22 ILE B 128      -1.264 -15.825  -5.983  1.00 95.00           H  
ATOM   3556 HG23 ILE B 128       0.117 -16.901  -5.726  1.00 95.00           H  
ATOM   3557  CD1 ILE B 128      -1.309 -16.298  -9.485  1.00 95.00           C  
ATOM   3558 HD11 ILE B 128      -1.799 -15.869 -10.359  1.00 95.00           H  
ATOM   3559 HD12 ILE B 128      -2.064 -16.818  -8.894  1.00 95.00           H  
ATOM   3560 HD13 ILE B 128      -0.549 -17.003  -9.820  1.00 95.00           H  
ATOM   3561  N   ILE B 129       1.637 -14.476  -4.461  1.00 93.31           N  
ATOM   3562  H   ILE B 129       0.897 -13.798  -4.341  1.00 93.31           H  
ATOM   3563  CA  ILE B 129       2.331 -14.969  -3.263  1.00 93.31           C  
ATOM   3564  HA  ILE B 129       3.382 -15.134  -3.502  1.00 93.31           H  
ATOM   3565  C   ILE B 129       1.729 -16.316  -2.854  1.00 93.31           C  
ATOM   3566  CB  ILE B 129       2.247 -13.943  -2.109  1.00 93.31           C  
ATOM   3567  HB  ILE B 129       1.195 -13.744  -1.904  1.00 93.31           H  
ATOM   3568  O   ILE B 129       2.440 -17.300  -2.658  1.00 93.31           O  
ATOM   3569  CG1 ILE B 129       2.918 -12.603  -2.488  1.00 93.31           C  
ATOM   3570 HG12 ILE B 129       2.601 -12.293  -3.484  1.00 93.31           H  
ATOM   3571 HG13 ILE B 129       4.001 -12.729  -2.509  1.00 93.31           H  
ATOM   3572  CG2 ILE B 129       2.868 -14.536  -0.827  1.00 93.31           C  
ATOM   3573 HG21 ILE B 129       3.912 -14.793  -1.002  1.00 93.31           H  
ATOM   3574 HG22 ILE B 129       2.329 -15.430  -0.513  1.00 93.31           H  
ATOM   3575 HG23 ILE B 129       2.806 -13.825  -0.003  1.00 93.31           H  
ATOM   3576  CD1 ILE B 129       2.551 -11.466  -1.526  1.00 93.31           C  
ATOM   3577 HD11 ILE B 129       2.798 -11.731  -0.497  1.00 93.31           H  
ATOM   3578 HD12 ILE B 129       3.114 -10.566  -1.774  1.00 93.31           H  
ATOM   3579 HD13 ILE B 129       1.486 -11.248  -1.599  1.00 93.31           H  
ATOM   3580  N   ASN B 130       0.404 -16.358  -2.720  1.00 92.16           N  
ATOM   3581  H   ASN B 130      -0.113 -15.517  -2.935  1.00 92.16           H  
ATOM   3582  CA  ASN B 130      -0.384 -17.555  -2.439  1.00 92.16           C  
ATOM   3583  HA  ASN B 130      -0.015 -18.367  -3.065  1.00 92.16           H  
ATOM   3584  C   ASN B 130      -1.856 -17.305  -2.835  1.00 92.16           C  
ATOM   3585  CB  ASN B 130      -0.185 -17.954  -0.957  1.00 92.16           C  
ATOM   3586  HB2 ASN B 130       0.871 -18.165  -0.786  1.00 92.16           H  
ATOM   3587  HB3 ASN B 130      -0.731 -18.872  -0.740  1.00 92.16           H  
ATOM   3588  O   ASN B 130      -2.162 -16.311  -3.483  1.00 92.16           O  
ATOM   3589  CG  ASN B 130      -0.642 -16.895   0.027  1.00 92.16           C  
ATOM   3590  ND2 ASN B 130       0.182 -16.494   0.964  1.00 92.16           N  
ATOM   3591 HD21 ASN B 130       1.132 -16.834   1.005  1.00 92.16           H  
ATOM   3592 HD22 ASN B 130      -0.168 -15.773   1.578  1.00 92.16           H  
ATOM   3593  OD1 ASN B 130      -1.766 -16.443  -0.020  1.00 92.16           O  
ATOM   3594  N   GLN B 131      -2.775 -18.202  -2.465  1.00 93.67           N  
ATOM   3595  H   GLN B 131      -2.496 -18.974  -1.876  1.00 93.67           H  
ATOM   3596  CA  GLN B 131      -4.201 -18.077  -2.813  1.00 93.67           C  
ATOM   3597  HA  GLN B 131      -4.296 -17.940  -3.890  1.00 93.67           H  
ATOM   3598  C   GLN B 131      -4.907 -16.868  -2.175  1.00 93.67           C  
ATOM   3599  CB  GLN B 131      -4.942 -19.364  -2.410  1.00 93.67           C  
ATOM   3600  HB2 GLN B 131      -4.782 -19.550  -1.348  1.00 93.67           H  
ATOM   3601  HB3 GLN B 131      -6.012 -19.225  -2.564  1.00 93.67           H  
ATOM   3602  O   GLN B 131      -5.984 -16.506  -2.619  1.00 93.67           O  
ATOM   3603  CG  GLN B 131      -4.497 -20.600  -3.207  1.00 93.67           C  
ATOM   3604  HG2 GLN B 131      -3.431 -20.767  -3.055  1.00 93.67           H  
ATOM   3605  HG3 GLN B 131      -5.027 -21.472  -2.824  1.00 93.67           H  
ATOM   3606  CD  GLN B 131      -4.790 -20.491  -4.701  1.00 93.67           C  
ATOM   3607  NE2 GLN B 131      -3.935 -21.002  -5.558  1.00 93.67           N  
ATOM   3608 HE21 GLN B 131      -4.241 -20.919  -6.517  1.00 93.67           H  
ATOM   3609 HE22 GLN B 131      -3.116 -21.499  -5.238  1.00 93.67           H  
ATOM   3610  OE1 GLN B 131      -5.788 -19.975  -5.152  1.00 93.67           O  
ATOM   3611  N   LYS B 132      -4.324 -16.253  -1.143  1.00 93.74           N  
ATOM   3612  H   LYS B 132      -3.416 -16.575  -0.840  1.00 93.74           H  
ATOM   3613  CA  LYS B 132      -4.904 -15.127  -0.403  1.00 93.74           C  
ATOM   3614  HA  LYS B 132      -5.871 -14.874  -0.836  1.00 93.74           H  
ATOM   3615  C   LYS B 132      -4.085 -13.843  -0.496  1.00 93.74           C  
ATOM   3616  CB  LYS B 132      -5.113 -15.525   1.067  1.00 93.74           C  
ATOM   3617  HB2 LYS B 132      -5.444 -14.646   1.620  1.00 93.74           H  
ATOM   3618  HB3 LYS B 132      -4.166 -15.851   1.499  1.00 93.74           H  
ATOM   3619  O   LYS B 132      -4.422 -12.870   0.165  1.00 93.74           O  
ATOM   3620  CG  LYS B 132      -6.166 -16.626   1.239  1.00 93.74           C  
ATOM   3621  HG2 LYS B 132      -7.058 -16.354   0.675  1.00 93.74           H  
ATOM   3622  HG3 LYS B 132      -5.782 -17.575   0.863  1.00 93.74           H  
ATOM   3623  CD  LYS B 132      -6.537 -16.764   2.720  1.00 93.74           C  
ATOM   3624  HD2 LYS B 132      -5.674 -17.100   3.295  1.00 93.74           H  
ATOM   3625  HD3 LYS B 132      -6.845 -15.787   3.091  1.00 93.74           H  
ATOM   3626  CE  LYS B 132      -7.701 -17.744   2.889  1.00 93.74           C  
ATOM   3627  HE2 LYS B 132      -8.393 -17.593   2.060  1.00 93.74           H  
ATOM   3628  HE3 LYS B 132      -7.326 -18.766   2.847  1.00 93.74           H  
ATOM   3629  NZ  LYS B 132      -8.430 -17.491   4.155  1.00 93.74           N  
ATOM   3630  HZ1 LYS B 132      -8.891 -16.593   4.107  1.00 93.74           H  
ATOM   3631  HZ2 LYS B 132      -7.835 -17.453   4.970  1.00 93.74           H  
ATOM   3632  HZ3 LYS B 132      -9.211 -18.117   4.290  1.00 93.74           H  
ATOM   3633  N   ALA B 133      -2.989 -13.834  -1.255  1.00 95.84           N  
ATOM   3634  H   ALA B 133      -2.780 -14.646  -1.819  1.00 95.84           H  
ATOM   3635  CA  ALA B 133      -2.082 -12.696  -1.298  1.00 95.84           C  
ATOM   3636  HA  ALA B 133      -2.654 -11.797  -1.064  1.00 95.84           H  
ATOM   3637  C   ALA B 133      -1.462 -12.499  -2.684  1.00 95.84           C  
ATOM   3638  CB  ALA B 133      -1.022 -12.857  -0.201  1.00 95.84           C  
ATOM   3639  HB1 ALA B 133      -0.460 -13.778  -0.354  1.00 95.84           H  
ATOM   3640  HB2 ALA B 133      -1.511 -12.899   0.772  1.00 95.84           H  
ATOM   3641  HB3 ALA B 133      -0.348 -12.001  -0.216  1.00 95.84           H  
ATOM   3642  O   ALA B 133      -0.880 -13.423  -3.265  1.00 95.84           O  
ATOM   3643  N   LEU B 134      -1.539 -11.265  -3.176  1.00 96.38           N  
ATOM   3644  H   LEU B 134      -2.003 -10.567  -2.613  1.00 96.38           H  
ATOM   3645  CA  LEU B 134      -0.900 -10.802  -4.403  1.00 96.38           C  
ATOM   3646  HA  LEU B 134      -0.367 -11.622  -4.884  1.00 96.38           H  
ATOM   3647  C   LEU B 134       0.110  -9.716  -4.056  1.00 96.38           C  
ATOM   3648  CB  LEU B 134      -1.947 -10.247  -5.382  1.00 96.38           C  
ATOM   3649  HB2 LEU B 134      -1.431  -9.876  -6.267  1.00 96.38           H  
ATOM   3650  HB3 LEU B 134      -2.438  -9.396  -4.911  1.00 96.38           H  
ATOM   3651  O   LEU B 134      -0.198  -8.804  -3.294  1.00 96.38           O  
ATOM   3652  CG  LEU B 134      -3.027 -11.244  -5.819  1.00 96.38           C  
ATOM   3653  HG  LEU B 134      -3.528 -11.627  -4.930  1.00 96.38           H  
ATOM   3654  CD1 LEU B 134      -4.051 -10.535  -6.705  1.00 96.38           C  
ATOM   3655 HD11 LEU B 134      -4.537  -9.744  -6.135  1.00 96.38           H  
ATOM   3656 HD12 LEU B 134      -4.819 -11.240  -7.025  1.00 96.38           H  
ATOM   3657 HD13 LEU B 134      -3.566 -10.107  -7.582  1.00 96.38           H  
ATOM   3658  CD2 LEU B 134      -2.450 -12.435  -6.579  1.00 96.38           C  
ATOM   3659 HD21 LEU B 134      -3.273 -13.003  -7.012  1.00 96.38           H  
ATOM   3660 HD22 LEU B 134      -1.904 -13.075  -5.886  1.00 96.38           H  
ATOM   3661 HD23 LEU B 134      -1.789 -12.089  -7.374  1.00 96.38           H  
ATOM   3662  N   LEU B 135       1.296  -9.791  -4.646  1.00 95.51           N  
ATOM   3663  H   LEU B 135       1.462 -10.543  -5.299  1.00 95.51           H  
ATOM   3664  CA  LEU B 135       2.266  -8.709  -4.624  1.00 95.51           C  
ATOM   3665  HA  LEU B 135       2.104  -8.090  -3.742  1.00 95.51           H  
ATOM   3666  C   LEU B 135       2.073  -7.858  -5.876  1.00 95.51           C  
ATOM   3667  CB  LEU B 135       3.679  -9.307  -4.568  1.00 95.51           C  
ATOM   3668  HB2 LEU B 135       3.832  -9.907  -5.465  1.00 95.51           H  
ATOM   3669  HB3 LEU B 135       3.771  -9.970  -3.708  1.00 95.51           H  
ATOM   3670  O   LEU B 135       2.192  -8.366  -6.988  1.00 95.51           O  
ATOM   3671  CG  LEU B 135       4.781  -8.242  -4.495  1.00 95.51           C  
ATOM   3672  HG  LEU B 135       4.668  -7.557  -5.335  1.00 95.51           H  
ATOM   3673  CD1 LEU B 135       4.727  -7.436  -3.197  1.00 95.51           C  
ATOM   3674 HD11 LEU B 135       3.846  -6.794  -3.186  1.00 95.51           H  
ATOM   3675 HD12 LEU B 135       4.693  -8.106  -2.338  1.00 95.51           H  
ATOM   3676 HD13 LEU B 135       5.612  -6.805  -3.120  1.00 95.51           H  
ATOM   3677  CD2 LEU B 135       6.144  -8.922  -4.614  1.00 95.51           C  
ATOM   3678 HD21 LEU B 135       6.938  -8.182  -4.518  1.00 95.51           H  
ATOM   3679 HD22 LEU B 135       6.224  -9.391  -5.594  1.00 95.51           H  
ATOM   3680 HD23 LEU B 135       6.248  -9.685  -3.842  1.00 95.51           H  
ATOM   3681  N   LEU B 136       1.807  -6.570  -5.698  1.00 94.82           N  
ATOM   3682  H   LEU B 136       1.689  -6.230  -4.755  1.00 94.82           H  
ATOM   3683  CA  LEU B 136       1.784  -5.582  -6.767  1.00 94.82           C  
ATOM   3684  HA  LEU B 136       1.729  -6.094  -7.727  1.00 94.82           H  
ATOM   3685  C   LEU B 136       3.081  -4.781  -6.713  1.00 94.82           C  
ATOM   3686  CB  LEU B 136       0.544  -4.680  -6.660  1.00 94.82           C  
ATOM   3687  HB2 LEU B 136       0.380  -4.399  -5.619  1.00 94.82           H  
ATOM   3688  HB3 LEU B 136       0.743  -3.767  -7.221  1.00 94.82           H  
ATOM   3689  O   LEU B 136       3.419  -4.231  -5.666  1.00 94.82           O  
ATOM   3690  CG  LEU B 136      -0.733  -5.314  -7.241  1.00 94.82           C  
ATOM   3691  HG  LEU B 136      -0.552  -5.583  -8.281  1.00 94.82           H  
ATOM   3692  CD1 LEU B 136      -1.183  -6.564  -6.481  1.00 94.82           C  
ATOM   3693 HD11 LEU B 136      -1.113  -6.400  -5.405  1.00 94.82           H  
ATOM   3694 HD12 LEU B 136      -0.541  -7.402  -6.753  1.00 94.82           H  
ATOM   3695 HD13 LEU B 136      -2.203  -6.828  -6.758  1.00 94.82           H  
ATOM   3696  CD2 LEU B 136      -1.863  -4.286  -7.214  1.00 94.82           C  
ATOM   3697 HD21 LEU B 136      -1.587  -3.413  -7.805  1.00 94.82           H  
ATOM   3698 HD22 LEU B 136      -2.761  -4.722  -7.652  1.00 94.82           H  
ATOM   3699 HD23 LEU B 136      -2.072  -3.987  -6.187  1.00 94.82           H  
ATOM   3700  N   THR B 137       3.797  -4.695  -7.833  1.00 92.46           N  
ATOM   3701  H   THR B 137       3.474  -5.204  -8.644  1.00 92.46           H  
ATOM   3702  CA  THR B 137       5.042  -3.925  -7.944  1.00 92.46           C  
ATOM   3703  HA  THR B 137       5.157  -3.340  -7.031  1.00 92.46           H  
ATOM   3704  C   THR B 137       5.019  -2.934  -9.100  1.00 92.46           C  
ATOM   3705  CB  THR B 137       6.292  -4.808  -8.047  1.00 92.46           C  
ATOM   3706  HB  THR B 137       7.128  -4.164  -8.317  1.00 92.46           H  
ATOM   3707  O   THR B 137       4.519  -3.219 -10.187  1.00 92.46           O  
ATOM   3708  CG2 THR B 137       6.624  -5.499  -6.729  1.00 92.46           C  
ATOM   3709 HG21 THR B 137       7.492  -6.144  -6.861  1.00 92.46           H  
ATOM   3710 HG22 THR B 137       6.854  -4.745  -5.976  1.00 92.46           H  
ATOM   3711 HG23 THR B 137       5.771  -6.091  -6.399  1.00 92.46           H  
ATOM   3712  OG1 THR B 137       6.184  -5.796  -9.042  1.00 92.46           O  
ATOM   3713  HG1 THR B 137       5.547  -6.449  -8.743  1.00 92.46           H  
ATOM   3714  N   SER B 138       5.597  -1.755  -8.892  1.00 87.92           N  
ATOM   3715  H   SER B 138       5.951  -1.548  -7.969  1.00 87.92           H  
ATOM   3716  CA  SER B 138       5.870  -0.781  -9.949  1.00 87.92           C  
ATOM   3717  HA  SER B 138       6.029  -1.314 -10.887  1.00 87.92           H  
ATOM   3718  C   SER B 138       7.134   0.013  -9.634  1.00 87.92           C  
ATOM   3719  CB  SER B 138       4.683   0.167 -10.138  1.00 87.92           C  
ATOM   3720  HB2 SER B 138       3.768  -0.413 -10.252  1.00 87.92           H  
ATOM   3721  HB3 SER B 138       4.831   0.758 -11.042  1.00 87.92           H  
ATOM   3722  O   SER B 138       7.513   0.155  -8.475  1.00 87.92           O  
ATOM   3723  OG  SER B 138       4.583   1.039  -9.033  1.00 87.92           O  
ATOM   3724  HG  SER B 138       4.409   0.505  -8.254  1.00 87.92           H  
ATOM   3725  N   LEU B 139       7.766   0.575 -10.663  1.00 82.12           N  
ATOM   3726  H   LEU B 139       7.420   0.413 -11.597  1.00 82.12           H  
ATOM   3727  CA  LEU B 139       8.968   1.404 -10.499  1.00 82.12           C  
ATOM   3728  HA  LEU B 139       9.737   0.841  -9.969  1.00 82.12           H  
ATOM   3729  C   LEU B 139       8.703   2.674  -9.684  1.00 82.12           C  
ATOM   3730  CB  LEU B 139       9.468   1.822 -11.888  1.00 82.12           C  
ATOM   3731  HB2 LEU B 139       8.663   2.378 -12.370  1.00 82.12           H  
ATOM   3732  HB3 LEU B 139      10.310   2.505 -11.773  1.00 82.12           H  
ATOM   3733  O   LEU B 139       9.579   3.155  -8.973  1.00 82.12           O  
ATOM   3734  CG  LEU B 139       9.899   0.655 -12.784  1.00 82.12           C  
ATOM   3735  HG  LEU B 139       9.135  -0.122 -12.758  1.00 82.12           H  
ATOM   3736  CD1 LEU B 139       9.991   1.163 -14.226  1.00 82.12           C  
ATOM   3737 HD11 LEU B 139       9.215   1.901 -14.428  1.00 82.12           H  
ATOM   3738 HD12 LEU B 139      10.963   1.618 -14.413  1.00 82.12           H  
ATOM   3739 HD13 LEU B 139       9.803   0.333 -14.907  1.00 82.12           H  
ATOM   3740  CD2 LEU B 139      11.229   0.068 -12.300  1.00 82.12           C  
ATOM   3741 HD21 LEU B 139      11.454  -0.854 -12.837  1.00 82.12           H  
ATOM   3742 HD22 LEU B 139      12.036   0.787 -12.440  1.00 82.12           H  
ATOM   3743 HD23 LEU B 139      11.166  -0.178 -11.240  1.00 82.12           H  
ATOM   3744  N   ASN B 140       7.496   3.225  -9.809  1.00 78.44           N  
ATOM   3745  H   ASN B 140       6.818   2.767 -10.402  1.00 78.44           H  
ATOM   3746  CA  ASN B 140       7.163   4.520  -9.232  1.00 78.44           C  
ATOM   3747  HA  ASN B 140       8.076   5.100  -9.097  1.00 78.44           H  
ATOM   3748  C   ASN B 140       6.533   4.391  -7.840  1.00 78.44           C  
ATOM   3749  CB  ASN B 140       6.275   5.287 -10.224  1.00 78.44           C  
ATOM   3750  HB2 ASN B 140       5.910   6.196  -9.746  1.00 78.44           H  
ATOM   3751  HB3 ASN B 140       5.415   4.674 -10.496  1.00 78.44           H  
ATOM   3752  O   ASN B 140       6.750   5.271  -7.017  1.00 78.44           O  
ATOM   3753  CG  ASN B 140       6.978   5.690 -11.506  1.00 78.44           C  
ATOM   3754  ND2 ASN B 140       6.219   6.092 -12.498  1.00 78.44           N  
ATOM   3755 HD21 ASN B 140       6.690   6.390 -13.340  1.00 78.44           H  
ATOM   3756 HD22 ASN B 140       5.224   6.193 -12.362  1.00 78.44           H  
ATOM   3757  OD1 ASN B 140       8.188   5.640 -11.655  1.00 78.44           O  
ATOM   3758  N   HIS B 141       5.810   3.303  -7.551  1.00 80.78           N  
ATOM   3759  H   HIS B 141       5.660   2.616  -8.276  1.00 80.78           H  
ATOM   3760  CA  HIS B 141       5.052   3.128  -6.298  1.00 80.78           C  
ATOM   3761  HA  HIS B 141       5.238   3.994  -5.663  1.00 80.78           H  
ATOM   3762  C   HIS B 141       5.529   1.933  -5.474  1.00 80.78           C  
ATOM   3763  CB  HIS B 141       3.537   3.122  -6.571  1.00 80.78           C  
ATOM   3764  HB2 HIS B 141       3.259   2.309  -7.242  1.00 80.78           H  
ATOM   3765  HB3 HIS B 141       2.994   2.998  -5.634  1.00 80.78           H  
ATOM   3766  O   HIS B 141       4.859   1.524  -4.531  1.00 80.78           O  
ATOM   3767  CG  HIS B 141       3.152   4.437  -7.175  1.00 80.78           C  
ATOM   3768  CD2 HIS B 141       3.449   4.826  -8.446  1.00 80.78           C  
ATOM   3769  HD2 HIS B 141       3.812   4.170  -9.223  1.00 80.78           H  
ATOM   3770  ND1 HIS B 141       2.759   5.558  -6.493  1.00 80.78           N  
ATOM   3771  HD1 HIS B 141       2.048   5.583  -5.776  1.00 80.78           H  
ATOM   3772  CE1 HIS B 141       2.859   6.602  -7.324  1.00 80.78           C  
ATOM   3773  HE1 HIS B 141       2.500   7.595  -7.097  1.00 80.78           H  
ATOM   3774  NE2 HIS B 141       3.315   6.211  -8.524  1.00 80.78           N  
ATOM   3775  N   GLY B 142       6.682   1.367  -5.840  1.00 87.85           N  
ATOM   3776  H   GLY B 142       7.151   1.709  -6.666  1.00 87.85           H  
ATOM   3777  CA  GLY B 142       7.299   0.258  -5.133  1.00 87.85           C  
ATOM   3778  HA2 GLY B 142       8.215  -0.039  -5.644  1.00 87.85           H  
ATOM   3779  HA3 GLY B 142       7.559   0.576  -4.123  1.00 87.85           H  
ATOM   3780  C   GLY B 142       6.381  -0.954  -5.056  1.00 87.85           C  
ATOM   3781  O   GLY B 142       5.789  -1.358  -6.058  1.00 87.85           O  
ATOM   3782  N   SER B 143       6.286  -1.535  -3.864  1.00 90.98           N  
ATOM   3783  H   SER B 143       6.767  -1.102  -3.088  1.00 90.98           H  
ATOM   3784  CA  SER B 143       5.549  -2.760  -3.581  1.00 90.98           C  
ATOM   3785  HA  SER B 143       5.193  -3.168  -4.527  1.00 90.98           H  
ATOM   3786  C   SER B 143       4.323  -2.511  -2.705  1.00 90.98           C  
ATOM   3787  CB  SER B 143       6.463  -3.827  -2.970  1.00 90.98           C  
ATOM   3788  HB2 SER B 143       5.853  -4.665  -2.633  1.00 90.98           H  
ATOM   3789  HB3 SER B 143       7.158  -4.183  -3.731  1.00 90.98           H  
ATOM   3790  O   SER B 143       4.302  -1.650  -1.826  1.00 90.98           O  
ATOM   3791  OG  SER B 143       7.205  -3.334  -1.876  1.00 90.98           O  
ATOM   3792  HG  SER B 143       7.903  -2.773  -2.223  1.00 90.98           H  
ATOM   3793  N   THR B 144       3.269  -3.275  -2.958  1.00 94.95           N  
ATOM   3794  H   THR B 144       3.309  -3.887  -3.760  1.00 94.95           H  
ATOM   3795  CA  THR B 144       2.045  -3.308  -2.155  1.00 94.95           C  
ATOM   3796  HA  THR B 144       2.263  -3.042  -1.121  1.00 94.95           H  
ATOM   3797  C   THR B 144       1.491  -4.723  -2.193  1.00 94.95           C  
ATOM   3798  CB  THR B 144       1.004  -2.333  -2.724  1.00 94.95           C  
ATOM   3799  HB  THR B 144       0.789  -2.612  -3.756  1.00 94.95           H  
ATOM   3800  O   THR B 144       1.371  -5.308  -3.266  1.00 94.95           O  
ATOM   3801  CG2 THR B 144      -0.309  -2.290  -1.946  1.00 94.95           C  
ATOM   3802 HG21 THR B 144      -0.989  -1.587  -2.428  1.00 94.95           H  
ATOM   3803 HG22 THR B 144      -0.780  -3.273  -1.929  1.00 94.95           H  
ATOM   3804 HG23 THR B 144      -0.117  -1.954  -0.927  1.00 94.95           H  
ATOM   3805  OG1 THR B 144       1.507  -1.017  -2.713  1.00 94.95           O  
ATOM   3806  HG1 THR B 144       2.432  -1.067  -2.460  1.00 94.95           H  
ATOM   3807  N   VAL B 145       1.119  -5.273  -1.048  1.00 96.58           N  
ATOM   3808  H   VAL B 145       1.287  -4.767  -0.191  1.00 96.58           H  
ATOM   3809  CA  VAL B 145       0.386  -6.533  -0.957  1.00 96.58           C  
ATOM   3810  HA  VAL B 145       0.606  -7.127  -1.844  1.00 96.58           H  
ATOM   3811  C   VAL B 145      -1.114  -6.257  -0.944  1.00 96.58           C  
ATOM   3812  CB  VAL B 145       0.855  -7.352   0.255  1.00 96.58           C  
ATOM   3813  HB  VAL B 145       0.867  -6.719   1.142  1.00 96.58           H  
ATOM   3814  O   VAL B 145      -1.600  -5.436  -0.163  1.00 96.58           O  
ATOM   3815  CG1 VAL B 145      -0.048  -8.559   0.533  1.00 96.58           C  
ATOM   3816 HG11 VAL B 145       0.343  -9.118   1.384  1.00 96.58           H  
ATOM   3817 HG12 VAL B 145      -1.049  -8.226   0.804  1.00 96.58           H  
ATOM   3818 HG13 VAL B 145      -0.105  -9.205  -0.343  1.00 96.58           H  
ATOM   3819  CG2 VAL B 145       2.273  -7.882  -0.008  1.00 96.58           C  
ATOM   3820 HG21 VAL B 145       2.647  -8.393   0.879  1.00 96.58           H  
ATOM   3821 HG22 VAL B 145       2.257  -8.575  -0.849  1.00 96.58           H  
ATOM   3822 HG23 VAL B 145       2.946  -7.060  -0.256  1.00 96.58           H  
ATOM   3823  N   LEU B 146      -1.842  -6.967  -1.804  1.00 96.96           N  
ATOM   3824  H   LEU B 146      -1.346  -7.620  -2.394  1.00 96.96           H  
ATOM   3825  CA  LEU B 146      -3.281  -7.165  -1.672  1.00 96.96           C  
ATOM   3826  HA  LEU B 146      -3.707  -6.371  -1.059  1.00 96.96           H  
ATOM   3827  C   LEU B 146      -3.526  -8.492  -0.962  1.00 96.96           C  
ATOM   3828  CB  LEU B 146      -3.972  -7.164  -3.043  1.00 96.96           C  
ATOM   3829  HB2 LEU B 146      -3.592  -8.003  -3.626  1.00 96.96           H  
ATOM   3830  HB3 LEU B 146      -5.034  -7.338  -2.872  1.00 96.96           H  
ATOM   3831  O   LEU B 146      -2.887  -9.493  -1.293  1.00 96.96           O  
ATOM   3832  CG  LEU B 146      -3.820  -5.882  -3.873  1.00 96.96           C  
ATOM   3833  HG  LEU B 146      -2.773  -5.745  -4.143  1.00 96.96           H  
ATOM   3834  CD1 LEU B 146      -4.646  -6.009  -5.155  1.00 96.96           C  
ATOM   3835 HD11 LEU B 146      -4.345  -6.904  -5.700  1.00 96.96           H  
ATOM   3836 HD12 LEU B 146      -4.482  -5.137  -5.789  1.00 96.96           H  
ATOM   3837 HD13 LEU B 146      -5.705  -6.088  -4.911  1.00 96.96           H  
ATOM   3838  CD2 LEU B 146      -4.277  -4.635  -3.120  1.00 96.96           C  
ATOM   3839 HD21 LEU B 146      -4.262  -3.772  -3.785  1.00 96.96           H  
ATOM   3840 HD22 LEU B 146      -3.588  -4.450  -2.297  1.00 96.96           H  
ATOM   3841 HD23 LEU B 146      -5.284  -4.782  -2.729  1.00 96.96           H  
ATOM   3842  N   PHE B 147      -4.466  -8.506  -0.027  1.00 95.64           N  
ATOM   3843  H   PHE B 147      -4.954  -7.647   0.185  1.00 95.64           H  
ATOM   3844  CA  PHE B 147      -4.793  -9.678   0.779  1.00 95.64           C  
ATOM   3845  HA  PHE B 147      -4.249 -10.538   0.389  1.00 95.64           H  
ATOM   3846  C   PHE B 147      -6.289 -10.003   0.706  1.00 95.64           C  
ATOM   3847  CB  PHE B 147      -4.306  -9.432   2.210  1.00 95.64           C  
ATOM   3848  HB2 PHE B 147      -3.285  -9.055   2.164  1.00 95.64           H  
ATOM   3849  HB3 PHE B 147      -4.925  -8.670   2.684  1.00 95.64           H  
ATOM   3850  O   PHE B 147      -7.095  -9.101   0.524  1.00 95.64           O  
ATOM   3851  CG  PHE B 147      -4.297 -10.686   3.049  1.00 95.64           C  
ATOM   3852  CD1 PHE B 147      -5.390 -10.997   3.877  1.00 95.64           C  
ATOM   3853  HD1 PHE B 147      -6.224 -10.316   3.967  1.00 95.64           H  
ATOM   3854  CD2 PHE B 147      -3.213 -11.577   2.947  1.00 95.64           C  
ATOM   3855  HD2 PHE B 147      -2.373 -11.326   2.317  1.00 95.64           H  
ATOM   3856  CE1 PHE B 147      -5.420 -12.221   4.561  1.00 95.64           C  
ATOM   3857  HE1 PHE B 147      -6.276 -12.462   5.174  1.00 95.64           H  
ATOM   3858  CE2 PHE B 147      -3.242 -12.803   3.634  1.00 95.64           C  
ATOM   3859  HE2 PHE B 147      -2.419 -13.496   3.544  1.00 95.64           H  
ATOM   3860  CZ  PHE B 147      -4.362 -13.132   4.417  1.00 95.64           C  
ATOM   3861  HZ  PHE B 147      -4.427 -14.096   4.900  1.00 95.64           H  
ATOM   3862  N   SER B 148      -6.687 -11.265   0.842  1.00 93.76           N  
ATOM   3863  H   SER B 148      -5.983 -11.980   0.954  1.00 93.76           H  
ATOM   3864  CA  SER B 148      -8.100 -11.668   0.904  1.00 93.76           C  
ATOM   3865  HA  SER B 148      -8.732 -10.782   0.974  1.00 93.76           H  
ATOM   3866  C   SER B 148      -8.369 -12.529   2.137  1.00 93.76           C  
ATOM   3867  CB  SER B 148      -8.514 -12.419  -0.364  1.00 93.76           C  
ATOM   3868  HB2 SER B 148      -8.204 -11.862  -1.249  1.00 93.76           H  
ATOM   3869  HB3 SER B 148      -9.600 -12.516  -0.372  1.00 93.76           H  
ATOM   3870  O   SER B 148      -7.586 -13.442   2.421  1.00 93.76           O  
ATOM   3871  OG  SER B 148      -7.942 -13.712  -0.374  1.00 93.76           O  
ATOM   3872  HG  SER B 148      -7.838 -13.973   0.544  1.00 93.76           H  
ATOM   3873  N   ASN B 149      -9.496 -12.310   2.814  1.00 82.31           N  
ATOM   3874  H   ASN B 149     -10.132 -11.599   2.481  1.00 82.31           H  
ATOM   3875  CA  ASN B 149      -9.896 -13.097   3.990  1.00 82.31           C  
ATOM   3876  HA  ASN B 149      -8.992 -13.352   4.543  1.00 82.31           H  
ATOM   3877  C   ASN B 149     -10.513 -14.454   3.632  1.00 82.31           C  
ATOM   3878  CB  ASN B 149     -10.766 -12.229   4.923  1.00 82.31           C  
ATOM   3879  HB2 ASN B 149     -11.581 -11.789   4.349  1.00 82.31           H  
ATOM   3880  HB3 ASN B 149     -11.196 -12.866   5.696  1.00 82.31           H  
ATOM   3881  O   ASN B 149     -11.286 -14.531   2.656  1.00 82.31           O  
ATOM   3882  CG  ASN B 149      -9.975 -11.135   5.627  1.00 82.31           C  
ATOM   3883  ND2 ASN B 149     -10.642 -10.100   6.073  1.00 82.31           N  
ATOM   3884 HD21 ASN B 149     -11.637 -10.036   5.914  1.00 82.31           H  
ATOM   3885 HD22 ASN B 149     -10.069  -9.294   6.281  1.00 82.31           H  
ATOM   3886  OD1 ASN B 149      -8.767 -11.193   5.790  1.00 82.31           O  
ATOM   3887  OXT ASN B 149     -10.135 -15.433   4.323  1.00 82.31           O  
TER    3888      ASN B 149                                                       
END   
