# Supplementary material for: Vibrio cholerae’s ToxRS bile sensing system
Source: eLife. 2023 Sep 28;12:e88721. doi: 10.7554/eLife.88721 (PMC10624426; doi:10.7554/eLife.88721)
Supplement: Figure 10—source data 1. [file elife-88721-fig10-data1.zip › Vibrio_structures/diabolicus_00.pdb]

ATOM      1  N   ALA A   1      12.420  17.024   3.279  1.00 78.32           N  
ATOM      2  H   ALA A   1      12.600  17.997   3.478  1.00 78.32           H  
ATOM      3  H2  ALA A   1      11.776  16.924   2.508  1.00 78.32           H  
ATOM      4  H3  ALA A   1      12.027  16.528   4.067  1.00 78.32           H  
ATOM      5  CA  ALA A   1      13.665  16.344   2.921  1.00 78.32           C  
ATOM      6  HA  ALA A   1      14.049  16.733   1.978  1.00 78.32           H  
ATOM      7  C   ALA A   1      13.245  14.920   2.710  1.00 78.32           C  
ATOM      8  CB  ALA A   1      14.747  16.474   4.002  1.00 78.32           C  
ATOM      9  HB1 ALA A   1      15.630  15.914   3.695  1.00 78.32           H  
ATOM     10  HB2 ALA A   1      14.388  16.067   4.948  1.00 78.32           H  
ATOM     11  HB3 ALA A   1      15.022  17.520   4.133  1.00 78.32           H  
ATOM     12  O   ALA A   1      12.473  14.429   3.531  1.00 78.32           O  
ATOM     13  N   GLU A   2      13.638  14.359   1.580  1.00 88.64           N  
ATOM     14  H   GLU A   2      14.265  14.821   0.937  1.00 88.64           H  
ATOM     15  CA  GLU A   2      13.375  12.963   1.267  1.00 88.64           C  
ATOM     16  HA  GLU A   2      12.305  12.763   1.310  1.00 88.64           H  
ATOM     17  C   GLU A   2      14.063  12.071   2.300  1.00 88.64           C  
ATOM     18  CB  GLU A   2      13.833  12.676  -0.166  1.00 88.64           C  
ATOM     19  HB2 GLU A   2      13.788  11.604  -0.358  1.00 88.64           H  
ATOM     20  HB3 GLU A   2      14.862  13.019  -0.273  1.00 88.64           H  
ATOM     21  O   GLU A   2      15.080  12.440   2.903  1.00 88.64           O  
ATOM     22  CG  GLU A   2      12.908  13.408  -1.155  1.00 88.64           C  
ATOM     23  HG2 GLU A   2      11.928  12.932  -1.133  1.00 88.64           H  
ATOM     24  HG3 GLU A   2      12.769  14.438  -0.826  1.00 88.64           H  
ATOM     25  CD  GLU A   2      13.442  13.456  -2.590  1.00 88.64           C  
ATOM     26  OE1 GLU A   2      12.747  14.118  -3.395  1.00 88.64           O  
ATOM     27  OE2 GLU A   2      14.584  13.001  -2.814  1.00 88.64           O  
ATOM     28  N   SER A   3      13.441  10.933   2.564  1.00 93.87           N  
ATOM     29  H   SER A   3      12.661  10.681   1.974  1.00 93.87           H  
ATOM     30  CA  SER A   3      13.982   9.897   3.424  1.00 93.87           C  
ATOM     31  HA  SER A   3      14.364  10.351   4.338  1.00 93.87           H  
ATOM     32  C   SER A   3      15.131   9.176   2.733  1.00 93.87           C  
ATOM     33  CB  SER A   3      12.888   8.900   3.787  1.00 93.87           C  
ATOM     34  HB2 SER A   3      13.345   7.965   4.112  1.00 93.87           H  
ATOM     35  HB3 SER A   3      12.268   8.694   2.915  1.00 93.87           H  
ATOM     36  O   SER A   3      15.285   9.208   1.517  1.00 93.87           O  
ATOM     37  OG  SER A   3      12.103   9.403   4.847  1.00 93.87           O  
ATOM     38  HG  SER A   3      11.841   8.625   5.346  1.00 93.87           H  
ATOM     39  N   GLN A   4      15.952   8.496   3.529  1.00 95.06           N  
ATOM     40  H   GLN A   4      15.755   8.446   4.518  1.00 95.06           H  
ATOM     41  CA  GLN A   4      17.062   7.724   2.993  1.00 95.06           C  
ATOM     42  HA  GLN A   4      17.397   8.190   2.066  1.00 95.06           H  
ATOM     43  C   GLN A   4      16.625   6.300   2.654  1.00 95.06           C  
ATOM     44  CB  GLN A   4      18.252   7.746   3.952  1.00 95.06           C  
ATOM     45  HB2 GLN A   4      17.955   7.351   4.923  1.00 95.06           H  
ATOM     46  HB3 GLN A   4      19.036   7.115   3.534  1.00 95.06           H  
ATOM     47  O   GLN A   4      16.110   5.561   3.502  1.00 95.06           O  
ATOM     48  CG  GLN A   4      18.822   9.162   4.112  1.00 95.06           C  
ATOM     49  HG2 GLN A   4      19.040   9.568   3.124  1.00 95.06           H  
ATOM     50  HG3 GLN A   4      18.091   9.810   4.595  1.00 95.06           H  
ATOM     51  CD  GLN A   4      20.101   9.178   4.938  1.00 95.06           C  
ATOM     52  NE2 GLN A   4      20.956  10.156   4.741  1.00 95.06           N  
ATOM     53 HE21 GLN A   4      20.789  10.841   4.018  1.00 95.06           H  
ATOM     54 HE22 GLN A   4      21.809  10.108   5.280  1.00 95.06           H  
ATOM     55  OE1 GLN A   4      20.359   8.333   5.779  1.00 95.06           O  
ATOM     56  N   PHE A   5      16.935   5.906   1.426  1.00 97.42           N  
ATOM     57  H   PHE A   5      17.338   6.582   0.793  1.00 97.42           H  
ATOM     58  CA  PHE A   5      16.787   4.556   0.905  1.00 97.42           C  
ATOM     59  HA  PHE A   5      16.421   3.896   1.691  1.00 97.42           H  
ATOM     60  C   PHE A   5      18.153   4.035   0.452  1.00 97.42           C  
ATOM     61  CB  PHE A   5      15.751   4.559  -0.225  1.00 97.42           C  
ATOM     62  HB2 PHE A   5      15.670   3.547  -0.622  1.00 97.42           H  
ATOM     63  HB3 PHE A   5      16.096   5.205  -1.032  1.00 97.42           H  
ATOM     64  O   PHE A   5      19.072   4.808   0.182  1.00 97.42           O  
ATOM     65  CG  PHE A   5      14.376   5.019   0.223  1.00 97.42           C  
ATOM     66  CD1 PHE A   5      13.439   4.080   0.689  1.00 97.42           C  
ATOM     67  HD1 PHE A   5      13.678   3.027   0.675  1.00 97.42           H  
ATOM     68  CD2 PHE A   5      14.033   6.384   0.188  1.00 97.42           C  
ATOM     69  HD2 PHE A   5      14.728   7.113  -0.202  1.00 97.42           H  
ATOM     70  CE1 PHE A   5      12.177   4.505   1.135  1.00 97.42           C  
ATOM     71  HE1 PHE A   5      11.453   3.779   1.474  1.00 97.42           H  
ATOM     72  CE2 PHE A   5      12.766   6.808   0.623  1.00 97.42           C  
ATOM     73  HE2 PHE A   5      12.500   7.852   0.551  1.00 97.42           H  
ATOM     74  CZ  PHE A   5      11.836   5.866   1.094  1.00 97.42           C  
ATOM     75  HZ  PHE A   5      10.844   6.184   1.382  1.00 97.42           H  
ATOM     76  N   ARG A   6      18.302   2.713   0.392  1.00 97.54           N  
ATOM     77  H   ARG A   6      17.497   2.144   0.611  1.00 97.54           H  
ATOM     78  CA  ARG A   6      19.476   2.045  -0.177  1.00 97.54           C  
ATOM     79  HA  ARG A   6      20.146   2.802  -0.584  1.00 97.54           H  
ATOM     80  C   ARG A   6      19.041   1.177  -1.349  1.00 97.54           C  
ATOM     81  CB  ARG A   6      20.253   1.271   0.905  1.00 97.54           C  
ATOM     82  HB2 ARG A   6      20.560   1.975   1.678  1.00 97.54           H  
ATOM     83  HB3 ARG A   6      21.154   0.855   0.454  1.00 97.54           H  
ATOM     84  O   ARG A   6      18.033   0.480  -1.244  1.00 97.54           O  
ATOM     85  CG  ARG A   6      19.453   0.129   1.554  1.00 97.54           C  
ATOM     86  HG2 ARG A   6      18.520   0.522   1.960  1.00 97.54           H  
ATOM     87  HG3 ARG A   6      19.226  -0.623   0.798  1.00 97.54           H  
ATOM     88  CD  ARG A   6      20.237  -0.540   2.690  1.00 97.54           C  
ATOM     89  HD2 ARG A   6      21.173  -0.940   2.298  1.00 97.54           H  
ATOM     90  HD3 ARG A   6      20.484   0.215   3.436  1.00 97.54           H  
ATOM     91  NE  ARG A   6      19.454  -1.610   3.344  1.00 97.54           N  
ATOM     92  HE  ARG A   6      18.957  -1.352   4.186  1.00 97.54           H  
ATOM     93  NH1 ARG A   6      19.914  -3.300   1.861  1.00 97.54           N  
ATOM     94 HH11 ARG A   6      19.724  -4.223   1.498  1.00 97.54           H  
ATOM     95 HH12 ARG A   6      20.445  -2.646   1.302  1.00 97.54           H  
ATOM     96  NH2 ARG A   6      18.516  -3.677   3.565  1.00 97.54           N  
ATOM     97 HH21 ARG A   6      18.005  -3.370   4.381  1.00 97.54           H  
ATOM     98 HH22 ARG A   6      18.266  -4.569   3.162  1.00 97.54           H  
ATOM     99  CZ  ARG A   6      19.301  -2.854   2.924  1.00 97.54           C  
ATOM    100  N   GLN A   7      19.815   1.198  -2.425  1.00 97.71           N  
ATOM    101  H   GLN A   7      20.610   1.819  -2.455  1.00 97.71           H  
ATOM    102  CA  GLN A   7      19.606   0.314  -3.564  1.00 97.71           C  
ATOM    103  HA  GLN A   7      18.538   0.282  -3.782  1.00 97.71           H  
ATOM    104  C   GLN A   7      20.078  -1.105  -3.219  1.00 97.71           C  
ATOM    105  CB  GLN A   7      20.315   0.906  -4.789  1.00 97.71           C  
ATOM    106  HB2 GLN A   7      20.057   1.963  -4.857  1.00 97.71           H  
ATOM    107  HB3 GLN A   7      21.395   0.827  -4.660  1.00 97.71           H  
ATOM    108  O   GLN A   7      21.113  -1.286  -2.573  1.00 97.71           O  
ATOM    109  CG  GLN A   7      19.908   0.225  -6.105  1.00 97.71           C  
ATOM    110  HG2 GLN A   7      18.823   0.241  -6.205  1.00 97.71           H  
ATOM    111  HG3 GLN A   7      20.240  -0.813  -6.092  1.00 97.71           H  
ATOM    112  CD  GLN A   7      20.506   0.911  -7.333  1.00 97.71           C  
ATOM    113  NE2 GLN A   7      20.438   0.274  -8.479  1.00 97.71           N  
ATOM    114 HE21 GLN A   7      19.904  -0.580  -8.556  1.00 97.71           H  
ATOM    115 HE22 GLN A   7      20.754   0.736  -9.320  1.00 97.71           H  
ATOM    116  OE1 GLN A   7      21.050   2.001  -7.263  1.00 97.71           O  
ATOM    117  N   VAL A   8      19.306  -2.113  -3.616  1.00 97.25           N  
ATOM    118  H   VAL A   8      18.438  -1.873  -4.074  1.00 97.25           H  
ATOM    119  CA  VAL A   8      19.615  -3.544  -3.429  1.00 97.25           C  
ATOM    120  HA  VAL A   8      20.593  -3.638  -2.957  1.00 97.25           H  
ATOM    121  C   VAL A   8      19.735  -4.309  -4.743  1.00 97.25           C  
ATOM    122  CB  VAL A   8      18.591  -4.237  -2.514  1.00 97.25           C  
ATOM    123  HB  VAL A   8      18.836  -5.298  -2.459  1.00 97.25           H  
ATOM    124  O   VAL A   8      20.211  -5.440  -4.739  1.00 97.25           O  
ATOM    125  CG1 VAL A   8      18.689  -3.679  -1.094  1.00 97.25           C  
ATOM    126 HG11 VAL A   8      17.990  -4.209  -0.447  1.00 97.25           H  
ATOM    127 HG12 VAL A   8      19.711  -3.823  -0.744  1.00 97.25           H  
ATOM    128 HG13 VAL A   8      18.454  -2.615  -1.101  1.00 97.25           H  
ATOM    129  CG2 VAL A   8      17.146  -4.110  -3.004  1.00 97.25           C  
ATOM    130 HG21 VAL A   8      17.071  -4.440  -4.041  1.00 97.25           H  
ATOM    131 HG22 VAL A   8      16.801  -3.080  -2.926  1.00 97.25           H  
ATOM    132 HG23 VAL A   8      16.501  -4.747  -2.400  1.00 97.25           H  
ATOM    133  N   GLY A   9      19.330  -3.695  -5.852  1.00 97.04           N  
ATOM    134  H   GLY A   9      18.933  -2.769  -5.781  1.00 97.04           H  
ATOM    135  CA  GLY A   9      19.400  -4.258  -7.192  1.00 97.04           C  
ATOM    136  HA2 GLY A   9      20.425  -4.552  -7.418  1.00 97.04           H  
ATOM    137  HA3 GLY A   9      18.764  -5.142  -7.254  1.00 97.04           H  
ATOM    138  C   GLY A   9      18.937  -3.249  -8.237  1.00 97.04           C  
ATOM    139  O   GLY A   9      18.568  -2.120  -7.910  1.00 97.04           O  
ATOM    140  N   GLU A  10      18.967  -3.660  -9.495  1.00 97.87           N  
ATOM    141  H   GLU A  10      19.283  -4.594  -9.712  1.00 97.87           H  
ATOM    142  CA  GLU A  10      18.441  -2.905 -10.629  1.00 97.87           C  
ATOM    143  HA  GLU A  10      17.566  -2.333 -10.320  1.00 97.87           H  
ATOM    144  C   GLU A  10      18.039  -3.896 -11.712  1.00 97.87           C  
ATOM    145  CB  GLU A  10      19.508  -1.947 -11.164  1.00 97.87           C  
ATOM    146  HB2 GLU A  10      19.925  -1.402 -10.317  1.00 97.87           H  
ATOM    147  HB3 GLU A  10      20.316  -2.512 -11.629  1.00 97.87           H  
ATOM    148  O   GLU A  10      18.833  -4.765 -12.074  1.00 97.87           O  
ATOM    149  CG  GLU A  10      18.935  -0.944 -12.173  1.00 97.87           C  
ATOM    150  HG2 GLU A  10      18.537  -1.483 -13.032  1.00 97.87           H  
ATOM    151  HG3 GLU A  10      18.116  -0.397 -11.706  1.00 97.87           H  
ATOM    152  CD  GLU A  10      20.010   0.051 -12.623  1.00 97.87           C  
ATOM    153  OE1 GLU A  10      20.105   0.275 -13.849  1.00 97.87           O  
ATOM    154  OE2 GLU A  10      20.734   0.560 -11.732  1.00 97.87           O  
ATOM    155  N   TYR A  11      16.813  -3.776 -12.208  1.00 96.21           N  
ATOM    156  H   TYR A  11      16.221  -3.024 -11.885  1.00 96.21           H  
ATOM    157  CA  TYR A  11      16.266  -4.675 -13.219  1.00 96.21           C  
ATOM    158  HA  TYR A  11      17.078  -5.195 -13.728  1.00 96.21           H  
ATOM    159  C   TYR A  11      15.506  -3.840 -14.244  1.00 96.21           C  
ATOM    160  CB  TYR A  11      15.365  -5.726 -12.554  1.00 96.21           C  
ATOM    161  HB2 TYR A  11      14.479  -5.230 -12.157  1.00 96.21           H  
ATOM    162  HB3 TYR A  11      15.029  -6.432 -13.313  1.00 96.21           H  
ATOM    163  O   TYR A  11      14.724  -2.975 -13.862  1.00 96.21           O  
ATOM    164  CG  TYR A  11      16.037  -6.503 -11.433  1.00 96.21           C  
ATOM    165  CD1 TYR A  11      16.966  -7.515 -11.731  1.00 96.21           C  
ATOM    166  HD1 TYR A  11      17.190  -7.766 -12.757  1.00 96.21           H  
ATOM    167  CD2 TYR A  11      15.740  -6.202 -10.090  1.00 96.21           C  
ATOM    168  HD2 TYR A  11      15.037  -5.411  -9.873  1.00 96.21           H  
ATOM    169  CE1 TYR A  11      17.578  -8.242 -10.695  1.00 96.21           C  
ATOM    170  HE1 TYR A  11      18.248  -9.051 -10.945  1.00 96.21           H  
ATOM    171  CE2 TYR A  11      16.353  -6.922  -9.044  1.00 96.21           C  
ATOM    172  HE2 TYR A  11      16.116  -6.714  -8.011  1.00 96.21           H  
ATOM    173  OH  TYR A  11      17.835  -8.682  -8.361  1.00 96.21           O  
ATOM    174  HH  TYR A  11      18.288  -9.427  -8.763  1.00 96.21           H  
ATOM    175  CZ  TYR A  11      17.265  -7.951  -9.351  1.00 96.21           C  
ATOM    176  N   GLN A  12      15.746  -4.057 -15.540  1.00 93.41           N  
ATOM    177  H   GLN A  12      16.371  -4.809 -15.794  1.00 93.41           H  
ATOM    178  CA  GLN A  12      15.143  -3.259 -16.621  1.00 93.41           C  
ATOM    179  HA  GLN A  12      15.664  -3.524 -17.542  1.00 93.41           H  
ATOM    180  C   GLN A  12      15.356  -1.733 -16.476  1.00 93.41           C  
ATOM    181  CB  GLN A  12      13.654  -3.631 -16.796  1.00 93.41           C  
ATOM    182  HB2 GLN A  12      13.114  -3.347 -15.893  1.00 93.41           H  
ATOM    183  HB3 GLN A  12      13.234  -3.051 -17.618  1.00 93.41           H  
ATOM    184  O   GLN A  12      14.471  -0.949 -16.808  1.00 93.41           O  
ATOM    185  CG  GLN A  12      13.367  -5.113 -17.077  1.00 93.41           C  
ATOM    186  HG2 GLN A  12      13.861  -5.753 -16.346  1.00 93.41           H  
ATOM    187  HG3 GLN A  12      12.293  -5.261 -16.966  1.00 93.41           H  
ATOM    188  CD  GLN A  12      13.763  -5.558 -18.483  1.00 93.41           C  
ATOM    189  NE2 GLN A  12      13.082  -6.536 -19.035  1.00 93.41           N  
ATOM    190 HE21 GLN A  12      13.434  -6.862 -19.924  1.00 93.41           H  
ATOM    191 HE22 GLN A  12      12.407  -7.050 -18.487  1.00 93.41           H  
ATOM    192  OE1 GLN A  12      14.680  -5.061 -19.117  1.00 93.41           O  
ATOM    193  N   ASN A  13      16.529  -1.307 -15.986  1.00 93.78           N  
ATOM    194  H   ASN A  13      17.229  -2.000 -15.765  1.00 93.78           H  
ATOM    195  CA  ASN A  13      16.861   0.090 -15.644  1.00 93.78           C  
ATOM    196  HA  ASN A  13      17.872   0.082 -15.236  1.00 93.78           H  
ATOM    197  C   ASN A  13      15.985   0.702 -14.533  1.00 93.78           C  
ATOM    198  CB  ASN A  13      16.897   0.981 -16.899  1.00 93.78           C  
ATOM    199  HB2 ASN A  13      15.877   1.150 -17.244  1.00 93.78           H  
ATOM    200  HB3 ASN A  13      17.315   1.951 -16.630  1.00 93.78           H  
ATOM    201  O   ASN A  13      15.932   1.923 -14.393  1.00 93.78           O  
ATOM    202  CG  ASN A  13      17.733   0.425 -18.030  1.00 93.78           C  
ATOM    203  ND2 ASN A  13      17.222   0.465 -19.238  1.00 93.78           N  
ATOM    204 HD21 ASN A  13      16.271   0.784 -19.354  1.00 93.78           H  
ATOM    205 HD22 ASN A  13      17.775   0.040 -19.968  1.00 93.78           H  
ATOM    206  OD1 ASN A  13      18.843  -0.053 -17.873  1.00 93.78           O  
ATOM    207  N   VAL A  14      15.303  -0.133 -13.745  1.00 96.53           N  
ATOM    208  H   VAL A  14      15.316  -1.122 -13.951  1.00 96.53           H  
ATOM    209  CA  VAL A  14      14.508   0.294 -12.593  1.00 96.53           C  
ATOM    210  HA  VAL A  14      14.381   1.375 -12.647  1.00 96.53           H  
ATOM    211  C   VAL A  14      15.260  -0.090 -11.315  1.00 96.53           C  
ATOM    212  CB  VAL A  14      13.088  -0.295 -12.621  1.00 96.53           C  
ATOM    213  HB  VAL A  14      13.127  -1.374 -12.473  1.00 96.53           H  
ATOM    214  O   VAL A  14      15.415  -1.286 -11.028  1.00 96.53           O  
ATOM    215  CG1 VAL A  14      12.246   0.318 -11.496  1.00 96.53           C  
ATOM    216 HG11 VAL A  14      11.226  -0.058 -11.569  1.00 96.53           H  
ATOM    217 HG12 VAL A  14      12.222   1.403 -11.601  1.00 96.53           H  
ATOM    218 HG13 VAL A  14      12.656   0.054 -10.521  1.00 96.53           H  
ATOM    219  CG2 VAL A  14      12.376  -0.009 -13.950  1.00 96.53           C  
ATOM    220 HG21 VAL A  14      12.914  -0.476 -14.775  1.00 96.53           H  
ATOM    221 HG22 VAL A  14      12.322   1.066 -14.123  1.00 96.53           H  
ATOM    222 HG23 VAL A  14      11.369  -0.425 -13.931  1.00 96.53           H  
ATOM    223  N   PRO A  15      15.764   0.883 -10.538  1.00 98.17           N  
ATOM    224  CA  PRO A  15      16.452   0.604  -9.289  1.00 98.17           C  
ATOM    225  HA  PRO A  15      17.254  -0.112  -9.466  1.00 98.17           H  
ATOM    226  C   PRO A  15      15.480   0.025  -8.260  1.00 98.17           C  
ATOM    227  CB  PRO A  15      17.070   1.933  -8.847  1.00 98.17           C  
ATOM    228  HB2 PRO A  15      17.114   2.028  -7.762  1.00 98.17           H  
ATOM    229  HB3 PRO A  15      18.066   2.030  -9.279  1.00 98.17           H  
ATOM    230  O   PRO A  15      14.361   0.508  -8.070  1.00 98.17           O  
ATOM    231  CG  PRO A  15      16.146   2.975  -9.471  1.00 98.17           C  
ATOM    232  HG2 PRO A  15      16.654   3.923  -9.644  1.00 98.17           H  
ATOM    233  HG3 PRO A  15      15.277   3.117  -8.829  1.00 98.17           H  
ATOM    234  CD  PRO A  15      15.714   2.317 -10.779  1.00 98.17           C  
ATOM    235  HD2 PRO A  15      14.704   2.635 -11.037  1.00 98.17           H  
ATOM    236  HD3 PRO A  15      16.409   2.578 -11.577  1.00 98.17           H  
ATOM    237  N   VAL A  16      15.935  -1.015  -7.562  1.00 98.20           N  
ATOM    238  H   VAL A  16      16.860  -1.360  -7.774  1.00 98.20           H  
ATOM    239  CA  VAL A  16      15.211  -1.607  -6.437  1.00 98.20           C  
ATOM    240  HA  VAL A  16      14.155  -1.348  -6.525  1.00 98.20           H  
ATOM    241  C   VAL A  16      15.753  -1.016  -5.155  1.00 98.20           C  
ATOM    242  CB  VAL A  16      15.293  -3.135  -6.410  1.00 98.20           C  
ATOM    243  HB  VAL A  16      16.325  -3.450  -6.251  1.00 98.20           H  
ATOM    244  O   VAL A  16      16.902  -1.258  -4.778  1.00 98.20           O  
ATOM    245  CG1 VAL A  16      14.417  -3.706  -5.284  1.00 98.20           C  
ATOM    246 HG11 VAL A  16      14.667  -3.252  -4.325  1.00 98.20           H  
ATOM    247 HG12 VAL A  16      13.365  -3.515  -5.497  1.00 98.20           H  
ATOM    248 HG13 VAL A  16      14.591  -4.779  -5.202  1.00 98.20           H  
ATOM    249  CG2 VAL A  16      14.805  -3.709  -7.736  1.00 98.20           C  
ATOM    250 HG21 VAL A  16      14.712  -4.792  -7.662  1.00 98.20           H  
ATOM    251 HG22 VAL A  16      13.838  -3.270  -7.981  1.00 98.20           H  
ATOM    252 HG23 VAL A  16      15.509  -3.466  -8.532  1.00 98.20           H  
ATOM    253  N   MET A  17      14.907  -0.267  -4.468  1.00 98.41           N  
ATOM    254  H   MET A  17      13.975  -0.164  -4.843  1.00 98.41           H  
ATOM    255  CA  MET A  17      15.232   0.473  -3.262  1.00 98.41           C  
ATOM    256  HA  MET A  17      16.313   0.483  -3.126  1.00 98.41           H  
ATOM    257  C   MET A  17      14.613  -0.198  -2.038  1.00 98.41           C  
ATOM    258  CB  MET A  17      14.764   1.928  -3.431  1.00 98.41           C  
ATOM    259  HB2 MET A  17      15.051   2.506  -2.553  1.00 98.41           H  
ATOM    260  HB3 MET A  17      13.677   1.941  -3.517  1.00 98.41           H  
ATOM    261  O   MET A  17      13.635  -0.933  -2.122  1.00 98.41           O  
ATOM    262  CG  MET A  17      15.346   2.597  -4.684  1.00 98.41           C  
ATOM    263  HG2 MET A  17      14.943   2.103  -5.568  1.00 98.41           H  
ATOM    264  HG3 MET A  17      15.007   3.632  -4.714  1.00 98.41           H  
ATOM    265  SD  MET A  17      17.156   2.577  -4.803  1.00 98.41           S  
ATOM    266  CE  MET A  17      17.545   3.977  -3.728  1.00 98.41           C  
ATOM    267  HE1 MET A  17      17.220   3.763  -2.709  1.00 98.41           H  
ATOM    268  HE2 MET A  17      18.620   4.160  -3.743  1.00 98.41           H  
ATOM    269  HE3 MET A  17      17.026   4.862  -4.095  1.00 98.41           H  
ATOM    270  N   THR A  18      15.168   0.060  -0.862  1.00 97.75           N  
ATOM    271  H   THR A  18      16.038   0.573  -0.856  1.00 97.75           H  
ATOM    272  CA  THR A  18      14.574  -0.323   0.425  1.00 97.75           C  
ATOM    273  HA  THR A  18      13.492  -0.370   0.310  1.00 97.75           H  
ATOM    274  C   THR A  18      14.927   0.742   1.463  1.00 97.75           C  
ATOM    275  CB  THR A  18      15.044  -1.727   0.849  1.00 97.75           C  
ATOM    276  HB  THR A  18      14.779  -2.437   0.065  1.00 97.75           H  
ATOM    277  O   THR A  18      16.009   1.333   1.363  1.00 97.75           O  
ATOM    278  CG2 THR A  18      16.539  -1.831   1.128  1.00 97.75           C  
ATOM    279 HG21 THR A  18      16.791  -2.878   1.299  1.00 97.75           H  
ATOM    280 HG22 THR A  18      17.089  -1.471   0.258  1.00 97.75           H  
ATOM    281 HG23 THR A  18      16.807  -1.238   2.002  1.00 97.75           H  
ATOM    282  OG1 THR A  18      14.440  -2.134   2.048  1.00 97.75           O  
ATOM    283  HG1 THR A  18      14.719  -1.530   2.739  1.00 97.75           H  
ATOM    284  N   PRO A  19      14.084   1.012   2.481  1.00 96.51           N  
ATOM    285  CA  PRO A  19      14.467   1.921   3.558  1.00 96.51           C  
ATOM    286  HA  PRO A  19      14.563   2.928   3.151  1.00 96.51           H  
ATOM    287  C   PRO A  19      15.798   1.482   4.179  1.00 96.51           C  
ATOM    288  CB  PRO A  19      13.313   1.892   4.566  1.00 96.51           C  
ATOM    289  HB2 PRO A  19      13.148   2.874   5.010  1.00 96.51           H  
ATOM    290  HB3 PRO A  19      13.503   1.154   5.345  1.00 96.51           H  
ATOM    291  O   PRO A  19      16.032   0.283   4.353  1.00 96.51           O  
ATOM    292  CG  PRO A  19      12.111   1.454   3.727  1.00 96.51           C  
ATOM    293  HG2 PRO A  19      11.668   2.328   3.248  1.00 96.51           H  
ATOM    294  HG3 PRO A  19      11.363   0.935   4.326  1.00 96.51           H  
ATOM    295  CD  PRO A  19      12.717   0.540   2.663  1.00 96.51           C  
ATOM    296  HD2 PRO A  19      12.720  -0.489   3.022  1.00 96.51           H  
ATOM    297  HD3 PRO A  19      12.140   0.612   1.740  1.00 96.51           H  
ATOM    298  N   VAL A  20      16.677   2.429   4.524  1.00 94.95           N  
ATOM    299  H   VAL A  20      16.456   3.391   4.311  1.00 94.95           H  
ATOM    300  CA  VAL A  20      18.038   2.101   5.008  1.00 94.95           C  
ATOM    301  HA  VAL A  20      18.563   1.566   4.216  1.00 94.95           H  
ATOM    302  C   VAL A  20      18.009   1.164   6.221  1.00 94.95           C  
ATOM    303  CB  VAL A  20      18.831   3.386   5.318  1.00 94.95           C  
ATOM    304  HB  VAL A  20      18.229   4.037   5.951  1.00 94.95           H  
ATOM    305  O   VAL A  20      18.805   0.230   6.294  1.00 94.95           O  
ATOM    306  CG1 VAL A  20      20.172   3.125   6.013  1.00 94.95           C  
ATOM    307 HG11 VAL A  20      20.724   4.059   6.114  1.00 94.95           H  
ATOM    308 HG12 VAL A  20      20.766   2.415   5.437  1.00 94.95           H  
ATOM    309 HG13 VAL A  20      20.007   2.729   7.016  1.00 94.95           H  
ATOM    310  CG2 VAL A  20      19.159   4.117   4.015  1.00 94.95           C  
ATOM    311 HG21 VAL A  20      19.831   3.517   3.401  1.00 94.95           H  
ATOM    312 HG22 VAL A  20      18.252   4.307   3.441  1.00 94.95           H  
ATOM    313 HG23 VAL A  20      19.647   5.066   4.241  1.00 94.95           H  
ATOM    314  N   ASN A  21      17.032   1.353   7.111  1.00 90.55           N  
ATOM    315  H   ASN A  21      16.408   2.131   6.948  1.00 90.55           H  
ATOM    316  CA  ASN A  21      16.853   0.564   8.333  1.00 90.55           C  
ATOM    317  HA  ASN A  21      17.835   0.246   8.685  1.00 90.55           H  
ATOM    318  C   ASN A  21      16.031  -0.723   8.132  1.00 90.55           C  
ATOM    319  CB  ASN A  21      16.233   1.475   9.407  1.00 90.55           C  
ATOM    320  HB2 ASN A  21      16.098   0.908  10.328  1.00 90.55           H  
ATOM    321  HB3 ASN A  21      15.254   1.813   9.069  1.00 90.55           H  
ATOM    322  O   ASN A  21      15.702  -1.401   9.104  1.00 90.55           O  
ATOM    323  CG  ASN A  21      17.102   2.675   9.735  1.00 90.55           C  
ATOM    324  ND2 ASN A  21      16.506   3.776  10.125  1.00 90.55           N  
ATOM    325 HD21 ASN A  21      15.503   3.811  10.239  1.00 90.55           H  
ATOM    326 HD22 ASN A  21      17.119   4.550  10.336  1.00 90.55           H  
ATOM    327  OD1 ASN A  21      18.315   2.655   9.636  1.00 90.55           O  
ATOM    328  N   HIS A  22      15.651  -1.054   6.898  1.00 93.28           N  
ATOM    329  H   HIS A  22      15.975  -0.504   6.116  1.00 93.28           H  
ATOM    330  CA  HIS A  22      14.875  -2.254   6.610  1.00 93.28           C  
ATOM    331  HA  HIS A  22      14.107  -2.340   7.378  1.00 93.28           H  
ATOM    332  C   HIS A  22      15.774  -3.507   6.610  1.00 93.28           C  
ATOM    333  CB  HIS A  22      14.160  -2.088   5.271  1.00 93.28           C  
ATOM    334  HB2 HIS A  22      14.912  -2.127   4.483  1.00 93.28           H  
ATOM    335  HB3 HIS A  22      13.669  -1.115   5.239  1.00 93.28           H  
ATOM    336  O   HIS A  22      16.883  -3.457   6.051  1.00 93.28           O  
ATOM    337  CG  HIS A  22      13.122  -3.145   5.019  1.00 93.28           C  
ATOM    338  CD2 HIS A  22      11.772  -3.016   5.196  1.00 93.28           C  
ATOM    339  HD2 HIS A  22      11.253  -2.123   5.511  1.00 93.28           H  
ATOM    340  ND1 HIS A  22      13.358  -4.435   4.606  1.00 93.28           N  
ATOM    341  HD1 HIS A  22      14.253  -4.841   4.371  1.00 93.28           H  
ATOM    342  CE1 HIS A  22      12.184  -5.076   4.553  1.00 93.28           C  
ATOM    343  HE1 HIS A  22      12.061  -6.105   4.248  1.00 93.28           H  
ATOM    344  NE2 HIS A  22      11.188  -4.252   4.914  1.00 93.28           N  
ATOM    345  N   PRO A  23      15.301  -4.643   7.167  1.00 92.87           N  
ATOM    346  CA  PRO A  23      15.987  -5.931   7.094  1.00 92.87           C  
ATOM    347  HA  PRO A  23      16.880  -5.875   7.716  1.00 92.87           H  
ATOM    348  C   PRO A  23      16.394  -6.330   5.671  1.00 92.87           C  
ATOM    349  CB  PRO A  23      15.020  -6.952   7.703  1.00 92.87           C  
ATOM    350  HB2 PRO A  23      15.545  -7.772   8.191  1.00 92.87           H  
ATOM    351  HB3 PRO A  23      14.339  -7.330   6.940  1.00 92.87           H  
ATOM    352  O   PRO A  23      15.865  -5.828   4.676  1.00 92.87           O  
ATOM    353  CG  PRO A  23      14.239  -6.105   8.702  1.00 92.87           C  
ATOM    354  HG2 PRO A  23      13.270  -6.541   8.944  1.00 92.87           H  
ATOM    355  HG3 PRO A  23      14.830  -5.962   9.607  1.00 92.87           H  
ATOM    356  CD  PRO A  23      14.091  -4.779   7.968  1.00 92.87           C  
ATOM    357  HD2 PRO A  23      13.214  -4.814   7.322  1.00 92.87           H  
ATOM    358  HD3 PRO A  23      13.998  -3.974   8.697  1.00 92.87           H  
ATOM    359  N   GLN A  24      17.358  -7.244   5.565  1.00 91.22           N  
ATOM    360  H   GLN A  24      17.699  -7.697   6.401  1.00 91.22           H  
ATOM    361  CA  GLN A  24      17.802  -7.743   4.265  1.00 91.22           C  
ATOM    362  HA  GLN A  24      18.039  -6.888   3.632  1.00 91.22           H  
ATOM    363  C   GLN A  24      16.689  -8.537   3.575  1.00 91.22           C  
ATOM    364  CB  GLN A  24      19.067  -8.598   4.401  1.00 91.22           C  
ATOM    365  HB2 GLN A  24      19.306  -9.005   3.419  1.00 91.22           H  
ATOM    366  HB3 GLN A  24      18.877  -9.429   5.081  1.00 91.22           H  
ATOM    367  O   GLN A  24      16.026  -9.360   4.198  1.00 91.22           O  
ATOM    368  CG  GLN A  24      20.275  -7.790   4.902  1.00 91.22           C  
ATOM    369  HG2 GLN A  24      20.419  -6.919   4.263  1.00 91.22           H  
ATOM    370  HG3 GLN A  24      20.085  -7.444   5.918  1.00 91.22           H  
ATOM    371  CD  GLN A  24      21.568  -8.601   4.899  1.00 91.22           C  
ATOM    372  NE2 GLN A  24      22.627  -8.093   5.488  1.00 91.22           N  
ATOM    373 HE21 GLN A  24      23.457  -8.668   5.462  1.00 91.22           H  
ATOM    374 HE22 GLN A  24      22.593  -7.195   5.949  1.00 91.22           H  
ATOM    375  OE1 GLN A  24      21.668  -9.689   4.360  1.00 91.22           O  
ATOM    376  N   ILE A  25      16.537  -8.312   2.271  1.00 89.50           N  
ATOM    377  H   ILE A  25      17.107  -7.600   1.836  1.00 89.50           H  
ATOM    378  CA  ILE A  25      15.548  -8.975   1.408  1.00 89.50           C  
ATOM    379  HA  ILE A  25      15.012  -9.719   1.996  1.00 89.50           H  
ATOM    380  C   ILE A  25      16.228  -9.765   0.281  1.00 89.50           C  
ATOM    381  CB  ILE A  25      14.496  -7.964   0.894  1.00 89.50           C  
ATOM    382  HB  ILE A  25      13.817  -8.492   0.225  1.00 89.50           H  
ATOM    383  O   ILE A  25      15.621 -10.052  -0.742  1.00 89.50           O  
ATOM    384  CG1 ILE A  25      15.160  -6.810   0.106  1.00 89.50           C  
ATOM    385 HG12 ILE A  25      15.800  -7.226  -0.673  1.00 89.50           H  
ATOM    386 HG13 ILE A  25      15.778  -6.207   0.772  1.00 89.50           H  
ATOM    387  CG2 ILE A  25      13.653  -7.442   2.073  1.00 89.50           C  
ATOM    388 HG21 ILE A  25      12.788  -6.895   1.699  1.00 89.50           H  
ATOM    389 HG22 ILE A  25      14.246  -6.780   2.704  1.00 89.50           H  
ATOM    390 HG23 ILE A  25      13.289  -8.276   2.673  1.00 89.50           H  
ATOM    391  CD1 ILE A  25      14.144  -5.890  -0.572  1.00 89.50           C  
ATOM    392 HD11 ILE A  25      13.489  -6.475  -1.216  1.00 89.50           H  
ATOM    393 HD12 ILE A  25      13.548  -5.362   0.173  1.00 89.50           H  
ATOM    394 HD13 ILE A  25      14.667  -5.147  -1.174  1.00 89.50           H  
ATOM    395  N   ASN A  26      17.502 -10.125   0.463  1.00 88.82           N  
ATOM    396  H   ASN A  26      17.953  -9.836   1.319  1.00 88.82           H  
ATOM    397  CA  ASN A  26      18.340 -10.709  -0.590  1.00 88.82           C  
ATOM    398  HA  ASN A  26      18.404 -10.001  -1.416  1.00 88.82           H  
ATOM    399  C   ASN A  26      17.765 -12.021  -1.146  1.00 88.82           C  
ATOM    400  CB  ASN A  26      19.759 -10.932  -0.043  1.00 88.82           C  
ATOM    401  HB2 ASN A  26      20.363 -11.390  -0.826  1.00 88.82           H  
ATOM    402  HB3 ASN A  26      19.719 -11.620   0.801  1.00 88.82           H  
ATOM    403  O   ASN A  26      17.880 -12.284  -2.338  1.00 88.82           O  
ATOM    404  CG  ASN A  26      20.468  -9.661   0.394  1.00 88.82           C  
ATOM    405  ND2 ASN A  26      21.598  -9.799   1.041  1.00 88.82           N  
ATOM    406 HD21 ASN A  26      22.056  -8.953   1.348  1.00 88.82           H  
ATOM    407 HD22 ASN A  26      21.970 -10.717   1.242  1.00 88.82           H  
ATOM    408  OD1 ASN A  26      20.008  -8.543   0.230  1.00 88.82           O  
ATOM    409  N   SER A  27      17.104 -12.820  -0.302  1.00 87.45           N  
ATOM    410  H   SER A  27      16.983 -12.528   0.657  1.00 87.45           H  
ATOM    411  CA  SER A  27      16.430 -14.059  -0.714  1.00 87.45           C  
ATOM    412  HA  SER A  27      17.147 -14.700  -1.227  1.00 87.45           H  
ATOM    413  C   SER A  27      15.260 -13.829  -1.674  1.00 87.45           C  
ATOM    414  CB  SER A  27      15.917 -14.798   0.526  1.00 87.45           C  
ATOM    415  HB2 SER A  27      15.416 -15.718   0.227  1.00 87.45           H  
ATOM    416  HB3 SER A  27      16.764 -15.052   1.164  1.00 87.45           H  
ATOM    417  O   SER A  27      14.853 -14.757  -2.359  1.00 87.45           O  
ATOM    418  OG  SER A  27      15.020 -13.977   1.255  1.00 87.45           O  
ATOM    419  HG  SER A  27      14.147 -14.077   0.868  1.00 87.45           H  
ATOM    420  N   TRP A  28      14.719 -12.610  -1.719  1.00 90.35           N  
ATOM    421  H   TRP A  28      15.127 -11.878  -1.155  1.00 90.35           H  
ATOM    422  CA  TRP A  28      13.586 -12.232  -2.560  1.00 90.35           C  
ATOM    423  HA  TRP A  28      13.035 -13.126  -2.849  1.00 90.35           H  
ATOM    424  C   TRP A  28      14.006 -11.554  -3.863  1.00 90.35           C  
ATOM    425  CB  TRP A  28      12.637 -11.345  -1.748  1.00 90.35           C  
ATOM    426  HB2 TRP A  28      11.854 -10.980  -2.412  1.00 90.35           H  
ATOM    427  HB3 TRP A  28      13.170 -10.472  -1.373  1.00 90.35           H  
ATOM    428  O   TRP A  28      13.152 -11.347  -4.718  1.00 90.35           O  
ATOM    429  CG  TRP A  28      11.971 -12.054  -0.612  1.00 90.35           C  
ATOM    430  CD1 TRP A  28      12.415 -12.127   0.663  1.00 90.35           C  
ATOM    431  HD1 TRP A  28      13.317 -11.660   1.028  1.00 90.35           H  
ATOM    432  CD2 TRP A  28      10.729 -12.818  -0.651  1.00 90.35           C  
ATOM    433  CE2 TRP A  28      10.454 -13.297   0.663  1.00 90.35           C  
ATOM    434  CE3 TRP A  28       9.807 -13.149  -1.667  1.00 90.35           C  
ATOM    435  HE3 TRP A  28      10.008 -12.849  -2.685  1.00 90.35           H  
ATOM    436  NE1 TRP A  28      11.542 -12.894   1.412  1.00 90.35           N  
ATOM    437  HE1 TRP A  28      11.633 -13.024   2.410  1.00 90.35           H  
ATOM    438  CH2 TRP A  28       8.372 -14.301  -0.059  1.00 90.35           C  
ATOM    439  HH2 TRP A  28       7.475 -14.866   0.148  1.00 90.35           H  
ATOM    440  CZ2 TRP A  28       9.288 -14.015   0.970  1.00 90.35           C  
ATOM    441  HZ2 TRP A  28       9.102 -14.353   1.978  1.00 90.35           H  
ATOM    442  CZ3 TRP A  28       8.639 -13.877  -1.373  1.00 90.35           C  
ATOM    443  HZ3 TRP A  28       7.946 -14.123  -2.164  1.00 90.35           H  
ATOM    444  N   LEU A  29      15.295 -11.238  -4.053  1.00 92.00           N  
ATOM    445  H   LEU A  29      15.963 -11.480  -3.335  1.00 92.00           H  
ATOM    446  CA  LEU A  29      15.788 -10.587  -5.273  1.00 92.00           C  
ATOM    447  HA  LEU A  29      15.319  -9.606  -5.345  1.00 92.00           H  
ATOM    448  C   LEU A  29      15.372 -11.317  -6.566  1.00 92.00           C  
ATOM    449  CB  LEU A  29      17.313 -10.379  -5.197  1.00 92.00           C  
ATOM    450  HB2 LEU A  29      17.672 -10.086  -6.184  1.00 92.00           H  
ATOM    451  HB3 LEU A  29      17.797 -11.322  -4.944  1.00 92.00           H  
ATOM    452  O   LEU A  29      14.879 -10.634  -7.460  1.00 92.00           O  
ATOM    453  CG  LEU A  29      17.766  -9.315  -4.186  1.00 92.00           C  
ATOM    454  HG  LEU A  29      17.357  -9.560  -3.206  1.00 92.00           H  
ATOM    455  CD1 LEU A  29      19.294  -9.315  -4.099  1.00 92.00           C  
ATOM    456 HD11 LEU A  29      19.624  -8.584  -3.361  1.00 92.00           H  
ATOM    457 HD12 LEU A  29      19.648 -10.305  -3.810  1.00 92.00           H  
ATOM    458 HD13 LEU A  29      19.716  -9.049  -5.069  1.00 92.00           H  
ATOM    459  CD2 LEU A  29      17.314  -7.900  -4.549  1.00 92.00           C  
ATOM    460 HD21 LEU A  29      16.228  -7.821  -4.507  1.00 92.00           H  
ATOM    461 HD22 LEU A  29      17.651  -7.653  -5.556  1.00 92.00           H  
ATOM    462 HD23 LEU A  29      17.741  -7.181  -3.850  1.00 92.00           H  
ATOM    463  N   PRO A  30      15.433 -12.665  -6.663  1.00 89.59           N  
ATOM    464  CA  PRO A  30      14.961 -13.369  -7.860  1.00 89.59           C  
ATOM    465  HA  PRO A  30      15.506 -12.995  -8.726  1.00 89.59           H  
ATOM    466  C   PRO A  30      13.455 -13.212  -8.120  1.00 89.59           C  
ATOM    467  CB  PRO A  30      15.314 -14.844  -7.636  1.00 89.59           C  
ATOM    468  HB2 PRO A  30      15.622 -15.324  -8.565  1.00 89.59           H  
ATOM    469  HB3 PRO A  30      14.468 -15.375  -7.201  1.00 89.59           H  
ATOM    470  O   PRO A  30      13.022 -13.199  -9.270  1.00 89.59           O  
ATOM    471  CG  PRO A  30      16.452 -14.802  -6.621  1.00 89.59           C  
ATOM    472  HG2 PRO A  30      17.394 -14.596  -7.131  1.00 89.59           H  
ATOM    473  HG3 PRO A  30      16.516 -15.723  -6.042  1.00 89.59           H  
ATOM    474  CD  PRO A  30      16.067 -13.612  -5.752  1.00 89.59           C  
ATOM    475  HD2 PRO A  30      15.346 -13.928  -4.998  1.00 89.59           H  
ATOM    476  HD3 PRO A  30      16.959 -13.207  -5.273  1.00 89.59           H  
ATOM    477  N   SER A  31      12.633 -13.110  -7.070  1.00 88.16           N  
ATOM    478  H   SER A  31      13.019 -13.123  -6.136  1.00 88.16           H  
ATOM    479  CA  SER A  31      11.198 -12.833  -7.217  1.00 88.16           C  
ATOM    480  HA  SER A  31      10.779 -13.485  -7.984  1.00 88.16           H  
ATOM    481  C   SER A  31      10.970 -11.385  -7.648  1.00 88.16           C  
ATOM    482  CB  SER A  31      10.434 -13.071  -5.910  1.00 88.16           C  
ATOM    483  HB2 SER A  31      10.727 -12.317  -5.178  1.00 88.16           H  
ATOM    484  HB3 SER A  31       9.365 -12.969  -6.100  1.00 88.16           H  
ATOM    485  O   SER A  31      10.148 -11.133  -8.522  1.00 88.16           O  
ATOM    486  OG  SER A  31      10.692 -14.348  -5.366  1.00 88.16           O  
ATOM    487  HG  SER A  31       9.908 -14.891  -5.480  1.00 88.16           H  
ATOM    488  N   ILE A  32      11.709 -10.438  -7.060  1.00 93.03           N  
ATOM    489  H   ILE A  32      12.390 -10.730  -6.374  1.00 93.03           H  
ATOM    490  CA  ILE A  32      11.622  -9.006  -7.377  1.00 93.03           C  
ATOM    491  HA  ILE A  32      10.594  -8.675  -7.225  1.00 93.03           H  
ATOM    492  C   ILE A  32      11.954  -8.759  -8.851  1.00 93.03           C  
ATOM    493  CB  ILE A  32      12.546  -8.181  -6.451  1.00 93.03           C  
ATOM    494  HB  ILE A  32      13.559  -8.579  -6.511  1.00 93.03           H  
ATOM    495  O   ILE A  32      11.202  -8.060  -9.525  1.00 93.03           O  
ATOM    496  CG1 ILE A  32      12.063  -8.259  -4.987  1.00 93.03           C  
ATOM    497 HG12 ILE A  32      11.154  -7.663  -4.907  1.00 93.03           H  
ATOM    498 HG13 ILE A  32      11.797  -9.284  -4.728  1.00 93.03           H  
ATOM    499  CG2 ILE A  32      12.571  -6.711  -6.904  1.00 93.03           C  
ATOM    500 HG21 ILE A  32      13.070  -6.625  -7.870  1.00 93.03           H  
ATOM    501 HG22 ILE A  32      13.127  -6.098  -6.195  1.00 93.03           H  
ATOM    502 HG23 ILE A  32      11.557  -6.322  -6.992  1.00 93.03           H  
ATOM    503  CD1 ILE A  32      13.059  -7.759  -3.935  1.00 93.03           C  
ATOM    504 HD11 ILE A  32      13.266  -6.697  -4.066  1.00 93.03           H  
ATOM    505 HD12 ILE A  32      12.632  -7.911  -2.944  1.00 93.03           H  
ATOM    506 HD13 ILE A  32      13.987  -8.328  -4.004  1.00 93.03           H  
ATOM    507  N   GLU A  33      13.031  -9.364  -9.353  1.00 93.45           N  
ATOM    508  H   GLU A  33      13.624  -9.894  -8.731  1.00 93.45           H  
ATOM    509  CA  GLU A  33      13.426  -9.311 -10.764  1.00 93.45           C  
ATOM    510  HA  GLU A  33      13.711  -8.293 -11.029  1.00 93.45           H  
ATOM    511  C   GLU A  33      12.271  -9.726 -11.681  1.00 93.45           C  
ATOM    512  CB  GLU A  33      14.645 -10.224 -10.947  1.00 93.45           C  
ATOM    513  HB2 GLU A  33      14.394 -11.228 -10.605  1.00 93.45           H  
ATOM    514  HB3 GLU A  33      15.441  -9.846 -10.306  1.00 93.45           H  
ATOM    515  O   GLU A  33      11.815  -8.933 -12.503  1.00 93.45           O  
ATOM    516  CG  GLU A  33      15.152 -10.311 -12.395  1.00 93.45           C  
ATOM    517  HG2 GLU A  33      14.439 -10.889 -12.983  1.00 93.45           H  
ATOM    518  HG3 GLU A  33      15.200  -9.307 -12.815  1.00 93.45           H  
ATOM    519  CD  GLU A  33      16.537 -10.980 -12.473  1.00 93.45           C  
ATOM    520  OE1 GLU A  33      17.282 -10.689 -13.434  1.00 93.45           O  
ATOM    521  OE2 GLU A  33      16.888 -11.744 -11.539  1.00 93.45           O  
ATOM    522  N   GLN A  34      11.710 -10.918 -11.460  1.00 90.55           N  
ATOM    523  H   GLN A  34      12.126 -11.516 -10.761  1.00 90.55           H  
ATOM    524  CA  GLN A  34      10.589 -11.429 -12.254  1.00 90.55           C  
ATOM    525  HA  GLN A  34      10.892 -11.488 -13.299  1.00 90.55           H  
ATOM    526  C   GLN A  34       9.352 -10.525 -12.181  1.00 90.55           C  
ATOM    527  CB  GLN A  34      10.218 -12.825 -11.750  1.00 90.55           C  
ATOM    528  HB2 GLN A  34       9.276 -13.128 -12.207  1.00 90.55           H  
ATOM    529  HB3 GLN A  34      10.080 -12.798 -10.669  1.00 90.55           H  
ATOM    530  O   GLN A  34       8.660 -10.326 -13.180  1.00 90.55           O  
ATOM    531  CG  GLN A  34      11.280 -13.868 -12.107  1.00 90.55           C  
ATOM    532  HG2 GLN A  34      11.321 -13.995 -13.189  1.00 90.55           H  
ATOM    533  HG3 GLN A  34      12.264 -13.546 -11.765  1.00 90.55           H  
ATOM    534  CD  GLN A  34      10.924 -15.193 -11.464  1.00 90.55           C  
ATOM    535  NE2 GLN A  34      11.568 -15.552 -10.377  1.00 90.55           N  
ATOM    536 HE21 GLN A  34      12.229 -14.895  -9.987  1.00 90.55           H  
ATOM    537 HE22 GLN A  34      11.198 -16.346  -9.875  1.00 90.55           H  
ATOM    538  OE1 GLN A  34      10.023 -15.888 -11.896  1.00 90.55           O  
ATOM    539  N   CYS A  35       9.061  -9.966 -11.005  1.00 92.25           N  
ATOM    540  H   CYS A  35       9.647 -10.184 -10.212  1.00 92.25           H  
ATOM    541  CA  CYS A  35       7.954  -9.035 -10.819  1.00 92.25           C  
ATOM    542  HA  CYS A  35       7.037  -9.492 -11.191  1.00 92.25           H  
ATOM    543  C   CYS A  35       8.146  -7.734 -11.600  1.00 92.25           C  
ATOM    544  CB  CYS A  35       7.805  -8.746  -9.326  1.00 92.25           C  
ATOM    545  HB2 CYS A  35       8.764  -8.403  -8.937  1.00 92.25           H  
ATOM    546  HB3 CYS A  35       7.082  -7.941  -9.190  1.00 92.25           H  
ATOM    547  O   CYS A  35       7.192  -7.237 -12.196  1.00 92.25           O  
ATOM    548  SG  CYS A  35       7.264 -10.163  -8.350  1.00 92.25           S  
ATOM    549  N   ILE A  36       9.359  -7.182 -11.616  1.00 93.41           N  
ATOM    550  H   ILE A  36      10.110  -7.645 -11.124  1.00 93.41           H  
ATOM    551  CA  ILE A  36       9.676  -5.959 -12.362  1.00 93.41           C  
ATOM    552  HA  ILE A  36       8.901  -5.217 -12.169  1.00 93.41           H  
ATOM    553  C   ILE A  36       9.641  -6.231 -13.862  1.00 93.41           C  
ATOM    554  CB  ILE A  36      11.022  -5.370 -11.891  1.00 93.41           C  
ATOM    555  HB  ILE A  36      11.776  -6.157 -11.888  1.00 93.41           H  
ATOM    556  O   ILE A  36       8.984  -5.494 -14.589  1.00 93.41           O  
ATOM    557  CG1 ILE A  36      10.826  -4.840 -10.455  1.00 93.41           C  
ATOM    558 HG12 ILE A  36      10.133  -3.999 -10.482  1.00 93.41           H  
ATOM    559 HG13 ILE A  36      10.378  -5.611  -9.829  1.00 93.41           H  
ATOM    560  CG2 ILE A  36      11.499  -4.236 -12.822  1.00 93.41           C  
ATOM    561 HG21 ILE A  36      12.435  -3.810 -12.462  1.00 93.41           H  
ATOM    562 HG22 ILE A  36      10.750  -3.446 -12.877  1.00 93.41           H  
ATOM    563 HG23 ILE A  36      11.694  -4.614 -13.825  1.00 93.41           H  
ATOM    564  CD1 ILE A  36      12.117  -4.402  -9.770  1.00 93.41           C  
ATOM    565 HD11 ILE A  36      11.891  -4.166  -8.730  1.00 93.41           H  
ATOM    566 HD12 ILE A  36      12.532  -3.514 -10.248  1.00 93.41           H  
ATOM    567 HD13 ILE A  36      12.837  -5.219  -9.805  1.00 93.41           H  
ATOM    568  N   GLU A  37      10.255  -7.317 -14.331  1.00 91.16           N  
ATOM    569  H   GLU A  37      10.791  -7.890 -13.694  1.00 91.16           H  
ATOM    570  CA  GLU A  37      10.229  -7.690 -15.748  1.00 91.16           C  
ATOM    571  HA  GLU A  37      10.717  -6.915 -16.339  1.00 91.16           H  
ATOM    572  C   GLU A  37       8.805  -7.844 -16.285  1.00 91.16           C  
ATOM    573  CB  GLU A  37      10.953  -9.022 -15.952  1.00 91.16           C  
ATOM    574  HB2 GLU A  37      10.577  -9.746 -15.229  1.00 91.16           H  
ATOM    575  HB3 GLU A  37      10.720  -9.383 -16.953  1.00 91.16           H  
ATOM    576  O   GLU A  37       8.490  -7.363 -17.376  1.00 91.16           O  
ATOM    577  CG  GLU A  37      12.475  -8.910 -15.837  1.00 91.16           C  
ATOM    578  HG2 GLU A  37      12.811  -8.148 -16.540  1.00 91.16           H  
ATOM    579  HG3 GLU A  37      12.757  -8.587 -14.834  1.00 91.16           H  
ATOM    580  CD  GLU A  37      13.157 -10.244 -16.170  1.00 91.16           C  
ATOM    581  OE1 GLU A  37      14.339 -10.182 -16.563  1.00 91.16           O  
ATOM    582  OE2 GLU A  37      12.470 -11.296 -16.139  1.00 91.16           O  
ATOM    583  N   ARG A  38       7.925  -8.493 -15.515  1.00 90.06           N  
ATOM    584  H   ARG A  38       8.254  -8.884 -14.643  1.00 90.06           H  
ATOM    585  CA  ARG A  38       6.521  -8.652 -15.898  1.00 90.06           C  
ATOM    586  HA  ARG A  38       6.477  -8.961 -16.942  1.00 90.06           H  
ATOM    587  C   ARG A  38       5.772  -7.326 -15.846  1.00 90.06           C  
ATOM    588  CB  ARG A  38       5.862  -9.731 -15.038  1.00 90.06           C  
ATOM    589  HB2 ARG A  38       6.048  -9.519 -13.986  1.00 90.06           H  
ATOM    590  HB3 ARG A  38       4.785  -9.714 -15.208  1.00 90.06           H  
ATOM    591  O   ARG A  38       5.060  -7.029 -16.798  1.00 90.06           O  
ATOM    592  CG  ARG A  38       6.399 -11.127 -15.405  1.00 90.06           C  
ATOM    593  HG2 ARG A  38       7.484 -11.159 -15.302  1.00 90.06           H  
ATOM    594  HG3 ARG A  38       6.131 -11.368 -16.433  1.00 90.06           H  
ATOM    595  CD  ARG A  38       5.769 -12.139 -14.458  1.00 90.06           C  
ATOM    596  HD2 ARG A  38       5.987 -11.802 -13.444  1.00 90.06           H  
ATOM    597  HD3 ARG A  38       4.695 -12.132 -14.639  1.00 90.06           H  
ATOM    598  NE  ARG A  38       6.282 -13.514 -14.595  1.00 90.06           N  
ATOM    599  HE  ARG A  38       7.159 -13.637 -15.080  1.00 90.06           H  
ATOM    600  NH1 ARG A  38       4.695 -14.552 -13.282  1.00 90.06           N  
ATOM    601 HH11 ARG A  38       4.277 -15.437 -13.033  1.00 90.06           H  
ATOM    602 HH12 ARG A  38       4.276 -13.661 -13.058  1.00 90.06           H  
ATOM    603  NH2 ARG A  38       6.249 -15.770 -14.197  1.00 90.06           N  
ATOM    604 HH21 ARG A  38       7.223 -15.902 -14.427  1.00 90.06           H  
ATOM    605 HH22 ARG A  38       5.740 -16.534 -13.776  1.00 90.06           H  
ATOM    606  CZ  ARG A  38       5.750 -14.586 -14.030  1.00 90.06           C  
ATOM    607  N   TYR A  39       5.969  -6.514 -14.806  1.00 90.87           N  
ATOM    608  H   TYR A  39       6.585  -6.809 -14.063  1.00 90.87           H  
ATOM    609  CA  TYR A  39       5.347  -5.190 -14.710  1.00 90.87           C  
ATOM    610  HA  TYR A  39       4.264  -5.311 -14.700  1.00 90.87           H  
ATOM    611  C   TYR A  39       5.698  -4.322 -15.925  1.00 90.87           C  
ATOM    612  CB  TYR A  39       5.764  -4.515 -13.398  1.00 90.87           C  
ATOM    613  HB2 TYR A  39       5.547  -5.192 -12.572  1.00 90.87           H  
ATOM    614  HB3 TYR A  39       6.839  -4.333 -13.402  1.00 90.87           H  
ATOM    615  O   TYR A  39       4.807  -3.877 -16.638  1.00 90.87           O  
ATOM    616  CG  TYR A  39       5.037  -3.212 -13.138  1.00 90.87           C  
ATOM    617  CD1 TYR A  39       5.587  -1.986 -13.562  1.00 90.87           C  
ATOM    618  HD1 TYR A  39       6.533  -1.957 -14.082  1.00 90.87           H  
ATOM    619  CD2 TYR A  39       3.784  -3.237 -12.497  1.00 90.87           C  
ATOM    620  HD2 TYR A  39       3.349  -4.177 -12.192  1.00 90.87           H  
ATOM    621  CE1 TYR A  39       4.883  -0.787 -13.332  1.00 90.87           C  
ATOM    622  HE1 TYR A  39       5.268   0.162 -13.675  1.00 90.87           H  
ATOM    623  CE2 TYR A  39       3.076  -2.040 -12.279  1.00 90.87           C  
ATOM    624  HE2 TYR A  39       2.100  -2.060 -11.816  1.00 90.87           H  
ATOM    625  OH  TYR A  39       2.959   0.352 -12.481  1.00 90.87           O  
ATOM    626  HH  TYR A  39       2.043   0.218 -12.225  1.00 90.87           H  
ATOM    627  CZ  TYR A  39       3.628  -0.810 -12.693  1.00 90.87           C  
ATOM    628  N   VAL A  40       6.990  -4.196 -16.238  1.00 89.40           N  
ATOM    629  H   VAL A  40       7.669  -4.627 -15.627  1.00 89.40           H  
ATOM    630  CA  VAL A  40       7.495  -3.441 -17.397  1.00 89.40           C  
ATOM    631  HA  VAL A  40       7.188  -2.398 -17.312  1.00 89.40           H  
ATOM    632  C   VAL A  40       6.921  -3.962 -18.714  1.00 89.40           C  
ATOM    633  CB  VAL A  40       9.034  -3.508 -17.404  1.00 89.40           C  
ATOM    634  HB  VAL A  40       9.345  -4.545 -17.278  1.00 89.40           H  
ATOM    635  O   VAL A  40       6.572  -3.187 -19.598  1.00 89.40           O  
ATOM    636  CG1 VAL A  40       9.653  -3.011 -18.717  1.00 89.40           C  
ATOM    637 HG11 VAL A  40       9.226  -2.048 -18.993  1.00 89.40           H  
ATOM    638 HG12 VAL A  40      10.734  -2.919 -18.613  1.00 89.40           H  
ATOM    639 HG13 VAL A  40       9.451  -3.721 -19.519  1.00 89.40           H  
ATOM    640  CG2 VAL A  40       9.583  -2.701 -16.219  1.00 89.40           C  
ATOM    641 HG21 VAL A  40       9.280  -3.147 -15.271  1.00 89.40           H  
ATOM    642 HG22 VAL A  40       9.184  -1.687 -16.243  1.00 89.40           H  
ATOM    643 HG23 VAL A  40      10.672  -2.673 -16.248  1.00 89.40           H  
ATOM    644  N   LYS A  41       6.781  -5.283 -18.854  1.00 86.17           N  
ATOM    645  H   LYS A  41       7.107  -5.879 -18.107  1.00 86.17           H  
ATOM    646  CA  LYS A  41       6.214  -5.890 -20.062  1.00 86.17           C  
ATOM    647  HA  LYS A  41       6.734  -5.478 -20.927  1.00 86.17           H  
ATOM    648  C   LYS A  41       4.731  -5.557 -20.260  1.00 86.17           C  
ATOM    649  CB  LYS A  41       6.456  -7.400 -19.993  1.00 86.17           C  
ATOM    650  HB2 LYS A  41       7.524  -7.578 -19.865  1.00 86.17           H  
ATOM    651  HB3 LYS A  41       5.929  -7.809 -19.132  1.00 86.17           H  
ATOM    652  O   LYS A  41       4.311  -5.396 -21.403  1.00 86.17           O  
ATOM    653  CG  LYS A  41       5.985  -8.116 -21.261  1.00 86.17           C  
ATOM    654  HG2 LYS A  41       4.918  -7.950 -21.411  1.00 86.17           H  
ATOM    655  HG3 LYS A  41       6.535  -7.737 -22.122  1.00 86.17           H  
ATOM    656  CD  LYS A  41       6.219  -9.616 -21.111  1.00 86.17           C  
ATOM    657  HD2 LYS A  41       5.678  -9.970 -20.234  1.00 86.17           H  
ATOM    658  HD3 LYS A  41       7.284  -9.806 -20.982  1.00 86.17           H  
ATOM    659  CE  LYS A  41       5.700 -10.320 -22.362  1.00 86.17           C  
ATOM    660  HE2 LYS A  41       6.277  -9.974 -23.220  1.00 86.17           H  
ATOM    661  HE3 LYS A  41       4.661 -10.026 -22.513  1.00 86.17           H  
ATOM    662  NZ  LYS A  41       5.805 -11.788 -22.208  1.00 86.17           N  
ATOM    663  HZ1 LYS A  41       6.766 -12.046 -22.031  1.00 86.17           H  
ATOM    664  HZ2 LYS A  41       5.246 -12.080 -21.420  1.00 86.17           H  
ATOM    665  HZ3 LYS A  41       5.473 -12.256 -23.039  1.00 86.17           H  
ATOM    666  N   TYR A  42       3.939  -5.514 -19.188  1.00 83.74           N  
ATOM    667  H   TYR A  42       4.355  -5.657 -18.278  1.00 83.74           H  
ATOM    668  CA  TYR A  42       2.490  -5.285 -19.267  1.00 83.74           C  
ATOM    669  HA  TYR A  42       2.135  -5.624 -20.241  1.00 83.74           H  
ATOM    670  C   TYR A  42       2.089  -3.808 -19.187  1.00 83.74           C  
ATOM    671  CB  TYR A  42       1.768  -6.121 -18.202  1.00 83.74           C  
ATOM    672  HB2 TYR A  42       2.211  -5.915 -17.228  1.00 83.74           H  
ATOM    673  HB3 TYR A  42       0.727  -5.802 -18.157  1.00 83.74           H  
ATOM    674  O   TYR A  42       1.013  -3.466 -19.667  1.00 83.74           O  
ATOM    675  CG  TYR A  42       1.778  -7.614 -18.481  1.00 83.74           C  
ATOM    676  CD1 TYR A  42       1.073  -8.131 -19.585  1.00 83.74           C  
ATOM    677  HD1 TYR A  42       0.530  -7.456 -20.230  1.00 83.74           H  
ATOM    678  CD2 TYR A  42       2.455  -8.493 -17.617  1.00 83.74           C  
ATOM    679  HD2 TYR A  42       2.924  -8.105 -16.725  1.00 83.74           H  
ATOM    680  CE1 TYR A  42       1.069  -9.518 -19.838  1.00 83.74           C  
ATOM    681  HE1 TYR A  42       0.515  -9.919 -20.674  1.00 83.74           H  
ATOM    682  CE2 TYR A  42       2.455  -9.878 -17.860  1.00 83.74           C  
ATOM    683  HE2 TYR A  42       2.936 -10.540 -17.155  1.00 83.74           H  
ATOM    684  OH  TYR A  42       1.742 -11.732 -19.190  1.00 83.74           O  
ATOM    685  HH  TYR A  42       1.995 -12.182 -18.380  1.00 83.74           H  
ATOM    686  CZ  TYR A  42       1.760 -10.391 -18.973  1.00 83.74           C  
ATOM    687  N   HIS A  43       2.958  -2.952 -18.651  1.00 81.52           N  
ATOM    688  H   HIS A  43       3.782  -3.326 -18.203  1.00 81.52           H  
ATOM    689  CA  HIS A  43       2.775  -1.502 -18.544  1.00 81.52           C  
ATOM    690  HA  HIS A  43       1.745  -1.248 -18.794  1.00 81.52           H  
ATOM    691  C   HIS A  43       3.647  -0.725 -19.544  1.00 81.52           C  
ATOM    692  CB  HIS A  43       3.001  -1.080 -17.084  1.00 81.52           C  
ATOM    693  HB2 HIS A  43       2.991   0.007 -17.015  1.00 81.52           H  
ATOM    694  HB3 HIS A  43       3.975  -1.421 -16.735  1.00 81.52           H  
ATOM    695  O   HIS A  43       3.967   0.433 -19.330  1.00 81.52           O  
ATOM    696  CG  HIS A  43       1.914  -1.597 -16.183  1.00 81.52           C  
ATOM    697  CD2 HIS A  43       1.963  -2.668 -15.334  1.00 81.52           C  
ATOM    698  HD2 HIS A  43       2.823  -3.299 -15.167  1.00 81.52           H  
ATOM    699  ND1 HIS A  43       0.651  -1.073 -16.113  1.00 81.52           N  
ATOM    700  HD1 HIS A  43       0.333  -0.268 -16.632  1.00 81.52           H  
ATOM    701  CE1 HIS A  43      -0.047  -1.804 -15.232  1.00 81.52           C  
ATOM    702  HE1 HIS A  43      -1.075  -1.609 -14.967  1.00 81.52           H  
ATOM    703  NE2 HIS A  43       0.705  -2.800 -14.724  1.00 81.52           N  
ATOM    704  N   ALA A  44       4.046  -1.354 -20.655  1.00 72.54           N  
ATOM    705  H   ALA A  44       3.785  -2.322 -20.776  1.00 72.54           H  
ATOM    706  CA  ALA A  44       4.950  -0.748 -21.639  1.00 72.54           C  
ATOM    707  HA  ALA A  44       5.859  -0.439 -21.124  1.00 72.54           H  
ATOM    708  C   ALA A  44       4.380   0.504 -22.340  1.00 72.54           C  
ATOM    709  CB  ALA A  44       5.306  -1.827 -22.670  1.00 72.54           C  
ATOM    710  HB1 ALA A  44       5.748  -2.687 -22.167  1.00 72.54           H  
ATOM    711  HB2 ALA A  44       6.025  -1.422 -23.382  1.00 72.54           H  
ATOM    712  HB3 ALA A  44       4.410  -2.137 -23.208  1.00 72.54           H  
ATOM    713  O   ALA A  44       5.142   1.276 -22.917  1.00 72.54           O  
ATOM    714  N   GLU A  45       3.055   0.668 -22.329  1.00 70.77           N  
ATOM    715  H   GLU A  45       2.504   0.007 -21.802  1.00 70.77           H  
ATOM    716  CA  GLU A  45       2.353   1.842 -22.867  1.00 70.77           C  
ATOM    717  HA  GLU A  45       2.922   2.276 -23.690  1.00 70.77           H  
ATOM    718  C   GLU A  45       2.166   2.954 -21.814  1.00 70.77           C  
ATOM    719  CB  GLU A  45       0.976   1.404 -23.401  1.00 70.77           C  
ATOM    720  HB2 GLU A  45       0.428   2.280 -23.749  1.00 70.77           H  
ATOM    721  HB3 GLU A  45       0.412   0.983 -22.569  1.00 70.77           H  
ATOM    722  O   GLU A  45       1.835   4.083 -22.176  1.00 70.77           O  
ATOM    723  CG  GLU A  45       0.999   0.352 -24.528  1.00 70.77           C  
ATOM    724  HG2 GLU A  45      -0.022  -0.003 -24.665  1.00 70.77           H  
ATOM    725  HG3 GLU A  45       1.587  -0.508 -24.210  1.00 70.77           H  
ATOM    726  CD  GLU A  45       1.507   0.854 -25.894  1.00 70.77           C  
ATOM    727  OE1 GLU A  45       1.919  -0.014 -26.703  1.00 70.77           O  
ATOM    728  OE2 GLU A  45       1.401   2.067 -26.185  1.00 70.77           O  
ATOM    729  N   ASP A  46       2.368   2.633 -20.532  1.00 70.95           N  
ATOM    730  H   ASP A  46       2.807   1.749 -20.320  1.00 70.95           H  
ATOM    731  CA  ASP A  46       2.243   3.555 -19.400  1.00 70.95           C  
ATOM    732  HA  ASP A  46       1.542   4.350 -19.653  1.00 70.95           H  
ATOM    733  C   ASP A  46       3.604   4.212 -19.093  1.00 70.95           C  
ATOM    734  CB  ASP A  46       1.675   2.804 -18.178  1.00 70.95           C  
ATOM    735  HB2 ASP A  46       2.374   2.018 -17.892  1.00 70.95           H  
ATOM    736  HB3 ASP A  46       1.607   3.498 -17.340  1.00 70.95           H  
ATOM    737  O   ASP A  46       4.616   3.936 -19.755  1.00 70.95           O  
ATOM    738  CG  ASP A  46       0.274   2.198 -18.364  1.00 70.95           C  
ATOM    739  OD1 ASP A  46      -0.560   2.784 -19.093  1.00 70.95           O  
ATOM    740  OD2 ASP A  46       0.018   1.126 -17.751  1.00 70.95           O  
ATOM    741  N   SER A  47       3.659   5.097 -18.090  1.00 79.32           N  
ATOM    742  H   SER A  47       2.868   5.194 -17.469  1.00 79.32           H  
ATOM    743  CA  SER A  47       4.958   5.570 -17.616  1.00 79.32           C  
ATOM    744  HA  SER A  47       5.507   5.946 -18.479  1.00 79.32           H  
ATOM    745  C   SER A  47       5.740   4.391 -17.035  1.00 79.32           C  
ATOM    746  CB  SER A  47       4.834   6.725 -16.619  1.00 79.32           C  
ATOM    747  HB2 SER A  47       4.466   6.353 -15.663  1.00 79.32           H  
ATOM    748  HB3 SER A  47       4.129   7.458 -17.009  1.00 79.32           H  
ATOM    749  O   SER A  47       5.193   3.430 -16.499  1.00 79.32           O  
ATOM    750  OG  SER A  47       6.111   7.337 -16.462  1.00 79.32           O  
ATOM    751  HG  SER A  47       6.042   8.074 -15.850  1.00 79.32           H  
ATOM    752  N   MET A  48       7.059   4.423 -17.180  1.00 91.22           N  
ATOM    753  H   MET A  48       7.462   5.292 -17.501  1.00 91.22           H  
ATOM    754  CA  MET A  48       7.907   3.426 -16.540  1.00 91.22           C  
ATOM    755  HA  MET A  48       7.380   2.472 -16.537  1.00 91.22           H  
ATOM    756  C   MET A  48       8.163   3.852 -15.095  1.00 91.22           C  
ATOM    757  CB  MET A  48       9.203   3.248 -17.332  1.00 91.22           C  
ATOM    758  HB2 MET A  48       9.963   2.793 -16.697  1.00 91.22           H  
ATOM    759  HB3 MET A  48       9.570   4.224 -17.648  1.00 91.22           H  
ATOM    760  O   MET A  48       8.450   5.029 -14.853  1.00 91.22           O  
ATOM    761  CG  MET A  48       8.960   2.368 -18.566  1.00 91.22           C  
ATOM    762  HG2 MET A  48       8.066   2.719 -19.082  1.00 91.22           H  
ATOM    763  HG3 MET A  48       9.802   2.492 -19.246  1.00 91.22           H  
ATOM    764  SD  MET A  48       8.769   0.596 -18.225  1.00 91.22           S  
ATOM    765  CE  MET A  48      10.426   0.270 -17.564  1.00 91.22           C  
ATOM    766  HE1 MET A  48      10.686  -0.784 -17.672  1.00 91.22           H  
ATOM    767  HE2 MET A  48      11.162   0.855 -18.115  1.00 91.22           H  
ATOM    768  HE3 MET A  48      10.466   0.547 -16.510  1.00 91.22           H  
ATOM    769  N   PRO A  49       8.149   2.916 -14.129  1.00 95.13           N  
ATOM    770  CA  PRO A  49       8.476   3.259 -12.758  1.00 95.13           C  
ATOM    771  HA  PRO A  49       7.812   4.052 -12.417  1.00 95.13           H  
ATOM    772  C   PRO A  49       9.928   3.745 -12.697  1.00 95.13           C  
ATOM    773  CB  PRO A  49       8.213   1.997 -11.935  1.00 95.13           C  
ATOM    774  HB2 PRO A  49       8.894   1.906 -11.089  1.00 95.13           H  
ATOM    775  HB3 PRO A  49       7.178   2.007 -11.593  1.00 95.13           H  
ATOM    776  O   PRO A  49      10.837   3.113 -13.238  1.00 95.13           O  
ATOM    777  CG  PRO A  49       8.404   0.870 -12.951  1.00 95.13           C  
ATOM    778  HG2 PRO A  49       9.461   0.615 -13.017  1.00 95.13           H  
ATOM    779  HG3 PRO A  49       7.813  -0.011 -12.699  1.00 95.13           H  
ATOM    780  CD  PRO A  49       7.949   1.485 -14.275  1.00 95.13           C  
ATOM    781  HD2 PRO A  49       8.541   1.082 -15.097  1.00 95.13           H  
ATOM    782  HD3 PRO A  49       6.890   1.295 -14.446  1.00 95.13           H  
ATOM    783  N   VAL A  50      10.144   4.872 -12.024  1.00 96.11           N  
ATOM    784  H   VAL A  50       9.357   5.279 -11.539  1.00 96.11           H  
ATOM    785  CA  VAL A  50      11.476   5.442 -11.797  1.00 96.11           C  
ATOM    786  HA  VAL A  50      12.050   5.346 -12.719  1.00 96.11           H  
ATOM    787  C   VAL A  50      12.245   4.667 -10.732  1.00 96.11           C  
ATOM    788  CB  VAL A  50      11.408   6.939 -11.441  1.00 96.11           C  
ATOM    789  HB  VAL A  50      12.426   7.292 -11.278  1.00 96.11           H  
ATOM    790  O   VAL A  50      13.471   4.669 -10.745  1.00 96.11           O  
ATOM    791  CG1 VAL A  50      10.822   7.748 -12.604  1.00 96.11           C  
ATOM    792 HG11 VAL A  50       9.789   7.454 -12.792  1.00 96.11           H  
ATOM    793 HG12 VAL A  50      10.855   8.812 -12.370  1.00 96.11           H  
ATOM    794 HG13 VAL A  50      11.403   7.564 -13.507  1.00 96.11           H  
ATOM    795  CG2 VAL A  50      10.595   7.263 -10.180  1.00 96.11           C  
ATOM    796 HG21 VAL A  50      10.969   6.692  -9.330  1.00 96.11           H  
ATOM    797 HG22 VAL A  50       9.541   7.033 -10.337  1.00 96.11           H  
ATOM    798 HG23 VAL A  50      10.685   8.324  -9.949  1.00 96.11           H  
ATOM    799  N   GLU A  51      11.536   3.988  -9.828  1.00 97.85           N  
ATOM    800  H   GLU A  51      10.530   4.062  -9.865  1.00 97.85           H  
ATOM    801  CA  GLU A  51      12.098   3.059  -8.851  1.00 97.85           C  
ATOM    802  HA  GLU A  51      12.863   2.460  -9.346  1.00 97.85           H  
ATOM    803  C   GLU A  51      11.027   2.097  -8.320  1.00 97.85           C  
ATOM    804  CB  GLU A  51      12.778   3.820  -7.695  1.00 97.85           C  
ATOM    805  HB2 GLU A  51      13.554   4.463  -8.109  1.00 97.85           H  
ATOM    806  HB3 GLU A  51      13.261   3.093  -7.042  1.00 97.85           H  
ATOM    807  O   GLU A  51       9.821   2.347  -8.410  1.00 97.85           O  
ATOM    808  CG  GLU A  51      11.831   4.683  -6.849  1.00 97.85           C  
ATOM    809  HG2 GLU A  51      11.073   4.036  -6.407  1.00 97.85           H  
ATOM    810  HG3 GLU A  51      11.333   5.408  -7.493  1.00 97.85           H  
ATOM    811  CD  GLU A  51      12.543   5.442  -5.721  1.00 97.85           C  
ATOM    812  OE1 GLU A  51      11.814   5.935  -4.832  1.00 97.85           O  
ATOM    813  OE2 GLU A  51      13.794   5.497  -5.701  1.00 97.85           O  
ATOM    814  N   VAL A  52      11.469   0.995  -7.717  1.00 98.10           N  
ATOM    815  H   VAL A  52      12.465   0.826  -7.708  1.00 98.10           H  
ATOM    816  CA  VAL A  52      10.602   0.104  -6.939  1.00 98.10           C  
ATOM    817  HA  VAL A  52       9.599   0.530  -6.900  1.00 98.10           H  
ATOM    818  C   VAL A  52      11.124   0.018  -5.519  1.00 98.10           C  
ATOM    819  CB  VAL A  52      10.478  -1.286  -7.584  1.00 98.10           C  
ATOM    820  HB  VAL A  52      11.471  -1.707  -7.746  1.00 98.10           H  
ATOM    821  O   VAL A  52      12.240  -0.447  -5.295  1.00 98.10           O  
ATOM    822  CG1 VAL A  52       9.665  -2.257  -6.713  1.00 98.10           C  
ATOM    823 HG11 VAL A  52       9.528  -3.197  -7.248  1.00 98.10           H  
ATOM    824 HG12 VAL A  52       8.688  -1.826  -6.494  1.00 98.10           H  
ATOM    825 HG13 VAL A  52      10.193  -2.467  -5.784  1.00 98.10           H  
ATOM    826  CG2 VAL A  52       9.758  -1.171  -8.929  1.00 98.10           C  
ATOM    827 HG21 VAL A  52       8.761  -0.759  -8.778  1.00 98.10           H  
ATOM    828 HG22 VAL A  52       9.676  -2.151  -9.399  1.00 98.10           H  
ATOM    829 HG23 VAL A  52      10.310  -0.507  -9.594  1.00 98.10           H  
ATOM    830  N   ILE A  53      10.312   0.409  -4.536  1.00 98.56           N  
ATOM    831  H   ILE A  53       9.405   0.777  -4.787  1.00 98.56           H  
ATOM    832  CA  ILE A  53      10.673   0.258  -3.125  1.00 98.56           C  
ATOM    833  HA  ILE A  53      11.761   0.232  -3.067  1.00 98.56           H  
ATOM    834  C   ILE A  53      10.145  -1.079  -2.607  1.00 98.56           C  
ATOM    835  CB  ILE A  53      10.244   1.451  -2.250  1.00 98.56           C  
ATOM    836  HB  ILE A  53       9.156   1.500  -2.209  1.00 98.56           H  
ATOM    837  O   ILE A  53       8.937  -1.268  -2.440  1.00 98.56           O  
ATOM    838  CG1 ILE A  53      10.772   2.795  -2.801  1.00 98.56           C  
ATOM    839 HG12 ILE A  53      11.850   2.861  -2.648  1.00 98.56           H  
ATOM    840 HG13 ILE A  53      10.579   2.866  -3.872  1.00 98.56           H  
ATOM    841  CG2 ILE A  53      10.788   1.198  -0.829  1.00 98.56           C  
ATOM    842 HG21 ILE A  53      10.656   2.083  -0.206  1.00 98.56           H  
ATOM    843 HG22 ILE A  53      10.260   0.366  -0.362  1.00 98.56           H  
ATOM    844 HG23 ILE A  53      11.854   0.974  -0.876  1.00 98.56           H  
ATOM    845  CD1 ILE A  53      10.111   4.014  -2.152  1.00 98.56           C  
ATOM    846 HD11 ILE A  53      10.346   4.070  -1.089  1.00 98.56           H  
ATOM    847 HD12 ILE A  53      10.489   4.915  -2.636  1.00 98.56           H  
ATOM    848 HD13 ILE A  53       9.031   3.967  -2.288  1.00 98.56           H  
ATOM    849  N   ALA A  54      11.061  -2.001  -2.328  1.00 97.26           N  
ATOM    850  H   ALA A  54      12.031  -1.753  -2.457  1.00 97.26           H  
ATOM    851  CA  ALA A  54      10.766  -3.321  -1.801  1.00 97.26           C  
ATOM    852  HA  ALA A  54       9.751  -3.585  -2.099  1.00 97.26           H  
ATOM    853  C   ALA A  54      10.841  -3.344  -0.265  1.00 97.26           C  
ATOM    854  CB  ALA A  54      11.703  -4.333  -2.466  1.00 97.26           C  
ATOM    855  HB1 ALA A  54      11.556  -4.315  -3.546  1.00 97.26           H  
ATOM    856  HB2 ALA A  54      11.482  -5.335  -2.097  1.00 97.26           H  
ATOM    857  HB3 ALA A  54      12.738  -4.075  -2.246  1.00 97.26           H  
ATOM    858  O   ALA A  54      11.824  -2.904   0.333  1.00 97.26           O  
ATOM    859  N   THR A  55       9.811  -3.894   0.381  1.00 96.44           N  
ATOM    860  H   THR A  55       9.032  -4.221  -0.172  1.00 96.44           H  
ATOM    861  CA  THR A  55       9.773  -4.146   1.831  1.00 96.44           C  
ATOM    862  HA  THR A  55      10.797  -4.133   2.207  1.00 96.44           H  
ATOM    863  C   THR A  55       9.209  -5.536   2.137  1.00 96.44           C  
ATOM    864  CB  THR A  55       8.995  -3.065   2.614  1.00 96.44           C  
ATOM    865  HB  THR A  55       9.221  -3.184   3.674  1.00 96.44           H  
ATOM    866  O   THR A  55       8.868  -6.315   1.243  1.00 96.44           O  
ATOM    867  CG2 THR A  55       9.362  -1.628   2.246  1.00 96.44           C  
ATOM    868 HG21 THR A  55      10.442  -1.496   2.321  1.00 96.44           H  
ATOM    869 HG22 THR A  55       9.042  -1.407   1.228  1.00 96.44           H  
ATOM    870 HG23 THR A  55       8.867  -0.938   2.930  1.00 96.44           H  
ATOM    871  OG1 THR A  55       7.603  -3.226   2.485  1.00 96.44           O  
ATOM    872  HG1 THR A  55       7.298  -3.696   3.264  1.00 96.44           H  
ATOM    873  N   GLY A  56       9.114  -5.871   3.424  1.00 92.11           N  
ATOM    874  H   GLY A  56       9.473  -5.227   4.114  1.00 92.11           H  
ATOM    875  CA  GLY A  56       8.640  -7.171   3.882  1.00 92.11           C  
ATOM    876  HA2 GLY A  56       8.229  -7.082   4.887  1.00 92.11           H  
ATOM    877  HA3 GLY A  56       7.846  -7.529   3.227  1.00 92.11           H  
ATOM    878  C   GLY A  56       9.781  -8.181   3.908  1.00 92.11           C  
ATOM    879  O   GLY A  56      10.747  -8.030   4.655  1.00 92.11           O  
ATOM    880  N   GLY A  57       9.644  -9.249   3.133  1.00 81.36           N  
ATOM    881  H   GLY A  57       8.797  -9.333   2.589  1.00 81.36           H  
ATOM    882  CA  GLY A  57      10.566 -10.380   3.078  1.00 81.36           C  
ATOM    883  HA2 GLY A  57      11.591 -10.017   3.002  1.00 81.36           H  
ATOM    884  HA3 GLY A  57      10.310 -10.929   2.172  1.00 81.36           H  
ATOM    885  C   GLY A  57      10.470 -11.343   4.269  1.00 81.36           C  
ATOM    886  O   GLY A  57      11.148 -12.371   4.300  1.00 81.36           O  
ATOM    887  N   GLN A  58       9.607 -11.029   5.233  1.00 81.28           N  
ATOM    888  H   GLN A  58       9.024 -10.221   5.064  1.00 81.28           H  
ATOM    889  CA  GLN A  58       9.293 -11.824   6.415  1.00 81.28           C  
ATOM    890  HA  GLN A  58       9.912 -12.721   6.435  1.00 81.28           H  
ATOM    891  C   GLN A  58       7.827 -12.262   6.354  1.00 81.28           C  
ATOM    892  CB  GLN A  58       9.584 -11.000   7.678  1.00 81.28           C  
ATOM    893  HB2 GLN A  58       9.233 -11.546   8.554  1.00 81.28           H  
ATOM    894  HB3 GLN A  58       9.041 -10.057   7.623  1.00 81.28           H  
ATOM    895  O   GLN A  58       7.032 -11.681   5.618  1.00 81.28           O  
ATOM    896  CG  GLN A  58      11.084 -10.716   7.851  1.00 81.28           C  
ATOM    897  HG2 GLN A  58      11.615 -11.652   8.025  1.00 81.28           H  
ATOM    898  HG3 GLN A  58      11.485 -10.256   6.948  1.00 81.28           H  
ATOM    899  CD  GLN A  58      11.328  -9.785   9.028  1.00 81.28           C  
ATOM    900  NE2 GLN A  58      11.629  -8.533   8.772  1.00 81.28           N  
ATOM    901 HE21 GLN A  58      11.659  -7.899   9.557  1.00 81.28           H  
ATOM    902 HE22 GLN A  58      11.649  -8.199   7.819  1.00 81.28           H  
ATOM    903  OE1 GLN A  58      11.214 -10.158  10.182  1.00 81.28           O  
ATOM    904  N   ASN A  59       7.457 -13.284   7.130  1.00 76.07           N  
ATOM    905  H   ASN A  59       8.135 -13.683   7.763  1.00 76.07           H  
ATOM    906  CA  ASN A  59       6.074 -13.776   7.221  1.00 76.07           C  
ATOM    907  HA  ASN A  59       6.099 -14.718   7.770  1.00 76.07           H  
ATOM    908  C   ASN A  59       5.438 -14.106   5.861  1.00 76.07           C  
ATOM    909  CB  ASN A  59       5.228 -12.787   8.044  1.00 76.07           C  
ATOM    910  HB2 ASN A  59       4.224 -13.190   8.179  1.00 76.07           H  
ATOM    911  HB3 ASN A  59       5.143 -11.846   7.500  1.00 76.07           H  
ATOM    912  O   ASN A  59       4.248 -13.859   5.663  1.00 76.07           O  
ATOM    913  CG  ASN A  59       5.802 -12.531   9.417  1.00 76.07           C  
ATOM    914  ND2 ASN A  59       5.682 -11.324   9.917  1.00 76.07           N  
ATOM    915 HD21 ASN A  59       5.279 -10.583   9.363  1.00 76.07           H  
ATOM    916 HD22 ASN A  59       6.118 -11.173  10.816  1.00 76.07           H  
ATOM    917  OD1 ASN A  59       6.380 -13.398  10.049  1.00 76.07           O  
ATOM    918  N   ASN A  60       6.232 -14.645   4.927  1.00 79.84           N  
ATOM    919  H   ASN A  60       7.186 -14.865   5.173  1.00 79.84           H  
ATOM    920  CA  ASN A  60       5.774 -15.034   3.590  1.00 79.84           C  
ATOM    921  HA  ASN A  60       6.643 -15.336   3.006  1.00 79.84           H  
ATOM    922  C   ASN A  60       5.157 -13.874   2.791  1.00 79.84           C  
ATOM    923  CB  ASN A  60       4.870 -16.274   3.740  1.00 79.84           C  
ATOM    924  HB2 ASN A  60       4.365 -16.499   2.801  1.00 79.84           H  
ATOM    925  HB3 ASN A  60       4.079 -16.081   4.464  1.00 79.84           H  
ATOM    926  O   ASN A  60       4.266 -14.085   1.971  1.00 79.84           O  
ATOM    927  CG  ASN A  60       5.638 -17.506   4.170  1.00 79.84           C  
ATOM    928  ND2 ASN A  60       4.939 -18.585   4.427  1.00 79.84           N  
ATOM    929 HD21 ASN A  60       3.939 -18.584   4.285  1.00 79.84           H  
ATOM    930 HD22 ASN A  60       5.456 -19.401   4.721  1.00 79.84           H  
ATOM    931  OD1 ASN A  60       6.853 -17.527   4.311  1.00 79.84           O  
ATOM    932  N   GLN A  61       5.612 -12.644   3.052  1.00 87.12           N  
ATOM    933  H   GLN A  61       6.298 -12.512   3.781  1.00 87.12           H  
ATOM    934  CA  GLN A  61       5.130 -11.451   2.370  1.00 87.12           C  
ATOM    935  HA  GLN A  61       4.438 -11.762   1.587  1.00 87.12           H  
ATOM    936  C   GLN A  61       6.265 -10.688   1.702  1.00 87.12           C  
ATOM    937  CB  GLN A  61       4.362 -10.546   3.337  1.00 87.12           C  
ATOM    938  HB2 GLN A  61       4.963 -10.385   4.232  1.00 87.12           H  
ATOM    939  HB3 GLN A  61       4.183  -9.582   2.862  1.00 87.12           H  
ATOM    940  O   GLN A  61       7.260 -10.360   2.345  1.00 87.12           O  
ATOM    941  CG  GLN A  61       3.013 -11.158   3.719  1.00 87.12           C  
ATOM    942  HG2 GLN A  61       2.350 -11.132   2.855  1.00 87.12           H  
ATOM    943  HG3 GLN A  61       3.145 -12.200   4.013  1.00 87.12           H  
ATOM    944  CD  GLN A  61       2.362 -10.407   4.866  1.00 87.12           C  
ATOM    945  NE2 GLN A  61       1.747 -11.091   5.795  1.00 87.12           N  
ATOM    946 HE21 GLN A  61       1.374 -10.590   6.588  1.00 87.12           H  
ATOM    947 HE22 GLN A  61       1.804 -12.099   5.756  1.00 87.12           H  
ATOM    948  OE1 GLN A  61       2.374  -9.191   4.971  1.00 87.12           O  
ATOM    949  N   LEU A  62       6.075 -10.345   0.434  1.00 91.25           N  
ATOM    950  H   LEU A  62       5.211 -10.631  -0.004  1.00 91.25           H  
ATOM    951  CA  LEU A  62       6.906  -9.398  -0.304  1.00 91.25           C  
ATOM    952  HA  LEU A  62       7.692  -9.010   0.344  1.00 91.25           H  
ATOM    953  C   LEU A  62       6.023  -8.232  -0.734  1.00 91.25           C  
ATOM    954  CB  LEU A  62       7.561 -10.110  -1.499  1.00 91.25           C  
ATOM    955  HB2 LEU A  62       8.207 -10.903  -1.122  1.00 91.25           H  
ATOM    956  HB3 LEU A  62       6.776 -10.576  -2.095  1.00 91.25           H  
ATOM    957  O   LEU A  62       4.892  -8.440  -1.169  1.00 91.25           O  
ATOM    958  CG  LEU A  62       8.382  -9.184  -2.417  1.00 91.25           C  
ATOM    959  HG  LEU A  62       7.756  -8.360  -2.762  1.00 91.25           H  
ATOM    960  CD1 LEU A  62       9.607  -8.613  -1.697  1.00 91.25           C  
ATOM    961 HD11 LEU A  62      10.210  -9.422  -1.287  1.00 91.25           H  
ATOM    962 HD12 LEU A  62       9.299  -7.945  -0.893  1.00 91.25           H  
ATOM    963 HD13 LEU A  62      10.209  -8.037  -2.400  1.00 91.25           H  
ATOM    964  CD2 LEU A  62       8.847  -9.956  -3.650  1.00 91.25           C  
ATOM    965 HD21 LEU A  62       7.992 -10.410  -4.150  1.00 91.25           H  
ATOM    966 HD22 LEU A  62       9.556 -10.733  -3.364  1.00 91.25           H  
ATOM    967 HD23 LEU A  62       9.328  -9.276  -4.353  1.00 91.25           H  
ATOM    968  N   ILE A  63       6.519  -7.007  -0.596  1.00 95.01           N  
ATOM    969  H   ILE A  63       7.444  -6.874  -0.213  1.00 95.01           H  
ATOM    970  CA  ILE A  63       5.760  -5.816  -0.966  1.00 95.01           C  
ATOM    971  HA  ILE A  63       4.872  -6.109  -1.527  1.00 95.01           H  
ATOM    972  C   ILE A  63       6.615  -4.966  -1.878  1.00 95.01           C  
ATOM    973  CB  ILE A  63       5.283  -5.046   0.272  1.00 95.01           C  
ATOM    974  HB  ILE A  63       6.152  -4.682   0.821  1.00 95.01           H  
ATOM    975  O   ILE A  63       7.721  -4.587  -1.501  1.00 95.01           O  
ATOM    976  CG1 ILE A  63       4.477  -6.002   1.173  1.00 95.01           C  
ATOM    977 HG12 ILE A  63       5.085  -6.863   1.451  1.00 95.01           H  
ATOM    978 HG13 ILE A  63       3.606  -6.355   0.622  1.00 95.01           H  
ATOM    979  CG2 ILE A  63       4.424  -3.851  -0.173  1.00 95.01           C  
ATOM    980 HG21 ILE A  63       5.001  -3.173  -0.802  1.00 95.01           H  
ATOM    981 HG22 ILE A  63       4.094  -3.275   0.692  1.00 95.01           H  
ATOM    982 HG23 ILE A  63       3.552  -4.197  -0.727  1.00 95.01           H  
ATOM    983  CD1 ILE A  63       4.032  -5.380   2.479  1.00 95.01           C  
ATOM    984 HD11 ILE A  63       4.903  -4.932   2.958  1.00 95.01           H  
ATOM    985 HD12 ILE A  63       3.619  -6.162   3.115  1.00 95.01           H  
ATOM    986 HD13 ILE A  63       3.259  -4.633   2.300  1.00 95.01           H  
ATOM    987  N   LEU A  64       6.094  -4.686  -3.067  1.00 96.43           N  
ATOM    988  H   LEU A  64       5.168  -5.031  -3.273  1.00 96.43           H  
ATOM    989  CA  LEU A  64       6.748  -3.897  -4.099  1.00 96.43           C  
ATOM    990  HA  LEU A  64       7.736  -3.581  -3.762  1.00 96.43           H  
ATOM    991  C   LEU A  64       5.928  -2.645  -4.343  1.00 96.43           C  
ATOM    992  CB  LEU A  64       6.906  -4.726  -5.385  1.00 96.43           C  
ATOM    993  HB2 LEU A  64       7.451  -4.133  -6.119  1.00 96.43           H  
ATOM    994  HB3 LEU A  64       5.917  -4.931  -5.795  1.00 96.43           H  
ATOM    995  O   LEU A  64       4.771  -2.715  -4.743  1.00 96.43           O  
ATOM    996  CG  LEU A  64       7.624  -6.066  -5.186  1.00 96.43           C  
ATOM    997  HG  LEU A  64       7.033  -6.694  -4.520  1.00 96.43           H  
ATOM    998  CD1 LEU A  64       7.759  -6.797  -6.519  1.00 96.43           C  
ATOM    999 HD11 LEU A  64       8.235  -7.765  -6.366  1.00 96.43           H  
ATOM   1000 HD12 LEU A  64       8.352  -6.205  -7.216  1.00 96.43           H  
ATOM   1001 HD13 LEU A  64       6.769  -6.956  -6.947  1.00 96.43           H  
ATOM   1002  CD2 LEU A  64       9.017  -5.902  -4.584  1.00 96.43           C  
ATOM   1003 HD21 LEU A  64       9.365  -6.897  -4.306  1.00 96.43           H  
ATOM   1004 HD22 LEU A  64       9.694  -5.436  -5.301  1.00 96.43           H  
ATOM   1005 HD23 LEU A  64       8.988  -5.312  -3.668  1.00 96.43           H  
ATOM   1006  N   ASN A  65       6.529  -1.498  -4.078  1.00 98.40           N  
ATOM   1007  H   ASN A  65       7.475  -1.512  -3.725  1.00 98.40           H  
ATOM   1008  CA  ASN A  65       5.914  -0.206  -4.308  1.00 98.40           C  
ATOM   1009  HA  ASN A  65       4.836  -0.299  -4.438  1.00 98.40           H  
ATOM   1010  C   ASN A  65       6.505   0.375  -5.586  1.00 98.40           C  
ATOM   1011  CB  ASN A  65       6.183   0.670  -3.089  1.00 98.40           C  
ATOM   1012  HB2 ASN A  65       7.259   0.804  -2.973  1.00 98.40           H  
ATOM   1013  HB3 ASN A  65       5.756   1.654  -3.278  1.00 98.40           H  
ATOM   1014  O   ASN A  65       7.648   0.826  -5.571  1.00 98.40           O  
ATOM   1015  CG  ASN A  65       5.612   0.094  -1.811  1.00 98.40           C  
ATOM   1016  ND2 ASN A  65       6.432  -0.574  -1.040  1.00 98.40           N  
ATOM   1017 HD21 ASN A  65       6.063  -0.943  -0.175  1.00 98.40           H  
ATOM   1018 HD22 ASN A  65       7.367  -0.774  -1.365  1.00 98.40           H  
ATOM   1019  OD1 ASN A  65       4.434   0.214  -1.509  1.00 98.40           O  
ATOM   1020  N   TYR A  66       5.750   0.322  -6.677  1.00 97.03           N  
ATOM   1021  H   TYR A  66       4.800  -0.011  -6.601  1.00 97.03           H  
ATOM   1022  CA  TYR A  66       6.150   0.879  -7.962  1.00 97.03           C  
ATOM   1023  HA  TYR A  66       7.210   0.689  -8.133  1.00 97.03           H  
ATOM   1024  C   TYR A  66       5.936   2.387  -7.919  1.00 97.03           C  
ATOM   1025  CB  TYR A  66       5.353   0.209  -9.088  1.00 97.03           C  
ATOM   1026  HB2 TYR A  66       5.594   0.702 -10.030  1.00 97.03           H  
ATOM   1027  HB3 TYR A  66       4.288   0.358  -8.909  1.00 97.03           H  
ATOM   1028  O   TYR A  66       4.804   2.845  -7.742  1.00 97.03           O  
ATOM   1029  CG  TYR A  66       5.631  -1.277  -9.226  1.00 97.03           C  
ATOM   1030  CD1 TYR A  66       6.600  -1.724 -10.142  1.00 97.03           C  
ATOM   1031  HD1 TYR A  66       7.125  -1.007 -10.756  1.00 97.03           H  
ATOM   1032  CD2 TYR A  66       4.933  -2.212  -8.436  1.00 97.03           C  
ATOM   1033  HD2 TYR A  66       4.184  -1.873  -7.735  1.00 97.03           H  
ATOM   1034  CE1 TYR A  66       6.870  -3.099 -10.281  1.00 97.03           C  
ATOM   1035  HE1 TYR A  66       7.600  -3.430 -11.005  1.00 97.03           H  
ATOM   1036  CE2 TYR A  66       5.202  -3.587  -8.569  1.00 97.03           C  
ATOM   1037  HE2 TYR A  66       4.658  -4.313  -7.983  1.00 97.03           H  
ATOM   1038  OH  TYR A  66       6.387  -5.366  -9.652  1.00 97.03           O  
ATOM   1039  HH  TYR A  66       6.911  -5.540 -10.437  1.00 97.03           H  
ATOM   1040  CZ  TYR A  66       6.163  -4.034  -9.498  1.00 97.03           C  
ATOM   1041  N   ILE A  67       7.033   3.137  -8.009  1.00 97.43           N  
ATOM   1042  H   ILE A  67       7.927   2.693  -8.164  1.00 97.43           H  
ATOM   1043  CA  ILE A  67       7.032   4.594  -7.956  1.00 97.43           C  
ATOM   1044  HA  ILE A  67       6.049   4.946  -7.646  1.00 97.43           H  
ATOM   1045  C   ILE A  67       7.315   5.109  -9.359  1.00 97.43           C  
ATOM   1046  CB  ILE A  67       8.073   5.132  -6.952  1.00 97.43           C  
ATOM   1047  HB  ILE A  67       9.063   4.962  -7.376  1.00 97.43           H  
ATOM   1048  O   ILE A  67       8.376   4.852  -9.920  1.00 97.43           O  
ATOM   1049  CG1 ILE A  67       8.060   4.428  -5.579  1.00 97.43           C  
ATOM   1050 HG12 ILE A  67       8.777   4.928  -4.927  1.00 97.43           H  
ATOM   1051 HG13 ILE A  67       8.417   3.406  -5.704  1.00 97.43           H  
ATOM   1052  CG2 ILE A  67       7.902   6.652  -6.781  1.00 97.43           C  
ATOM   1053 HG21 ILE A  67       8.109   7.151  -7.728  1.00 97.43           H  
ATOM   1054 HG22 ILE A  67       8.618   7.022  -6.047  1.00 97.43           H  
ATOM   1055 HG23 ILE A  67       6.885   6.894  -6.473  1.00 97.43           H  
ATOM   1056  CD1 ILE A  67       6.704   4.383  -4.871  1.00 97.43           C  
ATOM   1057 HD11 ILE A  67       6.856   3.998  -3.862  1.00 97.43           H  
ATOM   1058 HD12 ILE A  67       6.263   5.378  -4.811  1.00 97.43           H  
ATOM   1059 HD13 ILE A  67       6.021   3.721  -5.403  1.00 97.43           H  
ATOM   1060  N   HIS A  68       6.370   5.846  -9.911  1.00 95.48           N  
ATOM   1061  H   HIS A  68       5.523   5.999  -9.382  1.00 95.48           H  
ATOM   1062  CA  HIS A  68       6.477   6.582 -11.159  1.00 95.48           C  
ATOM   1063  HA  HIS A  68       7.215   6.119 -11.814  1.00 95.48           H  
ATOM   1064  C   HIS A  68       6.930   8.014 -10.893  1.00 95.48           C  
ATOM   1065  CB  HIS A  68       5.129   6.516 -11.873  1.00 95.48           C  
ATOM   1066  HB2 HIS A  68       4.338   6.871 -11.211  1.00 95.48           H  
ATOM   1067  HB3 HIS A  68       5.150   7.157 -12.754  1.00 95.48           H  
ATOM   1068  O   HIS A  68       7.013   8.475  -9.747  1.00 95.48           O  
ATOM   1069  CG  HIS A  68       4.808   5.122 -12.328  1.00 95.48           C  
ATOM   1070  CD2 HIS A  68       4.272   4.123 -11.571  1.00 95.48           C  
ATOM   1071  HD2 HIS A  68       3.993   4.194 -10.530  1.00 95.48           H  
ATOM   1072  ND1 HIS A  68       4.948   4.680 -13.631  1.00 95.48           N  
ATOM   1073  CE1 HIS A  68       4.403   3.456 -13.661  1.00 95.48           C  
ATOM   1074  HE1 HIS A  68       4.212   2.879 -14.554  1.00 95.48           H  
ATOM   1075  NE2 HIS A  68       4.030   3.078 -12.432  1.00 95.48           N  
ATOM   1076  HE2 HIS A  68       3.486   2.248 -12.244  1.00 95.48           H  
ATOM   1077  N   ASP A  69       7.272   8.727 -11.959  1.00 92.73           N  
ATOM   1078  H   ASP A  69       7.129   8.338 -12.880  1.00 92.73           H  
ATOM   1079  CA  ASP A  69       7.669  10.122 -11.845  1.00 92.73           C  
ATOM   1080  HA  ASP A  69       8.484  10.174 -11.123  1.00 92.73           H  
ATOM   1081  C   ASP A  69       6.518  11.004 -11.319  1.00 92.73           C  
ATOM   1082  CB  ASP A  69       8.207  10.611 -13.191  1.00 92.73           C  
ATOM   1083  HB2 ASP A  69       8.943   9.906 -13.578  1.00 92.73           H  
ATOM   1084  HB3 ASP A  69       8.706  11.569 -13.043  1.00 92.73           H  
ATOM   1085  O   ASP A  69       5.339  10.658 -11.371  1.00 92.73           O  
ATOM   1086  CG  ASP A  69       7.074  10.784 -14.192  1.00 92.73           C  
ATOM   1087  OD1 ASP A  69       6.463  11.874 -14.162  1.00 92.73           O  
ATOM   1088  OD2 ASP A  69       6.791   9.836 -14.950  1.00 92.73           O  
ATOM   1089  N   SER A  70       6.850  12.195 -10.822  1.00 91.47           N  
ATOM   1090  H   SER A  70       7.830  12.426 -10.749  1.00 91.47           H  
ATOM   1091  CA  SER A  70       5.871  13.099 -10.204  1.00 91.47           C  
ATOM   1092  HA  SER A  70       5.399  12.569  -9.377  1.00 91.47           H  
ATOM   1093  C   SER A  70       4.743  13.577 -11.140  1.00 91.47           C  
ATOM   1094  CB  SER A  70       6.597  14.325  -9.642  1.00 91.47           C  
ATOM   1095  HB2 SER A  70       7.081  14.859 -10.460  1.00 91.47           H  
ATOM   1096  HB3 SER A  70       5.872  14.988  -9.170  1.00 91.47           H  
ATOM   1097  O   SER A  70       3.759  14.137 -10.649  1.00 91.47           O  
ATOM   1098  OG  SER A  70       7.570  13.953  -8.683  1.00 91.47           O  
ATOM   1099  HG  SER A  70       8.134  14.707  -8.495  1.00 91.47           H  
ATOM   1100  N   GLN A  71       4.856  13.436 -12.466  1.00 92.19           N  
ATOM   1101  H   GLN A  71       5.624  12.900 -12.845  1.00 92.19           H  
ATOM   1102  CA  GLN A  71       3.759  13.734 -13.400  1.00 92.19           C  
ATOM   1103  HA  GLN A  71       3.175  14.568 -13.010  1.00 92.19           H  
ATOM   1104  C   GLN A  71       2.783  12.558 -13.541  1.00 92.19           C  
ATOM   1105  CB  GLN A  71       4.290  14.161 -14.779  1.00 92.19           C  
ATOM   1106  HB2 GLN A  71       3.438  14.456 -15.391  1.00 92.19           H  
ATOM   1107  HB3 GLN A  71       4.777  13.322 -15.276  1.00 92.19           H  
ATOM   1108  O   GLN A  71       1.617  12.786 -13.855  1.00 92.19           O  
ATOM   1109  CG  GLN A  71       5.264  15.344 -14.692  1.00 92.19           C  
ATOM   1110  HG2 GLN A  71       4.805  16.137 -14.101  1.00 92.19           H  
ATOM   1111  HG3 GLN A  71       6.177  15.022 -14.190  1.00 92.19           H  
ATOM   1112  CD  GLN A  71       5.648  15.920 -16.051  1.00 92.19           C  
ATOM   1113  NE2 GLN A  71       6.361  17.025 -16.074  1.00 92.19           N  
ATOM   1114 HE21 GLN A  71       6.627  17.323 -17.002  1.00 92.19           H  
ATOM   1115 HE22 GLN A  71       6.725  17.413 -15.216  1.00 92.19           H  
ATOM   1116  OE1 GLN A  71       5.320  15.443 -17.121  1.00 92.19           O  
ATOM   1117  N   HIS A  72       3.232  11.346 -13.218  1.00 94.15           N  
ATOM   1118  H   HIS A  72       4.212  11.247 -12.991  1.00 94.15           H  
ATOM   1119  CA  HIS A  72       2.478  10.095 -13.297  1.00 94.15           C  
ATOM   1120  HA  HIS A  72       1.473  10.310 -13.661  1.00 94.15           H  
ATOM   1121  C   HIS A  72       2.307   9.441 -11.919  1.00 94.15           C  
ATOM   1122  CB  HIS A  72       3.131   9.168 -14.331  1.00 94.15           C  
ATOM   1123  HB2 HIS A  72       4.118   8.869 -13.976  1.00 94.15           H  
ATOM   1124  HB3 HIS A  72       2.527   8.269 -14.450  1.00 94.15           H  
ATOM   1125  O   HIS A  72       2.128   8.235 -11.804  1.00 94.15           O  
ATOM   1126  CG  HIS A  72       3.281   9.834 -15.672  1.00 94.15           C  
ATOM   1127  CD2 HIS A  72       2.353   9.900 -16.674  1.00 94.15           C  
ATOM   1128  HD2 HIS A  72       1.395   9.402 -16.670  1.00 94.15           H  
ATOM   1129  ND1 HIS A  72       4.388  10.522 -16.101  1.00 94.15           N  
ATOM   1130  HD1 HIS A  72       5.285  10.526 -15.637  1.00 94.15           H  
ATOM   1131  CE1 HIS A  72       4.132  11.008 -17.320  1.00 94.15           C  
ATOM   1132  HE1 HIS A  72       4.838  11.564 -17.920  1.00 94.15           H  
ATOM   1133  NE2 HIS A  72       2.885  10.691 -17.705  1.00 94.15           N  
ATOM   1134  N   SER A  73       2.313  10.229 -10.837  1.00 94.78           N  
ATOM   1135  H   SER A  73       2.481  11.217 -10.966  1.00 94.78           H  
ATOM   1136  CA  SER A  73       2.174   9.711  -9.468  1.00 94.78           C  
ATOM   1137  HA  SER A  73       2.993   9.016  -9.289  1.00 94.78           H  
ATOM   1138  C   SER A  73       0.875   8.931  -9.234  1.00 94.78           C  
ATOM   1139  CB  SER A  73       2.283  10.852  -8.449  1.00 94.78           C  
ATOM   1140  HB2 SER A  73       2.090  10.463  -7.449  1.00 94.78           H  
ATOM   1141  HB3 SER A  73       3.300  11.242  -8.475  1.00 94.78           H  
ATOM   1142  O   SER A  73       0.823   8.121  -8.314  1.00 94.78           O  
ATOM   1143  OG  SER A  73       1.383  11.913  -8.737  1.00 94.78           O  
ATOM   1144  HG  SER A  73       0.848  12.109  -7.964  1.00 94.78           H  
ATOM   1145  N   TYR A  74      -0.148   9.136 -10.068  1.00 93.85           N  
ATOM   1146  H   TYR A  74      -0.005   9.781 -10.832  1.00 93.85           H  
ATOM   1147  CA  TYR A  74      -1.399   8.374 -10.057  1.00 93.85           C  
ATOM   1148  HA  TYR A  74      -1.759   8.332  -9.029  1.00 93.85           H  
ATOM   1149  C   TYR A  74      -1.245   6.917 -10.528  1.00 93.85           C  
ATOM   1150  CB  TYR A  74      -2.448   9.116 -10.893  1.00 93.85           C  
ATOM   1151  HB2 TYR A  74      -2.593  10.111 -10.472  1.00 93.85           H  
ATOM   1152  HB3 TYR A  74      -3.399   8.590 -10.803  1.00 93.85           H  
ATOM   1153  O   TYR A  74      -2.123   6.100 -10.258  1.00 93.85           O  
ATOM   1154  CG  TYR A  74      -2.104   9.258 -12.365  1.00 93.85           C  
ATOM   1155  CD1 TYR A  74      -1.403  10.392 -12.822  1.00 93.85           C  
ATOM   1156  HD1 TYR A  74      -1.114  11.168 -12.129  1.00 93.85           H  
ATOM   1157  CD2 TYR A  74      -2.479   8.248 -13.273  1.00 93.85           C  
ATOM   1158  HD2 TYR A  74      -2.978   7.357 -12.924  1.00 93.85           H  
ATOM   1159  CE1 TYR A  74      -1.075  10.516 -14.187  1.00 93.85           C  
ATOM   1160  HE1 TYR A  74      -0.532  11.379 -14.542  1.00 93.85           H  
ATOM   1161  CE2 TYR A  74      -2.170   8.381 -14.640  1.00 93.85           C  
ATOM   1162  HE2 TYR A  74      -2.412   7.600 -15.345  1.00 93.85           H  
ATOM   1163  OH  TYR A  74      -1.203   9.649 -16.423  1.00 93.85           O  
ATOM   1164  HH  TYR A  74      -0.453  10.225 -16.590  1.00 93.85           H  
ATOM   1165  CZ  TYR A  74      -1.464   9.510 -15.099  1.00 93.85           C  
ATOM   1166  N   GLU A  75      -0.141   6.586 -11.203  1.00 94.61           N  
ATOM   1167  H   GLU A  75       0.519   7.309 -11.449  1.00 94.61           H  
ATOM   1168  CA  GLU A  75       0.225   5.223 -11.613  1.00 94.61           C  
ATOM   1169  HA  GLU A  75      -0.682   4.654 -11.818  1.00 94.61           H  
ATOM   1170  C   GLU A  75       0.981   4.469 -10.507  1.00 94.61           C  
ATOM   1171  CB  GLU A  75       1.054   5.259 -12.909  1.00 94.61           C  
ATOM   1172  HB2 GLU A  75       1.300   4.234 -13.187  1.00 94.61           H  
ATOM   1173  HB3 GLU A  75       1.982   5.802 -12.732  1.00 94.61           H  
ATOM   1174  O   GLU A  75       1.196   3.257 -10.608  1.00 94.61           O  
ATOM   1175  CG  GLU A  75       0.293   5.915 -14.072  1.00 94.61           C  
ATOM   1176  HG2 GLU A  75       0.030   6.932 -13.781  1.00 94.61           H  
ATOM   1177  HG3 GLU A  75      -0.631   5.363 -14.247  1.00 94.61           H  
ATOM   1178  CD  GLU A  75       1.100   5.986 -15.377  1.00 94.61           C  
ATOM   1179  OE1 GLU A  75       0.799   6.898 -16.180  1.00 94.61           O  
ATOM   1180  OE2 GLU A  75       2.021   5.166 -15.568  1.00 94.61           O  
ATOM   1181  N   ASN A  76       1.355   5.157  -9.418  1.00 96.64           N  
ATOM   1182  H   ASN A  76       1.134   6.142  -9.377  1.00 96.64           H  
ATOM   1183  CA  ASN A  76       1.977   4.523  -8.262  1.00 96.64           C  
ATOM   1184  HA  ASN A  76       2.913   4.071  -8.591  1.00 96.64           H  
ATOM   1185  C   ASN A  76       1.080   3.412  -7.716  1.00 96.64           C  
ATOM   1186  CB  ASN A  76       2.273   5.539  -7.148  1.00 96.64           C  
ATOM   1187  HB2 ASN A  76       2.557   4.996  -6.246  1.00 96.64           H  
ATOM   1188  HB3 ASN A  76       1.366   6.104  -6.936  1.00 96.64           H  
ATOM   1189  O   ASN A  76      -0.100   3.616  -7.417  1.00 96.64           O  
ATOM   1190  CG  ASN A  76       3.399   6.497  -7.465  1.00 96.64           C  
ATOM   1191  ND2 ASN A  76       3.636   7.473  -6.623  1.00 96.64           N  
ATOM   1192 HD21 ASN A  76       4.401   8.090  -6.854  1.00 96.64           H  
ATOM   1193 HD22 ASN A  76       2.976   7.662  -5.881  1.00 96.64           H  
ATOM   1194  OD1 ASN A  76       4.123   6.368  -8.427  1.00 96.64           O  
ATOM   1195  N   VAL A  77       1.666   2.236  -7.512  1.00 96.54           N  
ATOM   1196  H   VAL A  77       2.640   2.136  -7.762  1.00 96.54           H  
ATOM   1197  CA  VAL A  77       0.924   1.065  -7.051  1.00 96.54           C  
ATOM   1198  HA  VAL A  77       0.068   1.420  -6.477  1.00 96.54           H  
ATOM   1199  C   VAL A  77       1.761   0.216  -6.109  1.00 96.54           C  
ATOM   1200  CB  VAL A  77       0.349   0.272  -8.244  1.00 96.54           C  
ATOM   1201  HB  VAL A  77      -0.292   0.948  -8.810  1.00 96.54           H  
ATOM   1202  O   VAL A  77       2.935  -0.066  -6.346  1.00 96.54           O  
ATOM   1203  CG1 VAL A  77       1.411  -0.273  -9.204  1.00 96.54           C  
ATOM   1204 HG11 VAL A  77       1.993   0.554  -9.612  1.00 96.54           H  
ATOM   1205 HG12 VAL A  77       0.924  -0.780 -10.037  1.00 96.54           H  
ATOM   1206 HG13 VAL A  77       2.077  -0.971  -8.695  1.00 96.54           H  
ATOM   1207  CG2 VAL A  77      -0.534  -0.892  -7.774  1.00 96.54           C  
ATOM   1208 HG21 VAL A  77      -1.056  -1.316  -8.632  1.00 96.54           H  
ATOM   1209 HG22 VAL A  77      -1.268  -0.527  -7.056  1.00 96.54           H  
ATOM   1210 HG23 VAL A  77       0.073  -1.670  -7.311  1.00 96.54           H  
ATOM   1211  N   THR A  78       1.136  -0.225  -5.024  1.00 97.61           N  
ATOM   1212  H   THR A  78       0.193   0.097  -4.859  1.00 97.61           H  
ATOM   1213  CA  THR A  78       1.705  -1.210  -4.109  1.00 97.61           C  
ATOM   1214  HA  THR A  78       2.793  -1.195  -4.181  1.00 97.61           H  
ATOM   1215  C   THR A  78       1.215  -2.601  -4.491  1.00 97.61           C  
ATOM   1216  CB  THR A  78       1.338  -0.878  -2.659  1.00 97.61           C  
ATOM   1217  HB  THR A  78       0.253  -0.849  -2.560  1.00 97.61           H  
ATOM   1218  O   THR A  78       0.030  -2.906  -4.377  1.00 97.61           O  
ATOM   1219  CG2 THR A  78       1.899  -1.913  -1.688  1.00 97.61           C  
ATOM   1220 HG21 THR A  78       1.445  -2.888  -1.865  1.00 97.61           H  
ATOM   1221 HG22 THR A  78       1.660  -1.615  -0.668  1.00 97.61           H  
ATOM   1222 HG23 THR A  78       2.980  -1.989  -1.807  1.00 97.61           H  
ATOM   1223  OG1 THR A  78       1.863   0.377  -2.277  1.00 97.61           O  
ATOM   1224  HG1 THR A  78       2.800   0.256  -2.106  1.00 97.61           H  
ATOM   1225  N   LEU A  79       2.120  -3.487  -4.883  1.00 94.42           N  
ATOM   1226  H   LEU A  79       3.077  -3.179  -4.979  1.00 94.42           H  
ATOM   1227  CA  LEU A  79       1.854  -4.910  -5.033  1.00 94.42           C  
ATOM   1228  HA  LEU A  79       0.785  -5.059  -5.190  1.00 94.42           H  
ATOM   1229  C   LEU A  79       2.274  -5.640  -3.754  1.00 94.42           C  
ATOM   1230  CB  LEU A  79       2.584  -5.415  -6.283  1.00 94.42           C  
ATOM   1231  HB2 LEU A  79       3.651  -5.236  -6.149  1.00 94.42           H  
ATOM   1232  HB3 LEU A  79       2.248  -4.836  -7.144  1.00 94.42           H  
ATOM   1233  O   LEU A  79       3.459  -5.739  -3.442  1.00 94.42           O  
ATOM   1234  CG  LEU A  79       2.378  -6.910  -6.575  1.00 94.42           C  
ATOM   1235  HG  LEU A  79       2.745  -7.493  -5.730  1.00 94.42           H  
ATOM   1236  CD1 LEU A  79       0.915  -7.277  -6.826  1.00 94.42           C  
ATOM   1237 HD11 LEU A  79       0.339  -7.167  -5.907  1.00 94.42           H  
ATOM   1238 HD12 LEU A  79       0.499  -6.636  -7.604  1.00 94.42           H  
ATOM   1239 HD13 LEU A  79       0.849  -8.317  -7.146  1.00 94.42           H  
ATOM   1240  CD2 LEU A  79       3.186  -7.298  -7.808  1.00 94.42           C  
ATOM   1241 HD21 LEU A  79       2.869  -6.709  -8.669  1.00 94.42           H  
ATOM   1242 HD22 LEU A  79       4.246  -7.119  -7.630  1.00 94.42           H  
ATOM   1243 HD23 LEU A  79       3.037  -8.355  -8.028  1.00 94.42           H  
ATOM   1244  N   ARG A  80       1.301  -6.167  -3.012  1.00 91.93           N  
ATOM   1245  H   ARG A  80       0.358  -6.061  -3.357  1.00 91.93           H  
ATOM   1246  CA  ARG A  80       1.515  -7.029  -1.849  1.00 91.93           C  
ATOM   1247  HA  ARG A  80       2.544  -6.910  -1.508  1.00 91.93           H  
ATOM   1248  C   ARG A  80       1.331  -8.477  -2.255  1.00 91.93           C  
ATOM   1249  CB  ARG A  80       0.585  -6.614  -0.704  1.00 91.93           C  
ATOM   1250  HB2 ARG A  80      -0.450  -6.669  -1.040  1.00 91.93           H  
ATOM   1251  HB3 ARG A  80       0.806  -5.578  -0.449  1.00 91.93           H  
ATOM   1252  O   ARG A  80       0.277  -8.885  -2.727  1.00 91.93           O  
ATOM   1253  CG  ARG A  80       0.760  -7.490   0.550  1.00 91.93           C  
ATOM   1254  HG2 ARG A  80       0.434  -8.510   0.345  1.00 91.93           H  
ATOM   1255  HG3 ARG A  80       1.809  -7.513   0.845  1.00 91.93           H  
ATOM   1256  CD  ARG A  80      -0.077  -6.907   1.691  1.00 91.93           C  
ATOM   1257  HD2 ARG A  80       0.127  -5.838   1.758  1.00 91.93           H  
ATOM   1258  HD3 ARG A  80      -1.132  -7.042   1.452  1.00 91.93           H  
ATOM   1259  NE  ARG A  80       0.231  -7.520   2.998  1.00 91.93           N  
ATOM   1260  HE  ARG A  80       0.984  -8.192   3.041  1.00 91.93           H  
ATOM   1261  NH1 ARG A  80      -1.325  -6.335   4.223  1.00 91.93           N  
ATOM   1262 HH11 ARG A  80      -1.658  -5.978   5.107  1.00 91.93           H  
ATOM   1263 HH12 ARG A  80      -1.646  -5.881   3.380  1.00 91.93           H  
ATOM   1264  NH2 ARG A  80       0.075  -7.708   5.258  1.00 91.93           N  
ATOM   1265 HH21 ARG A  80       0.924  -8.254   5.241  1.00 91.93           H  
ATOM   1266 HH22 ARG A  80      -0.331  -7.380   6.123  1.00 91.93           H  
ATOM   1267  CZ  ARG A  80      -0.344  -7.193   4.144  1.00 91.93           C  
ATOM   1268  N   ILE A  81       2.347  -9.271  -2.011  1.00 87.77           N  
ATOM   1269  H   ILE A  81       3.197  -8.872  -1.636  1.00 87.77           H  
ATOM   1270  CA  ILE A  81       2.374 -10.673  -2.367  1.00 87.77           C  
ATOM   1271  HA  ILE A  81       1.506 -10.952  -2.965  1.00 87.77           H  
ATOM   1272  C   ILE A  81       2.378 -11.475  -1.084  1.00 87.77           C  
ATOM   1273  CB  ILE A  81       3.636 -10.937  -3.185  1.00 87.77           C  
ATOM   1274  HB  ILE A  81       4.486 -10.567  -2.612  1.00 87.77           H  
ATOM   1275  O   ILE A  81       3.241 -11.265  -0.235  1.00 87.77           O  
ATOM   1276  CG1 ILE A  81       3.589 -10.195  -4.544  1.00 87.77           C  
ATOM   1277 HG12 ILE A  81       3.094  -9.233  -4.416  1.00 87.77           H  
ATOM   1278 HG13 ILE A  81       3.012 -10.763  -5.272  1.00 87.77           H  
ATOM   1279  CG2 ILE A  81       3.805 -12.446  -3.329  1.00 87.77           C  
ATOM   1280 HG21 ILE A  81       3.756 -12.985  -2.383  1.00 87.77           H  
ATOM   1281 HG22 ILE A  81       3.036 -12.836  -3.996  1.00 87.77           H  
ATOM   1282 HG23 ILE A  81       4.831 -12.625  -3.650  1.00 87.77           H  
ATOM   1283  CD1 ILE A  81       4.980  -9.881  -5.101  1.00 87.77           C  
ATOM   1284 HD11 ILE A  81       4.882  -9.183  -5.933  1.00 87.77           H  
ATOM   1285 HD12 ILE A  81       5.484 -10.787  -5.437  1.00 87.77           H  
ATOM   1286 HD13 ILE A  81       5.586  -9.400  -4.334  1.00 87.77           H  
ATOM   1287  N   PHE A  82       1.485 -12.451  -0.995  1.00 82.90           N  
ATOM   1288  H   PHE A  82       0.800 -12.540  -1.732  1.00 82.90           H  
ATOM   1289  CA  PHE A  82       1.591 -13.543  -0.041  1.00 82.90           C  
ATOM   1290  HA  PHE A  82       2.328 -13.306   0.727  1.00 82.90           H  
ATOM   1291  C   PHE A  82       2.046 -14.795  -0.777  1.00 82.90           C  
ATOM   1292  CB  PHE A  82       0.247 -13.747   0.648  1.00 82.90           C  
ATOM   1293  HB2 PHE A  82      -0.544 -13.805  -0.100  1.00 82.90           H  
ATOM   1294  HB3 PHE A  82       0.267 -14.702   1.172  1.00 82.90           H  
ATOM   1295  O   PHE A  82       1.311 -15.307  -1.622  1.00 82.90           O  
ATOM   1296  CG  PHE A  82      -0.088 -12.655   1.633  1.00 82.90           C  
ATOM   1297  CD1 PHE A  82       0.081 -12.895   3.005  1.00 82.90           C  
ATOM   1298  HD1 PHE A  82       0.468 -13.844   3.346  1.00 82.90           H  
ATOM   1299  CD2 PHE A  82      -0.626 -11.432   1.193  1.00 82.90           C  
ATOM   1300  HD2 PHE A  82      -0.769 -11.258   0.137  1.00 82.90           H  
ATOM   1301  CE1 PHE A  82      -0.352 -11.938   3.933  1.00 82.90           C  
ATOM   1302  HE1 PHE A  82      -0.346 -12.178   4.986  1.00 82.90           H  
ATOM   1303  CE2 PHE A  82      -0.997 -10.449   2.127  1.00 82.90           C  
ATOM   1304  HE2 PHE A  82      -1.433  -9.521   1.790  1.00 82.90           H  
ATOM   1305  CZ  PHE A  82      -0.861 -10.704   3.500  1.00 82.90           C  
ATOM   1306  HZ  PHE A  82      -1.209  -9.980   4.223  1.00 82.90           H  
ATOM   1307  N   ALA A  83       3.249 -15.271  -0.475  1.00 72.37           N  
ATOM   1308  H   ALA A  83       3.786 -14.820   0.252  1.00 72.37           H  
ATOM   1309  CA  ALA A  83       3.825 -16.450  -1.103  1.00 72.37           C  
ATOM   1310  HA  ALA A  83       3.018 -17.098  -1.446  1.00 72.37           H  
ATOM   1311  C   ALA A  83       4.621 -17.285  -0.116  1.00 72.37           C  
ATOM   1312  CB  ALA A  83       4.699 -16.027  -2.292  1.00 72.37           C  
ATOM   1313  HB1 ALA A  83       5.546 -15.438  -1.940  1.00 72.37           H  
ATOM   1314  HB2 ALA A  83       5.071 -16.914  -2.806  1.00 72.37           H  
ATOM   1315  HB3 ALA A  83       4.117 -15.434  -2.999  1.00 72.37           H  
ATOM   1316  O   ALA A  83       5.393 -16.755   0.686  1.00 72.37           O  
ATOM   1317  N   GLY A  84       4.472 -18.608  -0.204  1.00 60.73           N  
ATOM   1318  H   GLY A  84       3.877 -18.975  -0.932  1.00 60.73           H  
ATOM   1319  CA  GLY A  84       5.445 -19.502   0.409  1.00 60.73           C  
ATOM   1320  HA2 GLY A  84       5.474 -19.334   1.485  1.00 60.73           H  
ATOM   1321  HA3 GLY A  84       5.175 -20.538   0.209  1.00 60.73           H  
ATOM   1322  C   GLY A  84       6.823 -19.224  -0.196  1.00 60.73           C  
ATOM   1323  O   GLY A  84       6.939 -19.066  -1.406  1.00 60.73           O  
ATOM   1324  N   GLN A  85       7.878 -19.171   0.625  1.00 53.95           N  
ATOM   1325  H   GLN A  85       7.726 -19.238   1.621  1.00 53.95           H  
ATOM   1326  CA  GLN A  85       9.244 -18.891   0.141  1.00 53.95           C  
ATOM   1327  HA  GLN A  85       9.280 -17.880  -0.263  1.00 53.95           H  
ATOM   1328  C   GLN A  85       9.722 -19.833  -0.982  1.00 53.95           C  
ATOM   1329  CB  GLN A  85      10.243 -19.014   1.305  1.00 53.95           C  
ATOM   1330  HB2 GLN A  85      10.066 -19.943   1.846  1.00 53.95           H  
ATOM   1331  HB3 GLN A  85      11.247 -19.060   0.884  1.00 53.95           H  
ATOM   1332  O   GLN A  85      10.674 -19.509  -1.685  1.00 53.95           O  
ATOM   1333  CG  GLN A  85      10.216 -17.831   2.279  1.00 53.95           C  
ATOM   1334  HG2 GLN A  85       9.274 -17.826   2.828  1.00 53.95           H  
ATOM   1335  HG3 GLN A  85      10.288 -16.903   1.711  1.00 53.95           H  
ATOM   1336  CD  GLN A  85      11.375 -17.874   3.278  1.00 53.95           C  
ATOM   1337  NE2 GLN A  85      11.574 -16.828   4.050  1.00 53.95           N  
ATOM   1338 HE21 GLN A  85      10.994 -16.005   3.961  1.00 53.95           H  
ATOM   1339 HE22 GLN A  85      12.365 -16.895   4.674  1.00 53.95           H  
ATOM   1340  OE1 GLN A  85      12.128 -18.825   3.401  1.00 53.95           O  
ATOM   1341  N   ASN A  86       9.104 -21.008  -1.121  1.00 51.19           N  
ATOM   1342  H   ASN A  86       8.276 -21.173  -0.568  1.00 51.19           H  
ATOM   1343  CA  ASN A  86       9.626 -22.104  -1.929  1.00 51.19           C  
ATOM   1344  HA  ASN A  86      10.711 -22.125  -1.821  1.00 51.19           H  
ATOM   1345  C   ASN A  86       9.365 -21.986  -3.437  1.00 51.19           C  
ATOM   1346  CB  ASN A  86       9.064 -23.426  -1.382  1.00 51.19           C  
ATOM   1347  HB2 ASN A  86       9.355 -24.233  -2.054  1.00 51.19           H  
ATOM   1348  HB3 ASN A  86       7.975 -23.377  -1.373  1.00 51.19           H  
ATOM   1349  O   ASN A  86      10.056 -22.679  -4.179  1.00 51.19           O  
ATOM   1350  CG  ASN A  86       9.575 -23.786   0.001  1.00 51.19           C  
ATOM   1351  ND2 ASN A  86       8.903 -24.690   0.673  1.00 51.19           N  
ATOM   1352 HD21 ASN A  86       9.272 -24.925   1.584  1.00 51.19           H  
ATOM   1353 HD22 ASN A  86       8.094 -25.129   0.258  1.00 51.19           H  
ATOM   1354  OD1 ASN A  86      10.562 -23.285   0.509  1.00 51.19           O  
ATOM   1355  N   ASP A  87       8.414 -21.166  -3.900  1.00 50.91           N  
ATOM   1356  H   ASP A  87       7.881 -20.594  -3.261  1.00 50.91           H  
ATOM   1357  CA  ASP A  87       8.153 -21.015  -5.341  1.00 50.91           C  
ATOM   1358  HA  ASP A  87       8.955 -21.512  -5.887  1.00 50.91           H  
ATOM   1359  C   ASP A  87       8.175 -19.537  -5.768  1.00 50.91           C  
ATOM   1360  CB  ASP A  87       6.889 -21.771  -5.782  1.00 50.91           C  
ATOM   1361  HB2 ASP A  87       6.850 -22.722  -5.251  1.00 50.91           H  
ATOM   1362  HB3 ASP A  87       5.995 -21.203  -5.526  1.00 50.91           H  
ATOM   1363  O   ASP A  87       7.140 -18.871  -5.840  1.00 50.91           O  
ATOM   1364  CG  ASP A  87       6.918 -22.069  -7.291  1.00 50.91           C  
ATOM   1365  OD1 ASP A  87       7.701 -21.407  -8.020  1.00 50.91           O  
ATOM   1366  OD2 ASP A  87       6.200 -22.997  -7.719  1.00 50.91           O  
ATOM   1367  N   PRO A  88       9.370 -18.974  -6.025  1.00 48.23           N  
ATOM   1368  CA  PRO A  88       9.501 -17.599  -6.493  1.00 48.23           C  
ATOM   1369  HA  PRO A  88       8.958 -16.926  -5.829  1.00 48.23           H  
ATOM   1370  C   PRO A  88       8.979 -17.404  -7.921  1.00 48.23           C  
ATOM   1371  CB  PRO A  88      11.003 -17.304  -6.407  1.00 48.23           C  
ATOM   1372  HB2 PRO A  88      11.243 -16.950  -5.404  1.00 48.23           H  
ATOM   1373  HB3 PRO A  88      11.332 -16.581  -7.153  1.00 48.23           H  
ATOM   1374  O   PRO A  88       8.757 -16.268  -8.335  1.00 48.23           O  
ATOM   1375  CG  PRO A  88      11.656 -18.668  -6.608  1.00 48.23           C  
ATOM   1376  HG2 PRO A  88      12.645 -18.716  -6.152  1.00 48.23           H  
ATOM   1377  HG3 PRO A  88      11.710 -18.896  -7.672  1.00 48.23           H  
ATOM   1378  CD  PRO A  88      10.674 -19.617  -5.931  1.00 48.23           C  
ATOM   1379  HD2 PRO A  88      10.941 -19.743  -4.881  1.00 48.23           H  
ATOM   1380  HD3 PRO A  88      10.694 -20.578  -6.445  1.00 48.23           H  
ATOM   1381  N   THR A  89       8.847 -18.485  -8.693  1.00 53.16           N  
ATOM   1382  H   THR A  89       8.926 -19.398  -8.269  1.00 53.16           H  
ATOM   1383  CA  THR A  89       8.878 -18.445 -10.160  1.00 53.16           C  
ATOM   1384  HA  THR A  89       9.674 -17.755 -10.440  1.00 53.16           H  
ATOM   1385  C   THR A  89       7.619 -17.885 -10.812  1.00 53.16           C  
ATOM   1386  CB  THR A  89       9.216 -19.825 -10.762  1.00 53.16           C  
ATOM   1387  HB  THR A  89       8.417 -20.159 -11.425  1.00 53.16           H  
ATOM   1388  O   THR A  89       7.607 -17.616 -12.014  1.00 53.16           O  
ATOM   1389  CG2 THR A  89      10.522 -19.734 -11.552  1.00 53.16           C  
ATOM   1390 HG21 THR A  89      10.751 -20.705 -11.990  1.00 53.16           H  
ATOM   1391 HG22 THR A  89      10.415 -18.999 -12.350  1.00 53.16           H  
ATOM   1392 HG23 THR A  89      11.337 -19.435 -10.892  1.00 53.16           H  
ATOM   1393  OG1 THR A  89       9.475 -20.832  -9.807  1.00 53.16           O  
ATOM   1394  HG1 THR A  89       8.693 -21.044  -9.292  1.00 53.16           H  
ATOM   1395  N   ASP A  90       6.532 -17.719 -10.056  1.00 58.49           N  
ATOM   1396  H   ASP A  90       6.559 -18.025  -9.094  1.00 58.49           H  
ATOM   1397  CA  ASP A  90       5.266 -17.330 -10.673  1.00 58.49           C  
ATOM   1398  HA  ASP A  90       5.538 -16.664 -11.491  1.00 58.49           H  
ATOM   1399  C   ASP A  90       4.366 -16.460  -9.803  1.00 58.49           C  
ATOM   1400  CB  ASP A  90       4.584 -18.585 -11.241  1.00 58.49           C  
ATOM   1401  HB2 ASP A  90       3.819 -18.940 -10.551  1.00 58.49           H  
ATOM   1402  HB3 ASP A  90       5.313 -19.388 -11.353  1.00 58.49           H  
ATOM   1403  O   ASP A  90       3.138 -16.497  -9.878  1.00 58.49           O  
ATOM   1404  CG  ASP A  90       3.975 -18.346 -12.618  1.00 58.49           C  
ATOM   1405  OD1 ASP A  90       4.101 -17.224 -13.167  1.00 58.49           O  
ATOM   1406  OD2 ASP A  90       3.249 -19.251 -13.094  1.00 58.49           O  
ATOM   1407  N   ILE A  91       5.010 -15.653  -8.972  1.00 64.29           N  
ATOM   1408  H   ILE A  91       6.017 -15.715  -8.950  1.00 64.29           H  
ATOM   1409  CA  ILE A  91       4.333 -14.848  -7.973  1.00 64.29           C  
ATOM   1410  HA  ILE A  91       3.574 -15.462  -7.488  1.00 64.29           H  
ATOM   1411  C   ILE A  91       3.608 -13.642  -8.590  1.00 64.29           C  
ATOM   1412  CB  ILE A  91       5.400 -14.462  -6.942  1.00 64.29           C  
ATOM   1413  HB  ILE A  91       6.259 -14.031  -7.455  1.00 64.29           H  
ATOM   1414  O   ILE A  91       2.455 -13.360  -8.265  1.00 64.29           O  
ATOM   1415  CG1 ILE A  91       5.859 -15.694  -6.120  1.00 64.29           C  
ATOM   1416 HG12 ILE A  91       6.326 -16.412  -6.794  1.00 64.29           H  
ATOM   1417 HG13 ILE A  91       4.991 -16.179  -5.673  1.00 64.29           H  
ATOM   1418  CG2 ILE A  91       4.838 -13.421  -6.011  1.00 64.29           C  
ATOM   1419 HG21 ILE A  91       5.681 -13.037  -5.436  1.00 64.29           H  
ATOM   1420 HG22 ILE A  91       4.400 -12.567  -6.529  1.00 64.29           H  
ATOM   1421 HG23 ILE A  91       4.089 -13.927  -5.403  1.00 64.29           H  
ATOM   1422  CD1 ILE A  91       6.868 -15.389  -5.003  1.00 64.29           C  
ATOM   1423 HD11 ILE A  91       7.738 -14.883  -5.422  1.00 64.29           H  
ATOM   1424 HD12 ILE A  91       6.418 -14.767  -4.230  1.00 64.29           H  
ATOM   1425 HD13 ILE A  91       7.183 -16.324  -4.541  1.00 64.29           H  
ATOM   1426  N   CYS A  92       4.286 -12.914  -9.473  1.00 73.83           N  
ATOM   1427  H   CYS A  92       5.227 -13.200  -9.706  1.00 73.83           H  
ATOM   1428  CA  CYS A  92       3.757 -11.700 -10.084  1.00 73.83           C  
ATOM   1429  HA  CYS A  92       2.965 -11.273  -9.468  1.00 73.83           H  
ATOM   1430  C   CYS A  92       3.166 -12.036 -11.442  1.00 73.83           C  
ATOM   1431  CB  CYS A  92       4.893 -10.686 -10.168  1.00 73.83           C  
ATOM   1432  HB2 CYS A  92       5.773 -11.160 -10.602  1.00 73.83           H  
ATOM   1433  HB3 CYS A  92       4.593  -9.853 -10.804  1.00 73.83           H  
ATOM   1434  O   CYS A  92       3.906 -12.087 -12.411  1.00 73.83           O  
ATOM   1435  SG  CYS A  92       5.276 -10.051  -8.530  1.00 73.83           S  
ATOM   1436  N   LYS A  93       1.878 -12.351 -11.528  1.00 59.04           N  
ATOM   1437  H   LYS A  93       1.297 -12.240 -10.709  1.00 59.04           H  
ATOM   1438  CA  LYS A  93       1.205 -12.660 -12.801  1.00 59.04           C  
ATOM   1439  HA  LYS A  93       1.940 -12.884 -13.575  1.00 59.04           H  
ATOM   1440  C   LYS A  93       0.444 -11.471 -13.351  1.00 59.04           C  
ATOM   1441  CB  LYS A  93       0.278 -13.867 -12.653  1.00 59.04           C  
ATOM   1442  HB2 LYS A  93      -0.324 -13.957 -13.558  1.00 59.04           H  
ATOM   1443  HB3 LYS A  93      -0.387 -13.718 -11.803  1.00 59.04           H  
ATOM   1444  O   LYS A  93      -0.193 -10.774 -12.530  1.00 59.04           O  
ATOM   1445  CG  LYS A  93       1.094 -15.141 -12.475  1.00 59.04           C  
ATOM   1446  HG2 LYS A  93       1.768 -15.242 -13.325  1.00 59.04           H  
ATOM   1447  HG3 LYS A  93       1.684 -15.064 -11.562  1.00 59.04           H  
ATOM   1448  CD  LYS A  93       0.187 -16.374 -12.393  1.00 59.04           C  
ATOM   1449  HD2 LYS A  93      -0.414 -16.461 -13.298  1.00 59.04           H  
ATOM   1450  HD3 LYS A  93      -0.440 -16.329 -11.502  1.00 59.04           H  
ATOM   1451  CE  LYS A  93       1.187 -17.507 -12.297  1.00 59.04           C  
ATOM   1452  HE2 LYS A  93       1.791 -17.371 -11.400  1.00 59.04           H  
ATOM   1453  HE3 LYS A  93       1.858 -17.389 -13.148  1.00 59.04           H  
ATOM   1454  NZ  LYS A  93       0.657 -18.881 -12.336  1.00 59.04           N  
ATOM   1455  HZ1 LYS A  93       0.262 -19.145 -11.444  1.00 59.04           H  
ATOM   1456  HZ2 LYS A  93       0.021 -19.009 -13.110  1.00 59.04           H  
ATOM   1457  HZ3 LYS A  93       1.473 -19.450 -12.512  1.00 59.04           H  
ATOM   1458  OXT LYS A  93       0.484 -11.359 -14.592  1.00 59.04           O  
TER    1459      LYS A  93                                                       
ATOM   1459  N   ASP B   1       8.479  15.521  13.167  1.00 73.59           N  
ATOM   1460  H   ASP B   1       8.624  15.443  12.170  1.00 73.59           H  
ATOM   1461  H2  ASP B   1       8.753  14.640  13.576  1.00 73.59           H  
ATOM   1462  H3  ASP B   1       9.021  16.259  13.592  1.00 73.59           H  
ATOM   1463  CA  ASP B   1       7.039  15.664  13.472  1.00 73.59           C  
ATOM   1464  HA  ASP B   1       6.552  14.781  13.058  1.00 73.59           H  
ATOM   1465  C   ASP B   1       6.383  16.829  12.736  1.00 73.59           C  
ATOM   1466  CB  ASP B   1       6.793  15.550  14.981  1.00 73.59           C  
ATOM   1467  HB2 ASP B   1       5.725  15.641  15.175  1.00 73.59           H  
ATOM   1468  HB3 ASP B   1       7.321  16.352  15.496  1.00 73.59           H  
ATOM   1469  O   ASP B   1       5.854  16.575  11.663  1.00 73.59           O  
ATOM   1470  CG  ASP B   1       7.291  14.178  15.482  1.00 73.59           C  
ATOM   1471  OD1 ASP B   1       7.815  13.423  14.623  1.00 73.59           O  
ATOM   1472  OD2 ASP B   1       7.267  13.948  16.698  1.00 73.59           O  
ATOM   1473  N   LEU B   2       6.515  18.095  13.160  1.00 77.58           N  
ATOM   1474  H   LEU B   2       6.845  18.229  14.105  1.00 77.58           H  
ATOM   1475  CA  LEU B   2       5.817  19.254  12.543  1.00 77.58           C  
ATOM   1476  HA  LEU B   2       4.766  19.197  12.824  1.00 77.58           H  
ATOM   1477  C   LEU B   2       5.828  19.316  10.999  1.00 77.58           C  
ATOM   1478  CB  LEU B   2       6.431  20.552  13.119  1.00 77.58           C  
ATOM   1479  HB2 LEU B   2       6.600  21.269  12.316  1.00 77.58           H  
ATOM   1480  HB3 LEU B   2       7.412  20.330  13.539  1.00 77.58           H  
ATOM   1481  O   LEU B   2       4.804  19.573  10.372  1.00 77.58           O  
ATOM   1482  CG  LEU B   2       5.543  21.215  14.193  1.00 77.58           C  
ATOM   1483  HG  LEU B   2       4.838  20.490  14.601  1.00 77.58           H  
ATOM   1484  CD1 LEU B   2       6.400  21.731  15.348  1.00 77.58           C  
ATOM   1485 HD11 LEU B   2       7.129  22.457  14.989  1.00 77.58           H  
ATOM   1486 HD12 LEU B   2       6.912  20.895  15.826  1.00 77.58           H  
ATOM   1487 HD13 LEU B   2       5.757  22.200  16.092  1.00 77.58           H  
ATOM   1488  CD2 LEU B   2       4.770  22.395  13.600  1.00 77.58           C  
ATOM   1489 HD21 LEU B   2       5.455  23.165  13.243  1.00 77.58           H  
ATOM   1490 HD22 LEU B   2       4.115  22.816  14.363  1.00 77.58           H  
ATOM   1491 HD23 LEU B   2       4.150  22.039  12.777  1.00 77.58           H  
ATOM   1492  N   LYS B   3       6.976  19.062  10.358  1.00 88.21           N  
ATOM   1493  H   LYS B   3       7.790  18.864  10.922  1.00 88.21           H  
ATOM   1494  CA  LYS B   3       7.086  19.087   8.886  1.00 88.21           C  
ATOM   1495  HA  LYS B   3       6.653  20.022   8.529  1.00 88.21           H  
ATOM   1496  C   LYS B   3       6.283  17.972   8.204  1.00 88.21           C  
ATOM   1497  CB  LYS B   3       8.570  19.042   8.493  1.00 88.21           C  
ATOM   1498  HB2 LYS B   3       9.082  19.854   9.009  1.00 88.21           H  
ATOM   1499  HB3 LYS B   3       9.007  18.096   8.813  1.00 88.21           H  
ATOM   1500  O   LYS B   3       5.789  18.165   7.098  1.00 88.21           O  
ATOM   1501  CG  LYS B   3       8.770  19.209   6.979  1.00 88.21           C  
ATOM   1502  HG2 LYS B   3       8.190  20.066   6.637  1.00 88.21           H  
ATOM   1503  HG3 LYS B   3       8.423  18.315   6.461  1.00 88.21           H  
ATOM   1504  CD  LYS B   3      10.245  19.444   6.641  1.00 88.21           C  
ATOM   1505  HD2 LYS B   3      10.584  20.324   7.188  1.00 88.21           H  
ATOM   1506  HD3 LYS B   3      10.838  18.581   6.947  1.00 88.21           H  
ATOM   1507  CE  LYS B   3      10.387  19.683   5.135  1.00 88.21           C  
ATOM   1508  HE2 LYS B   3       9.559  20.315   4.816  1.00 88.21           H  
ATOM   1509  HE3 LYS B   3      10.281  18.731   4.614  1.00 88.21           H  
ATOM   1510  NZ  LYS B   3      11.671  20.358   4.812  1.00 88.21           N  
ATOM   1511  HZ1 LYS B   3      11.670  21.271   5.244  1.00 88.21           H  
ATOM   1512  HZ2 LYS B   3      12.471  19.864   5.180  1.00 88.21           H  
ATOM   1513  HZ3 LYS B   3      11.757  20.527   3.820  1.00 88.21           H  
ATOM   1514  N   VAL B   4       6.178  16.813   8.848  1.00 88.98           N  
ATOM   1515  H   VAL B   4       6.449  16.788   9.821  1.00 88.98           H  
ATOM   1516  CA  VAL B   4       5.445  15.651   8.333  1.00 88.98           C  
ATOM   1517  HA  VAL B   4       5.630  15.553   7.263  1.00 88.98           H  
ATOM   1518  C   VAL B   4       3.942  15.859   8.508  1.00 88.98           C  
ATOM   1519  CB  VAL B   4       5.929  14.361   9.017  1.00 88.98           C  
ATOM   1520  HB  VAL B   4       5.811  14.449  10.097  1.00 88.98           H  
ATOM   1521  O   VAL B   4       3.188  15.622   7.572  1.00 88.98           O  
ATOM   1522  CG1 VAL B   4       5.136  13.152   8.540  1.00 88.98           C  
ATOM   1523 HG11 VAL B   4       5.118  13.112   7.451  1.00 88.98           H  
ATOM   1524 HG12 VAL B   4       5.609  12.246   8.919  1.00 88.98           H  
ATOM   1525 HG13 VAL B   4       4.114  13.197   8.917  1.00 88.98           H  
ATOM   1526  CG2 VAL B   4       7.411  14.094   8.708  1.00 88.98           C  
ATOM   1527 HG21 VAL B   4       8.033  14.913   9.070  1.00 88.98           H  
ATOM   1528 HG22 VAL B   4       7.729  13.180   9.211  1.00 88.98           H  
ATOM   1529 HG23 VAL B   4       7.552  13.971   7.635  1.00 88.98           H  
ATOM   1530  N   GLU B   5       3.505  16.400   9.645  1.00 93.30           N  
ATOM   1531  H   GLU B   5       4.154  16.540  10.407  1.00 93.30           H  
ATOM   1532  CA  GLU B   5       2.100  16.773   9.868  1.00 93.30           C  
ATOM   1533  HA  GLU B   5       1.461  15.895   9.775  1.00 93.30           H  
ATOM   1534  C   GLU B   5       1.613  17.822   8.861  1.00 93.30           C  
ATOM   1535  CB  GLU B   5       1.945  17.359  11.271  1.00 93.30           C  
ATOM   1536  HB2 GLU B   5       0.931  17.742  11.382  1.00 93.30           H  
ATOM   1537  HB3 GLU B   5       2.642  18.191  11.375  1.00 93.30           H  
ATOM   1538  O   GLU B   5       0.531  17.692   8.284  1.00 93.30           O  
ATOM   1539  CG  GLU B   5       2.206  16.333  12.375  1.00 93.30           C  
ATOM   1540  HG2 GLU B   5       1.500  15.510  12.261  1.00 93.30           H  
ATOM   1541  HG3 GLU B   5       3.215  15.936  12.268  1.00 93.30           H  
ATOM   1542  CD  GLU B   5       2.063  16.951  13.770  1.00 93.30           C  
ATOM   1543  OE1 GLU B   5       1.927  16.160  14.721  1.00 93.30           O  
ATOM   1544  OE2 GLU B   5       2.150  18.199  13.874  1.00 93.30           O  
ATOM   1545  N   GLN B   6       2.432  18.844   8.594  1.00 93.62           N  
ATOM   1546  H   GLN B   6       3.274  18.940   9.145  1.00 93.62           H  
ATOM   1547  CA  GLN B   6       2.142  19.840   7.560  1.00 93.62           C  
ATOM   1548  HA  GLN B   6       1.188  20.320   7.776  1.00 93.62           H  
ATOM   1549  C   GLN B   6       2.022  19.197   6.177  1.00 93.62           C  
ATOM   1550  CB  GLN B   6       3.244  20.904   7.540  1.00 93.62           C  
ATOM   1551  HB2 GLN B   6       4.220  20.418   7.567  1.00 93.62           H  
ATOM   1552  HB3 GLN B   6       3.170  21.475   6.615  1.00 93.62           H  
ATOM   1553  O   GLN B   6       1.113  19.528   5.424  1.00 93.62           O  
ATOM   1554  CG  GLN B   6       3.109  21.878   8.715  1.00 93.62           C  
ATOM   1555  HG2 GLN B   6       2.164  22.412   8.621  1.00 93.62           H  
ATOM   1556  HG3 GLN B   6       3.091  21.331   9.658  1.00 93.62           H  
ATOM   1557  CD  GLN B   6       4.240  22.900   8.768  1.00 93.62           C  
ATOM   1558  NE2 GLN B   6       4.156  23.857   9.665  1.00 93.62           N  
ATOM   1559 HE21 GLN B   6       3.374  23.883  10.304  1.00 93.62           H  
ATOM   1560 HE22 GLN B   6       4.902  24.538   9.669  1.00 93.62           H  
ATOM   1561  OE1 GLN B   6       5.212  22.875   8.027  1.00 93.62           O  
ATOM   1562  N   LEU B   7       2.905  18.255   5.844  1.00 93.26           N  
ATOM   1563  H   LEU B   7       3.628  18.011   6.506  1.00 93.26           H  
ATOM   1564  CA  LEU B   7       2.854  17.542   4.570  1.00 93.26           C  
ATOM   1565  HA  LEU B   7       2.849  18.281   3.769  1.00 93.26           H  
ATOM   1566  C   LEU B   7       1.568  16.715   4.434  1.00 93.26           C  
ATOM   1567  CB  LEU B   7       4.129  16.693   4.456  1.00 93.26           C  
ATOM   1568  HB2 LEU B   7       4.986  17.361   4.541  1.00 93.26           H  
ATOM   1569  HB3 LEU B   7       4.166  15.994   5.291  1.00 93.26           H  
ATOM   1570  O   LEU B   7       0.893  16.809   3.406  1.00 93.26           O  
ATOM   1571  CG  LEU B   7       4.265  15.879   3.161  1.00 93.26           C  
ATOM   1572  HG  LEU B   7       3.479  15.126   3.110  1.00 93.26           H  
ATOM   1573  CD1 LEU B   7       4.218  16.750   1.903  1.00 93.26           C  
ATOM   1574 HD11 LEU B   7       3.219  17.170   1.785  1.00 93.26           H  
ATOM   1575 HD12 LEU B   7       4.430  16.137   1.028  1.00 93.26           H  
ATOM   1576 HD13 LEU B   7       4.952  17.553   1.969  1.00 93.26           H  
ATOM   1577  CD2 LEU B   7       5.619  15.177   3.202  1.00 93.26           C  
ATOM   1578 HD21 LEU B   7       5.632  14.459   4.022  1.00 93.26           H  
ATOM   1579 HD22 LEU B   7       6.419  15.904   3.344  1.00 93.26           H  
ATOM   1580 HD23 LEU B   7       5.793  14.662   2.258  1.00 93.26           H  
ATOM   1581  N   LEU B   8       1.205  15.965   5.479  1.00 96.07           N  
ATOM   1582  H   LEU B   8       1.815  15.945   6.284  1.00 96.07           H  
ATOM   1583  CA  LEU B   8      -0.006  15.143   5.517  1.00 96.07           C  
ATOM   1584  HA  LEU B   8       0.015  14.445   4.679  1.00 96.07           H  
ATOM   1585  C   LEU B   8      -1.277  15.981   5.372  1.00 96.07           C  
ATOM   1586  CB  LEU B   8      -0.059  14.355   6.836  1.00 96.07           C  
ATOM   1587  HB2 LEU B   8      -1.068  13.964   6.967  1.00 96.07           H  
ATOM   1588  HB3 LEU B   8       0.132  15.041   7.661  1.00 96.07           H  
ATOM   1589  O   LEU B   8      -2.170  15.602   4.621  1.00 96.07           O  
ATOM   1590  CG  LEU B   8       0.919  13.172   6.927  1.00 96.07           C  
ATOM   1591  HG  LEU B   8       1.936  13.509   6.729  1.00 96.07           H  
ATOM   1592  CD1 LEU B   8       0.851  12.610   8.345  1.00 96.07           C  
ATOM   1593 HD11 LEU B   8      -0.173  12.325   8.587  1.00 96.07           H  
ATOM   1594 HD12 LEU B   8       1.187  13.368   9.052  1.00 96.07           H  
ATOM   1595 HD13 LEU B   8       1.493  11.733   8.432  1.00 96.07           H  
ATOM   1596  CD2 LEU B   8       0.578  12.048   5.946  1.00 96.07           C  
ATOM   1597 HD21 LEU B   8       1.271  11.218   6.086  1.00 96.07           H  
ATOM   1598 HD22 LEU B   8       0.669  12.395   4.916  1.00 96.07           H  
ATOM   1599 HD23 LEU B   8      -0.438  11.695   6.121  1.00 96.07           H  
ATOM   1600  N   THR B   9      -1.345  17.123   6.055  1.00 97.04           N  
ATOM   1601  H   THR B   9      -0.571  17.355   6.662  1.00 97.04           H  
ATOM   1602  CA  THR B   9      -2.530  17.998   6.061  1.00 97.04           C  
ATOM   1603  HA  THR B   9      -3.420  17.368   6.042  1.00 97.04           H  
ATOM   1604  C   THR B   9      -2.638  18.911   4.844  1.00 97.04           C  
ATOM   1605  CB  THR B   9      -2.586  18.857   7.327  1.00 97.04           C  
ATOM   1606  HB  THR B   9      -3.413  19.562   7.242  1.00 97.04           H  
ATOM   1607  O   THR B   9      -3.721  19.418   4.551  1.00 97.04           O  
ATOM   1608  CG2 THR B   9      -2.795  18.021   8.581  1.00 97.04           C  
ATOM   1609 HG21 THR B   9      -3.780  17.556   8.547  1.00 97.04           H  
ATOM   1610 HG22 THR B   9      -2.039  17.238   8.651  1.00 97.04           H  
ATOM   1611 HG23 THR B   9      -2.729  18.661   9.461  1.00 97.04           H  
ATOM   1612  OG1 THR B   9      -1.391  19.577   7.519  1.00 97.04           O  
ATOM   1613  HG1 THR B   9      -0.735  18.947   7.825  1.00 97.04           H  
ATOM   1614  N   ALA B  10      -1.538  19.125   4.119  1.00 95.05           N  
ATOM   1615  H   ALA B  10      -0.659  18.765   4.463  1.00 95.05           H  
ATOM   1616  CA  ALA B  10      -1.511  20.007   2.958  1.00 95.05           C  
ATOM   1617  HA  ALA B  10      -2.039  20.926   3.209  1.00 95.05           H  
ATOM   1618  C   ALA B  10      -2.209  19.427   1.719  1.00 95.05           C  
ATOM   1619  CB  ALA B  10      -0.050  20.366   2.653  1.00 95.05           C  
ATOM   1620  HB1 ALA B  10       0.549  19.460   2.557  1.00 95.05           H  
ATOM   1621  HB2 ALA B  10       0.349  20.977   3.463  1.00 95.05           H  
ATOM   1622  HB3 ALA B  10       0.002  20.941   1.729  1.00 95.05           H  
ATOM   1623  O   ALA B  10      -2.465  20.176   0.779  1.00 95.05           O  
ATOM   1624  N   ASN B  11      -2.480  18.119   1.673  1.00 93.74           N  
ATOM   1625  H   ASN B  11      -2.352  17.558   2.502  1.00 93.74           H  
ATOM   1626  CA  ASN B  11      -2.989  17.452   0.475  1.00 93.74           C  
ATOM   1627  HA  ASN B  11      -3.494  18.185  -0.154  1.00 93.74           H  
ATOM   1628  C   ASN B  11      -4.027  16.383   0.837  1.00 93.74           C  
ATOM   1629  CB  ASN B  11      -1.819  16.860  -0.340  1.00 93.74           C  
ATOM   1630  HB2 ASN B  11      -1.409  16.001   0.192  1.00 93.74           H  
ATOM   1631  HB3 ASN B  11      -2.193  16.501  -1.299  1.00 93.74           H  
ATOM   1632  O   ASN B  11      -4.064  15.879   1.959  1.00 93.74           O  
ATOM   1633  CG  ASN B  11      -0.704  17.861  -0.603  1.00 93.74           C  
ATOM   1634  ND2 ASN B  11       0.297  17.913   0.248  1.00 93.74           N  
ATOM   1635 HD21 ASN B  11       0.241  17.333   1.073  1.00 93.74           H  
ATOM   1636 HD22 ASN B  11       0.807  18.784   0.263  1.00 93.74           H  
ATOM   1637  OD1 ASN B  11      -0.671  18.609  -1.567  1.00 93.74           O  
ATOM   1638  N   GLU B  12      -4.862  16.032  -0.136  1.00 97.61           N  
ATOM   1639  H   GLU B  12      -4.732  16.444  -1.048  1.00 97.61           H  
ATOM   1640  CA  GLU B  12      -5.564  14.752  -0.129  1.00 97.61           C  
ATOM   1641  HA  GLU B  12      -5.793  14.462   0.896  1.00 97.61           H  
ATOM   1642  C   GLU B  12      -4.631  13.697  -0.724  1.00 97.61           C  
ATOM   1643  CB  GLU B  12      -6.886  14.892  -0.888  1.00 97.61           C  
ATOM   1644  HB2 GLU B  12      -7.422  15.724  -0.430  1.00 97.61           H  
ATOM   1645  HB3 GLU B  12      -6.691  15.136  -1.932  1.00 97.61           H  
ATOM   1646  O   GLU B  12      -3.931  13.962  -1.703  1.00 97.61           O  
ATOM   1647  CG  GLU B  12      -7.760  13.630  -0.808  1.00 97.61           C  
ATOM   1648  HG2 GLU B  12      -7.293  12.836  -1.390  1.00 97.61           H  
ATOM   1649  HG3 GLU B  12      -7.806  13.307   0.232  1.00 97.61           H  
ATOM   1650  CD  GLU B  12      -9.196  13.869  -1.305  1.00 97.61           C  
ATOM   1651  OE1 GLU B  12      -9.934  12.867  -1.423  1.00 97.61           O  
ATOM   1652  OE2 GLU B  12      -9.591  15.053  -1.451  1.00 97.61           O  
ATOM   1653  N   TRP B  13      -4.583  12.534  -0.089  1.00 98.21           N  
ATOM   1654  H   TRP B  13      -5.228  12.358   0.667  1.00 98.21           H  
ATOM   1655  CA  TRP B  13      -3.683  11.451  -0.451  1.00 98.21           C  
ATOM   1656  HA  TRP B  13      -2.998  11.780  -1.233  1.00 98.21           H  
ATOM   1657  C   TRP B  13      -4.477  10.276  -0.981  1.00 98.21           C  
ATOM   1658  CB  TRP B  13      -2.855  11.033   0.759  1.00 98.21           C  
ATOM   1659  HB2 TRP B  13      -2.257  10.166   0.479  1.00 98.21           H  
ATOM   1660  HB3 TRP B  13      -3.529  10.727   1.559  1.00 98.21           H  
ATOM   1661  O   TRP B  13      -5.540   9.949  -0.461  1.00 98.21           O  
ATOM   1662  CG  TRP B  13      -1.945  12.090   1.284  1.00 98.21           C  
ATOM   1663  CD1 TRP B  13      -2.263  13.005   2.225  1.00 98.21           C  
ATOM   1664  HD1 TRP B  13      -3.226  13.084   2.707  1.00 98.21           H  
ATOM   1665  CD2 TRP B  13      -0.597  12.414   0.843  1.00 98.21           C  
ATOM   1666  CE2 TRP B  13      -0.140  13.541   1.588  1.00 98.21           C  
ATOM   1667  CE3 TRP B  13       0.271  11.884  -0.133  1.00 98.21           C  
ATOM   1668  HE3 TRP B  13      -0.058  11.045  -0.729  1.00 98.21           H  
ATOM   1669  NE1 TRP B  13      -1.202  13.863   2.412  1.00 98.21           N  
ATOM   1670  HE1 TRP B  13      -1.271  14.664   3.024  1.00 98.21           H  
ATOM   1671  CH2 TRP B  13       1.978  13.541   0.408  1.00 98.21           C  
ATOM   1672  HH2 TRP B  13       2.964  13.949   0.240  1.00 98.21           H  
ATOM   1673  CZ2 TRP B  13       1.130  14.099   1.380  1.00 98.21           C  
ATOM   1674  HZ2 TRP B  13       1.452  14.949   1.964  1.00 98.21           H  
ATOM   1675  CZ3 TRP B  13       1.545  12.439  -0.350  1.00 98.21           C  
ATOM   1676  HZ3 TRP B  13       2.191  12.007  -1.100  1.00 98.21           H  
ATOM   1677  N   GLN B  14      -3.923   9.611  -1.977  1.00 98.37           N  
ATOM   1678  H   GLN B  14      -3.044   9.939  -2.349  1.00 98.37           H  
ATOM   1679  CA  GLN B  14      -4.494   8.442  -2.611  1.00 98.37           C  
ATOM   1680  HA  GLN B  14      -5.444   8.212  -2.128  1.00 98.37           H  
ATOM   1681  C   GLN B  14      -3.556   7.251  -2.435  1.00 98.37           C  
ATOM   1682  CB  GLN B  14      -4.776   8.725  -4.088  1.00 98.37           C  
ATOM   1683  HB2 GLN B  14      -5.396   7.922  -4.487  1.00 98.37           H  
ATOM   1684  HB3 GLN B  14      -3.825   8.734  -4.620  1.00 98.37           H  
ATOM   1685  O   GLN B  14      -2.364   7.416  -2.176  1.00 98.37           O  
ATOM   1686  CG  GLN B  14      -5.460  10.076  -4.332  1.00 98.37           C  
ATOM   1687  HG2 GLN B  14      -6.280  10.216  -3.628  1.00 98.37           H  
ATOM   1688  HG3 GLN B  14      -4.744  10.881  -4.166  1.00 98.37           H  
ATOM   1689  CD  GLN B  14      -5.949  10.186  -5.764  1.00 98.37           C  
ATOM   1690  NE2 GLN B  14      -7.234  10.138  -6.019  1.00 98.37           N  
ATOM   1691 HE21 GLN B  14      -7.864  10.002  -5.242  1.00 98.37           H  
ATOM   1692 HE22 GLN B  14      -7.511  10.112  -6.990  1.00 98.37           H  
ATOM   1693  OE1 GLN B  14      -5.178  10.306  -6.693  1.00 98.37           O  
ATOM   1694  N   SER B  15      -4.096   6.045  -2.545  1.00 98.11           N  
ATOM   1695  H   SER B  15      -5.087   5.982  -2.728  1.00 98.11           H  
ATOM   1696  CA  SER B  15      -3.313   4.813  -2.533  1.00 98.11           C  
ATOM   1697  HA  SER B  15      -2.317   5.011  -2.930  1.00 98.11           H  
ATOM   1698  C   SER B  15      -3.993   3.761  -3.387  1.00 98.11           C  
ATOM   1699  CB  SER B  15      -3.182   4.281  -1.108  1.00 98.11           C  
ATOM   1700  HB2 SER B  15      -4.137   3.870  -0.781  1.00 98.11           H  
ATOM   1701  HB3 SER B  15      -2.916   5.104  -0.443  1.00 98.11           H  
ATOM   1702  O   SER B  15      -5.203   3.563  -3.252  1.00 98.11           O  
ATOM   1703  OG  SER B  15      -2.198   3.273  -1.034  1.00 98.11           O  
ATOM   1704  HG  SER B  15      -1.346   3.700  -1.152  1.00 98.11           H  
ATOM   1705  N   THR B  16      -3.202   3.059  -4.192  1.00 97.90           N  
ATOM   1706  H   THR B  16      -2.222   3.300  -4.236  1.00 97.90           H  
ATOM   1707  CA  THR B  16      -3.630   1.908  -4.984  1.00 97.90           C  
ATOM   1708  HA  THR B  16      -4.683   1.701  -4.796  1.00 97.90           H  
ATOM   1709  C   THR B  16      -2.797   0.712  -4.556  1.00 97.90           C  
ATOM   1710  CB  THR B  16      -3.476   2.173  -6.488  1.00 97.90           C  
ATOM   1711  HB  THR B  16      -2.423   2.306  -6.735  1.00 97.90           H  
ATOM   1712  O   THR B  16      -1.570   0.728  -4.652  1.00 97.90           O  
ATOM   1713  CG2 THR B  16      -4.066   1.036  -7.324  1.00 97.90           C  
ATOM   1714 HG21 THR B  16      -3.957   1.275  -8.382  1.00 97.90           H  
ATOM   1715 HG22 THR B  16      -5.125   0.917  -7.095  1.00 97.90           H  
ATOM   1716 HG23 THR B  16      -3.542   0.102  -7.124  1.00 97.90           H  
ATOM   1717  OG1 THR B  16      -4.184   3.340  -6.828  1.00 97.90           O  
ATOM   1718  HG1 THR B  16      -3.855   3.637  -7.680  1.00 97.90           H  
ATOM   1719  N   MET B  17      -3.453  -0.335  -4.067  1.00 96.81           N  
ATOM   1720  H   MET B  17      -4.457  -0.267  -3.980  1.00 96.81           H  
ATOM   1721  CA  MET B  17      -2.797  -1.543  -3.584  1.00 96.81           C  
ATOM   1722  HA  MET B  17      -1.756  -1.522  -3.909  1.00 96.81           H  
ATOM   1723  C   MET B  17      -3.451  -2.785  -4.177  1.00 96.81           C  
ATOM   1724  CB  MET B  17      -2.796  -1.555  -2.051  1.00 96.81           C  
ATOM   1725  HB2 MET B  17      -2.213  -0.706  -1.695  1.00 96.81           H  
ATOM   1726  HB3 MET B  17      -3.825  -1.439  -1.708  1.00 96.81           H  
ATOM   1727  O   MET B  17      -4.660  -2.973  -4.085  1.00 96.81           O  
ATOM   1728  CG  MET B  17      -2.210  -2.845  -1.460  1.00 96.81           C  
ATOM   1729  HG2 MET B  17      -1.233  -3.025  -1.909  1.00 96.81           H  
ATOM   1730  HG3 MET B  17      -2.862  -3.676  -1.731  1.00 96.81           H  
ATOM   1731  SD  MET B  17      -2.011  -2.864   0.346  1.00 96.81           S  
ATOM   1732  CE  MET B  17      -3.580  -2.130   0.892  1.00 96.81           C  
ATOM   1733  HE1 MET B  17      -3.625  -1.083   0.590  1.00 96.81           H  
ATOM   1734  HE2 MET B  17      -3.644  -2.183   1.979  1.00 96.81           H  
ATOM   1735  HE3 MET B  17      -4.416  -2.675   0.454  1.00 96.81           H  
ATOM   1736  N   VAL B  18      -2.637  -3.675  -4.728  1.00 93.75           N  
ATOM   1737  H   VAL B  18      -1.651  -3.458  -4.753  1.00 93.75           H  
ATOM   1738  CA  VAL B  18      -3.051  -4.991  -5.205  1.00 93.75           C  
ATOM   1739  HA  VAL B  18      -4.136  -5.082  -5.149  1.00 93.75           H  
ATOM   1740  C   VAL B  18      -2.432  -6.033  -4.291  1.00 93.75           C  
ATOM   1741  CB  VAL B  18      -2.647  -5.200  -6.673  1.00 93.75           C  
ATOM   1742  HB  VAL B  18      -1.566  -5.107  -6.774  1.00 93.75           H  
ATOM   1743  O   VAL B  18      -1.216  -6.145  -4.205  1.00 93.75           O  
ATOM   1744  CG1 VAL B  18      -3.068  -6.595  -7.153  1.00 93.75           C  
ATOM   1745 HG11 VAL B  18      -2.862  -6.699  -8.218  1.00 93.75           H  
ATOM   1746 HG12 VAL B  18      -4.127  -6.757  -6.952  1.00 93.75           H  
ATOM   1747 HG13 VAL B  18      -2.488  -7.352  -6.626  1.00 93.75           H  
ATOM   1748  CG2 VAL B  18      -3.312  -4.152  -7.577  1.00 93.75           C  
ATOM   1749 HG21 VAL B  18      -4.394  -4.174  -7.453  1.00 93.75           H  
ATOM   1750 HG22 VAL B  18      -3.050  -4.338  -8.618  1.00 93.75           H  
ATOM   1751 HG23 VAL B  18      -2.949  -3.156  -7.320  1.00 93.75           H  
ATOM   1752  N   THR B  19      -3.258  -6.803  -3.596  1.00 91.34           N  
ATOM   1753  H   THR B  19      -4.250  -6.666  -3.727  1.00 91.34           H  
ATOM   1754  CA  THR B  19      -2.813  -7.970  -2.835  1.00 91.34           C  
ATOM   1755  HA  THR B  19      -1.744  -7.878  -2.647  1.00 91.34           H  
ATOM   1756  C   THR B  19      -3.066  -9.227  -3.651  1.00 91.34           C  
ATOM   1757  CB  THR B  19      -3.486  -8.049  -1.465  1.00 91.34           C  
ATOM   1758  HB  THR B  19      -4.566  -8.126  -1.587  1.00 91.34           H  
ATOM   1759  O   THR B  19      -4.209  -9.484  -4.021  1.00 91.34           O  
ATOM   1760  CG2 THR B  19      -2.981  -9.233  -0.643  1.00 91.34           C  
ATOM   1761 HG21 THR B  19      -3.408  -9.185   0.359  1.00 91.34           H  
ATOM   1762 HG22 THR B  19      -3.288 -10.171  -1.106  1.00 91.34           H  
ATOM   1763 HG23 THR B  19      -1.893  -9.198  -0.583  1.00 91.34           H  
ATOM   1764  OG1 THR B  19      -3.178  -6.887  -0.729  1.00 91.34           O  
ATOM   1765  HG1 THR B  19      -3.374  -6.137  -1.295  1.00 91.34           H  
ATOM   1766  N   VAL B  20      -2.027 -10.017  -3.907  1.00 87.62           N  
ATOM   1767  H   VAL B  20      -1.119  -9.727  -3.572  1.00 87.62           H  
ATOM   1768  CA  VAL B  20      -2.111 -11.326  -4.567  1.00 87.62           C  
ATOM   1769  HA  VAL B  20      -3.137 -11.499  -4.893  1.00 87.62           H  
ATOM   1770  C   VAL B  20      -1.749 -12.409  -3.561  1.00 87.62           C  
ATOM   1771  CB  VAL B  20      -1.216 -11.405  -5.819  1.00 87.62           C  
ATOM   1772  HB  VAL B  20      -0.172 -11.300  -5.526  1.00 87.62           H  
ATOM   1773  O   VAL B  20      -0.735 -12.322  -2.867  1.00 87.62           O  
ATOM   1774  CG1 VAL B  20      -1.396 -12.745  -6.546  1.00 87.62           C  
ATOM   1775 HG11 VAL B  20      -2.441 -12.894  -6.819  1.00 87.62           H  
ATOM   1776 HG12 VAL B  20      -0.782 -12.758  -7.447  1.00 87.62           H  
ATOM   1777 HG13 VAL B  20      -1.064 -13.568  -5.912  1.00 87.62           H  
ATOM   1778  CG2 VAL B  20      -1.561 -10.286  -6.811  1.00 87.62           C  
ATOM   1779 HG21 VAL B  20      -1.324  -9.319  -6.368  1.00 87.62           H  
ATOM   1780 HG22 VAL B  20      -2.619 -10.323  -7.072  1.00 87.62           H  
ATOM   1781 HG23 VAL B  20      -0.961 -10.397  -7.714  1.00 87.62           H  
ATOM   1782  N   ILE B  21      -2.595 -13.429  -3.476  1.00 81.35           N  
ATOM   1783  H   ILE B  21      -3.394 -13.442  -4.093  1.00 81.35           H  
ATOM   1784  CA  ILE B  21      -2.409 -14.583  -2.603  1.00 81.35           C  
ATOM   1785  HA  ILE B  21      -1.579 -14.401  -1.921  1.00 81.35           H  
ATOM   1786  C   ILE B  21      -2.031 -15.759  -3.494  1.00 81.35           C  
ATOM   1787  CB  ILE B  21      -3.669 -14.838  -1.752  1.00 81.35           C  
ATOM   1788  HB  ILE B  21      -4.499 -15.068  -2.419  1.00 81.35           H  
ATOM   1789  O   ILE B  21      -2.865 -16.276  -4.242  1.00 81.35           O  
ATOM   1790  CG1 ILE B  21      -4.041 -13.583  -0.922  1.00 81.35           C  
ATOM   1791 HG12 ILE B  21      -4.109 -12.715  -1.577  1.00 81.35           H  
ATOM   1792 HG13 ILE B  21      -3.261 -13.388  -0.187  1.00 81.35           H  
ATOM   1793  CG2 ILE B  21      -3.427 -16.053  -0.840  1.00 81.35           C  
ATOM   1794 HG21 ILE B  21      -4.328 -16.285  -0.272  1.00 81.35           H  
ATOM   1795 HG22 ILE B  21      -2.600 -15.851  -0.159  1.00 81.35           H  
ATOM   1796 HG23 ILE B  21      -3.182 -16.936  -1.429  1.00 81.35           H  
ATOM   1797  CD1 ILE B  21      -5.393 -13.689  -0.207  1.00 81.35           C  
ATOM   1798 HD11 ILE B  21      -6.175 -13.939  -0.924  1.00 81.35           H  
ATOM   1799 HD12 ILE B  21      -5.355 -14.450   0.573  1.00 81.35           H  
ATOM   1800 HD13 ILE B  21      -5.631 -12.731   0.256  1.00 81.35           H  
ATOM   1801  N   THR B  22      -0.754 -16.128  -3.440  1.00 66.95           N  
ATOM   1802  H   THR B  22      -0.150 -15.685  -2.762  1.00 66.95           H  
ATOM   1803  CA  THR B  22      -0.209 -17.271  -4.173  1.00 66.95           C  
ATOM   1804  HA  THR B  22      -0.809 -17.420  -5.071  1.00 66.95           H  
ATOM   1805  C   THR B  22      -0.330 -18.531  -3.326  1.00 66.95           C  
ATOM   1806  CB  THR B  22       1.233 -17.051  -4.643  1.00 66.95           C  
ATOM   1807  HB  THR B  22       1.518 -17.866  -5.308  1.00 66.95           H  
ATOM   1808  O   THR B  22      -0.187 -18.481  -2.102  1.00 66.95           O  
ATOM   1809  CG2 THR B  22       1.439 -15.725  -5.373  1.00 66.95           C  
ATOM   1810 HG21 THR B  22       2.486 -15.653  -5.668  1.00 66.95           H  
ATOM   1811 HG22 THR B  22       0.815 -15.692  -6.266  1.00 66.95           H  
ATOM   1812 HG23 THR B  22       1.201 -14.881  -4.726  1.00 66.95           H  
ATOM   1813  OG1 THR B  22       2.106 -17.035  -3.561  1.00 66.95           O  
ATOM   1814  HG1 THR B  22       1.732 -16.461  -2.888  1.00 66.95           H  
ATOM   1815  N   ASP B  23      -0.622 -19.638  -4.005  1.00 62.94           N  
ATOM   1816  H   ASP B  23      -0.546 -19.609  -5.012  1.00 62.94           H  
ATOM   1817  CA  ASP B  23      -0.980 -20.934  -3.438  1.00 62.94           C  
ATOM   1818  HA  ASP B  23      -1.364 -21.531  -4.266  1.00 62.94           H  
ATOM   1819  C   ASP B  23      -2.136 -20.910  -2.428  1.00 62.94           C  
ATOM   1820  CB  ASP B  23       0.279 -21.662  -2.933  1.00 62.94           C  
ATOM   1821  HB2 ASP B  23       0.802 -21.038  -2.209  1.00 62.94           H  
ATOM   1822  HB3 ASP B  23      -0.018 -22.582  -2.430  1.00 62.94           H  
ATOM   1823  O   ASP B  23      -2.601 -19.885  -1.925  1.00 62.94           O  
ATOM   1824  CG  ASP B  23       1.222 -22.041  -4.081  1.00 62.94           C  
ATOM   1825  OD1 ASP B  23       0.715 -22.180  -5.221  1.00 62.94           O  
ATOM   1826  OD2 ASP B  23       2.419 -22.231  -3.783  1.00 62.94           O  
ATOM   1827  N   SER B  24      -2.677 -22.092  -2.155  1.00 52.42           N  
ATOM   1828  H   SER B  24      -2.292 -22.920  -2.586  1.00 52.42           H  
ATOM   1829  CA  SER B  24      -3.528 -22.285  -0.991  1.00 52.42           C  
ATOM   1830  HA  SER B  24      -4.347 -21.565  -1.006  1.00 52.42           H  
ATOM   1831  C   SER B  24      -2.676 -22.022   0.249  1.00 52.42           C  
ATOM   1832  CB  SER B  24      -4.129 -23.697  -1.003  1.00 52.42           C  
ATOM   1833  HB2 SER B  24      -4.985 -23.707  -1.679  1.00 52.42           H  
ATOM   1834  HB3 SER B  24      -4.473 -23.963  -0.004  1.00 52.42           H  
ATOM   1835  O   SER B  24      -1.914 -22.896   0.669  1.00 52.42           O  
ATOM   1836  OG  SER B  24      -3.183 -24.643  -1.466  1.00 52.42           O  
ATOM   1837  HG  SER B  24      -2.458 -24.624  -0.836  1.00 52.42           H  
ATOM   1838  N   LEU B  25      -2.791 -20.811   0.818  1.00 52.94           N  
ATOM   1839  H   LEU B  25      -3.273 -20.091   0.300  1.00 52.94           H  
ATOM   1840  CA  LEU B  25      -2.410 -20.565   2.208  1.00 52.94           C  
ATOM   1841  HA  LEU B  25      -1.323 -20.509   2.257  1.00 52.94           H  
ATOM   1842  C   LEU B  25      -2.921 -21.764   3.024  1.00 52.94           C  
ATOM   1843  CB  LEU B  25      -3.040 -19.258   2.731  1.00 52.94           C  
ATOM   1844  HB2 LEU B  25      -4.074 -19.220   2.390  1.00 52.94           H  
ATOM   1845  HB3 LEU B  25      -3.067 -19.289   3.820  1.00 52.94           H  
ATOM   1846  O   LEU B  25      -4.077 -22.149   2.845  1.00 52.94           O  
ATOM   1847  CG  LEU B  25      -2.310 -17.972   2.302  1.00 52.94           C  
ATOM   1848  HG  LEU B  25      -2.093 -18.011   1.234  1.00 52.94           H  
ATOM   1849  CD1 LEU B  25      -3.203 -16.762   2.576  1.00 52.94           C  
ATOM   1850 HD11 LEU B  25      -2.696 -15.847   2.268  1.00 52.94           H  
ATOM   1851 HD12 LEU B  25      -4.128 -16.863   2.009  1.00 52.94           H  
ATOM   1852 HD13 LEU B  25      -3.443 -16.706   3.638  1.00 52.94           H  
ATOM   1853  CD2 LEU B  25      -1.006 -17.766   3.081  1.00 52.94           C  
ATOM   1854 HD21 LEU B  25      -1.209 -17.727   4.151  1.00 52.94           H  
ATOM   1855 HD22 LEU B  25      -0.318 -18.584   2.867  1.00 52.94           H  
ATOM   1856 HD23 LEU B  25      -0.538 -16.835   2.763  1.00 52.94           H  
ATOM   1857  N   PRO B  26      -2.074 -22.393   3.857  1.00 48.23           N  
ATOM   1858  CA  PRO B  26      -2.422 -23.657   4.504  1.00 48.23           C  
ATOM   1859  HA  PRO B  26      -2.563 -24.428   3.746  1.00 48.23           H  
ATOM   1860  C   PRO B  26      -3.716 -23.553   5.315  1.00 48.23           C  
ATOM   1861  CB  PRO B  26      -1.216 -24.011   5.382  1.00 48.23           C  
ATOM   1862  HB2 PRO B  26      -0.601 -24.744   4.859  1.00 48.23           H  
ATOM   1863  HB3 PRO B  26      -1.515 -24.402   6.354  1.00 48.23           H  
ATOM   1864  O   PRO B  26      -4.496 -24.501   5.362  1.00 48.23           O  
ATOM   1865  CG  PRO B  26      -0.434 -22.703   5.519  1.00 48.23           C  
ATOM   1866  HG2 PRO B  26      -0.830 -22.131   6.358  1.00 48.23           H  
ATOM   1867  HG3 PRO B  26       0.634 -22.880   5.645  1.00 48.23           H  
ATOM   1868  CD  PRO B  26      -0.737 -21.969   4.219  1.00 48.23           C  
ATOM   1869  HD2 PRO B  26      -0.038 -22.279   3.442  1.00 48.23           H  
ATOM   1870  HD3 PRO B  26      -0.683 -20.892   4.377  1.00 48.23           H  
ATOM   1871  N   ASP B  27      -3.959 -22.383   5.905  1.00 48.71           N  
ATOM   1872  H   ASP B  27      -3.288 -21.636   5.794  1.00 48.71           H  
ATOM   1873  CA  ASP B  27      -5.244 -22.051   6.490  1.00 48.71           C  
ATOM   1874  HA  ASP B  27      -5.692 -22.953   6.906  1.00 48.71           H  
ATOM   1875  C   ASP B  27      -6.193 -21.533   5.407  1.00 48.71           C  
ATOM   1876  CB  ASP B  27      -5.054 -21.042   7.633  1.00 48.71           C  
ATOM   1877  HB2 ASP B  27      -5.990 -20.506   7.786  1.00 48.71           H  
ATOM   1878  HB3 ASP B  27      -4.301 -20.306   7.350  1.00 48.71           H  
ATOM   1879  O   ASP B  27      -6.114 -20.378   4.983  1.00 48.71           O  
ATOM   1880  CG  ASP B  27      -4.676 -21.696   8.967  1.00 48.71           C  
ATOM   1881  OD1 ASP B  27      -5.045 -22.871   9.186  1.00 48.71           O  
ATOM   1882  OD2 ASP B  27      -4.057 -20.984   9.788  1.00 48.71           O  
ATOM   1883  N   ASP B  28      -7.170 -22.370   5.060  1.00 52.94           N  
ATOM   1884  H   ASP B  28      -7.067 -23.321   5.383  1.00 52.94           H  
ATOM   1885  CA  ASP B  28      -8.324 -22.111   4.179  1.00 52.94           C  
ATOM   1886  HA  ASP B  28      -7.927 -21.803   3.212  1.00 52.94           H  
ATOM   1887  C   ASP B  28      -9.250 -20.969   4.681  1.00 52.94           C  
ATOM   1888  CB  ASP B  28      -9.096 -23.447   4.029  1.00 52.94           C  
ATOM   1889  HB2 ASP B  28     -10.048 -23.382   4.557  1.00 52.94           H  
ATOM   1890  HB3 ASP B  28      -8.538 -24.246   4.518  1.00 52.94           H  
ATOM   1891  O   ASP B  28     -10.389 -20.803   4.249  1.00 52.94           O  
ATOM   1892  CG  ASP B  28      -9.358 -23.912   2.590  1.00 52.94           C  
ATOM   1893  OD1 ASP B  28      -8.968 -23.205   1.632  1.00 52.94           O  
ATOM   1894  OD2 ASP B  28      -9.961 -25.002   2.463  1.00 52.94           O  
ATOM   1895  N   THR B  29      -8.778 -20.162   5.634  1.00 54.18           N  
ATOM   1896  H   THR B  29      -7.799 -20.282   5.852  1.00 54.18           H  
ATOM   1897  CA  THR B  29      -9.523 -19.110   6.338  1.00 54.18           C  
ATOM   1898  HA  THR B  29     -10.414 -19.553   6.782  1.00 54.18           H  
ATOM   1899  C   THR B  29      -9.997 -17.996   5.412  1.00 54.18           C  
ATOM   1900  CB  THR B  29      -8.675 -18.488   7.458  1.00 54.18           C  
ATOM   1901  HB  THR B  29      -9.188 -17.600   7.825  1.00 54.18           H  
ATOM   1902  O   THR B  29     -11.128 -17.531   5.547  1.00 54.18           O  
ATOM   1903  CG2 THR B  29      -8.499 -19.441   8.638  1.00 54.18           C  
ATOM   1904 HG21 THR B  29      -9.453 -19.559   9.152  1.00 54.18           H  
ATOM   1905 HG22 THR B  29      -8.164 -20.422   8.300  1.00 54.18           H  
ATOM   1906 HG23 THR B  29      -7.770 -19.031   9.338  1.00 54.18           H  
ATOM   1907  OG1 THR B  29      -7.402 -18.094   6.990  1.00 54.18           O  
ATOM   1908  HG1 THR B  29      -6.850 -18.871   6.875  1.00 54.18           H  
ATOM   1909  N   VAL B  30      -9.176 -17.591   4.440  1.00 59.68           N  
ATOM   1910  H   VAL B  30      -8.254 -18.000   4.403  1.00 59.68           H  
ATOM   1911  CA  VAL B  30      -9.576 -16.629   3.394  1.00 59.68           C  
ATOM   1912  HA  VAL B  30     -10.280 -15.931   3.846  1.00 59.68           H  
ATOM   1913  C   VAL B  30     -10.384 -17.279   2.262  1.00 59.68           C  
ATOM   1914  CB  VAL B  30      -8.388 -15.788   2.878  1.00 59.68           C  
ATOM   1915  HB  VAL B  30      -8.588 -15.478   1.853  1.00 59.68           H  
ATOM   1916  O   VAL B  30     -10.865 -16.584   1.363  1.00 59.68           O  
ATOM   1917  CG1 VAL B  30      -8.258 -14.506   3.708  1.00 59.68           C  
ATOM   1918 HG11 VAL B  30      -7.428 -13.907   3.333  1.00 59.68           H  
ATOM   1919 HG12 VAL B  30      -9.174 -13.920   3.630  1.00 59.68           H  
ATOM   1920 HG13 VAL B  30      -8.077 -14.757   4.753  1.00 59.68           H  
ATOM   1921  CG2 VAL B  30      -7.041 -16.522   2.884  1.00 59.68           C  
ATOM   1922 HG21 VAL B  30      -6.713 -16.729   3.902  1.00 59.68           H  
ATOM   1923 HG22 VAL B  30      -7.128 -17.458   2.332  1.00 59.68           H  
ATOM   1924 HG23 VAL B  30      -6.291 -15.899   2.397  1.00 59.68           H  
ATOM   1925  N   GLY B  31     -10.605 -18.594   2.328  1.00 65.82           N  
ATOM   1926  H   GLY B  31     -10.225 -19.113   3.107  1.00 65.82           H  
ATOM   1927  CA  GLY B  31     -11.412 -19.353   1.384  1.00 65.82           C  
ATOM   1928  HA2 GLY B  31     -12.459 -19.087   1.529  1.00 65.82           H  
ATOM   1929  HA3 GLY B  31     -11.301 -20.415   1.603  1.00 65.82           H  
ATOM   1930  C   GLY B  31     -10.970 -19.127  -0.066  1.00 65.82           C  
ATOM   1931  O   GLY B  31      -9.781 -19.239  -0.377  1.00 65.82           O  
ATOM   1932  N   PRO B  32     -11.899 -18.781  -0.976  1.00 75.19           N  
ATOM   1933  CA  PRO B  32     -11.581 -18.675  -2.391  1.00 75.19           C  
ATOM   1934  HA  PRO B  32     -10.972 -19.524  -2.698  1.00 75.19           H  
ATOM   1935  C   PRO B  32     -10.810 -17.395  -2.742  1.00 75.19           C  
ATOM   1936  CB  PRO B  32     -12.942 -18.760  -3.086  1.00 75.19           C  
ATOM   1937  HB2 PRO B  32     -13.240 -19.804  -3.172  1.00 75.19           H  
ATOM   1938  HB3 PRO B  32     -12.933 -18.294  -4.071  1.00 75.19           H  
ATOM   1939  O   PRO B  32     -10.487 -17.211  -3.909  1.00 75.19           O  
ATOM   1940  CG  PRO B  32     -13.871 -18.045  -2.105  1.00 75.19           C  
ATOM   1941  HG2 PRO B  32     -14.909 -18.349  -2.232  1.00 75.19           H  
ATOM   1942  HG3 PRO B  32     -13.770 -16.966  -2.220  1.00 75.19           H  
ATOM   1943  CD  PRO B  32     -13.309 -18.480  -0.750  1.00 75.19           C  
ATOM   1944  HD2 PRO B  32     -13.823 -19.381  -0.414  1.00 75.19           H  
ATOM   1945  HD3 PRO B  32     -13.429 -17.679  -0.021  1.00 75.19           H  
ATOM   1946  N   LEU B  33     -10.518 -16.491  -1.799  1.00 81.19           N  
ATOM   1947  H   LEU B  33     -10.713 -16.706  -0.832  1.00 81.19           H  
ATOM   1948  CA  LEU B  33      -9.881 -15.211  -2.109  1.00 81.19           C  
ATOM   1949  HA  LEU B  33     -10.500 -14.721  -2.861  1.00 81.19           H  
ATOM   1950  C   LEU B  33      -8.471 -15.406  -2.694  1.00 81.19           C  
ATOM   1951  CB  LEU B  33      -9.852 -14.346  -0.839  1.00 81.19           C  
ATOM   1952  HB2 LEU B  33     -10.832 -14.369  -0.363  1.00 81.19           H  
ATOM   1953  HB3 LEU B  33      -9.137 -14.797  -0.150  1.00 81.19           H  
ATOM   1954  O   LEU B  33      -7.619 -16.073  -2.101  1.00 81.19           O  
ATOM   1955  CG  LEU B  33      -9.452 -12.880  -1.065  1.00 81.19           C  
ATOM   1956  HG  LEU B  33      -8.493 -12.829  -1.581  1.00 81.19           H  
ATOM   1957  CD1 LEU B  33     -10.507 -12.143  -1.892  1.00 81.19           C  
ATOM   1958 HD11 LEU B  33     -11.470 -12.179  -1.383  1.00 81.19           H  
ATOM   1959 HD12 LEU B  33     -10.596 -12.582  -2.886  1.00 81.19           H  
ATOM   1960 HD13 LEU B  33     -10.217 -11.102  -2.028  1.00 81.19           H  
ATOM   1961  CD2 LEU B  33      -9.320 -12.192   0.294  1.00 81.19           C  
ATOM   1962 HD21 LEU B  33     -10.263 -12.249   0.837  1.00 81.19           H  
ATOM   1963 HD22 LEU B  33      -8.540 -12.681   0.878  1.00 81.19           H  
ATOM   1964 HD23 LEU B  33      -9.050 -11.144   0.159  1.00 81.19           H  
ATOM   1965  N   ARG B  34      -8.216 -14.801  -3.859  1.00 83.58           N  
ATOM   1966  H   ARG B  34      -8.984 -14.341  -4.325  1.00 83.58           H  
ATOM   1967  CA  ARG B  34      -6.902 -14.851  -4.530  1.00 83.58           C  
ATOM   1968  HA  ARG B  34      -6.164 -15.297  -3.863  1.00 83.58           H  
ATOM   1969  C   ARG B  34      -6.318 -13.489  -4.840  1.00 83.58           C  
ATOM   1970  CB  ARG B  34      -6.985 -15.693  -5.812  1.00 83.58           C  
ATOM   1971  HB2 ARG B  34      -7.791 -15.313  -6.439  1.00 83.58           H  
ATOM   1972  HB3 ARG B  34      -6.051 -15.600  -6.365  1.00 83.58           H  
ATOM   1973  O   ARG B  34      -5.098 -13.356  -4.885  1.00 83.58           O  
ATOM   1974  CG  ARG B  34      -7.229 -17.179  -5.532  1.00 83.58           C  
ATOM   1975  HG2 ARG B  34      -7.373 -17.681  -6.488  1.00 83.58           H  
ATOM   1976  HG3 ARG B  34      -8.139 -17.279  -4.941  1.00 83.58           H  
ATOM   1977  CD  ARG B  34      -6.075 -17.873  -4.792  1.00 83.58           C  
ATOM   1978  HD2 ARG B  34      -5.207 -17.922  -5.449  1.00 83.58           H  
ATOM   1979  HD3 ARG B  34      -5.779 -17.293  -3.917  1.00 83.58           H  
ATOM   1980  NE  ARG B  34      -6.454 -19.236  -4.375  1.00 83.58           N  
ATOM   1981  HE  ARG B  34      -6.550 -19.945  -5.089  1.00 83.58           H  
ATOM   1982  NH1 ARG B  34      -6.640 -18.898  -2.096  1.00 83.58           N  
ATOM   1983 HH11 ARG B  34      -6.954 -19.252  -1.204  1.00 83.58           H  
ATOM   1984 HH12 ARG B  34      -6.570 -17.898  -2.216  1.00 83.58           H  
ATOM   1985  NH2 ARG B  34      -7.012 -20.912  -2.964  1.00 83.58           N  
ATOM   1986 HH21 ARG B  34      -7.248 -21.243  -2.039  1.00 83.58           H  
ATOM   1987 HH22 ARG B  34      -7.241 -21.464  -3.778  1.00 83.58           H  
ATOM   1988  CZ  ARG B  34      -6.679 -19.668  -3.146  1.00 83.58           C  
ATOM   1989  N   ARG B  35      -7.160 -12.475  -5.027  1.00 87.71           N  
ATOM   1990  H   ARG B  35      -8.154 -12.651  -4.992  1.00 87.71           H  
ATOM   1991  CA  ARG B  35      -6.700 -11.109  -5.257  1.00 87.71           C  
ATOM   1992  HA  ARG B  35      -5.727 -11.005  -4.775  1.00 87.71           H  
ATOM   1993  C   ARG B  35      -7.626 -10.102  -4.597  1.00 87.71           C  
ATOM   1994  CB  ARG B  35      -6.490 -10.893  -6.765  1.00 87.71           C  
ATOM   1995  HB2 ARG B  35      -5.709 -11.575  -7.101  1.00 87.71           H  
ATOM   1996  HB3 ARG B  35      -7.401 -11.150  -7.306  1.00 87.71           H  
ATOM   1997  O   ARG B  35      -8.841 -10.293  -4.567  1.00 87.71           O  
ATOM   1998  CG  ARG B  35      -6.082  -9.468  -7.151  1.00 87.71           C  
ATOM   1999  HG2 ARG B  35      -6.851  -8.763  -6.836  1.00 87.71           H  
ATOM   2000  HG3 ARG B  35      -5.137  -9.212  -6.672  1.00 87.71           H  
ATOM   2001  CD  ARG B  35      -5.934  -9.371  -8.672  1.00 87.71           C  
ATOM   2002  HD2 ARG B  35      -5.126 -10.028  -8.992  1.00 87.71           H  
ATOM   2003  HD3 ARG B  35      -6.865  -9.689  -9.142  1.00 87.71           H  
ATOM   2004  NE  ARG B  35      -5.642  -7.988  -9.066  1.00 87.71           N  
ATOM   2005  HE  ARG B  35      -5.738  -7.289  -8.343  1.00 87.71           H  
ATOM   2006  NH1 ARG B  35      -5.237  -8.319 -11.301  1.00 87.71           N  
ATOM   2007 HH11 ARG B  35      -4.877  -7.967 -12.176  1.00 87.71           H  
ATOM   2008 HH12 ARG B  35      -5.379  -9.311 -11.181  1.00 87.71           H  
ATOM   2009  NH2 ARG B  35      -5.029  -6.277 -10.408  1.00 87.71           N  
ATOM   2010 HH21 ARG B  35      -4.682  -5.931 -11.291  1.00 87.71           H  
ATOM   2011 HH22 ARG B  35      -4.988  -5.684  -9.591  1.00 87.71           H  
ATOM   2012  CZ  ARG B  35      -5.304  -7.541 -10.257  1.00 87.71           C  
ATOM   2013  N   VAL B  36      -7.039  -9.025  -4.092  1.00 91.22           N  
ATOM   2014  H   VAL B  36      -6.031  -8.974  -4.133  1.00 91.22           H  
ATOM   2015  CA  VAL B  36      -7.762  -7.862  -3.586  1.00 91.22           C  
ATOM   2016  HA  VAL B  36      -8.802  -7.937  -3.902  1.00 91.22           H  
ATOM   2017  C   VAL B  36      -7.158  -6.603  -4.181  1.00 91.22           C  
ATOM   2018  CB  VAL B  36      -7.738  -7.775  -2.051  1.00 91.22           C  
ATOM   2019  HB  VAL B  36      -6.730  -7.554  -1.699  1.00 91.22           H  
ATOM   2020  O   VAL B  36      -5.962  -6.384  -4.026  1.00 91.22           O  
ATOM   2021  CG1 VAL B  36      -8.678  -6.651  -1.606  1.00 91.22           C  
ATOM   2022 HG11 VAL B  36      -9.565  -6.615  -2.239  1.00 91.22           H  
ATOM   2023 HG12 VAL B  36      -9.009  -6.812  -0.580  1.00 91.22           H  
ATOM   2024 HG13 VAL B  36      -8.165  -5.692  -1.682  1.00 91.22           H  
ATOM   2025  CG2 VAL B  36      -8.194  -9.071  -1.384  1.00 91.22           C  
ATOM   2026 HG21 VAL B  36      -7.526  -9.893  -1.643  1.00 91.22           H  
ATOM   2027 HG22 VAL B  36      -8.183  -8.950  -0.300  1.00 91.22           H  
ATOM   2028 HG23 VAL B  36      -9.207  -9.295  -1.717  1.00 91.22           H  
ATOM   2029  N   ASN B  37      -7.968  -5.770  -4.824  1.00 94.16           N  
ATOM   2030  H   ASN B  37      -8.951  -5.998  -4.876  1.00 94.16           H  
ATOM   2031  CA  ASN B  37      -7.552  -4.429  -5.230  1.00 94.16           C  
ATOM   2032  HA  ASN B  37      -6.469  -4.335  -5.160  1.00 94.16           H  
ATOM   2033  C   ASN B  37      -8.179  -3.420  -4.274  1.00 94.16           C  
ATOM   2034  CB  ASN B  37      -7.948  -4.141  -6.683  1.00 94.16           C  
ATOM   2035  HB2 ASN B  37      -9.032  -4.205  -6.780  1.00 94.16           H  
ATOM   2036  HB3 ASN B  37      -7.657  -3.119  -6.926  1.00 94.16           H  
ATOM   2037  O   ASN B  37      -9.381  -3.479  -4.028  1.00 94.16           O  
ATOM   2038  CG  ASN B  37      -7.313  -5.056  -7.710  1.00 94.16           C  
ATOM   2039  ND2 ASN B  37      -7.722  -4.929  -8.949  1.00 94.16           N  
ATOM   2040 HD21 ASN B  37      -8.374  -4.194  -9.180  1.00 94.16           H  
ATOM   2041 HD22 ASN B  37      -7.368  -5.562  -9.652  1.00 94.16           H  
ATOM   2042  OD1 ASN B  37      -6.457  -5.887  -7.448  1.00 94.16           O  
ATOM   2043  N   VAL B  38      -7.374  -2.510  -3.745  1.00 96.76           N  
ATOM   2044  H   VAL B  38      -6.395  -2.531  -3.993  1.00 96.76           H  
ATOM   2045  CA  VAL B  38      -7.804  -1.451  -2.839  1.00 96.76           C  
ATOM   2046  HA  VAL B  38      -8.891  -1.464  -2.752  1.00 96.76           H  
ATOM   2047  C   VAL B  38      -7.380  -0.123  -3.428  1.00 96.76           C  
ATOM   2048  CB  VAL B  38      -7.218  -1.621  -1.429  1.00 96.76           C  
ATOM   2049  HB  VAL B  38      -6.137  -1.486  -1.459  1.00 96.76           H  
ATOM   2050  O   VAL B  38      -6.190   0.146  -3.555  1.00 96.76           O  
ATOM   2051  CG1 VAL B  38      -7.810  -0.583  -0.465  1.00 96.76           C  
ATOM   2052 HG11 VAL B  38      -7.443  -0.758   0.547  1.00 96.76           H  
ATOM   2053 HG12 VAL B  38      -7.506   0.419  -0.769  1.00 96.76           H  
ATOM   2054 HG13 VAL B  38      -8.899  -0.638  -0.474  1.00 96.76           H  
ATOM   2055  CG2 VAL B  38      -7.491  -3.020  -0.874  1.00 96.76           C  
ATOM   2056 HG21 VAL B  38      -7.135  -3.068   0.155  1.00 96.76           H  
ATOM   2057 HG22 VAL B  38      -6.941  -3.758  -1.458  1.00 96.76           H  
ATOM   2058 HG23 VAL B  38      -8.559  -3.237  -0.910  1.00 96.76           H  
ATOM   2059  N   GLU B  39      -8.356   0.710  -3.747  1.00 97.65           N  
ATOM   2060  H   GLU B  39      -9.311   0.397  -3.644  1.00 97.65           H  
ATOM   2061  CA  GLU B  39      -8.148   2.115  -4.082  1.00 97.65           C  
ATOM   2062  HA  GLU B  39      -7.088   2.332  -4.211  1.00 97.65           H  
ATOM   2063  C   GLU B  39      -8.694   2.944  -2.930  1.00 97.65           C  
ATOM   2064  CB  GLU B  39      -8.862   2.463  -5.389  1.00 97.65           C  
ATOM   2065  HB2 GLU B  39      -9.895   2.119  -5.322  1.00 97.65           H  
ATOM   2066  HB3 GLU B  39      -8.863   3.546  -5.513  1.00 97.65           H  
ATOM   2067  O   GLU B  39      -9.828   2.737  -2.495  1.00 97.65           O  
ATOM   2068  CG  GLU B  39      -8.182   1.825  -6.609  1.00 97.65           C  
ATOM   2069  HG2 GLU B  39      -7.224   2.318  -6.775  1.00 97.65           H  
ATOM   2070  HG3 GLU B  39      -7.988   0.772  -6.403  1.00 97.65           H  
ATOM   2071  CD  GLU B  39      -9.046   1.926  -7.874  1.00 97.65           C  
ATOM   2072  OE1 GLU B  39      -8.818   1.103  -8.792  1.00 97.65           O  
ATOM   2073  OE2 GLU B  39      -9.987   2.755  -7.901  1.00 97.65           O  
ATOM   2074  N   SER B  40      -7.904   3.868  -2.395  1.00 97.78           N  
ATOM   2075  H   SER B  40      -6.991   4.019  -2.799  1.00 97.78           H  
ATOM   2076  CA  SER B  40      -8.339   4.692  -1.271  1.00 97.78           C  
ATOM   2077  HA  SER B  40      -9.429   4.672  -1.246  1.00 97.78           H  
ATOM   2078  C   SER B  40      -7.959   6.149  -1.433  1.00 97.78           C  
ATOM   2079  CB  SER B  40      -7.849   4.120   0.061  1.00 97.78           C  
ATOM   2080  HB2 SER B  40      -8.318   4.663   0.882  1.00 97.78           H  
ATOM   2081  HB3 SER B  40      -8.142   3.072   0.129  1.00 97.78           H  
ATOM   2082  O   SER B  40      -6.942   6.469  -2.038  1.00 97.78           O  
ATOM   2083  OG  SER B  40      -6.447   4.225   0.180  1.00 97.78           O  
ATOM   2084  HG  SER B  40      -6.068   3.926  -0.650  1.00 97.78           H  
ATOM   2085  N   ASN B  41      -8.784   7.016  -0.854  1.00 98.03           N  
ATOM   2086  H   ASN B  41      -9.597   6.641  -0.386  1.00 98.03           H  
ATOM   2087  CA  ASN B  41      -8.528   8.440  -0.695  1.00 98.03           C  
ATOM   2088  HA  ASN B  41      -7.533   8.683  -1.067  1.00 98.03           H  
ATOM   2089  C   ASN B  41      -8.594   8.771   0.794  1.00 98.03           C  
ATOM   2090  CB  ASN B  41      -9.552   9.257  -1.493  1.00 98.03           C  
ATOM   2091  HB2 ASN B  41     -10.564   9.015  -1.168  1.00 98.03           H  
ATOM   2092  HB3 ASN B  41      -9.382  10.318  -1.309  1.00 98.03           H  
ATOM   2093  O   ASN B  41      -9.523   8.338   1.480  1.00 98.03           O  
ATOM   2094  CG  ASN B  41      -9.423   9.031  -2.982  1.00 98.03           C  
ATOM   2095  ND2 ASN B  41     -10.232   8.184  -3.571  1.00 98.03           N  
ATOM   2096 HD21 ASN B  41     -10.045   7.999  -4.547  1.00 98.03           H  
ATOM   2097 HD22 ASN B  41     -10.905   7.658  -3.032  1.00 98.03           H  
ATOM   2098  OD1 ASN B  41      -8.573   9.585  -3.646  1.00 98.03           O  
ATOM   2099  N   VAL B  42      -7.623   9.519   1.306  1.00 98.14           N  
ATOM   2100  H   VAL B  42      -6.904   9.848   0.677  1.00 98.14           H  
ATOM   2101  CA  VAL B  42      -7.539   9.927   2.707  1.00 98.14           C  
ATOM   2102  HA  VAL B  42      -8.533   9.812   3.138  1.00 98.14           H  
ATOM   2103  C   VAL B  42      -7.173  11.397   2.821  1.00 98.14           C  
ATOM   2104  CB  VAL B  42      -6.591   9.020   3.517  1.00 98.14           C  
ATOM   2105  HB  VAL B  42      -6.943   7.994   3.406  1.00 98.14           H  
ATOM   2106  O   VAL B  42      -6.277  11.904   2.147  1.00 98.14           O  
ATOM   2107  CG1 VAL B  42      -5.131   9.055   3.066  1.00 98.14           C  
ATOM   2108 HG11 VAL B  42      -4.550   8.305   3.603  1.00 98.14           H  
ATOM   2109 HG12 VAL B  42      -5.064   8.843   1.999  1.00 98.14           H  
ATOM   2110 HG13 VAL B  42      -4.705  10.037   3.269  1.00 98.14           H  
ATOM   2111  CG2 VAL B  42      -6.624   9.350   5.016  1.00 98.14           C  
ATOM   2112 HG21 VAL B  42      -7.654   9.383   5.371  1.00 98.14           H  
ATOM   2113 HG22 VAL B  42      -6.082   8.590   5.579  1.00 98.14           H  
ATOM   2114 HG23 VAL B  42      -6.156  10.316   5.205  1.00 98.14           H  
ATOM   2115  N   LYS B  43      -7.847  12.082   3.741  1.00 98.30           N  
ATOM   2116  H   LYS B  43      -8.586  11.601   4.233  1.00 98.30           H  
ATOM   2117  CA  LYS B  43      -7.555  13.465   4.097  1.00 98.30           C  
ATOM   2118  HA  LYS B  43      -6.648  13.782   3.582  1.00 98.30           H  
ATOM   2119  C   LYS B  43      -7.306  13.571   5.592  1.00 98.30           C  
ATOM   2120  CB  LYS B  43      -8.701  14.347   3.605  1.00 98.30           C  
ATOM   2121  HB2 LYS B  43      -9.611  14.118   4.160  1.00 98.30           H  
ATOM   2122  HB3 LYS B  43      -8.874  14.130   2.551  1.00 98.30           H  
ATOM   2123  O   LYS B  43      -8.195  13.287   6.395  1.00 98.30           O  
ATOM   2124  CG  LYS B  43      -8.369  15.831   3.757  1.00 98.30           C  
ATOM   2125  HG2 LYS B  43      -8.250  16.085   4.811  1.00 98.30           H  
ATOM   2126  HG3 LYS B  43      -7.441  16.046   3.227  1.00 98.30           H  
ATOM   2127  CD  LYS B  43      -9.505  16.655   3.153  1.00 98.30           C  
ATOM   2128  HD2 LYS B  43      -9.700  16.292   2.143  1.00 98.30           H  
ATOM   2129  HD3 LYS B  43     -10.406  16.536   3.755  1.00 98.30           H  
ATOM   2130  CE  LYS B  43      -9.098  18.124   3.087  1.00 98.30           C  
ATOM   2131  HE2 LYS B  43      -8.114  18.179   2.623  1.00 98.30           H  
ATOM   2132  HE3 LYS B  43      -9.016  18.525   4.098  1.00 98.30           H  
ATOM   2133  NZ  LYS B  43     -10.074  18.887   2.275  1.00 98.30           N  
ATOM   2134  HZ1 LYS B  43      -9.784  19.849   2.180  1.00 98.30           H  
ATOM   2135  HZ2 LYS B  43     -10.114  18.480   1.351  1.00 98.30           H  
ATOM   2136  HZ3 LYS B  43     -10.998  18.835   2.680  1.00 98.30           H  
ATOM   2137  N   TYR B  44      -6.106  14.016   5.942  1.00 98.10           N  
ATOM   2138  H   TYR B  44      -5.441  14.222   5.209  1.00 98.10           H  
ATOM   2139  CA  TYR B  44      -5.710  14.347   7.305  1.00 98.10           C  
ATOM   2140  HA  TYR B  44      -6.277  13.741   8.012  1.00 98.10           H  
ATOM   2141  C   TYR B  44      -6.023  15.820   7.561  1.00 98.10           C  
ATOM   2142  CB  TYR B  44      -4.222  14.022   7.486  1.00 98.10           C  
ATOM   2143  HB2 TYR B  44      -3.637  14.619   6.786  1.00 98.10           H  
ATOM   2144  HB3 TYR B  44      -3.913  14.306   8.491  1.00 98.10           H  
ATOM   2145  O   TYR B  44      -5.589  16.698   6.817  1.00 98.10           O  
ATOM   2146  CG  TYR B  44      -3.912  12.552   7.277  1.00 98.10           C  
ATOM   2147  CD1 TYR B  44      -4.255  11.621   8.272  1.00 98.10           C  
ATOM   2148  HD1 TYR B  44      -4.699  11.969   9.194  1.00 98.10           H  
ATOM   2149  CD2 TYR B  44      -3.341  12.106   6.069  1.00 98.10           C  
ATOM   2150  HD2 TYR B  44      -3.070  12.817   5.302  1.00 98.10           H  
ATOM   2151  CE1 TYR B  44      -4.043  10.246   8.071  1.00 98.10           C  
ATOM   2152  HE1 TYR B  44      -4.323   9.542   8.841  1.00 98.10           H  
ATOM   2153  CE2 TYR B  44      -3.137  10.729   5.854  1.00 98.10           C  
ATOM   2154  HE2 TYR B  44      -2.714  10.378   4.924  1.00 98.10           H  
ATOM   2155  OH  TYR B  44      -3.362   8.464   6.628  1.00 98.10           O  
ATOM   2156  HH  TYR B  44      -3.552   7.986   7.439  1.00 98.10           H  
ATOM   2157  CZ  TYR B  44      -3.497   9.798   6.850  1.00 98.10           C  
ATOM   2158  N   LEU B  45      -6.820  16.111   8.582  1.00 98.15           N  
ATOM   2159  H   LEU B  45      -7.161  15.361   9.167  1.00 98.15           H  
ATOM   2160  CA  LEU B  45      -7.231  17.469   8.920  1.00 98.15           C  
ATOM   2161  HA  LEU B  45      -7.124  18.084   8.027  1.00 98.15           H  
ATOM   2162  C   LEU B  45      -6.329  18.041  10.027  1.00 98.15           C  
ATOM   2163  CB  LEU B  45      -8.717  17.488   9.318  1.00 98.15           C  
ATOM   2164  HB2 LEU B  45      -8.995  18.506   9.587  1.00 98.15           H  
ATOM   2165  HB3 LEU B  45      -8.836  16.866  10.205  1.00 98.15           H  
ATOM   2166  O   LEU B  45      -5.970  17.307  10.951  1.00 98.15           O  
ATOM   2167  CG  LEU B  45      -9.690  16.972   8.242  1.00 98.15           C  
ATOM   2168  HG  LEU B  45      -9.439  15.946   7.974  1.00 98.15           H  
ATOM   2169  CD1 LEU B  45     -11.118  16.987   8.787  1.00 98.15           C  
ATOM   2170 HD11 LEU B  45     -11.805  16.604   8.032  1.00 98.15           H  
ATOM   2171 HD12 LEU B  45     -11.173  16.340   9.662  1.00 98.15           H  
ATOM   2172 HD13 LEU B  45     -11.405  17.999   9.072  1.00 98.15           H  
ATOM   2173  CD2 LEU B  45      -9.667  17.834   6.975  1.00 98.15           C  
ATOM   2174 HD21 LEU B  45     -10.407  17.455   6.271  1.00 98.15           H  
ATOM   2175 HD22 LEU B  45      -8.683  17.772   6.510  1.00 98.15           H  
ATOM   2176 HD23 LEU B  45      -9.891  18.871   7.227  1.00 98.15           H  
ATOM   2177  N   PRO B  46      -6.008  19.353  10.007  1.00 96.41           N  
ATOM   2178  CA  PRO B  46      -5.155  19.991  11.019  1.00 96.41           C  
ATOM   2179  HA  PRO B  46      -4.161  19.547  10.970  1.00 96.41           H  
ATOM   2180  C   PRO B  46      -5.653  19.888  12.468  1.00 96.41           C  
ATOM   2181  CB  PRO B  46      -5.070  21.464  10.605  1.00 96.41           C  
ATOM   2182  HB2 PRO B  46      -5.874  22.032  11.073  1.00 96.41           H  
ATOM   2183  HB3 PRO B  46      -4.103  21.897  10.861  1.00 96.41           H  
ATOM   2184  O   PRO B  46      -4.889  20.108  13.399  1.00 96.41           O  
ATOM   2185  CG  PRO B  46      -5.293  21.435   9.098  1.00 96.41           C  
ATOM   2186  HG2 PRO B  46      -5.696  22.377   8.727  1.00 96.41           H  
ATOM   2187  HG3 PRO B  46      -4.355  21.196   8.596  1.00 96.41           H  
ATOM   2188  CD  PRO B  46      -6.281  20.287   8.919  1.00 96.41           C  
ATOM   2189  HD2 PRO B  46      -7.303  20.657   9.003  1.00 96.41           H  
ATOM   2190  HD3 PRO B  46      -6.115  19.838   7.940  1.00 96.41           H  
ATOM   2191  N   ASN B  47      -6.934  19.573  12.679  1.00 96.93           N  
ATOM   2192  H   ASN B  47      -7.496  19.302  11.885  1.00 96.93           H  
ATOM   2193  CA  ASN B  47      -7.519  19.375  14.008  1.00 96.93           C  
ATOM   2194  HA  ASN B  47      -7.045  20.078  14.694  1.00 96.93           H  
ATOM   2195  C   ASN B  47      -7.259  17.964  14.588  1.00 96.93           C  
ATOM   2196  CB  ASN B  47      -9.024  19.713  13.939  1.00 96.93           C  
ATOM   2197  HB2 ASN B  47      -9.408  19.773  14.957  1.00 96.93           H  
ATOM   2198  HB3 ASN B  47      -9.169  20.683  13.462  1.00 96.93           H  
ATOM   2199  O   ASN B  47      -7.772  17.641  15.665  1.00 96.93           O  
ATOM   2200  CG  ASN B  47      -9.835  18.667  13.188  1.00 96.93           C  
ATOM   2201  ND2 ASN B  47     -11.128  18.618  13.393  1.00 96.93           N  
ATOM   2202 HD21 ASN B  47     -11.576  17.745  13.152  1.00 96.93           H  
ATOM   2203 HD22 ASN B  47     -11.555  19.209  14.092  1.00 96.93           H  
ATOM   2204  OD1 ASN B  47      -9.306  17.881  12.423  1.00 96.93           O  
ATOM   2205  N   GLY B  48      -6.514  17.114  13.874  1.00 97.27           N  
ATOM   2206  H   GLY B  48      -6.144  17.429  12.988  1.00 97.27           H  
ATOM   2207  CA  GLY B  48      -6.219  15.731  14.251  1.00 97.27           C  
ATOM   2208  HA2 GLY B  48      -6.053  15.666  15.326  1.00 97.27           H  
ATOM   2209  HA3 GLY B  48      -5.296  15.424  13.760  1.00 97.27           H  
ATOM   2210  C   GLY B  48      -7.306  14.725  13.867  1.00 97.27           C  
ATOM   2211  O   GLY B  48      -7.226  13.575  14.281  1.00 97.27           O  
ATOM   2212  N   ASP B  49      -8.329  15.120  13.104  1.00 98.30           N  
ATOM   2213  H   ASP B  49      -8.363  16.078  12.786  1.00 98.30           H  
ATOM   2214  CA  ASP B  49      -9.277  14.174  12.504  1.00 98.30           C  
ATOM   2215  HA  ASP B  49      -9.355  13.292  13.140  1.00 98.30           H  
ATOM   2216  C   ASP B  49      -8.789  13.724  11.125  1.00 98.30           C  
ATOM   2217  CB  ASP B  49     -10.683  14.773  12.372  1.00 98.30           C  
ATOM   2218  HB2 ASP B  49     -11.314  14.067  11.833  1.00 98.30           H  
ATOM   2219  HB3 ASP B  49     -10.622  15.683  11.774  1.00 98.30           H  
ATOM   2220  O   ASP B  49      -8.108  14.468  10.421  1.00 98.30           O  
ATOM   2221  CG  ASP B  49     -11.380  15.089  13.695  1.00 98.30           C  
ATOM   2222  OD1 ASP B  49     -11.049  14.477  14.736  1.00 98.30           O  
ATOM   2223  OD2 ASP B  49     -12.292  15.949  13.652  1.00 98.30           O  
ATOM   2224  N   TYR B  50      -9.162  12.523  10.702  1.00 98.16           N  
ATOM   2225  H   TYR B  50      -9.696  11.931  11.323  1.00 98.16           H  
ATOM   2226  CA  TYR B  50      -9.027  12.104   9.311  1.00 98.16           C  
ATOM   2227  HA  TYR B  50      -8.855  12.992   8.702  1.00 98.16           H  
ATOM   2228  C   TYR B  50     -10.320  11.476   8.811  1.00 98.16           C  
ATOM   2229  CB  TYR B  50      -7.829  11.167   9.101  1.00 98.16           C  
ATOM   2230  HB2 TYR B  50      -6.958  11.577   9.612  1.00 98.16           H  
ATOM   2231  HB3 TYR B  50      -7.591  11.132   8.038  1.00 98.16           H  
ATOM   2232  O   TYR B  50     -11.160  11.008   9.585  1.00 98.16           O  
ATOM   2233  CG  TYR B  50      -8.073   9.756   9.587  1.00 98.16           C  
ATOM   2234  CD1 TYR B  50      -7.979   9.490  10.961  1.00 98.16           C  
ATOM   2235  HD1 TYR B  50      -7.692  10.276  11.645  1.00 98.16           H  
ATOM   2236  CD2 TYR B  50      -8.435   8.730   8.688  1.00 98.16           C  
ATOM   2237  HD2 TYR B  50      -8.512   8.936   7.631  1.00 98.16           H  
ATOM   2238  CE1 TYR B  50      -8.263   8.206  11.444  1.00 98.16           C  
ATOM   2239  HE1 TYR B  50      -8.178   7.975  12.496  1.00 98.16           H  
ATOM   2240  CE2 TYR B  50      -8.710   7.435   9.175  1.00 98.16           C  
ATOM   2241  HE2 TYR B  50      -8.981   6.638   8.499  1.00 98.16           H  
ATOM   2242  OH  TYR B  50      -8.907   5.985  11.122  1.00 98.16           O  
ATOM   2243  HH  TYR B  50      -8.990   5.282  10.473  1.00 98.16           H  
ATOM   2244  CZ  TYR B  50      -8.638   7.185  10.564  1.00 98.16           C  
ATOM   2245  N   ILE B  51     -10.452  11.471   7.494  1.00 98.30           N  
ATOM   2246  H   ILE B  51      -9.714  11.894   6.949  1.00 98.30           H  
ATOM   2247  CA  ILE B  51     -11.498  10.772   6.757  1.00 98.30           C  
ATOM   2248  HA  ILE B  51     -11.971  10.048   7.420  1.00 98.30           H  
ATOM   2249  C   ILE B  51     -10.837   9.987   5.636  1.00 98.30           C  
ATOM   2250  CB  ILE B  51     -12.584  11.732   6.217  1.00 98.30           C  
ATOM   2251  HB  ILE B  51     -13.039  11.266   5.343  1.00 98.30           H  
ATOM   2252  O   ILE B  51      -9.953  10.508   4.956  1.00 98.30           O  
ATOM   2253  CG1 ILE B  51     -11.998  13.099   5.790  1.00 98.30           C  
ATOM   2254 HG12 ILE B  51     -11.628  13.637   6.662  1.00 98.30           H  
ATOM   2255 HG13 ILE B  51     -11.158  12.909   5.121  1.00 98.30           H  
ATOM   2256  CG2 ILE B  51     -13.688  11.887   7.274  1.00 98.30           C  
ATOM   2257 HG21 ILE B  51     -13.283  12.372   8.162  1.00 98.30           H  
ATOM   2258 HG22 ILE B  51     -14.066  10.901   7.546  1.00 98.30           H  
ATOM   2259 HG23 ILE B  51     -14.516  12.471   6.874  1.00 98.30           H  
ATOM   2260  CD1 ILE B  51     -12.977  14.017   5.052  1.00 98.30           C  
ATOM   2261 HD11 ILE B  51     -13.382  13.501   4.181  1.00 98.30           H  
ATOM   2262 HD12 ILE B  51     -13.791  14.316   5.712  1.00 98.30           H  
ATOM   2263 HD13 ILE B  51     -12.449  14.911   4.720  1.00 98.30           H  
ATOM   2264  N   ARG B  52     -11.255   8.736   5.461  1.00 98.02           N  
ATOM   2265  H   ARG B  52     -11.974   8.383   6.076  1.00 98.02           H  
ATOM   2266  CA  ARG B  52     -10.781   7.851   4.403  1.00 98.02           C  
ATOM   2267  HA  ARG B  52     -10.315   8.463   3.631  1.00 98.02           H  
ATOM   2268  C   ARG B  52     -11.961   7.137   3.765  1.00 98.02           C  
ATOM   2269  CB  ARG B  52      -9.724   6.883   4.963  1.00 98.02           C  
ATOM   2270  HB2 ARG B  52      -8.896   7.466   5.366  1.00 98.02           H  
ATOM   2271  HB3 ARG B  52     -10.155   6.316   5.788  1.00 98.02           H  
ATOM   2272  O   ARG B  52     -12.877   6.702   4.457  1.00 98.02           O  
ATOM   2273  CG  ARG B  52      -9.180   5.896   3.917  1.00 98.02           C  
ATOM   2274  HG2 ARG B  52     -10.002   5.307   3.510  1.00 98.02           H  
ATOM   2275  HG3 ARG B  52      -8.700   6.434   3.099  1.00 98.02           H  
ATOM   2276  CD  ARG B  52      -8.185   4.915   4.540  1.00 98.02           C  
ATOM   2277  HD2 ARG B  52      -8.666   4.431   5.390  1.00 98.02           H  
ATOM   2278  HD3 ARG B  52      -7.952   4.148   3.801  1.00 98.02           H  
ATOM   2279  NE  ARG B  52      -6.931   5.570   4.965  1.00 98.02           N  
ATOM   2280  HE  ARG B  52      -6.734   6.481   4.576  1.00 98.02           H  
ATOM   2281  NH1 ARG B  52      -6.168   3.825   6.235  1.00 98.02           N  
ATOM   2282 HH11 ARG B  52      -7.099   3.434   6.209  1.00 98.02           H  
ATOM   2283 HH12 ARG B  52      -5.495   3.426   6.873  1.00 98.02           H  
ATOM   2284  NH2 ARG B  52      -4.876   5.626   5.959  1.00 98.02           N  
ATOM   2285 HH21 ARG B  52      -4.159   5.142   6.479  1.00 98.02           H  
ATOM   2286 HH22 ARG B  52      -4.683   6.524   5.540  1.00 98.02           H  
ATOM   2287  CZ  ARG B  52      -6.000   5.008   5.713  1.00 98.02           C  
ATOM   2288  N   VAL B  53     -11.918   6.997   2.449  1.00 97.59           N  
ATOM   2289  H   VAL B  53     -11.128   7.388   1.955  1.00 97.59           H  
ATOM   2290  CA  VAL B  53     -12.833   6.138   1.698  1.00 97.59           C  
ATOM   2291  HA  VAL B  53     -13.453   5.584   2.403  1.00 97.59           H  
ATOM   2292  C   VAL B  53     -12.000   5.141   0.912  1.00 97.59           C  
ATOM   2293  CB  VAL B  53     -13.779   6.947   0.793  1.00 97.59           C  
ATOM   2294  HB  VAL B  53     -13.196   7.475   0.038  1.00 97.59           H  
ATOM   2295  O   VAL B  53     -11.002   5.531   0.309  1.00 97.59           O  
ATOM   2296  CG1 VAL B  53     -14.790   6.032   0.088  1.00 97.59           C  
ATOM   2297 HG11 VAL B  53     -15.476   6.631  -0.511  1.00 97.59           H  
ATOM   2298 HG12 VAL B  53     -15.359   5.463   0.822  1.00 97.59           H  
ATOM   2299 HG13 VAL B  53     -14.275   5.343  -0.582  1.00 97.59           H  
ATOM   2300  CG2 VAL B  53     -14.574   7.978   1.608  1.00 97.59           C  
ATOM   2301 HG21 VAL B  53     -15.279   8.499   0.961  1.00 97.59           H  
ATOM   2302 HG22 VAL B  53     -13.899   8.719   2.037  1.00 97.59           H  
ATOM   2303 HG23 VAL B  53     -15.119   7.480   2.410  1.00 97.59           H  
ATOM   2304  N   ALA B  54     -12.390   3.870   0.932  1.00 96.86           N  
ATOM   2305  H   ALA B  54     -13.213   3.627   1.465  1.00 96.86           H  
ATOM   2306  CA  ALA B  54     -11.721   2.807   0.194  1.00 96.86           C  
ATOM   2307  HA  ALA B  54     -11.007   3.254  -0.497  1.00 96.86           H  
ATOM   2308  C   ALA B  54     -12.721   1.997  -0.637  1.00 96.86           C  
ATOM   2309  CB  ALA B  54     -10.928   1.928   1.169  1.00 96.86           C  
ATOM   2310  HB1 ALA B  54     -11.606   1.444   1.872  1.00 96.86           H  
ATOM   2311  HB2 ALA B  54     -10.212   2.539   1.718  1.00 96.86           H  
ATOM   2312  HB3 ALA B  54     -10.388   1.164   0.611  1.00 96.86           H  
ATOM   2313  O   ALA B  54     -13.758   1.572  -0.127  1.00 96.86           O  
ATOM   2314  N   ASN B  55     -12.387   1.762  -1.903  1.00 95.79           N  
ATOM   2315  H   ASN B  55     -11.507   2.133  -2.232  1.00 95.79           H  
ATOM   2316  CA  ASN B  55     -13.039   0.796  -2.773  1.00 95.79           C  
ATOM   2317  HA  ASN B  55     -14.032   0.561  -2.389  1.00 95.79           H  
ATOM   2318  C   ASN B  55     -12.197  -0.484  -2.783  1.00 95.79           C  
ATOM   2319  CB  ASN B  55     -13.184   1.400  -4.177  1.00 95.79           C  
ATOM   2320  HB2 ASN B  55     -12.200   1.554  -4.620  1.00 95.79           H  
ATOM   2321  HB3 ASN B  55     -13.685   2.366  -4.111  1.00 95.79           H  
ATOM   2322  O   ASN B  55     -11.034  -0.462  -3.179  1.00 95.79           O  
ATOM   2323  CG  ASN B  55     -13.985   0.494  -5.091  1.00 95.79           C  
ATOM   2324  ND2 ASN B  55     -15.289   0.571  -5.038  1.00 95.79           N  
ATOM   2325 HD21 ASN B  55     -15.731   1.151  -4.339  1.00 95.79           H  
ATOM   2326 HD22 ASN B  55     -15.791  -0.082  -5.622  1.00 95.79           H  
ATOM   2327  OD1 ASN B  55     -13.484  -0.329  -5.835  1.00 95.79           O  
ATOM   2328  N   ILE B  56     -12.773  -1.585  -2.310  1.00 94.20           N  
ATOM   2329  H   ILE B  56     -13.726  -1.524  -1.979  1.00 94.20           H  
ATOM   2330  CA  ILE B  56     -12.100  -2.873  -2.155  1.00 94.20           C  
ATOM   2331  HA  ILE B  56     -11.049  -2.777  -2.431  1.00 94.20           H  
ATOM   2332  C   ILE B  56     -12.770  -3.870  -3.092  1.00 94.20           C  
ATOM   2333  CB  ILE B  56     -12.160  -3.346  -0.689  1.00 94.20           C  
ATOM   2334  HB  ILE B  56     -13.210  -3.457  -0.419  1.00 94.20           H  
ATOM   2335  O   ILE B  56     -13.918  -4.249  -2.869  1.00 94.20           O  
ATOM   2336  CG1 ILE B  56     -11.533  -2.303   0.262  1.00 94.20           C  
ATOM   2337 HG12 ILE B  56     -10.461  -2.237   0.077  1.00 94.20           H  
ATOM   2338 HG13 ILE B  56     -11.971  -1.321   0.083  1.00 94.20           H  
ATOM   2339  CG2 ILE B  56     -11.473  -4.716  -0.534  1.00 94.20           C  
ATOM   2340 HG21 ILE B  56     -10.408  -4.621  -0.741  1.00 94.20           H  
ATOM   2341 HG22 ILE B  56     -11.614  -5.094   0.478  1.00 94.20           H  
ATOM   2342 HG23 ILE B  56     -11.910  -5.448  -1.215  1.00 94.20           H  
ATOM   2343  CD1 ILE B  56     -11.765  -2.621   1.736  1.00 94.20           C  
ATOM   2344 HD11 ILE B  56     -11.219  -3.522   2.018  1.00 94.20           H  
ATOM   2345 HD12 ILE B  56     -11.396  -1.791   2.338  1.00 94.20           H  
ATOM   2346 HD13 ILE B  56     -12.831  -2.766   1.912  1.00 94.20           H  
ATOM   2347  N   LYS B  57     -12.051  -4.325  -4.116  1.00 92.22           N  
ATOM   2348  H   LYS B  57     -11.116  -3.958  -4.221  1.00 92.22           H  
ATOM   2349  CA  LYS B  57     -12.511  -5.343  -5.066  1.00 92.22           C  
ATOM   2350  HA  LYS B  57     -13.593  -5.452  -4.986  1.00 92.22           H  
ATOM   2351  C   LYS B  57     -11.874  -6.682  -4.738  1.00 92.22           C  
ATOM   2352  CB  LYS B  57     -12.198  -4.929  -6.504  1.00 92.22           C  
ATOM   2353  HB2 LYS B  57     -11.119  -4.840  -6.623  1.00 92.22           H  
ATOM   2354  HB3 LYS B  57     -12.556  -5.707  -7.179  1.00 92.22           H  
ATOM   2355  O   LYS B  57     -10.653  -6.819  -4.769  1.00 92.22           O  
ATOM   2356  CG  LYS B  57     -12.861  -3.602  -6.884  1.00 92.22           C  
ATOM   2357  HG2 LYS B  57     -13.944  -3.704  -6.816  1.00 92.22           H  
ATOM   2358  HG3 LYS B  57     -12.529  -2.811  -6.212  1.00 92.22           H  
ATOM   2359  CD  LYS B  57     -12.464  -3.232  -8.311  1.00 92.22           C  
ATOM   2360  HD2 LYS B  57     -11.385  -3.086  -8.362  1.00 92.22           H  
ATOM   2361  HD3 LYS B  57     -12.752  -4.040  -8.983  1.00 92.22           H  
ATOM   2362  CE  LYS B  57     -13.178  -1.950  -8.726  1.00 92.22           C  
ATOM   2363  HE2 LYS B  57     -12.866  -1.139  -8.067  1.00 92.22           H  
ATOM   2364  HE3 LYS B  57     -14.250  -2.105  -8.602  1.00 92.22           H  
ATOM   2365  NZ  LYS B  57     -12.871  -1.634 -10.136  1.00 92.22           N  
ATOM   2366  HZ1 LYS B  57     -13.387  -0.818 -10.433  1.00 92.22           H  
ATOM   2367  HZ2 LYS B  57     -11.885  -1.438 -10.239  1.00 92.22           H  
ATOM   2368  HZ3 LYS B  57     -13.130  -2.425 -10.707  1.00 92.22           H  
ATOM   2369  N   LEU B  58     -12.706  -7.663  -4.421  1.00 90.79           N  
ATOM   2370  H   LEU B  58     -13.691  -7.441  -4.417  1.00 90.79           H  
ATOM   2371  CA  LEU B  58     -12.323  -9.021  -4.062  1.00 90.79           C  
ATOM   2372  HA  LEU B  58     -11.276  -9.045  -3.760  1.00 90.79           H  
ATOM   2373  C   LEU B  58     -12.508  -9.945  -5.264  1.00 90.79           C  
ATOM   2374  CB  LEU B  58     -13.196  -9.507  -2.894  1.00 90.79           C  
ATOM   2375  HB2 LEU B  58     -12.849 -10.495  -2.592  1.00 90.79           H  
ATOM   2376  HB3 LEU B  58     -14.215  -9.618  -3.265  1.00 90.79           H  
ATOM   2377  O   LEU B  58     -13.587  -9.974  -5.857  1.00 90.79           O  
ATOM   2378  CG  LEU B  58     -13.252  -8.599  -1.655  1.00 90.79           C  
ATOM   2379  HG  LEU B  58     -13.576  -7.596  -1.932  1.00 90.79           H  
ATOM   2380  CD1 LEU B  58     -14.273  -9.176  -0.678  1.00 90.79           C  
ATOM   2381 HD11 LEU B  58     -14.079 -10.235  -0.508  1.00 90.79           H  
ATOM   2382 HD12 LEU B  58     -14.215  -8.641   0.270  1.00 90.79           H  
ATOM   2383 HD13 LEU B  58     -15.276  -9.060  -1.091  1.00 90.79           H  
ATOM   2384  CD2 LEU B  58     -11.896  -8.502  -0.963  1.00 90.79           C  
ATOM   2385 HD21 LEU B  58     -11.967  -7.820  -0.116  1.00 90.79           H  
ATOM   2386 HD22 LEU B  58     -11.572  -9.485  -0.622  1.00 90.79           H  
ATOM   2387 HD23 LEU B  58     -11.169  -8.094  -1.666  1.00 90.79           H  
ATOM   2388  N   PHE B  59     -11.486 -10.738  -5.569  1.00 87.24           N  
ATOM   2389  H   PHE B  59     -10.624 -10.632  -5.053  1.00 87.24           H  
ATOM   2390  CA  PHE B  59     -11.496 -11.709  -6.658  1.00 87.24           C  
ATOM   2391  HA  PHE B  59     -12.464 -11.690  -7.160  1.00 87.24           H  
ATOM   2392  C   PHE B  59     -11.263 -13.116  -6.108  1.00 87.24           C  
ATOM   2393  CB  PHE B  59     -10.436 -11.339  -7.696  1.00 87.24           C  
ATOM   2394  HB2 PHE B  59     -10.455 -12.079  -8.496  1.00 87.24           H  
ATOM   2395  HB3 PHE B  59      -9.462 -11.404  -7.210  1.00 87.24           H  
ATOM   2396  O   PHE B  59     -10.270 -13.381  -5.414  1.00 87.24           O  
ATOM   2397  CG  PHE B  59     -10.593  -9.957  -8.301  1.00 87.24           C  
ATOM   2398  CD1 PHE B  59     -11.338  -9.788  -9.483  1.00 87.24           C  
ATOM   2399  HD1 PHE B  59     -11.804 -10.637  -9.961  1.00 87.24           H  
ATOM   2400  CD2 PHE B  59     -10.018  -8.834  -7.672  1.00 87.24           C  
ATOM   2401  HD2 PHE B  59      -9.467  -8.950  -6.751  1.00 87.24           H  
ATOM   2402  CE1 PHE B  59     -11.501  -8.504 -10.032  1.00 87.24           C  
ATOM   2403  HE1 PHE B  59     -12.095  -8.364 -10.923  1.00 87.24           H  
ATOM   2404  CE2 PHE B  59     -10.196  -7.550  -8.214  1.00 87.24           C  
ATOM   2405  HE2 PHE B  59      -9.784  -6.690  -7.708  1.00 87.24           H  
ATOM   2406  CZ  PHE B  59     -10.944  -7.385  -9.393  1.00 87.24           C  
ATOM   2407  HZ  PHE B  59     -11.124  -6.400  -9.797  1.00 87.24           H  
ATOM   2408  N   ALA B  60     -12.191 -14.015  -6.425  1.00 83.22           N  
ATOM   2409  H   ALA B  60     -12.948 -13.730  -7.030  1.00 83.22           H  
ATOM   2410  CA  ALA B  60     -12.171 -15.409  -6.007  1.00 83.22           C  
ATOM   2411  HA  ALA B  60     -11.601 -15.480  -5.080  1.00 83.22           H  
ATOM   2412  C   ALA B  60     -11.492 -16.317  -7.050  1.00 83.22           C  
ATOM   2413  CB  ALA B  60     -13.611 -15.834  -5.697  1.00 83.22           C  
ATOM   2414  HB1 ALA B  60     -13.963 -15.332  -4.796  1.00 83.22           H  
ATOM   2415  HB2 ALA B  60     -14.269 -15.566  -6.524  1.00 83.22           H  
ATOM   2416  HB3 ALA B  60     -13.668 -16.913  -5.559  1.00 83.22           H  
ATOM   2417  O   ALA B  60     -11.542 -16.064  -8.254  1.00 83.22           O  
ATOM   2418  N   GLN B  61     -10.875 -17.411  -6.599  1.00 77.50           N  
ATOM   2419  H   GLN B  61     -10.853 -17.563  -5.601  1.00 77.50           H  
ATOM   2420  CA  GLN B  61     -10.271 -18.417  -7.464  1.00 77.50           C  
ATOM   2421  HA  GLN B  61      -9.495 -17.925  -8.051  1.00 77.50           H  
ATOM   2422  C   GLN B  61     -11.316 -19.006  -8.411  1.00 77.50           C  
ATOM   2423  CB  GLN B  61      -9.635 -19.549  -6.639  1.00 77.50           C  
ATOM   2424  HB2 GLN B  61     -10.413 -20.148  -6.165  1.00 77.50           H  
ATOM   2425  HB3 GLN B  61      -9.019 -19.127  -5.844  1.00 77.50           H  
ATOM   2426  O   GLN B  61     -12.365 -19.471  -7.975  1.00 77.50           O  
ATOM   2427  CG  GLN B  61      -8.768 -20.450  -7.539  1.00 77.50           C  
ATOM   2428  HG2 GLN B  61      -8.121 -19.824  -8.153  1.00 77.50           H  
ATOM   2429  HG3 GLN B  61      -9.413 -21.027  -8.202  1.00 77.50           H  
ATOM   2430  CD  GLN B  61      -7.877 -21.424  -6.775  1.00 77.50           C  
ATOM   2431  NE2 GLN B  61      -7.036 -22.167  -7.456  1.00 77.50           N  
ATOM   2432 HE21 GLN B  61      -7.003 -22.132  -8.465  1.00 77.50           H  
ATOM   2433 HE22 GLN B  61      -6.457 -22.800  -6.923  1.00 77.50           H  
ATOM   2434  OE1 GLN B  61      -7.860 -21.502  -5.558  1.00 77.50           O  
ATOM   2435  N   GLY B  62     -11.003 -19.028  -9.707  1.00 72.48           N  
ATOM   2436  H   GLY B  62     -10.163 -18.559 -10.013  1.00 72.48           H  
ATOM   2437  CA  GLY B  62     -11.884 -19.611 -10.720  1.00 72.48           C  
ATOM   2438  HA2 GLY B  62     -12.191 -20.606 -10.397  1.00 72.48           H  
ATOM   2439  HA3 GLY B  62     -11.336 -19.706 -11.657  1.00 72.48           H  
ATOM   2440  C   GLY B  62     -13.155 -18.803 -11.002  1.00 72.48           C  
ATOM   2441  O   GLY B  62     -13.964 -19.245 -11.813  1.00 72.48           O  
ATOM   2442  N   SER B  63     -13.325 -17.631 -10.382  1.00 69.83           N  
ATOM   2443  H   SER B  63     -12.613 -17.306  -9.743  1.00 69.83           H  
ATOM   2444  CA  SER B  63     -14.409 -16.696 -10.678  1.00 69.83           C  
ATOM   2445  HA  SER B  63     -15.171 -17.198 -11.274  1.00 69.83           H  
ATOM   2446  C   SER B  63     -13.868 -15.513 -11.475  1.00 69.83           C  
ATOM   2447  CB  SER B  63     -15.082 -16.216  -9.389  1.00 69.83           C  
ATOM   2448  HB2 SER B  63     -14.374 -15.619  -8.814  1.00 69.83           H  
ATOM   2449  HB3 SER B  63     -15.391 -17.077  -8.796  1.00 69.83           H  
ATOM   2450  O   SER B  63     -12.788 -14.995 -11.197  1.00 69.83           O  
ATOM   2451  OG  SER B  63     -16.217 -15.433  -9.698  1.00 69.83           O  
ATOM   2452  HG  SER B  63     -16.594 -15.132  -8.869  1.00 69.83           H  
ATOM   2453  N   THR B  64     -14.630 -15.067 -12.471  1.00 71.65           N  
ATOM   2454  H   THR B  64     -15.484 -15.562 -12.685  1.00 71.65           H  
ATOM   2455  CA  THR B  64     -14.413 -13.766 -13.123  1.00 71.65           C  
ATOM   2456  HA  THR B  64     -13.367 -13.474 -13.021  1.00 71.65           H  
ATOM   2457  C   THR B  64     -15.240 -12.662 -12.472  1.00 71.65           C  
ATOM   2458  CB  THR B  64     -14.743 -13.826 -14.619  1.00 71.65           C  
ATOM   2459  HB  THR B  64     -14.593 -12.840 -15.060  1.00 71.65           H  
ATOM   2460  O   THR B  64     -15.151 -11.511 -12.890  1.00 71.65           O  
ATOM   2461  CG2 THR B  64     -13.856 -14.819 -15.366  1.00 71.65           C  
ATOM   2462 HG21 THR B  64     -14.082 -14.773 -16.432  1.00 71.65           H  
ATOM   2463 HG22 THR B  64     -12.808 -14.561 -15.214  1.00 71.65           H  
ATOM   2464 HG23 THR B  64     -14.034 -15.833 -15.008  1.00 71.65           H  
ATOM   2465  OG1 THR B  64     -16.088 -14.214 -14.806  1.00 71.65           O  
ATOM   2466  HG1 THR B  64     -16.627 -13.440 -14.627  1.00 71.65           H  
ATOM   2467  N   ALA B  65     -16.098 -13.003 -11.508  1.00 77.51           N  
ATOM   2468  H   ALA B  65     -16.062 -13.933 -11.116  1.00 77.51           H  
ATOM   2469  CA  ALA B  65     -16.877 -12.019 -10.787  1.00 77.51           C  
ATOM   2470  HA  ALA B  65     -17.194 -11.247 -11.489  1.00 77.51           H  
ATOM   2471  C   ALA B  65     -16.004 -11.349  -9.722  1.00 77.51           C  
ATOM   2472  CB  ALA B  65     -18.146 -12.664 -10.218  1.00 77.51           C  
ATOM   2473  HB1 ALA B  65     -18.757 -11.902  -9.735  1.00 77.51           H  
ATOM   2474  HB2 ALA B  65     -17.881 -13.415  -9.473  1.00 77.51           H  
ATOM   2475  HB3 ALA B  65     -18.716 -13.137 -11.017  1.00 77.51           H  
ATOM   2476  O   ALA B  65     -15.208 -11.992  -9.036  1.00 77.51           O  
ATOM   2477  N   GLU B  66     -16.175 -10.038  -9.591  1.00 81.94           N  
ATOM   2478  H   GLU B  66     -16.831  -9.561 -10.193  1.00 81.94           H  
ATOM   2479  CA  GLU B  66     -15.619  -9.275  -8.485  1.00 81.94           C  
ATOM   2480  HA  GLU B  66     -14.866  -9.885  -7.986  1.00 81.94           H  
ATOM   2481  C   GLU B  66     -16.707  -8.978  -7.459  1.00 81.94           C  
ATOM   2482  CB  GLU B  66     -14.880  -8.021  -8.974  1.00 81.94           C  
ATOM   2483  HB2 GLU B  66     -14.149  -8.345  -9.715  1.00 81.94           H  
ATOM   2484  HB3 GLU B  66     -14.341  -7.591  -8.130  1.00 81.94           H  
ATOM   2485  O   GLU B  66     -17.893  -8.853  -7.780  1.00 81.94           O  
ATOM   2486  CG  GLU B  66     -15.761  -6.927  -9.602  1.00 81.94           C  
ATOM   2487  HG2 GLU B  66     -16.509  -6.616  -8.873  1.00 81.94           H  
ATOM   2488  HG3 GLU B  66     -16.282  -7.341 -10.466  1.00 81.94           H  
ATOM   2489  CD  GLU B  66     -14.944  -5.694 -10.043  1.00 81.94           C  
ATOM   2490  OE1 GLU B  66     -15.506  -4.573 -10.044  1.00 81.94           O  
ATOM   2491  OE2 GLU B  66     -13.747  -5.842 -10.377  1.00 81.94           O  
ATOM   2492  N   SER B  67     -16.297  -8.872  -6.203  1.00 85.23           N  
ATOM   2493  H   SER B  67     -15.317  -9.019  -6.011  1.00 85.23           H  
ATOM   2494  CA  SER B  67     -17.152  -8.382  -5.129  1.00 85.23           C  
ATOM   2495  HA  SER B  67     -18.153  -8.173  -5.507  1.00 85.23           H  
ATOM   2496  C   SER B  67     -16.580  -7.094  -4.579  1.00 85.23           C  
ATOM   2497  CB  SER B  67     -17.277  -9.433  -4.042  1.00 85.23           C  
ATOM   2498  HB2 SER B  67     -17.889  -9.048  -3.226  1.00 85.23           H  
ATOM   2499  HB3 SER B  67     -16.291  -9.698  -3.659  1.00 85.23           H  
ATOM   2500  O   SER B  67     -15.418  -7.061  -4.187  1.00 85.23           O  
ATOM   2501  OG  SER B  67     -17.885 -10.569  -4.620  1.00 85.23           O  
ATOM   2502  HG  SER B  67     -17.425 -10.739  -5.446  1.00 85.23           H  
ATOM   2503  N   THR B  68     -17.401  -6.051  -4.532  1.00 89.63           N  
ATOM   2504  H   THR B  68     -18.336  -6.144  -4.903  1.00 89.63           H  
ATOM   2505  CA  THR B  68     -16.944  -4.711  -4.167  1.00 89.63           C  
ATOM   2506  HA  THR B  68     -15.855  -4.704  -4.134  1.00 89.63           H  
ATOM   2507  C   THR B  68     -17.468  -4.322  -2.796  1.00 89.63           C  
ATOM   2508  CB  THR B  68     -17.333  -3.690  -5.240  1.00 89.63           C  
ATOM   2509  HB  THR B  68     -18.418  -3.631  -5.324  1.00 89.63           H  
ATOM   2510  O   THR B  68     -18.678  -4.252  -2.585  1.00 89.63           O  
ATOM   2511  CG2 THR B  68     -16.759  -2.304  -4.960  1.00 89.63           C  
ATOM   2512 HG21 THR B  68     -17.170  -1.904  -4.034  1.00 89.63           H  
ATOM   2513 HG22 THR B  68     -15.674  -2.366  -4.873  1.00 89.63           H  
ATOM   2514 HG23 THR B  68     -17.021  -1.636  -5.781  1.00 89.63           H  
ATOM   2515  OG1 THR B  68     -16.789  -4.130  -6.463  1.00 89.63           O  
ATOM   2516  HG1 THR B  68     -17.046  -3.550  -7.183  1.00 89.63           H  
ATOM   2517  N   ILE B  69     -16.553  -4.024  -1.880  1.00 89.94           N  
ATOM   2518  H   ILE B  69     -15.582  -4.106  -2.144  1.00 89.94           H  
ATOM   2519  CA  ILE B  69     -16.840  -3.422  -0.580  1.00 89.94           C  
ATOM   2520  HA  ILE B  69     -17.913  -3.464  -0.390  1.00 89.94           H  
ATOM   2521  C   ILE B  69     -16.409  -1.959  -0.655  1.00 89.94           C  
ATOM   2522  CB  ILE B  69     -16.138  -4.174   0.571  1.00 89.94           C  
ATOM   2523  HB  ILE B  69     -15.061  -4.035   0.469  1.00 89.94           H  
ATOM   2524  O   ILE B  69     -15.292  -1.656  -1.066  1.00 89.94           O  
ATOM   2525  CG1 ILE B  69     -16.423  -5.694   0.534  1.00 89.94           C  
ATOM   2526 HG12 ILE B  69     -17.491  -5.872   0.664  1.00 89.94           H  
ATOM   2527 HG13 ILE B  69     -16.122  -6.101  -0.431  1.00 89.94           H  
ATOM   2528  CG2 ILE B  69     -16.566  -3.572   1.922  1.00 89.94           C  
ATOM   2529 HG21 ILE B  69     -16.413  -2.493   1.942  1.00 89.94           H  
ATOM   2530 HG22 ILE B  69     -15.979  -3.997   2.736  1.00 89.94           H  
ATOM   2531 HG23 ILE B  69     -17.620  -3.781   2.101  1.00 89.94           H  
ATOM   2532  CD1 ILE B  69     -15.646  -6.465   1.609  1.00 89.94           C  
ATOM   2533 HD11 ILE B  69     -15.742  -7.538   1.443  1.00 89.94           H  
ATOM   2534 HD12 ILE B  69     -16.042  -6.244   2.600  1.00 89.94           H  
ATOM   2535 HD13 ILE B  69     -14.589  -6.201   1.569  1.00 89.94           H  
ATOM   2536  N   ASN B  70     -17.287  -1.045  -0.255  1.00 93.09           N  
ATOM   2537  H   ASN B  70     -18.139  -1.362   0.186  1.00 93.09           H  
ATOM   2538  CA  ASN B  70     -16.933   0.362  -0.107  1.00 93.09           C  
ATOM   2539  HA  ASN B  70     -15.943   0.554  -0.519  1.00 93.09           H  
ATOM   2540  C   ASN B  70     -16.892   0.675   1.378  1.00 93.09           C  
ATOM   2541  CB  ASN B  70     -17.929   1.248  -0.859  1.00 93.09           C  
ATOM   2542  HB2 ASN B  70     -18.948   0.990  -0.571  1.00 93.09           H  
ATOM   2543  HB3 ASN B  70     -17.744   2.291  -0.600  1.00 93.09           H  
ATOM   2544  O   ASN B  70     -17.881   0.467   2.073  1.00 93.09           O  
ATOM   2545  CG  ASN B  70     -17.766   1.128  -2.354  1.00 93.09           C  
ATOM   2546  ND2 ASN B  70     -18.736   0.578  -3.046  1.00 93.09           N  
ATOM   2547 HD21 ASN B  70     -19.564   0.244  -2.575  1.00 93.09           H  
ATOM   2548 HD22 ASN B  70     -18.602   0.520  -4.045  1.00 93.09           H  
ATOM   2549  OD1 ASN B  70     -16.771   1.534  -2.925  1.00 93.09           O  
ATOM   2550  N   ILE B  71     -15.763   1.169   1.865  1.00 94.03           N  
ATOM   2551  H   ILE B  71     -14.993   1.331   1.232  1.00 94.03           H  
ATOM   2552  CA  ILE B  71     -15.574   1.475   3.278  1.00 94.03           C  
ATOM   2553  HA  ILE B  71     -16.460   1.171   3.835  1.00 94.03           H  
ATOM   2554  C   ILE B  71     -15.425   2.979   3.438  1.00 94.03           C  
ATOM   2555  CB  ILE B  71     -14.390   0.681   3.859  1.00 94.03           C  
ATOM   2556  HB  ILE B  71     -13.490   0.935   3.300  1.00 94.03           H  
ATOM   2557  O   ILE B  71     -14.615   3.599   2.754  1.00 94.03           O  
ATOM   2558  CG1 ILE B  71     -14.661  -0.835   3.691  1.00 94.03           C  
ATOM   2559 HG12 ILE B  71     -14.618  -1.075   2.628  1.00 94.03           H  
ATOM   2560 HG13 ILE B  71     -15.663  -1.068   4.050  1.00 94.03           H  
ATOM   2561  CG2 ILE B  71     -14.158   1.067   5.329  1.00 94.03           C  
ATOM   2562 HG21 ILE B  71     -13.229   0.608   5.664  1.00 94.03           H  
ATOM   2563 HG22 ILE B  71     -14.019   2.142   5.444  1.00 94.03           H  
ATOM   2564 HG23 ILE B  71     -14.988   0.735   5.952  1.00 94.03           H  
ATOM   2565  CD1 ILE B  71     -13.675  -1.764   4.403  1.00 94.03           C  
ATOM   2566 HD11 ILE B  71     -13.883  -1.756   5.473  1.00 94.03           H  
ATOM   2567 HD12 ILE B  71     -12.649  -1.440   4.228  1.00 94.03           H  
ATOM   2568 HD13 ILE B  71     -13.810  -2.785   4.045  1.00 94.03           H  
ATOM   2569  N   SER B  72     -16.186   3.551   4.368  1.00 95.69           N  
ATOM   2570  H   SER B  72     -16.820   2.952   4.877  1.00 95.69           H  
ATOM   2571  CA  SER B  72     -15.959   4.897   4.886  1.00 95.69           C  
ATOM   2572  HA  SER B  72     -15.229   5.412   4.261  1.00 95.69           H  
ATOM   2573  C   SER B  72     -15.407   4.804   6.301  1.00 95.69           C  
ATOM   2574  CB  SER B  72     -17.248   5.714   4.855  1.00 95.69           C  
ATOM   2575  HB2 SER B  72     -17.616   5.757   3.830  1.00 95.69           H  
ATOM   2576  HB3 SER B  72     -18.000   5.233   5.480  1.00 95.69           H  
ATOM   2577  O   SER B  72     -15.962   4.117   7.160  1.00 95.69           O  
ATOM   2578  OG  SER B  72     -17.021   7.034   5.316  1.00 95.69           O  
ATOM   2579  HG  SER B  72     -16.630   6.999   6.192  1.00 95.69           H  
ATOM   2580  N   GLU B  73     -14.344   5.548   6.553  1.00 96.25           N  
ATOM   2581  H   GLU B  73     -13.928   6.064   5.790  1.00 96.25           H  
ATOM   2582  CA  GLU B  73     -13.620   5.575   7.812  1.00 96.25           C  
ATOM   2583  HA  GLU B  73     -14.185   5.035   8.572  1.00 96.25           H  
ATOM   2584  C   GLU B  73     -13.444   7.023   8.268  1.00 96.25           C  
ATOM   2585  CB  GLU B  73     -12.292   4.840   7.610  1.00 96.25           C  
ATOM   2586  HB2 GLU B  73     -12.511   3.818   7.301  1.00 96.25           H  
ATOM   2587  HB3 GLU B  73     -11.753   5.332   6.800  1.00 96.25           H  
ATOM   2588  O   GLU B  73     -13.092   7.909   7.485  1.00 96.25           O  
ATOM   2589  CG  GLU B  73     -11.397   4.793   8.852  1.00 96.25           C  
ATOM   2590  HG2 GLU B  73     -11.214   5.810   9.198  1.00 96.25           H  
ATOM   2591  HG3 GLU B  73     -11.924   4.259   9.642  1.00 96.25           H  
ATOM   2592  CD  GLU B  73     -10.045   4.113   8.563  1.00 96.25           C  
ATOM   2593  OE1 GLU B  73      -9.169   4.187   9.444  1.00 96.25           O  
ATOM   2594  OE2 GLU B  73      -9.820   3.588   7.453  1.00 96.25           O  
ATOM   2595  N   LYS B  74     -13.693   7.266   9.552  1.00 97.32           N  
ATOM   2596  H   LYS B  74     -13.974   6.486  10.128  1.00 97.32           H  
ATOM   2597  CA  LYS B  74     -13.386   8.524  10.225  1.00 97.32           C  
ATOM   2598  HA  LYS B  74     -12.669   9.080   9.620  1.00 97.32           H  
ATOM   2599  C   LYS B  74     -12.722   8.207  11.551  1.00 97.32           C  
ATOM   2600  CB  LYS B  74     -14.659   9.369  10.388  1.00 97.32           C  
ATOM   2601  HB2 LYS B  74     -15.097   9.538   9.404  1.00 97.32           H  
ATOM   2602  HB3 LYS B  74     -15.377   8.821  10.998  1.00 97.32           H  
ATOM   2603  O   LYS B  74     -13.114   7.269  12.246  1.00 97.32           O  
ATOM   2604  CG  LYS B  74     -14.374  10.722  11.053  1.00 97.32           C  
ATOM   2605  HG2 LYS B  74     -13.960  10.561  12.049  1.00 97.32           H  
ATOM   2606  HG3 LYS B  74     -13.650  11.275  10.454  1.00 97.32           H  
ATOM   2607  CD  LYS B  74     -15.647  11.556  11.198  1.00 97.32           C  
ATOM   2608  HD2 LYS B  74     -16.377  10.997  11.782  1.00 97.32           H  
ATOM   2609  HD3 LYS B  74     -16.055  11.767  10.209  1.00 97.32           H  
ATOM   2610  CE  LYS B  74     -15.280  12.859  11.914  1.00 97.32           C  
ATOM   2611  HE2 LYS B  74     -14.533  13.385  11.319  1.00 97.32           H  
ATOM   2612  HE3 LYS B  74     -14.815  12.611  12.868  1.00 97.32           H  
ATOM   2613  NZ  LYS B  74     -16.467  13.715  12.130  1.00 97.32           N  
ATOM   2614  HZ1 LYS B  74     -16.188  14.557  12.615  1.00 97.32           H  
ATOM   2615  HZ2 LYS B  74     -17.149  13.221  12.687  1.00 97.32           H  
ATOM   2616  HZ3 LYS B  74     -16.881  13.963  11.243  1.00 97.32           H  
ATOM   2617  N   GLY B  75     -11.747   9.013  11.932  1.00 97.82           N  
ATOM   2618  H   GLY B  75     -11.434   9.746  11.311  1.00 97.82           H  
ATOM   2619  CA  GLY B  75     -11.052   8.805  13.188  1.00 97.82           C  
ATOM   2620  HA2 GLY B  75     -10.465   7.890  13.103  1.00 97.82           H  
ATOM   2621  HA3 GLY B  75     -11.768   8.674  14.000  1.00 97.82           H  
ATOM   2622  C   GLY B  75     -10.127   9.943  13.552  1.00 97.82           C  
ATOM   2623  O   GLY B  75     -10.205  11.037  12.991  1.00 97.82           O  
ATOM   2624  N   ARG B  76      -9.250   9.655  14.509  1.00 98.20           N  
ATOM   2625  H   ARG B  76      -9.243   8.706  14.854  1.00 98.20           H  
ATOM   2626  CA  ARG B  76      -8.177  10.544  14.949  1.00 98.20           C  
ATOM   2627  HA  ARG B  76      -8.372  11.553  14.585  1.00 98.20           H  
ATOM   2628  C   ARG B  76      -6.854  10.103  14.342  1.00 98.20           C  
ATOM   2629  CB  ARG B  76      -8.104  10.562  16.483  1.00 98.20           C  
ATOM   2630  HB2 ARG B  76      -7.932   9.546  16.838  1.00 98.20           H  
ATOM   2631  HB3 ARG B  76      -7.249  11.163  16.793  1.00 98.20           H  
ATOM   2632  O   ARG B  76      -6.637   8.908  14.173  1.00 98.20           O  
ATOM   2633  CG  ARG B  76      -9.382  11.101  17.150  1.00 98.20           C  
ATOM   2634  HG2 ARG B  76     -10.243  10.524  16.814  1.00 98.20           H  
ATOM   2635  HG3 ARG B  76      -9.297  10.964  18.228  1.00 98.20           H  
ATOM   2636  CD  ARG B  76      -9.634  12.585  16.865  1.00 98.20           C  
ATOM   2637  HD2 ARG B  76     -10.603  12.866  17.276  1.00 98.20           H  
ATOM   2638  HD3 ARG B  76      -9.670  12.741  15.787  1.00 98.20           H  
ATOM   2639  NE  ARG B  76      -8.586  13.432  17.462  1.00 98.20           N  
ATOM   2640  HE  ARG B  76      -7.837  12.962  17.951  1.00 98.20           H  
ATOM   2641  NH1 ARG B  76      -9.287  15.435  16.578  1.00 98.20           N  
ATOM   2642 HH11 ARG B  76      -9.004  16.356  16.276  1.00 98.20           H  
ATOM   2643 HH12 ARG B  76      -9.998  14.961  16.040  1.00 98.20           H  
ATOM   2644  NH2 ARG B  76      -7.423  15.366  17.761  1.00 98.20           N  
ATOM   2645 HH21 ARG B  76      -6.672  14.856  18.204  1.00 98.20           H  
ATOM   2646 HH22 ARG B  76      -7.285  16.324  17.471  1.00 98.20           H  
ATOM   2647  CZ  ARG B  76      -8.446  14.729  17.271  1.00 98.20           C  
ATOM   2648  N   TRP B  77      -5.982  11.048  14.036  1.00 97.69           N  
ATOM   2649  H   TRP B  77      -6.214  12.012  14.229  1.00 97.69           H  
ATOM   2650  CA  TRP B  77      -4.607  10.775  13.643  1.00 97.69           C  
ATOM   2651  HA  TRP B  77      -4.372   9.744  13.905  1.00 97.69           H  
ATOM   2652  C   TRP B  77      -3.649  11.671  14.416  1.00 97.69           C  
ATOM   2653  CB  TRP B  77      -4.417  10.949  12.132  1.00 97.69           C  
ATOM   2654  HB2 TRP B  77      -3.462  10.503  11.855  1.00 97.69           H  
ATOM   2655  HB3 TRP B  77      -5.200  10.406  11.601  1.00 97.69           H  
ATOM   2656  O   TRP B  77      -4.014  12.762  14.858  1.00 97.69           O  
ATOM   2657  CG  TRP B  77      -4.413  12.374  11.682  1.00 97.69           C  
ATOM   2658  CD1 TRP B  77      -5.511  13.140  11.527  1.00 97.69           C  
ATOM   2659  HD1 TRP B  77      -6.516  12.789  11.709  1.00 97.69           H  
ATOM   2660  CD2 TRP B  77      -3.276  13.251  11.419  1.00 97.69           C  
ATOM   2661  CE2 TRP B  77      -3.780  14.555  11.139  1.00 97.69           C  
ATOM   2662  CE3 TRP B  77      -1.873  13.092  11.425  1.00 97.69           C  
ATOM   2663  HE3 TRP B  77      -1.451  12.125  11.657  1.00 97.69           H  
ATOM   2664  NE1 TRP B  77      -5.149  14.424  11.179  1.00 97.69           N  
ATOM   2665  HE1 TRP B  77      -5.805  15.182  11.063  1.00 97.69           H  
ATOM   2666  CH2 TRP B  77      -1.555  15.460  10.902  1.00 97.69           C  
ATOM   2667  HH2 TRP B  77      -0.895  16.298  10.736  1.00 97.69           H  
ATOM   2668  CZ2 TRP B  77      -2.945  15.649  10.902  1.00 97.69           C  
ATOM   2669  HZ2 TRP B  77      -3.374  16.630  10.756  1.00 97.69           H  
ATOM   2670  CZ3 TRP B  77      -1.026  14.185  11.156  1.00 97.69           C  
ATOM   2671  HZ3 TRP B  77       0.047  14.058  11.174  1.00 97.69           H  
ATOM   2672  N   GLU B  78      -2.418  11.206  14.543  1.00 96.97           N  
ATOM   2673  H   GLU B  78      -2.209  10.278  14.202  1.00 96.97           H  
ATOM   2674  CA  GLU B  78      -1.298  11.971  15.075  1.00 96.97           C  
ATOM   2675  HA  GLU B  78      -1.403  13.011  14.769  1.00 96.97           H  
ATOM   2676  C   GLU B  78       0.009  11.446  14.477  1.00 96.97           C  
ATOM   2677  CB  GLU B  78      -1.298  11.936  16.615  1.00 96.97           C  
ATOM   2678  HB2 GLU B  78      -2.228  12.385  16.962  1.00 96.97           H  
ATOM   2679  HB3 GLU B  78      -0.474  12.551  16.977  1.00 96.97           H  
ATOM   2680  O   GLU B  78       0.060  10.333  13.938  1.00 96.97           O  
ATOM   2681  CG  GLU B  78      -1.168  10.526  17.214  1.00 96.97           C  
ATOM   2682  HG2 GLU B  78      -1.943   9.887  16.790  1.00 96.97           H  
ATOM   2683  HG3 GLU B  78      -0.197  10.119  16.933  1.00 96.97           H  
ATOM   2684  CD  GLU B  78      -1.307  10.490  18.745  1.00 96.97           C  
ATOM   2685  OE1 GLU B  78      -1.192   9.371  19.294  1.00 96.97           O  
ATOM   2686  OE2 GLU B  78      -1.566  11.552  19.360  1.00 96.97           O  
ATOM   2687  N   VAL B  79       1.066  12.255  14.548  1.00 96.44           N  
ATOM   2688  H   VAL B  79       0.977  13.146  15.015  1.00 96.44           H  
ATOM   2689  CA  VAL B  79       2.422  11.824  14.208  1.00 96.44           C  
ATOM   2690  HA  VAL B  79       2.386  10.782  13.890  1.00 96.44           H  
ATOM   2691  C   VAL B  79       3.284  11.895  15.455  1.00 96.44           C  
ATOM   2692  CB  VAL B  79       3.016  12.632  13.044  1.00 96.44           C  
ATOM   2693  HB  VAL B  79       2.916  13.697  13.253  1.00 96.44           H  
ATOM   2694  O   VAL B  79       3.355  12.929  16.109  1.00 96.44           O  
ATOM   2695  CG1 VAL B  79       4.500  12.320  12.790  1.00 96.44           C  
ATOM   2696 HG11 VAL B  79       4.632  11.247  12.649  1.00 96.44           H  
ATOM   2697 HG12 VAL B  79       4.843  12.851  11.903  1.00 96.44           H  
ATOM   2698 HG13 VAL B  79       5.098  12.645  13.642  1.00 96.44           H  
ATOM   2699  CG2 VAL B  79       2.271  12.299  11.746  1.00 96.44           C  
ATOM   2700 HG21 VAL B  79       2.597  12.969  10.950  1.00 96.44           H  
ATOM   2701 HG22 VAL B  79       2.466  11.264  11.465  1.00 96.44           H  
ATOM   2702 HG23 VAL B  79       1.197  12.406  11.897  1.00 96.44           H  
ATOM   2703  N   SER B  80       3.972  10.800  15.758  1.00 94.27           N  
ATOM   2704  H   SER B  80       3.847   9.976  15.188  1.00 94.27           H  
ATOM   2705  CA  SER B  80       4.929  10.730  16.860  1.00 94.27           C  
ATOM   2706  HA  SER B  80       5.204  11.736  17.176  1.00 94.27           H  
ATOM   2707  C   SER B  80       6.187  10.019  16.383  1.00 94.27           C  
ATOM   2708  CB  SER B  80       4.283  10.013  18.047  1.00 94.27           C  
ATOM   2709  HB2 SER B  80       4.006   9.000  17.756  1.00 94.27           H  
ATOM   2710  HB3 SER B  80       3.383  10.551  18.343  1.00 94.27           H  
ATOM   2711  O   SER B  80       6.105   8.910  15.856  1.00 94.27           O  
ATOM   2712  OG  SER B  80       5.169   9.952  19.146  1.00 94.27           O  
ATOM   2713  HG  SER B  80       5.543  10.822  19.305  1.00 94.27           H  
ATOM   2714  N   ASP B  81       7.344  10.677  16.492  1.00 92.92           N  
ATOM   2715  H   ASP B  81       7.344  11.607  16.886  1.00 92.92           H  
ATOM   2716  CA  ASP B  81       8.640  10.138  16.054  1.00 92.92           C  
ATOM   2717  HA  ASP B  81       9.341  10.973  16.066  1.00 92.92           H  
ATOM   2718  C   ASP B  81       8.629   9.634  14.591  1.00 92.92           C  
ATOM   2719  CB  ASP B  81       9.164   9.101  17.068  1.00 92.92           C  
ATOM   2720  HB2 ASP B  81      10.077   8.654  16.674  1.00 92.92           H  
ATOM   2721  HB3 ASP B  81       8.431   8.304  17.190  1.00 92.92           H  
ATOM   2722  O   ASP B  81       9.176   8.582  14.254  1.00 92.92           O  
ATOM   2723  CG  ASP B  81       9.514   9.703  18.434  1.00 92.92           C  
ATOM   2724  OD1 ASP B  81      10.025  10.847  18.451  1.00 92.92           O  
ATOM   2725  OD2 ASP B  81       9.360   8.981  19.444  1.00 92.92           O  
ATOM   2726  N   ASN B  82       7.989  10.396  13.693  1.00 91.50           N  
ATOM   2727  H   ASN B  82       7.632  11.274  14.042  1.00 91.50           H  
ATOM   2728  CA  ASN B  82       7.722  10.042  12.286  1.00 91.50           C  
ATOM   2729  HA  ASN B  82       7.130  10.860  11.877  1.00 91.50           H  
ATOM   2730  C   ASN B  82       6.858   8.781  12.056  1.00 91.50           C  
ATOM   2731  CB  ASN B  82       9.027   9.977  11.468  1.00 91.50           C  
ATOM   2732  HB2 ASN B  82       8.790   9.744  10.430  1.00 91.50           H  
ATOM   2733  HB3 ASN B  82       9.642   9.161  11.849  1.00 91.50           H  
ATOM   2734  O   ASN B  82       6.804   8.286  10.928  1.00 91.50           O  
ATOM   2735  CG  ASN B  82       9.839  11.253  11.445  1.00 91.50           C  
ATOM   2736  ND2 ASN B  82      11.138  11.116  11.309  1.00 91.50           N  
ATOM   2737 HD21 ASN B  82      11.691  11.960  11.345  1.00 91.50           H  
ATOM   2738 HD22 ASN B  82      11.533  10.187  11.350  1.00 91.50           H  
ATOM   2739  OD1 ASN B  82       9.355  12.378  11.486  1.00 91.50           O  
ATOM   2740  N   TYR B  83       6.163   8.262  13.066  1.00 96.00           N  
ATOM   2741  H   TYR B  83       6.274   8.647  13.994  1.00 96.00           H  
ATOM   2742  CA  TYR B  83       5.115   7.260  12.881  1.00 96.00           C  
ATOM   2743  HA  TYR B  83       5.281   6.730  11.943  1.00 96.00           H  
ATOM   2744  C   TYR B  83       3.754   7.939  12.785  1.00 96.00           C  
ATOM   2745  CB  TYR B  83       5.142   6.207  13.995  1.00 96.00           C  
ATOM   2746  HB2 TYR B  83       5.188   6.695  14.969  1.00 96.00           H  
ATOM   2747  HB3 TYR B  83       4.205   5.650  13.962  1.00 96.00           H  
ATOM   2748  O   TYR B  83       3.402   8.745  13.639  1.00 96.00           O  
ATOM   2749  CG  TYR B  83       6.286   5.224  13.861  1.00 96.00           C  
ATOM   2750  CD1 TYR B  83       6.054   3.941  13.329  1.00 96.00           C  
ATOM   2751  HD1 TYR B  83       5.056   3.650  13.036  1.00 96.00           H  
ATOM   2752  CD2 TYR B  83       7.584   5.597  14.255  1.00 96.00           C  
ATOM   2753  HD2 TYR B  83       7.750   6.571  14.690  1.00 96.00           H  
ATOM   2754  CE1 TYR B  83       7.121   3.037  13.178  1.00 96.00           C  
ATOM   2755  HE1 TYR B  83       6.953   2.052  12.768  1.00 96.00           H  
ATOM   2756  CE2 TYR B  83       8.657   4.700  14.102  1.00 96.00           C  
ATOM   2757  HE2 TYR B  83       9.645   5.001  14.417  1.00 96.00           H  
ATOM   2758  OH  TYR B  83       9.457   2.549  13.406  1.00 96.00           O  
ATOM   2759  HH  TYR B  83      10.248   2.884  13.835  1.00 96.00           H  
ATOM   2760  CZ  TYR B  83       8.424   3.417  13.562  1.00 96.00           C  
ATOM   2761  N   LEU B  84       2.982   7.592  11.757  1.00 97.57           N  
ATOM   2762  H   LEU B  84       3.357   6.931  11.091  1.00 97.57           H  
ATOM   2763  CA  LEU B  84       1.557   7.872  11.672  1.00 97.57           C  
ATOM   2764  HA  LEU B  84       1.372   8.894  12.005  1.00 97.57           H  
ATOM   2765  C   LEU B  84       0.809   6.895  12.574  1.00 97.57           C  
ATOM   2766  CB  LEU B  84       1.087   7.692  10.218  1.00 97.57           C  
ATOM   2767  HB2 LEU B  84       1.263   6.657   9.925  1.00 97.57           H  
ATOM   2768  HB3 LEU B  84       1.671   8.314   9.540  1.00 97.57           H  
ATOM   2769  O   LEU B  84       0.892   5.682  12.362  1.00 97.57           O  
ATOM   2770  CG  LEU B  84      -0.400   8.011  10.017  1.00 97.57           C  
ATOM   2771  HG  LEU B  84      -0.994   7.352  10.651  1.00 97.57           H  
ATOM   2772  CD1 LEU B  84      -0.760   9.463  10.340  1.00 97.57           C  
ATOM   2773 HD11 LEU B  84      -1.790   9.667  10.050  1.00 97.57           H  
ATOM   2774 HD12 LEU B  84      -0.673   9.637  11.412  1.00 97.57           H  
ATOM   2775 HD13 LEU B  84      -0.093  10.142   9.809  1.00 97.57           H  
ATOM   2776  CD2 LEU B  84      -0.775   7.726   8.568  1.00 97.57           C  
ATOM   2777 HD21 LEU B  84      -0.302   8.447   7.901  1.00 97.57           H  
ATOM   2778 HD22 LEU B  84      -0.468   6.716   8.295  1.00 97.57           H  
ATOM   2779 HD23 LEU B  84      -1.860   7.794   8.486  1.00 97.57           H  
ATOM   2780  N   LEU B  85       0.038   7.422  13.517  1.00 97.11           N  
ATOM   2781  H   LEU B  85       0.047   8.423  13.648  1.00 97.11           H  
ATOM   2782  CA  LEU B  85      -0.937   6.663  14.288  1.00 97.11           C  
ATOM   2783  HA  LEU B  85      -0.824   5.599  14.084  1.00 97.11           H  
ATOM   2784  C   LEU B  85      -2.332   7.086  13.836  1.00 97.11           C  
ATOM   2785  CB  LEU B  85      -0.730   6.875  15.798  1.00 97.11           C  
ATOM   2786  HB2 LEU B  85      -1.491   6.287  16.312  1.00 97.11           H  
ATOM   2787  HB3 LEU B  85      -0.904   7.921  16.050  1.00 97.11           H  
ATOM   2788  O   LEU B  85      -2.607   8.279  13.711  1.00 97.11           O  
ATOM   2789  CG  LEU B  85       0.662   6.451  16.308  1.00 97.11           C  
ATOM   2790  HG  LEU B  85       1.063   5.670  15.662  1.00 97.11           H  
ATOM   2791  CD1 LEU B  85       1.656   7.613  16.354  1.00 97.11           C  
ATOM   2792 HD11 LEU B  85       1.352   8.328  17.119  1.00 97.11           H  
ATOM   2793 HD12 LEU B  85       1.687   8.132  15.396  1.00 97.11           H  
ATOM   2794 HD13 LEU B  85       2.655   7.244  16.589  1.00 97.11           H  
ATOM   2795  CD2 LEU B  85       0.563   5.884  17.725  1.00 97.11           C  
ATOM   2796 HD21 LEU B  85       1.554   5.616  18.092  1.00 97.11           H  
ATOM   2797 HD22 LEU B  85       0.134   6.637  18.386  1.00 97.11           H  
ATOM   2798 HD23 LEU B  85      -0.077   5.002  17.729  1.00 97.11           H  
ATOM   2799  N   VAL B  86      -3.212   6.118  13.584  1.00 96.97           N  
ATOM   2800  H   VAL B  86      -2.938   5.156  13.722  1.00 96.97           H  
ATOM   2801  CA  VAL B  86      -4.624   6.371  13.276  1.00 96.97           C  
ATOM   2802  HA  VAL B  86      -4.841   7.416  13.501  1.00 96.97           H  
ATOM   2803  C   VAL B  86      -5.511   5.536  14.187  1.00 96.97           C  
ATOM   2804  CB  VAL B  86      -4.988   6.160  11.795  1.00 96.97           C  
ATOM   2805  HB  VAL B  86      -6.055   6.349  11.685  1.00 96.97           H  
ATOM   2806  O   VAL B  86      -5.219   4.384  14.484  1.00 96.97           O  
ATOM   2807  CG1 VAL B  86      -4.251   7.144  10.880  1.00 96.97           C  
ATOM   2808 HG11 VAL B  86      -3.181   6.938  10.903  1.00 96.97           H  
ATOM   2809 HG12 VAL B  86      -4.626   7.045   9.862  1.00 96.97           H  
ATOM   2810 HG13 VAL B  86      -4.429   8.161  11.229  1.00 96.97           H  
ATOM   2811  CG2 VAL B  86      -4.707   4.746  11.300  1.00 96.97           C  
ATOM   2812 HG21 VAL B  86      -5.291   4.027  11.874  1.00 96.97           H  
ATOM   2813 HG22 VAL B  86      -5.003   4.654  10.255  1.00 96.97           H  
ATOM   2814 HG23 VAL B  86      -3.649   4.502  11.398  1.00 96.97           H  
ATOM   2815  N   SER B  87      -6.589   6.143  14.664  1.00 95.90           N  
ATOM   2816  H   SER B  87      -6.719   7.114  14.421  1.00 95.90           H  
ATOM   2817  CA  SER B  87      -7.569   5.526  15.555  1.00 95.90           C  
ATOM   2818  HA  SER B  87      -7.370   4.460  15.669  1.00 95.90           H  
ATOM   2819  C   SER B  87      -8.969   5.722  14.971  1.00 95.90           C  
ATOM   2820  CB  SER B  87      -7.460   6.142  16.948  1.00 95.90           C  
ATOM   2821  HB2 SER B  87      -7.585   7.223  16.884  1.00 95.90           H  
ATOM   2822  HB3 SER B  87      -8.238   5.731  17.592  1.00 95.90           H  
ATOM   2823  O   SER B  87      -9.558   6.796  15.163  1.00 95.90           O  
ATOM   2824  OG  SER B  87      -6.199   5.845  17.505  1.00 95.90           O  
ATOM   2825  HG  SER B  87      -5.561   5.761  16.792  1.00 95.90           H  
ATOM   2826  N   PRO B  88      -9.507   4.725  14.247  1.00 94.94           N  
ATOM   2827  CA  PRO B  88     -10.835   4.796  13.654  1.00 94.94           C  
ATOM   2828  HA  PRO B  88     -10.894   5.678  13.017  1.00 94.94           H  
ATOM   2829  C   PRO B  88     -11.905   4.862  14.749  1.00 94.94           C  
ATOM   2830  CB  PRO B  88     -10.984   3.543  12.778  1.00 94.94           C  
ATOM   2831  HB2 PRO B  88     -11.406   3.791  11.804  1.00 94.94           H  
ATOM   2832  HB3 PRO B  88     -11.608   2.798  13.273  1.00 94.94           H  
ATOM   2833  O   PRO B  88     -12.041   3.947  15.562  1.00 94.94           O  
ATOM   2834  CG  PRO B  88      -9.570   2.981  12.636  1.00 94.94           C  
ATOM   2835  HG2 PRO B  88      -9.573   1.893  12.574  1.00 94.94           H  
ATOM   2836  HG3 PRO B  88      -9.072   3.406  11.765  1.00 94.94           H  
ATOM   2837  CD  PRO B  88      -8.863   3.471  13.890  1.00 94.94           C  
ATOM   2838  HD2 PRO B  88      -7.800   3.597  13.681  1.00 94.94           H  
ATOM   2839  HD3 PRO B  88      -9.011   2.754  14.698  1.00 94.94           H  
ATOM   2840  N   SER B  89     -12.701   5.930  14.760  1.00 94.84           N  
ATOM   2841  H   SER B  89     -12.584   6.623  14.036  1.00 94.84           H  
ATOM   2842  CA  SER B  89     -13.876   6.050  15.634  1.00 94.84           C  
ATOM   2843  HA  SER B  89     -13.748   5.401  16.501  1.00 94.84           H  
ATOM   2844  C   SER B  89     -15.158   5.601  14.933  1.00 94.84           C  
ATOM   2845  CB  SER B  89     -14.004   7.480  16.158  1.00 94.84           C  
ATOM   2846  HB2 SER B  89     -14.879   7.545  16.806  1.00 94.84           H  
ATOM   2847  HB3 SER B  89     -13.118   7.716  16.747  1.00 94.84           H  
ATOM   2848  O   SER B  89     -16.102   5.155  15.583  1.00 94.84           O  
ATOM   2849  OG  SER B  89     -14.126   8.424  15.109  1.00 94.84           O  
ATOM   2850  HG  SER B  89     -14.100   9.304  15.493  1.00 94.84           H  
ATOM   2851  N   GLU B  90     -15.176   5.659  13.603  1.00 94.44           N  
ATOM   2852  H   GLU B  90     -14.380   6.072  13.138  1.00 94.44           H  
ATOM   2853  CA  GLU B  90     -16.259   5.190  12.753  1.00 94.44           C  
ATOM   2854  HA  GLU B  90     -16.901   4.521  13.325  1.00 94.44           H  
ATOM   2855  C   GLU B  90     -15.675   4.421  11.565  1.00 94.44           C  
ATOM   2856  CB  GLU B  90     -17.095   6.393  12.302  1.00 94.44           C  
ATOM   2857  HB2 GLU B  90     -17.406   6.950  13.186  1.00 94.44           H  
ATOM   2858  HB3 GLU B  90     -16.481   7.043  11.678  1.00 94.44           H  
ATOM   2859  O   GLU B  90     -14.781   4.907  10.877  1.00 94.44           O  
ATOM   2860  CG  GLU B  90     -18.339   5.978  11.515  1.00 94.44           C  
ATOM   2861  HG2 GLU B  90     -18.032   5.425  10.627  1.00 94.44           H  
ATOM   2862  HG3 GLU B  90     -18.947   5.316  12.131  1.00 94.44           H  
ATOM   2863  CD  GLU B  90     -19.181   7.188  11.091  1.00 94.44           C  
ATOM   2864  OE1 GLU B  90     -19.736   7.150   9.972  1.00 94.44           O  
ATOM   2865  OE2 GLU B  90     -19.431   8.091  11.914  1.00 94.44           O  
ATOM   2866  N   PHE B  91     -16.194   3.218  11.324  1.00 91.83           N  
ATOM   2867  H   PHE B  91     -16.932   2.875  11.921  1.00 91.83           H  
ATOM   2868  CA  PHE B  91     -15.794   2.365  10.210  1.00 91.83           C  
ATOM   2869  HA  PHE B  91     -15.354   2.969   9.417  1.00 91.83           H  
ATOM   2870  C   PHE B  91     -17.044   1.673   9.676  1.00 91.83           C  
ATOM   2871  CB  PHE B  91     -14.741   1.369  10.705  1.00 91.83           C  
ATOM   2872  HB2 PHE B  91     -13.994   1.911  11.283  1.00 91.83           H  
ATOM   2873  HB3 PHE B  91     -15.204   0.645  11.376  1.00 91.83           H  
ATOM   2874  O   PHE B  91     -17.648   0.856  10.377  1.00 91.83           O  
ATOM   2875  CG  PHE B  91     -14.024   0.634   9.596  1.00 91.83           C  
ATOM   2876  CD1 PHE B  91     -14.552  -0.555   9.066  1.00 91.83           C  
ATOM   2877  HD1 PHE B  91     -15.500  -0.941   9.412  1.00 91.83           H  
ATOM   2878  CD2 PHE B  91     -12.791   1.123   9.127  1.00 91.83           C  
ATOM   2879  HD2 PHE B  91     -12.380   2.040   9.524  1.00 91.83           H  
ATOM   2880  CE1 PHE B  91     -13.809  -1.268   8.112  1.00 91.83           C  
ATOM   2881  HE1 PHE B  91     -14.168  -2.214   7.733  1.00 91.83           H  
ATOM   2882  CE2 PHE B  91     -12.064   0.414   8.159  1.00 91.83           C  
ATOM   2883  HE2 PHE B  91     -11.115   0.794   7.811  1.00 91.83           H  
ATOM   2884  CZ  PHE B  91     -12.563  -0.801   7.670  1.00 91.83           C  
ATOM   2885  HZ  PHE B  91     -11.991  -1.370   6.953  1.00 91.83           H  
ATOM   2886  N   LYS B  92     -17.483   2.060   8.479  1.00 90.38           N  
ATOM   2887  H   LYS B  92     -16.925   2.721   7.957  1.00 90.38           H  
ATOM   2888  CA  LYS B  92     -18.763   1.641   7.905  1.00 90.38           C  
ATOM   2889  HA  LYS B  92     -19.224   0.883   8.539  1.00 90.38           H  
ATOM   2890  C   LYS B  92     -18.556   1.020   6.537  1.00 90.38           C  
ATOM   2891  CB  LYS B  92     -19.723   2.834   7.805  1.00 90.38           C  
ATOM   2892  HB2 LYS B  92     -20.587   2.537   7.211  1.00 90.38           H  
ATOM   2893  HB3 LYS B  92     -19.223   3.656   7.292  1.00 90.38           H  
ATOM   2894  O   LYS B  92     -17.971   1.646   5.657  1.00 90.38           O  
ATOM   2895  CG  LYS B  92     -20.215   3.303   9.181  1.00 90.38           C  
ATOM   2896  HG2 LYS B  92     -19.365   3.607   9.792  1.00 90.38           H  
ATOM   2897  HG3 LYS B  92     -20.734   2.483   9.677  1.00 90.38           H  
ATOM   2898  CD  LYS B  92     -21.170   4.488   9.018  1.00 90.38           C  
ATOM   2899  HD2 LYS B  92     -20.627   5.294   8.525  1.00 90.38           H  
ATOM   2900  HD3 LYS B  92     -22.012   4.200   8.388  1.00 90.38           H  
ATOM   2901  CE  LYS B  92     -21.684   4.952  10.385  1.00 90.38           C  
ATOM   2902  HE2 LYS B  92     -20.846   4.936  11.081  1.00 90.38           H  
ATOM   2903  HE3 LYS B  92     -22.442   4.255  10.741  1.00 90.38           H  
ATOM   2904  NZ  LYS B  92     -22.213   6.333  10.309  1.00 90.38           N  
ATOM   2905  HZ1 LYS B  92     -22.494   6.679  11.216  1.00 90.38           H  
ATOM   2906  HZ2 LYS B  92     -21.433   6.912  10.033  1.00 90.38           H  
ATOM   2907  HZ3 LYS B  92     -22.940   6.431   9.615  1.00 90.38           H  
ATOM   2908  N   ASP B  93     -19.112  -0.171   6.364  1.00 86.92           N  
ATOM   2909  H   ASP B  93     -19.591  -0.603   7.141  1.00 86.92           H  
ATOM   2910  CA  ASP B  93     -19.389  -0.718   5.043  1.00 86.92           C  
ATOM   2911  HA  ASP B  93     -18.526  -0.563   4.396  1.00 86.92           H  
ATOM   2912  C   ASP B  93     -20.595   0.032   4.458  1.00 86.92           C  
ATOM   2913  CB  ASP B  93     -19.627  -2.228   5.160  1.00 86.92           C  
ATOM   2914  HB2 ASP B  93     -20.536  -2.411   5.733  1.00 86.92           H  
ATOM   2915  HB3 ASP B  93     -18.791  -2.669   5.704  1.00 86.92           H  
ATOM   2916  O   ASP B  93     -21.682   0.046   5.039  1.00 86.92           O  
ATOM   2917  CG  ASP B  93     -19.738  -2.929   3.805  1.00 86.92           C  
ATOM   2918  OD1 ASP B  93     -19.902  -2.241   2.770  1.00 86.92           O  
ATOM   2919  OD2 ASP B  93     -19.652  -4.173   3.807  1.00 86.92           O  
ATOM   2920  N   ILE B  94     -20.363   0.716   3.345  1.00 85.50           N  
ATOM   2921  H   ILE B  94     -19.442   0.617   2.942  1.00 85.50           H  
ATOM   2922  CA  ILE B  94     -21.339   1.505   2.590  1.00 85.50           C  
ATOM   2923  HA  ILE B  94     -22.298   1.448   3.104  1.00 85.50           H  
ATOM   2924  C   ILE B  94     -21.587   0.886   1.204  1.00 85.50           C  
ATOM   2925  CB  ILE B  94     -20.923   2.995   2.535  1.00 85.50           C  
ATOM   2926  HB  ILE B  94     -21.664   3.526   1.936  1.00 85.50           H  
ATOM   2927  O   ILE B  94     -22.012   1.576   0.276  1.00 85.50           O  
ATOM   2928  CG1 ILE B  94     -19.537   3.183   1.883  1.00 85.50           C  
ATOM   2929 HG12 ILE B  94     -18.759   2.867   2.578  1.00 85.50           H  
ATOM   2930 HG13 ILE B  94     -19.482   2.556   0.993  1.00 85.50           H  
ATOM   2931  CG2 ILE B  94     -20.945   3.611   3.947  1.00 85.50           C  
ATOM   2932 HG21 ILE B  94     -20.808   4.691   3.888  1.00 85.50           H  
ATOM   2933 HG22 ILE B  94     -20.149   3.181   4.554  1.00 85.50           H  
ATOM   2934 HG23 ILE B  94     -21.904   3.403   4.421  1.00 85.50           H  
ATOM   2935  CD1 ILE B  94     -19.237   4.617   1.441  1.00 85.50           C  
ATOM   2936 HD11 ILE B  94     -19.254   5.293   2.296  1.00 85.50           H  
ATOM   2937 HD12 ILE B  94     -19.979   4.940   0.710  1.00 85.50           H  
ATOM   2938 HD13 ILE B  94     -18.248   4.654   0.983  1.00 85.50           H  
ATOM   2939  N   SER B  95     -21.280  -0.404   1.036  1.00 82.79           N  
ATOM   2940  H   SER B  95     -20.918  -0.926   1.821  1.00 82.79           H  
ATOM   2941  CA  SER B  95     -21.580  -1.149  -0.186  1.00 82.79           C  
ATOM   2942  HA  SER B  95     -21.082  -0.639  -1.010  1.00 82.79           H  
ATOM   2943  C   SER B  95     -23.083  -1.153  -0.485  1.00 82.79           C  
ATOM   2944  CB  SER B  95     -21.018  -2.578  -0.134  1.00 82.79           C  
ATOM   2945  HB2 SER B  95     -21.294  -3.107  -1.046  1.00 82.79           H  
ATOM   2946  HB3 SER B  95     -19.930  -2.533  -0.080  1.00 82.79           H  
ATOM   2947  O   SER B  95     -23.934  -1.244   0.398  1.00 82.79           O  
ATOM   2948  OG  SER B  95     -21.498  -3.293   0.978  1.00 82.79           O  
ATOM   2949  HG  SER B  95     -20.942  -3.060   1.725  1.00 82.79           H  
ATOM   2950  N   SER B  96     -23.419  -1.024  -1.769  1.00 69.96           N  
ATOM   2951  H   SER B  96     -22.695  -0.899  -2.463  1.00 69.96           H  
ATOM   2952  CA  SER B  96     -24.805  -1.016  -2.250  1.00 69.96           C  
ATOM   2953  HA  SER B  96     -25.462  -0.661  -1.456  1.00 69.96           H  
ATOM   2954  C   SER B  96     -25.309  -2.400  -2.665  1.00 69.96           C  
ATOM   2955  CB  SER B  96     -24.920  -0.045  -3.426  1.00 69.96           C  
ATOM   2956  HB2 SER B  96     -24.719   0.966  -3.073  1.00 69.96           H  
ATOM   2957  HB3 SER B  96     -25.931  -0.083  -3.831  1.00 69.96           H  
ATOM   2958  O   SER B  96     -26.516  -2.600  -2.786  1.00 69.96           O  
ATOM   2959  OG  SER B  96     -23.983  -0.384  -4.434  1.00 69.96           O  
ATOM   2960  HG  SER B  96     -24.126   0.180  -5.197  1.00 69.96           H  
ATOM   2961  N   SER B  97     -24.408  -3.354  -2.903  1.00 64.38           N  
ATOM   2962  H   SER B  97     -23.433  -3.134  -2.758  1.00 64.38           H  
ATOM   2963  CA  SER B  97     -24.718  -4.682  -3.435  1.00 64.38           C  
ATOM   2964  HA  SER B  97     -25.794  -4.852  -3.381  1.00 64.38           H  
ATOM   2965  C   SER B  97     -24.026  -5.774  -2.631  1.00 64.38           C  
ATOM   2966  CB  SER B  97     -24.300  -4.776  -4.907  1.00 64.38           C  
ATOM   2967  HB2 SER B  97     -24.897  -4.079  -5.494  1.00 64.38           H  
ATOM   2968  HB3 SER B  97     -24.485  -5.787  -5.271  1.00 64.38           H  
ATOM   2969  O   SER B  97     -22.844  -5.655  -2.319  1.00 64.38           O  
ATOM   2970  OG  SER B  97     -22.930  -4.461  -5.072  1.00 64.38           O  
ATOM   2971  HG  SER B  97     -22.429  -4.904  -4.383  1.00 64.38           H  
ATOM   2972  N   GLN B  98     -24.741  -6.867  -2.358  1.00 62.03           N  
ATOM   2973  H   GLN B  98     -25.702  -6.916  -2.664  1.00 62.03           H  
ATOM   2974  CA  GLN B  98     -24.150  -8.063  -1.760  1.00 62.03           C  
ATOM   2975  HA  GLN B  98     -23.515  -7.754  -0.929  1.00 62.03           H  
ATOM   2976  C   GLN B  98     -23.258  -8.804  -2.768  1.00 62.03           C  
ATOM   2977  CB  GLN B  98     -25.244  -8.987  -1.206  1.00 62.03           C  
ATOM   2978  HB2 GLN B  98     -26.008  -9.145  -1.968  1.00 62.03           H  
ATOM   2979  HB3 GLN B  98     -24.800  -9.952  -0.963  1.00 62.03           H  
ATOM   2980  O   GLN B  98     -23.557  -8.870  -3.963  1.00 62.03           O  
ATOM   2981  CG  GLN B  98     -25.886  -8.421   0.072  1.00 62.03           C  
ATOM   2982  HG2 GLN B  98     -26.331  -7.449  -0.138  1.00 62.03           H  
ATOM   2983  HG3 GLN B  98     -25.111  -8.284   0.826  1.00 62.03           H  
ATOM   2984  CD  GLN B  98     -26.971  -9.327   0.652  1.00 62.03           C  
ATOM   2985  NE2 GLN B  98     -27.428  -9.056   1.853  1.00 62.03           N  
ATOM   2986 HE21 GLN B  98     -27.974  -9.788   2.285  1.00 62.03           H  
ATOM   2987 HE22 GLN B  98     -26.964  -8.373   2.435  1.00 62.03           H  
ATOM   2988  OE1 GLN B  98     -27.430 -10.282   0.046  1.00 62.03           O  
ATOM   2989  N   SER B  99     -22.171  -9.383  -2.261  1.00 62.36           N  
ATOM   2990  H   SER B  99     -22.014  -9.297  -1.267  1.00 62.36           H  
ATOM   2991  CA  SER B  99     -21.308 -10.306  -2.999  1.00 62.36           C  
ATOM   2992  HA  SER B  99     -20.967  -9.834  -3.921  1.00 62.36           H  
ATOM   2993  C   SER B  99     -22.044 -11.608  -3.328  1.00 62.36           C  
ATOM   2994  CB  SER B  99     -20.103 -10.648  -2.130  1.00 62.36           C  
ATOM   2995  HB2 SER B  99     -19.505  -9.757  -1.937  1.00 62.36           H  
ATOM   2996  HB3 SER B  99     -20.463 -11.052  -1.184  1.00 62.36           H  
ATOM   2997  O   SER B  99     -22.789 -12.123  -2.497  1.00 62.36           O  
ATOM   2998  OG  SER B  99     -19.327 -11.644  -2.744  1.00 62.36           O  
ATOM   2999  HG  SER B  99     -18.778 -11.239  -3.420  1.00 62.36           H  
ATOM   3000  N   LYS B 100     -21.801 -12.168  -4.519  1.00 66.04           N  
ATOM   3001  H   LYS B 100     -21.173 -11.690  -5.149  1.00 66.04           H  
ATOM   3002  CA  LYS B 100     -22.244 -13.532  -4.861  1.00 66.04           C  
ATOM   3003  HA  LYS B 100     -23.185 -13.745  -4.354  1.00 66.04           H  
ATOM   3004  C   LYS B 100     -21.274 -14.612  -4.375  1.00 66.04           C  
ATOM   3005  CB  LYS B 100     -22.453 -13.664  -6.373  1.00 66.04           C  
ATOM   3006  HB2 LYS B 100     -22.668 -14.709  -6.599  1.00 66.04           H  
ATOM   3007  HB3 LYS B 100     -21.535 -13.390  -6.893  1.00 66.04           H  
ATOM   3008  O   LYS B 100     -21.712 -15.719  -4.078  1.00 66.04           O  
ATOM   3009  CG  LYS B 100     -23.619 -12.802  -6.872  1.00 66.04           C  
ATOM   3010  HG2 LYS B 100     -24.522 -13.056  -6.318  1.00 66.04           H  
ATOM   3011  HG3 LYS B 100     -23.390 -11.747  -6.716  1.00 66.04           H  
ATOM   3012  CD  LYS B 100     -23.849 -13.056  -8.364  1.00 66.04           C  
ATOM   3013  HD2 LYS B 100     -22.931 -12.826  -8.905  1.00 66.04           H  
ATOM   3014  HD3 LYS B 100     -24.094 -14.108  -8.512  1.00 66.04           H  
ATOM   3015  CE  LYS B 100     -24.990 -12.176  -8.875  1.00 66.04           C  
ATOM   3016  HE2 LYS B 100     -25.895 -12.421  -8.319  1.00 66.04           H  
ATOM   3017  HE3 LYS B 100     -24.739 -11.136  -8.667  1.00 66.04           H  
ATOM   3018  NZ  LYS B 100     -25.196 -12.376 -10.329  1.00 66.04           N  
ATOM   3019  HZ1 LYS B 100     -25.938 -11.781 -10.669  1.00 66.04           H  
ATOM   3020  HZ2 LYS B 100     -24.346 -12.148 -10.825  1.00 66.04           H  
ATOM   3021  HZ3 LYS B 100     -25.422 -13.341 -10.519  1.00 66.04           H  
ATOM   3022  N   ASP B 101     -19.988 -14.279  -4.289  1.00 74.59           N  
ATOM   3023  H   ASP B 101     -19.728 -13.329  -4.512  1.00 74.59           H  
ATOM   3024  CA  ASP B 101     -18.904 -15.249  -4.093  1.00 74.59           C  
ATOM   3025  HA  ASP B 101     -19.258 -16.244  -4.365  1.00 74.59           H  
ATOM   3026  C   ASP B 101     -18.434 -15.335  -2.631  1.00 74.59           C  
ATOM   3027  CB  ASP B 101     -17.739 -14.899  -5.038  1.00 74.59           C  
ATOM   3028  HB2 ASP B 101     -17.427 -13.872  -4.848  1.00 74.59           H  
ATOM   3029  HB3 ASP B 101     -16.896 -15.550  -4.806  1.00 74.59           H  
ATOM   3030  O   ASP B 101     -17.777 -16.302  -2.246  1.00 74.59           O  
ATOM   3031  CG  ASP B 101     -18.061 -15.061  -6.533  1.00 74.59           C  
ATOM   3032  OD1 ASP B 101     -19.132 -15.609  -6.877  1.00 74.59           O  
ATOM   3033  OD2 ASP B 101     -17.225 -14.619  -7.352  1.00 74.59           O  
ATOM   3034  N   PHE B 102     -18.782 -14.349  -1.799  1.00 78.73           N  
ATOM   3035  H   PHE B 102     -19.316 -13.577  -2.172  1.00 78.73           H  
ATOM   3036  CA  PHE B 102     -18.422 -14.291  -0.385  1.00 78.73           C  
ATOM   3037  HA  PHE B 102     -17.891 -15.203  -0.114  1.00 78.73           H  
ATOM   3038  C   PHE B 102     -19.672 -14.198   0.486  1.00 78.73           C  
ATOM   3039  CB  PHE B 102     -17.476 -13.113  -0.117  1.00 78.73           C  
ATOM   3040  HB2 PHE B 102     -17.994 -12.187  -0.366  1.00 78.73           H  
ATOM   3041  HB3 PHE B 102     -17.245 -13.084   0.947  1.00 78.73           H  
ATOM   3042  O   PHE B 102     -20.530 -13.335   0.303  1.00 78.73           O  
ATOM   3043  CG  PHE B 102     -16.176 -13.178  -0.895  1.00 78.73           C  
ATOM   3044  CD1 PHE B 102     -15.106 -13.961  -0.425  1.00 78.73           C  
ATOM   3045  HD1 PHE B 102     -15.201 -14.505   0.503  1.00 78.73           H  
ATOM   3046  CD2 PHE B 102     -16.048 -12.491  -2.116  1.00 78.73           C  
ATOM   3047  HD2 PHE B 102     -16.869 -11.896  -2.488  1.00 78.73           H  
ATOM   3048  CE1 PHE B 102     -13.924 -14.063  -1.180  1.00 78.73           C  
ATOM   3049  HE1 PHE B 102     -13.113 -14.682  -0.826  1.00 78.73           H  
ATOM   3050  CE2 PHE B 102     -14.874 -12.601  -2.878  1.00 78.73           C  
ATOM   3051  HE2 PHE B 102     -14.796 -12.097  -3.830  1.00 78.73           H  
ATOM   3052  CZ  PHE B 102     -13.812 -13.391  -2.410  1.00 78.73           C  
ATOM   3053  HZ  PHE B 102     -12.917 -13.493  -3.005  1.00 78.73           H  
ATOM   3054  N   SER B 103     -19.745 -15.069   1.489  1.00 79.29           N  
ATOM   3055  H   SER B 103     -18.997 -15.742   1.575  1.00 79.29           H  
ATOM   3056  CA  SER B 103     -20.774 -14.998   2.525  1.00 79.29           C  
ATOM   3057  HA  SER B 103     -21.748 -14.999   2.037  1.00 79.29           H  
ATOM   3058  C   SER B 103     -20.653 -13.712   3.347  1.00 79.29           C  
ATOM   3059  CB  SER B 103     -20.690 -16.219   3.446  1.00 79.29           C  
ATOM   3060  HB2 SER B 103     -21.510 -16.186   4.163  1.00 79.29           H  
ATOM   3061  HB3 SER B 103     -20.782 -17.129   2.853  1.00 79.29           H  
ATOM   3062  O   SER B 103     -19.563 -13.158   3.503  1.00 79.29           O  
ATOM   3063  OG  SER B 103     -19.462 -16.236   4.147  1.00 79.29           O  
ATOM   3064  HG  SER B 103     -18.786 -16.442   3.497  1.00 79.29           H  
ATOM   3065  N   GLU B 104     -21.748 -13.276   3.977  1.00 82.16           N  
ATOM   3066  H   GLU B 104     -22.644 -13.687   3.757  1.00 82.16           H  
ATOM   3067  CA  GLU B 104     -21.699 -12.140   4.909  1.00 82.16           C  
ATOM   3068  HA  GLU B 104     -21.430 -11.234   4.366  1.00 82.16           H  
ATOM   3069  C   GLU B 104     -20.663 -12.337   6.025  1.00 82.16           C  
ATOM   3070  CB  GLU B 104     -23.051 -11.928   5.595  1.00 82.16           C  
ATOM   3071  HB2 GLU B 104     -23.378 -12.862   6.053  1.00 82.16           H  
ATOM   3072  HB3 GLU B 104     -22.883 -11.200   6.388  1.00 82.16           H  
ATOM   3073  O   GLU B 104     -20.027 -11.376   6.451  1.00 82.16           O  
ATOM   3074  CG  GLU B 104     -24.159 -11.391   4.682  1.00 82.16           C  
ATOM   3075  HG2 GLU B 104     -24.438 -12.168   3.970  1.00 82.16           H  
ATOM   3076  HG3 GLU B 104     -23.771 -10.536   4.127  1.00 82.16           H  
ATOM   3077  CD  GLU B 104     -25.395 -10.946   5.488  1.00 82.16           C  
ATOM   3078  OE1 GLU B 104     -26.412 -10.619   4.839  1.00 82.16           O  
ATOM   3079  OE2 GLU B 104     -25.303 -10.892   6.747  1.00 82.16           O  
ATOM   3080  N   ALA B 105     -20.468 -13.574   6.496  1.00 83.23           N  
ATOM   3081  H   ALA B 105     -20.980 -14.334   6.072  1.00 83.23           H  
ATOM   3082  CA  ALA B 105     -19.464 -13.886   7.510  1.00 83.23           C  
ATOM   3083  HA  ALA B 105     -19.608 -13.222   8.362  1.00 83.23           H  
ATOM   3084  C   ALA B 105     -18.035 -13.653   6.989  1.00 83.23           C  
ATOM   3085  CB  ALA B 105     -19.675 -15.329   7.980  1.00 83.23           C  
ATOM   3086  HB1 ALA B 105     -20.679 -15.446   8.388  1.00 83.23           H  
ATOM   3087  HB2 ALA B 105     -19.541 -16.020   7.148  1.00 83.23           H  
ATOM   3088  HB3 ALA B 105     -18.948 -15.568   8.757  1.00 83.23           H  
ATOM   3089  O   ALA B 105     -17.221 -13.053   7.689  1.00 83.23           O  
ATOM   3090  N   GLN B 106     -17.748 -14.063   5.748  1.00 82.47           N  
ATOM   3091  H   GLN B 106     -18.476 -14.501   5.202  1.00 82.47           H  
ATOM   3092  CA  GLN B 106     -16.461 -13.803   5.096  1.00 82.47           C  
ATOM   3093  HA  GLN B 106     -15.652 -14.138   5.746  1.00 82.47           H  
ATOM   3094  C   GLN B 106     -16.248 -12.309   4.849  1.00 82.47           C  
ATOM   3095  CB  GLN B 106     -16.378 -14.568   3.771  1.00 82.47           C  
ATOM   3096  HB2 GLN B 106     -15.549 -14.178   3.180  1.00 82.47           H  
ATOM   3097  HB3 GLN B 106     -17.296 -14.400   3.209  1.00 82.47           H  
ATOM   3098  O   GLN B 106     -15.177 -11.798   5.157  1.00 82.47           O  
ATOM   3099  CG  GLN B 106     -16.143 -16.071   3.980  1.00 82.47           C  
ATOM   3100  HG2 GLN B 106     -16.785 -16.449   4.776  1.00 82.47           H  
ATOM   3101  HG3 GLN B 106     -15.107 -16.228   4.280  1.00 82.47           H  
ATOM   3102  CD  GLN B 106     -16.442 -16.864   2.716  1.00 82.47           C  
ATOM   3103  NE2 GLN B 106     -15.610 -17.802   2.327  1.00 82.47           N  
ATOM   3104 HE21 GLN B 106     -15.856 -18.298   1.482  1.00 82.47           H  
ATOM   3105 HE22 GLN B 106     -14.756 -17.984   2.834  1.00 82.47           H  
ATOM   3106  OE1 GLN B 106     -17.470 -16.673   2.086  1.00 82.47           O  
ATOM   3107  N   LEU B 107     -17.265 -11.588   4.365  1.00 83.02           N  
ATOM   3108  H   LEU B 107     -18.115 -12.066   4.104  1.00 83.02           H  
ATOM   3109  CA  LEU B 107     -17.175 -10.139   4.161  1.00 83.02           C  
ATOM   3110  HA  LEU B 107     -16.328  -9.923   3.510  1.00 83.02           H  
ATOM   3111  C   LEU B 107     -16.907  -9.404   5.478  1.00 83.02           C  
ATOM   3112  CB  LEU B 107     -18.461  -9.610   3.508  1.00 83.02           C  
ATOM   3113  HB2 LEU B 107     -18.417  -8.521   3.498  1.00 83.02           H  
ATOM   3114  HB3 LEU B 107     -19.308  -9.900   4.130  1.00 83.02           H  
ATOM   3115  O   LEU B 107     -16.023  -8.557   5.530  1.00 83.02           O  
ATOM   3116  CG  LEU B 107     -18.713 -10.091   2.069  1.00 83.02           C  
ATOM   3117  HG  LEU B 107     -18.733 -11.181   2.038  1.00 83.02           H  
ATOM   3118  CD1 LEU B 107     -20.074  -9.560   1.622  1.00 83.02           C  
ATOM   3119 HD11 LEU B 107     -20.081  -8.470   1.644  1.00 83.02           H  
ATOM   3120 HD12 LEU B 107     -20.853  -9.941   2.282  1.00 83.02           H  
ATOM   3121 HD13 LEU B 107     -20.287  -9.904   0.609  1.00 83.02           H  
ATOM   3122  CD2 LEU B 107     -17.664  -9.589   1.077  1.00 83.02           C  
ATOM   3123 HD21 LEU B 107     -17.673  -8.499   1.065  1.00 83.02           H  
ATOM   3124 HD22 LEU B 107     -17.904  -9.945   0.075  1.00 83.02           H  
ATOM   3125 HD23 LEU B 107     -16.673  -9.957   1.344  1.00 83.02           H  
ATOM   3126  N   ARG B 108     -17.595  -9.768   6.569  1.00 85.50           N  
ATOM   3127  H   ARG B 108     -18.320 -10.464   6.463  1.00 85.50           H  
ATOM   3128  CA  ARG B 108     -17.329  -9.197   7.901  1.00 85.50           C  
ATOM   3129  HA  ARG B 108     -17.422  -8.112   7.844  1.00 85.50           H  
ATOM   3130  C   ARG B 108     -15.895  -9.460   8.359  1.00 85.50           C  
ATOM   3131  CB  ARG B 108     -18.324  -9.737   8.935  1.00 85.50           C  
ATOM   3132  HB2 ARG B 108     -17.962  -9.496   9.934  1.00 85.50           H  
ATOM   3133  HB3 ARG B 108     -18.378 -10.822   8.844  1.00 85.50           H  
ATOM   3134  O   ARG B 108     -15.269  -8.545   8.889  1.00 85.50           O  
ATOM   3135  CG  ARG B 108     -19.723  -9.127   8.773  1.00 85.50           C  
ATOM   3136  HG2 ARG B 108     -20.080  -9.289   7.755  1.00 85.50           H  
ATOM   3137  HG3 ARG B 108     -19.681  -8.052   8.949  1.00 85.50           H  
ATOM   3138  CD  ARG B 108     -20.691  -9.770   9.772  1.00 85.50           C  
ATOM   3139  HD2 ARG B 108     -20.563  -9.288  10.741  1.00 85.50           H  
ATOM   3140  HD3 ARG B 108     -20.441 -10.827   9.869  1.00 85.50           H  
ATOM   3141  NE  ARG B 108     -22.093  -9.674   9.321  1.00 85.50           N  
ATOM   3142  HE  ARG B 108     -22.247  -9.413   8.358  1.00 85.50           H  
ATOM   3143  NH1 ARG B 108     -23.082 -10.416  11.247  1.00 85.50           N  
ATOM   3144 HH11 ARG B 108     -22.178 -10.383  11.696  1.00 85.50           H  
ATOM   3145 HH12 ARG B 108     -23.909 -10.727  11.736  1.00 85.50           H  
ATOM   3146  NH2 ARG B 108     -24.336 -10.113   9.419  1.00 85.50           N  
ATOM   3147 HH21 ARG B 108     -24.440 -10.090   8.415  1.00 85.50           H  
ATOM   3148 HH22 ARG B 108     -25.156 -10.432   9.913  1.00 85.50           H  
ATOM   3149  CZ  ARG B 108     -23.164 -10.057   9.993  1.00 85.50           C  
ATOM   3150  N   LEU B 109     -15.370 -10.666   8.133  1.00 85.80           N  
ATOM   3151  H   LEU B 109     -15.949 -11.374   7.706  1.00 85.80           H  
ATOM   3152  CA  LEU B 109     -13.984 -11.002   8.467  1.00 85.80           C  
ATOM   3153  HA  LEU B 109     -13.822 -10.758   9.517  1.00 85.80           H  
ATOM   3154  C   LEU B 109     -12.987 -10.169   7.648  1.00 85.80           C  
ATOM   3155  CB  LEU B 109     -13.768 -12.514   8.270  1.00 85.80           C  
ATOM   3156  HB2 LEU B 109     -14.479 -13.056   8.894  1.00 85.80           H  
ATOM   3157  HB3 LEU B 109     -13.976 -12.768   7.230  1.00 85.80           H  
ATOM   3158  O   LEU B 109     -12.071  -9.584   8.218  1.00 85.80           O  
ATOM   3159  CG  LEU B 109     -12.342 -12.992   8.606  1.00 85.80           C  
ATOM   3160  HG  LEU B 109     -11.621 -12.460   7.986  1.00 85.80           H  
ATOM   3161  CD1 LEU B 109     -11.993 -12.768  10.079  1.00 85.80           C  
ATOM   3162 HD11 LEU B 109     -11.012 -13.193  10.289  1.00 85.80           H  
ATOM   3163 HD12 LEU B 109     -12.736 -13.243  10.720  1.00 85.80           H  
ATOM   3164 HD13 LEU B 109     -11.950 -11.700  10.296  1.00 85.80           H  
ATOM   3165  CD2 LEU B 109     -12.215 -14.483   8.298  1.00 85.80           C  
ATOM   3166 HD21 LEU B 109     -12.912 -15.058   8.909  1.00 85.80           H  
ATOM   3167 HD22 LEU B 109     -12.426 -14.664   7.244  1.00 85.80           H  
ATOM   3168 HD23 LEU B 109     -11.198 -14.817   8.503  1.00 85.80           H  
ATOM   3169  N   ILE B 110     -13.192 -10.062   6.334  1.00 84.29           N  
ATOM   3170  H   ILE B 110     -13.964 -10.574   5.931  1.00 84.29           H  
ATOM   3171  CA  ILE B 110     -12.353  -9.256   5.436  1.00 84.29           C  
ATOM   3172  HA  ILE B 110     -11.322  -9.598   5.514  1.00 84.29           H  
ATOM   3173  C   ILE B 110     -12.368  -7.785   5.875  1.00 84.29           C  
ATOM   3174  CB  ILE B 110     -12.821  -9.452   3.974  1.00 84.29           C  
ATOM   3175  HB  ILE B 110     -13.899  -9.298   3.929  1.00 84.29           H  
ATOM   3176  O   ILE B 110     -11.314  -7.186   6.080  1.00 84.29           O  
ATOM   3177  CG1 ILE B 110     -12.498 -10.889   3.498  1.00 84.29           C  
ATOM   3178 HG12 ILE B 110     -11.420 -10.999   3.381  1.00 84.29           H  
ATOM   3179 HG13 ILE B 110     -12.812 -11.609   4.254  1.00 84.29           H  
ATOM   3180  CG2 ILE B 110     -12.153  -8.435   3.036  1.00 84.29           C  
ATOM   3181 HG21 ILE B 110     -11.069  -8.520   3.114  1.00 84.29           H  
ATOM   3182 HG22 ILE B 110     -12.465  -7.421   3.286  1.00 84.29           H  
ATOM   3183 HG23 ILE B 110     -12.457  -8.617   2.005  1.00 84.29           H  
ATOM   3184  CD1 ILE B 110     -13.183 -11.278   2.181  1.00 84.29           C  
ATOM   3185 HD11 ILE B 110     -14.251 -11.066   2.235  1.00 84.29           H  
ATOM   3186 HD12 ILE B 110     -13.043 -12.344   2.005  1.00 84.29           H  
ATOM   3187 HD13 ILE B 110     -12.736 -10.734   1.349  1.00 84.29           H  
ATOM   3188  N   THR B 111     -13.552  -7.222   6.109  1.00 84.88           N  
ATOM   3189  H   THR B 111     -14.383  -7.744   5.870  1.00 84.88           H  
ATOM   3190  CA  THR B 111     -13.747  -5.853   6.608  1.00 84.88           C  
ATOM   3191  HA  THR B 111     -13.321  -5.150   5.893  1.00 84.88           H  
ATOM   3192  C   THR B 111     -13.039  -5.629   7.951  1.00 84.88           C  
ATOM   3193  CB  THR B 111     -15.261  -5.590   6.696  1.00 84.88           C  
ATOM   3194  HB  THR B 111     -15.729  -6.367   7.300  1.00 84.88           H  
ATOM   3195  O   THR B 111     -12.422  -4.584   8.157  1.00 84.88           O  
ATOM   3196  CG2 THR B 111     -15.670  -4.230   7.238  1.00 84.88           C  
ATOM   3197 HG21 THR B 111     -16.756  -4.188   7.320  1.00 84.88           H  
ATOM   3198 HG22 THR B 111     -15.242  -4.077   8.229  1.00 84.88           H  
ATOM   3199 HG23 THR B 111     -15.348  -3.459   6.539  1.00 84.88           H  
ATOM   3200  OG1 THR B 111     -15.781  -5.624   5.390  1.00 84.88           O  
ATOM   3201  HG1 THR B 111     -16.740  -5.599   5.418  1.00 84.88           H  
ATOM   3202  N   GLN B 112     -13.053  -6.616   8.854  1.00 87.10           N  
ATOM   3203  H   GLN B 112     -13.576  -7.456   8.652  1.00 87.10           H  
ATOM   3204  CA  GLN B 112     -12.328  -6.543  10.124  1.00 87.10           C  
ATOM   3205  HA  GLN B 112     -12.571  -5.590  10.595  1.00 87.10           H  
ATOM   3206  C   GLN B 112     -10.804  -6.571   9.934  1.00 87.10           C  
ATOM   3207  CB  GLN B 112     -12.816  -7.666  11.050  1.00 87.10           C  
ATOM   3208  HB2 GLN B 112     -12.555  -8.636  10.629  1.00 87.10           H  
ATOM   3209  HB3 GLN B 112     -13.902  -7.601  11.125  1.00 87.10           H  
ATOM   3210  O   GLN B 112     -10.106  -5.816  10.608  1.00 87.10           O  
ATOM   3211  CG  GLN B 112     -12.223  -7.550  12.462  1.00 87.10           C  
ATOM   3212  HG2 GLN B 112     -12.415  -6.550  12.851  1.00 87.10           H  
ATOM   3213  HG3 GLN B 112     -11.144  -7.697  12.418  1.00 87.10           H  
ATOM   3214  CD  GLN B 112     -12.801  -8.565  13.443  1.00 87.10           C  
ATOM   3215  NE2 GLN B 112     -12.342  -8.562  14.674  1.00 87.10           N  
ATOM   3216 HE21 GLN B 112     -11.592  -7.940  14.940  1.00 87.10           H  
ATOM   3217 HE22 GLN B 112     -12.716  -9.278  15.282  1.00 87.10           H  
ATOM   3218  OE1 GLN B 112     -13.673  -9.366  13.149  1.00 87.10           O  
ATOM   3219  N   ILE B 113     -10.281  -7.379   9.004  1.00 87.21           N  
ATOM   3220  H   ILE B 113     -10.904  -7.987   8.493  1.00 87.21           H  
ATOM   3221  CA  ILE B 113      -8.848  -7.394   8.661  1.00 87.21           C  
ATOM   3222  HA  ILE B 113      -8.274  -7.584   9.568  1.00 87.21           H  
ATOM   3223  C   ILE B 113      -8.410  -6.019   8.146  1.00 87.21           C  
ATOM   3224  CB  ILE B 113      -8.532  -8.522   7.648  1.00 87.21           C  
ATOM   3225  HB  ILE B 113      -9.230  -8.452   6.814  1.00 87.21           H  
ATOM   3226  O   ILE B 113      -7.390  -5.506   8.597  1.00 87.21           O  
ATOM   3227  CG1 ILE B 113      -8.701  -9.903   8.322  1.00 87.21           C  
ATOM   3228 HG12 ILE B 113      -7.877 -10.072   9.016  1.00 87.21           H  
ATOM   3229 HG13 ILE B 113      -9.622  -9.921   8.904  1.00 87.21           H  
ATOM   3230  CG2 ILE B 113      -7.103  -8.389   7.083  1.00 87.21           C  
ATOM   3231 HG21 ILE B 113      -6.879  -9.212   6.404  1.00 87.21           H  
ATOM   3232 HG22 ILE B 113      -6.376  -8.384   7.895  1.00 87.21           H  
ATOM   3233 HG23 ILE B 113      -7.002  -7.467   6.509  1.00 87.21           H  
ATOM   3234  CD1 ILE B 113      -8.766 -11.071   7.328  1.00 87.21           C  
ATOM   3235 HD11 ILE B 113      -7.816 -11.191   6.807  1.00 87.21           H  
ATOM   3236 HD12 ILE B 113      -8.980 -11.991   7.871  1.00 87.21           H  
ATOM   3237 HD13 ILE B 113      -9.561 -10.898   6.603  1.00 87.21           H  
ATOM   3238  N   PHE B 114      -9.201  -5.386   7.274  1.00 88.47           N  
ATOM   3239  H   PHE B 114     -10.007  -5.874   6.910  1.00 88.47           H  
ATOM   3240  CA  PHE B 114      -8.908  -4.036   6.781  1.00 88.47           C  
ATOM   3241  HA  PHE B 114      -7.902  -4.033   6.362  1.00 88.47           H  
ATOM   3242  C   PHE B 114      -8.901  -2.984   7.887  1.00 88.47           C  
ATOM   3243  CB  PHE B 114      -9.903  -3.651   5.678  1.00 88.47           C  
ATOM   3244  HB2 PHE B 114      -9.927  -2.565   5.584  1.00 88.47           H  
ATOM   3245  HB3 PHE B 114     -10.907  -3.983   5.941  1.00 88.47           H  
ATOM   3246  O   PHE B 114      -8.023  -2.124   7.902  1.00 88.47           O  
ATOM   3247  CG  PHE B 114      -9.494  -4.213   4.340  1.00 88.47           C  
ATOM   3248  CD1 PHE B 114      -8.340  -3.705   3.723  1.00 88.47           C  
ATOM   3249  HD1 PHE B 114      -7.783  -2.904   4.187  1.00 88.47           H  
ATOM   3250  CD2 PHE B 114     -10.208  -5.267   3.741  1.00 88.47           C  
ATOM   3251  HD2 PHE B 114     -11.113  -5.638   4.199  1.00 88.47           H  
ATOM   3252  CE1 PHE B 114      -7.873  -4.275   2.534  1.00 88.47           C  
ATOM   3253  HE1 PHE B 114      -6.947  -3.924   2.104  1.00 88.47           H  
ATOM   3254  CE2 PHE B 114      -9.751  -5.823   2.533  1.00 88.47           C  
ATOM   3255  HE2 PHE B 114     -10.293  -6.627   2.058  1.00 88.47           H  
ATOM   3256  CZ  PHE B 114      -8.577  -5.331   1.938  1.00 88.47           C  
ATOM   3257  HZ  PHE B 114      -8.186  -5.771   1.033  1.00 88.47           H  
ATOM   3258  N   LYS B 115      -9.834  -3.070   8.841  1.00 90.33           N  
ATOM   3259  H   LYS B 115     -10.555  -3.770   8.745  1.00 90.33           H  
ATOM   3260  CA  LYS B 115      -9.848  -2.176  10.004  1.00 90.33           C  
ATOM   3261  HA  LYS B 115      -9.829  -1.147   9.646  1.00 90.33           H  
ATOM   3262  C   LYS B 115      -8.594  -2.349  10.872  1.00 90.33           C  
ATOM   3263  CB  LYS B 115     -11.140  -2.397  10.798  1.00 90.33           C  
ATOM   3264  HB2 LYS B 115     -11.998  -2.284  10.135  1.00 90.33           H  
ATOM   3265  HB3 LYS B 115     -11.150  -3.401  11.222  1.00 90.33           H  
ATOM   3266  O   LYS B 115      -7.957  -1.361  11.223  1.00 90.33           O  
ATOM   3267  CG  LYS B 115     -11.231  -1.362  11.921  1.00 90.33           C  
ATOM   3268  HG2 LYS B 115     -10.385  -1.487  12.596  1.00 90.33           H  
ATOM   3269  HG3 LYS B 115     -11.188  -0.362  11.490  1.00 90.33           H  
ATOM   3270  CD  LYS B 115     -12.516  -1.501  12.734  1.00 90.33           C  
ATOM   3271  HD2 LYS B 115     -12.577  -2.507  13.149  1.00 90.33           H  
ATOM   3272  HD3 LYS B 115     -13.379  -1.294  12.101  1.00 90.33           H  
ATOM   3273  CE  LYS B 115     -12.399  -0.469  13.856  1.00 90.33           C  
ATOM   3274  HE2 LYS B 115     -11.476  -0.662  14.403  1.00 90.33           H  
ATOM   3275  HE3 LYS B 115     -12.290   0.521  13.413  1.00 90.33           H  
ATOM   3276  NZ  LYS B 115     -13.547  -0.503  14.782  1.00 90.33           N  
ATOM   3277  HZ1 LYS B 115     -13.582  -1.405  15.235  1.00 90.33           H  
ATOM   3278  HZ2 LYS B 115     -13.389   0.202  15.488  1.00 90.33           H  
ATOM   3279  HZ3 LYS B 115     -14.406  -0.307  14.289  1.00 90.33           H  
ATOM   3280  N   LEU B 116      -8.217  -3.592  11.177  1.00 90.27           N  
ATOM   3281  H   LEU B 116      -8.781  -4.358  10.836  1.00 90.27           H  
ATOM   3282  CA  LEU B 116      -7.022  -3.893  11.975  1.00 90.27           C  
ATOM   3283  HA  LEU B 116      -7.056  -3.321  12.902  1.00 90.27           H  
ATOM   3284  C   LEU B 116      -5.728  -3.485  11.260  1.00 90.27           C  
ATOM   3285  CB  LEU B 116      -6.987  -5.398  12.294  1.00 90.27           C  
ATOM   3286  HB2 LEU B 116      -7.070  -5.949  11.358  1.00 90.27           H  
ATOM   3287  HB3 LEU B 116      -6.017  -5.634  12.731  1.00 90.27           H  
ATOM   3288  O   LEU B 116      -4.785  -3.032  11.904  1.00 90.27           O  
ATOM   3289  CG  LEU B 116      -8.080  -5.883  13.261  1.00 90.27           C  
ATOM   3290  HG  LEU B 116      -9.066  -5.600  12.892  1.00 90.27           H  
ATOM   3291  CD1 LEU B 116      -8.019  -7.410  13.355  1.00 90.27           C  
ATOM   3292 HD11 LEU B 116      -7.042  -7.721  13.727  1.00 90.27           H  
ATOM   3293 HD12 LEU B 116      -8.796  -7.772  14.028  1.00 90.27           H  
ATOM   3294 HD13 LEU B 116      -8.182  -7.840  12.366  1.00 90.27           H  
ATOM   3295  CD2 LEU B 116      -7.920  -5.309  14.668  1.00 90.27           C  
ATOM   3296 HD21 LEU B 116      -8.047  -4.227  14.650  1.00 90.27           H  
ATOM   3297 HD22 LEU B 116      -8.675  -5.726  15.335  1.00 90.27           H  
ATOM   3298 HD23 LEU B 116      -6.927  -5.534  15.057  1.00 90.27           H  
ATOM   3299  N   ASP B 117      -5.671  -3.630   9.933  1.00 88.19           N  
ATOM   3300  H   ASP B 117      -6.438  -4.083   9.457  1.00 88.19           H  
ATOM   3301  CA  ASP B 117      -4.549  -3.139   9.133  1.00 88.19           C  
ATOM   3302  HA  ASP B 117      -3.624  -3.519   9.565  1.00 88.19           H  
ATOM   3303  C   ASP B 117      -4.493  -1.606   9.195  1.00 88.19           C  
ATOM   3304  CB  ASP B 117      -4.649  -3.677   7.695  1.00 88.19           C  
ATOM   3305  HB2 ASP B 117      -4.858  -4.746   7.734  1.00 88.19           H  
ATOM   3306  HB3 ASP B 117      -5.480  -3.194   7.181  1.00 88.19           H  
ATOM   3307  O   ASP B 117      -3.429  -1.047   9.460  1.00 88.19           O  
ATOM   3308  CG  ASP B 117      -3.353  -3.474   6.898  1.00 88.19           C  
ATOM   3309  OD1 ASP B 117      -2.457  -4.349   6.982  1.00 88.19           O  
ATOM   3310  OD2 ASP B 117      -3.252  -2.447   6.191  1.00 88.19           O  
ATOM   3311  N   ALA B 118      -5.624  -0.905   9.047  1.00 88.50           N  
ATOM   3312  H   ALA B 118      -6.481  -1.402   8.845  1.00 88.50           H  
ATOM   3313  CA  ALA B 118      -5.682   0.554   9.146  1.00 88.50           C  
ATOM   3314  HA  ALA B 118      -5.064   0.966   8.349  1.00 88.50           H  
ATOM   3315  C   ALA B 118      -5.109   1.070  10.478  1.00 88.50           C  
ATOM   3316  CB  ALA B 118      -7.121   1.034   8.916  1.00 88.50           C  
ATOM   3317  HB1 ALA B 118      -7.497   0.657   7.965  1.00 88.50           H  
ATOM   3318  HB2 ALA B 118      -7.771   0.685   9.719  1.00 88.50           H  
ATOM   3319  HB3 ALA B 118      -7.153   2.124   8.904  1.00 88.50           H  
ATOM   3320  O   ALA B 118      -4.299   1.991  10.444  1.00 88.50           O  
ATOM   3321  N   GLU B 119      -5.421   0.418  11.602  1.00 91.62           N  
ATOM   3322  H   GLU B 119      -6.094  -0.331  11.526  1.00 91.62           H  
ATOM   3323  CA  GLU B 119      -4.978   0.776  12.964  1.00 91.62           C  
ATOM   3324  HA  GLU B 119      -5.201   1.827  13.147  1.00 91.62           H  
ATOM   3325  C   GLU B 119      -3.466   0.615  13.224  1.00 91.62           C  
ATOM   3326  CB  GLU B 119      -5.783  -0.070  13.974  1.00 91.62           C  
ATOM   3327  HB2 GLU B 119      -5.317  -0.007  14.958  1.00 91.62           H  
ATOM   3328  HB3 GLU B 119      -5.771  -1.112  13.654  1.00 91.62           H  
ATOM   3329  O   GLU B 119      -2.958   1.115  14.229  1.00 91.62           O  
ATOM   3330  CG  GLU B 119      -7.235   0.423  14.099  1.00 91.62           C  
ATOM   3331  HG2 GLU B 119      -7.657   0.553  13.103  1.00 91.62           H  
ATOM   3332  HG3 GLU B 119      -7.203   1.401  14.578  1.00 91.62           H  
ATOM   3333  CD  GLU B 119      -8.172  -0.493  14.911  1.00 91.62           C  
ATOM   3334  OE1 GLU B 119      -9.395  -0.190  14.946  1.00 91.62           O  
ATOM   3335  OE2 GLU B 119      -7.705  -1.499  15.492  1.00 91.62           O  
ATOM   3336  N   GLN B 120      -2.712  -0.056  12.346  1.00 92.08           N  
ATOM   3337  H   GLN B 120      -3.154  -0.455  11.531  1.00 92.08           H  
ATOM   3338  CA  GLN B 120      -1.267  -0.204  12.542  1.00 92.08           C  
ATOM   3339  HA  GLN B 120      -1.107  -0.591  13.548  1.00 92.08           H  
ATOM   3340  C   GLN B 120      -0.537   1.138  12.439  1.00 92.08           C  
ATOM   3341  CB  GLN B 120      -0.655  -1.200  11.548  1.00 92.08           C  
ATOM   3342  HB2 GLN B 120      -0.869  -0.887  10.526  1.00 92.08           H  
ATOM   3343  HB3 GLN B 120       0.426  -1.204  11.687  1.00 92.08           H  
ATOM   3344  O   GLN B 120      -0.654   1.850  11.436  1.00 92.08           O  
ATOM   3345  CG  GLN B 120      -1.180  -2.620  11.771  1.00 92.08           C  
ATOM   3346  HG2 GLN B 120      -1.046  -2.895  12.817  1.00 92.08           H  
ATOM   3347  HG3 GLN B 120      -2.246  -2.645  11.547  1.00 92.08           H  
ATOM   3348  CD  GLN B 120      -0.489  -3.667  10.907  1.00 92.08           C  
ATOM   3349  NE2 GLN B 120      -0.903  -4.908  11.023  1.00 92.08           N  
ATOM   3350 HE21 GLN B 120      -1.733  -5.085  11.570  1.00 92.08           H  
ATOM   3351 HE22 GLN B 120      -0.573  -5.543  10.310  1.00 92.08           H  
ATOM   3352  OE1 GLN B 120       0.434  -3.423  10.143  1.00 92.08           O  
ATOM   3353  N   SER B 121       0.316   1.428  13.425  1.00 95.43           N  
ATOM   3354  H   SER B 121       0.271   0.908  14.289  1.00 95.43           H  
ATOM   3355  CA  SER B 121       1.267   2.535  13.334  1.00 95.43           C  
ATOM   3356  HA  SER B 121       0.695   3.444  13.149  1.00 95.43           H  
ATOM   3357  C   SER B 121       2.238   2.304  12.179  1.00 95.43           C  
ATOM   3358  CB  SER B 121       2.055   2.729  14.632  1.00 95.43           C  
ATOM   3359  HB2 SER B 121       2.661   3.631  14.549  1.00 95.43           H  
ATOM   3360  HB3 SER B 121       2.709   1.874  14.799  1.00 95.43           H  
ATOM   3361  O   SER B 121       2.827   1.224  12.055  1.00 95.43           O  
ATOM   3362  OG  SER B 121       1.170   2.858  15.725  1.00 95.43           O  
ATOM   3363  HG  SER B 121       1.504   3.520  16.334  1.00 95.43           H  
ATOM   3364  N   ARG B 122       2.427   3.322  11.338  1.00 97.11           N  
ATOM   3365  H   ARG B 122       1.913   4.175  11.510  1.00 97.11           H  
ATOM   3366  CA  ARG B 122       3.290   3.239  10.153  1.00 97.11           C  
ATOM   3367  HA  ARG B 122       3.838   2.297  10.169  1.00 97.11           H  
ATOM   3368  C   ARG B 122       4.320   4.354  10.151  1.00 97.11           C  
ATOM   3369  CB  ARG B 122       2.453   3.274   8.868  1.00 97.11           C  
ATOM   3370  HB2 ARG B 122       3.141   3.340   8.025  1.00 97.11           H  
ATOM   3371  HB3 ARG B 122       1.823   4.164   8.874  1.00 97.11           H  
ATOM   3372  O   ARG B 122       3.959   5.523  10.200  1.00 97.11           O  
ATOM   3373  CG  ARG B 122       1.580   2.025   8.681  1.00 97.11           C  
ATOM   3374  HG2 ARG B 122       2.220   1.149   8.580  1.00 97.11           H  
ATOM   3375  HG3 ARG B 122       0.935   1.891   9.549  1.00 97.11           H  
ATOM   3376  CD  ARG B 122       0.715   2.164   7.423  1.00 97.11           C  
ATOM   3377  HD2 ARG B 122       1.375   2.255   6.560  1.00 97.11           H  
ATOM   3378  HD3 ARG B 122       0.105   3.064   7.496  1.00 97.11           H  
ATOM   3379  NE  ARG B 122      -0.146   0.999   7.184  1.00 97.11           N  
ATOM   3380  HE  ARG B 122       0.082   0.416   6.392  1.00 97.11           H  
ATOM   3381  NH1 ARG B 122      -1.748   1.341   8.824  1.00 97.11           N  
ATOM   3382 HH11 ARG B 122      -2.588   0.995   9.266  1.00 97.11           H  
ATOM   3383 HH12 ARG B 122      -1.147   1.907   9.406  1.00 97.11           H  
ATOM   3384  NH2 ARG B 122      -2.013  -0.254   7.321  1.00 97.11           N  
ATOM   3385 HH21 ARG B 122      -2.773  -0.593   7.893  1.00 97.11           H  
ATOM   3386 HH22 ARG B 122      -1.802  -0.840   6.526  1.00 97.11           H  
ATOM   3387  CZ  ARG B 122      -1.285   0.709   7.781  1.00 97.11           C  
ATOM   3388  N   ARG B 123       5.599   4.002  10.048  1.00 96.49           N  
ATOM   3389  H   ARG B 123       5.800   3.018   9.940  1.00 96.49           H  
ATOM   3390  CA  ARG B 123       6.681   4.956   9.802  1.00 96.49           C  
ATOM   3391  HA  ARG B 123       6.672   5.714  10.586  1.00 96.49           H  
ATOM   3392  C   ARG B 123       6.446   5.642   8.461  1.00 96.49           C  
ATOM   3393  CB  ARG B 123       8.026   4.223   9.835  1.00 96.49           C  
ATOM   3394  HB2 ARG B 123       8.124   3.712  10.793  1.00 96.49           H  
ATOM   3395  HB3 ARG B 123       8.055   3.473   9.044  1.00 96.49           H  
ATOM   3396  O   ARG B 123       6.160   4.963   7.478  1.00 96.49           O  
ATOM   3397  CG  ARG B 123       9.208   5.184   9.665  1.00 96.49           C  
ATOM   3398  HG2 ARG B 123       9.094   6.033  10.340  1.00 96.49           H  
ATOM   3399  HG3 ARG B 123       9.234   5.546   8.637  1.00 96.49           H  
ATOM   3400  CD  ARG B 123      10.522   4.462   9.988  1.00 96.49           C  
ATOM   3401  HD2 ARG B 123      10.541   4.237  11.054  1.00 96.49           H  
ATOM   3402  HD3 ARG B 123      10.553   3.515   9.449  1.00 96.49           H  
ATOM   3403  NE  ARG B 123      11.685   5.306   9.644  1.00 96.49           N  
ATOM   3404  HE  ARG B 123      11.847   6.103  10.243  1.00 96.49           H  
ATOM   3405  NH1 ARG B 123      12.187   4.321   7.639  1.00 96.49           N  
ATOM   3406 HH11 ARG B 123      11.517   3.605   7.880  1.00 96.49           H  
ATOM   3407 HH12 ARG B 123      12.044   4.630   6.688  1.00 96.49           H  
ATOM   3408  NH2 ARG B 123      13.053   6.299   8.125  1.00 96.49           N  
ATOM   3409 HH21 ARG B 123      13.042   7.137   8.688  1.00 96.49           H  
ATOM   3410 HH22 ARG B 123      13.009   6.451   7.127  1.00 96.49           H  
ATOM   3411  CZ  ARG B 123      12.315   5.296   8.485  1.00 96.49           C  
ATOM   3412  N   ILE B 124       6.578   6.961   8.439  1.00 96.68           N  
ATOM   3413  H   ILE B 124       6.782   7.434   9.308  1.00 96.68           H  
ATOM   3414  CA  ILE B 124       6.420   7.787   7.247  1.00 96.68           C  
ATOM   3415  HA  ILE B 124       5.844   7.241   6.501  1.00 96.68           H  
ATOM   3416  C   ILE B 124       7.806   8.076   6.683  1.00 96.68           C  
ATOM   3417  CB  ILE B 124       5.670   9.098   7.570  1.00 96.68           C  
ATOM   3418  HB  ILE B 124       6.303   9.690   8.231  1.00 96.68           H  
ATOM   3419  O   ILE B 124       8.642   8.693   7.347  1.00 96.68           O  
ATOM   3420  CG1 ILE B 124       4.322   8.856   8.292  1.00 96.68           C  
ATOM   3421 HG12 ILE B 124       3.574   8.506   7.580  1.00 96.68           H  
ATOM   3422 HG13 ILE B 124       4.429   8.104   9.074  1.00 96.68           H  
ATOM   3423  CG2 ILE B 124       5.448   9.890   6.263  1.00 96.68           C  
ATOM   3424 HG21 ILE B 124       4.862   9.295   5.563  1.00 96.68           H  
ATOM   3425 HG22 ILE B 124       6.403  10.137   5.799  1.00 96.68           H  
ATOM   3426 HG23 ILE B 124       4.924  10.825   6.457  1.00 96.68           H  
ATOM   3427  CD1 ILE B 124       3.814  10.130   8.971  1.00 96.68           C  
ATOM   3428 HD11 ILE B 124       4.551  10.469   9.698  1.00 96.68           H  
ATOM   3429 HD12 ILE B 124       2.886   9.952   9.514  1.00 96.68           H  
ATOM   3430 HD13 ILE B 124       3.622  10.902   8.226  1.00 96.68           H  
ATOM   3431  N   ASP B 125       8.026   7.673   5.440  1.00 96.65           N  
ATOM   3432  H   ASP B 125       7.318   7.123   4.974  1.00 96.65           H  
ATOM   3433  CA  ASP B 125       9.183   8.068   4.656  1.00 96.65           C  
ATOM   3434  HA  ASP B 125       9.834   8.681   5.279  1.00 96.65           H  
ATOM   3435  C   ASP B 125       8.749   8.930   3.475  1.00 96.65           C  
ATOM   3436  CB  ASP B 125       9.969   6.836   4.204  1.00 96.65           C  
ATOM   3437  HB2 ASP B 125       9.284   6.090   3.800  1.00 96.65           H  
ATOM   3438  HB3 ASP B 125      10.661   7.132   3.415  1.00 96.65           H  
ATOM   3439  O   ASP B 125       7.806   8.600   2.759  1.00 96.65           O  
ATOM   3440  CG  ASP B 125      10.783   6.221   5.334  1.00 96.65           C  
ATOM   3441  OD1 ASP B 125      11.667   6.923   5.889  1.00 96.65           O  
ATOM   3442  OD2 ASP B 125      10.607   5.023   5.641  1.00 96.65           O  
ATOM   3443  N   VAL B 126       9.436  10.050   3.264  1.00 95.85           N  
ATOM   3444  H   VAL B 126      10.258  10.223   3.826  1.00 95.85           H  
ATOM   3445  CA  VAL B 126       9.182  10.910   2.105  1.00 95.85           C  
ATOM   3446  HA  VAL B 126       8.126  10.865   1.840  1.00 95.85           H  
ATOM   3447  C   VAL B 126       9.986  10.360   0.938  1.00 95.85           C  
ATOM   3448  CB  VAL B 126       9.536  12.377   2.403  1.00 95.85           C  
ATOM   3449  HB  VAL B 126      10.596  12.450   2.647  1.00 95.85           H  
ATOM   3450  O   VAL B 126      11.211  10.404   0.986  1.00 95.85           O  
ATOM   3451  CG1 VAL B 126       9.241  13.275   1.195  1.00 95.85           C  
ATOM   3452 HG11 VAL B 126       9.471  14.314   1.428  1.00 95.85           H  
ATOM   3453 HG12 VAL B 126       9.851  12.975   0.343  1.00 95.85           H  
ATOM   3454 HG13 VAL B 126       8.192  13.191   0.910  1.00 95.85           H  
ATOM   3455  CG2 VAL B 126       8.749  12.922   3.604  1.00 95.85           C  
ATOM   3456 HG21 VAL B 126       8.990  12.350   4.500  1.00 95.85           H  
ATOM   3457 HG22 VAL B 126       9.013  13.965   3.777  1.00 95.85           H  
ATOM   3458 HG23 VAL B 126       7.679  12.845   3.409  1.00 95.85           H  
ATOM   3459  N   VAL B 127       9.313   9.840  -0.084  1.00 96.55           N  
ATOM   3460  H   VAL B 127       8.304   9.870  -0.078  1.00 96.55           H  
ATOM   3461  CA  VAL B 127       9.974   9.312  -1.286  1.00 96.55           C  
ATOM   3462  HA  VAL B 127      10.909   8.824  -1.014  1.00 96.55           H  
ATOM   3463  C   VAL B 127      10.328  10.464  -2.221  1.00 96.55           C  
ATOM   3464  CB  VAL B 127       9.082   8.269  -1.981  1.00 96.55           C  
ATOM   3465  HB  VAL B 127       8.133   8.733  -2.248  1.00 96.55           H  
ATOM   3466  O   VAL B 127      11.473  10.603  -2.622  1.00 96.55           O  
ATOM   3467  CG1 VAL B 127       9.731   7.736  -3.254  1.00 96.55           C  
ATOM   3468 HG11 VAL B 127       9.133   6.930  -3.678  1.00 96.55           H  
ATOM   3469 HG12 VAL B 127      10.726   7.351  -3.032  1.00 96.55           H  
ATOM   3470 HG13 VAL B 127       9.825   8.520  -4.006  1.00 96.55           H  
ATOM   3471  CG2 VAL B 127       8.779   7.086  -1.053  1.00 96.55           C  
ATOM   3472 HG21 VAL B 127       8.141   6.372  -1.572  1.00 96.55           H  
ATOM   3473 HG22 VAL B 127       8.263   7.426  -0.155  1.00 96.55           H  
ATOM   3474 HG23 VAL B 127       9.712   6.595  -0.776  1.00 96.55           H  
ATOM   3475  N   ASN B 128       9.355  11.334  -2.502  1.00 94.50           N  
ATOM   3476  H   ASN B 128       8.450  11.186  -2.078  1.00 94.50           H  
ATOM   3477  CA  ASN B 128       9.529  12.547  -3.299  1.00 94.50           C  
ATOM   3478  HA  ASN B 128      10.494  12.995  -3.061  1.00 94.50           H  
ATOM   3479  C   ASN B 128       8.442  13.582  -2.945  1.00 94.50           C  
ATOM   3480  CB  ASN B 128       9.560  12.159  -4.795  1.00 94.50           C  
ATOM   3481  HB2 ASN B 128      10.395  11.476  -4.951  1.00 94.50           H  
ATOM   3482  HB3 ASN B 128       9.768  13.038  -5.406  1.00 94.50           H  
ATOM   3483  O   ASN B 128       7.696  13.423  -1.976  1.00 94.50           O  
ATOM   3484  CG  ASN B 128       8.288  11.509  -5.313  1.00 94.50           C  
ATOM   3485  ND2 ASN B 128       8.410  10.450  -6.079  1.00 94.50           N  
ATOM   3486 HD21 ASN B 128       9.325  10.080  -6.292  1.00 94.50           H  
ATOM   3487 HD22 ASN B 128       7.594  10.031  -6.501  1.00 94.50           H  
ATOM   3488  OD1 ASN B 128       7.177  11.947  -5.035  1.00 94.50           O  
ATOM   3489  N   GLU B 129       8.324  14.656  -3.725  1.00 91.86           N  
ATOM   3490  H   GLU B 129       8.983  14.763  -4.483  1.00 91.86           H  
ATOM   3491  CA  GLU B 129       7.368  15.747  -3.473  1.00 91.86           C  
ATOM   3492  HA  GLU B 129       7.576  16.174  -2.492  1.00 91.86           H  
ATOM   3493  C   GLU B 129       5.891  15.326  -3.477  1.00 91.86           C  
ATOM   3494  CB  GLU B 129       7.543  16.842  -4.529  1.00 91.86           C  
ATOM   3495  HB2 GLU B 129       7.329  16.427  -5.515  1.00 91.86           H  
ATOM   3496  HB3 GLU B 129       6.819  17.629  -4.318  1.00 91.86           H  
ATOM   3497  O   GLU B 129       5.055  16.007  -2.868  1.00 91.86           O  
ATOM   3498  CG  GLU B 129       8.948  17.456  -4.525  1.00 91.86           C  
ATOM   3499  HG2 GLU B 129       9.667  16.714  -4.873  1.00 91.86           H  
ATOM   3500  HG3 GLU B 129       9.203  17.726  -3.500  1.00 91.86           H  
ATOM   3501  CD  GLU B 129       9.038  18.706  -5.412  1.00 91.86           C  
ATOM   3502  OE1 GLU B 129       9.987  19.490  -5.188  1.00 91.86           O  
ATOM   3503  OE2 GLU B 129       8.133  18.905  -6.254  1.00 91.86           O  
ATOM   3504  N   LYS B 130       5.560  14.224  -4.159  1.00 96.28           N  
ATOM   3505  H   LYS B 130       6.302  13.705  -4.607  1.00 96.28           H  
ATOM   3506  CA  LYS B 130       4.194  13.717  -4.305  1.00 96.28           C  
ATOM   3507  HA  LYS B 130       3.509  14.377  -3.774  1.00 96.28           H  
ATOM   3508  C   LYS B 130       3.961  12.352  -3.673  1.00 96.28           C  
ATOM   3509  CB  LYS B 130       3.785  13.702  -5.784  1.00 96.28           C  
ATOM   3510  HB2 LYS B 130       4.497  13.110  -6.359  1.00 96.28           H  
ATOM   3511  HB3 LYS B 130       2.813  13.216  -5.865  1.00 96.28           H  
ATOM   3512  O   LYS B 130       2.833  11.882  -3.731  1.00 96.28           O  
ATOM   3513  CG  LYS B 130       3.673  15.108  -6.393  1.00 96.28           C  
ATOM   3514  HG2 LYS B 130       4.666  15.490  -6.632  1.00 96.28           H  
ATOM   3515  HG3 LYS B 130       3.178  15.785  -5.697  1.00 96.28           H  
ATOM   3516  CD  LYS B 130       2.829  14.994  -7.661  1.00 96.28           C  
ATOM   3517  HD2 LYS B 130       3.252  14.204  -8.282  1.00 96.28           H  
ATOM   3518  HD3 LYS B 130       1.821  14.687  -7.382  1.00 96.28           H  
ATOM   3519  CE  LYS B 130       2.711  16.283  -8.470  1.00 96.28           C  
ATOM   3520  HE2 LYS B 130       3.707  16.592  -8.788  1.00 96.28           H  
ATOM   3521  HE3 LYS B 130       2.266  17.062  -7.851  1.00 96.28           H  
ATOM   3522  NZ  LYS B 130       1.853  16.025  -9.650  1.00 96.28           N  
ATOM   3523  HZ1 LYS B 130       2.183  15.207 -10.142  1.00 96.28           H  
ATOM   3524  HZ2 LYS B 130       1.802  16.807 -10.287  1.00 96.28           H  
ATOM   3525  HZ3 LYS B 130       0.901  15.841  -9.368  1.00 96.28           H  
ATOM   3526  N   THR B 131       4.974  11.746  -3.057  1.00 97.35           N  
ATOM   3527  H   THR B 131       5.869  12.213  -3.036  1.00 97.35           H  
ATOM   3528  CA  THR B 131       4.936  10.329  -2.686  1.00 97.35           C  
ATOM   3529  HA  THR B 131       3.905   9.976  -2.704  1.00 97.35           H  
ATOM   3530  C   THR B 131       5.492  10.102  -1.285  1.00 97.35           C  
ATOM   3531  CB  THR B 131       5.709   9.493  -3.715  1.00 97.35           C  
ATOM   3532  HB  THR B 131       6.775   9.703  -3.630  1.00 97.35           H  
ATOM   3533  O   THR B 131       6.607  10.516  -0.961  1.00 97.35           O  
ATOM   3534  CG2 THR B 131       5.472   8.006  -3.541  1.00 97.35           C  
ATOM   3535 HG21 THR B 131       6.100   7.476  -4.257  1.00 97.35           H  
ATOM   3536 HG22 THR B 131       4.423   7.800  -3.759  1.00 97.35           H  
ATOM   3537 HG23 THR B 131       5.730   7.677  -2.535  1.00 97.35           H  
ATOM   3538  OG1 THR B 131       5.288   9.816  -5.020  1.00 97.35           O  
ATOM   3539  HG1 THR B 131       5.786  10.599  -5.268  1.00 97.35           H  
ATOM   3540  N   LEU B 132       4.714   9.410  -0.458  1.00 97.54           N  
ATOM   3541  H   LEU B 132       3.825   9.089  -0.815  1.00 97.54           H  
ATOM   3542  CA  LEU B 132       5.088   8.936   0.868  1.00 97.54           C  
ATOM   3543  HA  LEU B 132       6.104   9.253   1.102  1.00 97.54           H  
ATOM   3544  C   LEU B 132       5.041   7.412   0.894  1.00 97.54           C  
ATOM   3545  CB  LEU B 132       4.126   9.488   1.932  1.00 97.54           C  
ATOM   3546  HB2 LEU B 132       4.424   9.094   2.904  1.00 97.54           H  
ATOM   3547  HB3 LEU B 132       3.127   9.108   1.717  1.00 97.54           H  
ATOM   3548  O   LEU B 132       4.080   6.811   0.422  1.00 97.54           O  
ATOM   3549  CG  LEU B 132       4.044  11.014   2.019  1.00 97.54           C  
ATOM   3550  HG  LEU B 132       3.725  11.428   1.062  1.00 97.54           H  
ATOM   3551  CD1 LEU B 132       3.028  11.423   3.089  1.00 97.54           C  
ATOM   3552 HD11 LEU B 132       3.319  11.020   4.060  1.00 97.54           H  
ATOM   3553 HD12 LEU B 132       2.046  11.039   2.814  1.00 97.54           H  
ATOM   3554 HD13 LEU B 132       2.965  12.510   3.144  1.00 97.54           H  
ATOM   3555  CD2 LEU B 132       5.405  11.595   2.376  1.00 97.54           C  
ATOM   3556 HD21 LEU B 132       5.273  12.626   2.703  1.00 97.54           H  
ATOM   3557 HD22 LEU B 132       5.865  11.016   3.177  1.00 97.54           H  
ATOM   3558 HD23 LEU B 132       6.042  11.580   1.492  1.00 97.54           H  
ATOM   3559  N   LEU B 133       6.029   6.790   1.522  1.00 98.10           N  
ATOM   3560  H   LEU B 133       6.767   7.352   1.922  1.00 98.10           H  
ATOM   3561  CA  LEU B 133       5.983   5.380   1.879  1.00 98.10           C  
ATOM   3562  HA  LEU B 133       5.248   4.868   1.257  1.00 98.10           H  
ATOM   3563  C   LEU B 133       5.557   5.262   3.341  1.00 98.10           C  
ATOM   3564  CB  LEU B 133       7.354   4.752   1.613  1.00 98.10           C  
ATOM   3565  HB2 LEU B 133       7.638   4.924   0.575  1.00 98.10           H  
ATOM   3566  HB3 LEU B 133       8.087   5.257   2.242  1.00 98.10           H  
ATOM   3567  O   LEU B 133       6.192   5.827   4.231  1.00 98.10           O  
ATOM   3568  CG  LEU B 133       7.391   3.241   1.900  1.00 98.10           C  
ATOM   3569  HG  LEU B 133       6.876   3.013   2.833  1.00 98.10           H  
ATOM   3570  CD1 LEU B 133       6.745   2.452   0.762  1.00 98.10           C  
ATOM   3571 HD11 LEU B 133       5.684   2.692   0.687  1.00 98.10           H  
ATOM   3572 HD12 LEU B 133       6.845   1.383   0.948  1.00 98.10           H  
ATOM   3573 HD13 LEU B 133       7.231   2.686  -0.185  1.00 98.10           H  
ATOM   3574  CD2 LEU B 133       8.841   2.803   2.048  1.00 98.10           C  
ATOM   3575 HD21 LEU B 133       9.285   3.290   2.916  1.00 98.10           H  
ATOM   3576 HD22 LEU B 133       9.376   3.102   1.146  1.00 98.10           H  
ATOM   3577 HD23 LEU B 133       8.893   1.722   2.176  1.00 98.10           H  
ATOM   3578  N   LEU B 134       4.497   4.502   3.594  1.00 97.81           N  
ATOM   3579  H   LEU B 134       4.009   4.077   2.818  1.00 97.81           H  
ATOM   3580  CA  LEU B 134       4.075   4.143   4.940  1.00 97.81           C  
ATOM   3581  HA  LEU B 134       4.558   4.793   5.670  1.00 97.81           H  
ATOM   3582  C   LEU B 134       4.498   2.706   5.222  1.00 97.81           C  
ATOM   3583  CB  LEU B 134       2.558   4.315   5.076  1.00 97.81           C  
ATOM   3584  HB2 LEU B 134       2.056   3.595   4.430  1.00 97.81           H  
ATOM   3585  HB3 LEU B 134       2.306   4.086   6.111  1.00 97.81           H  
ATOM   3586  O   LEU B 134       4.054   1.809   4.518  1.00 97.81           O  
ATOM   3587  CG  LEU B 134       2.000   5.711   4.772  1.00 97.81           C  
ATOM   3588  HG  LEU B 134       2.101   5.936   3.710  1.00 97.81           H  
ATOM   3589  CD1 LEU B 134       0.518   5.704   5.152  1.00 97.81           C  
ATOM   3590 HD11 LEU B 134       0.115   6.713   5.063  1.00 97.81           H  
ATOM   3591 HD12 LEU B 134       0.390   5.376   6.183  1.00 97.81           H  
ATOM   3592 HD13 LEU B 134      -0.027   5.038   4.483  1.00 97.81           H  
ATOM   3593  CD2 LEU B 134       2.695   6.802   5.585  1.00 97.81           C  
ATOM   3594 HD21 LEU B 134       2.207   7.761   5.409  1.00 97.81           H  
ATOM   3595 HD22 LEU B 134       2.653   6.558   6.647  1.00 97.81           H  
ATOM   3596 HD23 LEU B 134       3.735   6.890   5.271  1.00 97.81           H  
ATOM   3597  N   THR B 135       5.324   2.479   6.245  1.00 96.34           N  
ATOM   3598  H   THR B 135       5.660   3.276   6.767  1.00 96.34           H  
ATOM   3599  CA  THR B 135       5.808   1.135   6.613  1.00 96.34           C  
ATOM   3600  HA  THR B 135       5.363   0.402   5.940  1.00 96.34           H  
ATOM   3601  C   THR B 135       5.403   0.781   8.040  1.00 96.34           C  
ATOM   3602  CB  THR B 135       7.329   1.014   6.446  1.00 96.34           C  
ATOM   3603  HB  THR B 135       7.829   1.651   7.176  1.00 96.34           H  
ATOM   3604  O   THR B 135       5.793   1.465   8.983  1.00 96.34           O  
ATOM   3605  CG2 THR B 135       7.822  -0.425   6.609  1.00 96.34           C  
ATOM   3606 HG21 THR B 135       7.284  -1.081   5.925  1.00 96.34           H  
ATOM   3607 HG22 THR B 135       7.664  -0.760   7.634  1.00 96.34           H  
ATOM   3608 HG23 THR B 135       8.887  -0.471   6.382  1.00 96.34           H  
ATOM   3609  OG1 THR B 135       7.722   1.415   5.155  1.00 96.34           O  
ATOM   3610  HG1 THR B 135       7.456   2.330   5.037  1.00 96.34           H  
ATOM   3611  N   SER B 136       4.625  -0.280   8.226  1.00 94.53           N  
ATOM   3612  H   SER B 136       4.402  -0.862   7.432  1.00 94.53           H  
ATOM   3613  CA  SER B 136       4.225  -0.787   9.540  1.00 94.53           C  
ATOM   3614  HA  SER B 136       3.931   0.055  10.167  1.00 94.53           H  
ATOM   3615  C   SER B 136       5.371  -1.518  10.250  1.00 94.53           C  
ATOM   3616  CB  SER B 136       3.010  -1.707   9.398  1.00 94.53           C  
ATOM   3617  HB2 SER B 136       2.715  -2.087  10.376  1.00 94.53           H  
ATOM   3618  HB3 SER B 136       2.173  -1.161   8.962  1.00 94.53           H  
ATOM   3619  O   SER B 136       6.395  -1.869   9.660  1.00 94.53           O  
ATOM   3620  OG  SER B 136       3.369  -2.771   8.557  1.00 94.53           O  
ATOM   3621  HG  SER B 136       2.864  -3.554   8.788  1.00 94.53           H  
ATOM   3622  N   LEU B 137       5.183  -1.795  11.544  1.00 90.16           N  
ATOM   3623  H   LEU B 137       4.349  -1.439  11.987  1.00 90.16           H  
ATOM   3624  CA  LEU B 137       6.172  -2.499  12.372  1.00 90.16           C  
ATOM   3625  HA  LEU B 137       7.115  -1.955  12.332  1.00 90.16           H  
ATOM   3626  C   LEU B 137       6.488  -3.925  11.890  1.00 90.16           C  
ATOM   3627  CB  LEU B 137       5.668  -2.546  13.825  1.00 90.16           C  
ATOM   3628  HB2 LEU B 137       6.346  -3.173  14.404  1.00 90.16           H  
ATOM   3629  HB3 LEU B 137       4.688  -3.023  13.837  1.00 90.16           H  
ATOM   3630  O   LEU B 137       7.571  -4.430  12.165  1.00 90.16           O  
ATOM   3631  CG  LEU B 137       5.568  -1.178  14.523  1.00 90.16           C  
ATOM   3632  HG  LEU B 137       4.906  -0.524  13.956  1.00 90.16           H  
ATOM   3633  CD1 LEU B 137       4.975  -1.372  15.918  1.00 90.16           C  
ATOM   3634 HD11 LEU B 137       4.874  -0.404  16.410  1.00 90.16           H  
ATOM   3635 HD12 LEU B 137       5.622  -2.012  16.518  1.00 90.16           H  
ATOM   3636 HD13 LEU B 137       3.987  -1.824  15.841  1.00 90.16           H  
ATOM   3637  CD2 LEU B 137       6.933  -0.501  14.669  1.00 90.16           C  
ATOM   3638 HD21 LEU B 137       7.625  -1.156  15.197  1.00 90.16           H  
ATOM   3639 HD22 LEU B 137       7.342  -0.255  13.689  1.00 90.16           H  
ATOM   3640 HD23 LEU B 137       6.823   0.429  15.228  1.00 90.16           H  
ATOM   3641  N   ASN B 138       5.571  -4.572  11.163  1.00 88.27           N  
ATOM   3642  H   ASN B 138       4.728  -4.076  10.913  1.00 88.27           H  
ATOM   3643  CA  ASN B 138       5.790  -5.891  10.560  1.00 88.27           C  
ATOM   3644  HA  ASN B 138       6.579  -6.391  11.122  1.00 88.27           H  
ATOM   3645  C   ASN B 138       6.320  -5.812   9.115  1.00 88.27           C  
ATOM   3646  CB  ASN B 138       4.520  -6.753  10.710  1.00 88.27           C  
ATOM   3647  HB2 ASN B 138       4.213  -6.762  11.756  1.00 88.27           H  
ATOM   3648  HB3 ASN B 138       4.756  -7.776  10.418  1.00 88.27           H  
ATOM   3649  O   ASN B 138       6.267  -6.808   8.395  1.00 88.27           O  
ATOM   3650  CG  ASN B 138       3.350  -6.286   9.862  1.00 88.27           C  
ATOM   3651  ND2 ASN B 138       2.213  -6.931   9.946  1.00 88.27           N  
ATOM   3652 HD21 ASN B 138       1.466  -6.546   9.386  1.00 88.27           H  
ATOM   3653 HD22 ASN B 138       2.102  -7.714  10.574  1.00 88.27           H  
ATOM   3654  OD1 ASN B 138       3.411  -5.323   9.126  1.00 88.27           O  
ATOM   3655  N   HIS B 139       6.821  -4.642   8.700  1.00 88.57           N  
ATOM   3656  H   HIS B 139       6.796  -3.864   9.344  1.00 88.57           H  
ATOM   3657  CA  HIS B 139       7.369  -4.357   7.370  1.00 88.57           C  
ATOM   3658  HA  HIS B 139       7.707  -3.321   7.402  1.00 88.57           H  
ATOM   3659  C   HIS B 139       6.359  -4.401   6.215  1.00 88.57           C  
ATOM   3660  CB  HIS B 139       8.610  -5.218   7.112  1.00 88.57           C  
ATOM   3661  HB2 HIS B 139       8.316  -6.259   6.981  1.00 88.57           H  
ATOM   3662  HB3 HIS B 139       9.073  -4.887   6.183  1.00 88.57           H  
ATOM   3663  O   HIS B 139       6.748  -4.319   5.044  1.00 88.57           O  
ATOM   3664  CG  HIS B 139       9.627  -5.137   8.215  1.00 88.57           C  
ATOM   3665  CD2 HIS B 139       9.883  -6.094   9.155  1.00 88.57           C  
ATOM   3666  HD2 HIS B 139       9.385  -7.050   9.232  1.00 88.57           H  
ATOM   3667  ND1 HIS B 139      10.432  -4.062   8.496  1.00 88.57           N  
ATOM   3668  HD1 HIS B 139      10.440  -3.187   7.991  1.00 88.57           H  
ATOM   3669  CE1 HIS B 139      11.168  -4.369   9.576  1.00 88.57           C  
ATOM   3670  HE1 HIS B 139      11.885  -3.713  10.046  1.00 88.57           H  
ATOM   3671  NE2 HIS B 139      10.896  -5.616   9.993  1.00 88.57           N  
ATOM   3672  N   GLY B 140       5.066  -4.464   6.547  1.00 92.52           N  
ATOM   3673  H   GLY B 140       4.829  -4.516   7.527  1.00 92.52           H  
ATOM   3674  CA  GLY B 140       3.990  -4.098   5.641  1.00 92.52           C  
ATOM   3675  HA2 GLY B 140       3.930  -4.830   4.835  1.00 92.52           H  
ATOM   3676  HA3 GLY B 140       3.042  -4.111   6.179  1.00 92.52           H  
ATOM   3677  C   GLY B 140       4.216  -2.683   5.119  1.00 92.52           C  
ATOM   3678  O   GLY B 140       4.531  -1.800   5.910  1.00 92.52           O  
ATOM   3679  N   SER B 141       4.083  -2.433   3.821  1.00 96.51           N  
ATOM   3680  H   SER B 141       3.814  -3.159   3.173  1.00 96.51           H  
ATOM   3681  CA  SER B 141       4.158  -1.069   3.308  1.00 96.51           C  
ATOM   3682  HA  SER B 141       3.951  -0.406   4.148  1.00 96.51           H  
ATOM   3683  C   SER B 141       3.072  -0.765   2.295  1.00 96.51           C  
ATOM   3684  CB  SER B 141       5.554  -0.712   2.791  1.00 96.51           C  
ATOM   3685  HB2 SER B 141       5.585   0.354   2.569  1.00 96.51           H  
ATOM   3686  HB3 SER B 141       6.295  -0.923   3.562  1.00 96.51           H  
ATOM   3687  O   SER B 141       2.450  -1.665   1.734  1.00 96.51           O  
ATOM   3688  OG  SER B 141       5.861  -1.438   1.622  1.00 96.51           O  
ATOM   3689  HG  SER B 141       6.491  -2.122   1.859  1.00 96.51           H  
ATOM   3690  N   SER B 142       2.813   0.524   2.131  1.00 97.46           N  
ATOM   3691  H   SER B 142       3.313   1.184   2.708  1.00 97.46           H  
ATOM   3692  CA  SER B 142       1.906   1.071   1.132  1.00 97.46           C  
ATOM   3693  HA  SER B 142       1.929   0.444   0.240  1.00 97.46           H  
ATOM   3694  C   SER B 142       2.360   2.473   0.762  1.00 97.46           C  
ATOM   3695  CB  SER B 142       0.469   1.125   1.665  1.00 97.46           C  
ATOM   3696  HB2 SER B 142       0.134   0.118   1.915  1.00 97.46           H  
ATOM   3697  HB3 SER B 142      -0.185   1.528   0.892  1.00 97.46           H  
ATOM   3698  O   SER B 142       2.812   3.224   1.635  1.00 97.46           O  
ATOM   3699  OG  SER B 142       0.401   1.949   2.820  1.00 97.46           O  
ATOM   3700  HG  SER B 142       0.985   2.695   2.662  1.00 97.46           H  
ATOM   3701  N   VAL B 143       2.172   2.860  -0.491  1.00 98.10           N  
ATOM   3702  H   VAL B 143       1.821   2.196  -1.167  1.00 98.10           H  
ATOM   3703  CA  VAL B 143       2.436   4.228  -0.933  1.00 98.10           C  
ATOM   3704  HA  VAL B 143       3.215   4.658  -0.303  1.00 98.10           H  
ATOM   3705  C   VAL B 143       1.190   5.083  -0.784  1.00 98.10           C  
ATOM   3706  CB  VAL B 143       2.968   4.246  -2.367  1.00 98.10           C  
ATOM   3707  HB  VAL B 143       2.306   3.668  -3.013  1.00 98.10           H  
ATOM   3708  O   VAL B 143       0.094   4.673  -1.165  1.00 98.10           O  
ATOM   3709  CG1 VAL B 143       3.117   5.656  -2.933  1.00 98.10           C  
ATOM   3710 HG11 VAL B 143       3.702   6.265  -2.244  1.00 98.10           H  
ATOM   3711 HG12 VAL B 143       3.611   5.609  -3.903  1.00 98.10           H  
ATOM   3712 HG13 VAL B 143       2.137   6.113  -3.073  1.00 98.10           H  
ATOM   3713  CG2 VAL B 143       4.360   3.631  -2.380  1.00 98.10           C  
ATOM   3714 HG21 VAL B 143       5.078   4.282  -1.880  1.00 98.10           H  
ATOM   3715 HG22 VAL B 143       4.642   3.493  -3.424  1.00 98.10           H  
ATOM   3716 HG23 VAL B 143       4.344   2.663  -1.880  1.00 98.10           H  
ATOM   3717  N   LEU B 144       1.379   6.288  -0.254  1.00 98.08           N  
ATOM   3718  H   LEU B 144       2.324   6.531   0.005  1.00 98.08           H  
ATOM   3719  CA  LEU B 144       0.451   7.392  -0.439  1.00 98.08           C  
ATOM   3720  HA  LEU B 144      -0.501   7.008  -0.804  1.00 98.08           H  
ATOM   3721  C   LEU B 144       1.013   8.336  -1.493  1.00 98.08           C  
ATOM   3722  CB  LEU B 144       0.207   8.150   0.870  1.00 98.08           C  
ATOM   3723  HB2 LEU B 144       1.162   8.510   1.254  1.00 98.08           H  
ATOM   3724  HB3 LEU B 144      -0.393   9.027   0.626  1.00 98.08           H  
ATOM   3725  O   LEU B 144       2.166   8.753  -1.400  1.00 98.08           O  
ATOM   3726  CG  LEU B 144      -0.500   7.377   1.989  1.00 98.08           C  
ATOM   3727  HG  LEU B 144       0.164   6.604   2.374  1.00 98.08           H  
ATOM   3728  CD1 LEU B 144      -0.833   8.355   3.119  1.00 98.08           C  
ATOM   3729 HD11 LEU B 144       0.090   8.759   3.535  1.00 98.08           H  
ATOM   3730 HD12 LEU B 144      -1.438   9.175   2.733  1.00 98.08           H  
ATOM   3731 HD13 LEU B 144      -1.397   7.850   3.903  1.00 98.08           H  
ATOM   3732  CD2 LEU B 144      -1.795   6.719   1.525  1.00 98.08           C  
ATOM   3733 HD21 LEU B 144      -2.347   6.318   2.375  1.00 98.08           H  
ATOM   3734 HD22 LEU B 144      -1.530   5.888   0.872  1.00 98.08           H  
ATOM   3735 HD23 LEU B 144      -2.414   7.433   0.980  1.00 98.08           H  
ATOM   3736  N   PHE B 145       0.189   8.721  -2.454  1.00 98.12           N  
ATOM   3737  H   PHE B 145      -0.743   8.332  -2.489  1.00 98.12           H  
ATOM   3738  CA  PHE B 145       0.550   9.706  -3.461  1.00 98.12           C  
ATOM   3739  HA  PHE B 145       1.478  10.182  -3.147  1.00 98.12           H  
ATOM   3740  C   PHE B 145      -0.498  10.807  -3.560  1.00 98.12           C  
ATOM   3741  CB  PHE B 145       0.825   9.020  -4.800  1.00 98.12           C  
ATOM   3742  HB2 PHE B 145       1.083   9.774  -5.542  1.00 98.12           H  
ATOM   3743  HB3 PHE B 145       1.694   8.373  -4.679  1.00 98.12           H  
ATOM   3744  O   PHE B 145      -1.625  10.659  -3.094  1.00 98.12           O  
ATOM   3745  CG  PHE B 145      -0.331   8.193  -5.317  1.00 98.12           C  
ATOM   3746  CD1 PHE B 145      -0.389   6.815  -5.034  1.00 98.12           C  
ATOM   3747  HD1 PHE B 145       0.392   6.341  -4.458  1.00 98.12           H  
ATOM   3748  CD2 PHE B 145      -1.340   8.790  -6.094  1.00 98.12           C  
ATOM   3749  HD2 PHE B 145      -1.301   9.841  -6.340  1.00 98.12           H  
ATOM   3750  CE1 PHE B 145      -1.431   6.031  -5.553  1.00 98.12           C  
ATOM   3751  HE1 PHE B 145      -1.434   4.962  -5.405  1.00 98.12           H  
ATOM   3752  CE2 PHE B 145      -2.394   8.007  -6.593  1.00 98.12           C  
ATOM   3753  HE2 PHE B 145      -3.158   8.464  -7.203  1.00 98.12           H  
ATOM   3754  CZ  PHE B 145      -2.437   6.628  -6.329  1.00 98.12           C  
ATOM   3755  HZ  PHE B 145      -3.223   6.022  -6.755  1.00 98.12           H  
ATOM   3756  N   LYS B 146      -0.120  11.940  -4.137  1.00 96.24           N  
ATOM   3757  H   LYS B 146       0.830  11.994  -4.477  1.00 96.24           H  
ATOM   3758  CA  LYS B 146      -1.042  13.023  -4.485  1.00 96.24           C  
ATOM   3759  HA  LYS B 146      -2.066  12.686  -4.324  1.00 96.24           H  
ATOM   3760  C   LYS B 146      -0.923  13.346  -5.970  1.00 96.24           C  
ATOM   3761  CB  LYS B 146      -0.801  14.238  -3.582  1.00 96.24           C  
ATOM   3762  HB2 LYS B 146      -0.909  13.934  -2.541  1.00 96.24           H  
ATOM   3763  HB3 LYS B 146      -1.563  14.987  -3.798  1.00 96.24           H  
ATOM   3764  O   LYS B 146       0.129  13.090  -6.562  1.00 96.24           O  
ATOM   3765  CG  LYS B 146       0.589  14.848  -3.804  1.00 96.24           C  
ATOM   3766  HG2 LYS B 146       0.706  15.137  -4.849  1.00 96.24           H  
ATOM   3767  HG3 LYS B 146       1.354  14.120  -3.535  1.00 96.24           H  
ATOM   3768  CD  LYS B 146       0.751  16.082  -2.936  1.00 96.24           C  
ATOM   3769  HD2 LYS B 146      -0.081  16.754  -3.149  1.00 96.24           H  
ATOM   3770  HD3 LYS B 146       0.738  15.777  -1.890  1.00 96.24           H  
ATOM   3771  CE  LYS B 146       2.056  16.794  -3.269  1.00 96.24           C  
ATOM   3772  HE2 LYS B 146       2.884  16.100  -3.125  1.00 96.24           H  
ATOM   3773  HE3 LYS B 146       2.031  17.085  -4.319  1.00 96.24           H  
ATOM   3774  NZ  LYS B 146       2.227  17.977  -2.406  1.00 96.24           N  
ATOM   3775  HZ1 LYS B 146       3.052  18.486  -2.689  1.00 96.24           H  
ATOM   3776  HZ2 LYS B 146       1.399  18.553  -2.466  1.00 96.24           H  
ATOM   3777  HZ3 LYS B 146       2.324  17.666  -1.450  1.00 96.24           H  
ATOM   3778  N   ASN B 147      -1.968  13.942  -6.532  1.00 86.98           N  
ATOM   3779  H   ASN B 147      -2.763  14.169  -5.953  1.00 86.98           H  
ATOM   3780  CA  ASN B 147      -2.008  14.372  -7.933  1.00 86.98           C  
ATOM   3781  HA  ASN B 147      -1.273  13.799  -8.499  1.00 86.98           H  
ATOM   3782  C   ASN B 147      -1.573  15.829  -8.086  1.00 86.98           C  
ATOM   3783  CB  ASN B 147      -3.389  14.035  -8.530  1.00 86.98           C  
ATOM   3784  HB2 ASN B 147      -4.166  14.535  -7.953  1.00 86.98           H  
ATOM   3785  HB3 ASN B 147      -3.429  14.398  -9.558  1.00 86.98           H  
ATOM   3786  O   ASN B 147      -1.942  16.653  -7.220  1.00 86.98           O  
ATOM   3787  CG  ASN B 147      -3.663  12.539  -8.563  1.00 86.98           C  
ATOM   3788  ND2 ASN B 147      -4.905  12.156  -8.708  1.00 86.98           N  
ATOM   3789 HD21 ASN B 147      -5.043  11.200  -8.411  1.00 86.98           H  
ATOM   3790 HD22 ASN B 147      -5.656  12.829  -8.758  1.00 86.98           H  
ATOM   3791  OD1 ASN B 147      -2.783  11.707  -8.424  1.00 86.98           O  
ATOM   3792  OXT ASN B 147      -0.788  16.080  -9.029  1.00 86.98           O  
TER    3793      ASN B 147                                                       
END   
