# Supplementary material for: Vibrio cholerae’s ToxRS bile sensing system
Source: eLife. 2023 Sep 28;12:e88721. doi: 10.7554/eLife.88721 (PMC10624426; doi:10.7554/eLife.88721)
Supplement: Figure 10—source data 1. [file elife-88721-fig10-data1.zip › Vibrio_structures/fischeri_00.pdb]

ATOM      1  N   PRO A   1      16.787 -17.915  -3.029  1.00 39.28           N  
ATOM      2  H2  PRO A   1      15.790 -17.966  -2.877  1.00 39.28           H  
ATOM      3  H3  PRO A   1      17.288 -18.173  -2.191  1.00 39.28           H  
ATOM      4  CA  PRO A   1      17.138 -16.535  -3.443  1.00 39.28           C  
ATOM      5  HA  PRO A   1      17.702 -16.044  -2.649  1.00 39.28           H  
ATOM      6  C   PRO A   1      15.861 -15.735  -3.687  1.00 39.28           C  
ATOM      7  CB  PRO A   1      18.004 -16.619  -4.714  1.00 39.28           C  
ATOM      8  HB2 PRO A   1      18.882 -15.976  -4.649  1.00 39.28           H  
ATOM      9  HB3 PRO A   1      17.422 -16.332  -5.590  1.00 39.28           H  
ATOM     10  O   PRO A   1      14.841 -16.349  -3.996  1.00 39.28           O  
ATOM     11  CG  PRO A   1      18.388 -18.097  -4.816  1.00 39.28           C  
ATOM     12  HG2 PRO A   1      18.522 -18.407  -5.852  1.00 39.28           H  
ATOM     13  HG3 PRO A   1      19.290 -18.298  -4.237  1.00 39.28           H  
ATOM     14  CD  PRO A   1      17.177 -18.763  -4.172  1.00 39.28           C  
ATOM     15  HD2 PRO A   1      16.365 -18.773  -4.900  1.00 39.28           H  
ATOM     16  HD3 PRO A   1      17.401 -19.785  -3.869  1.00 39.28           H  
ATOM     17  N   LYS A   2      15.916 -14.407  -3.559  1.00 57.33           N  
ATOM     18  H   LYS A   2      16.793 -13.963  -3.327  1.00 57.33           H  
ATOM     19  CA  LYS A   2      14.861 -13.539  -4.090  1.00 57.33           C  
ATOM     20  HA  LYS A   2      13.893 -13.924  -3.769  1.00 57.33           H  
ATOM     21  C   LYS A   2      14.890 -13.577  -5.625  1.00 57.33           C  
ATOM     22  CB  LYS A   2      15.052 -12.131  -3.511  1.00 57.33           C  
ATOM     23  HB2 LYS A   2      15.266 -12.227  -2.447  1.00 57.33           H  
ATOM     24  HB3 LYS A   2      15.897 -11.638  -3.991  1.00 57.33           H  
ATOM     25  O   LYS A   2      15.890 -14.007  -6.198  1.00 57.33           O  
ATOM     26  CG  LYS A   2      13.793 -11.274  -3.675  1.00 57.33           C  
ATOM     27  HG2 LYS A   2      13.681 -10.960  -4.713  1.00 57.33           H  
ATOM     28  HG3 LYS A   2      12.922 -11.858  -3.379  1.00 57.33           H  
ATOM     29  CD  LYS A   2      13.884 -10.044  -2.777  1.00 57.33           C  
ATOM     30  HD2 LYS A   2      14.118 -10.363  -1.761  1.00 57.33           H  
ATOM     31  HD3 LYS A   2      14.671  -9.376  -3.129  1.00 57.33           H  
ATOM     32  CE  LYS A   2      12.539  -9.330  -2.765  1.00 57.33           C  
ATOM     33  HE2 LYS A   2      12.343  -8.843  -3.720  1.00 57.33           H  
ATOM     34  HE3 LYS A   2      11.760 -10.070  -2.583  1.00 57.33           H  
ATOM     35  NZ  LYS A   2      12.516  -8.368  -1.661  1.00 57.33           N  
ATOM     36  HZ1 LYS A   2      11.563  -8.172  -1.391  1.00 57.33           H  
ATOM     37  HZ2 LYS A   2      12.819  -8.865  -0.836  1.00 57.33           H  
ATOM     38  HZ3 LYS A   2      13.091  -7.549  -1.797  1.00 57.33           H  
ATOM     39  N   SER A   3      13.807 -13.174  -6.284  1.00 66.27           N  
ATOM     40  H   SER A   3      13.029 -12.781  -5.774  1.00 66.27           H  
ATOM     41  CA  SER A   3      13.795 -13.028  -7.741  1.00 66.27           C  
ATOM     42  HA  SER A   3      14.124 -13.967  -8.185  1.00 66.27           H  
ATOM     43  C   SER A   3      14.772 -11.937  -8.195  1.00 66.27           C  
ATOM     44  CB  SER A   3      12.368 -12.746  -8.235  1.00 66.27           C  
ATOM     45  HB2 SER A   3      11.754 -13.627  -8.049  1.00 66.27           H  
ATOM     46  HB3 SER A   3      12.381 -12.550  -9.307  1.00 66.27           H  
ATOM     47  O   SER A   3      14.950 -10.928  -7.509  1.00 66.27           O  
ATOM     48  OG  SER A   3      11.795 -11.643  -7.556  1.00 66.27           O  
ATOM     49  HG  SER A   3      10.841 -11.663  -7.667  1.00 66.27           H  
ATOM     50  N   ASP A   4      15.342 -12.098  -9.394  1.00 79.07           N  
ATOM     51  H   ASP A   4      15.244 -12.988  -9.860  1.00 79.07           H  
ATOM     52  CA  ASP A   4      16.281 -11.143 -10.016  1.00 79.07           C  
ATOM     53  HA  ASP A   4      17.096 -10.965  -9.314  1.00 79.07           H  
ATOM     54  C   ASP A   4      15.646  -9.769 -10.338  1.00 79.07           C  
ATOM     55  CB  ASP A   4      16.887 -11.762 -11.290  1.00 79.07           C  
ATOM     56  HB2 ASP A   4      17.654 -11.094 -11.680  1.00 79.07           H  
ATOM     57  HB3 ASP A   4      16.102 -11.844 -12.042  1.00 79.07           H  
ATOM     58  O   ASP A   4      16.276  -8.901 -10.935  1.00 79.07           O  
ATOM     59  CG  ASP A   4      17.518 -13.140 -11.067  1.00 79.07           C  
ATOM     60  OD1 ASP A   4      18.314 -13.280 -10.114  1.00 79.07           O  
ATOM     61  OD2 ASP A   4      17.159 -14.059 -11.837  1.00 79.07           O  
ATOM     62  N   ALA A   5      14.388  -9.557  -9.942  1.00 86.64           N  
ATOM     63  H   ALA A   5      13.953 -10.294  -9.406  1.00 86.64           H  
ATOM     64  CA  ALA A   5      13.689  -8.281  -9.988  1.00 86.64           C  
ATOM     65  HA  ALA A   5      13.941  -7.786 -10.925  1.00 86.64           H  
ATOM     66  C   ALA A   5      14.081  -7.326  -8.841  1.00 86.64           C  
ATOM     67  CB  ALA A   5      12.184  -8.570  -9.983  1.00 86.64           C  
ATOM     68  HB1 ALA A   5      11.635  -7.631 -10.052  1.00 86.64           H  
ATOM     69  HB2 ALA A   5      11.918  -9.199 -10.833  1.00 86.64           H  
ATOM     70  HB3 ALA A   5      11.900  -9.071  -9.058  1.00 86.64           H  
ATOM     71  O   ALA A   5      13.629  -6.182  -8.843  1.00 86.64           O  
ATOM     72  N   PHE A   6      14.909  -7.752  -7.876  1.00 93.27           N  
ATOM     73  H   PHE A   6      15.260  -8.697  -7.927  1.00 93.27           H  
ATOM     74  CA  PHE A   6      15.239  -6.975  -6.675  1.00 93.27           C  
ATOM     75  HA  PHE A   6      14.959  -5.935  -6.842  1.00 93.27           H  
ATOM     76  C   PHE A   6      16.730  -6.989  -6.310  1.00 93.27           C  
ATOM     77  CB  PHE A   6      14.414  -7.509  -5.501  1.00 93.27           C  
ATOM     78  HB2 PHE A   6      14.668  -8.558  -5.351  1.00 93.27           H  
ATOM     79  HB3 PHE A   6      14.696  -6.968  -4.597  1.00 93.27           H  
ATOM     80  O   PHE A   6      17.426  -7.977  -6.522  1.00 93.27           O  
ATOM     81  CG  PHE A   6      12.917  -7.377  -5.685  1.00 93.27           C  
ATOM     82  CD1 PHE A   6      12.298  -6.129  -5.501  1.00 93.27           C  
ATOM     83  HD1 PHE A   6      12.892  -5.265  -5.242  1.00 93.27           H  
ATOM     84  CD2 PHE A   6      12.145  -8.495  -6.057  1.00 93.27           C  
ATOM     85  HD2 PHE A   6      12.621  -9.446  -6.243  1.00 93.27           H  
ATOM     86  CE1 PHE A   6      10.913  -5.998  -5.682  1.00 93.27           C  
ATOM     87  HE1 PHE A   6      10.440  -5.033  -5.577  1.00 93.27           H  
ATOM     88  CE2 PHE A   6      10.751  -8.374  -6.189  1.00 93.27           C  
ATOM     89  HE2 PHE A   6      10.155  -9.232  -6.461  1.00 93.27           H  
ATOM     90  CZ  PHE A   6      10.136  -7.125  -5.995  1.00 93.27           C  
ATOM     91  HZ  PHE A   6       9.065  -7.027  -6.100  1.00 93.27           H  
ATOM     92  N   VAL A   7      17.202  -5.904  -5.686  1.00 94.68           N  
ATOM     93  H   VAL A   7      16.567  -5.131  -5.549  1.00 94.68           H  
ATOM     94  CA  VAL A   7      18.585  -5.734  -5.200  1.00 94.68           C  
ATOM     95  HA  VAL A   7      19.115  -6.684  -5.279  1.00 94.68           H  
ATOM     96  C   VAL A   7      18.568  -5.311  -3.730  1.00 94.68           C  
ATOM     97  CB  VAL A   7      19.344  -4.688  -6.046  1.00 94.68           C  
ATOM     98  HB  VAL A   7      18.896  -3.707  -5.889  1.00 94.68           H  
ATOM     99  O   VAL A   7      17.847  -4.377  -3.381  1.00 94.68           O  
ATOM    100  CG1 VAL A   7      20.825  -4.610  -5.657  1.00 94.68           C  
ATOM    101 HG11 VAL A   7      20.927  -4.285  -4.622  1.00 94.68           H  
ATOM    102 HG12 VAL A   7      21.299  -5.584  -5.776  1.00 94.68           H  
ATOM    103 HG13 VAL A   7      21.338  -3.882  -6.286  1.00 94.68           H  
ATOM    104  CG2 VAL A   7      19.280  -5.002  -7.547  1.00 94.68           C  
ATOM    105 HG21 VAL A   7      18.250  -4.915  -7.892  1.00 94.68           H  
ATOM    106 HG22 VAL A   7      19.889  -4.292  -8.107  1.00 94.68           H  
ATOM    107 HG23 VAL A   7      19.636  -6.015  -7.733  1.00 94.68           H  
ATOM    108  N   GLU A   8      19.345  -5.980  -2.870  1.00 96.36           N  
ATOM    109  H   GLU A   8      19.934  -6.724  -3.216  1.00 96.36           H  
ATOM    110  CA  GLU A   8      19.541  -5.566  -1.469  1.00 96.36           C  
ATOM    111  HA  GLU A   8      18.570  -5.293  -1.056  1.00 96.36           H  
ATOM    112  C   GLU A   8      20.455  -4.332  -1.417  1.00 96.36           C  
ATOM    113  CB  GLU A   8      20.087  -6.728  -0.610  1.00 96.36           C  
ATOM    114  HB2 GLU A   8      21.112  -6.947  -0.910  1.00 96.36           H  
ATOM    115  HB3 GLU A   8      19.477  -7.609  -0.805  1.00 96.36           H  
ATOM    116  O   GLU A   8      21.503  -4.292  -2.063  1.00 96.36           O  
ATOM    117  CG  GLU A   8      20.044  -6.426   0.906  1.00 96.36           C  
ATOM    118  HG2 GLU A   8      20.684  -5.566   1.108  1.00 96.36           H  
ATOM    119  HG3 GLU A   8      19.024  -6.149   1.171  1.00 96.36           H  
ATOM    120  CD  GLU A   8      20.484  -7.603   1.807  1.00 96.36           C  
ATOM    121  OE1 GLU A   8      20.629  -7.381   3.037  1.00 96.36           O  
ATOM    122  OE2 GLU A   8      20.655  -8.725   1.279  1.00 96.36           O  
ATOM    123  N   VAL A   9      20.052  -3.305  -0.666  1.00 96.63           N  
ATOM    124  H   VAL A   9      19.169  -3.406  -0.186  1.00 96.63           H  
ATOM    125  CA  VAL A   9      20.754  -2.007  -0.588  1.00 96.63           C  
ATOM    126  HA  VAL A   9      21.688  -2.080  -1.144  1.00 96.63           H  
ATOM    127  C   VAL A   9      21.160  -1.611   0.831  1.00 96.63           C  
ATOM    128  CB  VAL A   9      19.926  -0.884  -1.241  1.00 96.63           C  
ATOM    129  HB  VAL A   9      20.457   0.058  -1.102  1.00 96.63           H  
ATOM    130  O   VAL A   9      21.985  -0.709   1.001  1.00 96.63           O  
ATOM    131  CG1 VAL A   9      19.780  -1.104  -2.749  1.00 96.63           C  
ATOM    132 HG11 VAL A   9      19.226  -2.022  -2.943  1.00 96.63           H  
ATOM    133 HG12 VAL A   9      19.254  -0.263  -3.200  1.00 96.63           H  
ATOM    134 HG13 VAL A   9      20.767  -1.192  -3.204  1.00 96.63           H  
ATOM    135  CG2 VAL A   9      18.526  -0.724  -0.635  1.00 96.63           C  
ATOM    136 HG21 VAL A   9      17.923  -1.610  -0.834  1.00 96.63           H  
ATOM    137 HG22 VAL A   9      18.589  -0.564   0.441  1.00 96.63           H  
ATOM    138 HG23 VAL A   9      18.040   0.135  -1.097  1.00 96.63           H  
ATOM    139  N   ALA A  10      20.584  -2.258   1.843  1.00 97.42           N  
ATOM    140  H   ALA A  10      19.928  -2.993   1.622  1.00 97.42           H  
ATOM    141  CA  ALA A  10      20.934  -2.142   3.255  1.00 97.42           C  
ATOM    142  HA  ALA A  10      22.019  -2.157   3.365  1.00 97.42           H  
ATOM    143  C   ALA A  10      20.348  -3.331   4.034  1.00 97.42           C  
ATOM    144  CB  ALA A  10      20.379  -0.823   3.813  1.00 97.42           C  
ATOM    145  HB1 ALA A  10      19.294  -0.796   3.706  1.00 97.42           H  
ATOM    146  HB2 ALA A  10      20.816   0.026   3.289  1.00 97.42           H  
ATOM    147  HB3 ALA A  10      20.630  -0.741   4.871  1.00 97.42           H  
ATOM    148  O   ALA A  10      19.465  -4.023   3.533  1.00 97.42           O  
ATOM    149  N   ASN A  11      20.781  -3.510   5.279  1.00 98.31           N  
ATOM    150  H   ASN A  11      21.485  -2.889   5.653  1.00 98.31           H  
ATOM    151  CA  ASN A  11      20.188  -4.447   6.225  1.00 98.31           C  
ATOM    152  HA  ASN A  11      19.177  -4.705   5.907  1.00 98.31           H  
ATOM    153  C   ASN A  11      20.108  -3.752   7.591  1.00 98.31           C  
ATOM    154  CB  ASN A  11      21.050  -5.719   6.237  1.00 98.31           C  
ATOM    155  HB2 ASN A  11      21.319  -5.977   5.213  1.00 98.31           H  
ATOM    156  HB3 ASN A  11      21.968  -5.550   6.798  1.00 98.31           H  
ATOM    157  O   ASN A  11      21.109  -3.192   8.043  1.00 98.31           O  
ATOM    158  CG  ASN A  11      20.319  -6.895   6.845  1.00 98.31           C  
ATOM    159  ND2 ASN A  11      20.069  -7.916   6.059  1.00 98.31           N  
ATOM    160 HD21 ASN A  11      19.552  -8.695   6.442  1.00 98.31           H  
ATOM    161 HD22 ASN A  11      20.315  -7.863   5.081  1.00 98.31           H  
ATOM    162  OD1 ASN A  11      19.957  -6.894   8.012  1.00 98.31           O  
ATOM    163  N   TYR A  12      18.929  -3.732   8.215  1.00 96.20           N  
ATOM    164  H   TYR A  12      18.161  -4.255   7.818  1.00 96.20           H  
ATOM    165  CA  TYR A  12      18.683  -3.029   9.478  1.00 96.20           C  
ATOM    166  HA  TYR A  12      19.631  -2.708   9.910  1.00 96.20           H  
ATOM    167  C   TYR A  12      18.020  -3.978  10.469  1.00 96.20           C  
ATOM    168  CB  TYR A  12      17.820  -1.780   9.242  1.00 96.20           C  
ATOM    169  HB2 TYR A  12      17.635  -1.299  10.203  1.00 96.20           H  
ATOM    170  HB3 TYR A  12      16.854  -2.095   8.846  1.00 96.20           H  
ATOM    171  O   TYR A  12      16.973  -4.543  10.168  1.00 96.20           O  
ATOM    172  CG  TYR A  12      18.434  -0.749   8.314  1.00 96.20           C  
ATOM    173  CD1 TYR A  12      19.691  -0.192   8.613  1.00 96.20           C  
ATOM    174  HD1 TYR A  12      20.220  -0.492   9.506  1.00 96.20           H  
ATOM    175  CD2 TYR A  12      17.738  -0.332   7.163  1.00 96.20           C  
ATOM    176  HD2 TYR A  12      16.760  -0.744   6.962  1.00 96.20           H  
ATOM    177  CE1 TYR A  12      20.258   0.773   7.764  1.00 96.20           C  
ATOM    178  HE1 TYR A  12      21.208   1.217   8.025  1.00 96.20           H  
ATOM    179  CE2 TYR A  12      18.308   0.622   6.297  1.00 96.20           C  
ATOM    180  HE2 TYR A  12      17.782   0.950   5.413  1.00 96.20           H  
ATOM    181  OH  TYR A  12      20.129   2.111   5.797  1.00 96.20           O  
ATOM    182  HH  TYR A  12      20.898   2.470   6.245  1.00 96.20           H  
ATOM    183  CZ  TYR A  12      19.569   1.175   6.603  1.00 96.20           C  
ATOM    184  N   ASP A  13      18.650  -4.180  11.632  1.00 95.49           N  
ATOM    185  H   ASP A  13      19.475  -3.630  11.827  1.00 95.49           H  
ATOM    186  CA  ASP A  13      18.202  -5.141  12.650  1.00 95.49           C  
ATOM    187  HA  ASP A  13      19.041  -5.328  13.320  1.00 95.49           H  
ATOM    188  C   ASP A  13      17.858  -6.523  12.038  1.00 95.49           C  
ATOM    189  CB  ASP A  13      17.102  -4.492  13.512  1.00 95.49           C  
ATOM    190  HB2 ASP A  13      16.316  -4.108  12.862  1.00 95.49           H  
ATOM    191  HB3 ASP A  13      17.529  -3.650  14.056  1.00 95.49           H  
ATOM    192  O   ASP A  13      16.764  -7.057  12.199  1.00 95.49           O  
ATOM    193  CG  ASP A  13      16.480  -5.462  14.516  1.00 95.49           C  
ATOM    194  OD1 ASP A  13      17.196  -6.332  15.059  1.00 95.49           O  
ATOM    195  OD2 ASP A  13      15.234  -5.456  14.640  1.00 95.49           O  
ATOM    196  N   ASN A  14      18.791  -7.102  11.277  1.00 96.85           N  
ATOM    197  H   ASN A  14      19.649  -6.594  11.116  1.00 96.85           H  
ATOM    198  CA  ASN A  14      18.636  -8.377  10.557  1.00 96.85           C  
ATOM    199  HA  ASN A  14      19.541  -8.502   9.962  1.00 96.85           H  
ATOM    200  C   ASN A  14      17.487  -8.428   9.520  1.00 96.85           C  
ATOM    201  CB  ASN A  14      18.599  -9.553  11.555  1.00 96.85           C  
ATOM    202  HB2 ASN A  14      18.578 -10.491  11.000  1.00 96.85           H  
ATOM    203  HB3 ASN A  14      17.683  -9.496  12.144  1.00 96.85           H  
ATOM    204  O   ASN A  14      17.224  -9.498   8.972  1.00 96.85           O  
ATOM    205  CG  ASN A  14      19.802  -9.597  12.477  1.00 96.85           C  
ATOM    206  ND2 ASN A  14      19.599  -9.810  13.756  1.00 96.85           N  
ATOM    207 HD21 ASN A  14      20.421  -9.787  14.342  1.00 96.85           H  
ATOM    208 HD22 ASN A  14      18.658  -9.854  14.122  1.00 96.85           H  
ATOM    209  OD1 ASN A  14      20.942  -9.445  12.078  1.00 96.85           O  
ATOM    210  N   THR A  15      16.818  -7.310   9.224  1.00 96.84           N  
ATOM    211  H   THR A  15      17.023  -6.469   9.745  1.00 96.84           H  
ATOM    212  CA  THR A  15      15.813  -7.206   8.161  1.00 96.84           C  
ATOM    213  HA  THR A  15      15.430  -8.205   7.952  1.00 96.84           H  
ATOM    214  C   THR A  15      16.464  -6.612   6.898  1.00 96.84           C  
ATOM    215  CB  THR A  15      14.600  -6.378   8.619  1.00 96.84           C  
ATOM    216  HB  THR A  15      14.912  -5.358   8.843  1.00 96.84           H  
ATOM    217  O   THR A  15      16.842  -5.433   6.901  1.00 96.84           O  
ATOM    218  CG2 THR A  15      13.498  -6.351   7.563  1.00 96.84           C  
ATOM    219 HG21 THR A  15      13.199  -7.366   7.303  1.00 96.84           H  
ATOM    220 HG22 THR A  15      13.856  -5.843   6.668  1.00 96.84           H  
ATOM    221 HG23 THR A  15      12.636  -5.812   7.956  1.00 96.84           H  
ATOM    222  OG1 THR A  15      13.999  -6.942   9.767  1.00 96.84           O  
ATOM    223  HG1 THR A  15      13.427  -7.651   9.462  1.00 96.84           H  
ATOM    224  N   PRO A  16      16.610  -7.387   5.804  1.00 98.03           N  
ATOM    225  CA  PRO A  16      17.163  -6.896   4.544  1.00 98.03           C  
ATOM    226  HA  PRO A  16      18.120  -6.406   4.722  1.00 98.03           H  
ATOM    227  C   PRO A  16      16.217  -5.899   3.864  1.00 98.03           C  
ATOM    228  CB  PRO A  16      17.407  -8.142   3.686  1.00 98.03           C  
ATOM    229  HB2 PRO A  16      18.397  -8.546   3.896  1.00 98.03           H  
ATOM    230  HB3 PRO A  16      17.305  -7.937   2.620  1.00 98.03           H  
ATOM    231  O   PRO A  16      14.999  -6.095   3.814  1.00 98.03           O  
ATOM    232  CG  PRO A  16      16.354  -9.124   4.193  1.00 98.03           C  
ATOM    233  HG2 PRO A  16      15.390  -8.906   3.732  1.00 98.03           H  
ATOM    234  HG3 PRO A  16      16.641 -10.160   4.017  1.00 98.03           H  
ATOM    235  CD  PRO A  16      16.278  -8.800   5.682  1.00 98.03           C  
ATOM    236  HD2 PRO A  16      17.008  -9.396   6.229  1.00 98.03           H  
ATOM    237  HD3 PRO A  16      15.272  -9.006   6.048  1.00 98.03           H  
ATOM    238  N   VAL A  17      16.791  -4.831   3.309  1.00 97.12           N  
ATOM    239  H   VAL A  17      17.797  -4.757   3.369  1.00 97.12           H  
ATOM    240  CA  VAL A  17      16.085  -3.787   2.559  1.00 97.12           C  
ATOM    241  HA  VAL A  17      15.012  -3.920   2.694  1.00 97.12           H  
ATOM    242  C   VAL A  17      16.413  -3.917   1.081  1.00 97.12           C  
ATOM    243  CB  VAL A  17      16.434  -2.372   3.051  1.00 97.12           C  
ATOM    244  HB  VAL A  17      17.496  -2.184   2.894  1.00 97.12           H  
ATOM    245  O   VAL A  17      17.561  -3.745   0.667  1.00 97.12           O  
ATOM    246  CG1 VAL A  17      15.640  -1.302   2.282  1.00 97.12           C  
ATOM    247 HG11 VAL A  17      14.571  -1.434   2.454  1.00 97.12           H  
ATOM    248 HG12 VAL A  17      15.948  -0.311   2.616  1.00 97.12           H  
ATOM    249 HG13 VAL A  17      15.842  -1.366   1.213  1.00 97.12           H  
ATOM    250  CG2 VAL A  17      16.129  -2.198   4.540  1.00 97.12           C  
ATOM    251 HG21 VAL A  17      16.779  -2.842   5.133  1.00 97.12           H  
ATOM    252 HG22 VAL A  17      15.091  -2.456   4.750  1.00 97.12           H  
ATOM    253 HG23 VAL A  17      16.308  -1.161   4.826  1.00 97.12           H  
ATOM    254  N   PHE A  18      15.381  -4.140   0.275  1.00 96.62           N  
ATOM    255  H   PHE A  18      14.471  -4.237   0.702  1.00 96.62           H  
ATOM    256  CA  PHE A  18      15.469  -4.260  -1.174  1.00 96.62           C  
ATOM    257  HA  PHE A  18      16.520  -4.338  -1.453  1.00 96.62           H  
ATOM    258  C   PHE A  18      14.879  -3.048  -1.898  1.00 96.62           C  
ATOM    259  CB  PHE A  18      14.764  -5.543  -1.626  1.00 96.62           C  
ATOM    260  HB2 PHE A  18      13.725  -5.501  -1.299  1.00 96.62           H  
ATOM    261  HB3 PHE A  18      14.762  -5.572  -2.716  1.00 96.62           H  
ATOM    262  O   PHE A  18      13.968  -2.384  -1.402  1.00 96.62           O  
ATOM    263  CG  PHE A  18      15.392  -6.822  -1.115  1.00 96.62           C  
ATOM    264  CD1 PHE A  18      16.386  -7.471  -1.871  1.00 96.62           C  
ATOM    265  HD1 PHE A  18      16.712  -7.053  -2.812  1.00 96.62           H  
ATOM    266  CD2 PHE A  18      14.969  -7.380   0.105  1.00 96.62           C  
ATOM    267  HD2 PHE A  18      14.218  -6.886   0.704  1.00 96.62           H  
ATOM    268  CE1 PHE A  18      16.971  -8.660  -1.401  1.00 96.62           C  
ATOM    269  HE1 PHE A  18      17.757  -9.139  -1.965  1.00 96.62           H  
ATOM    270  CE2 PHE A  18      15.526  -8.589   0.554  1.00 96.62           C  
ATOM    271  HE2 PHE A  18      15.178  -9.034   1.474  1.00 96.62           H  
ATOM    272  CZ  PHE A  18      16.541  -9.218  -0.185  1.00 96.62           C  
ATOM    273  HZ  PHE A  18      16.994 -10.125   0.186  1.00 96.62           H  
ATOM    274  N   VAL A  19      15.333  -2.832  -3.130  1.00 94.05           N  
ATOM    275  H   VAL A  19      16.115  -3.391  -3.442  1.00 94.05           H  
ATOM    276  CA  VAL A  19      14.642  -2.030  -4.155  1.00 94.05           C  
ATOM    277  HA  VAL A  19      13.673  -1.721  -3.764  1.00 94.05           H  
ATOM    278  C   VAL A  19      14.408  -2.877  -5.408  1.00 94.05           C  
ATOM    279  CB  VAL A  19      15.418  -0.754  -4.530  1.00 94.05           C  
ATOM    280  HB  VAL A  19      14.844  -0.214  -5.282  1.00 94.05           H  
ATOM    281  O   VAL A  19      15.152  -3.839  -5.622  1.00 94.05           O  
ATOM    282  CG1 VAL A  19      15.559   0.170  -3.324  1.00 94.05           C  
ATOM    283 HG11 VAL A  19      16.023   1.106  -3.634  1.00 94.05           H  
ATOM    284 HG12 VAL A  19      14.569   0.379  -2.919  1.00 94.05           H  
ATOM    285 HG13 VAL A  19      16.168  -0.304  -2.555  1.00 94.05           H  
ATOM    286  CG2 VAL A  19      16.814  -1.024  -5.105  1.00 94.05           C  
ATOM    287 HG21 VAL A  19      16.735  -1.589  -6.033  1.00 94.05           H  
ATOM    288 HG22 VAL A  19      17.412  -1.597  -4.396  1.00 94.05           H  
ATOM    289 HG23 VAL A  19      17.316  -0.081  -5.324  1.00 94.05           H  
ATOM    290  N   PRO A  20      13.421  -2.547  -6.261  1.00 90.08           N  
ATOM    291  CA  PRO A  20      13.328  -3.127  -7.599  1.00 90.08           C  
ATOM    292  HA  PRO A  20      13.180  -4.202  -7.500  1.00 90.08           H  
ATOM    293  C   PRO A  20      14.592  -2.852  -8.433  1.00 90.08           C  
ATOM    294  CB  PRO A  20      12.078  -2.509  -8.240  1.00 90.08           C  
ATOM    295  HB2 PRO A  20      11.536  -3.239  -8.841  1.00 90.08           H  
ATOM    296  HB3 PRO A  20      12.354  -1.649  -8.850  1.00 90.08           H  
ATOM    297  O   PRO A  20      15.236  -1.810  -8.276  1.00 90.08           O  
ATOM    298  CG  PRO A  20      11.247  -2.037  -7.045  1.00 90.08           C  
ATOM    299  HG2 PRO A  20      10.603  -1.196  -7.304  1.00 90.08           H  
ATOM    300  HG3 PRO A  20      10.655  -2.867  -6.661  1.00 90.08           H  
ATOM    301  CD  PRO A  20      12.307  -1.644  -6.018  1.00 90.08           C  
ATOM    302  HD2 PRO A  20      11.905  -1.758  -5.011  1.00 90.08           H  
ATOM    303  HD3 PRO A  20      12.627  -0.615  -6.184  1.00 90.08           H  
ATOM    304  N   VAL A  21      14.943  -3.743  -9.363  1.00 89.67           N  
ATOM    305  H   VAL A  21      14.404  -4.594  -9.438  1.00 89.67           H  
ATOM    306  CA  VAL A  21      16.020  -3.484 -10.335  1.00 89.67           C  
ATOM    307  HA  VAL A  21      16.930  -3.296  -9.766  1.00 89.67           H  
ATOM    308  C   VAL A  21      15.734  -2.224 -11.151  1.00 89.67           C  
ATOM    309  CB  VAL A  21      16.305  -4.663 -11.283  1.00 89.67           C  
ATOM    310  HB  VAL A  21      16.986  -4.310 -12.057  1.00 89.67           H  
ATOM    311  O   VAL A  21      14.593  -1.927 -11.500  1.00 89.67           O  
ATOM    312  CG1 VAL A  21      17.038  -5.777 -10.540  1.00 89.67           C  
ATOM    313 HG11 VAL A  21      17.265  -6.588 -11.232  1.00 89.67           H  
ATOM    314 HG12 VAL A  21      16.430  -6.165  -9.723  1.00 89.67           H  
ATOM    315 HG13 VAL A  21      17.982  -5.402 -10.145  1.00 89.67           H  
ATOM    316  CG2 VAL A  21      15.058  -5.209 -11.990  1.00 89.67           C  
ATOM    317 HG21 VAL A  21      14.323  -5.555 -11.264  1.00 89.67           H  
ATOM    318 HG22 VAL A  21      14.605  -4.429 -12.602  1.00 89.67           H  
ATOM    319 HG23 VAL A  21      15.338  -6.044 -12.632  1.00 89.67           H  
ATOM    320  N   ASN A  22      16.793  -1.474 -11.464  1.00 83.55           N  
ATOM    321  H   ASN A  22      17.702  -1.804 -11.170  1.00 83.55           H  
ATOM    322  CA  ASN A  22      16.740  -0.175 -12.149  1.00 83.55           C  
ATOM    323  HA  ASN A  22      17.767   0.190 -12.188  1.00 83.55           H  
ATOM    324  C   ASN A  22      15.956   0.933 -11.406  1.00 83.55           C  
ATOM    325  CB  ASN A  22      16.289  -0.363 -13.611  1.00 83.55           C  
ATOM    326  HB2 ASN A  22      15.219  -0.570 -13.635  1.00 83.55           H  
ATOM    327  HB3 ASN A  22      16.459   0.562 -14.163  1.00 83.55           H  
ATOM    328  O   ASN A  22      15.779   2.021 -11.956  1.00 83.55           O  
ATOM    329  CG  ASN A  22      17.041  -1.476 -14.314  1.00 83.55           C  
ATOM    330  ND2 ASN A  22      16.352  -2.480 -14.803  1.00 83.55           N  
ATOM    331 HD21 ASN A  22      15.353  -2.523 -14.662  1.00 83.55           H  
ATOM    332 HD22 ASN A  22      16.882  -3.227 -15.228  1.00 83.55           H  
ATOM    333  OD1 ASN A  22      18.256  -1.476 -14.399  1.00 83.55           O  
ATOM    334  N   HIS A  23      15.521   0.707 -10.160  1.00 85.71           N  
ATOM    335  H   HIS A  23      15.645  -0.207  -9.748  1.00 85.71           H  
ATOM    336  CA  HIS A  23      14.917   1.750  -9.335  1.00 85.71           C  
ATOM    337  HA  HIS A  23      14.078   2.160  -9.897  1.00 85.71           H  
ATOM    338  C   HIS A  23      15.938   2.871  -9.026  1.00 85.71           C  
ATOM    339  CB  HIS A  23      14.358   1.121  -8.051  1.00 85.71           C  
ATOM    340  HB2 HIS A  23      15.184   0.734  -7.454  1.00 85.71           H  
ATOM    341  HB3 HIS A  23      13.709   0.288  -8.323  1.00 85.71           H  
ATOM    342  O   HIS A  23      17.103   2.575  -8.741  1.00 85.71           O  
ATOM    343  CG  HIS A  23      13.557   2.077  -7.209  1.00 85.71           C  
ATOM    344  CD2 HIS A  23      12.194   2.169  -7.150  1.00 85.71           C  
ATOM    345  HD2 HIS A  23      11.500   1.521  -7.664  1.00 85.71           H  
ATOM    346  ND1 HIS A  23      14.062   3.093  -6.437  1.00 85.71           N  
ATOM    347  HD1 HIS A  23      15.037   3.334  -6.327  1.00 85.71           H  
ATOM    348  CE1 HIS A  23      13.039   3.817  -5.975  1.00 85.71           C  
ATOM    349  HE1 HIS A  23      13.151   4.722  -5.396  1.00 85.71           H  
ATOM    350  NE2 HIS A  23      11.869   3.286  -6.367  1.00 85.71           N  
ATOM    351  N   PRO A  24      15.535   4.160  -9.020  1.00 85.52           N  
ATOM    352  CA  PRO A  24      16.394   5.268  -8.598  1.00 85.52           C  
ATOM    353  HA  PRO A  24      17.179   5.385  -9.346  1.00 85.52           H  
ATOM    354  C   PRO A  24      17.040   5.068  -7.217  1.00 85.52           C  
ATOM    355  CB  PRO A  24      15.495   6.508  -8.615  1.00 85.52           C  
ATOM    356  HB2 PRO A  24      14.987   6.617  -7.657  1.00 85.52           H  
ATOM    357  HB3 PRO A  24      16.054   7.412  -8.857  1.00 85.52           H  
ATOM    358  O   PRO A  24      16.449   4.472  -6.316  1.00 85.52           O  
ATOM    359  CG  PRO A  24      14.465   6.174  -9.693  1.00 85.52           C  
ATOM    360  HG2 PRO A  24      14.885   6.372 -10.679  1.00 85.52           H  
ATOM    361  HG3 PRO A  24      13.534   6.725  -9.552  1.00 85.52           H  
ATOM    362  CD  PRO A  24      14.262   4.672  -9.515  1.00 85.52           C  
ATOM    363  HD2 PRO A  24      13.476   4.490  -8.782  1.00 85.52           H  
ATOM    364  HD3 PRO A  24      13.995   4.224 -10.472  1.00 85.52           H  
ATOM    365  N   SER A  25      18.245   5.609  -7.024  1.00 89.98           N  
ATOM    366  H   SER A  25      18.681   6.092  -7.797  1.00 89.98           H  
ATOM    367  CA  SER A  25      18.989   5.469  -5.765  1.00 89.98           C  
ATOM    368  HA  SER A  25      19.193   4.409  -5.611  1.00 89.98           H  
ATOM    369  C   SER A  25      18.212   5.995  -4.552  1.00 89.98           C  
ATOM    370  CB  SER A  25      20.328   6.201  -5.859  1.00 89.98           C  
ATOM    371  HB2 SER A  25      20.944   5.751  -6.638  1.00 89.98           H  
ATOM    372  HB3 SER A  25      20.147   7.247  -6.107  1.00 89.98           H  
ATOM    373  O   SER A  25      17.741   7.136  -4.543  1.00 89.98           O  
ATOM    374  OG  SER A  25      20.998   6.135  -4.618  1.00 89.98           O  
ATOM    375  HG  SER A  25      21.652   5.433  -4.643  1.00 89.98           H  
ATOM    376  N   ILE A  26      18.144   5.177  -3.496  1.00 88.89           N  
ATOM    377  H   ILE A  26      18.526   4.247  -3.590  1.00 88.89           H  
ATOM    378  CA  ILE A  26      17.497   5.528  -2.226  1.00 88.89           C  
ATOM    379  HA  ILE A  26      16.923   6.437  -2.403  1.00 88.89           H  
ATOM    380  C   ILE A  26      18.486   5.909  -1.112  1.00 88.89           C  
ATOM    381  CB  ILE A  26      16.458   4.471  -1.784  1.00 88.89           C  
ATOM    382  HB  ILE A  26      15.915   4.904  -0.943  1.00 88.89           H  
ATOM    383  O   ILE A  26      18.067   6.002   0.038  1.00 88.89           O  
ATOM    384  CG1 ILE A  26      17.109   3.159  -1.293  1.00 88.89           C  
ATOM    385 HG12 ILE A  26      17.549   2.617  -2.130  1.00 88.89           H  
ATOM    386 HG13 ILE A  26      17.901   3.385  -0.579  1.00 88.89           H  
ATOM    387  CG2 ILE A  26      15.417   4.223  -2.893  1.00 88.89           C  
ATOM    388 HG21 ILE A  26      14.579   3.646  -2.502  1.00 88.89           H  
ATOM    389 HG22 ILE A  26      15.041   5.173  -3.270  1.00 88.89           H  
ATOM    390 HG23 ILE A  26      15.867   3.670  -3.718  1.00 88.89           H  
ATOM    391  CD1 ILE A  26      16.094   2.266  -0.576  1.00 88.89           C  
ATOM    392 HD11 ILE A  26      16.605   1.488  -0.008  1.00 88.89           H  
ATOM    393 HD12 ILE A  26      15.492   2.867   0.104  1.00 88.89           H  
ATOM    394 HD13 ILE A  26      15.417   1.809  -1.298  1.00 88.89           H  
ATOM    395  N   GLU A  27      19.768   6.178  -1.409  1.00 91.84           N  
ATOM    396  H   GLU A  27      20.075   6.072  -2.365  1.00 91.84           H  
ATOM    397  CA  GLU A  27      20.780   6.513  -0.379  1.00 91.84           C  
ATOM    398  HA  GLU A  27      20.952   5.642   0.253  1.00 91.84           H  
ATOM    399  C   GLU A  27      20.318   7.646   0.551  1.00 91.84           C  
ATOM    400  CB  GLU A  27      22.120   6.937  -1.014  1.00 91.84           C  
ATOM    401  HB2 GLU A  27      22.763   7.318  -0.221  1.00 91.84           H  
ATOM    402  HB3 GLU A  27      21.940   7.757  -1.709  1.00 91.84           H  
ATOM    403  O   GLU A  27      20.451   7.548   1.769  1.00 91.84           O  
ATOM    404  CG  GLU A  27      22.897   5.836  -1.746  1.00 91.84           C  
ATOM    405  HG2 GLU A  27      23.878   6.222  -2.022  1.00 91.84           H  
ATOM    406  HG3 GLU A  27      22.372   5.583  -2.668  1.00 91.84           H  
ATOM    407  CD  GLU A  27      23.059   4.567  -0.911  1.00 91.84           C  
ATOM    408  OE1 GLU A  27      22.546   3.513  -1.337  1.00 91.84           O  
ATOM    409  OE2 GLU A  27      23.622   4.618   0.203  1.00 91.84           O  
ATOM    410  N   ARG A  28      19.676   8.687  -0.003  1.00 86.34           N  
ATOM    411  H   ARG A  28      19.589   8.688  -1.009  1.00 86.34           H  
ATOM    412  CA  ARG A  28      19.111   9.803   0.780  1.00 86.34           C  
ATOM    413  HA  ARG A  28      19.917  10.238   1.370  1.00 86.34           H  
ATOM    414  C   ARG A  28      18.053   9.373   1.804  1.00 86.34           C  
ATOM    415  CB  ARG A  28      18.552  10.892  -0.153  1.00 86.34           C  
ATOM    416  HB2 ARG A  28      19.330  11.197  -0.853  1.00 86.34           H  
ATOM    417  HB3 ARG A  28      18.296  11.758   0.458  1.00 86.34           H  
ATOM    418  O   ARG A  28      17.839  10.089   2.775  1.00 86.34           O  
ATOM    419  CG  ARG A  28      17.303  10.448  -0.943  1.00 86.34           C  
ATOM    420  HG2 ARG A  28      17.575   9.638  -1.619  1.00 86.34           H  
ATOM    421  HG3 ARG A  28      16.539  10.087  -0.255  1.00 86.34           H  
ATOM    422  CD  ARG A  28      16.691  11.590  -1.761  1.00 86.34           C  
ATOM    423  HD2 ARG A  28      15.937  11.168  -2.425  1.00 86.34           H  
ATOM    424  HD3 ARG A  28      17.476  12.044  -2.366  1.00 86.34           H  
ATOM    425  NE  ARG A  28      16.048  12.592  -0.886  1.00 86.34           N  
ATOM    426  HE  ARG A  28      15.697  12.251  -0.003  1.00 86.34           H  
ATOM    427  NH1 ARG A  28      16.207  14.417  -2.275  1.00 86.34           N  
ATOM    428 HH11 ARG A  28      16.040  15.399  -2.443  1.00 86.34           H  
ATOM    429 HH12 ARG A  28      16.641  13.832  -2.975  1.00 86.34           H  
ATOM    430  NH2 ARG A  28      15.260  14.625  -0.262  1.00 86.34           N  
ATOM    431 HH21 ARG A  28      15.030  15.586  -0.472  1.00 86.34           H  
ATOM    432 HH22 ARG A  28      14.924  14.213   0.596  1.00 86.34           H  
ATOM    433  CZ  ARG A  28      15.842  13.869  -1.147  1.00 86.34           C  
ATOM    434  N   TRP A  29      17.381   8.243   1.575  1.00 88.68           N  
ATOM    435  H   TRP A  29      17.675   7.666   0.801  1.00 88.68           H  
ATOM    436  CA  TRP A  29      16.320   7.721   2.432  1.00 88.68           C  
ATOM    437  HA  TRP A  29      15.916   8.551   3.013  1.00 88.68           H  
ATOM    438  C   TRP A  29      16.816   6.730   3.485  1.00 88.68           C  
ATOM    439  CB  TRP A  29      15.180   7.114   1.593  1.00 88.68           C  
ATOM    440  HB2 TRP A  29      14.448   6.699   2.285  1.00 88.68           H  
ATOM    441  HB3 TRP A  29      15.579   6.277   1.020  1.00 88.68           H  
ATOM    442  O   TRP A  29      16.111   6.539   4.473  1.00 88.68           O  
ATOM    443  CG  TRP A  29      14.432   8.022   0.654  1.00 88.68           C  
ATOM    444  CD1 TRP A  29      14.695   8.179  -0.663  1.00 88.68           C  
ATOM    445  HD1 TRP A  29      15.481   7.664  -1.195  1.00 88.68           H  
ATOM    446  CD2 TRP A  29      13.197   8.779   0.886  1.00 88.68           C  
ATOM    447  CE2 TRP A  29      12.846   9.469  -0.311  1.00 88.68           C  
ATOM    448  CE3 TRP A  29      12.305   8.914   1.971  1.00 88.68           C  
ATOM    449  HE3 TRP A  29      12.503   8.350   2.870  1.00 88.68           H  
ATOM    450  NE1 TRP A  29      13.764   9.025  -1.234  1.00 88.68           N  
ATOM    451  HE1 TRP A  29      13.584   9.040  -2.228  1.00 88.68           H  
ATOM    452  CH2 TRP A  29      10.900  10.475   0.723  1.00 88.68           C  
ATOM    453  HH2 TRP A  29      10.031  11.115   0.677  1.00 88.68           H  
ATOM    454  CZ2 TRP A  29      11.726  10.311  -0.402  1.00 88.68           C  
ATOM    455  HZ2 TRP A  29      11.481  10.789  -1.339  1.00 88.68           H  
ATOM    456  CZ3 TRP A  29      11.179   9.761   1.901  1.00 88.68           C  
ATOM    457  HZ3 TRP A  29      10.526   9.862   2.755  1.00 88.68           H  
ATOM    458  N   LYS A  30      18.017   6.152   3.340  1.00 90.92           N  
ATOM    459  H   LYS A  30      18.565   6.390   2.526  1.00 90.92           H  
ATOM    460  CA  LYS A  30      18.568   5.151   4.274  1.00 90.92           C  
ATOM    461  HA  LYS A  30      17.987   4.235   4.176  1.00 90.92           H  
ATOM    462  C   LYS A  30      18.426   5.518   5.764  1.00 90.92           C  
ATOM    463  CB  LYS A  30      20.020   4.812   3.899  1.00 90.92           C  
ATOM    464  HB2 LYS A  30      20.528   4.402   4.772  1.00 90.92           H  
ATOM    465  HB3 LYS A  30      20.563   5.708   3.596  1.00 90.92           H  
ATOM    466  O   LYS A  30      17.878   4.692   6.487  1.00 90.92           O  
ATOM    467  CG  LYS A  30      20.069   3.781   2.765  1.00 90.92           C  
ATOM    468  HG2 LYS A  30      19.646   4.217   1.860  1.00 90.92           H  
ATOM    469  HG3 LYS A  30      19.486   2.903   3.042  1.00 90.92           H  
ATOM    470  CD  LYS A  30      21.515   3.355   2.502  1.00 90.92           C  
ATOM    471  HD2 LYS A  30      21.937   2.910   3.403  1.00 90.92           H  
ATOM    472  HD3 LYS A  30      22.100   4.233   2.229  1.00 90.92           H  
ATOM    473  CE  LYS A  30      21.548   2.331   1.367  1.00 90.92           C  
ATOM    474  HE2 LYS A  30      21.016   2.740   0.508  1.00 90.92           H  
ATOM    475  HE3 LYS A  30      21.043   1.418   1.683  1.00 90.92           H  
ATOM    476  NZ  LYS A  30      22.933   2.030   0.953  1.00 90.92           N  
ATOM    477  HZ1 LYS A  30      22.914   1.355   0.201  1.00 90.92           H  
ATOM    478  HZ2 LYS A  30      23.334   2.873   0.568  1.00 90.92           H  
ATOM    479  HZ3 LYS A  30      23.493   1.672   1.713  1.00 90.92           H  
ATOM    480  N   PRO A  31      18.758   6.742   6.231  1.00 85.99           N  
ATOM    481  CA  PRO A  31      18.604   7.099   7.647  1.00 85.99           C  
ATOM    482  HA  PRO A  31      19.162   6.381   8.249  1.00 85.99           H  
ATOM    483  C   PRO A  31      17.150   7.127   8.147  1.00 85.99           C  
ATOM    484  CB  PRO A  31      19.248   8.484   7.794  1.00 85.99           C  
ATOM    485  HB2 PRO A  31      19.775   8.580   8.744  1.00 85.99           H  
ATOM    486  HB3 PRO A  31      18.492   9.264   7.702  1.00 85.99           H  
ATOM    487  O   PRO A  31      16.906   6.986   9.343  1.00 85.99           O  
ATOM    488  CG  PRO A  31      20.206   8.573   6.608  1.00 85.99           C  
ATOM    489  HG2 PRO A  31      21.136   8.056   6.847  1.00 85.99           H  
ATOM    490  HG3 PRO A  31      20.400   9.605   6.315  1.00 85.99           H  
ATOM    491  CD  PRO A  31      19.457   7.806   5.524  1.00 85.99           C  
ATOM    492  HD2 PRO A  31      20.168   7.427   4.790  1.00 85.99           H  
ATOM    493  HD3 PRO A  31      18.733   8.461   5.040  1.00 85.99           H  
ATOM    494  N   LEU A  32      16.171   7.333   7.257  1.00 83.80           N  
ATOM    495  H   LEU A  32      16.416   7.372   6.278  1.00 83.80           H  
ATOM    496  CA  LEU A  32      14.748   7.251   7.598  1.00 83.80           C  
ATOM    497  HA  LEU A  32      14.611   7.609   8.618  1.00 83.80           H  
ATOM    498  C   LEU A  32      14.261   5.797   7.562  1.00 83.80           C  
ATOM    499  CB  LEU A  32      13.941   8.164   6.655  1.00 83.80           C  
ATOM    500  HB2 LEU A  32      14.313   9.183   6.757  1.00 83.80           H  
ATOM    501  HB3 LEU A  32      14.107   7.844   5.626  1.00 83.80           H  
ATOM    502  O   LEU A  32      13.516   5.390   8.446  1.00 83.80           O  
ATOM    503  CG  LEU A  32      12.422   8.161   6.922  1.00 83.80           C  
ATOM    504  HG  LEU A  32      12.025   7.156   6.782  1.00 83.80           H  
ATOM    505  CD1 LEU A  32      12.057   8.649   8.326  1.00 83.80           C  
ATOM    506 HD11 LEU A  32      12.485   9.635   8.511  1.00 83.80           H  
ATOM    507 HD12 LEU A  32      10.973   8.698   8.431  1.00 83.80           H  
ATOM    508 HD13 LEU A  32      12.433   7.951   9.073  1.00 83.80           H  
ATOM    509  CD2 LEU A  32      11.734   9.083   5.919  1.00 83.80           C  
ATOM    510 HD21 LEU A  32      11.908   8.715   4.908  1.00 83.80           H  
ATOM    511 HD22 LEU A  32      12.122  10.098   6.009  1.00 83.80           H  
ATOM    512 HD23 LEU A  32      10.660   9.086   6.105  1.00 83.80           H  
ATOM    513  N   ILE A  33      14.714   5.012   6.579  1.00 89.67           N  
ATOM    514  H   ILE A  33      15.349   5.414   5.904  1.00 89.67           H  
ATOM    515  CA  ILE A  33      14.400   3.581   6.466  1.00 89.67           C  
ATOM    516  HA  ILE A  33      13.317   3.460   6.435  1.00 89.67           H  
ATOM    517  C   ILE A  33      14.902   2.840   7.704  1.00 89.67           C  
ATOM    518  CB  ILE A  33      14.994   2.976   5.177  1.00 89.67           C  
ATOM    519  HB  ILE A  33      16.076   3.108   5.194  1.00 89.67           H  
ATOM    520  O   ILE A  33      14.121   2.142   8.330  1.00 89.67           O  
ATOM    521  CG1 ILE A  33      14.419   3.685   3.935  1.00 89.67           C  
ATOM    522 HG12 ILE A  33      13.389   3.357   3.791  1.00 89.67           H  
ATOM    523 HG13 ILE A  33      14.395   4.766   4.079  1.00 89.67           H  
ATOM    524  CG2 ILE A  33      14.680   1.469   5.099  1.00 89.67           C  
ATOM    525 HG21 ILE A  33      15.079   1.041   4.179  1.00 89.67           H  
ATOM    526 HG22 ILE A  33      15.136   0.935   5.933  1.00 89.67           H  
ATOM    527 HG23 ILE A  33      13.604   1.302   5.134  1.00 89.67           H  
ATOM    528  CD1 ILE A  33      15.207   3.415   2.657  1.00 89.67           C  
ATOM    529 HD11 ILE A  33      14.810   4.048   1.864  1.00 89.67           H  
ATOM    530 HD12 ILE A  33      15.106   2.370   2.363  1.00 89.67           H  
ATOM    531 HD13 ILE A  33      16.261   3.653   2.802  1.00 89.67           H  
ATOM    532  N   GLU A  34      16.150   3.070   8.112  1.00 90.15           N  
ATOM    533  H   GLU A  34      16.749   3.641   7.533  1.00 90.15           H  
ATOM    534  CA  GLU A  34      16.740   2.504   9.328  1.00 90.15           C  
ATOM    535  HA  GLU A  34      16.819   1.422   9.222  1.00 90.15           H  
ATOM    536  C   GLU A  34      15.889   2.791  10.571  1.00 90.15           C  
ATOM    537  CB  GLU A  34      18.148   3.094   9.478  1.00 90.15           C  
ATOM    538  HB2 GLU A  34      18.714   2.860   8.577  1.00 90.15           H  
ATOM    539  HB3 GLU A  34      18.080   4.179   9.562  1.00 90.15           H  
ATOM    540  O   GLU A  34      15.495   1.871  11.285  1.00 90.15           O  
ATOM    541  CG  GLU A  34      18.887   2.543  10.704  1.00 90.15           C  
ATOM    542  HG2 GLU A  34      18.804   1.456  10.709  1.00 90.15           H  
ATOM    543  HG3 GLU A  34      18.399   2.920  11.602  1.00 90.15           H  
ATOM    544  CD  GLU A  34      20.369   2.939  10.746  1.00 90.15           C  
ATOM    545  OE1 GLU A  34      21.048   2.432  11.666  1.00 90.15           O  
ATOM    546  OE2 GLU A  34      20.810   3.750   9.896  1.00 90.15           O  
ATOM    547  N   GLN A  35      15.538   4.060  10.808  1.00 84.07           N  
ATOM    548  H   GLN A  35      15.874   4.776  10.180  1.00 84.07           H  
ATOM    549  CA  GLN A  35      14.695   4.445  11.943  1.00 84.07           C  
ATOM    550  HA  GLN A  35      15.156   4.082  12.862  1.00 84.07           H  
ATOM    551  C   GLN A  35      13.298   3.814  11.868  1.00 84.07           C  
ATOM    552  CB  GLN A  35      14.583   5.974  12.017  1.00 84.07           C  
ATOM    553  HB2 GLN A  35      14.352   6.369  11.027  1.00 84.07           H  
ATOM    554  HB3 GLN A  35      13.766   6.241  12.687  1.00 84.07           H  
ATOM    555  O   GLN A  35      12.785   3.350  12.886  1.00 84.07           O  
ATOM    556  CG  GLN A  35      15.869   6.622  12.547  1.00 84.07           C  
ATOM    557  HG2 GLN A  35      16.723   6.311  11.945  1.00 84.07           H  
ATOM    558  HG3 GLN A  35      16.036   6.303  13.576  1.00 84.07           H  
ATOM    559  CD  GLN A  35      15.759   8.139  12.511  1.00 84.07           C  
ATOM    560  NE2 GLN A  35      16.050   8.757  11.391  1.00 84.07           N  
ATOM    561 HE21 GLN A  35      15.853   9.747  11.362  1.00 84.07           H  
ATOM    562 HE22 GLN A  35      16.352   8.210  10.598  1.00 84.07           H  
ATOM    563  OE1 GLN A  35      15.383   8.789  13.472  1.00 84.07           O  
ATOM    564  N   CYS A  36      12.683   3.769  10.684  1.00 88.30           N  
ATOM    565  H   CYS A  36      13.148   4.161   9.878  1.00 88.30           H  
ATOM    566  CA  CYS A  36      11.377   3.148  10.493  1.00 88.30           C  
ATOM    567  HA  CYS A  36      10.701   3.520  11.263  1.00 88.30           H  
ATOM    568  C   CYS A  36      11.418   1.623  10.678  1.00 88.30           C  
ATOM    569  CB  CYS A  36      10.812   3.548   9.124  1.00 88.30           C  
ATOM    570  HB2 CYS A  36       9.955   2.912   8.901  1.00 88.30           H  
ATOM    571  HB3 CYS A  36      11.570   3.401   8.355  1.00 88.30           H  
ATOM    572  O   CYS A  36      10.529   1.101  11.344  1.00 88.30           O  
ATOM    573  SG  CYS A  36      10.254   5.279   9.144  1.00 88.30           S  
ATOM    574  HG  CYS A  36       9.430   5.160  10.189  1.00 88.30           H  
ATOM    575  N   THR A  37      12.436   0.923  10.170  1.00 91.56           N  
ATOM    576  H   THR A  37      13.118   1.407   9.604  1.00 91.56           H  
ATOM    577  CA  THR A  37      12.592  -0.537  10.286  1.00 91.56           C  
ATOM    578  HA  THR A  37      11.632  -1.002  10.060  1.00 91.56           H  
ATOM    579  C   THR A  37      12.948  -0.951  11.709  1.00 91.56           C  
ATOM    580  CB  THR A  37      13.630  -1.069   9.280  1.00 91.56           C  
ATOM    581  HB  THR A  37      14.600  -0.618   9.485  1.00 91.56           H  
ATOM    582  O   THR A  37      12.262  -1.796  12.276  1.00 91.56           O  
ATOM    583  CG2 THR A  37      13.765  -2.591   9.300  1.00 91.56           C  
ATOM    584 HG21 THR A  37      14.418  -2.914   8.489  1.00 91.56           H  
ATOM    585 HG22 THR A  37      12.791  -3.068   9.193  1.00 91.56           H  
ATOM    586 HG23 THR A  37      14.214  -2.914  10.239  1.00 91.56           H  
ATOM    587  OG1 THR A  37      13.237  -0.734   7.968  1.00 91.56           O  
ATOM    588  HG1 THR A  37      12.509  -1.314   7.731  1.00 91.56           H  
ATOM    589  N   ASN A  38      13.919  -0.290  12.347  1.00 89.13           N  
ATOM    590  H   ASN A  38      14.465   0.390  11.837  1.00 89.13           H  
ATOM    591  CA  ASN A  38      14.260  -0.543  13.750  1.00 89.13           C  
ATOM    592  HA  ASN A  38      14.541  -1.591  13.863  1.00 89.13           H  
ATOM    593  C   ASN A  38      13.049  -0.287  14.668  1.00 89.13           C  
ATOM    594  CB  ASN A  38      15.461   0.341  14.144  1.00 89.13           C  
ATOM    595  HB2 ASN A  38      15.222   1.385  13.944  1.00 89.13           H  
ATOM    596  HB3 ASN A  38      15.643   0.230  15.213  1.00 89.13           H  
ATOM    597  O   ASN A  38      12.781  -1.057  15.592  1.00 89.13           O  
ATOM    598  CG  ASN A  38      16.760  -0.011  13.428  1.00 89.13           C  
ATOM    599  ND2 ASN A  38      17.749   0.851  13.497  1.00 89.13           N  
ATOM    600 HD21 ASN A  38      17.626   1.756  13.928  1.00 89.13           H  
ATOM    601 HD22 ASN A  38      18.579   0.625  12.968  1.00 89.13           H  
ATOM    602  OD1 ASN A  38      16.920  -1.056  12.827  1.00 89.13           O  
ATOM    603  N   PHE A  39      12.263   0.763  14.392  1.00 86.45           N  
ATOM    604  H   PHE A  39      12.524   1.391  13.646  1.00 86.45           H  
ATOM    605  CA  PHE A  39      11.018   1.004  15.117  1.00 86.45           C  
ATOM    606  HA  PHE A  39      11.232   0.921  16.182  1.00 86.45           H  
ATOM    607  C   PHE A  39       9.939  -0.048  14.805  1.00 86.45           C  
ATOM    608  CB  PHE A  39      10.509   2.427  14.858  1.00 86.45           C  
ATOM    609  HB2 PHE A  39      10.310   2.556  13.795  1.00 86.45           H  
ATOM    610  HB3 PHE A  39      11.275   3.143  15.155  1.00 86.45           H  
ATOM    611  O   PHE A  39       9.257  -0.493  15.729  1.00 86.45           O  
ATOM    612  CG  PHE A  39       9.250   2.698  15.650  1.00 86.45           C  
ATOM    613  CD1 PHE A  39       7.994   2.543  15.037  1.00 86.45           C  
ATOM    614  HD1 PHE A  39       7.940   2.324  13.981  1.00 86.45           H  
ATOM    615  CD2 PHE A  39       9.334   2.928  17.035  1.00 86.45           C  
ATOM    616  HD2 PHE A  39      10.301   3.018  17.508  1.00 86.45           H  
ATOM    617  CE1 PHE A  39       6.826   2.579  15.814  1.00 86.45           C  
ATOM    618  HE1 PHE A  39       5.860   2.421  15.357  1.00 86.45           H  
ATOM    619  CE2 PHE A  39       8.166   2.955  17.815  1.00 86.45           C  
ATOM    620  HE2 PHE A  39       8.240   3.083  18.884  1.00 86.45           H  
ATOM    621  CZ  PHE A  39       6.918   2.755  17.201  1.00 86.45           C  
ATOM    622  HZ  PHE A  39       6.015   2.704  17.792  1.00 86.45           H  
ATOM    623  N   TYR A  40       9.792  -0.477  13.547  1.00 89.68           N  
ATOM    624  H   TYR A  40      10.373  -0.074  12.825  1.00 89.68           H  
ATOM    625  CA  TYR A  40       8.837  -1.513  13.147  1.00 89.68           C  
ATOM    626  HA  TYR A  40       7.842  -1.179  13.440  1.00 89.68           H  
ATOM    627  C   TYR A  40       9.106  -2.825  13.884  1.00 89.68           C  
ATOM    628  CB  TYR A  40       8.867  -1.712  11.619  1.00 89.68           C  
ATOM    629  HB2 TYR A  40       9.818  -2.155  11.325  1.00 89.68           H  
ATOM    630  HB3 TYR A  40       8.796  -0.740  11.132  1.00 89.68           H  
ATOM    631  O   TYR A  40       8.206  -3.355  14.537  1.00 89.68           O  
ATOM    632  CG  TYR A  40       7.745  -2.584  11.088  1.00 89.68           C  
ATOM    633  CD1 TYR A  40       7.811  -3.984  11.211  1.00 89.68           C  
ATOM    634  HD1 TYR A  40       8.677  -4.456  11.650  1.00 89.68           H  
ATOM    635  CD2 TYR A  40       6.623  -1.990  10.476  1.00 89.68           C  
ATOM    636  HD2 TYR A  40       6.598  -0.922  10.321  1.00 89.68           H  
ATOM    637  CE1 TYR A  40       6.738  -4.777  10.764  1.00 89.68           C  
ATOM    638  HE1 TYR A  40       6.755  -5.851  10.879  1.00 89.68           H  
ATOM    639  CE2 TYR A  40       5.536  -2.780  10.059  1.00 89.68           C  
ATOM    640  HE2 TYR A  40       4.671  -2.318   9.607  1.00 89.68           H  
ATOM    641  OH  TYR A  40       4.565  -4.976   9.818  1.00 89.68           O  
ATOM    642  HH  TYR A  40       3.761  -4.515   9.567  1.00 89.68           H  
ATOM    643  CZ  TYR A  40       5.592  -4.181  10.207  1.00 89.68           C  
ATOM    644  N   ASN A  41      10.358  -3.283  13.860  1.00 90.45           N  
ATOM    645  H   ASN A  41      11.024  -2.801  13.272  1.00 90.45           H  
ATOM    646  CA  ASN A  41      10.817  -4.505  14.513  1.00 90.45           C  
ATOM    647  HA  ASN A  41      10.212  -5.346  14.173  1.00 90.45           H  
ATOM    648  C   ASN A  41      10.678  -4.429  16.045  1.00 90.45           C  
ATOM    649  CB  ASN A  41      12.272  -4.753  14.093  1.00 90.45           C  
ATOM    650  HB2 ASN A  41      12.890  -3.898  14.367  1.00 90.45           H  
ATOM    651  HB3 ASN A  41      12.640  -5.620  14.642  1.00 90.45           H  
ATOM    652  O   ASN A  41      10.329  -5.420  16.680  1.00 90.45           O  
ATOM    653  CG  ASN A  41      12.474  -5.038  12.611  1.00 90.45           C  
ATOM    654  ND2 ASN A  41      13.707  -5.255  12.226  1.00 90.45           N  
ATOM    655 HD21 ASN A  41      13.874  -5.556  11.277  1.00 90.45           H  
ATOM    656 HD22 ASN A  41      14.444  -5.206  12.915  1.00 90.45           H  
ATOM    657  OD1 ASN A  41      11.552  -5.098  11.813  1.00 90.45           O  
ATOM    658  N   SER A  42      10.807  -3.240  16.653  1.00 88.38           N  
ATOM    659  H   SER A  42      11.165  -2.467  16.110  1.00 88.38           H  
ATOM    660  CA  SER A  42      10.519  -3.042  18.090  1.00 88.38           C  
ATOM    661  HA  SER A  42      11.129  -3.760  18.639  1.00 88.38           H  
ATOM    662  C   SER A  42       9.056  -3.314  18.493  1.00 88.38           C  
ATOM    663  CB  SER A  42      10.937  -1.638  18.549  1.00 88.38           C  
ATOM    664  HB2 SER A  42      11.871  -1.356  18.063  1.00 88.38           H  
ATOM    665  HB3 SER A  42      11.113  -1.668  19.624  1.00 88.38           H  
ATOM    666  O   SER A  42       8.738  -3.326  19.685  1.00 88.38           O  
ATOM    667  OG  SER A  42       9.945  -0.652  18.293  1.00 88.38           O  
ATOM    668  HG  SER A  42       9.742  -0.662  17.355  1.00 88.38           H  
ATOM    669  N   LYS A  43       8.158  -3.495  17.512  1.00 88.44           N  
ATOM    670  H   LYS A  43       8.500  -3.417  16.565  1.00 88.44           H  
ATOM    671  CA  LYS A  43       6.738  -3.855  17.670  1.00 88.44           C  
ATOM    672  HA  LYS A  43       6.510  -3.982  18.728  1.00 88.44           H  
ATOM    673  C   LYS A  43       6.379  -5.212  17.048  1.00 88.44           C  
ATOM    674  CB  LYS A  43       5.854  -2.737  17.074  1.00 88.44           C  
ATOM    675  HB2 LYS A  43       4.808  -2.982  17.254  1.00 88.44           H  
ATOM    676  HB3 LYS A  43       6.002  -2.711  15.994  1.00 88.44           H  
ATOM    677  O   LYS A  43       5.249  -5.653  17.217  1.00 88.44           O  
ATOM    678  CG  LYS A  43       6.134  -1.330  17.627  1.00 88.44           C  
ATOM    679  HG2 LYS A  43       5.449  -0.624  17.158  1.00 88.44           H  
ATOM    680  HG3 LYS A  43       7.150  -1.033  17.367  1.00 88.44           H  
ATOM    681  CD  LYS A  43       5.960  -1.271  19.149  1.00 88.44           C  
ATOM    682  HD2 LYS A  43       4.918  -1.464  19.406  1.00 88.44           H  
ATOM    683  HD3 LYS A  43       6.581  -2.033  19.619  1.00 88.44           H  
ATOM    684  CE  LYS A  43       6.395   0.088  19.686  1.00 88.44           C  
ATOM    685  HE2 LYS A  43       7.350   0.350  19.232  1.00 88.44           H  
ATOM    686  HE3 LYS A  43       5.657   0.837  19.399  1.00 88.44           H  
ATOM    687  NZ  LYS A  43       6.541   0.028  21.157  1.00 88.44           N  
ATOM    688  HZ1 LYS A  43       7.341  -0.541  21.395  1.00 88.44           H  
ATOM    689  HZ2 LYS A  43       5.717  -0.373  21.582  1.00 88.44           H  
ATOM    690  HZ3 LYS A  43       6.660   0.959  21.530  1.00 88.44           H  
ATOM    691  N   HIS A  44       7.327  -5.844  16.361  1.00 90.45           N  
ATOM    692  H   HIS A  44       8.257  -5.450  16.373  1.00 90.45           H  
ATOM    693  CA  HIS A  44       7.151  -7.019  15.513  1.00 90.45           C  
ATOM    694  HA  HIS A  44       6.250  -7.566  15.790  1.00 90.45           H  
ATOM    695  C   HIS A  44       8.360  -7.937  15.722  1.00 90.45           C  
ATOM    696  CB  HIS A  44       7.013  -6.538  14.060  1.00 90.45           C  
ATOM    697  HB2 HIS A  44       7.098  -7.382  13.376  1.00 90.45           H  
ATOM    698  HB3 HIS A  44       7.837  -5.867  13.819  1.00 90.45           H  
ATOM    699  O   HIS A  44       9.365  -7.838  15.016  1.00 90.45           O  
ATOM    700  CG  HIS A  44       5.708  -5.837  13.793  1.00 90.45           C  
ATOM    701  CD2 HIS A  44       4.486  -6.415  13.573  1.00 90.45           C  
ATOM    702  HD2 HIS A  44       4.277  -7.474  13.550  1.00 90.45           H  
ATOM    703  ND1 HIS A  44       5.535  -4.476  13.741  1.00 90.45           N  
ATOM    704  HD1 HIS A  44       6.283  -3.804  13.830  1.00 90.45           H  
ATOM    705  CE1 HIS A  44       4.237  -4.236  13.489  1.00 90.45           C  
ATOM    706  HE1 HIS A  44       3.785  -3.262  13.380  1.00 90.45           H  
ATOM    707  NE2 HIS A  44       3.557  -5.384  13.386  1.00 90.45           N  
ATOM    708  N   THR A  45       8.297  -8.755  16.775  1.00 89.40           N  
ATOM    709  H   THR A  45       7.439  -8.819  17.304  1.00 89.40           H  
ATOM    710  CA  THR A  45       9.412  -9.593  17.237  1.00 89.40           C  
ATOM    711  HA  THR A  45      10.331  -9.230  16.777  1.00 89.40           H  
ATOM    712  C   THR A  45       9.249 -11.046  16.798  1.00 89.40           C  
ATOM    713  CB  THR A  45       9.614  -9.497  18.763  1.00 89.40           C  
ATOM    714  HB  THR A  45      10.521 -10.040  19.027  1.00 89.40           H  
ATOM    715  O   THR A  45       8.167 -11.479  16.398  1.00 89.40           O  
ATOM    716  CG2 THR A  45       9.774  -8.052  19.243  1.00 89.40           C  
ATOM    717 HG21 THR A  45      10.573  -7.565  18.684  1.00 89.40           H  
ATOM    718 HG22 THR A  45       8.844  -7.502  19.102  1.00 89.40           H  
ATOM    719 HG23 THR A  45      10.027  -8.055  20.304  1.00 89.40           H  
ATOM    720  OG1 THR A  45       8.537 -10.055  19.475  1.00 89.40           O  
ATOM    721  HG1 THR A  45       8.817 -10.940  19.720  1.00 89.40           H  
ATOM    722  N   ASP A  46      10.338 -11.809  16.901  1.00 91.78           N  
ATOM    723  H   ASP A  46      11.173 -11.398  17.292  1.00 91.78           H  
ATOM    724  CA  ASP A  46      10.335 -13.269  16.771  1.00 91.78           C  
ATOM    725  HA  ASP A  46      11.377 -13.587  16.733  1.00 91.78           H  
ATOM    726  C   ASP A  46       9.707 -13.747  15.444  1.00 91.78           C  
ATOM    727  CB  ASP A  46       9.751 -13.885  18.059  1.00 91.78           C  
ATOM    728  HB2 ASP A  46       9.942 -14.958  18.066  1.00 91.78           H  
ATOM    729  HB3 ASP A  46       8.672 -13.728  18.085  1.00 91.78           H  
ATOM    730  O   ASP A  46      10.160 -13.335  14.376  1.00 91.78           O  
ATOM    731  CG  ASP A  46      10.383 -13.243  19.300  1.00 91.78           C  
ATOM    732  OD1 ASP A  46      11.594 -13.471  19.507  1.00 91.78           O  
ATOM    733  OD2 ASP A  46       9.684 -12.442  19.965  1.00 91.78           O  
ATOM    734  N   SER A  47       8.674 -14.595  15.478  1.00 90.39           N  
ATOM    735  H   SER A  47       8.286 -14.855  16.374  1.00 90.39           H  
ATOM    736  CA  SER A  47       7.985 -15.098  14.277  1.00 90.39           C  
ATOM    737  HA  SER A  47       8.736 -15.444  13.567  1.00 90.39           H  
ATOM    738  C   SER A  47       7.136 -14.048  13.547  1.00 90.39           C  
ATOM    739  CB  SER A  47       7.103 -16.292  14.652  1.00 90.39           C  
ATOM    740  HB2 SER A  47       6.603 -16.674  13.762  1.00 90.39           H  
ATOM    741  HB3 SER A  47       7.733 -17.083  15.060  1.00 90.39           H  
ATOM    742  O   SER A  47       6.784 -14.262  12.388  1.00 90.39           O  
ATOM    743  OG  SER A  47       6.143 -15.920  15.625  1.00 90.39           O  
ATOM    744  HG  SER A  47       5.285 -15.864  15.198  1.00 90.39           H  
ATOM    745  N   LEU A  48       6.824 -12.925  14.206  1.00 92.65           N  
ATOM    746  H   LEU A  48       7.198 -12.810  15.137  1.00 92.65           H  
ATOM    747  CA  LEU A  48       6.099 -11.781  13.644  1.00 92.65           C  
ATOM    748  HA  LEU A  48       5.521 -12.113  12.781  1.00 92.65           H  
ATOM    749  C   LEU A  48       7.044 -10.691  13.120  1.00 92.65           C  
ATOM    750  CB  LEU A  48       5.131 -11.200  14.696  1.00 92.65           C  
ATOM    751  HB2 LEU A  48       4.613 -10.349  14.254  1.00 92.65           H  
ATOM    752  HB3 LEU A  48       5.718 -10.828  15.536  1.00 92.65           H  
ATOM    753  O   LEU A  48       6.590  -9.593  12.812  1.00 92.65           O  
ATOM    754  CG  LEU A  48       4.066 -12.168  15.234  1.00 92.65           C  
ATOM    755  HG  LEU A  48       4.550 -13.019  15.714  1.00 92.65           H  
ATOM    756  CD1 LEU A  48       3.211 -11.446  16.278  1.00 92.65           C  
ATOM    757 HD11 LEU A  48       2.471 -12.136  16.682  1.00 92.65           H  
ATOM    758 HD12 LEU A  48       3.848 -11.094  17.089  1.00 92.65           H  
ATOM    759 HD13 LEU A  48       2.702 -10.598  15.819  1.00 92.65           H  
ATOM    760  CD2 LEU A  48       3.140 -12.677  14.132  1.00 92.65           C  
ATOM    761 HD21 LEU A  48       2.376 -13.330  14.557  1.00 92.65           H  
ATOM    762 HD22 LEU A  48       2.660 -11.841  13.623  1.00 92.65           H  
ATOM    763 HD23 LEU A  48       3.713 -13.259  13.410  1.00 92.65           H  
ATOM    764  N   LYS A  49       8.357 -10.939  13.060  1.00 94.26           N  
ATOM    765  H   LYS A  49       8.684 -11.852  13.341  1.00 94.26           H  
ATOM    766  CA  LYS A  49       9.321  -9.996  12.485  1.00 94.26           C  
ATOM    767  HA  LYS A  49       9.040  -8.997  12.818  1.00 94.26           H  
ATOM    768  C   LYS A  49       9.251 -10.040  10.949  1.00 94.26           C  
ATOM    769  CB  LYS A  49      10.711 -10.318  13.048  1.00 94.26           C  
ATOM    770  HB2 LYS A  49      10.638 -10.353  14.135  1.00 94.26           H  
ATOM    771  HB3 LYS A  49      11.032 -11.296  12.692  1.00 94.26           H  
ATOM    772  O   LYS A  49       9.254 -11.137  10.386  1.00 94.26           O  
ATOM    773  CG  LYS A  49      11.754  -9.266  12.659  1.00 94.26           C  
ATOM    774  HG2 LYS A  49      11.366  -8.272  12.880  1.00 94.26           H  
ATOM    775  HG3 LYS A  49      11.976  -9.344  11.594  1.00 94.26           H  
ATOM    776  CD  LYS A  49      13.032  -9.447  13.476  1.00 94.26           C  
ATOM    777  HD2 LYS A  49      13.396 -10.470  13.385  1.00 94.26           H  
ATOM    778  HD3 LYS A  49      12.802  -9.234  14.520  1.00 94.26           H  
ATOM    779  CE  LYS A  49      14.089  -8.474  12.957  1.00 94.26           C  
ATOM    780  HE2 LYS A  49      13.597  -7.586  12.559  1.00 94.26           H  
ATOM    781  HE3 LYS A  49      14.619  -8.937  12.125  1.00 94.26           H  
ATOM    782  NZ  LYS A  49      15.040  -8.075  14.016  1.00 94.26           N  
ATOM    783  HZ1 LYS A  49      14.721  -7.270  14.536  1.00 94.26           H  
ATOM    784  HZ2 LYS A  49      15.306  -8.821  14.642  1.00 94.26           H  
ATOM    785  HZ3 LYS A  49      15.871  -7.693  13.587  1.00 94.26           H  
ATOM    786  N   PRO A  50       9.232  -8.890  10.244  1.00 95.06           N  
ATOM    787  CA  PRO A  50       9.225  -8.884   8.786  1.00 95.06           C  
ATOM    788  HA  PRO A  50       8.366  -9.448   8.424  1.00 95.06           H  
ATOM    789  C   PRO A  50      10.513  -9.520   8.254  1.00 95.06           C  
ATOM    790  CB  PRO A  50       9.076  -7.420   8.365  1.00 95.06           C  
ATOM    791  HB2 PRO A  50       8.017  -7.172   8.285  1.00 95.06           H  
ATOM    792  HB3 PRO A  50       9.591  -7.203   7.429  1.00 95.06           H  
ATOM    793  O   PRO A  50      11.621  -9.177   8.681  1.00 95.06           O  
ATOM    794  CG  PRO A  50       9.691  -6.669   9.543  1.00 95.06           C  
ATOM    795  HG2 PRO A  50      10.777  -6.662   9.451  1.00 95.06           H  
ATOM    796  HG3 PRO A  50       9.311  -5.650   9.621  1.00 95.06           H  
ATOM    797  CD  PRO A  50       9.285  -7.525  10.742  1.00 95.06           C  
ATOM    798  HD2 PRO A  50       8.294  -7.245  11.098  1.00 95.06           H  
ATOM    799  HD3 PRO A  50      10.013  -7.398  11.543  1.00 95.06           H  
ATOM    800  N   ILE A  51      10.356 -10.436   7.297  1.00 96.27           N  
ATOM    801  H   ILE A  51       9.425 -10.572   6.930  1.00 96.27           H  
ATOM    802  CA  ILE A  51      11.466 -11.156   6.663  1.00 96.27           C  
ATOM    803  HA  ILE A  51      12.163 -11.451   7.447  1.00 96.27           H  
ATOM    804  C   ILE A  51      12.259 -10.251   5.713  1.00 96.27           C  
ATOM    805  CB  ILE A  51      10.973 -12.449   5.967  1.00 96.27           C  
ATOM    806  HB  ILE A  51      11.849 -12.937   5.539  1.00 96.27           H  
ATOM    807  O   ILE A  51      13.422 -10.526   5.436  1.00 96.27           O  
ATOM    808  CG1 ILE A  51       9.971 -12.182   4.820  1.00 96.27           C  
ATOM    809 HG12 ILE A  51       9.041 -11.788   5.231  1.00 96.27           H  
ATOM    810 HG13 ILE A  51      10.394 -11.433   4.150  1.00 96.27           H  
ATOM    811  CG2 ILE A  51      10.372 -13.407   7.014  1.00 96.27           C  
ATOM    812 HG21 ILE A  51      10.190 -14.387   6.574  1.00 96.27           H  
ATOM    813 HG22 ILE A  51       9.436 -13.009   7.404  1.00 96.27           H  
ATOM    814 HG23 ILE A  51      11.068 -13.529   7.844  1.00 96.27           H  
ATOM    815  CD1 ILE A  51       9.640 -13.411   3.966  1.00 96.27           C  
ATOM    816 HD11 ILE A  51       8.996 -13.110   3.140  1.00 96.27           H  
ATOM    817 HD12 ILE A  51      10.557 -13.841   3.562  1.00 96.27           H  
ATOM    818 HD13 ILE A  51       9.114 -14.159   4.559  1.00 96.27           H  
ATOM    819  N   GLU A  52      11.646  -9.163   5.235  1.00 96.95           N  
ATOM    820  H   GLU A  52      10.678  -9.017   5.484  1.00 96.95           H  
ATOM    821  CA  GLU A  52      12.279  -8.136   4.409  1.00 96.95           C  
ATOM    822  HA  GLU A  52      13.265  -7.914   4.818  1.00 96.95           H  
ATOM    823  C   GLU A  52      11.472  -6.825   4.384  1.00 96.95           C  
ATOM    824  CB  GLU A  52      12.469  -8.666   2.977  1.00 96.95           C  
ATOM    825  HB2 GLU A  52      13.085  -9.565   3.009  1.00 96.95           H  
ATOM    826  HB3 GLU A  52      13.011  -7.916   2.402  1.00 96.95           H  
ATOM    827  O   GLU A  52      10.287  -6.782   4.734  1.00 96.95           O  
ATOM    828  CG  GLU A  52      11.153  -8.983   2.251  1.00 96.95           C  
ATOM    829  HG2 GLU A  52      10.559  -8.070   2.212  1.00 96.95           H  
ATOM    830  HG3 GLU A  52      10.588  -9.740   2.794  1.00 96.95           H  
ATOM    831  CD  GLU A  52      11.387  -9.459   0.821  1.00 96.95           C  
ATOM    832  OE1 GLU A  52      10.557  -9.122  -0.053  1.00 96.95           O  
ATOM    833  OE2 GLU A  52      12.485  -9.967   0.492  1.00 96.95           O  
ATOM    834  N   VAL A  53      12.103  -5.755   3.891  1.00 96.49           N  
ATOM    835  H   VAL A  53      13.085  -5.850   3.672  1.00 96.49           H  
ATOM    836  CA  VAL A  53      11.423  -4.527   3.456  1.00 96.49           C  
ATOM    837  HA  VAL A  53      10.348  -4.666   3.573  1.00 96.49           H  
ATOM    838  C   VAL A  53      11.714  -4.279   1.979  1.00 96.49           C  
ATOM    839  CB  VAL A  53      11.831  -3.306   4.306  1.00 96.49           C  
ATOM    840  HB  VAL A  53      12.903  -3.140   4.204  1.00 96.49           H  
ATOM    841  O   VAL A  53      12.873  -4.320   1.569  1.00 96.49           O  
ATOM    842  CG1 VAL A  53      11.097  -2.024   3.877  1.00 96.49           C  
ATOM    843 HG11 VAL A  53      10.020  -2.178   3.935  1.00 96.49           H  
ATOM    844 HG12 VAL A  53      11.376  -1.751   2.860  1.00 96.49           H  
ATOM    845 HG13 VAL A  53      11.379  -1.203   4.537  1.00 96.49           H  
ATOM    846  CG2 VAL A  53      11.510  -3.530   5.785  1.00 96.49           C  
ATOM    847 HG21 VAL A  53      10.453  -3.774   5.896  1.00 96.49           H  
ATOM    848 HG22 VAL A  53      12.102  -4.360   6.170  1.00 96.49           H  
ATOM    849 HG23 VAL A  53      11.749  -2.638   6.364  1.00 96.49           H  
ATOM    850  N   ILE A  54      10.698  -3.948   1.177  1.00 96.57           N  
ATOM    851  H   ILE A  54       9.764  -3.986   1.559  1.00 96.57           H  
ATOM    852  CA  ILE A  54      10.905  -3.402  -0.176  1.00 96.57           C  
ATOM    853  HA  ILE A  54      11.963  -3.498  -0.423  1.00 96.57           H  
ATOM    854  C   ILE A  54      10.582  -1.908  -0.184  1.00 96.57           C  
ATOM    855  CB  ILE A  54      10.151  -4.173  -1.281  1.00 96.57           C  
ATOM    856  HB  ILE A  54       9.081  -3.988  -1.186  1.00 96.57           H  
ATOM    857  O   ILE A  54       9.449  -1.501   0.082  1.00 96.57           O  
ATOM    858  CG1 ILE A  54      10.394  -5.695  -1.179  1.00 96.57           C  
ATOM    859 HG12 ILE A  54      10.103  -6.040  -0.187  1.00 96.57           H  
ATOM    860 HG13 ILE A  54      11.458  -5.897  -1.305  1.00 96.57           H  
ATOM    861  CG2 ILE A  54      10.634  -3.626  -2.642  1.00 96.57           C  
ATOM    862 HG21 ILE A  54      10.393  -2.568  -2.742  1.00 96.57           H  
ATOM    863 HG22 ILE A  54      10.138  -4.147  -3.461  1.00 96.57           H  
ATOM    864 HG23 ILE A  54      11.710  -3.761  -2.744  1.00 96.57           H  
ATOM    865  CD1 ILE A  54       9.600  -6.526  -2.195  1.00 96.57           C  
ATOM    866 HD11 ILE A  54       8.549  -6.237  -2.175  1.00 96.57           H  
ATOM    867 HD12 ILE A  54      10.002  -6.384  -3.198  1.00 96.57           H  
ATOM    868 HD13 ILE A  54       9.673  -7.585  -1.948  1.00 96.57           H  
ATOM    869  N   ALA A  55      11.574  -1.085  -0.510  1.00 94.58           N  
ATOM    870  H   ALA A  55      12.463  -1.491  -0.766  1.00 94.58           H  
ATOM    871  CA  ALA A  55      11.452   0.364  -0.586  1.00 94.58           C  
ATOM    872  HA  ALA A  55      10.594   0.678   0.008  1.00 94.58           H  
ATOM    873  C   ALA A  55      11.236   0.840  -2.035  1.00 94.58           C  
ATOM    874  CB  ALA A  55      12.701   0.977   0.055  1.00 94.58           C  
ATOM    875  HB1 ALA A  55      12.750   0.701   1.108  1.00 94.58           H  
ATOM    876  HB2 ALA A  55      13.591   0.604  -0.452  1.00 94.58           H  
ATOM    877  HB3 ALA A  55      12.665   2.063  -0.034  1.00 94.58           H  
ATOM    878  O   ALA A  55      11.943   0.411  -2.947  1.00 94.58           O  
ATOM    879  N   THR A  56      10.303   1.776  -2.247  1.00 93.26           N  
ATOM    880  H   THR A  56       9.704   2.038  -1.478  1.00 93.26           H  
ATOM    881  CA  THR A  56      10.122   2.473  -3.537  1.00 93.26           C  
ATOM    882  HA  THR A  56      11.029   2.324  -4.124  1.00 93.26           H  
ATOM    883  C   THR A  56       9.963   3.986  -3.343  1.00 93.26           C  
ATOM    884  CB  THR A  56       8.964   1.908  -4.381  1.00 93.26           C  
ATOM    885  HB  THR A  56       9.017   2.364  -5.369  1.00 93.26           H  
ATOM    886  O   THR A  56       9.293   4.438  -2.420  1.00 93.26           O  
ATOM    887  CG2 THR A  56       9.014   0.391  -4.568  1.00 93.26           C  
ATOM    888 HG21 THR A  56       9.985   0.104  -4.971  1.00 93.26           H  
ATOM    889 HG22 THR A  56       8.236   0.081  -5.266  1.00 93.26           H  
ATOM    890 HG23 THR A  56       8.855  -0.114  -3.615  1.00 93.26           H  
ATOM    891  OG1 THR A  56       7.709   2.218  -3.819  1.00 93.26           O  
ATOM    892  HG1 THR A  56       7.370   2.983  -4.290  1.00 93.26           H  
ATOM    893  N   SER A  57      10.593   4.794  -4.196  1.00 86.91           N  
ATOM    894  H   SER A  57      11.058   4.353  -4.977  1.00 86.91           H  
ATOM    895  CA  SER A  57      10.714   6.258  -4.072  1.00 86.91           C  
ATOM    896  HA  SER A  57       9.830   6.660  -3.577  1.00 86.91           H  
ATOM    897  C   SER A  57      10.809   6.896  -5.466  1.00 86.91           C  
ATOM    898  CB  SER A  57      11.937   6.604  -3.193  1.00 86.91           C  
ATOM    899  HB2 SER A  57      11.638   6.606  -2.145  1.00 86.91           H  
ATOM    900  HB3 SER A  57      12.699   5.836  -3.328  1.00 86.91           H  
ATOM    901  O   SER A  57      11.902   7.087  -6.002  1.00 86.91           O  
ATOM    902  OG  SER A  57      12.519   7.855  -3.525  1.00 86.91           O  
ATOM    903  HG  SER A  57      12.624   7.846  -4.479  1.00 86.91           H  
ATOM    904  N   GLY A  58       9.660   7.235  -6.053  1.00 74.32           N  
ATOM    905  H   GLY A  58       8.802   6.983  -5.583  1.00 74.32           H  
ATOM    906  CA  GLY A  58       9.567   7.783  -7.416  1.00 74.32           C  
ATOM    907  HA2 GLY A  58       8.671   7.378  -7.888  1.00 74.32           H  
ATOM    908  HA3 GLY A  58      10.429   7.473  -8.007  1.00 74.32           H  
ATOM    909  C   GLY A  58       9.433   9.299  -7.513  1.00 74.32           C  
ATOM    910  O   GLY A  58       9.537   9.856  -8.601  1.00 74.32           O  
ATOM    911  N   GLN A  59       9.193   9.977  -6.390  1.00 74.51           N  
ATOM    912  H   GLN A  59       9.207   9.472  -5.515  1.00 74.51           H  
ATOM    913  CA  GLN A  59       9.116  11.437  -6.306  1.00 74.51           C  
ATOM    914  HA  GLN A  59       9.506  11.862  -7.231  1.00 74.51           H  
ATOM    915  C   GLN A  59      10.011  11.899  -5.144  1.00 74.51           C  
ATOM    916  CB  GLN A  59       7.660  11.916  -6.138  1.00 74.51           C  
ATOM    917  HB2 GLN A  59       7.646  13.004  -6.206  1.00 74.51           H  
ATOM    918  HB3 GLN A  59       7.305  11.650  -5.142  1.00 74.51           H  
ATOM    919  O   GLN A  59      10.117  11.183  -4.147  1.00 74.51           O  
ATOM    920  CG  GLN A  59       6.678  11.372  -7.191  1.00 74.51           C  
ATOM    921  HG2 GLN A  59       7.006  11.691  -8.180  1.00 74.51           H  
ATOM    922  HG3 GLN A  59       6.673  10.282  -7.169  1.00 74.51           H  
ATOM    923  CD  GLN A  59       5.240  11.843  -6.970  1.00 74.51           C  
ATOM    924  NE2 GLN A  59       4.356  11.612  -7.914  1.00 74.51           N  
ATOM    925 HE21 GLN A  59       4.635  11.185  -8.786  1.00 74.51           H  
ATOM    926 HE22 GLN A  59       3.425  11.955  -7.727  1.00 74.51           H  
ATOM    927  OE1 GLN A  59       4.869  12.417  -5.962  1.00 74.51           O  
ATOM    928  N   PRO A  60      10.659  13.078  -5.218  1.00 76.84           N  
ATOM    929  CA  PRO A  60      11.667  13.509  -4.236  1.00 76.84           C  
ATOM    930  HA  PRO A  60      12.435  12.740  -4.148  1.00 76.84           H  
ATOM    931  C   PRO A  60      11.115  13.770  -2.820  1.00 76.84           C  
ATOM    932  CB  PRO A  60      12.284  14.774  -4.846  1.00 76.84           C  
ATOM    933  HB2 PRO A  60      12.615  15.485  -4.089  1.00 76.84           H  
ATOM    934  HB3 PRO A  60      13.119  14.494  -5.489  1.00 76.84           H  
ATOM    935  O   PRO A  60      11.890  14.043  -1.905  1.00 76.84           O  
ATOM    936  CG  PRO A  60      11.153  15.343  -5.702  1.00 76.84           C  
ATOM    937  HG2 PRO A  60      11.528  15.987  -6.497  1.00 76.84           H  
ATOM    938  HG3 PRO A  60      10.445  15.880  -5.070  1.00 76.84           H  
ATOM    939  CD  PRO A  60      10.495  14.084  -6.257  1.00 76.84           C  
ATOM    940  HD2 PRO A  60       9.444  14.280  -6.470  1.00 76.84           H  
ATOM    941  HD3 PRO A  60      11.012  13.763  -7.161  1.00 76.84           H  
ATOM    942  N   ASN A  61       9.792  13.710  -2.668  1.00 77.23           N  
ATOM    943  H   ASN A  61       9.253  13.521  -3.501  1.00 77.23           H  
ATOM    944  CA  ASN A  61       8.979  13.943  -1.478  1.00 77.23           C  
ATOM    945  HA  ASN A  61       9.630  14.211  -0.646  1.00 77.23           H  
ATOM    946  C   ASN A  61       8.177  12.697  -1.030  1.00 77.23           C  
ATOM    947  CB  ASN A  61       8.037  15.133  -1.771  1.00 77.23           C  
ATOM    948  HB2 ASN A  61       8.626  16.020  -2.007  1.00 77.23           H  
ATOM    949  HB3 ASN A  61       7.457  15.352  -0.874  1.00 77.23           H  
ATOM    950  O   ASN A  61       7.374  12.820  -0.105  1.00 77.23           O  
ATOM    951  CG  ASN A  61       7.073  14.873  -2.924  1.00 77.23           C  
ATOM    952  ND2 ASN A  61       5.859  15.364  -2.870  1.00 77.23           N  
ATOM    953 HD21 ASN A  61       5.257  15.137  -3.648  1.00 77.23           H  
ATOM    954 HD22 ASN A  61       5.525  15.886  -2.072  1.00 77.23           H  
ATOM    955  OD1 ASN A  61       7.411  14.244  -3.914  1.00 77.23           O  
ATOM    956  N   GLN A  62       8.349  11.520  -1.659  1.00 83.67           N  
ATOM    957  H   GLN A  62       9.023  11.445  -2.407  1.00 83.67           H  
ATOM    958  CA  GLN A  62       7.675  10.286  -1.224  1.00 83.67           C  
ATOM    959  HA  GLN A  62       7.373  10.447  -0.189  1.00 83.67           H  
ATOM    960  C   GLN A  62       8.574   9.044  -1.201  1.00 83.67           C  
ATOM    961  CB  GLN A  62       6.370  10.023  -2.010  1.00 83.67           C  
ATOM    962  HB2 GLN A  62       5.739   9.399  -1.378  1.00 83.67           H  
ATOM    963  HB3 GLN A  62       5.854  10.971  -2.166  1.00 83.67           H  
ATOM    964  O   GLN A  62       9.323   8.786  -2.144  1.00 83.67           O  
ATOM    965  CG  GLN A  62       6.507   9.290  -3.362  1.00 83.67           C  
ATOM    966  HG2 GLN A  62       6.945   8.306  -3.197  1.00 83.67           H  
ATOM    967  HG3 GLN A  62       7.184   9.845  -4.011  1.00 83.67           H  
ATOM    968  CD  GLN A  62       5.170   9.065  -4.078  1.00 83.67           C  
ATOM    969  NE2 GLN A  62       5.174   8.591  -5.308  1.00 83.67           N  
ATOM    970 HE21 GLN A  62       6.023   8.332  -5.791  1.00 83.67           H  
ATOM    971 HE22 GLN A  62       4.289   8.356  -5.734  1.00 83.67           H  
ATOM    972  OE1 GLN A  62       4.084   9.230  -3.534  1.00 83.67           O  
ATOM    973  N   ILE A  63       8.388   8.216  -0.172  1.00 86.96           N  
ATOM    974  H   ILE A  63       7.753   8.508   0.557  1.00 86.96           H  
ATOM    975  CA  ILE A  63       8.827   6.816  -0.139  1.00 86.96           C  
ATOM    976  HA  ILE A  63       9.105   6.530  -1.154  1.00 86.96           H  
ATOM    977  C   ILE A  63       7.663   5.923   0.288  1.00 86.96           C  
ATOM    978  CB  ILE A  63      10.074   6.624   0.756  1.00 86.96           C  
ATOM    979  HB  ILE A  63      10.794   7.378   0.439  1.00 86.96           H  
ATOM    980  O   ILE A  63       6.792   6.348   1.047  1.00 86.96           O  
ATOM    981  CG1 ILE A  63      10.737   5.246   0.545  1.00 86.96           C  
ATOM    982 HG12 ILE A  63      10.153   4.474   1.046  1.00 86.96           H  
ATOM    983 HG13 ILE A  63      10.762   5.019  -0.521  1.00 86.96           H  
ATOM    984  CG2 ILE A  63       9.741   6.829   2.247  1.00 86.96           C  
ATOM    985 HG21 ILE A  63      10.647   6.803   2.852  1.00 86.96           H  
ATOM    986 HG22 ILE A  63       9.267   7.802   2.380  1.00 86.96           H  
ATOM    987 HG23 ILE A  63       9.066   6.052   2.605  1.00 86.96           H  
ATOM    988  CD1 ILE A  63      12.185   5.176   1.037  1.00 86.96           C  
ATOM    989 HD11 ILE A  63      12.559   4.161   0.904  1.00 86.96           H  
ATOM    990 HD12 ILE A  63      12.255   5.439   2.093  1.00 86.96           H  
ATOM    991 HD13 ILE A  63      12.799   5.852   0.443  1.00 86.96           H  
ATOM    992  N   THR A  64       7.665   4.678  -0.171  1.00 92.09           N  
ATOM    993  H   THR A  64       8.388   4.415  -0.825  1.00 92.09           H  
ATOM    994  CA  THR A  64       6.840   3.599   0.373  1.00 92.09           C  
ATOM    995  HA  THR A  64       6.246   3.979   1.205  1.00 92.09           H  
ATOM    996  C   THR A  64       7.753   2.502   0.898  1.00 92.09           C  
ATOM    997  CB  THR A  64       5.874   3.031  -0.671  1.00 92.09           C  
ATOM    998  HB  THR A  64       6.438   2.430  -1.384  1.00 92.09           H  
ATOM    999  O   THR A  64       8.676   2.089   0.196  1.00 92.09           O  
ATOM   1000  CG2 THR A  64       4.804   2.171  -0.005  1.00 92.09           C  
ATOM   1001 HG21 THR A  64       5.258   1.304   0.475  1.00 92.09           H  
ATOM   1002 HG22 THR A  64       4.249   2.754   0.731  1.00 92.09           H  
ATOM   1003 HG23 THR A  64       4.116   1.809  -0.769  1.00 92.09           H  
ATOM   1004  OG1 THR A  64       5.231   4.075  -1.378  1.00 92.09           O  
ATOM   1005  HG1 THR A  64       5.932   4.520  -1.860  1.00 92.09           H  
ATOM   1006  N   LEU A  65       7.507   2.047   2.126  1.00 94.07           N  
ATOM   1007  H   LEU A  65       6.752   2.472   2.644  1.00 94.07           H  
ATOM   1008  CA  LEU A  65       8.197   0.926   2.764  1.00 94.07           C  
ATOM   1009  HA  LEU A  65       9.024   0.591   2.139  1.00 94.07           H  
ATOM   1010  C   LEU A  65       7.212  -0.233   2.896  1.00 94.07           C  
ATOM   1011  CB  LEU A  65       8.757   1.351   4.136  1.00 94.07           C  
ATOM   1012  HB2 LEU A  65       7.919   1.547   4.805  1.00 94.07           H  
ATOM   1013  HB3 LEU A  65       9.326   0.517   4.547  1.00 94.07           H  
ATOM   1014  O   LEU A  65       6.230  -0.134   3.629  1.00 94.07           O  
ATOM   1015  CG  LEU A  65       9.645   2.606   4.122  1.00 94.07           C  
ATOM   1016  HG  LEU A  65       9.051   3.462   3.801  1.00 94.07           H  
ATOM   1017  CD1 LEU A  65      10.167   2.898   5.530  1.00 94.07           C  
ATOM   1018 HD11 LEU A  65      10.772   2.063   5.886  1.00 94.07           H  
ATOM   1019 HD12 LEU A  65       9.327   3.061   6.205  1.00 94.07           H  
ATOM   1020 HD13 LEU A  65      10.781   3.799   5.515  1.00 94.07           H  
ATOM   1021  CD2 LEU A  65      10.839   2.471   3.183  1.00 94.07           C  
ATOM   1022 HD21 LEU A  65      11.362   3.427   3.157  1.00 94.07           H  
ATOM   1023 HD22 LEU A  65      11.506   1.680   3.528  1.00 94.07           H  
ATOM   1024 HD23 LEU A  65      10.511   2.248   2.168  1.00 94.07           H  
ATOM   1025  N   ASN A  66       7.459  -1.309   2.160  1.00 96.02           N  
ATOM   1026  H   ASN A  66       8.271  -1.306   1.559  1.00 96.02           H  
ATOM   1027  CA  ASN A  66       6.623  -2.502   2.137  1.00 96.02           C  
ATOM   1028  HA  ASN A  66       5.614  -2.271   2.480  1.00 96.02           H  
ATOM   1029  C   ASN A  66       7.231  -3.525   3.093  1.00 96.02           C  
ATOM   1030  CB  ASN A  66       6.540  -3.006   0.687  1.00 96.02           C  
ATOM   1031  HB2 ASN A  66       5.947  -3.919   0.630  1.00 96.02           H  
ATOM   1032  HB3 ASN A  66       7.538  -3.255   0.326  1.00 96.02           H  
ATOM   1033  O   ASN A  66       8.210  -4.177   2.737  1.00 96.02           O  
ATOM   1034  CG  ASN A  66       5.914  -1.975  -0.223  1.00 96.02           C  
ATOM   1035  ND2 ASN A  66       6.724  -1.209  -0.908  1.00 96.02           N  
ATOM   1036 HD21 ASN A  66       7.723  -1.304  -0.795  1.00 96.02           H  
ATOM   1037 HD22 ASN A  66       6.305  -0.551  -1.550  1.00 96.02           H  
ATOM   1038  OD1 ASN A  66       4.706  -1.808  -0.275  1.00 96.02           O  
ATOM   1039  N   TYR A  67       6.684  -3.620   4.303  1.00 96.74           N  
ATOM   1040  H   TYR A  67       5.853  -3.082   4.503  1.00 96.74           H  
ATOM   1041  CA  TYR A  67       7.094  -4.605   5.302  1.00 96.74           C  
ATOM   1042  HA  TYR A  67       8.175  -4.737   5.272  1.00 96.74           H  
ATOM   1043  C   TYR A  67       6.431  -5.934   4.966  1.00 96.74           C  
ATOM   1044  CB  TYR A  67       6.701  -4.125   6.705  1.00 96.74           C  
ATOM   1045  HB2 TYR A  67       6.915  -4.918   7.421  1.00 96.74           H  
ATOM   1046  HB3 TYR A  67       5.628  -3.936   6.738  1.00 96.74           H  
ATOM   1047  O   TYR A  67       5.202  -6.024   4.977  1.00 96.74           O  
ATOM   1048  CG  TYR A  67       7.442  -2.874   7.125  1.00 96.74           C  
ATOM   1049  CD1 TYR A  67       8.674  -2.990   7.793  1.00 96.74           C  
ATOM   1050  HD1 TYR A  67       9.060  -3.967   8.044  1.00 96.74           H  
ATOM   1051  CD2 TYR A  67       6.931  -1.603   6.799  1.00 96.74           C  
ATOM   1052  HD2 TYR A  67       5.991  -1.525   6.272  1.00 96.74           H  
ATOM   1053  CE1 TYR A  67       9.409  -1.838   8.119  1.00 96.74           C  
ATOM   1054  HE1 TYR A  67      10.358  -1.932   8.625  1.00 96.74           H  
ATOM   1055  CE2 TYR A  67       7.662  -0.447   7.126  1.00 96.74           C  
ATOM   1056  HE2 TYR A  67       7.276   0.525   6.857  1.00 96.74           H  
ATOM   1057  OH  TYR A  67       9.632   0.545   8.050  1.00 96.74           O  
ATOM   1058  HH  TYR A  67       9.211   1.324   7.681  1.00 96.74           H  
ATOM   1059  CZ  TYR A  67       8.908  -0.567   7.778  1.00 96.74           C  
ATOM   1060  N   ILE A  68       7.238  -6.939   4.635  1.00 96.27           N  
ATOM   1061  H   ILE A  68       8.238  -6.804   4.678  1.00 96.27           H  
ATOM   1062  CA  ILE A  68       6.769  -8.248   4.177  1.00 96.27           C  
ATOM   1063  HA  ILE A  68       5.683  -8.235   4.080  1.00 96.27           H  
ATOM   1064  C   ILE A  68       7.116  -9.287   5.237  1.00 96.27           C  
ATOM   1065  CB  ILE A  68       7.350  -8.568   2.784  1.00 96.27           C  
ATOM   1066  HB  ILE A  68       8.429  -8.418   2.824  1.00 96.27           H  
ATOM   1067  O   ILE A  68       8.254  -9.370   5.699  1.00 96.27           O  
ATOM   1068  CG1 ILE A  68       6.748  -7.589   1.746  1.00 96.27           C  
ATOM   1069 HG12 ILE A  68       6.847  -6.565   2.106  1.00 96.27           H  
ATOM   1070 HG13 ILE A  68       5.686  -7.804   1.624  1.00 96.27           H  
ATOM   1071  CG2 ILE A  68       7.080 -10.031   2.388  1.00 96.27           C  
ATOM   1072 HG21 ILE A  68       7.597 -10.708   3.069  1.00 96.27           H  
ATOM   1073 HG22 ILE A  68       7.464 -10.234   1.388  1.00 96.27           H  
ATOM   1074 HG23 ILE A  68       6.012 -10.242   2.425  1.00 96.27           H  
ATOM   1075  CD1 ILE A  68       7.418  -7.639   0.373  1.00 96.27           C  
ATOM   1076 HD11 ILE A  68       7.038  -6.823  -0.242  1.00 96.27           H  
ATOM   1077 HD12 ILE A  68       7.190  -8.583  -0.121  1.00 96.27           H  
ATOM   1078 HD13 ILE A  68       8.496  -7.533   0.490  1.00 96.27           H  
ATOM   1079  N   HIS A  69       6.118 -10.074   5.622  1.00 95.28           N  
ATOM   1080  H   HIS A  69       5.213  -9.944   5.191  1.00 95.28           H  
ATOM   1081  CA  HIS A  69       6.229 -11.142   6.617  1.00 95.28           C  
ATOM   1082  HA  HIS A  69       7.140 -11.019   7.203  1.00 95.28           H  
ATOM   1083  C   HIS A  69       6.319 -12.518   5.946  1.00 95.28           C  
ATOM   1084  CB  HIS A  69       5.049 -11.017   7.584  1.00 95.28           C  
ATOM   1085  HB2 HIS A  69       5.002 -11.898   8.225  1.00 95.28           H  
ATOM   1086  HB3 HIS A  69       4.121 -10.965   7.015  1.00 95.28           H  
ATOM   1087  O   HIS A  69       6.292 -12.632   4.718  1.00 95.28           O  
ATOM   1088  CG  HIS A  69       5.148  -9.810   8.478  1.00 95.28           C  
ATOM   1089  CD2 HIS A  69       4.974  -8.513   8.096  1.00 95.28           C  
ATOM   1090  HD2 HIS A  69       4.758  -8.173   7.094  1.00 95.28           H  
ATOM   1091  ND1 HIS A  69       5.368  -9.849   9.851  1.00 95.28           N  
ATOM   1092  CE1 HIS A  69       5.273  -8.581  10.275  1.00 95.28           C  
ATOM   1093  HE1 HIS A  69       5.319  -8.274  11.309  1.00 95.28           H  
ATOM   1094  NE2 HIS A  69       5.044  -7.757   9.242  1.00 95.28           N  
ATOM   1095  HE2 HIS A  69       4.803  -6.780   9.334  1.00 95.28           H  
ATOM   1096  N   SER A  70       6.460 -13.576   6.748  1.00 94.54           N  
ATOM   1097  H   SER A  70       6.401 -13.438   7.747  1.00 94.54           H  
ATOM   1098  CA  SER A  70       6.390 -14.954   6.253  1.00 94.54           C  
ATOM   1099  HA  SER A  70       7.113 -15.065   5.445  1.00 94.54           H  
ATOM   1100  C   SER A  70       5.000 -15.281   5.685  1.00 94.54           C  
ATOM   1101  CB  SER A  70       6.769 -15.939   7.369  1.00 94.54           C  
ATOM   1102  HB2 SER A  70       7.750 -15.679   7.766  1.00 94.54           H  
ATOM   1103  HB3 SER A  70       6.815 -16.947   6.956  1.00 94.54           H  
ATOM   1104  O   SER A  70       4.013 -14.627   6.009  1.00 94.54           O  
ATOM   1105  OG  SER A  70       5.814 -15.913   8.413  1.00 94.54           O  
ATOM   1106  HG  SER A  70       5.970 -16.646   9.012  1.00 94.54           H  
ATOM   1107  N   GLU A  71       4.891 -16.339   4.876  1.00 93.89           N  
ATOM   1108  H   GLU A  71       5.723 -16.841   4.600  1.00 93.89           H  
ATOM   1109  CA  GLU A  71       3.598 -16.820   4.348  1.00 93.89           C  
ATOM   1110  HA  GLU A  71       3.095 -15.998   3.839  1.00 93.89           H  
ATOM   1111  C   GLU A  71       2.628 -17.325   5.442  1.00 93.89           C  
ATOM   1112  CB  GLU A  71       3.843 -17.947   3.329  1.00 93.89           C  
ATOM   1113  HB2 GLU A  71       4.392 -18.750   3.821  1.00 93.89           H  
ATOM   1114  HB3 GLU A  71       2.877 -18.337   3.010  1.00 93.89           H  
ATOM   1115  O   GLU A  71       1.446 -17.545   5.178  1.00 93.89           O  
ATOM   1116  CG  GLU A  71       4.612 -17.493   2.077  1.00 93.89           C  
ATOM   1117  HG2 GLU A  71       4.087 -16.642   1.644  1.00 93.89           H  
ATOM   1118  HG3 GLU A  71       5.609 -17.164   2.371  1.00 93.89           H  
ATOM   1119  CD  GLU A  71       4.742 -18.602   1.016  1.00 93.89           C  
ATOM   1120  OE1 GLU A  71       5.148 -18.267  -0.122  1.00 93.89           O  
ATOM   1121  OE2 GLU A  71       4.452 -19.774   1.342  1.00 93.89           O  
ATOM   1122  N   GLU A  72       3.112 -17.518   6.670  1.00 93.62           N  
ATOM   1123  H   GLU A  72       4.087 -17.307   6.827  1.00 93.62           H  
ATOM   1124  CA  GLU A  72       2.304 -17.845   7.853  1.00 93.62           C  
ATOM   1125  HA  GLU A  72       1.511 -18.541   7.578  1.00 93.62           H  
ATOM   1126  C   GLU A  72       1.635 -16.598   8.458  1.00 93.62           C  
ATOM   1127  CB  GLU A  72       3.234 -18.539   8.860  1.00 93.62           C  
ATOM   1128  HB2 GLU A  72       3.994 -17.825   9.177  1.00 93.62           H  
ATOM   1129  HB3 GLU A  72       3.731 -19.365   8.352  1.00 93.62           H  
ATOM   1130  O   GLU A  72       0.501 -16.673   8.922  1.00 93.62           O  
ATOM   1131  CG  GLU A  72       2.519 -19.098  10.097  1.00 93.62           C  
ATOM   1132  HG2 GLU A  72       1.713 -19.753   9.764  1.00 93.62           H  
ATOM   1133  HG3 GLU A  72       2.080 -18.276  10.663  1.00 93.62           H  
ATOM   1134  CD  GLU A  72       3.481 -19.883  11.006  1.00 93.62           C  
ATOM   1135  OE1 GLU A  72       3.007 -20.836  11.667  1.00 93.62           O  
ATOM   1136  OE2 GLU A  72       4.693 -19.553  11.013  1.00 93.62           O  
ATOM   1137  N   HIS A  73       2.307 -15.444   8.381  1.00 93.31           N  
ATOM   1138  H   HIS A  73       3.203 -15.456   7.915  1.00 93.31           H  
ATOM   1139  CA  HIS A  73       1.879 -14.154   8.939  1.00 93.31           C  
ATOM   1140  HA  HIS A  73       0.904 -14.274   9.410  1.00 93.31           H  
ATOM   1141  C   HIS A  73       1.696 -13.101   7.834  1.00 93.31           C  
ATOM   1142  CB  HIS A  73       2.878 -13.716  10.024  1.00 93.31           C  
ATOM   1143  HB2 HIS A  73       3.836 -13.489   9.557  1.00 93.31           H  
ATOM   1144  HB3 HIS A  73       2.514 -12.808  10.504  1.00 93.31           H  
ATOM   1145  O   HIS A  73       1.972 -11.915   8.020  1.00 93.31           O  
ATOM   1146  CG  HIS A  73       3.098 -14.759  11.089  1.00 93.31           C  
ATOM   1147  CD2 HIS A  73       2.173 -15.221  11.986  1.00 93.31           C  
ATOM   1148  HD2 HIS A  73       1.150 -14.885  12.068  1.00 93.31           H  
ATOM   1149  ND1 HIS A  73       4.253 -15.474  11.295  1.00 93.31           N  
ATOM   1150  HD1 HIS A  73       5.145 -15.296  10.856  1.00 93.31           H  
ATOM   1151  CE1 HIS A  73       4.019 -16.373  12.264  1.00 93.31           C  
ATOM   1152  HE1 HIS A  73       4.725 -17.116  12.605  1.00 93.31           H  
ATOM   1153  NE2 HIS A  73       2.778 -16.223  12.753  1.00 93.31           N  
ATOM   1154  N   SER A  74       1.270 -13.537   6.645  1.00 92.40           N  
ATOM   1155  H   SER A  74       1.027 -14.514   6.560  1.00 92.40           H  
ATOM   1156  CA  SER A  74       1.153 -12.693   5.449  1.00 92.40           C  
ATOM   1157  HA  SER A  74       2.145 -12.316   5.197  1.00 92.40           H  
ATOM   1158  C   SER A  74       0.240 -11.483   5.679  1.00 92.40           C  
ATOM   1159  CB  SER A  74       0.654 -13.537   4.268  1.00 92.40           C  
ATOM   1160  HB2 SER A  74       0.492 -12.894   3.403  1.00 92.40           H  
ATOM   1161  HB3 SER A  74       1.411 -14.279   4.013  1.00 92.40           H  
ATOM   1162  O   SER A  74       0.505 -10.408   5.142  1.00 92.40           O  
ATOM   1163  OG  SER A  74      -0.552 -14.199   4.601  1.00 92.40           O  
ATOM   1164  HG  SER A  74      -1.063 -14.348   3.802  1.00 92.40           H  
ATOM   1165  N   ASP A  75      -0.755 -11.627   6.556  1.00 92.41           N  
ATOM   1166  H   ASP A  75      -0.802 -12.510   7.044  1.00 92.41           H  
ATOM   1167  CA  ASP A  75      -1.722 -10.614   6.984  1.00 92.41           C  
ATOM   1168  HA  ASP A  75      -2.148 -10.164   6.088  1.00 92.41           H  
ATOM   1169  C   ASP A  75      -1.138  -9.464   7.823  1.00 92.41           C  
ATOM   1170  CB  ASP A  75      -2.841 -11.327   7.757  1.00 92.41           C  
ATOM   1171  HB2 ASP A  75      -3.167 -12.202   7.194  1.00 92.41           H  
ATOM   1172  HB3 ASP A  75      -3.690 -10.648   7.842  1.00 92.41           H  
ATOM   1173  O   ASP A  75      -1.756  -8.401   7.934  1.00 92.41           O  
ATOM   1174  CG  ASP A  75      -2.394 -11.762   9.157  1.00 92.41           C  
ATOM   1175  OD1 ASP A  75      -1.344 -12.431   9.264  1.00 92.41           O  
ATOM   1176  OD2 ASP A  75      -3.077 -11.377  10.131  1.00 92.41           O  
ATOM   1177  N   GLN A  76       0.062  -9.651   8.377  1.00 93.25           N  
ATOM   1178  H   GLN A  76       0.484 -10.564   8.289  1.00 93.25           H  
ATOM   1179  CA  GLN A  76       0.828  -8.611   9.069  1.00 93.25           C  
ATOM   1180  HA  GLN A  76       0.133  -7.979   9.622  1.00 93.25           H  
ATOM   1181  C   GLN A  76       1.584  -7.692   8.087  1.00 93.25           C  
ATOM   1182  CB  GLN A  76       1.788  -9.266  10.076  1.00 93.25           C  
ATOM   1183  HB2 GLN A  76       2.560  -9.798   9.521  1.00 93.25           H  
ATOM   1184  HB3 GLN A  76       2.271  -8.481  10.659  1.00 93.25           H  
ATOM   1185  O   GLN A  76       2.110  -6.644   8.477  1.00 93.25           O  
ATOM   1186  CG  GLN A  76       1.133 -10.265  11.045  1.00 93.25           C  
ATOM   1187  HG2 GLN A  76       1.904 -10.654  11.711  1.00 93.25           H  
ATOM   1188  HG3 GLN A  76       0.728 -11.111  10.489  1.00 93.25           H  
ATOM   1189  CD  GLN A  76       0.035  -9.647  11.902  1.00 93.25           C  
ATOM   1190  NE2 GLN A  76      -1.194 -10.099  11.808  1.00 93.25           N  
ATOM   1191 HE21 GLN A  76      -1.454 -10.812  11.142  1.00 93.25           H  
ATOM   1192 HE22 GLN A  76      -1.899  -9.690  12.404  1.00 93.25           H  
ATOM   1193  OE1 GLN A  76       0.255  -8.732  12.682  1.00 93.25           O  
ATOM   1194  N   SER A  77       1.632  -8.057   6.800  1.00 95.25           N  
ATOM   1195  H   SER A  77       1.131  -8.891   6.526  1.00 95.25           H  
ATOM   1196  CA  SER A  77       2.343  -7.304   5.765  1.00 95.25           C  
ATOM   1197  HA  SER A  77       3.335  -7.069   6.151  1.00 95.25           H  
ATOM   1198  C   SER A  77       1.657  -5.973   5.456  1.00 95.25           C  
ATOM   1199  CB  SER A  77       2.530  -8.131   4.491  1.00 95.25           C  
ATOM   1200  HB2 SER A  77       3.185  -7.586   3.812  1.00 95.25           H  
ATOM   1201  HB3 SER A  77       1.566  -8.281   4.006  1.00 95.25           H  
ATOM   1202  O   SER A  77       0.447  -5.909   5.233  1.00 95.25           O  
ATOM   1203  OG  SER A  77       3.118  -9.388   4.768  1.00 95.25           O  
ATOM   1204  HG  SER A  77       2.385  -9.955   5.016  1.00 95.25           H  
ATOM   1205  N   ILE A  78       2.432  -4.886   5.436  1.00 94.70           N  
ATOM   1206  H   ILE A  78       3.428  -5.015   5.543  1.00 94.70           H  
ATOM   1207  CA  ILE A  78       1.895  -3.520   5.378  1.00 94.70           C  
ATOM   1208  HA  ILE A  78       0.939  -3.575   4.857  1.00 94.70           H  
ATOM   1209  C   ILE A  78       2.777  -2.566   4.567  1.00 94.70           C  
ATOM   1210  CB  ILE A  78       1.594  -2.992   6.805  1.00 94.70           C  
ATOM   1211  HB  ILE A  78       0.886  -3.688   7.256  1.00 94.70           H  
ATOM   1212  O   ILE A  78       3.996  -2.499   4.738  1.00 94.70           O  
ATOM   1213  CG1 ILE A  78       0.915  -1.603   6.764  1.00 94.70           C  
ATOM   1214 HG12 ILE A  78       0.062  -1.659   6.088  1.00 94.70           H  
ATOM   1215 HG13 ILE A  78       1.611  -0.861   6.371  1.00 94.70           H  
ATOM   1216  CG2 ILE A  78       2.843  -2.967   7.701  1.00 94.70           C  
ATOM   1217 HG21 ILE A  78       3.332  -3.940   7.674  1.00 94.70           H  
ATOM   1218 HG22 ILE A  78       3.543  -2.204   7.361  1.00 94.70           H  
ATOM   1219 HG23 ILE A  78       2.547  -2.770   8.731  1.00 94.70           H  
ATOM   1220  CD1 ILE A  78       0.399  -1.103   8.120  1.00 94.70           C  
ATOM   1221 HD11 ILE A  78       1.232  -0.873   8.784  1.00 94.70           H  
ATOM   1222 HD12 ILE A  78      -0.236  -1.860   8.580  1.00 94.70           H  
ATOM   1223 HD13 ILE A  78      -0.185  -0.195   7.969  1.00 94.70           H  
ATOM   1224  N   SER A  79       2.133  -1.765   3.717  1.00 95.15           N  
ATOM   1225  H   SER A  79       1.147  -1.931   3.571  1.00 95.15           H  
ATOM   1226  CA  SER A  79       2.773  -0.688   2.955  1.00 95.15           C  
ATOM   1227  HA  SER A  79       3.831  -0.919   2.826  1.00 95.15           H  
ATOM   1228  C   SER A  79       2.662   0.650   3.691  1.00 95.15           C  
ATOM   1229  CB  SER A  79       2.162  -0.596   1.556  1.00 95.15           C  
ATOM   1230  HB2 SER A  79       1.101  -0.359   1.636  1.00 95.15           H  
ATOM   1231  HB3 SER A  79       2.658   0.188   0.984  1.00 95.15           H  
ATOM   1232  O   SER A  79       1.574   1.203   3.853  1.00 95.15           O  
ATOM   1233  OG  SER A  79       2.313  -1.832   0.892  1.00 95.15           O  
ATOM   1234  HG  SER A  79       3.185  -1.851   0.491  1.00 95.15           H  
ATOM   1235  N   VAL A  80       3.796   1.198   4.125  1.00 91.50           N  
ATOM   1236  H   VAL A  80       4.647   0.673   3.988  1.00 91.50           H  
ATOM   1237  CA  VAL A  80       3.896   2.492   4.817  1.00 91.50           C  
ATOM   1238  HA  VAL A  80       2.913   2.783   5.187  1.00 91.50           H  
ATOM   1239  C   VAL A  80       4.370   3.556   3.824  1.00 91.50           C  
ATOM   1240  CB  VAL A  80       4.835   2.381   6.038  1.00 91.50           C  
ATOM   1241  HB  VAL A  80       5.835   2.115   5.696  1.00 91.50           H  
ATOM   1242  O   VAL A  80       5.557   3.619   3.505  1.00 91.50           O  
ATOM   1243  CG1 VAL A  80       4.925   3.711   6.798  1.00 91.50           C  
ATOM   1244 HG11 VAL A  80       5.357   4.475   6.153  1.00 91.50           H  
ATOM   1245 HG12 VAL A  80       3.934   4.030   7.121  1.00 91.50           H  
ATOM   1246 HG13 VAL A  80       5.570   3.594   7.669  1.00 91.50           H  
ATOM   1247  CG2 VAL A  80       4.376   1.304   7.033  1.00 91.50           C  
ATOM   1248 HG21 VAL A  80       4.370   0.326   6.552  1.00 91.50           H  
ATOM   1249 HG22 VAL A  80       3.373   1.523   7.399  1.00 91.50           H  
ATOM   1250 HG23 VAL A  80       5.063   1.258   7.878  1.00 91.50           H  
ATOM   1251  N   ARG A  81       3.458   4.398   3.326  1.00 88.95           N  
ATOM   1252  H   ARG A  81       2.515   4.314   3.679  1.00 88.95           H  
ATOM   1253  CA  ARG A  81       3.760   5.510   2.404  1.00 88.95           C  
ATOM   1254  HA  ARG A  81       4.693   5.289   1.886  1.00 88.95           H  
ATOM   1255  C   ARG A  81       3.971   6.796   3.202  1.00 88.95           C  
ATOM   1256  CB  ARG A  81       2.655   5.606   1.333  1.00 88.95           C  
ATOM   1257  HB2 ARG A  81       1.724   5.905   1.815  1.00 88.95           H  
ATOM   1258  HB3 ARG A  81       2.509   4.608   0.918  1.00 88.95           H  
ATOM   1259  O   ARG A  81       3.090   7.224   3.942  1.00 88.95           O  
ATOM   1260  CG  ARG A  81       2.951   6.568   0.163  1.00 88.95           C  
ATOM   1261  HG2 ARG A  81       3.926   6.334  -0.264  1.00 88.95           H  
ATOM   1262  HG3 ARG A  81       2.955   7.596   0.525  1.00 88.95           H  
ATOM   1263  CD  ARG A  81       1.867   6.401  -0.924  1.00 88.95           C  
ATOM   1264  HD2 ARG A  81       0.894   6.603  -0.477  1.00 88.95           H  
ATOM   1265  HD3 ARG A  81       1.880   5.364  -1.259  1.00 88.95           H  
ATOM   1266  NE  ARG A  81       2.049   7.285  -2.100  1.00 88.95           N  
ATOM   1267  HE  ARG A  81       2.832   7.923  -2.100  1.00 88.95           H  
ATOM   1268  NH1 ARG A  81       0.276   6.507  -3.386  1.00 88.95           N  
ATOM   1269 HH11 ARG A  81       0.055   5.793  -2.707  1.00 88.95           H  
ATOM   1270 HH12 ARG A  81      -0.282   6.518  -4.228  1.00 88.95           H  
ATOM   1271  NH2 ARG A  81       1.575   8.147  -4.141  1.00 88.95           N  
ATOM   1272 HH21 ARG A  81       1.021   8.130  -4.986  1.00 88.95           H  
ATOM   1273 HH22 ARG A  81       2.386   8.740  -4.038  1.00 88.95           H  
ATOM   1274  CZ  ARG A  81       1.296   7.305  -3.194  1.00 88.95           C  
ATOM   1275  N   LEU A  82       5.137   7.418   3.065  1.00 83.20           N  
ATOM   1276  H   LEU A  82       5.805   7.026   2.417  1.00 83.20           H  
ATOM   1277  CA  LEU A  82       5.507   8.650   3.762  1.00 83.20           C  
ATOM   1278  HA  LEU A  82       4.744   8.907   4.498  1.00 83.20           H  
ATOM   1279  C   LEU A  82       5.591   9.795   2.749  1.00 83.20           C  
ATOM   1280  CB  LEU A  82       6.846   8.460   4.506  1.00 83.20           C  
ATOM   1281  HB2 LEU A  82       7.636   8.362   3.761  1.00 83.20           H  
ATOM   1282  HB3 LEU A  82       7.044   9.367   5.077  1.00 83.20           H  
ATOM   1283  O   LEU A  82       6.413   9.740   1.834  1.00 83.20           O  
ATOM   1284  CG  LEU A  82       6.939   7.249   5.454  1.00 83.20           C  
ATOM   1285  HG  LEU A  82       6.771   6.328   4.896  1.00 83.20           H  
ATOM   1286  CD1 LEU A  82       8.336   7.181   6.071  1.00 83.20           C  
ATOM   1287 HD11 LEU A  82       8.421   6.292   6.696  1.00 83.20           H  
ATOM   1288 HD12 LEU A  82       8.522   8.066   6.680  1.00 83.20           H  
ATOM   1289 HD13 LEU A  82       9.085   7.118   5.282  1.00 83.20           H  
ATOM   1290  CD2 LEU A  82       5.923   7.333   6.593  1.00 83.20           C  
ATOM   1291 HD21 LEU A  82       6.088   6.514   7.294  1.00 83.20           H  
ATOM   1292 HD22 LEU A  82       6.032   8.282   7.119  1.00 83.20           H  
ATOM   1293 HD23 LEU A  82       4.916   7.243   6.186  1.00 83.20           H  
ATOM   1294  N   LEU A  83       4.762  10.827   2.921  1.00 79.40           N  
ATOM   1295  H   LEU A  83       4.096  10.780   3.680  1.00 79.40           H  
ATOM   1296  CA  LEU A  83       4.827  12.081   2.167  1.00 79.40           C  
ATOM   1297  HA  LEU A  83       5.448  11.938   1.283  1.00 79.40           H  
ATOM   1298  C   LEU A  83       5.496  13.149   3.045  1.00 79.40           C  
ATOM   1299  CB  LEU A  83       3.420  12.508   1.695  1.00 79.40           C  
ATOM   1300  HB2 LEU A  83       2.832  12.793   2.567  1.00 79.40           H  
ATOM   1301  HB3 LEU A  83       3.537  13.393   1.069  1.00 79.40           H  
ATOM   1302  O   LEU A  83       4.969  13.500   4.103  1.00 79.40           O  
ATOM   1303  CG  LEU A  83       2.620  11.447   0.911  1.00 79.40           C  
ATOM   1304  HG  LEU A  83       2.369  10.622   1.577  1.00 79.40           H  
ATOM   1305  CD1 LEU A  83       1.316  12.047   0.381  1.00 79.40           C  
ATOM   1306 HD11 LEU A  83       0.700  11.257  -0.047  1.00 79.40           H  
ATOM   1307 HD12 LEU A  83       0.761  12.514   1.195  1.00 79.40           H  
ATOM   1308 HD13 LEU A  83       1.524  12.791  -0.389  1.00 79.40           H  
ATOM   1309  CD2 LEU A  83       3.385  10.893  -0.291  1.00 79.40           C  
ATOM   1310 HD21 LEU A  83       2.749  10.212  -0.857  1.00 79.40           H  
ATOM   1311 HD22 LEU A  83       3.713  11.705  -0.940  1.00 79.40           H  
ATOM   1312 HD23 LEU A  83       4.253  10.339   0.063  1.00 79.40           H  
ATOM   1313  N   ILE A  84       6.668  13.635   2.627  1.00 73.36           N  
ATOM   1314  H   ILE A  84       7.016  13.330   1.729  1.00 73.36           H  
ATOM   1315  CA  ILE A  84       7.539  14.516   3.423  1.00 73.36           C  
ATOM   1316  HA  ILE A  84       6.948  14.978   4.213  1.00 73.36           H  
ATOM   1317  C   ILE A  84       8.094  15.631   2.527  1.00 73.36           C  
ATOM   1318  CB  ILE A  84       8.697  13.722   4.089  1.00 73.36           C  
ATOM   1319  HB  ILE A  84       9.396  13.419   3.309  1.00 73.36           H  
ATOM   1320  O   ILE A  84       8.637  15.365   1.455  1.00 73.36           O  
ATOM   1321  CG1 ILE A  84       8.210  12.438   4.807  1.00 73.36           C  
ATOM   1322 HG12 ILE A  84       7.740  11.778   4.077  1.00 73.36           H  
ATOM   1323 HG13 ILE A  84       7.465  12.703   5.557  1.00 73.36           H  
ATOM   1324  CG2 ILE A  84       9.448  14.632   5.083  1.00 73.36           C  
ATOM   1325 HG21 ILE A  84      10.327  14.124   5.481  1.00 73.36           H  
ATOM   1326 HG22 ILE A  84       9.801  15.534   4.584  1.00 73.36           H  
ATOM   1327 HG23 ILE A  84       8.790  14.912   5.906  1.00 73.36           H  
ATOM   1328  CD1 ILE A  84       9.320  11.620   5.480  1.00 73.36           C  
ATOM   1329 HD11 ILE A  84       8.906  10.672   5.821  1.00 73.36           H  
ATOM   1330 HD12 ILE A  84       9.714  12.147   6.349  1.00 73.36           H  
ATOM   1331 HD13 ILE A  84      10.123  11.426   4.769  1.00 73.36           H  
ATOM   1332  N   ASP A  85       7.992  16.884   2.970  1.00 62.17           N  
ATOM   1333  H   ASP A  85       7.538  17.047   3.858  1.00 62.17           H  
ATOM   1334  CA  ASP A  85       8.580  18.028   2.261  1.00 62.17           C  
ATOM   1335  HA  ASP A  85       8.298  17.961   1.210  1.00 62.17           H  
ATOM   1336  C   ASP A  85      10.124  18.001   2.312  1.00 62.17           C  
ATOM   1337  CB  ASP A  85       7.993  19.346   2.804  1.00 62.17           C  
ATOM   1338  HB2 ASP A  85       8.039  19.336   3.893  1.00 62.17           H  
ATOM   1339  HB3 ASP A  85       6.950  19.433   2.501  1.00 62.17           H  
ATOM   1340  O   ASP A  85      10.735  17.460   3.237  1.00 62.17           O  
ATOM   1341  CG  ASP A  85       8.760  20.558   2.277  1.00 62.17           C  
ATOM   1342  OD1 ASP A  85       8.890  20.679   1.040  1.00 62.17           O  
ATOM   1343  OD2 ASP A  85       9.401  21.241   3.105  1.00 62.17           O  
ATOM   1344  N   GLN A  86      10.779  18.654   1.350  1.00 53.56           N  
ATOM   1345  H   GLN A  86      10.225  19.225   0.728  1.00 53.56           H  
ATOM   1346  CA  GLN A  86      12.236  18.778   1.308  1.00 53.56           C  
ATOM   1347  HA  GLN A  86      12.662  17.775   1.283  1.00 53.56           H  
ATOM   1348  C   GLN A  86      12.813  19.477   2.554  1.00 53.56           C  
ATOM   1349  CB  GLN A  86      12.665  19.521   0.033  1.00 53.56           C  
ATOM   1350  HB2 GLN A  86      13.751  19.615   0.053  1.00 53.56           H  
ATOM   1351  HB3 GLN A  86      12.234  20.522   0.032  1.00 53.56           H  
ATOM   1352  O   GLN A  86      13.872  19.069   3.030  1.00 53.56           O  
ATOM   1353  CG  GLN A  86      12.257  18.792  -1.260  1.00 53.56           C  
ATOM   1354  HG2 GLN A  86      12.571  17.750  -1.200  1.00 53.56           H  
ATOM   1355  HG3 GLN A  86      11.172  18.816  -1.362  1.00 53.56           H  
ATOM   1356  CD  GLN A  86      12.877  19.406  -2.514  1.00 53.56           C  
ATOM   1357  NE2 GLN A  86      12.546  18.907  -3.684  1.00 53.56           N  
ATOM   1358 HE21 GLN A  86      11.819  18.210  -3.755  1.00 53.56           H  
ATOM   1359 HE22 GLN A  86      12.938  19.382  -4.485  1.00 53.56           H  
ATOM   1360  OE1 GLN A  86      13.687  20.316  -2.481  1.00 53.56           O  
ATOM   1361  N   LYS A  87      12.125  20.478   3.128  1.00 51.21           N  
ATOM   1362  H   LYS A  87      11.238  20.744   2.723  1.00 51.21           H  
ATOM   1363  CA  LYS A  87      12.476  21.074   4.436  1.00 51.21           C  
ATOM   1364  HA  LYS A  87      13.558  21.045   4.561  1.00 51.21           H  
ATOM   1365  C   LYS A  87      11.882  20.281   5.604  1.00 51.21           C  
ATOM   1366  CB  LYS A  87      12.009  22.536   4.522  1.00 51.21           C  
ATOM   1367  HB2 LYS A  87      10.919  22.567   4.509  1.00 51.21           H  
ATOM   1368  HB3 LYS A  87      12.333  22.942   5.480  1.00 51.21           H  
ATOM   1369  O   LYS A  87      12.414  20.338   6.714  1.00 51.21           O  
ATOM   1370  CG  LYS A  87      12.553  23.438   3.406  1.00 51.21           C  
ATOM   1371  HG2 LYS A  87      12.309  23.015   2.431  1.00 51.21           H  
ATOM   1372  HG3 LYS A  87      13.636  23.517   3.500  1.00 51.21           H  
ATOM   1373  CD  LYS A  87      11.914  24.828   3.509  1.00 51.21           C  
ATOM   1374  HD2 LYS A  87      10.836  24.721   3.393  1.00 51.21           H  
ATOM   1375  HD3 LYS A  87      12.131  25.259   4.486  1.00 51.21           H  
ATOM   1376  CE  LYS A  87      12.461  25.740   2.406  1.00 51.21           C  
ATOM   1377  HE2 LYS A  87      13.525  25.904   2.579  1.00 51.21           H  
ATOM   1378  HE3 LYS A  87      12.353  25.221   1.454  1.00 51.21           H  
ATOM   1379  NZ  LYS A  87      11.730  27.031   2.360  1.00 51.21           N  
ATOM   1380  HZ1 LYS A  87      11.816  27.528   3.235  1.00 51.21           H  
ATOM   1381  HZ2 LYS A  87      12.088  27.613   1.616  1.00 51.21           H  
ATOM   1382  HZ3 LYS A  87      10.750  26.864   2.179  1.00 51.21           H  
ATOM   1383  N   GLY A  88      10.803  19.537   5.358  1.00 49.08           N  
ATOM   1384  H   GLY A  88      10.388  19.621   4.441  1.00 49.08           H  
ATOM   1385  CA  GLY A  88      10.245  18.545   6.277  1.00 49.08           C  
ATOM   1386  HA2 GLY A  88       9.430  18.019   5.780  1.00 49.08           H  
ATOM   1387  HA3 GLY A  88       9.848  19.040   7.163  1.00 49.08           H  
ATOM   1388  C   GLY A  88      11.280  17.505   6.713  1.00 49.08           C  
ATOM   1389  O   GLY A  88      11.346  17.201   7.897  1.00 49.08           O  
ATOM   1390  N   TRP A  89      12.157  17.052   5.808  1.00 44.98           N  
ATOM   1391  H   TRP A  89      11.988  17.310   4.846  1.00 44.98           H  
ATOM   1392  CA  TRP A  89      13.166  16.013   6.073  1.00 44.98           C  
ATOM   1393  HA  TRP A  89      12.652  15.057   6.171  1.00 44.98           H  
ATOM   1394  C   TRP A  89      13.982  16.219   7.353  1.00 44.98           C  
ATOM   1395  CB  TRP A  89      14.144  15.917   4.897  1.00 44.98           C  
ATOM   1396  HB2 TRP A  89      14.796  16.790   4.855  1.00 44.98           H  
ATOM   1397  HB3 TRP A  89      13.575  15.891   3.968  1.00 44.98           H  
ATOM   1398  O   TRP A  89      13.977  15.372   8.246  1.00 44.98           O  
ATOM   1399  CG  TRP A  89      14.968  14.675   4.983  1.00 44.98           C  
ATOM   1400  CD1 TRP A  89      16.002  14.418   5.821  1.00 44.98           C  
ATOM   1401  HD1 TRP A  89      16.423  15.119   6.527  1.00 44.98           H  
ATOM   1402  CD2 TRP A  89      14.698  13.432   4.295  1.00 44.98           C  
ATOM   1403  CE2 TRP A  89      15.540  12.417   4.835  1.00 44.98           C  
ATOM   1404  CE3 TRP A  89      13.777  13.073   3.296  1.00 44.98           C  
ATOM   1405  HE3 TRP A  89      13.110  13.816   2.886  1.00 44.98           H  
ATOM   1406  NE1 TRP A  89      16.353  13.084   5.725  1.00 44.98           N  
ATOM   1407  HE1 TRP A  89      17.059  12.646   6.299  1.00 44.98           H  
ATOM   1408  CH2 TRP A  89      14.476  10.751   3.471  1.00 44.98           C  
ATOM   1409  HH2 TRP A  89      14.339   9.719   3.182  1.00 44.98           H  
ATOM   1410  CZ2 TRP A  89      15.421  11.079   4.453  1.00 44.98           C  
ATOM   1411  HZ2 TRP A  89      16.050  10.321   4.895  1.00 44.98           H  
ATOM   1412  CZ3 TRP A  89      13.692  11.746   2.865  1.00 44.98           C  
ATOM   1413  HZ3 TRP A  89      12.985  11.492   2.089  1.00 44.98           H  
ATOM   1414  N   ILE A  90      14.685  17.354   7.438  1.00 42.83           N  
ATOM   1415  H   ILE A  90      14.620  18.000   6.665  1.00 42.83           H  
ATOM   1416  CA  ILE A  90      15.538  17.709   8.582  1.00 42.83           C  
ATOM   1417  HA  ILE A  90      16.303  16.945   8.721  1.00 42.83           H  
ATOM   1418  C   ILE A  90      14.675  17.731   9.844  1.00 42.83           C  
ATOM   1419  CB  ILE A  90      16.225  19.074   8.330  1.00 42.83           C  
ATOM   1420  HB  ILE A  90      15.450  19.817   8.142  1.00 42.83           H  
ATOM   1421  O   ILE A  90      15.001  17.100  10.846  1.00 42.83           O  
ATOM   1422  CG1 ILE A  90      17.143  19.001   7.085  1.00 42.83           C  
ATOM   1423 HG12 ILE A  90      17.982  18.337   7.292  1.00 42.83           H  
ATOM   1424 HG13 ILE A  90      16.589  18.585   6.243  1.00 42.83           H  
ATOM   1425  CG2 ILE A  90      17.027  19.523   9.565  1.00 42.83           C  
ATOM   1426 HG21 ILE A  90      17.802  18.795   9.802  1.00 42.83           H  
ATOM   1427 HG22 ILE A  90      17.491  20.496   9.401  1.00 42.83           H  
ATOM   1428 HG23 ILE A  90      16.384  19.620  10.440  1.00 42.83           H  
ATOM   1429  CD1 ILE A  90      17.684  20.361   6.624  1.00 42.83           C  
ATOM   1430 HD11 ILE A  90      18.380  20.767   7.358  1.00 42.83           H  
ATOM   1431 HD12 ILE A  90      18.214  20.235   5.681  1.00 42.83           H  
ATOM   1432 HD13 ILE A  90      16.859  21.059   6.476  1.00 42.83           H  
ATOM   1433  N   ARG A  91      13.498  18.360   9.742  1.00 43.96           N  
ATOM   1434  H   ARG A  91      13.246  18.745   8.843  1.00 43.96           H  
ATOM   1435  CA  ARG A  91      12.539  18.442  10.839  1.00 43.96           C  
ATOM   1436  HA  ARG A  91      13.089  18.795  11.711  1.00 43.96           H  
ATOM   1437  C   ARG A  91      11.967  17.080  11.236  1.00 43.96           C  
ATOM   1438  CB  ARG A  91      11.429  19.448  10.490  1.00 43.96           C  
ATOM   1439  HB2 ARG A  91      10.588  18.923  10.036  1.00 43.96           H  
ATOM   1440  HB3 ARG A  91      11.809  20.175   9.773  1.00 43.96           H  
ATOM   1441  O   ARG A  91      11.555  16.964  12.377  1.00 43.96           O  
ATOM   1442  CG  ARG A  91      10.970  20.200  11.751  1.00 43.96           C  
ATOM   1443  HG2 ARG A  91      11.785  20.834  12.100  1.00 43.96           H  
ATOM   1444  HG3 ARG A  91      10.741  19.482  12.538  1.00 43.96           H  
ATOM   1445  CD  ARG A  91       9.723  21.066  11.528  1.00 43.96           C  
ATOM   1446  HD2 ARG A  91       8.884  20.409  11.297  1.00 43.96           H  
ATOM   1447  HD3 ARG A  91       9.509  21.591  12.459  1.00 43.96           H  
ATOM   1448  NE  ARG A  91       9.884  22.036  10.427  1.00 43.96           N  
ATOM   1449  HE  ARG A  91      10.596  21.819   9.743  1.00 43.96           H  
ATOM   1450  NH1 ARG A  91       8.179  23.477  10.996  1.00 43.96           N  
ATOM   1451 HH11 ARG A  91       7.559  24.233  10.744  1.00 43.96           H  
ATOM   1452 HH12 ARG A  91       8.049  22.988  11.870  1.00 43.96           H  
ATOM   1453  NH2 ARG A  91       9.253  23.743   9.065  1.00 43.96           N  
ATOM   1454 HH21 ARG A  91       8.607  24.487   8.842  1.00 43.96           H  
ATOM   1455 HH22 ARG A  91       9.905  23.417   8.366  1.00 43.96           H  
ATOM   1456  CZ  ARG A  91       9.111  23.079  10.175  1.00 43.96           C  
ATOM   1457  N   TYR A  92      11.937  16.068  10.368  1.00 47.52           N  
ATOM   1458  H   TYR A  92      12.228  16.246   9.417  1.00 47.52           H  
ATOM   1459  CA  TYR A  92      11.462  14.723  10.707  1.00 47.52           C  
ATOM   1460  HA  TYR A  92      10.602  14.835  11.369  1.00 47.52           H  
ATOM   1461  C   TYR A  92      12.512  13.942  11.493  1.00 47.52           C  
ATOM   1462  CB  TYR A  92      10.989  13.960   9.457  1.00 47.52           C  
ATOM   1463  HB2 TYR A  92      11.779  13.298   9.102  1.00 47.52           H  
ATOM   1464  HB3 TYR A  92      10.783  14.670   8.655  1.00 47.52           H  
ATOM   1465  O   TYR A  92      12.184  13.394  12.539  1.00 47.52           O  
ATOM   1466  CG  TYR A  92       9.712  13.173   9.691  1.00 47.52           C  
ATOM   1467  CD1 TYR A  92       9.678  11.766   9.603  1.00 47.52           C  
ATOM   1468  HD1 TYR A  92      10.585  11.215   9.403  1.00 47.52           H  
ATOM   1469  CD2 TYR A  92       8.535  13.881   9.993  1.00 47.52           C  
ATOM   1470  HD2 TYR A  92       8.564  14.959  10.056  1.00 47.52           H  
ATOM   1471  CE1 TYR A  92       8.453  11.081   9.753  1.00 47.52           C  
ATOM   1472  HE1 TYR A  92       8.413  10.006   9.649  1.00 47.52           H  
ATOM   1473  CE2 TYR A  92       7.323  13.198  10.188  1.00 47.52           C  
ATOM   1474  HE2 TYR A  92       6.429  13.750  10.442  1.00 47.52           H  
ATOM   1475  OH  TYR A  92       6.067  11.171  10.100  1.00 47.52           O  
ATOM   1476  HH  TYR A  92       5.361  11.819  10.154  1.00 47.52           H  
ATOM   1477  CZ  TYR A  92       7.269  11.801  10.019  1.00 47.52           C  
ATOM   1478  N   VAL A  93      13.779  13.982  11.066  1.00 44.36           N  
ATOM   1479  H   VAL A  93      13.978  14.479  10.209  1.00 44.36           H  
ATOM   1480  CA  VAL A  93      14.898  13.359  11.798  1.00 44.36           C  
ATOM   1481  HA  VAL A  93      14.638  12.321  12.003  1.00 44.36           H  
ATOM   1482  C   VAL A  93      15.112  14.041  13.157  1.00 44.36           C  
ATOM   1483  CB  VAL A  93      16.183  13.372  10.943  1.00 44.36           C  
ATOM   1484  HB  VAL A  93      16.445  14.403  10.705  1.00 44.36           H  
ATOM   1485  O   VAL A  93      15.220  13.364  14.180  1.00 44.36           O  
ATOM   1486  CG1 VAL A  93      17.367  12.726  11.673  1.00 44.36           C  
ATOM   1487 HG11 VAL A  93      17.113  11.711  11.978  1.00 44.36           H  
ATOM   1488 HG12 VAL A  93      17.622  13.309  12.558  1.00 44.36           H  
ATOM   1489 HG13 VAL A  93      18.241  12.701  11.022  1.00 44.36           H  
ATOM   1490  CG2 VAL A  93      15.985  12.606   9.624  1.00 44.36           C  
ATOM   1491 HG21 VAL A  93      15.221  13.089   9.016  1.00 44.36           H  
ATOM   1492 HG22 VAL A  93      15.677  11.581   9.830  1.00 44.36           H  
ATOM   1493 HG23 VAL A  93      16.916  12.596   9.057  1.00 44.36           H  
ATOM   1494  N   ASP A  94      15.083  15.377  13.206  1.00 39.56           N  
ATOM   1495  H   ASP A  94      15.058  15.901  12.342  1.00 39.56           H  
ATOM   1496  CA  ASP A  94      15.191  16.122  14.467  1.00 39.56           C  
ATOM   1497  HA  ASP A  94      16.027  15.717  15.037  1.00 39.56           H  
ATOM   1498  C   ASP A  94      13.944  15.956  15.352  1.00 39.56           C  
ATOM   1499  CB  ASP A  94      15.479  17.607  14.198  1.00 39.56           C  
ATOM   1500  HB2 ASP A  94      15.317  18.162  15.122  1.00 39.56           H  
ATOM   1501  HB3 ASP A  94      14.772  17.985  13.460  1.00 39.56           H  
ATOM   1502  O   ASP A  94      14.080  15.785  16.566  1.00 39.56           O  
ATOM   1503  CG  ASP A  94      16.919  17.884  13.745  1.00 39.56           C  
ATOM   1504  OD1 ASP A  94      17.838  17.169  14.217  1.00 39.56           O  
ATOM   1505  OD2 ASP A  94      17.089  18.855  12.973  1.00 39.56           O  
ATOM   1506  N   LYS A  95      12.725  15.921  14.781  1.00 41.01           N  
ATOM   1507  H   LYS A  95      12.647  16.078  13.786  1.00 41.01           H  
ATOM   1508  CA  LYS A  95      11.518  15.554  15.545  1.00 41.01           C  
ATOM   1509  HA  LYS A  95      11.445  16.204  16.417  1.00 41.01           H  
ATOM   1510  C   LYS A  95      11.641  14.135  16.085  1.00 41.01           C  
ATOM   1511  CB  LYS A  95      10.212  15.651  14.738  1.00 41.01           C  
ATOM   1512  HB2 LYS A  95       9.479  14.995  15.208  1.00 41.01           H  
ATOM   1513  HB3 LYS A  95      10.393  15.234  13.747  1.00 41.01           H  
ATOM   1514  O   LYS A  95      11.316  13.958  17.245  1.00 41.01           O  
ATOM   1515  CG  LYS A  95       9.541  17.038  14.634  1.00 41.01           C  
ATOM   1516  HG2 LYS A  95       9.115  17.313  15.599  1.00 41.01           H  
ATOM   1517  HG3 LYS A  95      10.262  17.799  14.336  1.00 41.01           H  
ATOM   1518  CD  LYS A  95       8.421  16.913  13.577  1.00 41.01           C  
ATOM   1519  HD2 LYS A  95       7.737  16.126  13.894  1.00 41.01           H  
ATOM   1520  HD3 LYS A  95       8.881  16.587  12.645  1.00 41.01           H  
ATOM   1521  CE  LYS A  95       7.595  18.169  13.268  1.00 41.01           C  
ATOM   1522  HE2 LYS A  95       8.281  18.983  13.035  1.00 41.01           H  
ATOM   1523  HE3 LYS A  95       7.020  18.438  14.154  1.00 41.01           H  
ATOM   1524  NZ  LYS A  95       6.679  17.916  12.104  1.00 41.01           N  
ATOM   1525  HZ1 LYS A  95       7.156  17.645  11.257  1.00 41.01           H  
ATOM   1526  HZ2 LYS A  95       6.093  18.701  11.859  1.00 41.01           H  
ATOM   1527  HZ3 LYS A  95       6.058  17.131  12.235  1.00 41.01           H  
ATOM   1528  N   GLN A  96      12.096  13.134  15.328  1.00 40.61           N  
ATOM   1529  H   GLN A  96      12.356  13.325  14.371  1.00 40.61           H  
ATOM   1530  CA  GLN A  96      12.135  11.738  15.793  1.00 40.61           C  
ATOM   1531  HA  GLN A  96      11.134  11.472  16.132  1.00 40.61           H  
ATOM   1532  C   GLN A  96      13.032  11.537  17.029  1.00 40.61           C  
ATOM   1533  CB  GLN A  96      12.491  10.784  14.633  1.00 40.61           C  
ATOM   1534  HB2 GLN A  96      12.864   9.844  15.039  1.00 40.61           H  
ATOM   1535  HB3 GLN A  96      13.274  11.223  14.015  1.00 40.61           H  
ATOM   1536  O   GLN A  96      12.727  10.673  17.847  1.00 40.61           O  
ATOM   1537  CG  GLN A  96      11.243  10.477  13.783  1.00 40.61           C  
ATOM   1538  HG2 GLN A  96      10.792  11.407  13.436  1.00 40.61           H  
ATOM   1539  HG3 GLN A  96      10.511   9.970  14.413  1.00 40.61           H  
ATOM   1540  CD  GLN A  96      11.531   9.610  12.557  1.00 40.61           C  
ATOM   1541  NE2 GLN A  96      10.894   8.466  12.422  1.00 40.61           N  
ATOM   1542 HE21 GLN A  96      10.302   8.114  13.161  1.00 40.61           H  
ATOM   1543 HE22 GLN A  96      11.158   7.921  11.613  1.00 40.61           H  
ATOM   1544  OE1 GLN A  96      12.298   9.950  11.673  1.00 40.61           O  
ATOM   1545  N   ARG A  97      14.035  12.400  17.260  1.00 36.04           N  
ATOM   1546  H   ARG A  97      14.253  13.068  16.534  1.00 36.04           H  
ATOM   1547  CA  ARG A  97      14.793  12.450  18.530  1.00 36.04           C  
ATOM   1548  HA  ARG A  97      15.126  11.442  18.779  1.00 36.04           H  
ATOM   1549  C   ARG A  97      13.981  12.911  19.748  1.00 36.04           C  
ATOM   1550  CB  ARG A  97      16.014  13.364  18.365  1.00 36.04           C  
ATOM   1551  HB2 ARG A  97      15.724  14.282  17.854  1.00 36.04           H  
ATOM   1552  HB3 ARG A  97      16.387  13.632  19.354  1.00 36.04           H  
ATOM   1553  O   ARG A  97      14.300  12.508  20.861  1.00 36.04           O  
ATOM   1554  CG  ARG A  97      17.153  12.679  17.606  1.00 36.04           C  
ATOM   1555  HG2 ARG A  97      16.812  12.349  16.625  1.00 36.04           H  
ATOM   1556  HG3 ARG A  97      17.487  11.815  18.181  1.00 36.04           H  
ATOM   1557  CD  ARG A  97      18.306  13.673  17.438  1.00 36.04           C  
ATOM   1558  HD2 ARG A  97      18.417  14.249  18.356  1.00 36.04           H  
ATOM   1559  HD3 ARG A  97      18.055  14.355  16.626  1.00 36.04           H  
ATOM   1560  NE  ARG A  97      19.581  12.985  17.164  1.00 36.04           N  
ATOM   1561  HE  ARG A  97      19.584  11.981  17.265  1.00 36.04           H  
ATOM   1562  NH1 ARG A  97      20.779  14.852  16.580  1.00 36.04           N  
ATOM   1563 HH11 ARG A  97      19.916  15.372  16.519  1.00 36.04           H  
ATOM   1564 HH12 ARG A  97      21.632  15.285  16.258  1.00 36.04           H  
ATOM   1565  NH2 ARG A  97      21.807  12.872  16.721  1.00 36.04           N  
ATOM   1566 HH21 ARG A  97      22.668  13.321  16.444  1.00 36.04           H  
ATOM   1567 HH22 ARG A  97      21.783  11.874  16.876  1.00 36.04           H  
ATOM   1568  CZ  ARG A  97      20.713  13.572  16.826  1.00 36.04           C  
ATOM   1569  N   ALA A  98      12.968  13.757  19.562  1.00 30.08           N  
ATOM   1570  H   ALA A  98      12.783  14.057  18.615  1.00 30.08           H  
ATOM   1571  CA  ALA A  98      12.064  14.222  20.623  1.00 30.08           C  
ATOM   1572  HA  ALA A  98      12.541  14.091  21.595  1.00 30.08           H  
ATOM   1573  C   ALA A  98      10.734  13.439  20.660  1.00 30.08           C  
ATOM   1574  CB  ALA A  98      11.824  15.721  20.403  1.00 30.08           C  
ATOM   1575  HB1 ALA A  98      11.183  16.107  21.195  1.00 30.08           H  
ATOM   1576  HB2 ALA A  98      11.342  15.886  19.439  1.00 30.08           H  
ATOM   1577  HB3 ALA A  98      12.775  16.254  20.425  1.00 30.08           H  
ATOM   1578  O   ALA A  98      10.080  13.329  21.694  1.00 30.08           O  
ATOM   1579  N   VAL A  99      10.331  12.890  19.515  1.00 31.82           N  
ATOM   1580  H   VAL A  99      10.938  13.037  18.722  1.00 31.82           H  
ATOM   1581  CA  VAL A  99       9.057  12.221  19.235  1.00 31.82           C  
ATOM   1582  HA  VAL A  99       8.383  12.446  20.062  1.00 31.82           H  
ATOM   1583  C   VAL A  99       9.252  10.698  19.262  1.00 31.82           C  
ATOM   1584  CB  VAL A  99       8.398  12.800  17.955  1.00 31.82           C  
ATOM   1585  HB  VAL A  99       9.024  12.587  17.089  1.00 31.82           H  
ATOM   1586  O   VAL A  99       8.642   9.949  18.505  1.00 31.82           O  
ATOM   1587  CG1 VAL A  99       6.986  12.268  17.685  1.00 31.82           C  
ATOM   1588 HG11 VAL A  99       6.518  12.837  16.882  1.00 31.82           H  
ATOM   1589 HG12 VAL A  99       7.024  11.231  17.352  1.00 31.82           H  
ATOM   1590 HG13 VAL A  99       6.387  12.353  18.592  1.00 31.82           H  
ATOM   1591  CG2 VAL A  99       8.202  14.324  18.073  1.00 31.82           C  
ATOM   1592 HG21 VAL A  99       7.549  14.554  18.915  1.00 31.82           H  
ATOM   1593 HG22 VAL A  99       9.156  14.828  18.230  1.00 31.82           H  
ATOM   1594 HG23 VAL A  99       7.766  14.720  17.156  1.00 31.82           H  
ATOM   1595  N   THR A 100      10.025  10.209  20.232  1.00 31.55           N  
ATOM   1596  H   THR A 100      10.620  10.837  20.754  1.00 31.55           H  
ATOM   1597  CA  THR A 100      10.019   8.793  20.650  1.00 31.55           C  
ATOM   1598  HA  THR A 100      10.274   8.181  19.785  1.00 31.55           H  
ATOM   1599  C   THR A 100       8.632   8.355  21.157  1.00 31.55           C  
ATOM   1600  CB  THR A 100      11.061   8.549  21.762  1.00 31.55           C  
ATOM   1601  HB  THR A 100      10.584   8.662  22.736  1.00 31.55           H  
ATOM   1602  O   THR A 100       8.337   7.161  21.248  1.00 31.55           O  
ATOM   1603  CG2 THR A 100      11.682   7.157  21.666  1.00 31.55           C  
ATOM   1604 HG21 THR A 100      12.204   7.050  20.715  1.00 31.55           H  
ATOM   1605 HG22 THR A 100      10.903   6.398  21.735  1.00 31.55           H  
ATOM   1606 HG23 THR A 100      12.388   7.010  22.484  1.00 31.55           H  
ATOM   1607  OG1 THR A 100      12.120   9.478  21.688  1.00 31.55           O  
ATOM   1608  HG1 THR A 100      12.833   9.184  22.258  1.00 31.55           H  
ATOM   1609  N   SER A 101       7.771   9.328  21.487  1.00 28.07           N  
ATOM   1610  H   SER A 101       8.145  10.266  21.511  1.00 28.07           H  
ATOM   1611  CA  SER A 101       6.428   9.148  22.048  1.00 28.07           C  
ATOM   1612  HA  SER A 101       6.462   8.324  22.761  1.00 28.07           H  
ATOM   1613  C   SER A 101       5.335   8.822  21.023  1.00 28.07           C  
ATOM   1614  CB  SER A 101       6.017  10.410  22.819  1.00 28.07           C  
ATOM   1615  HB2 SER A 101       5.110  10.205  23.389  1.00 28.07           H  
ATOM   1616  HB3 SER A 101       5.819  11.218  22.115  1.00 28.07           H  
ATOM   1617  O   SER A 101       4.399   8.106  21.373  1.00 28.07           O  
ATOM   1618  OG  SER A 101       7.052  10.807  23.698  1.00 28.07           O  
ATOM   1619  HG  SER A 101       6.767  11.567  24.211  1.00 28.07           H  
ATOM   1620  N   ILE A 102       5.411   9.290  19.763  1.00 27.46           N  
ATOM   1621  H   ILE A 102       6.250   9.772  19.474  1.00 27.46           H  
ATOM   1622  CA  ILE A 102       4.403   8.935  18.735  1.00 27.46           C  
ATOM   1623  HA  ILE A 102       3.458   8.763  19.251  1.00 27.46           H  
ATOM   1624  C   ILE A 102       4.780   7.587  18.115  1.00 27.46           C  
ATOM   1625  CB  ILE A 102       4.088  10.058  17.713  1.00 27.46           C  
ATOM   1626  HB  ILE A 102       4.987  10.276  17.136  1.00 27.46           H  
ATOM   1627  O   ILE A 102       5.178   7.466  16.960  1.00 27.46           O  
ATOM   1628  CG1 ILE A 102       3.618  11.333  18.454  1.00 27.46           C  
ATOM   1629 HG12 ILE A 102       4.379  11.635  19.175  1.00 27.46           H  
ATOM   1630 HG13 ILE A 102       2.714  11.108  19.020  1.00 27.46           H  
ATOM   1631  CG2 ILE A 102       2.968   9.627  16.735  1.00 27.46           C  
ATOM   1632 HG21 ILE A 102       2.040   9.458  17.283  1.00 27.46           H  
ATOM   1633 HG22 ILE A 102       3.234   8.717  16.199  1.00 27.46           H  
ATOM   1634 HG23 ILE A 102       2.813  10.400  15.983  1.00 27.46           H  
ATOM   1635  CD1 ILE A 102       3.333  12.539  17.546  1.00 27.46           C  
ATOM   1636 HD11 ILE A 102       4.158  12.694  16.851  1.00 27.46           H  
ATOM   1637 HD12 ILE A 102       3.214  13.431  18.161  1.00 27.46           H  
ATOM   1638 HD13 ILE A 102       2.410  12.385  16.986  1.00 27.46           H  
ATOM   1639  N   GLN A 103       4.594   6.541  18.915  1.00 31.19           N  
ATOM   1640  H   GLN A 103       4.316   6.740  19.866  1.00 31.19           H  
ATOM   1641  CA  GLN A 103       4.754   5.139  18.522  1.00 31.19           C  
ATOM   1642  HA  GLN A 103       5.664   5.062  17.927  1.00 31.19           H  
ATOM   1643  C   GLN A 103       3.598   4.636  17.619  1.00 31.19           C  
ATOM   1644  CB  GLN A 103       4.938   4.309  19.812  1.00 31.19           C  
ATOM   1645  HB2 GLN A 103       4.069   4.431  20.458  1.00 31.19           H  
ATOM   1646  HB3 GLN A 103       5.020   3.251  19.563  1.00 31.19           H  
ATOM   1647  O   GLN A 103       3.547   3.463  17.248  1.00 31.19           O  
ATOM   1648  CG  GLN A 103       6.205   4.768  20.564  1.00 31.19           C  
ATOM   1649  HG2 GLN A 103       7.000   4.954  19.842  1.00 31.19           H  
ATOM   1650  HG3 GLN A 103       5.995   5.710  21.070  1.00 31.19           H  
ATOM   1651  CD  GLN A 103       6.751   3.791  21.599  1.00 31.19           C  
ATOM   1652  NE2 GLN A 103       7.836   4.155  22.241  1.00 31.19           N  
ATOM   1653 HE21 GLN A 103       8.219   5.072  22.060  1.00 31.19           H  
ATOM   1654 HE22 GLN A 103       8.205   3.546  22.957  1.00 31.19           H  
ATOM   1655  OE1 GLN A 103       6.264   2.688  21.815  1.00 31.19           O  
ATOM   1656  N   THR A 104       2.659   5.524  17.268  1.00 30.92           N  
ATOM   1657  H   THR A 104       2.799   6.462  17.616  1.00 30.92           H  
ATOM   1658  CA  THR A 104       1.264   5.230  16.890  1.00 30.92           C  
ATOM   1659  HA  THR A 104       0.975   4.316  17.408  1.00 30.92           H  
ATOM   1660  C   THR A 104       0.984   4.987  15.399  1.00 30.92           C  
ATOM   1661  CB  THR A 104       0.318   6.340  17.405  1.00 30.92           C  
ATOM   1662  HB  THR A 104       0.059   7.001  16.578  1.00 30.92           H  
ATOM   1663  O   THR A 104      -0.181   4.846  15.027  1.00 30.92           O  
ATOM   1664  CG2 THR A 104      -0.969   5.778  18.006  1.00 30.92           C  
ATOM   1665 HG21 THR A 104      -0.738   5.145  18.863  1.00 30.92           H  
ATOM   1666 HG22 THR A 104      -1.620   6.593  18.323  1.00 30.92           H  
ATOM   1667 HG23 THR A 104      -1.499   5.180  17.265  1.00 30.92           H  
ATOM   1668  OG1 THR A 104       0.916   7.136  18.405  1.00 30.92           O  
ATOM   1669  HG1 THR A 104       0.303   7.179  19.142  1.00 30.92           H  
ATOM   1670  N   PHE A 105       1.982   4.997  14.505  1.00 33.21           N  
ATOM   1671  H   PHE A 105       2.924   5.150  14.837  1.00 33.21           H  
ATOM   1672  CA  PHE A 105       1.750   4.666  13.083  1.00 33.21           C  
ATOM   1673  HA  PHE A 105       0.753   4.990  12.782  1.00 33.21           H  
ATOM   1674  C   PHE A 105       1.737   3.155  12.842  1.00 33.21           C  
ATOM   1675  CB  PHE A 105       2.755   5.367  12.155  1.00 33.21           C  
ATOM   1676  HB2 PHE A 105       2.749   4.848  11.197  1.00 33.21           H  
ATOM   1677  HB3 PHE A 105       3.758   5.263  12.568  1.00 33.21           H  
ATOM   1678  O   PHE A 105       0.774   2.638  12.288  1.00 33.21           O  
ATOM   1679  CG  PHE A 105       2.496   6.833  11.848  1.00 33.21           C  
ATOM   1680  CD1 PHE A 105       1.120   7.323  10.814  1.00 33.21           C  
ATOM   1681  HD1 PHE A 105       0.428   6.583  10.441  1.00 33.21           H  
ATOM   1682  CD2 PHE A 105       3.712   8.043  12.337  1.00 33.21           C  
ATOM   1683  HD2 PHE A 105       4.565   7.741  12.927  1.00 33.21           H  
ATOM   1684  CE1 PHE A 105       0.954   9.036  10.303  1.00 33.21           C  
ATOM   1685  HE1 PHE A 105       0.147   9.335   9.649  1.00 33.21           H  
ATOM   1686  CE2 PHE A 105       3.557   9.736  11.815  1.00 33.21           C  
ATOM   1687  HE2 PHE A 105       4.313  10.454  12.097  1.00 33.21           H  
ATOM   1688  CZ  PHE A 105       2.186  10.230  10.786  1.00 33.21           C  
ATOM   1689  HZ  PHE A 105       2.100  11.251  10.447  1.00 33.21           H  
ATOM   1690  N   ILE A 106       2.783   2.455  13.283  1.00 34.28           N  
ATOM   1691  H   ILE A 106       3.538   2.948  13.737  1.00 34.28           H  
ATOM   1692  CA  ILE A 106       2.965   1.021  13.010  1.00 34.28           C  
ATOM   1693  HA  ILE A 106       2.517   0.787  12.044  1.00 34.28           H  
ATOM   1694  C   ILE A 106       2.217   0.129  14.017  1.00 34.28           C  
ATOM   1695  CB  ILE A 106       4.479   0.738  12.884  1.00 34.28           C  
ATOM   1696  HB  ILE A 106       4.992   1.252  13.697  1.00 34.28           H  
ATOM   1697  O   ILE A 106       1.932  -1.020  13.717  1.00 34.28           O  
ATOM   1698  CG1 ILE A 106       4.993   1.297  11.533  1.00 34.28           C  
ATOM   1699 HG12 ILE A 106       4.784   0.575  10.744  1.00 34.28           H  
ATOM   1700 HG13 ILE A 106       4.462   2.214  11.276  1.00 34.28           H  
ATOM   1701  CG2 ILE A 106       4.818  -0.752  12.998  1.00 34.28           C  
ATOM   1702 HG21 ILE A 106       4.597  -1.122  13.999  1.00 34.28           H  
ATOM   1703 HG22 ILE A 106       5.879  -0.917  12.814  1.00 34.28           H  
ATOM   1704 HG23 ILE A 106       4.247  -1.323  12.266  1.00 34.28           H  
ATOM   1705  CD1 ILE A 106       6.489   1.634  11.531  1.00 34.28           C  
ATOM   1706 HD11 ILE A 106       6.660   2.514  12.151  1.00 34.28           H  
ATOM   1707 HD12 ILE A 106       7.079   0.802  11.914  1.00 34.28           H  
ATOM   1708 HD13 ILE A 106       6.809   1.857  10.514  1.00 34.28           H  
ATOM   1709  N   THR A 107       1.795   0.656  15.171  1.00 32.01           N  
ATOM   1710  H   THR A 107       1.985   1.630  15.357  1.00 32.01           H  
ATOM   1711  CA  THR A 107       0.998  -0.076  16.183  1.00 32.01           C  
ATOM   1712  HA  THR A 107       1.418  -1.080  16.253  1.00 32.01           H  
ATOM   1713  C   THR A 107      -0.473  -0.322  15.790  1.00 32.01           C  
ATOM   1714  CB  THR A 107       1.130   0.563  17.581  1.00 32.01           C  
ATOM   1715  HB  THR A 107       0.267   0.321  18.202  1.00 32.01           H  
ATOM   1716  O   THR A 107      -1.322  -0.557  16.649  1.00 32.01           O  
ATOM   1717  CG2 THR A 107       2.377   0.071  18.310  1.00 32.01           C  
ATOM   1718 HG21 THR A 107       3.268   0.305  17.727  1.00 32.01           H  
ATOM   1719 HG22 THR A 107       2.439   0.548  19.289  1.00 32.01           H  
ATOM   1720 HG23 THR A 107       2.312  -1.008  18.449  1.00 32.01           H  
ATOM   1721  OG1 THR A 107       1.253   1.965  17.489  1.00 32.01           O  
ATOM   1722  HG1 THR A 107       2.186   2.187  17.521  1.00 32.01           H  
ATOM   1723  N   LEU A 108      -0.784  -0.330  14.489  1.00 31.47           N  
ATOM   1724  H   LEU A 108      -0.013  -0.254  13.842  1.00 31.47           H  
ATOM   1725  CA  LEU A 108      -1.999  -0.950  13.958  1.00 31.47           C  
ATOM   1726  HA  LEU A 108      -2.865  -0.659  14.553  1.00 31.47           H  
ATOM   1727  C   LEU A 108      -1.864  -2.475  14.038  1.00 31.47           C  
ATOM   1728  CB  LEU A 108      -2.215  -0.540  12.490  1.00 31.47           C  
ATOM   1729  HB2 LEU A 108      -1.307  -0.776  11.936  1.00 31.47           H  
ATOM   1730  HB3 LEU A 108      -3.015  -1.154  12.077  1.00 31.47           H  
ATOM   1731  O   LEU A 108      -1.583  -3.118  13.034  1.00 31.47           O  
ATOM   1732  CG  LEU A 108      -2.572   0.920  12.234  1.00 31.47           C  
ATOM   1733  HG  LEU A 108      -1.790   1.555  12.651  1.00 31.47           H  
ATOM   1734  CD1 LEU A 108      -2.621   1.115  10.721  1.00 31.47           C  
ATOM   1735 HD11 LEU A 108      -3.407   0.499  10.284  1.00 31.47           H  
ATOM   1736 HD12 LEU A 108      -2.820   2.160  10.487  1.00 31.47           H  
ATOM   1737 HD13 LEU A 108      -1.664   0.840  10.276  1.00 31.47           H  
ATOM   1738  CD2 LEU A 108      -3.918   1.314  12.848  1.00 31.47           C  
ATOM   1739 HD21 LEU A 108      -4.694   0.633  12.499  1.00 31.47           H  
ATOM   1740 HD22 LEU A 108      -4.186   2.325  12.541  1.00 31.47           H  
ATOM   1741 HD23 LEU A 108      -3.863   1.274  13.936  1.00 31.47           H  
ATOM   1742  N   ASN A 109      -2.070  -3.053  15.222  1.00 31.55           N  
ATOM   1743  H   ASN A 109      -2.236  -2.464  16.026  1.00 31.55           H  
ATOM   1744  CA  ASN A 109      -2.180  -4.504  15.360  1.00 31.55           C  
ATOM   1745  HA  ASN A 109      -1.252  -4.964  15.019  1.00 31.55           H  
ATOM   1746  C   ASN A 109      -3.361  -5.006  14.490  1.00 31.55           C  
ATOM   1747  CB  ASN A 109      -2.349  -4.854  16.851  1.00 31.55           C  
ATOM   1748  HB2 ASN A 109      -3.246  -4.375  17.243  1.00 31.55           H  
ATOM   1749  HB3 ASN A 109      -1.482  -4.487  17.401  1.00 31.55           H  
ATOM   1750  O   ASN A 109      -4.509  -4.673  14.814  1.00 31.55           O  
ATOM   1751  CG  ASN A 109      -2.468  -6.351  17.094  1.00 31.55           C  
ATOM   1752  ND2 ASN A 109      -2.420  -6.783  18.330  1.00 31.55           N  
ATOM   1753 HD21 ASN A 109      -2.488  -7.784  18.442  1.00 31.55           H  
ATOM   1754 HD22 ASN A 109      -2.308  -6.149  19.108  1.00 31.55           H  
ATOM   1755  OD1 ASN A 109      -2.631  -7.152  16.193  1.00 31.55           O  
ATOM   1756  N   PRO A 110      -3.129  -5.791  13.416  1.00 31.65           N  
ATOM   1757  CA  PRO A 110      -4.195  -6.232  12.516  1.00 31.65           C  
ATOM   1758  HA  PRO A 110      -4.706  -5.351  12.125  1.00 31.65           H  
ATOM   1759  C   PRO A 110      -5.222  -7.138  13.207  1.00 31.65           C  
ATOM   1760  CB  PRO A 110      -3.495  -6.962  11.360  1.00 31.65           C  
ATOM   1761  HB2 PRO A 110      -3.472  -8.036  11.546  1.00 31.65           H  
ATOM   1762  HB3 PRO A 110      -3.974  -6.759  10.402  1.00 31.65           H  
ATOM   1763  O   PRO A 110      -6.404  -7.111  12.850  1.00 31.65           O  
ATOM   1764  CG  PRO A 110      -2.068  -6.423  11.396  1.00 31.65           C  
ATOM   1765  HG2 PRO A 110      -2.017  -5.461  10.886  1.00 31.65           H  
ATOM   1766  HG3 PRO A 110      -1.357  -7.129  10.966  1.00 31.65           H  
ATOM   1767  CD  PRO A 110      -1.841  -6.230  12.891  1.00 31.65           C  
ATOM   1768  HD2 PRO A 110      -1.575  -7.180  13.354  1.00 31.65           H  
ATOM   1769  HD3 PRO A 110      -1.038  -5.509  13.042  1.00 31.65           H  
ATOM   1770  N   ALA A 111      -4.798  -7.891  14.230  1.00 31.98           N  
ATOM   1771  H   ALA A 111      -3.833  -7.812  14.517  1.00 31.98           H  
ATOM   1772  CA  ALA A 111      -5.619  -8.887  14.919  1.00 31.98           C  
ATOM   1773  HA  ALA A 111      -5.994  -9.591  14.177  1.00 31.98           H  
ATOM   1774  C   ALA A 111      -6.839  -8.283  15.639  1.00 31.98           C  
ATOM   1775  CB  ALA A 111      -4.723  -9.659  15.895  1.00 31.98           C  
ATOM   1776  HB1 ALA A 111      -3.857 -10.062  15.369  1.00 31.98           H  
ATOM   1777  HB2 ALA A 111      -5.286 -10.487  16.326  1.00 31.98           H  
ATOM   1778  HB3 ALA A 111      -4.387  -9.005  16.699  1.00 31.98           H  
ATOM   1779  O   ALA A 111      -7.871  -8.944  15.752  1.00 31.98           O  
ATOM   1780  N   ASN A 112      -6.774  -7.006  16.045  1.00 28.00           N  
ATOM   1781  H   ASN A 112      -5.907  -6.510  15.893  1.00 28.00           H  
ATOM   1782  CA  ASN A 112      -7.885  -6.300  16.700  1.00 28.00           C  
ATOM   1783  HA  ASN A 112      -8.167  -6.850  17.598  1.00 28.00           H  
ATOM   1784  C   ASN A 112      -9.164  -6.212  15.838  1.00 28.00           C  
ATOM   1785  CB  ASN A 112      -7.421  -4.886  17.106  1.00 28.00           C  
ATOM   1786  HB2 ASN A 112      -8.302  -4.273  17.297  1.00 28.00           H  
ATOM   1787  HB3 ASN A 112      -6.869  -4.431  16.284  1.00 28.00           H  
ATOM   1788  O   ASN A 112     -10.230  -5.910  16.366  1.00 28.00           O  
ATOM   1789  CG  ASN A 112      -6.578  -4.829  18.368  1.00 28.00           C  
ATOM   1790  ND2 ASN A 112      -6.091  -3.661  18.716  1.00 28.00           N  
ATOM   1791 HD21 ASN A 112      -5.570  -3.646  19.582  1.00 28.00           H  
ATOM   1792 HD22 ASN A 112      -6.267  -2.846  18.147  1.00 28.00           H  
ATOM   1793  OD1 ASN A 112      -6.349  -5.793  19.074  1.00 28.00           O  
ATOM   1794  N   TYR A 113      -9.088  -6.464  14.525  1.00 26.94           N  
ATOM   1795  H   TYR A 113      -8.189  -6.700  14.131  1.00 26.94           H  
ATOM   1796  CA  TYR A 113     -10.268  -6.495  13.653  1.00 26.94           C  
ATOM   1797  HA  TYR A 113     -10.961  -5.719  13.977  1.00 26.94           H  
ATOM   1798  C   TYR A 113     -11.062  -7.810  13.701  1.00 26.94           C  
ATOM   1799  CB  TYR A 113      -9.853  -6.176  12.209  1.00 26.94           C  
ATOM   1800  HB2 TYR A 113      -8.910  -6.671  11.977  1.00 26.94           H  
ATOM   1801  HB3 TYR A 113     -10.600  -6.583  11.528  1.00 26.94           H  
ATOM   1802  O   TYR A 113     -12.217  -7.815  13.275  1.00 26.94           O  
ATOM   1803  CG  TYR A 113      -9.750  -4.692  11.921  1.00 26.94           C  
ATOM   1804  CD1 TYR A 113     -10.926  -3.958  11.667  1.00 26.94           C  
ATOM   1805  HD1 TYR A 113     -11.886  -4.452  11.694  1.00 26.94           H  
ATOM   1806  CD2 TYR A 113      -8.498  -4.048  11.911  1.00 26.94           C  
ATOM   1807  HD2 TYR A 113      -7.602  -4.609  12.129  1.00 26.94           H  
ATOM   1808  CE1 TYR A 113     -10.853  -2.578  11.396  1.00 26.94           C  
ATOM   1809  HE1 TYR A 113     -11.748  -2.005  11.205  1.00 26.94           H  
ATOM   1810  CE2 TYR A 113      -8.422  -2.667  11.637  1.00 26.94           C  
ATOM   1811  HE2 TYR A 113      -7.461  -2.173  11.636  1.00 26.94           H  
ATOM   1812  OH  TYR A 113      -9.532  -0.599  11.118  1.00 26.94           O  
ATOM   1813  HH  TYR A 113      -8.625  -0.285  11.134  1.00 26.94           H  
ATOM   1814  CZ  TYR A 113      -9.601  -1.930  11.381  1.00 26.94           C  
ATOM   1815  N   LEU A 114     -10.482  -8.920  14.173  1.00 27.26           N  
ATOM   1816  H   LEU A 114      -9.554  -8.863  14.567  1.00 27.26           H  
ATOM   1817  CA  LEU A 114     -11.129 -10.239  14.092  1.00 27.26           C  
ATOM   1818  HA  LEU A 114     -11.697 -10.291  13.163  1.00 27.26           H  
ATOM   1819  C   LEU A 114     -12.167 -10.490  15.196  1.00 27.26           C  
ATOM   1820  CB  LEU A 114     -10.059 -11.348  14.065  1.00 27.26           C  
ATOM   1821  HB2 LEU A 114     -10.555 -12.309  14.197  1.00 27.26           H  
ATOM   1822  HB3 LEU A 114      -9.388 -11.207  14.912  1.00 27.26           H  
ATOM   1823  O   LEU A 114     -13.088 -11.268  14.980  1.00 27.26           O  
ATOM   1824  CG  LEU A 114      -9.229 -11.415  12.767  1.00 27.26           C  
ATOM   1825  HG  LEU A 114      -8.738 -10.457  12.600  1.00 27.26           H  
ATOM   1826  CD1 LEU A 114      -8.154 -12.492  12.905  1.00 27.26           C  
ATOM   1827 HD11 LEU A 114      -7.543 -12.529  12.003  1.00 27.26           H  
ATOM   1828 HD12 LEU A 114      -8.611 -13.468  13.069  1.00 27.26           H  
ATOM   1829 HD13 LEU A 114      -7.503 -12.257  13.747  1.00 27.26           H  
ATOM   1830  CD2 LEU A 114     -10.081 -11.758  11.539  1.00 27.26           C  
ATOM   1831 HD21 LEU A 114     -10.632 -12.682  11.717  1.00 27.26           H  
ATOM   1832 HD22 LEU A 114      -9.433 -11.895  10.673  1.00 27.26           H  
ATOM   1833 HD23 LEU A 114     -10.779 -10.950  11.323  1.00 27.26           H  
ATOM   1834  N   SER A 115     -12.064  -9.820  16.347  1.00 24.80           N  
ATOM   1835  H   SER A 115     -11.305  -9.164  16.461  1.00 24.80           H  
ATOM   1836  CA  SER A 115     -12.921 -10.066  17.520  1.00 24.80           C  
ATOM   1837  HA  SER A 115     -13.057 -11.142  17.623  1.00 24.80           H  
ATOM   1838  C   SER A 115     -14.332  -9.461  17.450  1.00 24.80           C  
ATOM   1839  CB  SER A 115     -12.203  -9.569  18.778  1.00 24.80           C  
ATOM   1840  HB2 SER A 115     -12.820  -9.750  19.658  1.00 24.80           H  
ATOM   1841  HB3 SER A 115     -11.268 -10.118  18.893  1.00 24.80           H  
ATOM   1842  O   SER A 115     -15.112  -9.657  18.375  1.00 24.80           O  
ATOM   1843  OG  SER A 115     -11.912  -8.188  18.668  1.00 24.80           O  
ATOM   1844  HG  SER A 115     -12.721  -7.693  18.821  1.00 24.80           H  
ATOM   1845  N   ASN A 116     -14.656  -8.708  16.392  1.00 24.11           N  
ATOM   1846  H   ASN A 116     -13.967  -8.628  15.659  1.00 24.11           H  
ATOM   1847  CA  ASN A 116     -15.966  -8.068  16.183  1.00 24.11           C  
ATOM   1848  HA  ASN A 116     -16.528  -8.116  17.115  1.00 24.11           H  
ATOM   1849  C   ASN A 116     -16.851  -8.834  15.167  1.00 24.11           C  
ATOM   1850  CB  ASN A 116     -15.760  -6.573  15.834  1.00 24.11           C  
ATOM   1851  HB2 ASN A 116     -14.911  -6.469  15.159  1.00 24.11           H  
ATOM   1852  HB3 ASN A 116     -16.641  -6.196  15.315  1.00 24.11           H  
ATOM   1853  O   ASN A 116     -17.668  -8.221  14.474  1.00 24.11           O  
ATOM   1854  CG  ASN A 116     -15.571  -5.656  17.031  1.00 24.11           C  
ATOM   1855  ND2 ASN A 116     -15.338  -4.389  16.785  1.00 24.11           N  
ATOM   1856 HD21 ASN A 116     -15.203  -3.807  17.599  1.00 24.11           H  
ATOM   1857 HD22 ASN A 116     -15.255  -4.059  15.834  1.00 24.11           H  
ATOM   1858  OD1 ASN A 116     -15.646  -6.021  18.189  1.00 24.11           O  
ATOM   1859  N   ARG A 117     -16.673 -10.156  15.051  1.00 21.30           N  
ATOM   1860  H   ARG A 117     -16.052 -10.608  15.707  1.00 21.30           H  
ATOM   1861  CA  ARG A 117     -17.556 -11.077  14.316  1.00 21.30           C  
ATOM   1862  HA  ARG A 117     -18.440 -10.551  13.956  1.00 21.30           H  
ATOM   1863  C   ARG A 117     -18.101 -12.152  15.249  1.00 21.30           C  
ATOM   1864  CB  ARG A 117     -16.826 -11.737  13.137  1.00 21.30           C  
ATOM   1865  HB2 ARG A 117     -17.401 -12.616  12.847  1.00 21.30           H  
ATOM   1866  HB3 ARG A 117     -15.840 -12.072  13.458  1.00 21.30           H  
ATOM   1867  O   ARG A 117     -17.313 -12.609  16.102  1.00 21.30           O  
ATOM   1868  CG  ARG A 117     -16.702 -10.823  11.913  1.00 21.30           C  
ATOM   1869  HG2 ARG A 117     -17.676 -10.390  11.686  1.00 21.30           H  
ATOM   1870  HG3 ARG A 117     -15.989 -10.024  12.118  1.00 21.30           H  
ATOM   1871  CD  ARG A 117     -16.232 -11.663  10.716  1.00 21.30           C  
ATOM   1872  HD2 ARG A 117     -15.239 -12.055  10.934  1.00 21.30           H  
ATOM   1873  HD3 ARG A 117     -16.919 -12.501  10.597  1.00 21.30           H  
ATOM   1874  NE  ARG A 117     -16.192 -10.889   9.460  1.00 21.30           N  
ATOM   1875  HE  ARG A 117     -16.287  -9.888   9.553  1.00 21.30           H  
ATOM   1876  NH1 ARG A 117     -15.902 -12.668   8.038  1.00 21.30           N  
ATOM   1877 HH11 ARG A 117     -15.734 -13.033   7.112  1.00 21.30           H  
ATOM   1878 HH12 ARG A 117     -15.923 -13.290   8.834  1.00 21.30           H  
ATOM   1879  NH2 ARG A 117     -15.966 -10.604   7.212  1.00 21.30           N  
ATOM   1880 HH21 ARG A 117     -16.045  -9.604   7.329  1.00 21.30           H  
ATOM   1881 HH22 ARG A 117     -15.798 -10.995   6.296  1.00 21.30           H  
ATOM   1882  CZ  ARG A 117     -16.024 -11.389   8.250  1.00 21.30           C  
ATOM   1883  OXT ARG A 117     -19.281 -12.500  15.046  1.00 21.30           O  
TER    1884      ARG A 117                                                       
ATOM   1884  N   SER B   1       6.162 -14.112 -17.369  1.00 68.99           N  
ATOM   1885  H   SER B   1       6.059 -14.376 -16.400  1.00 68.99           H  
ATOM   1886  H2  SER B   1       7.128 -14.182 -17.655  1.00 68.99           H  
ATOM   1887  H3  SER B   1       5.882 -13.145 -17.454  1.00 68.99           H  
ATOM   1888  CA  SER B   1       5.284 -14.945 -18.221  1.00 68.99           C  
ATOM   1889  HA  SER B   1       5.316 -14.551 -19.238  1.00 68.99           H  
ATOM   1890  C   SER B   1       3.886 -14.776 -17.702  1.00 68.99           C  
ATOM   1891  CB  SER B   1       5.644 -16.434 -18.268  1.00 68.99           C  
ATOM   1892  HB2 SER B   1       6.639 -16.554 -18.696  1.00 68.99           H  
ATOM   1893  HB3 SER B   1       5.648 -16.837 -17.255  1.00 68.99           H  
ATOM   1894  O   SER B   1       3.575 -15.210 -16.597  1.00 68.99           O  
ATOM   1895  OG  SER B   1       4.710 -17.164 -19.045  1.00 68.99           O  
ATOM   1896  HG  SER B   1       4.787 -16.952 -19.978  1.00 68.99           H  
ATOM   1897  N   ASP B   2       3.111 -14.048 -18.480  1.00 80.44           N  
ATOM   1898  H   ASP B   2       3.516 -13.646 -19.314  1.00 80.44           H  
ATOM   1899  CA  ASP B   2       1.978 -13.267 -18.013  1.00 80.44           C  
ATOM   1900  HA  ASP B   2       2.299 -12.662 -17.165  1.00 80.44           H  
ATOM   1901  C   ASP B   2       0.855 -14.171 -17.515  1.00 80.44           C  
ATOM   1902  CB  ASP B   2       1.570 -12.327 -19.168  1.00 80.44           C  
ATOM   1903  HB2 ASP B   2       1.285 -12.929 -20.030  1.00 80.44           H  
ATOM   1904  HB3 ASP B   2       0.695 -11.752 -18.866  1.00 80.44           H  
ATOM   1905  O   ASP B   2       0.364 -13.980 -16.407  1.00 80.44           O  
ATOM   1906  CG  ASP B   2       2.698 -11.362 -19.594  1.00 80.44           C  
ATOM   1907  OD1 ASP B   2       3.865 -11.829 -19.676  1.00 80.44           O  
ATOM   1908  OD2 ASP B   2       2.397 -10.177 -19.843  1.00 80.44           O  
ATOM   1909  N   SER B   3       0.602 -15.269 -18.231  1.00 87.66           N  
ATOM   1910  H   SER B   3       1.082 -15.384 -19.112  1.00 87.66           H  
ATOM   1911  CA  SER B   3      -0.356 -16.303 -17.839  1.00 87.66           C  
ATOM   1912  HA  SER B   3      -1.349 -15.854 -17.819  1.00 87.66           H  
ATOM   1913  C   SER B   3      -0.098 -16.906 -16.453  1.00 87.66           C  
ATOM   1914  CB  SER B   3      -0.371 -17.418 -18.887  1.00 87.66           C  
ATOM   1915  HB2 SER B   3      -0.706 -17.001 -19.837  1.00 87.66           H  
ATOM   1916  HB3 SER B   3      -1.076 -18.189 -18.579  1.00 87.66           H  
ATOM   1917  O   SER B   3      -1.050 -17.292 -15.788  1.00 87.66           O  
ATOM   1918  OG  SER B   3       0.920 -17.990 -19.057  1.00 87.66           O  
ATOM   1919  HG  SER B   3       0.843 -18.675 -19.725  1.00 87.66           H  
ATOM   1920  N   LYS B   4       1.147 -16.972 -15.954  1.00 92.85           N  
ATOM   1921  H   LYS B   4       1.900 -16.573 -16.496  1.00 92.85           H  
ATOM   1922  CA  LYS B   4       1.398 -17.462 -14.583  1.00 92.85           C  
ATOM   1923  HA  LYS B   4       0.778 -18.341 -14.407  1.00 92.85           H  
ATOM   1924  C   LYS B   4       0.959 -16.460 -13.515  1.00 92.85           C  
ATOM   1925  CB  LYS B   4       2.865 -17.853 -14.368  1.00 92.85           C  
ATOM   1926  HB2 LYS B   4       3.519 -17.035 -14.669  1.00 92.85           H  
ATOM   1927  HB3 LYS B   4       3.007 -18.022 -13.300  1.00 92.85           H  
ATOM   1928  O   LYS B   4       0.414 -16.875 -12.499  1.00 92.85           O  
ATOM   1929  CG  LYS B   4       3.247 -19.137 -15.116  1.00 92.85           C  
ATOM   1930  HG2 LYS B   4       2.490 -19.899 -14.929  1.00 92.85           H  
ATOM   1931  HG3 LYS B   4       3.298 -18.940 -16.187  1.00 92.85           H  
ATOM   1932  CD  LYS B   4       4.602 -19.650 -14.610  1.00 92.85           C  
ATOM   1933  HD2 LYS B   4       5.375 -18.918 -14.842  1.00 92.85           H  
ATOM   1934  HD3 LYS B   4       4.544 -19.774 -13.529  1.00 92.85           H  
ATOM   1935  CE  LYS B   4       4.942 -20.998 -15.252  1.00 92.85           C  
ATOM   1936  HE2 LYS B   4       4.084 -21.659 -15.129  1.00 92.85           H  
ATOM   1937  HE3 LYS B   4       5.101 -20.850 -16.320  1.00 92.85           H  
ATOM   1938  NZ  LYS B   4       6.140 -21.606 -14.617  1.00 92.85           N  
ATOM   1939  HZ1 LYS B   4       5.971 -21.747 -13.631  1.00 92.85           H  
ATOM   1940  HZ2 LYS B   4       6.346 -22.504 -15.031  1.00 92.85           H  
ATOM   1941  HZ3 LYS B   4       6.945 -21.004 -14.715  1.00 92.85           H  
ATOM   1942  N   VAL B   5       1.188 -15.166 -13.739  1.00 94.72           N  
ATOM   1943  H   VAL B   5       1.532 -14.889 -14.648  1.00 94.72           H  
ATOM   1944  CA  VAL B   5       0.791 -14.111 -12.791  1.00 94.72           C  
ATOM   1945  HA  VAL B   5       0.995 -14.457 -11.778  1.00 94.72           H  
ATOM   1946  C   VAL B   5      -0.713 -13.862 -12.881  1.00 94.72           C  
ATOM   1947  CB  VAL B   5       1.593 -12.814 -13.007  1.00 94.72           C  
ATOM   1948  HB  VAL B   5       1.344 -12.397 -13.983  1.00 94.72           H  
ATOM   1949  O   VAL B   5      -1.371 -13.725 -11.860  1.00 94.72           O  
ATOM   1950  CG1 VAL B   5       1.271 -11.784 -11.918  1.00 94.72           C  
ATOM   1951 HG11 VAL B   5       1.906 -10.905 -12.036  1.00 94.72           H  
ATOM   1952 HG12 VAL B   5       0.233 -11.463 -11.998  1.00 94.72           H  
ATOM   1953 HG13 VAL B   5       1.441 -12.211 -10.929  1.00 94.72           H  
ATOM   1954  CG2 VAL B   5       3.105 -13.087 -12.964  1.00 94.72           C  
ATOM   1955 HG21 VAL B   5       3.402 -13.715 -13.804  1.00 94.72           H  
ATOM   1956 HG22 VAL B   5       3.649 -12.144 -13.032  1.00 94.72           H  
ATOM   1957 HG23 VAL B   5       3.366 -13.578 -12.026  1.00 94.72           H  
ATOM   1958  N   GLU B   6      -1.283 -13.918 -14.083  1.00 95.89           N  
ATOM   1959  H   GLU B   6      -0.683 -13.977 -14.894  1.00 95.89           H  
ATOM   1960  CA  GLU B   6      -2.725 -13.864 -14.327  1.00 95.89           C  
ATOM   1961  HA  GLU B   6      -3.118 -12.918 -13.956  1.00 95.89           H  
ATOM   1962  C   GLU B   6      -3.480 -15.003 -13.615  1.00 95.89           C  
ATOM   1963  CB  GLU B   6      -2.929 -13.928 -15.846  1.00 95.89           C  
ATOM   1964  HB2 GLU B   6      -2.292 -13.185 -16.324  1.00 95.89           H  
ATOM   1965  HB3 GLU B   6      -2.629 -14.919 -16.187  1.00 95.89           H  
ATOM   1966  O   GLU B   6      -4.467 -14.748 -12.928  1.00 95.89           O  
ATOM   1967  CG  GLU B   6      -4.376 -13.657 -16.264  1.00 95.89           C  
ATOM   1968  HG2 GLU B   6      -4.612 -12.626 -15.999  1.00 95.89           H  
ATOM   1969  HG3 GLU B   6      -5.045 -14.322 -15.718  1.00 95.89           H  
ATOM   1970  CD  GLU B   6      -4.610 -13.852 -17.766  1.00 95.89           C  
ATOM   1971  OE1 GLU B   6      -5.645 -13.334 -18.243  1.00 95.89           O  
ATOM   1972  OE2 GLU B   6      -3.788 -14.515 -18.434  1.00 95.89           O  
ATOM   1973  N   GLN B   7      -2.992 -16.249 -13.711  1.00 96.50           N  
ATOM   1974  H   GLN B   7      -2.197 -16.415 -14.311  1.00 96.50           H  
ATOM   1975  CA  GLN B   7      -3.573 -17.387 -12.986  1.00 96.50           C  
ATOM   1976  HA  GLN B   7      -4.648 -17.396 -13.167  1.00 96.50           H  
ATOM   1977  C   GLN B   7      -3.386 -17.272 -11.460  1.00 96.50           C  
ATOM   1978  CB  GLN B   7      -3.006 -18.714 -13.520  1.00 96.50           C  
ATOM   1979  HB2 GLN B   7      -3.326 -19.525 -12.866  1.00 96.50           H  
ATOM   1980  HB3 GLN B   7      -1.917 -18.673 -13.490  1.00 96.50           H  
ATOM   1981  O   GLN B   7      -4.258 -17.697 -10.703  1.00 96.50           O  
ATOM   1982  CG  GLN B   7      -3.458 -19.044 -14.956  1.00 96.50           C  
ATOM   1983  HG2 GLN B   7      -2.920 -19.926 -15.303  1.00 96.50           H  
ATOM   1984  HG3 GLN B   7      -3.215 -18.216 -15.622  1.00 96.50           H  
ATOM   1985  CD  GLN B   7      -4.949 -19.312 -15.096  1.00 96.50           C  
ATOM   1986  NE2 GLN B   7      -5.648 -18.551 -15.910  1.00 96.50           N  
ATOM   1987 HE21 GLN B   7      -5.220 -17.764 -16.378  1.00 96.50           H  
ATOM   1988 HE22 GLN B   7      -6.640 -18.733 -15.946  1.00 96.50           H  
ATOM   1989  OE1 GLN B   7      -5.507 -20.218 -14.504  1.00 96.50           O  
ATOM   1990  N   LEU B   8      -2.296 -16.654 -10.987  1.00 96.82           N  
ATOM   1991  H   LEU B   8      -1.597 -16.329 -11.640  1.00 96.82           H  
ATOM   1992  CA  LEU B   8      -2.100 -16.370  -9.562  1.00 96.82           C  
ATOM   1993  HA  LEU B   8      -2.319 -17.283  -9.009  1.00 96.82           H  
ATOM   1994  C   LEU B   8      -3.084 -15.292  -9.067  1.00 96.82           C  
ATOM   1995  CB  LEU B   8      -0.618 -16.030  -9.314  1.00 96.82           C  
ATOM   1996  HB2 LEU B   8      -0.019 -16.876  -9.653  1.00 96.82           H  
ATOM   1997  HB3 LEU B   8      -0.347 -15.165  -9.919  1.00 96.82           H  
ATOM   1998  O   LEU B   8      -3.733 -15.495  -8.045  1.00 96.82           O  
ATOM   1999  CG  LEU B   8      -0.239 -15.724  -7.851  1.00 96.82           C  
ATOM   2000  HG  LEU B   8      -0.712 -14.788  -7.554  1.00 96.82           H  
ATOM   2001  CD1 LEU B   8      -0.645 -16.825  -6.869  1.00 96.82           C  
ATOM   2002 HD11 LEU B   8      -0.212 -17.780  -7.165  1.00 96.82           H  
ATOM   2003 HD12 LEU B   8      -1.730 -16.914  -6.820  1.00 96.82           H  
ATOM   2004 HD13 LEU B   8      -0.283 -16.577  -5.872  1.00 96.82           H  
ATOM   2005  CD2 LEU B   8       1.277 -15.542  -7.757  1.00 96.82           C  
ATOM   2006 HD21 LEU B   8       1.603 -14.756  -8.438  1.00 96.82           H  
ATOM   2007 HD22 LEU B   8       1.548 -15.264  -6.738  1.00 96.82           H  
ATOM   2008 HD23 LEU B   8       1.781 -16.476  -8.005  1.00 96.82           H  
ATOM   2009  N   LEU B   9      -3.287 -14.210  -9.827  1.00 97.64           N  
ATOM   2010  H   LEU B   9      -2.733 -14.111 -10.666  1.00 97.64           H  
ATOM   2011  CA  LEU B   9      -4.235 -13.136  -9.499  1.00 97.64           C  
ATOM   2012  HA  LEU B   9      -3.943 -12.700  -8.543  1.00 97.64           H  
ATOM   2013  C   LEU B   9      -5.671 -13.654  -9.320  1.00 97.64           C  
ATOM   2014  CB  LEU B   9      -4.178 -12.040 -10.584  1.00 97.64           C  
ATOM   2015  HB2 LEU B   9      -4.196 -12.518 -11.564  1.00 97.64           H  
ATOM   2016  HB3 LEU B   9      -5.072 -11.421 -10.511  1.00 97.64           H  
ATOM   2017  O   LEU B   9      -6.333 -13.248  -8.368  1.00 97.64           O  
ATOM   2018  CG  LEU B   9      -2.947 -11.117 -10.489  1.00 97.64           C  
ATOM   2019  HG  LEU B   9      -2.044 -11.711 -10.344  1.00 97.64           H  
ATOM   2020  CD1 LEU B   9      -2.797 -10.312 -11.782  1.00 97.64           C  
ATOM   2021 HD11 LEU B   9      -2.620 -10.993 -12.615  1.00 97.64           H  
ATOM   2022 HD12 LEU B   9      -3.704  -9.739 -11.971  1.00 97.64           H  
ATOM   2023 HD13 LEU B   9      -1.945  -9.638 -11.700  1.00 97.64           H  
ATOM   2024  CD2 LEU B   9      -3.066 -10.122  -9.332  1.00 97.64           C  
ATOM   2025 HD21 LEU B   9      -2.184  -9.482  -9.304  1.00 97.64           H  
ATOM   2026 HD22 LEU B   9      -3.134 -10.654  -8.383  1.00 97.64           H  
ATOM   2027 HD23 LEU B   9      -3.956  -9.504  -9.458  1.00 97.64           H  
ATOM   2028  N   ILE B  10      -6.138 -14.571 -10.174  1.00 97.88           N  
ATOM   2029  H   ILE B  10      -5.552 -14.829 -10.955  1.00 97.88           H  
ATOM   2030  CA  ILE B  10      -7.506 -15.130 -10.100  1.00 97.88           C  
ATOM   2031  HA  ILE B  10      -8.159 -14.353  -9.704  1.00 97.88           H  
ATOM   2032  C   ILE B  10      -7.672 -16.323  -9.147  1.00 97.88           C  
ATOM   2033  CB  ILE B  10      -8.047 -15.507 -11.498  1.00 97.88           C  
ATOM   2034  HB  ILE B  10      -9.090 -15.802 -11.384  1.00 97.88           H  
ATOM   2035  O   ILE B  10      -8.799 -16.764  -8.932  1.00 97.88           O  
ATOM   2036  CG1 ILE B  10      -7.280 -16.713 -12.083  1.00 97.88           C  
ATOM   2037 HG12 ILE B  10      -6.211 -16.502 -12.043  1.00 97.88           H  
ATOM   2038 HG13 ILE B  10      -7.471 -17.589 -11.463  1.00 97.88           H  
ATOM   2039  CG2 ILE B  10      -8.035 -14.286 -12.426  1.00 97.88           C  
ATOM   2040 HG21 ILE B  10      -7.010 -14.012 -12.678  1.00 97.88           H  
ATOM   2041 HG22 ILE B  10      -8.516 -13.445 -11.927  1.00 97.88           H  
ATOM   2042 HG23 ILE B  10      -8.583 -14.509 -13.341  1.00 97.88           H  
ATOM   2043  CD1 ILE B  10      -7.642 -17.083 -13.522  1.00 97.88           C  
ATOM   2044 HD11 ILE B  10      -7.225 -18.064 -13.749  1.00 97.88           H  
ATOM   2045 HD12 ILE B  10      -8.725 -17.126 -13.641  1.00 97.88           H  
ATOM   2046 HD13 ILE B  10      -7.228 -16.349 -14.214  1.00 97.88           H  
ATOM   2047  N   SER B  11      -6.590 -16.896  -8.610  1.00 96.82           N  
ATOM   2048  H   SER B  11      -5.682 -16.492  -8.793  1.00 96.82           H  
ATOM   2049  CA  SER B  11      -6.684 -18.112  -7.782  1.00 96.82           C  
ATOM   2050  HA  SER B  11      -7.525 -18.700  -8.150  1.00 96.82           H  
ATOM   2051  C   SER B  11      -6.992 -17.845  -6.307  1.00 96.82           C  
ATOM   2052  CB  SER B  11      -5.447 -19.007  -7.934  1.00 96.82           C  
ATOM   2053  HB2 SER B  11      -5.366 -19.332  -8.971  1.00 96.82           H  
ATOM   2054  HB3 SER B  11      -5.573 -19.895  -7.314  1.00 96.82           H  
ATOM   2055  O   SER B  11      -7.245 -18.796  -5.567  1.00 96.82           O  
ATOM   2056  OG  SER B  11      -4.259 -18.345  -7.552  1.00 96.82           O  
ATOM   2057  HG  SER B  11      -4.070 -17.670  -8.208  1.00 96.82           H  
ATOM   2058  N   LYS B  12      -6.982 -16.576  -5.868  1.00 95.78           N  
ATOM   2059  H   LYS B  12      -6.820 -15.843  -6.543  1.00 95.78           H  
ATOM   2060  CA  LYS B  12      -7.125 -16.178  -4.457  1.00 95.78           C  
ATOM   2061  HA  LYS B  12      -7.646 -16.973  -3.924  1.00 95.78           H  
ATOM   2062  C   LYS B  12      -7.958 -14.901  -4.296  1.00 95.78           C  
ATOM   2063  CB  LYS B  12      -5.732 -15.997  -3.816  1.00 95.78           C  
ATOM   2064  HB2 LYS B  12      -5.259 -15.101  -4.219  1.00 95.78           H  
ATOM   2065  HB3 LYS B  12      -5.861 -15.856  -2.742  1.00 95.78           H  
ATOM   2066  O   LYS B  12      -8.002 -14.058  -5.190  1.00 95.78           O  
ATOM   2067  CG  LYS B  12      -4.801 -17.199  -4.059  1.00 95.78           C  
ATOM   2068  HG2 LYS B  12      -4.496 -17.210  -5.106  1.00 95.78           H  
ATOM   2069  HG3 LYS B  12      -5.336 -18.120  -3.830  1.00 95.78           H  
ATOM   2070  CD  LYS B  12      -3.544 -17.153  -3.196  1.00 95.78           C  
ATOM   2071  HD2 LYS B  12      -3.850 -17.226  -2.153  1.00 95.78           H  
ATOM   2072  HD3 LYS B  12      -3.013 -16.216  -3.365  1.00 95.78           H  
ATOM   2073  CE  LYS B  12      -2.634 -18.337  -3.533  1.00 95.78           C  
ATOM   2074  HE2 LYS B  12      -2.336 -18.278  -4.580  1.00 95.78           H  
ATOM   2075  HE3 LYS B  12      -3.190 -19.263  -3.387  1.00 95.78           H  
ATOM   2076  NZ  LYS B  12      -1.434 -18.332  -2.671  1.00 95.78           N  
ATOM   2077  HZ1 LYS B  12      -1.661 -18.264  -1.689  1.00 95.78           H  
ATOM   2078  HZ2 LYS B  12      -0.851 -19.142  -2.828  1.00 95.78           H  
ATOM   2079  HZ3 LYS B  12      -0.825 -17.563  -2.911  1.00 95.78           H  
ATOM   2080  N   GLU B  13      -8.570 -14.734  -3.123  1.00 98.05           N  
ATOM   2081  H   GLU B  13      -8.459 -15.457  -2.427  1.00 98.05           H  
ATOM   2082  CA  GLU B  13      -8.926 -13.400  -2.628  1.00 98.05           C  
ATOM   2083  HA  GLU B  13      -9.310 -12.800  -3.453  1.00 98.05           H  
ATOM   2084  C   GLU B  13      -7.650 -12.731  -2.105  1.00 98.05           C  
ATOM   2085  CB  GLU B  13     -10.029 -13.480  -1.553  1.00 98.05           C  
ATOM   2086  HB2 GLU B  13     -10.900 -13.959  -2.000  1.00 98.05           H  
ATOM   2087  HB3 GLU B  13      -9.682 -14.095  -0.722  1.00 98.05           H  
ATOM   2088  O   GLU B  13      -6.902 -13.327  -1.325  1.00 98.05           O  
ATOM   2089  CG  GLU B  13     -10.437 -12.090  -1.019  1.00 98.05           C  
ATOM   2090  HG2 GLU B  13      -9.580 -11.646  -0.511  1.00 98.05           H  
ATOM   2091  HG3 GLU B  13     -10.682 -11.450  -1.867  1.00 98.05           H  
ATOM   2092  CD  GLU B  13     -11.632 -12.103  -0.045  1.00 98.05           C  
ATOM   2093  OE1 GLU B  13     -11.882 -11.037   0.566  1.00 98.05           O  
ATOM   2094  OE2 GLU B  13     -12.306 -13.149   0.087  1.00 98.05           O  
ATOM   2095  N   TRP B  14      -7.403 -11.501  -2.546  1.00 98.30           N  
ATOM   2096  H   TRP B  14      -8.073 -11.059  -3.159  1.00 98.30           H  
ATOM   2097  CA  TRP B  14      -6.236 -10.715  -2.165  1.00 98.30           C  
ATOM   2098  HA  TRP B  14      -5.516 -11.354  -1.654  1.00 98.30           H  
ATOM   2099  C   TRP B  14      -6.634  -9.599  -1.209  1.00 98.30           C  
ATOM   2100  CB  TRP B  14      -5.556 -10.153  -3.414  1.00 98.30           C  
ATOM   2101  HB2 TRP B  14      -6.286  -9.577  -3.983  1.00 98.30           H  
ATOM   2102  HB3 TRP B  14      -4.764  -9.474  -3.101  1.00 98.30           H  
ATOM   2103  O   TRP B  14      -7.684  -8.975  -1.350  1.00 98.30           O  
ATOM   2104  CG  TRP B  14      -4.960 -11.186  -4.313  1.00 98.30           C  
ATOM   2105  CD1 TRP B  14      -5.583 -11.776  -5.356  1.00 98.30           C  
ATOM   2106  HD1 TRP B  14      -6.596 -11.573  -5.672  1.00 98.30           H  
ATOM   2107  CD2 TRP B  14      -3.661 -11.843  -4.200  1.00 98.30           C  
ATOM   2108  CE2 TRP B  14      -3.570 -12.839  -5.218  1.00 98.30           C  
ATOM   2109  CE3 TRP B  14      -2.574 -11.730  -3.308  1.00 98.30           C  
ATOM   2110  HE3 TRP B  14      -2.624 -11.008  -2.507  1.00 98.30           H  
ATOM   2111  NE1 TRP B  14      -4.761 -12.737  -5.905  1.00 98.30           N  
ATOM   2112  HE1 TRP B  14      -5.066 -13.338  -6.658  1.00 98.30           H  
ATOM   2113  CH2 TRP B  14      -1.391 -13.549  -4.430  1.00 98.30           C  
ATOM   2114  HH2 TRP B  14      -0.534 -14.204  -4.495  1.00 98.30           H  
ATOM   2115  CZ2 TRP B  14      -2.461 -13.688  -5.332  1.00 98.30           C  
ATOM   2116  HZ2 TRP B  14      -2.446 -14.458  -6.089  1.00 98.30           H  
ATOM   2117  CZ3 TRP B  14      -1.448 -12.567  -3.425  1.00 98.30           C  
ATOM   2118  HZ3 TRP B  14      -0.631 -12.464  -2.727  1.00 98.30           H  
ATOM   2119  N   GLN B  15      -5.765  -9.297  -0.259  1.00 98.12           N  
ATOM   2120  H   GLN B  15      -4.930  -9.859  -0.180  1.00 98.12           H  
ATOM   2121  CA  GLN B  15      -5.946  -8.244   0.728  1.00 98.12           C  
ATOM   2122  HA  GLN B  15      -6.843  -7.671   0.491  1.00 98.12           H  
ATOM   2123  C   GLN B  15      -4.765  -7.275   0.700  1.00 98.12           C  
ATOM   2124  CB  GLN B  15      -6.130  -8.871   2.113  1.00 98.12           C  
ATOM   2125  HB2 GLN B  15      -5.290  -9.539   2.302  1.00 98.12           H  
ATOM   2126  HB3 GLN B  15      -6.133  -8.077   2.859  1.00 98.12           H  
ATOM   2127  O   GLN B  15      -3.672  -7.611   0.253  1.00 98.12           O  
ATOM   2128  CG  GLN B  15      -7.430  -9.680   2.242  1.00 98.12           C  
ATOM   2129  HG2 GLN B  15      -8.275  -9.054   1.953  1.00 98.12           H  
ATOM   2130  HG3 GLN B  15      -7.394 -10.535   1.567  1.00 98.12           H  
ATOM   2131  CD  GLN B  15      -7.660 -10.200   3.660  1.00 98.12           C  
ATOM   2132  NE2 GLN B  15      -8.659 -11.024   3.873  1.00 98.12           N  
ATOM   2133 HE21 GLN B  15      -9.267 -11.285   3.109  1.00 98.12           H  
ATOM   2134 HE22 GLN B  15      -8.614 -11.534   4.743  1.00 98.12           H  
ATOM   2135  OE1 GLN B  15      -6.968  -9.873   4.613  1.00 98.12           O  
ATOM   2136  N   SER B  16      -4.984  -6.053   1.180  1.00 97.06           N  
ATOM   2137  H   SER B  16      -5.916  -5.838   1.503  1.00 97.06           H  
ATOM   2138  CA  SER B  16      -3.927  -5.055   1.356  1.00 97.06           C  
ATOM   2139  HA  SER B  16      -2.957  -5.553   1.376  1.00 97.06           H  
ATOM   2140  C   SER B  16      -4.120  -4.316   2.672  1.00 97.06           C  
ATOM   2141  CB  SER B  16      -3.916  -4.048   0.194  1.00 97.06           C  
ATOM   2142  HB2 SER B  16      -3.003  -3.455   0.252  1.00 97.06           H  
ATOM   2143  HB3 SER B  16      -3.924  -4.583  -0.756  1.00 97.06           H  
ATOM   2144  O   SER B  16      -5.221  -3.813   2.924  1.00 97.06           O  
ATOM   2145  OG  SER B  16      -5.039  -3.178   0.268  1.00 97.06           O  
ATOM   2146  HG  SER B  16      -5.272  -3.152   1.199  1.00 97.06           H  
ATOM   2147  N   MET B  17      -3.050  -4.144   3.443  1.00 95.76           N  
ATOM   2148  H   MET B  17      -2.185  -4.594   3.178  1.00 95.76           H  
ATOM   2149  CA  MET B  17      -2.981  -3.165   4.524  1.00 95.76           C  
ATOM   2150  HA  MET B  17      -3.958  -2.701   4.660  1.00 95.76           H  
ATOM   2151  C   MET B  17      -1.984  -2.073   4.138  1.00 95.76           C  
ATOM   2152  CB  MET B  17      -2.593  -3.855   5.840  1.00 95.76           C  
ATOM   2153  HB2 MET B  17      -3.219  -4.735   5.991  1.00 95.76           H  
ATOM   2154  HB3 MET B  17      -1.556  -4.184   5.780  1.00 95.76           H  
ATOM   2155  O   MET B  17      -0.863  -2.359   3.715  1.00 95.76           O  
ATOM   2156  CG  MET B  17      -2.747  -2.917   7.045  1.00 95.76           C  
ATOM   2157  HG2 MET B  17      -2.157  -2.018   6.869  1.00 95.76           H  
ATOM   2158  HG3 MET B  17      -2.326  -3.413   7.919  1.00 95.76           H  
ATOM   2159  SD  MET B  17      -4.447  -2.408   7.437  1.00 95.76           S  
ATOM   2160  CE  MET B  17      -5.054  -3.956   8.155  1.00 95.76           C  
ATOM   2161  HE1 MET B  17      -6.037  -3.788   8.594  1.00 95.76           H  
ATOM   2162  HE2 MET B  17      -5.117  -4.723   7.383  1.00 95.76           H  
ATOM   2163  HE3 MET B  17      -4.370  -4.288   8.936  1.00 95.76           H  
ATOM   2164  N   SER B  18      -2.367  -0.809   4.290  1.00 93.49           N  
ATOM   2165  H   SER B  18      -3.308  -0.610   4.599  1.00 93.49           H  
ATOM   2166  CA  SER B  18      -1.444   0.310   4.098  1.00 93.49           C  
ATOM   2167  HA  SER B  18      -0.443  -0.036   4.356  1.00 93.49           H  
ATOM   2168  C   SER B  18      -1.752   1.480   5.022  1.00 93.49           C  
ATOM   2169  CB  SER B  18      -1.413   0.749   2.629  1.00 93.49           C  
ATOM   2170  HB2 SER B  18      -1.167  -0.108   2.002  1.00 93.49           H  
ATOM   2171  HB3 SER B  18      -0.649   1.513   2.489  1.00 93.49           H  
ATOM   2172  O   SER B  18      -2.879   1.650   5.487  1.00 93.49           O  
ATOM   2173  OG  SER B  18      -2.664   1.265   2.233  1.00 93.49           O  
ATOM   2174  HG  SER B  18      -3.334   0.634   2.504  1.00 93.49           H  
ATOM   2175  N   THR B  19      -0.739   2.302   5.282  1.00 90.59           N  
ATOM   2176  H   THR B  19       0.152   2.101   4.852  1.00 90.59           H  
ATOM   2177  CA  THR B  19      -0.882   3.574   5.995  1.00 90.59           C  
ATOM   2178  HA  THR B  19      -1.934   3.858   5.977  1.00 90.59           H  
ATOM   2179  C   THR B  19      -0.107   4.663   5.266  1.00 90.59           C  
ATOM   2180  CB  THR B  19      -0.492   3.457   7.478  1.00 90.59           C  
ATOM   2181  HB  THR B  19      -1.123   2.695   7.935  1.00 90.59           H  
ATOM   2182  O   THR B  19       1.051   4.479   4.886  1.00 90.59           O  
ATOM   2183  CG2 THR B  19       0.964   3.076   7.734  1.00 90.59           C  
ATOM   2184 HG21 THR B  19       1.189   2.150   7.205  1.00 90.59           H  
ATOM   2185 HG22 THR B  19       1.110   2.917   8.803  1.00 90.59           H  
ATOM   2186 HG23 THR B  19       1.629   3.869   7.393  1.00 90.59           H  
ATOM   2187  OG1 THR B  19      -0.728   4.674   8.145  1.00 90.59           O  
ATOM   2188  HG1 THR B  19      -1.649   4.625   8.410  1.00 90.59           H  
ATOM   2189  N   VAL B  20      -0.755   5.804   5.054  1.00 86.79           N  
ATOM   2190  H   VAL B  20      -1.708   5.863   5.382  1.00 86.79           H  
ATOM   2191  CA  VAL B  20      -0.166   7.002   4.457  1.00 86.79           C  
ATOM   2192  HA  VAL B  20       0.793   6.738   4.010  1.00 86.79           H  
ATOM   2193  C   VAL B  20       0.058   8.014   5.575  1.00 86.79           C  
ATOM   2194  CB  VAL B  20      -1.056   7.587   3.340  1.00 86.79           C  
ATOM   2195  HB  VAL B  20      -1.972   7.985   3.776  1.00 86.79           H  
ATOM   2196  O   VAL B  20      -0.915   8.462   6.180  1.00 86.79           O  
ATOM   2197  CG1 VAL B  20      -0.323   8.726   2.616  1.00 86.79           C  
ATOM   2198 HG11 VAL B  20       0.609   8.361   2.184  1.00 86.79           H  
ATOM   2199 HG12 VAL B  20      -0.100   9.533   3.314  1.00 86.79           H  
ATOM   2200 HG13 VAL B  20      -0.956   9.128   1.825  1.00 86.79           H  
ATOM   2201  CG2 VAL B  20      -1.453   6.537   2.292  1.00 86.79           C  
ATOM   2202 HG21 VAL B  20      -2.027   7.006   1.493  1.00 86.79           H  
ATOM   2203 HG22 VAL B  20      -2.080   5.772   2.751  1.00 86.79           H  
ATOM   2204 HG23 VAL B  20      -0.567   6.061   1.871  1.00 86.79           H  
ATOM   2205  N   ARG B  21       1.309   8.401   5.848  1.00 83.27           N  
ATOM   2206  H   ARG B  21       2.045   8.003   5.282  1.00 83.27           H  
ATOM   2207  CA  ARG B  21       1.645   9.532   6.736  1.00 83.27           C  
ATOM   2208  HA  ARG B  21       0.777   9.775   7.349  1.00 83.27           H  
ATOM   2209  C   ARG B  21       1.972  10.769   5.904  1.00 83.27           C  
ATOM   2210  CB  ARG B  21       2.824   9.215   7.674  1.00 83.27           C  
ATOM   2211  HB2 ARG B  21       3.006  10.103   8.280  1.00 83.27           H  
ATOM   2212  HB3 ARG B  21       3.717   9.073   7.066  1.00 83.27           H  
ATOM   2213  O   ARG B  21       2.678  10.663   4.902  1.00 83.27           O  
ATOM   2214  CG  ARG B  21       2.656   7.982   8.593  1.00 83.27           C  
ATOM   2215  HG2 ARG B  21       1.664   7.548   8.459  1.00 83.27           H  
ATOM   2216  HG3 ARG B  21       3.319   7.218   8.188  1.00 83.27           H  
ATOM   2217  CD  ARG B  21       3.104   8.226  10.124  1.00 83.27           C  
ATOM   2218  HD2 ARG B  21       3.775   7.368  10.180  1.00 83.27           H  
ATOM   2219  HD3 ARG B  21       3.922   8.903   9.879  1.00 83.27           H  
ATOM   2220  NE  ARG B  21       1.584   8.824  12.460  1.00 83.27           N  
ATOM   2221  HE  ARG B  21       1.892   9.740  12.755  1.00 83.27           H  
ATOM   2222  NH1 ARG B  21      -0.065   7.343  13.299  1.00 83.27           N  
ATOM   2223 HH11 ARG B  21       0.103   6.732  12.512  1.00 83.27           H  
ATOM   2224 HH12 ARG B  21      -0.717   7.063  14.018  1.00 83.27           H  
ATOM   2225  NH2 ARG B  21       0.339   9.234  14.323  1.00 83.27           N  
ATOM   2226 HH21 ARG B  21      -0.417   8.998  14.950  1.00 83.27           H  
ATOM   2227 HH22 ARG B  21       0.807  10.124  14.420  1.00 83.27           H  
ATOM   2228  CZ  ARG B  21       0.630   8.441  13.330  1.00 83.27           C  
ATOM   2229  N   ILE B  22       1.510  11.937   6.345  1.00 75.56           N  
ATOM   2230  H   ILE B  22       0.899  11.939   7.150  1.00 75.56           H  
ATOM   2231  CA  ILE B  22       1.751  13.223   5.680  1.00 75.56           C  
ATOM   2232  HA  ILE B  22       2.466  13.087   4.868  1.00 75.56           H  
ATOM   2233  C   ILE B  22       2.385  14.203   6.686  1.00 75.56           C  
ATOM   2234  CB  ILE B  22       0.429  13.750   5.054  1.00 75.56           C  
ATOM   2235  HB  ILE B  22      -0.262  13.999   5.859  1.00 75.56           H  
ATOM   2236  O   ILE B  22       1.686  14.731   7.548  1.00 75.56           O  
ATOM   2237  CG1 ILE B  22      -0.258  12.679   4.165  1.00 75.56           C  
ATOM   2238 HG12 ILE B  22      -0.617  11.874   4.806  1.00 75.56           H  
ATOM   2239 HG13 ILE B  22       0.477  12.256   3.480  1.00 75.56           H  
ATOM   2240  CG2 ILE B  22       0.701  15.037   4.264  1.00 75.56           C  
ATOM   2241 HG21 ILE B  22      -0.235  15.481   3.925  1.00 75.56           H  
ATOM   2242 HG22 ILE B  22       1.344  14.831   3.408  1.00 75.56           H  
ATOM   2243 HG23 ILE B  22       1.180  15.781   4.901  1.00 75.56           H  
ATOM   2244  CD1 ILE B  22      -1.461  13.174   3.349  1.00 75.56           C  
ATOM   2245 HD11 ILE B  22      -1.988  12.318   2.927  1.00 75.56           H  
ATOM   2246 HD12 ILE B  22      -2.138  13.735   3.992  1.00 75.56           H  
ATOM   2247 HD13 ILE B  22      -1.127  13.812   2.531  1.00 75.56           H  
ATOM   2248  N   ASP B  23       3.697  14.470   6.579  1.00 65.77           N  
ATOM   2249  H   ASP B  23       4.207  14.019   5.834  1.00 65.77           H  
ATOM   2250  CA  ASP B  23       4.382  15.589   7.278  1.00 65.77           C  
ATOM   2251  HA  ASP B  23       3.680  15.998   8.005  1.00 65.77           H  
ATOM   2252  C   ASP B  23       4.664  16.733   6.295  1.00 65.77           C  
ATOM   2253  CB  ASP B  23       5.613  15.159   8.102  1.00 65.77           C  
ATOM   2254  HB2 ASP B  23       6.467  15.001   7.443  1.00 65.77           H  
ATOM   2255  HB3 ASP B  23       5.370  14.203   8.563  1.00 65.77           H  
ATOM   2256  O   ASP B  23       5.782  17.215   6.116  1.00 65.77           O  
ATOM   2257  CG  ASP B  23       5.976  16.171   9.229  1.00 65.77           C  
ATOM   2258  OD1 ASP B  23       5.192  16.311  10.199  1.00 65.77           O  
ATOM   2259  OD2 ASP B  23       7.078  16.766   9.270  1.00 65.77           O  
ATOM   2260  N   THR B  24       3.594  17.151   5.629  1.00 58.72           N  
ATOM   2261  H   THR B  24       2.728  16.650   5.764  1.00 58.72           H  
ATOM   2262  CA  THR B  24       3.500  18.386   4.856  1.00 58.72           C  
ATOM   2263  HA  THR B  24       4.340  19.037   5.099  1.00 58.72           H  
ATOM   2264  C   THR B  24       2.211  19.092   5.245  1.00 58.72           C  
ATOM   2265  CB  THR B  24       3.492  18.138   3.340  1.00 58.72           C  
ATOM   2266  HB  THR B  24       3.457  19.098   2.825  1.00 58.72           H  
ATOM   2267  O   THR B  24       1.234  18.457   5.655  1.00 58.72           O  
ATOM   2268  CG2 THR B  24       4.704  17.354   2.859  1.00 58.72           C  
ATOM   2269 HG21 THR B  24       4.757  17.382   1.771  1.00 58.72           H  
ATOM   2270 HG22 THR B  24       4.644  16.318   3.195  1.00 58.72           H  
ATOM   2271 HG23 THR B  24       5.596  17.814   3.284  1.00 58.72           H  
ATOM   2272  OG1 THR B  24       2.364  17.387   2.997  1.00 58.72           O  
ATOM   2273  HG1 THR B  24       2.183  17.498   2.060  1.00 58.72           H  
ATOM   2274  N   ASP B  25       2.180  20.408   5.101  1.00 54.86           N  
ATOM   2275  H   ASP B  25       3.013  20.904   4.815  1.00 54.86           H  
ATOM   2276  CA  ASP B  25       0.937  21.172   5.129  1.00 54.86           C  
ATOM   2277  HA  ASP B  25       0.174  20.626   5.683  1.00 54.86           H  
ATOM   2278  C   ASP B  25       0.414  21.280   3.686  1.00 54.86           C  
ATOM   2279  CB  ASP B  25       1.164  22.487   5.897  1.00 54.86           C  
ATOM   2280  HB2 ASP B  25       0.238  23.062   5.900  1.00 54.86           H  
ATOM   2281  HB3 ASP B  25       1.936  23.072   5.396  1.00 54.86           H  
ATOM   2282  O   ASP B  25       0.498  22.325   3.049  1.00 54.86           O  
ATOM   2283  CG  ASP B  25       1.581  22.207   7.352  1.00 54.86           C  
ATOM   2284  OD1 ASP B  25       0.903  21.374   8.006  1.00 54.86           O  
ATOM   2285  OD2 ASP B  25       2.623  22.739   7.795  1.00 54.86           O  
ATOM   2286  N   TYR B  26      -0.059  20.152   3.132  1.00 55.24           N  
ATOM   2287  H   TYR B  26      -0.055  19.307   3.685  1.00 55.24           H  
ATOM   2288  CA  TYR B  26      -0.779  20.135   1.852  1.00 55.24           C  
ATOM   2289  HA  TYR B  26      -0.233  20.736   1.125  1.00 55.24           H  
ATOM   2290  C   TYR B  26      -2.155  20.788   2.037  1.00 55.24           C  
ATOM   2291  CB  TYR B  26      -0.951  18.703   1.296  1.00 55.24           C  
ATOM   2292  HB2 TYR B  26      -1.706  18.740   0.510  1.00 55.24           H  
ATOM   2293  HB3 TYR B  26      -1.351  18.073   2.090  1.00 55.24           H  
ATOM   2294  O   TYR B  26      -3.128  20.099   2.348  1.00 55.24           O  
ATOM   2295  CG  TYR B  26       0.258  18.017   0.679  1.00 55.24           C  
ATOM   2296  CD1 TYR B  26       1.127  18.707  -0.192  1.00 55.24           C  
ATOM   2297  HD1 TYR B  26       0.947  19.745  -0.430  1.00 55.24           H  
ATOM   2298  CD2 TYR B  26       0.467  16.645   0.919  1.00 55.24           C  
ATOM   2299  HD2 TYR B  26      -0.220  16.102   1.553  1.00 55.24           H  
ATOM   2300  CE1 TYR B  26       2.230  18.044  -0.767  1.00 55.24           C  
ATOM   2301  HE1 TYR B  26       2.900  18.574  -1.429  1.00 55.24           H  
ATOM   2302  CE2 TYR B  26       1.575  15.983   0.357  1.00 55.24           C  
ATOM   2303  HE2 TYR B  26       1.737  14.938   0.578  1.00 55.24           H  
ATOM   2304  OH  TYR B  26       3.548  16.048  -1.005  1.00 55.24           O  
ATOM   2305  HH  TYR B  26       3.550  15.120  -0.758  1.00 55.24           H  
ATOM   2306  CZ  TYR B  26       2.465  16.683  -0.484  1.00 55.24           C  
ATOM   2307  N   GLU B  27      -2.231  22.103   1.822  1.00 54.78           N  
ATOM   2308  H   GLU B  27      -1.365  22.606   1.690  1.00 54.78           H  
ATOM   2309  CA  GLU B  27      -3.454  22.909   1.971  1.00 54.78           C  
ATOM   2310  HA  GLU B  27      -3.703  22.979   3.030  1.00 54.78           H  
ATOM   2311  C   GLU B  27      -4.670  22.277   1.264  1.00 54.78           C  
ATOM   2312  CB  GLU B  27      -3.202  24.336   1.440  1.00 54.78           C  
ATOM   2313  HB2 GLU B  27      -2.960  24.282   0.378  1.00 54.78           H  
ATOM   2314  HB3 GLU B  27      -4.121  24.911   1.556  1.00 54.78           H  
ATOM   2315  O   GLU B  27      -5.748  22.185   1.854  1.00 54.78           O  
ATOM   2316  CG  GLU B  27      -2.068  25.067   2.185  1.00 54.78           C  
ATOM   2317  HG2 GLU B  27      -1.127  24.549   1.999  1.00 54.78           H  
ATOM   2318  HG3 GLU B  27      -2.273  25.014   3.254  1.00 54.78           H  
ATOM   2319  CD  GLU B  27      -1.911  26.541   1.766  1.00 54.78           C  
ATOM   2320  OE1 GLU B  27      -1.575  27.360   2.653  1.00 54.78           O  
ATOM   2321  OE2 GLU B  27      -2.107  26.843   0.568  1.00 54.78           O  
ATOM   2322  N   ASP B  28      -4.477  21.736   0.053  1.00 56.50           N  
ATOM   2323  H   ASP B  28      -3.588  21.906  -0.395  1.00 56.50           H  
ATOM   2324  CA  ASP B  28      -5.517  21.056  -0.734  1.00 56.50           C  
ATOM   2325  HA  ASP B  28      -6.314  21.764  -0.960  1.00 56.50           H  
ATOM   2326  C   ASP B  28      -6.152  19.856  -0.011  1.00 56.50           C  
ATOM   2327  CB  ASP B  28      -4.916  20.543  -2.054  1.00 56.50           C  
ATOM   2328  HB2 ASP B  28      -5.626  19.856  -2.514  1.00 56.50           H  
ATOM   2329  HB3 ASP B  28      -4.008  19.979  -1.837  1.00 56.50           H  
ATOM   2330  O   ASP B  28      -7.373  19.688  -0.037  1.00 56.50           O  
ATOM   2331  CG  ASP B  28      -4.615  21.636  -3.080  1.00 56.50           C  
ATOM   2332  OD1 ASP B  28      -5.406  22.600  -3.154  1.00 56.50           O  
ATOM   2333  OD2 ASP B  28      -3.629  21.446  -3.824  1.00 56.50           O  
ATOM   2334  N   MET B  29      -5.352  19.017   0.661  1.00 59.63           N  
ATOM   2335  H   MET B  29      -4.391  19.294   0.799  1.00 59.63           H  
ATOM   2336  CA  MET B  29      -5.868  17.847   1.393  1.00 59.63           C  
ATOM   2337  HA  MET B  29      -6.691  17.434   0.810  1.00 59.63           H  
ATOM   2338  C   MET B  29      -6.480  18.224   2.753  1.00 59.63           C  
ATOM   2339  CB  MET B  29      -4.809  16.738   1.509  1.00 59.63           C  
ATOM   2340  HB2 MET B  29      -5.269  15.883   2.005  1.00 59.63           H  
ATOM   2341  HB3 MET B  29      -3.973  17.081   2.119  1.00 59.63           H  
ATOM   2342  O   MET B  29      -6.987  17.357   3.474  1.00 59.63           O  
ATOM   2343  CG  MET B  29      -4.291  16.285   0.135  1.00 59.63           C  
ATOM   2344  HG2 MET B  29      -3.520  16.987  -0.185  1.00 59.63           H  
ATOM   2345  HG3 MET B  29      -5.104  16.336  -0.589  1.00 59.63           H  
ATOM   2346  SD  MET B  29      -3.600  14.605   0.082  1.00 59.63           S  
ATOM   2347  CE  MET B  29      -5.119  13.644  -0.162  1.00 59.63           C  
ATOM   2348  HE1 MET B  29      -5.570  13.913  -1.117  1.00 59.63           H  
ATOM   2349  HE2 MET B  29      -5.823  13.859   0.642  1.00 59.63           H  
ATOM   2350  HE3 MET B  29      -4.879  12.580  -0.160  1.00 59.63           H  
ATOM   2351  N   GLY B  30      -6.485  19.515   3.095  1.00 64.44           N  
ATOM   2352  H   GLY B  30      -6.032  20.176   2.479  1.00 64.44           H  
ATOM   2353  CA  GLY B  30      -7.054  20.036   4.325  1.00 64.44           C  
ATOM   2354  HA2 GLY B  30      -8.102  19.737   4.362  1.00 64.44           H  
ATOM   2355  HA3 GLY B  30      -6.994  21.124   4.318  1.00 64.44           H  
ATOM   2356  C   GLY B  30      -6.308  19.518   5.555  1.00 64.44           C  
ATOM   2357  O   GLY B  30      -5.078  19.507   5.572  1.00 64.44           O  
ATOM   2358  N   PRO B  31      -7.015  19.078   6.610  1.00 76.34           N  
ATOM   2359  CA  PRO B  31      -6.359  18.696   7.852  1.00 76.34           C  
ATOM   2360  HA  PRO B  31      -5.563  19.405   8.078  1.00 76.34           H  
ATOM   2361  C   PRO B  31      -5.726  17.294   7.817  1.00 76.34           C  
ATOM   2362  CB  PRO B  31      -7.454  18.842   8.908  1.00 76.34           C  
ATOM   2363  HB2 PRO B  31      -7.278  18.212   9.780  1.00 76.34           H  
ATOM   2364  HB3 PRO B  31      -7.528  19.886   9.212  1.00 76.34           H  
ATOM   2365  O   PRO B  31      -5.162  16.893   8.832  1.00 76.34           O  
ATOM   2366  CG  PRO B  31      -8.719  18.444   8.154  1.00 76.34           C  
ATOM   2367  HG2 PRO B  31      -9.604  18.884   8.613  1.00 76.34           H  
ATOM   2368  HG3 PRO B  31      -8.801  17.358   8.117  1.00 76.34           H  
ATOM   2369  CD  PRO B  31      -8.465  19.003   6.752  1.00 76.34           C  
ATOM   2370  HD2 PRO B  31      -8.890  20.004   6.678  1.00 76.34           H  
ATOM   2371  HD3 PRO B  31      -8.905  18.347   6.001  1.00 76.34           H  
ATOM   2372  N   LEU B  32      -5.819  16.543   6.708  1.00 77.85           N  
ATOM   2373  H   LEU B  32      -6.204  16.977   5.881  1.00 77.85           H  
ATOM   2374  CA  LEU B  32      -5.330  15.163   6.572  1.00 77.85           C  
ATOM   2375  HA  LEU B  32      -5.912  14.526   7.238  1.00 77.85           H  
ATOM   2376  C   LEU B  32      -3.843  15.029   6.948  1.00 77.85           C  
ATOM   2377  CB  LEU B  32      -5.552  14.703   5.113  1.00 77.85           C  
ATOM   2378  HB2 LEU B  32      -6.609  14.790   4.860  1.00 77.85           H  
ATOM   2379  HB3 LEU B  32      -5.004  15.385   4.462  1.00 77.85           H  
ATOM   2380  O   LEU B  32      -2.973  15.564   6.264  1.00 77.85           O  
ATOM   2381  CG  LEU B  32      -5.083  13.266   4.805  1.00 77.85           C  
ATOM   2382  HG  LEU B  32      -4.053  13.124   5.133  1.00 77.85           H  
ATOM   2383  CD1 LEU B  32      -5.956  12.221   5.484  1.00 77.85           C  
ATOM   2384 HD11 LEU B  32      -6.973  12.309   5.101  1.00 77.85           H  
ATOM   2385 HD12 LEU B  32      -5.951  12.362   6.565  1.00 77.85           H  
ATOM   2386 HD13 LEU B  32      -5.574  11.224   5.267  1.00 77.85           H  
ATOM   2387  CD2 LEU B  32      -5.157  12.994   3.305  1.00 77.85           C  
ATOM   2388 HD21 LEU B  32      -6.176  13.136   2.946  1.00 77.85           H  
ATOM   2389 HD22 LEU B  32      -4.489  13.683   2.787  1.00 77.85           H  
ATOM   2390 HD23 LEU B  32      -4.832  11.975   3.095  1.00 77.85           H  
ATOM   2391  N   LYS B  33      -3.544  14.234   7.984  1.00 80.03           N  
ATOM   2392  H   LYS B  33      -4.314  13.870   8.527  1.00 80.03           H  
ATOM   2393  CA  LYS B  33      -2.166  13.845   8.352  1.00 80.03           C  
ATOM   2394  HA  LYS B  33      -1.472  14.254   7.617  1.00 80.03           H  
ATOM   2395  C   LYS B  33      -1.921  12.337   8.298  1.00 80.03           C  
ATOM   2396  CB  LYS B  33      -1.788  14.433   9.721  1.00 80.03           C  
ATOM   2397  HB2 LYS B  33      -0.805  14.060  10.007  1.00 80.03           H  
ATOM   2398  HB3 LYS B  33      -2.506  14.088  10.465  1.00 80.03           H  
ATOM   2399  O   LYS B  33      -0.765  11.911   8.229  1.00 80.03           O  
ATOM   2400  CG  LYS B  33      -1.742  15.971   9.754  1.00 80.03           C  
ATOM   2401  HG2 LYS B  33      -2.723  16.369   9.493  1.00 80.03           H  
ATOM   2402  HG3 LYS B  33      -1.513  16.273  10.776  1.00 80.03           H  
ATOM   2403  CD  LYS B  33      -0.685  16.607   8.840  1.00 80.03           C  
ATOM   2404  HD2 LYS B  33       0.303  16.272   9.156  1.00 80.03           H  
ATOM   2405  HD3 LYS B  33      -0.848  16.314   7.803  1.00 80.03           H  
ATOM   2406  CE  LYS B  33      -0.775  18.133   8.939  1.00 80.03           C  
ATOM   2407  HE2 LYS B  33      -1.729  18.453   8.519  1.00 80.03           H  
ATOM   2408  HE3 LYS B  33      -0.748  18.427   9.988  1.00 80.03           H  
ATOM   2409  NZ  LYS B  33       0.335  18.784   8.211  1.00 80.03           N  
ATOM   2410  HZ1 LYS B  33       1.241  18.525   8.575  1.00 80.03           H  
ATOM   2411  HZ2 LYS B  33       0.294  19.792   8.255  1.00 80.03           H  
ATOM   2412  HZ3 LYS B  33       0.331  18.552   7.228  1.00 80.03           H  
ATOM   2413  N   ARG B  34      -2.986  11.527   8.296  1.00 84.22           N  
ATOM   2414  H   ARG B  34      -3.902  11.941   8.400  1.00 84.22           H  
ATOM   2415  CA  ARG B  34      -2.912  10.069   8.163  1.00 84.22           C  
ATOM   2416  HA  ARG B  34      -2.018   9.821   7.590  1.00 84.22           H  
ATOM   2417  C   ARG B  34      -4.131   9.504   7.440  1.00 84.22           C  
ATOM   2418  CB  ARG B  34      -2.790   9.460   9.563  1.00 84.22           C  
ATOM   2419  HB2 ARG B  34      -1.965   9.935  10.093  1.00 84.22           H  
ATOM   2420  HB3 ARG B  34      -3.708   9.692  10.103  1.00 84.22           H  
ATOM   2421  O   ARG B  34      -5.250   9.908   7.735  1.00 84.22           O  
ATOM   2422  CG  ARG B  34      -2.603   7.941   9.598  1.00 84.22           C  
ATOM   2423  HG2 ARG B  34      -1.634   7.673   9.178  1.00 84.22           H  
ATOM   2424  HG3 ARG B  34      -3.392   7.437   9.038  1.00 84.22           H  
ATOM   2425  CD  ARG B  34      -2.698   7.502  11.059  1.00 84.22           C  
ATOM   2426  HD2 ARG B  34      -1.983   8.074  11.650  1.00 84.22           H  
ATOM   2427  HD3 ARG B  34      -3.704   7.703  11.427  1.00 84.22           H  
ATOM   2428  NE  ARG B  34      -2.416   6.074  11.182  1.00 84.22           N  
ATOM   2429  HE  ARG B  34      -2.490   5.525  10.337  1.00 84.22           H  
ATOM   2430  NH1 ARG B  34      -2.782   5.797  13.427  1.00 84.22           N  
ATOM   2431 HH11 ARG B  34      -2.839   5.119  14.173  1.00 84.22           H  
ATOM   2432 HH12 ARG B  34      -3.469   6.536  13.376  1.00 84.22           H  
ATOM   2433  NH2 ARG B  34      -1.933   4.138  12.192  1.00 84.22           N  
ATOM   2434 HH21 ARG B  34      -1.894   3.734  11.267  1.00 84.22           H  
ATOM   2435 HH22 ARG B  34      -1.894   3.521  12.991  1.00 84.22           H  
ATOM   2436  CZ  ARG B  34      -2.399   5.340  12.268  1.00 84.22           C  
ATOM   2437  N   ALA B  35      -3.927   8.508   6.587  1.00 87.53           N  
ATOM   2438  H   ALA B  35      -2.975   8.238   6.383  1.00 87.53           H  
ATOM   2439  CA  ALA B  35      -4.990   7.598   6.166  1.00 87.53           C  
ATOM   2440  HA  ALA B  35      -5.861   7.726   6.810  1.00 87.53           H  
ATOM   2441  C   ALA B  35      -4.515   6.151   6.315  1.00 87.53           C  
ATOM   2442  CB  ALA B  35      -5.417   7.918   4.729  1.00 87.53           C  
ATOM   2443  HB1 ALA B  35      -6.210   7.234   4.427  1.00 87.53           H  
ATOM   2444  HB2 ALA B  35      -4.570   7.801   4.053  1.00 87.53           H  
ATOM   2445  HB3 ALA B  35      -5.792   8.940   4.672  1.00 87.53           H  
ATOM   2446  O   ALA B  35      -3.469   5.795   5.776  1.00 87.53           O  
ATOM   2447  N   ASP B  36      -5.281   5.330   7.023  1.00 90.50           N  
ATOM   2448  H   ASP B  36      -6.137   5.690   7.421  1.00 90.50           H  
ATOM   2449  CA  ASP B  36      -5.086   3.883   7.089  1.00 90.50           C  
ATOM   2450  HA  ASP B  36      -4.083   3.625   6.750  1.00 90.50           H  
ATOM   2451  C   ASP B  36      -6.098   3.219   6.152  1.00 90.50           C  
ATOM   2452  CB  ASP B  36      -5.234   3.386   8.532  1.00 90.50           C  
ATOM   2453  HB2 ASP B  36      -5.079   2.308   8.546  1.00 90.50           H  
ATOM   2454  HB3 ASP B  36      -6.249   3.588   8.875  1.00 90.50           H  
ATOM   2455  O   ASP B  36      -7.275   3.581   6.158  1.00 90.50           O  
ATOM   2456  CG  ASP B  36      -4.242   4.031   9.503  1.00 90.50           C  
ATOM   2457  OD1 ASP B  36      -3.096   4.373   9.118  1.00 90.50           O  
ATOM   2458  OD2 ASP B  36      -4.577   4.161  10.697  1.00 90.50           O  
ATOM   2459  N   ILE B  37      -5.647   2.286   5.315  1.00 93.05           N  
ATOM   2460  H   ILE B  37      -4.676   2.015   5.374  1.00 93.05           H  
ATOM   2461  CA  ILE B  37      -6.453   1.702   4.239  1.00 93.05           C  
ATOM   2462  HA  ILE B  37      -7.498   1.965   4.398  1.00 93.05           H  
ATOM   2463  C   ILE B  37      -6.334   0.180   4.300  1.00 93.05           C  
ATOM   2464  CB  ILE B  37      -6.051   2.257   2.848  1.00 93.05           C  
ATOM   2465  HB  ILE B  37      -5.080   1.842   2.580  1.00 93.05           H  
ATOM   2466  O   ILE B  37      -5.265  -0.374   4.022  1.00 93.05           O  
ATOM   2467  CG1 ILE B  37      -5.913   3.800   2.846  1.00 93.05           C  
ATOM   2468 HG12 ILE B  37      -6.848   4.248   3.181  1.00 93.05           H  
ATOM   2469 HG13 ILE B  37      -5.132   4.087   3.550  1.00 93.05           H  
ATOM   2470  CG2 ILE B  37      -7.075   1.778   1.799  1.00 93.05           C  
ATOM   2471 HG21 ILE B  37      -8.051   2.219   2.002  1.00 93.05           H  
ATOM   2472 HG22 ILE B  37      -7.167   0.692   1.817  1.00 93.05           H  
ATOM   2473 HG23 ILE B  37      -6.751   2.058   0.797  1.00 93.05           H  
ATOM   2474  CD1 ILE B  37      -5.521   4.408   1.493  1.00 93.05           C  
ATOM   2475 HD11 ILE B  37      -6.340   4.313   0.780  1.00 93.05           H  
ATOM   2476 HD12 ILE B  37      -5.303   5.468   1.627  1.00 93.05           H  
ATOM   2477 HD13 ILE B  37      -4.633   3.909   1.105  1.00 93.05           H  
ATOM   2478  N   LYS B  38      -7.447  -0.489   4.619  1.00 96.24           N  
ATOM   2479  H   LYS B  38      -8.275   0.058   4.808  1.00 96.24           H  
ATOM   2480  CA  LYS B  38      -7.602  -1.941   4.463  1.00 96.24           C  
ATOM   2481  HA  LYS B  38      -6.618  -2.379   4.297  1.00 96.24           H  
ATOM   2482  C   LYS B  38      -8.455  -2.216   3.229  1.00 96.24           C  
ATOM   2483  CB  LYS B  38      -8.185  -2.578   5.741  1.00 96.24           C  
ATOM   2484  HB2 LYS B  38      -7.584  -2.266   6.596  1.00 96.24           H  
ATOM   2485  HB3 LYS B  38      -9.210  -2.241   5.892  1.00 96.24           H  
ATOM   2486  O   LYS B  38      -9.549  -1.665   3.124  1.00 96.24           O  
ATOM   2487  CG  LYS B  38      -8.147  -4.114   5.638  1.00 96.24           C  
ATOM   2488  HG2 LYS B  38      -8.785  -4.437   4.815  1.00 96.24           H  
ATOM   2489  HG3 LYS B  38      -7.123  -4.411   5.411  1.00 96.24           H  
ATOM   2490  CD  LYS B  38      -8.592  -4.846   6.915  1.00 96.24           C  
ATOM   2491  HD2 LYS B  38      -9.651  -4.663   7.097  1.00 96.24           H  
ATOM   2492  HD3 LYS B  38      -8.011  -4.481   7.761  1.00 96.24           H  
ATOM   2493  CE  LYS B  38      -8.334  -6.349   6.707  1.00 96.24           C  
ATOM   2494  HE2 LYS B  38      -7.323  -6.473   6.319  1.00 96.24           H  
ATOM   2495  HE3 LYS B  38      -9.008  -6.723   5.936  1.00 96.24           H  
ATOM   2496  NZ  LYS B  38      -8.472  -7.156   7.947  1.00 96.24           N  
ATOM   2497  HZ1 LYS B  38      -7.808  -6.859   8.648  1.00 96.24           H  
ATOM   2498  HZ2 LYS B  38      -8.264  -8.121   7.733  1.00 96.24           H  
ATOM   2499  HZ3 LYS B  38      -9.409  -7.103   8.320  1.00 96.24           H  
ATOM   2500  N   SER B  39      -7.993  -3.084   2.333  1.00 97.03           N  
ATOM   2501  H   SER B  39      -7.107  -3.534   2.517  1.00 97.03           H  
ATOM   2502  CA  SER B  39      -8.758  -3.512   1.152  1.00 97.03           C  
ATOM   2503  HA  SER B  39      -9.783  -3.157   1.254  1.00 97.03           H  
ATOM   2504  C   SER B  39      -8.815  -5.030   1.044  1.00 97.03           C  
ATOM   2505  CB  SER B  39      -8.212  -2.954  -0.174  1.00 97.03           C  
ATOM   2506  HB2 SER B  39      -7.463  -3.640  -0.570  1.00 97.03           H  
ATOM   2507  HB3 SER B  39      -9.032  -2.908  -0.892  1.00 97.03           H  
ATOM   2508  O   SER B  39      -7.883  -5.710   1.467  1.00 97.03           O  
ATOM   2509  OG  SER B  39      -7.625  -1.672  -0.060  1.00 97.03           O  
ATOM   2510  HG  SER B  39      -6.682  -1.818   0.041  1.00 97.03           H  
ATOM   2511  N   ASN B  40      -9.872  -5.532   0.407  1.00 98.19           N  
ATOM   2512  H   ASN B  40     -10.591  -4.887   0.112  1.00 98.19           H  
ATOM   2513  CA  ASN B  40      -9.980  -6.897  -0.110  1.00 98.19           C  
ATOM   2514  HA  ASN B  40      -9.005  -7.381  -0.050  1.00 98.19           H  
ATOM   2515  C   ASN B  40     -10.387  -6.797  -1.592  1.00 98.19           C  
ATOM   2516  CB  ASN B  40     -10.980  -7.747   0.706  1.00 98.19           C  
ATOM   2517  HB2 ASN B  40     -10.726  -8.798   0.571  1.00 98.19           H  
ATOM   2518  HB3 ASN B  40     -11.986  -7.607   0.309  1.00 98.19           H  
ATOM   2519  O   ASN B  40     -11.209  -5.939  -1.933  1.00 98.19           O  
ATOM   2520  CG  ASN B  40     -11.019  -7.463   2.199  1.00 98.19           C  
ATOM   2521  ND2 ASN B  40     -11.771  -6.465   2.611  1.00 98.19           N  
ATOM   2522 HD21 ASN B  40     -11.778  -6.295   3.607  1.00 98.19           H  
ATOM   2523 HD22 ASN B  40     -12.251  -5.892   1.932  1.00 98.19           H  
ATOM   2524  OD1 ASN B  40     -10.382  -8.081   3.032  1.00 98.19           O  
ATOM   2525  N   VAL B  41      -9.814  -7.622  -2.468  1.00 98.52           N  
ATOM   2526  H   VAL B  41      -9.159  -8.305  -2.117  1.00 98.52           H  
ATOM   2527  CA  VAL B  41     -10.065  -7.635  -3.915  1.00 98.52           C  
ATOM   2528  HA  VAL B  41     -11.067  -7.237  -4.073  1.00 98.52           H  
ATOM   2529  C   VAL B  41     -10.063  -9.060  -4.468  1.00 98.52           C  
ATOM   2530  CB  VAL B  41      -9.086  -6.711  -4.677  1.00 98.52           C  
ATOM   2531  HB  VAL B  41      -9.218  -5.707  -4.276  1.00 98.52           H  
ATOM   2532  O   VAL B  41      -9.210  -9.878  -4.131  1.00 98.52           O  
ATOM   2533  CG1 VAL B  41      -7.605  -7.071  -4.526  1.00 98.52           C  
ATOM   2534 HG11 VAL B  41      -7.408  -8.019  -5.028  1.00 98.52           H  
ATOM   2535 HG12 VAL B  41      -7.338  -7.159  -3.473  1.00 98.52           H  
ATOM   2536 HG13 VAL B  41      -6.985  -6.302  -4.987  1.00 98.52           H  
ATOM   2537  CG2 VAL B  41      -9.393  -6.648  -6.180  1.00 98.52           C  
ATOM   2538 HG21 VAL B  41      -9.126  -7.588  -6.663  1.00 98.52           H  
ATOM   2539 HG22 VAL B  41      -8.819  -5.845  -6.641  1.00 98.52           H  
ATOM   2540 HG23 VAL B  41     -10.456  -6.466  -6.338  1.00 98.52           H  
ATOM   2541  N   VAL B  42     -11.019  -9.338  -5.352  1.00 98.60           N  
ATOM   2542  H   VAL B  42     -11.689  -8.613  -5.563  1.00 98.60           H  
ATOM   2543  CA  VAL B  42     -11.130 -10.596  -6.099  1.00 98.60           C  
ATOM   2544  HA  VAL B  42     -10.293 -11.247  -5.846  1.00 98.60           H  
ATOM   2545  C   VAL B  42     -11.060 -10.285  -7.590  1.00 98.60           C  
ATOM   2546  CB  VAL B  42     -12.430 -11.344  -5.742  1.00 98.60           C  
ATOM   2547  HB  VAL B  42     -13.286 -10.712  -5.979  1.00 98.60           H  
ATOM   2548  O   VAL B  42     -11.855  -9.488  -8.098  1.00 98.60           O  
ATOM   2549  CG1 VAL B  42     -12.560 -12.653  -6.533  1.00 98.60           C  
ATOM   2550 HG11 VAL B  42     -12.630 -12.448  -7.601  1.00 98.60           H  
ATOM   2551 HG12 VAL B  42     -13.461 -13.185  -6.227  1.00 98.60           H  
ATOM   2552 HG13 VAL B  42     -11.694 -13.290  -6.350  1.00 98.60           H  
ATOM   2553  CG2 VAL B  42     -12.485 -11.700  -4.251  1.00 98.60           C  
ATOM   2554 HG21 VAL B  42     -13.407 -12.235  -4.026  1.00 98.60           H  
ATOM   2555 HG22 VAL B  42     -12.458 -10.797  -3.642  1.00 98.60           H  
ATOM   2556 HG23 VAL B  42     -11.636 -12.332  -3.988  1.00 98.60           H  
ATOM   2557  N   TYR B  43     -10.128 -10.935  -8.287  1.00 98.63           N  
ATOM   2558  H   TYR B  43      -9.527 -11.582  -7.797  1.00 98.63           H  
ATOM   2559  CA  TYR B  43     -10.005 -10.911  -9.745  1.00 98.63           C  
ATOM   2560  HA  TYR B  43     -10.506 -10.029 -10.143  1.00 98.63           H  
ATOM   2561  C   TYR B  43     -10.678 -12.155 -10.327  1.00 98.63           C  
ATOM   2562  CB  TYR B  43      -8.521 -10.833 -10.136  1.00 98.63           C  
ATOM   2563  HB2 TYR B  43      -8.007 -11.719  -9.763  1.00 98.63           H  
ATOM   2564  HB3 TYR B  43      -8.439 -10.845 -11.222  1.00 98.63           H  
ATOM   2565  O   TYR B  43     -10.427 -13.267  -9.869  1.00 98.63           O  
ATOM   2566  CG  TYR B  43      -7.831  -9.590  -9.611  1.00 98.63           C  
ATOM   2567  CD1 TYR B  43      -8.119  -8.346 -10.200  1.00 98.63           C  
ATOM   2568  HD1 TYR B  43      -8.780  -8.298 -11.053  1.00 98.63           H  
ATOM   2569  CD2 TYR B  43      -6.958  -9.662  -8.507  1.00 98.63           C  
ATOM   2570  HD2 TYR B  43      -6.733 -10.619  -8.058  1.00 98.63           H  
ATOM   2571  CE1 TYR B  43      -7.569  -7.166  -9.670  1.00 98.63           C  
ATOM   2572  HE1 TYR B  43      -7.821  -6.214 -10.114  1.00 98.63           H  
ATOM   2573  CE2 TYR B  43      -6.396  -8.484  -7.976  1.00 98.63           C  
ATOM   2574  HE2 TYR B  43      -5.737  -8.530  -7.122  1.00 98.63           H  
ATOM   2575  OH  TYR B  43      -6.216  -6.086  -8.020  1.00 98.63           O  
ATOM   2576  HH  TYR B  43      -6.511  -5.327  -8.529  1.00 98.63           H  
ATOM   2577  CZ  TYR B  43      -6.712  -7.234  -8.550  1.00 98.63           C  
ATOM   2578  N   LEU B  44     -11.545 -11.986 -11.325  1.00 98.63           N  
ATOM   2579  H   LEU B  44     -11.753 -11.050 -11.642  1.00 98.63           H  
ATOM   2580  CA  LEU B  44     -12.305 -13.086 -11.923  1.00 98.63           C  
ATOM   2581  HA  LEU B  44     -12.160 -13.966 -11.296  1.00 98.63           H  
ATOM   2582  C   LEU B  44     -11.798 -13.432 -13.337  1.00 98.63           C  
ATOM   2583  CB  LEU B  44     -13.808 -12.753 -11.902  1.00 98.63           C  
ATOM   2584  HB2 LEU B  44     -14.353 -13.550 -12.407  1.00 98.63           H  
ATOM   2585  HB3 LEU B  44     -13.960 -11.834 -12.469  1.00 98.63           H  
ATOM   2586  O   LEU B  44     -11.382 -12.527 -14.069  1.00 98.63           O  
ATOM   2587  CG  LEU B  44     -14.414 -12.555 -10.500  1.00 98.63           C  
ATOM   2588  HG  LEU B  44     -13.887 -11.759  -9.974  1.00 98.63           H  
ATOM   2589  CD1 LEU B  44     -15.881 -12.148 -10.636  1.00 98.63           C  
ATOM   2590 HD11 LEU B  44     -15.947 -11.215 -11.196  1.00 98.63           H  
ATOM   2591 HD12 LEU B  44     -16.311 -11.989  -9.647  1.00 98.63           H  
ATOM   2592 HD13 LEU B  44     -16.442 -12.924 -11.157  1.00 98.63           H  
ATOM   2593  CD2 LEU B  44     -14.357 -13.832  -9.657  1.00 98.63           C  
ATOM   2594 HD21 LEU B  44     -13.321 -14.092  -9.441  1.00 98.63           H  
ATOM   2595 HD22 LEU B  44     -14.863 -13.667  -8.706  1.00 98.63           H  
ATOM   2596 HD23 LEU B  44     -14.838 -14.656 -10.183  1.00 98.63           H  
ATOM   2597  N   PRO B  45     -11.887 -14.709 -13.777  1.00 97.51           N  
ATOM   2598  CA  PRO B  45     -11.378 -15.156 -15.084  1.00 97.51           C  
ATOM   2599  HA  PRO B  45     -10.302 -14.986 -15.116  1.00 97.51           H  
ATOM   2600  C   PRO B  45     -12.020 -14.465 -16.298  1.00 97.51           C  
ATOM   2601  CB  PRO B  45     -11.653 -16.665 -15.145  1.00 97.51           C  
ATOM   2602  HB2 PRO B  45     -12.583 -16.855 -15.681  1.00 97.51           H  
ATOM   2603  HB3 PRO B  45     -10.832 -17.199 -15.623  1.00 97.51           H  
ATOM   2604  O   PRO B  45     -11.460 -14.467 -17.388  1.00 97.51           O  
ATOM   2605  CG  PRO B  45     -11.828 -17.095 -13.691  1.00 97.51           C  
ATOM   2606  HG2 PRO B  45     -10.861 -17.340 -13.251  1.00 97.51           H  
ATOM   2607  HG3 PRO B  45     -12.508 -17.941 -13.599  1.00 97.51           H  
ATOM   2608  CD  PRO B  45     -12.385 -15.850 -13.014  1.00 97.51           C  
ATOM   2609  HD2 PRO B  45     -13.475 -15.864 -13.052  1.00 97.51           H  
ATOM   2610  HD3 PRO B  45     -12.043 -15.840 -11.979  1.00 97.51           H  
ATOM   2611  N   ASN B  46     -13.198 -13.863 -16.121  1.00 97.90           N  
ATOM   2612  H   ASN B  46     -13.560 -13.819 -15.179  1.00 97.90           H  
ATOM   2613  CA  ASN B  46     -13.925 -13.101 -17.139  1.00 97.90           C  
ATOM   2614  HA  ASN B  46     -13.760 -13.580 -18.103  1.00 97.90           H  
ATOM   2615  C   ASN B  46     -13.434 -11.642 -17.288  1.00 97.90           C  
ATOM   2616  CB  ASN B  46     -15.433 -13.166 -16.815  1.00 97.90           C  
ATOM   2617  HB2 ASN B  46     -15.987 -12.770 -17.665  1.00 97.90           H  
ATOM   2618  HB3 ASN B  46     -15.740 -14.200 -16.659  1.00 97.90           H  
ATOM   2619  O   ASN B  46     -14.181 -10.816 -17.808  1.00 97.90           O  
ATOM   2620  CG  ASN B  46     -15.797 -12.348 -15.585  1.00 97.90           C  
ATOM   2621  ND2 ASN B  46     -17.048 -12.006 -15.399  1.00 97.90           N  
ATOM   2622 HD21 ASN B  46     -17.750 -12.222 -16.093  1.00 97.90           H  
ATOM   2623 HD22 ASN B  46     -17.231 -11.394 -14.617  1.00 97.90           H  
ATOM   2624  OD1 ASN B  46     -14.963 -12.000 -14.765  1.00 97.90           O  
ATOM   2625  N   LYS B  47     -12.232 -11.314 -16.788  1.00 98.21           N  
ATOM   2626  H   LYS B  47     -11.703 -12.053 -16.347  1.00 98.21           H  
ATOM   2627  CA  LYS B  47     -11.636  -9.962 -16.774  1.00 98.21           C  
ATOM   2628  HA  LYS B  47     -10.688 -10.035 -16.242  1.00 98.21           H  
ATOM   2629  C   LYS B  47     -12.411  -8.915 -15.960  1.00 98.21           C  
ATOM   2630  CB  LYS B  47     -11.298  -9.498 -18.210  1.00 98.21           C  
ATOM   2631  HB2 LYS B  47     -10.910  -8.480 -18.188  1.00 98.21           H  
ATOM   2632  HB3 LYS B  47     -12.211  -9.476 -18.804  1.00 98.21           H  
ATOM   2633  O   LYS B  47     -12.126  -7.727 -16.070  1.00 98.21           O  
ATOM   2634  CG  LYS B  47     -10.268 -10.390 -18.924  1.00 98.21           C  
ATOM   2635  HG2 LYS B  47     -10.535 -11.441 -18.805  1.00 98.21           H  
ATOM   2636  HG3 LYS B  47     -10.291 -10.157 -19.988  1.00 98.21           H  
ATOM   2637  CD  LYS B  47      -8.840 -10.155 -18.413  1.00 98.21           C  
ATOM   2638  HD2 LYS B  47      -8.798 -10.258 -17.329  1.00 98.21           H  
ATOM   2639  HD3 LYS B  47      -8.532  -9.145 -18.684  1.00 98.21           H  
ATOM   2640  CE  LYS B  47      -7.888 -11.165 -19.051  1.00 98.21           C  
ATOM   2641  HE2 LYS B  47      -8.147 -12.165 -18.702  1.00 98.21           H  
ATOM   2642  HE3 LYS B  47      -7.998 -11.136 -20.135  1.00 98.21           H  
ATOM   2643  NZ  LYS B  47      -6.487 -10.876 -18.691  1.00 98.21           N  
ATOM   2644  HZ1 LYS B  47      -6.399 -10.696 -17.701  1.00 98.21           H  
ATOM   2645  HZ2 LYS B  47      -6.131 -10.081 -19.203  1.00 98.21           H  
ATOM   2646  HZ3 LYS B  47      -5.926 -11.696 -18.867  1.00 98.21           H  
ATOM   2647  N   THR B  48     -13.330  -9.328 -15.081  1.00 98.67           N  
ATOM   2648  H   THR B  48     -13.505 -10.320 -15.010  1.00 98.67           H  
ATOM   2649  CA  THR B  48     -13.963  -8.424 -14.096  1.00 98.67           C  
ATOM   2650  HA  THR B  48     -13.771  -7.398 -14.410  1.00 98.67           H  
ATOM   2651  C   THR B  48     -13.340  -8.570 -12.709  1.00 98.67           C  
ATOM   2652  CB  THR B  48     -15.493  -8.545 -14.037  1.00 98.67           C  
ATOM   2653  HB  THR B  48     -15.871  -7.760 -13.383  1.00 98.67           H  
ATOM   2654  O   THR B  48     -12.766  -9.612 -12.387  1.00 98.67           O  
ATOM   2655  CG2 THR B  48     -16.142  -8.368 -15.408  1.00 98.67           C  
ATOM   2656 HG21 THR B  48     -17.226  -8.376 -15.299  1.00 98.67           H  
ATOM   2657 HG22 THR B  48     -15.841  -9.168 -16.084  1.00 98.67           H  
ATOM   2658 HG23 THR B  48     -15.836  -7.412 -15.834  1.00 98.67           H  
ATOM   2659  OG1 THR B  48     -15.916  -9.785 -13.518  1.00 98.67           O  
ATOM   2660  HG1 THR B  48     -15.401 -10.476 -13.940  1.00 98.67           H  
ATOM   2661  N   TYR B  49     -13.403  -7.521 -11.891  1.00 98.68           N  
ATOM   2662  H   TYR B  49     -13.855  -6.678 -12.216  1.00 98.68           H  
ATOM   2663  CA  TYR B  49     -12.939  -7.541 -10.502  1.00 98.68           C  
ATOM   2664  HA  TYR B  49     -12.876  -8.580 -10.179  1.00 98.68           H  
ATOM   2665  C   TYR B  49     -13.935  -6.843  -9.571  1.00 98.68           C  
ATOM   2666  CB  TYR B  49     -11.530  -6.931 -10.375  1.00 98.68           C  
ATOM   2667  HB2 TYR B  49     -11.087  -7.285  -9.445  1.00 98.68           H  
ATOM   2668  HB3 TYR B  49     -10.902  -7.303 -11.185  1.00 98.68           H  
ATOM   2669  O   TYR B  49     -14.736  -6.003  -9.994  1.00 98.68           O  
ATOM   2670  CG  TYR B  49     -11.493  -5.414 -10.375  1.00 98.68           C  
ATOM   2671  CD1 TYR B  49     -11.669  -4.707 -11.578  1.00 98.68           C  
ATOM   2672  HD1 TYR B  49     -11.780  -5.245 -12.509  1.00 98.68           H  
ATOM   2673  CD2 TYR B  49     -11.322  -4.710  -9.166  1.00 98.68           C  
ATOM   2674  HD2 TYR B  49     -11.185  -5.252  -8.242  1.00 98.68           H  
ATOM   2675  CE1 TYR B  49     -11.721  -3.301 -11.571  1.00 98.68           C  
ATOM   2676  HE1 TYR B  49     -11.852  -2.745 -12.488  1.00 98.68           H  
ATOM   2677  CE2 TYR B  49     -11.340  -3.302  -9.161  1.00 98.68           C  
ATOM   2678  HE2 TYR B  49     -11.197  -2.757  -8.240  1.00 98.68           H  
ATOM   2679  OH  TYR B  49     -11.586  -1.240 -10.375  1.00 98.68           O  
ATOM   2680  HH  TYR B  49     -11.228  -0.864  -9.567  1.00 98.68           H  
ATOM   2681  CZ  TYR B  49     -11.565  -2.596 -10.362  1.00 98.68           C  
ATOM   2682  N   SER B  50     -13.855  -7.182  -8.286  1.00 98.61           N  
ATOM   2683  H   SER B  50     -13.174  -7.881  -8.026  1.00 98.61           H  
ATOM   2684  CA  SER B  50     -14.588  -6.515  -7.209  1.00 98.61           C  
ATOM   2685  HA  SER B  50     -14.984  -5.566  -7.569  1.00 98.61           H  
ATOM   2686  C   SER B  50     -13.645  -6.232  -6.048  1.00 98.61           C  
ATOM   2687  CB  SER B  50     -15.760  -7.384  -6.756  1.00 98.61           C  
ATOM   2688  HB2 SER B  50     -16.405  -7.588  -7.611  1.00 98.61           H  
ATOM   2689  HB3 SER B  50     -15.381  -8.328  -6.363  1.00 98.61           H  
ATOM   2690  O   SER B  50     -12.883  -7.110  -5.641  1.00 98.61           O  
ATOM   2691  OG  SER B  50     -16.507  -6.718  -5.757  1.00 98.61           O  
ATOM   2692  HG  SER B  50     -17.224  -7.295  -5.484  1.00 98.61           H  
ATOM   2693  N   LYS B  51     -13.682  -5.005  -5.527  1.00 98.54           N  
ATOM   2694  H   LYS B  51     -14.331  -4.348  -5.937  1.00 98.54           H  
ATOM   2695  CA  LYS B  51     -12.823  -4.509  -4.452  1.00 98.54           C  
ATOM   2696  HA  LYS B  51     -12.387  -5.367  -3.940  1.00 98.54           H  
ATOM   2697  C   LYS B  51     -13.643  -3.730  -3.425  1.00 98.54           C  
ATOM   2698  CB  LYS B  51     -11.675  -3.696  -5.077  1.00 98.54           C  
ATOM   2699  HB2 LYS B  51     -11.062  -4.379  -5.665  1.00 98.54           H  
ATOM   2700  HB3 LYS B  51     -12.090  -2.960  -5.765  1.00 98.54           H  
ATOM   2701  O   LYS B  51     -14.446  -2.861  -3.761  1.00 98.54           O  
ATOM   2702  CG  LYS B  51     -10.778  -2.968  -4.065  1.00 98.54           C  
ATOM   2703  HG2 LYS B  51     -11.315  -2.098  -3.686  1.00 98.54           H  
ATOM   2704  HG3 LYS B  51     -10.537  -3.627  -3.231  1.00 98.54           H  
ATOM   2705  CD  LYS B  51      -9.472  -2.517  -4.737  1.00 98.54           C  
ATOM   2706  HD2 LYS B  51      -9.686  -2.141  -5.737  1.00 98.54           H  
ATOM   2707  HD3 LYS B  51      -8.816  -3.382  -4.839  1.00 98.54           H  
ATOM   2708  CE  LYS B  51      -8.757  -1.440  -3.909  1.00 98.54           C  
ATOM   2709  HE2 LYS B  51      -9.207  -1.397  -2.917  1.00 98.54           H  
ATOM   2710  HE3 LYS B  51      -7.711  -1.722  -3.787  1.00 98.54           H  
ATOM   2711  NZ  LYS B  51      -8.849  -0.118  -4.573  1.00 98.54           N  
ATOM   2712  HZ1 LYS B  51      -8.534   0.639  -3.983  1.00 98.54           H  
ATOM   2713  HZ2 LYS B  51      -8.369  -0.109  -5.462  1.00 98.54           H  
ATOM   2714  HZ3 LYS B  51      -9.803   0.075  -4.845  1.00 98.54           H  
ATOM   2715  N   SER B  52     -13.400  -4.023  -2.152  1.00 98.23           N  
ATOM   2716  H   SER B  52     -12.700  -4.726  -1.968  1.00 98.23           H  
ATOM   2717  CA  SER B  52     -13.975  -3.313  -1.007  1.00 98.23           C  
ATOM   2718  HA  SER B  52     -14.601  -2.490  -1.352  1.00 98.23           H  
ATOM   2719  C   SER B  52     -12.843  -2.746  -0.160  1.00 98.23           C  
ATOM   2720  CB  SER B  52     -14.854  -4.259  -0.191  1.00 98.23           C  
ATOM   2721  HB2 SER B  52     -14.247  -5.074   0.203  1.00 98.23           H  
ATOM   2722  HB3 SER B  52     -15.631  -4.672  -0.834  1.00 98.23           H  
ATOM   2723  O   SER B  52     -11.909  -3.478   0.173  1.00 98.23           O  
ATOM   2724  OG  SER B  52     -15.456  -3.551   0.874  1.00 98.23           O  
ATOM   2725  HG  SER B  52     -15.981  -4.166   1.393  1.00 98.23           H  
ATOM   2726  N   SER B  53     -12.893  -1.449   0.151  1.00 97.23           N  
ATOM   2727  H   SER B  53     -13.711  -0.925  -0.126  1.00 97.23           H  
ATOM   2728  CA  SER B  53     -11.837  -0.745   0.895  1.00 97.23           C  
ATOM   2729  HA  SER B  53     -11.154  -1.478   1.325  1.00 97.23           H  
ATOM   2730  C   SER B  53     -12.415   0.087   2.038  1.00 97.23           C  
ATOM   2731  CB  SER B  53     -11.014   0.167  -0.027  1.00 97.23           C  
ATOM   2732  HB2 SER B  53     -11.591   1.066  -0.246  1.00 97.23           H  
ATOM   2733  HB3 SER B  53     -10.095   0.459   0.479  1.00 97.23           H  
ATOM   2734  O   SER B  53     -13.350   0.854   1.823  1.00 97.23           O  
ATOM   2735  OG  SER B  53     -10.702  -0.474  -1.252  1.00 97.23           O  
ATOM   2736  HG  SER B  53     -11.511  -0.901  -1.542  1.00 97.23           H  
ATOM   2737  N   THR B  54     -11.826  -0.002   3.227  1.00 96.73           N  
ATOM   2738  H   THR B  54     -11.058  -0.650   3.327  1.00 96.73           H  
ATOM   2739  CA  THR B  54     -12.115   0.877   4.368  1.00 96.73           C  
ATOM   2740  HA  THR B  54     -13.023   1.449   4.176  1.00 96.73           H  
ATOM   2741  C   THR B  54     -10.956   1.852   4.540  1.00 96.73           C  
ATOM   2742  CB  THR B  54     -12.340   0.073   5.658  1.00 96.73           C  
ATOM   2743  HB  THR B  54     -11.446  -0.508   5.882  1.00 96.73           H  
ATOM   2744  O   THR B  54      -9.827   1.435   4.803  1.00 96.73           O  
ATOM   2745  CG2 THR B  54     -12.671   0.963   6.857  1.00 96.73           C  
ATOM   2746 HG21 THR B  54     -12.923   0.338   7.713  1.00 96.73           H  
ATOM   2747 HG22 THR B  54     -11.809   1.577   7.118  1.00 96.73           H  
ATOM   2748 HG23 THR B  54     -13.515   1.611   6.620  1.00 96.73           H  
ATOM   2749  OG1 THR B  54     -13.424  -0.812   5.499  1.00 96.73           O  
ATOM   2750  HG1 THR B  54     -14.221  -0.283   5.423  1.00 96.73           H  
ATOM   2751  N   LEU B  55     -11.241   3.144   4.381  1.00 92.79           N  
ATOM   2752  H   LEU B  55     -12.192   3.388   4.145  1.00 92.79           H  
ATOM   2753  CA  LEU B  55     -10.310   4.251   4.582  1.00 92.79           C  
ATOM   2754  HA  LEU B  55      -9.282   3.889   4.587  1.00 92.79           H  
ATOM   2755  C   LEU B  55     -10.618   4.891   5.938  1.00 92.79           C  
ATOM   2756  CB  LEU B  55     -10.469   5.305   3.465  1.00 92.79           C  
ATOM   2757  HB2 LEU B  55     -11.523   5.570   3.381  1.00 92.79           H  
ATOM   2758  HB3 LEU B  55      -9.936   6.198   3.793  1.00 92.79           H  
ATOM   2759  O   LEU B  55     -11.667   5.518   6.086  1.00 92.79           O  
ATOM   2760  CG  LEU B  55      -9.934   4.948   2.068  1.00 92.79           C  
ATOM   2761  HG  LEU B  55      -8.872   4.715   2.137  1.00 92.79           H  
ATOM   2762  CD1 LEU B  55     -10.657   3.770   1.414  1.00 92.79           C  
ATOM   2763 HD11 LEU B  55     -11.736   3.913   1.472  1.00 92.79           H  
ATOM   2764 HD12 LEU B  55     -10.385   2.841   1.916  1.00 92.79           H  
ATOM   2765 HD13 LEU B  55     -10.353   3.687   0.371  1.00 92.79           H  
ATOM   2766  CD2 LEU B  55     -10.103   6.167   1.157  1.00 92.79           C  
ATOM   2767 HD21 LEU B  55     -11.160   6.403   1.039  1.00 92.79           H  
ATOM   2768 HD22 LEU B  55      -9.671   5.951   0.180  1.00 92.79           H  
ATOM   2769 HD23 LEU B  55      -9.582   7.024   1.584  1.00 92.79           H  
ATOM   2770  N   THR B  56      -9.705   4.776   6.898  1.00 91.53           N  
ATOM   2771  H   THR B  56      -8.880   4.228   6.703  1.00 91.53           H  
ATOM   2772  CA  THR B  56      -9.782   5.456   8.197  1.00 91.53           C  
ATOM   2773  HA  THR B  56     -10.798   5.819   8.350  1.00 91.53           H  
ATOM   2774  C   THR B  56      -8.842   6.658   8.178  1.00 91.53           C  
ATOM   2775  CB  THR B  56      -9.478   4.503   9.360  1.00 91.53           C  
ATOM   2776  HB  THR B  56      -8.430   4.207   9.335  1.00 91.53           H  
ATOM   2777  O   THR B  56      -7.618   6.529   8.166  1.00 91.53           O  
ATOM   2778  CG2 THR B  56      -9.811   5.147  10.704  1.00 91.53           C  
ATOM   2779 HG21 THR B  56     -10.870   5.402  10.741  1.00 91.53           H  
ATOM   2780 HG22 THR B  56      -9.220   6.052  10.840  1.00 91.53           H  
ATOM   2781 HG23 THR B  56      -9.577   4.452  11.510  1.00 91.53           H  
ATOM   2782  OG1 THR B  56     -10.295   3.356   9.270  1.00 91.53           O  
ATOM   2783  HG1 THR B  56      -9.912   2.683   9.838  1.00 91.53           H  
ATOM   2784  N   ILE B  57      -9.433   7.843   8.107  1.00 88.09           N  
ATOM   2785  H   ILE B  57     -10.442   7.855   8.144  1.00 88.09           H  
ATOM   2786  CA  ILE B  57      -8.792   9.121   7.808  1.00 88.09           C  
ATOM   2787  HA  ILE B  57      -7.783   8.950   7.434  1.00 88.09           H  
ATOM   2788  C   ILE B  57      -8.695   9.956   9.085  1.00 88.09           C  
ATOM   2789  CB  ILE B  57      -9.607   9.818   6.695  1.00 88.09           C  
ATOM   2790  HB  ILE B  57     -10.663   9.744   6.954  1.00 88.09           H  
ATOM   2791  O   ILE B  57      -9.707  10.241   9.728  1.00 88.09           O  
ATOM   2792  CG1 ILE B  57      -9.409   9.115   5.334  1.00 88.09           C  
ATOM   2793 HG12 ILE B  57      -9.219   8.052   5.482  1.00 88.09           H  
ATOM   2794 HG13 ILE B  57      -8.547   9.539   4.818  1.00 88.09           H  
ATOM   2795  CG2 ILE B  57      -9.292  11.314   6.601  1.00 88.09           C  
ATOM   2796 HG21 ILE B  57      -8.215  11.466   6.670  1.00 88.09           H  
ATOM   2797 HG22 ILE B  57      -9.768  11.829   7.436  1.00 88.09           H  
ATOM   2798 HG23 ILE B  57      -9.678  11.742   5.676  1.00 88.09           H  
ATOM   2799  CD1 ILE B  57     -10.658   9.235   4.451  1.00 88.09           C  
ATOM   2800 HD11 ILE B  57     -10.902  10.282   4.271  1.00 88.09           H  
ATOM   2801 HD12 ILE B  57     -10.478   8.734   3.499  1.00 88.09           H  
ATOM   2802 HD13 ILE B  57     -11.500   8.748   4.943  1.00 88.09           H  
ATOM   2803  N   TYR B  58      -7.476  10.384   9.410  1.00 84.27           N  
ATOM   2804  H   TYR B  58      -6.707  10.153   8.796  1.00 84.27           H  
ATOM   2805  CA  TYR B  58      -7.174  11.218  10.567  1.00 84.27           C  
ATOM   2806  HA  TYR B  58      -8.100  11.401  11.111  1.00 84.27           H  
ATOM   2807  C   TYR B  58      -6.603  12.572  10.136  1.00 84.27           C  
ATOM   2808  CB  TYR B  58      -6.217  10.537  11.555  1.00 84.27           C  
ATOM   2809  HB2 TYR B  58      -6.196  11.149  12.457  1.00 84.27           H  
ATOM   2810  HB3 TYR B  58      -5.207  10.584  11.148  1.00 84.27           H  
ATOM   2811  O   TYR B  58      -5.702  12.693   9.292  1.00 84.27           O  
ATOM   2812  CG  TYR B  58      -6.524   9.102  11.956  1.00 84.27           C  
ATOM   2813  CD1 TYR B  58      -7.027   8.838  13.245  1.00 84.27           C  
ATOM   2814  HD1 TYR B  58      -7.230   9.656  13.919  1.00 84.27           H  
ATOM   2815  CD2 TYR B  58      -6.280   8.031  11.069  1.00 84.27           C  
ATOM   2816  HD2 TYR B  58      -5.911   8.220  10.072  1.00 84.27           H  
ATOM   2817  CE1 TYR B  58      -7.303   7.516  13.644  1.00 84.27           C  
ATOM   2818  HE1 TYR B  58      -7.715   7.330  14.624  1.00 84.27           H  
ATOM   2819  CE2 TYR B  58      -6.547   6.708  11.469  1.00 84.27           C  
ATOM   2820  HE2 TYR B  58      -6.382   5.885  10.790  1.00 84.27           H  
ATOM   2821  OH  TYR B  58      -7.352   5.175  13.132  1.00 84.27           O  
ATOM   2822  HH  TYR B  58      -7.751   5.135  14.004  1.00 84.27           H  
ATOM   2823  CZ  TYR B  58      -7.068   6.448  12.752  1.00 84.27           C  
ATOM   2824  N   SER B  59      -7.128  13.597  10.784  1.00 78.26           N  
ATOM   2825  H   SER B  59      -7.829  13.364  11.472  1.00 78.26           H  
ATOM   2826  CA  SER B  59      -6.618  14.953  10.832  1.00 78.26           C  
ATOM   2827  HA  SER B  59      -6.470  15.281   9.803  1.00 78.26           H  
ATOM   2828  C   SER B  59      -5.293  15.055  11.607  1.00 78.26           C  
ATOM   2829  CB  SER B  59      -7.679  15.849  11.484  1.00 78.26           C  
ATOM   2830  HB2 SER B  59      -7.396  16.895  11.364  1.00 78.26           H  
ATOM   2831  HB3 SER B  59      -8.648  15.686  11.013  1.00 78.26           H  
ATOM   2832  O   SER B  59      -4.818  14.100  12.222  1.00 78.26           O  
ATOM   2833  OG  SER B  59      -7.769  15.587  12.865  1.00 78.26           O  
ATOM   2834  HG  SER B  59      -8.057  14.677  12.966  1.00 78.26           H  
ATOM   2835  N   GLY B  60      -4.700  16.249  11.613  1.00 65.27           N  
ATOM   2836  H   GLY B  60      -5.047  16.942  10.965  1.00 65.27           H  
ATOM   2837  CA  GLY B  60      -3.617  16.622  12.526  1.00 65.27           C  
ATOM   2838  HA2 GLY B  60      -3.053  17.442  12.081  1.00 65.27           H  
ATOM   2839  HA3 GLY B  60      -2.947  15.773  12.657  1.00 65.27           H  
ATOM   2840  C   GLY B  60      -4.061  17.078  13.921  1.00 65.27           C  
ATOM   2841  O   GLY B  60      -3.217  17.562  14.674  1.00 65.27           O  
ATOM   2842  N   LEU B  61      -5.352  16.997  14.263  1.00 59.64           N  
ATOM   2843  H   LEU B  61      -5.991  16.492  13.665  1.00 59.64           H  
ATOM   2844  CA  LEU B  61      -5.870  17.467  15.550  1.00 59.64           C  
ATOM   2845  HA  LEU B  61      -5.298  18.341  15.860  1.00 59.64           H  
ATOM   2846  C   LEU B  61      -5.678  16.390  16.626  1.00 59.64           C  
ATOM   2847  CB  LEU B  61      -7.346  17.890  15.412  1.00 59.64           C  
ATOM   2848  HB2 LEU B  61      -7.696  18.243  16.381  1.00 59.64           H  
ATOM   2849  HB3 LEU B  61      -7.934  17.009  15.154  1.00 59.64           H  
ATOM   2850  O   LEU B  61      -6.105  15.251  16.454  1.00 59.64           O  
ATOM   2851  CG  LEU B  61      -7.610  18.985  14.359  1.00 59.64           C  
ATOM   2852  HG  LEU B  61      -7.293  18.635  13.376  1.00 59.64           H  
ATOM   2853  CD1 LEU B  61      -9.105  19.287  14.293  1.00 59.64           C  
ATOM   2854 HD11 LEU B  61      -9.457  19.669  15.251  1.00 59.64           H  
ATOM   2855 HD12 LEU B  61      -9.645  18.371  14.056  1.00 59.64           H  
ATOM   2856 HD13 LEU B  61      -9.306  20.022  13.513  1.00 59.64           H  
ATOM   2857  CD2 LEU B  61      -6.878  20.293  14.673  1.00 59.64           C  
ATOM   2858 HD21 LEU B  61      -5.800  20.141  14.614  1.00 59.64           H  
ATOM   2859 HD22 LEU B  61      -7.144  20.638  15.672  1.00 59.64           H  
ATOM   2860 HD23 LEU B  61      -7.156  21.054  13.944  1.00 59.64           H  
ATOM   2861  N   ALA B  62      -5.050  16.757  17.746  1.00 53.68           N  
ATOM   2862  H   ALA B  62      -4.720  17.708  17.830  1.00 53.68           H  
ATOM   2863  CA  ALA B  62      -4.706  15.815  18.815  1.00 53.68           C  
ATOM   2864  HA  ALA B  62      -4.084  15.025  18.395  1.00 53.68           H  
ATOM   2865  C   ALA B  62      -5.936  15.130  19.445  1.00 53.68           C  
ATOM   2866  CB  ALA B  62      -3.887  16.570  19.870  1.00 53.68           C  
ATOM   2867  HB1 ALA B  62      -3.001  17.012  19.414  1.00 53.68           H  
ATOM   2868  HB2 ALA B  62      -4.495  17.352  20.325  1.00 53.68           H  
ATOM   2869  HB3 ALA B  62      -3.578  15.876  20.651  1.00 53.68           H  
ATOM   2870  O   ALA B  62      -5.866  13.953  19.793  1.00 53.68           O  
ATOM   2871  N   ASP B  63      -7.060  15.847  19.526  1.00 50.62           N  
ATOM   2872  H   ASP B  63      -7.013  16.820  19.259  1.00 50.62           H  
ATOM   2873  CA  ASP B  63      -8.305  15.393  20.158  1.00 50.62           C  
ATOM   2874  HA  ASP B  63      -8.047  14.660  20.922  1.00 50.62           H  
ATOM   2875  C   ASP B  63      -9.274  14.690  19.181  1.00 50.62           C  
ATOM   2876  CB  ASP B  63      -8.983  16.574  20.880  1.00 50.62           C  
ATOM   2877  HB2 ASP B  63      -9.868  16.211  21.403  1.00 50.62           H  
ATOM   2878  HB3 ASP B  63      -9.307  17.298  20.132  1.00 50.62           H  
ATOM   2879  O   ASP B  63     -10.481  14.621  19.434  1.00 50.62           O  
ATOM   2880  CG  ASP B  63      -8.085  17.270  21.907  1.00 50.62           C  
ATOM   2881  OD1 ASP B  63      -7.351  16.563  22.631  1.00 50.62           O  
ATOM   2882  OD2 ASP B  63      -8.135  18.520  21.942  1.00 50.62           O  
ATOM   2883  N   GLU B  64      -8.804  14.177  18.036  1.00 56.41           N  
ATOM   2884  H   GLU B  64      -7.816  14.245  17.838  1.00 56.41           H  
ATOM   2885  CA  GLU B  64      -9.673  13.464  17.087  1.00 56.41           C  
ATOM   2886  HA  GLU B  64     -10.623  13.998  17.084  1.00 56.41           H  
ATOM   2887  C   GLU B  64      -9.998  12.033  17.550  1.00 56.41           C  
ATOM   2888  CB  GLU B  64      -9.165  13.551  15.644  1.00 56.41           C  
ATOM   2889  HB2 GLU B  64      -8.281  12.925  15.519  1.00 56.41           H  
ATOM   2890  HB3 GLU B  64      -8.901  14.586  15.427  1.00 56.41           H  
ATOM   2891  O   GLU B  64      -9.511  11.033  17.025  1.00 56.41           O  
ATOM   2892  CG  GLU B  64     -10.287  13.117  14.678  1.00 56.41           C  
ATOM   2893  HG2 GLU B  64     -11.189  13.684  14.904  1.00 56.41           H  
ATOM   2894  HG3 GLU B  64     -10.511  12.059  14.812  1.00 56.41           H  
ATOM   2895  CD  GLU B  64      -9.893  13.360  13.224  1.00 56.41           C  
ATOM   2896  OE1 GLU B  64     -10.708  13.912  12.448  1.00 56.41           O  
ATOM   2897  OE2 GLU B  64      -8.728  13.089  12.881  1.00 56.41           O  
ATOM   2898  N   ILE B  65     -10.903  11.953  18.527  1.00 61.92           N  
ATOM   2899  H   ILE B  65     -11.125  12.825  18.987  1.00 61.92           H  
ATOM   2900  CA  ILE B  65     -11.483  10.713  19.070  1.00 61.92           C  
ATOM   2901  HA  ILE B  65     -10.676  10.086  19.449  1.00 61.92           H  
ATOM   2902  C   ILE B  65     -12.221   9.904  17.977  1.00 61.92           C  
ATOM   2903  CB  ILE B  65     -12.427  11.084  20.247  1.00 61.92           C  
ATOM   2904  HB  ILE B  65     -13.209  11.731  19.851  1.00 61.92           H  
ATOM   2905  O   ILE B  65     -12.335   8.685  18.074  1.00 61.92           O  
ATOM   2906  CG1 ILE B  65     -11.689  11.853  21.374  1.00 61.92           C  
ATOM   2907 HG12 ILE B  65     -11.064  11.161  21.939  1.00 61.92           H  
ATOM   2908 HG13 ILE B  65     -11.026  12.609  20.952  1.00 61.92           H  
ATOM   2909  CG2 ILE B  65     -13.100   9.839  20.858  1.00 61.92           C  
ATOM   2910 HG21 ILE B  65     -13.712   9.325  20.117  1.00 61.92           H  
ATOM   2911 HG22 ILE B  65     -13.757  10.113  21.684  1.00 61.92           H  
ATOM   2912 HG23 ILE B  65     -12.341   9.146  21.219  1.00 61.92           H  
ATOM   2913  CD1 ILE B  65     -12.628  12.591  22.340  1.00 61.92           C  
ATOM   2914 HD11 ILE B  65     -13.285  13.258  21.782  1.00 61.92           H  
ATOM   2915 HD12 ILE B  65     -12.031  13.184  23.032  1.00 61.92           H  
ATOM   2916 HD13 ILE B  65     -13.224  11.885  22.917  1.00 61.92           H  
ATOM   2917  N   HIS B  66     -12.716  10.575  16.930  1.00 77.26           N  
ATOM   2918  H   HIS B  66     -12.489  11.557  16.861  1.00 77.26           H  
ATOM   2919  CA  HIS B  66     -13.555   9.992  15.881  1.00 77.26           C  
ATOM   2920  HA  HIS B  66     -13.600   8.910  16.004  1.00 77.26           H  
ATOM   2921  C   HIS B  66     -12.993  10.308  14.481  1.00 77.26           C  
ATOM   2922  CB  HIS B  66     -14.994  10.511  16.039  1.00 77.26           C  
ATOM   2923  HB2 HIS B  66     -15.005  11.594  15.915  1.00 77.26           H  
ATOM   2924  HB3 HIS B  66     -15.610  10.080  15.250  1.00 77.26           H  
ATOM   2925  O   HIS B  66     -13.342  11.350  13.915  1.00 77.26           O  
ATOM   2926  CG  HIS B  66     -15.619  10.176  17.369  1.00 77.26           C  
ATOM   2927  CD2 HIS B  66     -16.226   8.999  17.715  1.00 77.26           C  
ATOM   2928  HD2 HIS B  66     -16.342   8.133  17.080  1.00 77.26           H  
ATOM   2929  ND1 HIS B  66     -15.676  11.000  18.470  1.00 77.26           N  
ATOM   2930  HD1 HIS B  66     -15.275  11.924  18.542  1.00 77.26           H  
ATOM   2931  CE1 HIS B  66     -16.303  10.335  19.454  1.00 77.26           C  
ATOM   2932  HE1 HIS B  66     -16.481  10.715  20.449  1.00 77.26           H  
ATOM   2933  NE2 HIS B  66     -16.666   9.114  19.037  1.00 77.26           N  
ATOM   2934  N   PRO B  67     -12.137   9.446  13.896  1.00 83.66           N  
ATOM   2935  CA  PRO B  67     -11.665   9.626  12.525  1.00 83.66           C  
ATOM   2936  HA  PRO B  67     -11.163  10.589  12.431  1.00 83.66           H  
ATOM   2937  C   PRO B  67     -12.814   9.575  11.508  1.00 83.66           C  
ATOM   2938  CB  PRO B  67     -10.643   8.510  12.286  1.00 83.66           C  
ATOM   2939  HB2 PRO B  67      -9.652   8.873  12.558  1.00 83.66           H  
ATOM   2940  HB3 PRO B  67     -10.642   8.155  11.255  1.00 83.66           H  
ATOM   2941  O   PRO B  67     -13.906   9.057  11.766  1.00 83.66           O  
ATOM   2942  CG  PRO B  67     -11.076   7.416  13.258  1.00 83.66           C  
ATOM   2943  HG2 PRO B  67     -11.888   6.837  12.816  1.00 83.66           H  
ATOM   2944  HG3 PRO B  67     -10.247   6.766  13.536  1.00 83.66           H  
ATOM   2945  CD  PRO B  67     -11.604   8.209  14.452  1.00 83.66           C  
ATOM   2946  HD2 PRO B  67     -12.366   7.623  14.966  1.00 83.66           H  
ATOM   2947  HD3 PRO B  67     -10.786   8.446  15.133  1.00 83.66           H  
ATOM   2948  N   LEU B  68     -12.556  10.104  10.316  1.00 87.30           N  
ATOM   2949  H   LEU B  68     -11.618  10.439  10.146  1.00 87.30           H  
ATOM   2950  CA  LEU B  68     -13.436   9.917   9.172  1.00 87.30           C  
ATOM   2951  HA  LEU B  68     -14.473  10.019   9.494  1.00 87.30           H  
ATOM   2952  C   LEU B  68     -13.232   8.502   8.617  1.00 87.30           C  
ATOM   2953  CB  LEU B  68     -13.147  11.022   8.142  1.00 87.30           C  
ATOM   2954  HB2 LEU B  68     -13.509  11.971   8.537  1.00 87.30           H  
ATOM   2955  HB3 LEU B  68     -12.068  11.111   8.021  1.00 87.30           H  
ATOM   2956  O   LEU B  68     -12.178   8.201   8.072  1.00 87.30           O  
ATOM   2957  CG  LEU B  68     -13.775  10.767   6.761  1.00 87.30           C  
ATOM   2958  HG  LEU B  68     -13.374   9.848   6.332  1.00 87.30           H  
ATOM   2959  CD1 LEU B  68     -15.301  10.661   6.822  1.00 87.30           C  
ATOM   2960 HD11 LEU B  68     -15.712  11.501   7.383  1.00 87.30           H  
ATOM   2961 HD12 LEU B  68     -15.588   9.741   7.331  1.00 87.30           H  
ATOM   2962 HD13 LEU B  68     -15.712  10.625   5.813  1.00 87.30           H  
ATOM   2963  CD2 LEU B  68     -13.402  11.908   5.823  1.00 87.30           C  
ATOM   2964 HD21 LEU B  68     -12.320  12.044   5.825  1.00 87.30           H  
ATOM   2965 HD22 LEU B  68     -13.881  12.831   6.150  1.00 87.30           H  
ATOM   2966 HD23 LEU B  68     -13.714  11.657   4.809  1.00 87.30           H  
ATOM   2967  N   THR B  69     -14.245   7.647   8.689  1.00 92.53           N  
ATOM   2968  H   THR B  69     -15.092   7.936   9.156  1.00 92.53           H  
ATOM   2969  CA  THR B  69     -14.226   6.334   8.035  1.00 92.53           C  
ATOM   2970  HA  THR B  69     -13.198   6.071   7.784  1.00 92.53           H  
ATOM   2971  C   THR B  69     -15.040   6.409   6.751  1.00 92.53           C  
ATOM   2972  CB  THR B  69     -14.743   5.223   8.956  1.00 92.53           C  
ATOM   2973  HB  THR B  69     -15.801   5.380   9.166  1.00 92.53           H  
ATOM   2974  O   THR B  69     -16.204   6.805   6.795  1.00 92.53           O  
ATOM   2975  CG2 THR B  69     -14.542   3.834   8.351  1.00 92.53           C  
ATOM   2976 HG21 THR B  69     -13.488   3.678   8.122  1.00 92.53           H  
ATOM   2977 HG22 THR B  69     -15.125   3.735   7.435  1.00 92.53           H  
ATOM   2978 HG23 THR B  69     -14.877   3.071   9.054  1.00 92.53           H  
ATOM   2979  OG1 THR B  69     -14.028   5.231  10.168  1.00 92.53           O  
ATOM   2980  HG1 THR B  69     -13.748   4.331  10.347  1.00 92.53           H  
ATOM   2981  N   ILE B  70     -14.460   6.017   5.617  1.00 93.28           N  
ATOM   2982  H   ILE B  70     -13.489   5.741   5.656  1.00 93.28           H  
ATOM   2983  CA  ILE B  70     -15.169   5.844   4.341  1.00 93.28           C  
ATOM   2984  HA  ILE B  70     -16.229   6.049   4.489  1.00 93.28           H  
ATOM   2985  C   ILE B  70     -15.026   4.386   3.905  1.00 93.28           C  
ATOM   2986  CB  ILE B  70     -14.659   6.803   3.236  1.00 93.28           C  
ATOM   2987  HB  ILE B  70     -13.653   6.496   2.948  1.00 93.28           H  
ATOM   2988  O   ILE B  70     -13.910   3.898   3.739  1.00 93.28           O  
ATOM   2989  CG1 ILE B  70     -14.590   8.276   3.703  1.00 93.28           C  
ATOM   2990 HG12 ILE B  70     -13.944   8.338   4.580  1.00 93.28           H  
ATOM   2991 HG13 ILE B  70     -15.585   8.615   3.990  1.00 93.28           H  
ATOM   2992  CG2 ILE B  70     -15.578   6.671   2.005  1.00 93.28           C  
ATOM   2993 HG21 ILE B  70     -15.615   5.640   1.654  1.00 93.28           H  
ATOM   2994 HG22 ILE B  70     -15.201   7.272   1.178  1.00 93.28           H  
ATOM   2995 HG23 ILE B  70     -16.589   6.997   2.252  1.00 93.28           H  
ATOM   2996  CD1 ILE B  70     -14.013   9.234   2.649  1.00 93.28           C  
ATOM   2997 HD11 ILE B  70     -13.845  10.213   3.098  1.00 93.28           H  
ATOM   2998 HD12 ILE B  70     -14.709   9.356   1.820  1.00 93.28           H  
ATOM   2999 HD13 ILE B  70     -13.063   8.850   2.278  1.00 93.28           H  
ATOM   3000  N   ASN B  71     -16.148   3.705   3.679  1.00 96.80           N  
ATOM   3001  H   ASN B  71     -17.026   4.192   3.787  1.00 96.80           H  
ATOM   3002  CA  ASN B  71     -16.161   2.416   2.991  1.00 96.80           C  
ATOM   3003  HA  ASN B  71     -15.185   1.941   3.088  1.00 96.80           H  
ATOM   3004  C   ASN B  71     -16.426   2.653   1.504  1.00 96.80           C  
ATOM   3005  CB  ASN B  71     -17.193   1.474   3.622  1.00 96.80           C  
ATOM   3006  HB2 ASN B  71     -18.177   1.943   3.596  1.00 96.80           H  
ATOM   3007  HB3 ASN B  71     -17.243   0.556   3.037  1.00 96.80           H  
ATOM   3008  O   ASN B  71     -17.423   3.280   1.139  1.00 96.80           O  
ATOM   3009  CG  ASN B  71     -16.824   1.083   5.041  1.00 96.80           C  
ATOM   3010  ND2 ASN B  71     -17.747   1.156   5.969  1.00 96.80           N  
ATOM   3011 HD21 ASN B  71     -18.675   1.489   5.747  1.00 96.80           H  
ATOM   3012 HD22 ASN B  71     -17.481   0.862   6.898  1.00 96.80           H  
ATOM   3013  OD1 ASN B  71     -15.704   0.702   5.334  1.00 96.80           O  
ATOM   3014  N   VAL B  72     -15.539   2.141   0.658  1.00 97.06           N  
ATOM   3015  H   VAL B  72     -14.764   1.626   1.050  1.00 97.06           H  
ATOM   3016  CA  VAL B  72     -15.558   2.298  -0.796  1.00 97.06           C  
ATOM   3017  HA  VAL B  72     -16.374   2.967  -1.070  1.00 97.06           H  
ATOM   3018  C   VAL B  72     -15.799   0.944  -1.444  1.00 97.06           C  
ATOM   3019  CB  VAL B  72     -14.248   2.928  -1.309  1.00 97.06           C  
ATOM   3020  HB  VAL B  72     -13.413   2.264  -1.083  1.00 97.06           H  
ATOM   3021  O   VAL B  72     -15.076  -0.015  -1.170  1.00 97.06           O  
ATOM   3022  CG1 VAL B  72     -14.292   3.155  -2.827  1.00 97.06           C  
ATOM   3023 HG11 VAL B  72     -14.329   2.200  -3.352  1.00 97.06           H  
ATOM   3024 HG12 VAL B  72     -15.169   3.742  -3.098  1.00 97.06           H  
ATOM   3025 HG13 VAL B  72     -13.394   3.680  -3.154  1.00 97.06           H  
ATOM   3026  CG2 VAL B  72     -13.989   4.275  -0.623  1.00 97.06           C  
ATOM   3027 HG21 VAL B  72     -14.853   4.928  -0.750  1.00 97.06           H  
ATOM   3028 HG22 VAL B  72     -13.817   4.125   0.443  1.00 97.06           H  
ATOM   3029 HG23 VAL B  72     -13.104   4.749  -1.046  1.00 97.06           H  
ATOM   3030  N   MET B  73     -16.796   0.886  -2.323  1.00 97.55           N  
ATOM   3031  H   MET B  73     -17.296   1.741  -2.520  1.00 97.55           H  
ATOM   3032  CA  MET B  73     -17.035  -0.242  -3.217  1.00 97.55           C  
ATOM   3033  HA  MET B  73     -16.438  -1.094  -2.891  1.00 97.55           H  
ATOM   3034  C   MET B  73     -16.587   0.136  -4.626  1.00 97.55           C  
ATOM   3035  CB  MET B  73     -18.507  -0.656  -3.152  1.00 97.55           C  
ATOM   3036  HB2 MET B  73     -19.133   0.184  -3.453  1.00 97.55           H  
ATOM   3037  HB3 MET B  73     -18.743  -0.916  -2.120  1.00 97.55           H  
ATOM   3038  O   MET B  73     -16.943   1.197  -5.146  1.00 97.55           O  
ATOM   3039  CG  MET B  73     -18.831  -1.855  -4.051  1.00 97.55           C  
ATOM   3040  HG2 MET B  73     -18.723  -1.549  -5.092  1.00 97.55           H  
ATOM   3041  HG3 MET B  73     -18.119  -2.658  -3.860  1.00 97.55           H  
ATOM   3042  SD  MET B  73     -20.514  -2.495  -3.822  1.00 97.55           S  
ATOM   3043  CE  MET B  73     -20.281  -3.450  -2.296  1.00 97.55           C  
ATOM   3044  HE1 MET B  73     -19.509  -4.203  -2.453  1.00 97.55           H  
ATOM   3045  HE2 MET B  73     -21.215  -3.945  -2.032  1.00 97.55           H  
ATOM   3046  HE3 MET B  73     -19.982  -2.788  -1.483  1.00 97.55           H  
ATOM   3047  N   GLU B  74     -15.799  -0.747  -5.221  1.00 97.00           N  
ATOM   3048  H   GLU B  74     -15.532  -1.578  -4.713  1.00 97.00           H  
ATOM   3049  CA  GLU B  74     -15.151  -0.578  -6.511  1.00 97.00           C  
ATOM   3050  HA  GLU B  74     -15.590   0.262  -7.051  1.00 97.00           H  
ATOM   3051  C   GLU B  74     -15.361  -1.857  -7.330  1.00 97.00           C  
ATOM   3052  CB  GLU B  74     -13.671  -0.266  -6.233  1.00 97.00           C  
ATOM   3053  HB2 GLU B  74     -13.264  -1.021  -5.561  1.00 97.00           H  
ATOM   3054  HB3 GLU B  74     -13.611   0.701  -5.734  1.00 97.00           H  
ATOM   3055  O   GLU B  74     -15.009  -2.947  -6.880  1.00 97.00           O  
ATOM   3056  CG  GLU B  74     -12.820  -0.223  -7.502  1.00 97.00           C  
ATOM   3057  HG2 GLU B  74     -12.907  -1.184  -8.009  1.00 97.00           H  
ATOM   3058  HG3 GLU B  74     -13.229   0.541  -8.162  1.00 97.00           H  
ATOM   3059  CD  GLU B  74     -11.334   0.058  -7.238  1.00 97.00           C  
ATOM   3060  OE1 GLU B  74     -10.544  -0.103  -8.191  1.00 97.00           O  
ATOM   3061  OE2 GLU B  74     -10.944   0.397  -6.095  1.00 97.00           O  
ATOM   3062  N   THR B  75     -15.939  -1.743  -8.525  1.00 98.11           N  
ATOM   3063  H   THR B  75     -16.170  -0.824  -8.872  1.00 98.11           H  
ATOM   3064  CA  THR B  75     -16.059  -2.864  -9.471  1.00 98.11           C  
ATOM   3065  HA  THR B  75     -15.314  -3.618  -9.216  1.00 98.11           H  
ATOM   3066  C   THR B  75     -15.735  -2.395 -10.882  1.00 98.11           C  
ATOM   3067  CB  THR B  75     -17.434  -3.559  -9.449  1.00 98.11           C  
ATOM   3068  HB  THR B  75     -17.370  -4.439 -10.089  1.00 98.11           H  
ATOM   3069  O   THR B  75     -15.869  -1.210 -11.202  1.00 98.11           O  
ATOM   3070  CG2 THR B  75     -17.885  -4.019  -8.064  1.00 98.11           C  
ATOM   3071 HG21 THR B  75     -18.820  -4.573  -8.153  1.00 98.11           H  
ATOM   3072 HG22 THR B  75     -17.127  -4.674  -7.634  1.00 98.11           H  
ATOM   3073 HG23 THR B  75     -18.034  -3.164  -7.405  1.00 98.11           H  
ATOM   3074  OG1 THR B  75     -18.457  -2.736  -9.951  1.00 98.11           O  
ATOM   3075  HG1 THR B  75     -18.655  -2.069  -9.290  1.00 98.11           H  
ATOM   3076  N   GLY B  76     -15.285  -3.313 -11.732  1.00 98.51           N  
ATOM   3077  H   GLY B  76     -15.141  -4.261 -11.415  1.00 98.51           H  
ATOM   3078  CA  GLY B  76     -14.956  -2.983 -13.111  1.00 98.51           C  
ATOM   3079  HA2 GLY B  76     -14.374  -2.061 -13.121  1.00 98.51           H  
ATOM   3080  HA3 GLY B  76     -15.873  -2.823 -13.678  1.00 98.51           H  
ATOM   3081  C   GLY B  76     -14.163  -4.063 -13.817  1.00 98.51           C  
ATOM   3082  O   GLY B  76     -14.259  -5.244 -13.477  1.00 98.51           O  
ATOM   3083  N   ASN B  77     -13.376  -3.638 -14.800  1.00 98.74           N  
ATOM   3084  H   ASN B  77     -13.277  -2.642 -14.933  1.00 98.74           H  
ATOM   3085  CA  ASN B  77     -12.545  -4.511 -15.616  1.00 98.74           C  
ATOM   3086  HA  ASN B  77     -12.914  -5.532 -15.519  1.00 98.74           H  
ATOM   3087  C   ASN B  77     -11.090  -4.477 -15.131  1.00 98.74           C  
ATOM   3088  CB  ASN B  77     -12.672  -4.118 -17.095  1.00 98.74           C  
ATOM   3089  HB2 ASN B  77     -12.188  -4.875 -17.712  1.00 98.74           H  
ATOM   3090  HB3 ASN B  77     -12.160  -3.169 -17.259  1.00 98.74           H  
ATOM   3091  O   ASN B  77     -10.595  -3.439 -14.688  1.00 98.74           O  
ATOM   3092  CG  ASN B  77     -14.116  -3.993 -17.543  1.00 98.74           C  
ATOM   3093  ND2 ASN B  77     -14.538  -2.815 -17.946  1.00 98.74           N  
ATOM   3094 HD21 ASN B  77     -13.926  -2.012 -17.938  1.00 98.74           H  
ATOM   3095 HD22 ASN B  77     -15.502  -2.751 -18.239  1.00 98.74           H  
ATOM   3096  OD1 ASN B  77     -14.894  -4.933 -17.508  1.00 98.74           O  
ATOM   3097  N   TRP B  78     -10.393  -5.601 -15.249  1.00 98.37           N  
ATOM   3098  H   TRP B  78     -10.842  -6.404 -15.666  1.00 98.37           H  
ATOM   3099  CA  TRP B  78      -8.948  -5.690 -15.059  1.00 98.37           C  
ATOM   3100  HA  TRP B  78      -8.532  -4.683 -15.024  1.00 98.37           H  
ATOM   3101  C   TRP B  78      -8.319  -6.410 -16.245  1.00 98.37           C  
ATOM   3102  CB  TRP B  78      -8.598  -6.400 -13.744  1.00 98.37           C  
ATOM   3103  HB2 TRP B  78      -9.150  -5.934 -12.928  1.00 98.37           H  
ATOM   3104  HB3 TRP B  78      -7.536  -6.249 -13.548  1.00 98.37           H  
ATOM   3105  O   TRP B  78      -8.947  -7.258 -16.880  1.00 98.37           O  
ATOM   3106  CG  TRP B  78      -8.862  -7.874 -13.738  1.00 98.37           C  
ATOM   3107  CD1 TRP B  78     -10.079  -8.436 -13.596  1.00 98.37           C  
ATOM   3108  HD1 TRP B  78     -10.988  -7.869 -13.462  1.00 98.37           H  
ATOM   3109  CD2 TRP B  78      -7.936  -8.984 -13.959  1.00 98.37           C  
ATOM   3110  CE2 TRP B  78      -8.689 -10.196 -13.952  1.00 98.37           C  
ATOM   3111  CE3 TRP B  78      -6.545  -9.098 -14.188  1.00 98.37           C  
ATOM   3112  HE3 TRP B  78      -5.941  -8.203 -14.210  1.00 98.37           H  
ATOM   3113  NE1 TRP B  78      -9.983  -9.809 -13.691  1.00 98.37           N  
ATOM   3114  HE1 TRP B  78     -10.768 -10.440 -13.618  1.00 98.37           H  
ATOM   3115  CH2 TRP B  78      -6.718 -11.531 -14.355  1.00 98.37           C  
ATOM   3116  HH2 TRP B  78      -6.253 -12.498 -14.475  1.00 98.37           H  
ATOM   3117  CZ2 TRP B  78      -8.106 -11.447 -14.171  1.00 98.37           C  
ATOM   3118  HZ2 TRP B  78      -8.722 -12.334 -14.176  1.00 98.37           H  
ATOM   3119  CZ3 TRP B  78      -5.941 -10.359 -14.367  1.00 98.37           C  
ATOM   3120  HZ3 TRP B  78      -4.872 -10.432 -14.507  1.00 98.37           H  
ATOM   3121  N   ASP B  79      -7.058  -6.104 -16.517  1.00 97.88           N  
ATOM   3122  H   ASP B  79      -6.587  -5.421 -15.941  1.00 97.88           H  
ATOM   3123  CA  ASP B  79      -6.250  -6.874 -17.456  1.00 97.88           C  
ATOM   3124  HA  ASP B  79      -6.645  -7.890 -17.481  1.00 97.88           H  
ATOM   3125  C   ASP B  79      -4.803  -6.974 -16.965  1.00 97.88           C  
ATOM   3126  CB  ASP B  79      -6.363  -6.278 -18.872  1.00 97.88           C  
ATOM   3127  HB2 ASP B  79      -5.799  -5.346 -18.914  1.00 97.88           H  
ATOM   3128  HB3 ASP B  79      -7.408  -6.054 -19.082  1.00 97.88           H  
ATOM   3129  O   ASP B  79      -4.388  -6.232 -16.072  1.00 97.88           O  
ATOM   3130  CG  ASP B  79      -5.862  -7.238 -19.957  1.00 97.88           C  
ATOM   3131  OD1 ASP B  79      -5.806  -8.462 -19.675  1.00 97.88           O  
ATOM   3132  OD2 ASP B  79      -5.523  -6.750 -21.051  1.00 97.88           O  
ATOM   3133  N   TYR B  80      -4.039  -7.904 -17.528  1.00 97.46           N  
ATOM   3134  H   TYR B  80      -4.409  -8.404 -18.324  1.00 97.46           H  
ATOM   3135  CA  TYR B  80      -2.641  -8.115 -17.184  1.00 97.46           C  
ATOM   3136  HA  TYR B  80      -2.269  -7.236 -16.657  1.00 97.46           H  
ATOM   3137  C   TYR B  80      -1.803  -8.302 -18.447  1.00 97.46           C  
ATOM   3138  CB  TYR B  80      -2.513  -9.306 -16.230  1.00 97.46           C  
ATOM   3139  HB2 TYR B  80      -2.829 -10.220 -16.734  1.00 97.46           H  
ATOM   3140  HB3 TYR B  80      -3.172  -9.144 -15.378  1.00 97.46           H  
ATOM   3141  O   TYR B  80      -2.025  -9.247 -19.203  1.00 97.46           O  
ATOM   3142  CG  TYR B  80      -1.099  -9.469 -15.725  1.00 97.46           C  
ATOM   3143  CD1 TYR B  80      -0.143 -10.150 -16.501  1.00 97.46           C  
ATOM   3144  HD1 TYR B  80      -0.442 -10.578 -17.447  1.00 97.46           H  
ATOM   3145  CD2 TYR B  80      -0.719  -8.855 -14.521  1.00 97.46           C  
ATOM   3146  HD2 TYR B  80      -1.441  -8.298 -13.942  1.00 97.46           H  
ATOM   3147  CE1 TYR B  80       1.197 -10.218 -16.077  1.00 97.46           C  
ATOM   3148  HE1 TYR B  80       1.949 -10.675 -16.704  1.00 97.46           H  
ATOM   3149  CE2 TYR B  80       0.607  -8.971 -14.077  1.00 97.46           C  
ATOM   3150  HE2 TYR B  80       0.908  -8.517 -13.144  1.00 97.46           H  
ATOM   3151  OH  TYR B  80       2.830  -9.796 -14.361  1.00 97.46           O  
ATOM   3152  HH  TYR B  80       3.452 -10.143 -15.005  1.00 97.46           H  
ATOM   3153  CZ  TYR B  80       1.565  -9.662 -14.837  1.00 97.46           C  
ATOM   3154  N   SER B  81      -0.832  -7.416 -18.672  1.00 94.41           N  
ATOM   3155  H   SER B  81      -0.676  -6.680 -17.998  1.00 94.41           H  
ATOM   3156  CA  SER B  81       0.084  -7.510 -19.815  1.00 94.41           C  
ATOM   3157  HA  SER B  81       0.313  -8.563 -19.982  1.00 94.41           H  
ATOM   3158  C   SER B  81       1.413  -6.790 -19.570  1.00 94.41           C  
ATOM   3159  CB  SER B  81      -0.587  -6.978 -21.091  1.00 94.41           C  
ATOM   3160  HB2 SER B  81       0.135  -6.996 -21.908  1.00 94.41           H  
ATOM   3161  HB3 SER B  81      -1.417  -7.634 -21.356  1.00 94.41           H  
ATOM   3162  O   SER B  81       1.460  -5.705 -18.988  1.00 94.41           O  
ATOM   3163  OG  SER B  81      -1.081  -5.661 -20.936  1.00 94.41           O  
ATOM   3164  HG  SER B  81      -1.857  -5.711 -20.373  1.00 94.41           H  
ATOM   3165  N   GLY B  82       2.516  -7.390 -20.024  1.00 94.13           N  
ATOM   3166  H   GLY B  82       2.443  -8.359 -20.302  1.00 94.13           H  
ATOM   3167  CA  GLY B  82       3.851  -6.783 -19.989  1.00 94.13           C  
ATOM   3168  HA2 GLY B  82       4.551  -7.453 -20.488  1.00 94.13           H  
ATOM   3169  HA3 GLY B  82       3.829  -5.833 -20.523  1.00 94.13           H  
ATOM   3170  C   GLY B  82       4.375  -6.527 -18.573  1.00 94.13           C  
ATOM   3171  O   GLY B  82       4.998  -5.497 -18.335  1.00 94.13           O  
ATOM   3172  N   ASP B  83       4.082  -7.438 -17.643  1.00 93.67           N  
ATOM   3173  H   ASP B  83       3.629  -8.276 -17.979  1.00 93.67           H  
ATOM   3174  CA  ASP B  83       4.233  -7.312 -16.182  1.00 93.67           C  
ATOM   3175  HA  ASP B  83       3.955  -8.289 -15.786  1.00 93.67           H  
ATOM   3176  C   ASP B  83       3.278  -6.317 -15.473  1.00 93.67           C  
ATOM   3177  CB  ASP B  83       5.700  -7.111 -15.730  1.00 93.67           C  
ATOM   3178  HB2 ASP B  83       5.707  -6.990 -14.647  1.00 93.67           H  
ATOM   3179  HB3 ASP B  83       6.084  -6.179 -16.145  1.00 93.67           H  
ATOM   3180  O   ASP B  83       3.334  -6.206 -14.247  1.00 93.67           O  
ATOM   3181  CG  ASP B  83       6.691  -8.243 -16.028  1.00 93.67           C  
ATOM   3182  OD1 ASP B  83       6.263  -9.393 -16.306  1.00 93.67           O  
ATOM   3183  OD2 ASP B  83       7.907  -7.941 -15.885  1.00 93.67           O  
ATOM   3184  N   TYR B  84       2.383  -5.603 -16.171  1.00 96.30           N  
ATOM   3185  H   TYR B  84       2.320  -5.733 -17.170  1.00 96.30           H  
ATOM   3186  CA  TYR B  84       1.466  -4.631 -15.549  1.00 96.30           C  
ATOM   3187  HA  TYR B  84       1.843  -4.386 -14.556  1.00 96.30           H  
ATOM   3188  C   TYR B  84       0.048  -5.171 -15.360  1.00 96.30           C  
ATOM   3189  CB  TYR B  84       1.426  -3.305 -16.326  1.00 96.30           C  
ATOM   3190  HB2 TYR B  84       1.181  -3.506 -17.369  1.00 96.30           H  
ATOM   3191  HB3 TYR B  84       0.625  -2.689 -15.919  1.00 96.30           H  
ATOM   3192  O   TYR B  84      -0.579  -5.654 -16.299  1.00 96.30           O  
ATOM   3193  CG  TYR B  84       2.718  -2.516 -16.253  1.00 96.30           C  
ATOM   3194  CD1 TYR B  84       2.900  -1.518 -15.276  1.00 96.30           C  
ATOM   3195  HD1 TYR B  84       2.097  -1.278 -14.596  1.00 96.30           H  
ATOM   3196  CD2 TYR B  84       3.757  -2.821 -17.145  1.00 96.30           C  
ATOM   3197  HD2 TYR B  84       3.601  -3.577 -17.901  1.00 96.30           H  
ATOM   3198  CE1 TYR B  84       4.140  -0.856 -15.169  1.00 96.30           C  
ATOM   3199  HE1 TYR B  84       4.303  -0.106 -14.409  1.00 96.30           H  
ATOM   3200  CE2 TYR B  84       5.004  -2.182 -17.032  1.00 96.30           C  
ATOM   3201  HE2 TYR B  84       5.805  -2.463 -17.700  1.00 96.30           H  
ATOM   3202  OH  TYR B  84       6.408  -0.598 -15.907  1.00 96.30           O  
ATOM   3203  HH  TYR B  84       7.035  -0.947 -16.545  1.00 96.30           H  
ATOM   3204  CZ  TYR B  84       5.199  -1.203 -16.035  1.00 96.30           C  
ATOM   3205  N   LEU B  85      -0.493  -4.962 -14.158  1.00 97.69           N  
ATOM   3206  H   LEU B  85       0.107  -4.568 -13.448  1.00 97.69           H  
ATOM   3207  CA  LEU B  85      -1.921  -4.988 -13.859  1.00 97.69           C  
ATOM   3208  HA  LEU B  85      -2.393  -5.778 -14.444  1.00 97.69           H  
ATOM   3209  C   LEU B  85      -2.548  -3.638 -14.247  1.00 97.69           C  
ATOM   3210  CB  LEU B  85      -2.085  -5.308 -12.362  1.00 97.69           C  
ATOM   3211  HB2 LEU B  85      -1.663  -6.296 -12.178  1.00 97.69           H  
ATOM   3212  HB3 LEU B  85      -1.504  -4.582 -11.793  1.00 97.69           H  
ATOM   3213  O   LEU B  85      -2.113  -2.578 -13.778  1.00 97.69           O  
ATOM   3214  CG  LEU B  85      -3.528  -5.293 -11.827  1.00 97.69           C  
ATOM   3215  HG  LEU B  85      -3.979  -4.319 -12.015  1.00 97.69           H  
ATOM   3216  CD1 LEU B  85      -4.399  -6.378 -12.458  1.00 97.69           C  
ATOM   3217 HD11 LEU B  85      -3.926  -7.354 -12.349  1.00 97.69           H  
ATOM   3218 HD12 LEU B  85      -4.547  -6.163 -13.517  1.00 97.69           H  
ATOM   3219 HD13 LEU B  85      -5.378  -6.401 -11.979  1.00 97.69           H  
ATOM   3220  CD2 LEU B  85      -3.495  -5.520 -10.316  1.00 97.69           C  
ATOM   3221 HD21 LEU B  85      -2.890  -4.752  -9.835  1.00 97.69           H  
ATOM   3222 HD22 LEU B  85      -4.510  -5.472  -9.920  1.00 97.69           H  
ATOM   3223 HD23 LEU B  85      -3.077  -6.502 -10.094  1.00 97.69           H  
ATOM   3224  N   LEU B  86      -3.583  -3.690 -15.083  1.00 97.52           N  
ATOM   3225  H   LEU B  86      -3.869  -4.602 -15.408  1.00 97.52           H  
ATOM   3226  CA  LEU B  86      -4.416  -2.563 -15.501  1.00 97.52           C  
ATOM   3227  HA  LEU B  86      -3.956  -1.633 -15.165  1.00 97.52           H  
ATOM   3228  C   LEU B  86      -5.796  -2.678 -14.840  1.00 97.52           C  
ATOM   3229  CB  LEU B  86      -4.537  -2.510 -17.037  1.00 97.52           C  
ATOM   3230  HB2 LEU B  86      -5.138  -1.633 -17.279  1.00 97.52           H  
ATOM   3231  HB3 LEU B  86      -5.089  -3.383 -17.386  1.00 97.52           H  
ATOM   3232  O   LEU B  86      -6.322  -3.780 -14.700  1.00 97.52           O  
ATOM   3233  CG  LEU B  86      -3.191  -2.421 -17.788  1.00 97.52           C  
ATOM   3234  HG  LEU B  86      -2.439  -1.971 -17.140  1.00 97.52           H  
ATOM   3235  CD1 LEU B  86      -2.699  -3.791 -18.261  1.00 97.52           C  
ATOM   3236 HD11 LEU B  86      -2.609  -4.474 -17.416  1.00 97.52           H  
ATOM   3237 HD12 LEU B  86      -1.719  -3.697 -18.729  1.00 97.52           H  
ATOM   3238 HD13 LEU B  86      -3.401  -4.218 -18.977  1.00 97.52           H  
ATOM   3239  CD2 LEU B  86      -3.329  -1.538 -19.030  1.00 97.52           C  
ATOM   3240 HD21 LEU B  86      -2.376  -1.494 -19.557  1.00 97.52           H  
ATOM   3241 HD22 LEU B  86      -4.083  -1.955 -19.697  1.00 97.52           H  
ATOM   3242 HD23 LEU B  86      -3.623  -0.530 -18.738  1.00 97.52           H  
ATOM   3243  N   ILE B  87      -6.376  -1.544 -14.437  1.00 97.23           N  
ATOM   3244  H   ILE B  87      -5.915  -0.668 -14.636  1.00 97.23           H  
ATOM   3245  CA  ILE B  87      -7.633  -1.469 -13.676  1.00 97.23           C  
ATOM   3246  HA  ILE B  87      -8.179  -2.408 -13.770  1.00 97.23           H  
ATOM   3247  C   ILE B  87      -8.520  -0.355 -14.248  1.00 97.23           C  
ATOM   3248  CB  ILE B  87      -7.324  -1.219 -12.176  1.00 97.23           C  
ATOM   3249  HB  ILE B  87      -6.731  -0.308 -12.105  1.00 97.23           H  
ATOM   3250  O   ILE B  87      -8.116   0.809 -14.265  1.00 97.23           O  
ATOM   3251  CG1 ILE B  87      -6.504  -2.345 -11.502  1.00 97.23           C  
ATOM   3252 HG12 ILE B  87      -5.570  -2.483 -12.047  1.00 97.23           H  
ATOM   3253 HG13 ILE B  87      -6.235  -2.020 -10.497  1.00 97.23           H  
ATOM   3254  CG2 ILE B  87      -8.612  -0.986 -11.379  1.00 97.23           C  
ATOM   3255 HG21 ILE B  87      -9.309  -1.799 -11.580  1.00 97.23           H  
ATOM   3256 HG22 ILE B  87      -9.076  -0.043 -11.669  1.00 97.23           H  
ATOM   3257 HG23 ILE B  87      -8.403  -0.941 -10.310  1.00 97.23           H  
ATOM   3258  CD1 ILE B  87      -7.208  -3.705 -11.386  1.00 97.23           C  
ATOM   3259 HD11 ILE B  87      -6.512  -4.429 -10.965  1.00 97.23           H  
ATOM   3260 HD12 ILE B  87      -7.527  -4.054 -12.368  1.00 97.23           H  
ATOM   3261 HD13 ILE B  87      -8.076  -3.632 -10.730  1.00 97.23           H  
ATOM   3262  N   ASP B  88      -9.742  -0.699 -14.658  1.00 96.57           N  
ATOM   3263  H   ASP B  88     -10.001  -1.675 -14.624  1.00 96.57           H  
ATOM   3264  CA  ASP B  88     -10.770   0.235 -15.134  1.00 96.57           C  
ATOM   3265  HA  ASP B  88     -10.396   1.256 -15.053  1.00 96.57           H  
ATOM   3266  C   ASP B  88     -12.060   0.120 -14.289  1.00 96.57           C  
ATOM   3267  CB  ASP B  88     -11.034   0.015 -16.630  1.00 96.57           C  
ATOM   3268  HB2 ASP B  88     -11.367  -1.010 -16.793  1.00 96.57           H  
ATOM   3269  HB3 ASP B  88     -10.107   0.166 -17.183  1.00 96.57           H  
ATOM   3270  O   ASP B  88     -12.883  -0.770 -14.536  1.00 96.57           O  
ATOM   3271  CG  ASP B  88     -12.090   0.996 -17.151  1.00 96.57           C  
ATOM   3272  OD1 ASP B  88     -12.040   2.179 -16.728  1.00 96.57           O  
ATOM   3273  OD2 ASP B  88     -12.941   0.551 -17.955  1.00 96.57           O  
ATOM   3274  N   PRO B  89     -12.252   0.987 -13.271  1.00 97.08           N  
ATOM   3275  CA  PRO B  89     -13.413   0.948 -12.385  1.00 97.08           C  
ATOM   3276  HA  PRO B  89     -13.593  -0.086 -12.090  1.00 97.08           H  
ATOM   3277  C   PRO B  89     -14.669   1.509 -13.067  1.00 97.08           C  
ATOM   3278  CB  PRO B  89     -13.030   1.749 -11.129  1.00 97.08           C  
ATOM   3279  HB2 PRO B  89     -13.559   2.701 -11.080  1.00 97.08           H  
ATOM   3280  HB3 PRO B  89     -13.247   1.169 -10.233  1.00 97.08           H  
ATOM   3281  O   PRO B  89     -14.825   2.732 -13.188  1.00 97.08           O  
ATOM   3282  CG  PRO B  89     -11.533   2.021 -11.257  1.00 97.08           C  
ATOM   3283  HG2 PRO B  89     -10.965   1.245 -10.745  1.00 97.08           H  
ATOM   3284  HG3 PRO B  89     -11.267   3.002 -10.861  1.00 97.08           H  
ATOM   3285  CD  PRO B  89     -11.281   1.935 -12.758  1.00 97.08           C  
ATOM   3286  HD2 PRO B  89     -11.454   2.905 -13.224  1.00 97.08           H  
ATOM   3287  HD3 PRO B  89     -10.257   1.603 -12.930  1.00 97.08           H  
ATOM   3288  N   THR B  90     -15.593   0.628 -13.452  1.00 97.33           N  
ATOM   3289  H   THR B  90     -15.439  -0.347 -13.238  1.00 97.33           H  
ATOM   3290  CA  THR B  90     -16.897   0.994 -14.027  1.00 97.33           C  
ATOM   3291  HA  THR B  90     -16.748   1.808 -14.737  1.00 97.33           H  
ATOM   3292  C   THR B  90     -17.871   1.502 -12.961  1.00 97.33           C  
ATOM   3293  CB  THR B  90     -17.533  -0.177 -14.791  1.00 97.33           C  
ATOM   3294  HB  THR B  90     -18.490   0.149 -15.196  1.00 97.33           H  
ATOM   3295  O   THR B  90     -18.664   2.400 -13.240  1.00 97.33           O  
ATOM   3296  CG2 THR B  90     -16.661  -0.675 -15.943  1.00 97.33           C  
ATOM   3297 HG21 THR B  90     -17.184  -1.456 -16.494  1.00 97.33           H  
ATOM   3298 HG22 THR B  90     -15.719  -1.073 -15.566  1.00 97.33           H  
ATOM   3299 HG23 THR B  90     -16.442   0.151 -16.621  1.00 97.33           H  
ATOM   3300  OG1 THR B  90     -17.753  -1.271 -13.935  1.00 97.33           O  
ATOM   3301  HG1 THR B  90     -18.194  -1.962 -14.433  1.00 97.33           H  
ATOM   3302  N   GLU B  91     -17.762   1.012 -11.722  1.00 96.81           N  
ATOM   3303  H   GLU B  91     -17.119   0.246 -11.576  1.00 96.81           H  
ATOM   3304  CA  GLU B  91     -18.431   1.567 -10.546  1.00 96.81           C  
ATOM   3305  HA  GLU B  91     -18.911   2.501 -10.836  1.00 96.81           H  
ATOM   3306  C   GLU B  91     -17.409   1.887  -9.445  1.00 96.81           C  
ATOM   3307  CB  GLU B  91     -19.534   0.624 -10.038  1.00 96.81           C  
ATOM   3308  HB2 GLU B  91     -20.140   0.281 -10.877  1.00 96.81           H  
ATOM   3309  HB3 GLU B  91     -19.076  -0.235  -9.548  1.00 96.81           H  
ATOM   3310  O   GLU B  91     -16.534   1.083  -9.125  1.00 96.81           O  
ATOM   3311  CG  GLU B  91     -20.440   1.363  -9.043  1.00 96.81           C  
ATOM   3312  HG2 GLU B  91     -20.895   2.213  -9.551  1.00 96.81           H  
ATOM   3313  HG3 GLU B  91     -19.838   1.754  -8.224  1.00 96.81           H  
ATOM   3314  CD  GLU B  91     -21.533   0.482  -8.435  1.00 96.81           C  
ATOM   3315  OE1 GLU B  91     -22.673   0.977  -8.273  1.00 96.81           O  
ATOM   3316  OE2 GLU B  91     -21.230  -0.598  -7.885  1.00 96.81           O  
ATOM   3317  N   PHE B  92     -17.525   3.072  -8.842  1.00 95.17           N  
ATOM   3318  H   PHE B  92     -18.269   3.691  -9.133  1.00 95.17           H  
ATOM   3319  CA  PHE B  92     -16.670   3.515  -7.740  1.00 95.17           C  
ATOM   3320  HA  PHE B  92     -16.344   2.651  -7.161  1.00 95.17           H  
ATOM   3321  C   PHE B  92     -17.467   4.455  -6.828  1.00 95.17           C  
ATOM   3322  CB  PHE B  92     -15.434   4.207  -8.334  1.00 95.17           C  
ATOM   3323  HB2 PHE B  92     -15.046   3.585  -9.140  1.00 95.17           H  
ATOM   3324  HB3 PHE B  92     -15.724   5.159  -8.780  1.00 95.17           H  
ATOM   3325  O   PHE B  92     -17.786   5.576  -7.231  1.00 95.17           O  
ATOM   3326  CG  PHE B  92     -14.312   4.440  -7.344  1.00 95.17           C  
ATOM   3327  CD1 PHE B  92     -14.328   5.550  -6.477  1.00 95.17           C  
ATOM   3328  HD1 PHE B  92     -15.162   6.237  -6.491  1.00 95.17           H  
ATOM   3329  CD2 PHE B  92     -13.228   3.545  -7.314  1.00 95.17           C  
ATOM   3330  HD2 PHE B  92     -13.212   2.692  -7.976  1.00 95.17           H  
ATOM   3331  CE1 PHE B  92     -13.249   5.770  -5.602  1.00 95.17           C  
ATOM   3332  HE1 PHE B  92     -13.239   6.631  -4.949  1.00 95.17           H  
ATOM   3333  CE2 PHE B  92     -12.154   3.760  -6.438  1.00 95.17           C  
ATOM   3334  HE2 PHE B  92     -11.327   3.066  -6.419  1.00 95.17           H  
ATOM   3335  CZ  PHE B  92     -12.159   4.882  -5.595  1.00 95.17           C  
ATOM   3336  HZ  PHE B  92     -11.311   5.063  -4.952  1.00 95.17           H  
ATOM   3337  N   LYS B  93     -17.821   4.000  -5.621  1.00 93.62           N  
ATOM   3338  H   LYS B  93     -17.519   3.074  -5.357  1.00 93.62           H  
ATOM   3339  CA  LYS B  93     -18.757   4.702  -4.722  1.00 93.62           C  
ATOM   3340  HA  LYS B  93     -18.733   5.767  -4.953  1.00 93.62           H  
ATOM   3341  C   LYS B  93     -18.375   4.569  -3.249  1.00 93.62           C  
ATOM   3342  CB  LYS B  93     -20.199   4.206  -4.980  1.00 93.62           C  
ATOM   3343  HB2 LYS B  93     -20.886   4.765  -4.346  1.00 93.62           H  
ATOM   3344  HB3 LYS B  93     -20.452   4.417  -6.019  1.00 93.62           H  
ATOM   3345  O   LYS B  93     -17.985   3.494  -2.797  1.00 93.62           O  
ATOM   3346  CG  LYS B  93     -20.389   2.699  -4.716  1.00 93.62           C  
ATOM   3347  HG2 LYS B  93     -19.627   2.143  -5.262  1.00 93.62           H  
ATOM   3348  HG3 LYS B  93     -20.265   2.501  -3.651  1.00 93.62           H  
ATOM   3349  CD  LYS B  93     -21.761   2.175  -5.157  1.00 93.62           C  
ATOM   3350  HD2 LYS B  93     -21.920   2.444  -6.202  1.00 93.62           H  
ATOM   3351  HD3 LYS B  93     -22.548   2.616  -4.546  1.00 93.62           H  
ATOM   3352  CE  LYS B  93     -21.758   0.646  -5.012  1.00 93.62           C  
ATOM   3353  HE2 LYS B  93     -20.829   0.275  -5.444  1.00 93.62           H  
ATOM   3354  HE3 LYS B  93     -21.770   0.370  -3.958  1.00 93.62           H  
ATOM   3355  NZ  LYS B  93     -22.873   0.002  -5.744  1.00 93.62           N  
ATOM   3356  HZ1 LYS B  93     -23.788   0.200  -5.365  1.00 93.62           H  
ATOM   3357  HZ2 LYS B  93     -22.844   0.313  -6.704  1.00 93.62           H  
ATOM   3358  HZ3 LYS B  93     -22.695  -0.987  -5.847  1.00 93.62           H  
ATOM   3359  N   ASP B  94     -18.545   5.645  -2.489  1.00 87.72           N  
ATOM   3360  H   ASP B  94     -18.872   6.506  -2.904  1.00 87.72           H  
ATOM   3361  CA  ASP B  94     -18.618   5.611  -1.031  1.00 87.72           C  
ATOM   3362  HA  ASP B  94     -17.845   4.936  -0.665  1.00 87.72           H  
ATOM   3363  C   ASP B  94     -19.977   5.034  -0.604  1.00 87.72           C  
ATOM   3364  CB  ASP B  94     -18.315   6.997  -0.413  1.00 87.72           C  
ATOM   3365  HB2 ASP B  94     -18.558   6.948   0.649  1.00 87.72           H  
ATOM   3366  HB3 ASP B  94     -17.239   7.157  -0.478  1.00 87.72           H  
ATOM   3367  O   ASP B  94     -21.014   5.673  -0.752  1.00 87.72           O  
ATOM   3368  CG  ASP B  94     -19.000   8.238  -1.026  1.00 87.72           C  
ATOM   3369  OD1 ASP B  94     -19.166   8.289  -2.270  1.00 87.72           O  
ATOM   3370  OD2 ASP B  94     -19.217   9.205  -0.258  1.00 87.72           O  
ATOM   3371  N   VAL B  95     -19.985   3.796  -0.096  1.00 85.24           N  
ATOM   3372  H   VAL B  95     -19.098   3.330   0.031  1.00 85.24           H  
ATOM   3373  CA  VAL B  95     -21.225   3.123   0.344  1.00 85.24           C  
ATOM   3374  HA  VAL B  95     -22.024   3.409  -0.340  1.00 85.24           H  
ATOM   3375  C   VAL B  95     -21.679   3.596   1.723  1.00 85.24           C  
ATOM   3376  CB  VAL B  95     -21.122   1.585   0.298  1.00 85.24           C  
ATOM   3377  HB  VAL B  95     -22.070   1.175   0.648  1.00 85.24           H  
ATOM   3378  O   VAL B  95     -22.872   3.622   2.006  1.00 85.24           O  
ATOM   3379  CG1 VAL B  95     -20.917   1.100  -1.141  1.00 85.24           C  
ATOM   3380 HG11 VAL B  95     -21.711   1.494  -1.774  1.00 85.24           H  
ATOM   3381 HG12 VAL B  95     -19.953   1.444  -1.515  1.00 85.24           H  
ATOM   3382 HG13 VAL B  95     -20.948   0.010  -1.171  1.00 85.24           H  
ATOM   3383  CG2 VAL B  95     -20.006   0.993   1.169  1.00 85.24           C  
ATOM   3384 HG21 VAL B  95     -20.131   1.304   2.206  1.00 85.24           H  
ATOM   3385 HG22 VAL B  95     -20.056  -0.095   1.132  1.00 85.24           H  
ATOM   3386 HG23 VAL B  95     -19.029   1.307   0.801  1.00 85.24           H  
ATOM   3387  N   THR B  96     -20.730   4.000   2.572  1.00 81.72           N  
ATOM   3388  H   THR B  96     -19.776   3.955   2.245  1.00 81.72           H  
ATOM   3389  CA  THR B  96     -20.971   4.652   3.866  1.00 81.72           C  
ATOM   3390  HA  THR B  96     -21.878   5.253   3.803  1.00 81.72           H  
ATOM   3391  C   THR B  96     -19.790   5.558   4.201  1.00 81.72           C  
ATOM   3392  CB  THR B  96     -21.121   3.649   5.030  1.00 81.72           C  
ATOM   3393  HB  THR B  96     -21.273   4.224   5.944  1.00 81.72           H  
ATOM   3394  O   THR B  96     -18.644   5.115   4.087  1.00 81.72           O  
ATOM   3395  CG2 THR B  96     -22.279   2.664   4.901  1.00 81.72           C  
ATOM   3396 HG21 THR B  96     -23.208   3.209   4.733  1.00 81.72           H  
ATOM   3397 HG22 THR B  96     -22.105   1.983   4.067  1.00 81.72           H  
ATOM   3398 HG23 THR B  96     -22.366   2.084   5.819  1.00 81.72           H  
ATOM   3399  OG1 THR B  96     -19.941   2.891   5.182  1.00 81.72           O  
ATOM   3400  HG1 THR B  96     -19.220   3.489   4.972  1.00 81.72           H  
ATOM   3401  N   ALA B  97     -20.047   6.760   4.712  1.00 79.16           N  
ATOM   3402  H   ALA B  97     -21.005   7.066   4.804  1.00 79.16           H  
ATOM   3403  CA  ALA B  97     -19.028   7.617   5.315  1.00 79.16           C  
ATOM   3404  HA  ALA B  97     -18.104   7.050   5.430  1.00 79.16           H  
ATOM   3405  C   ALA B  97     -19.483   8.071   6.710  1.00 79.16           C  
ATOM   3406  CB  ALA B  97     -18.741   8.800   4.383  1.00 79.16           C  
ATOM   3407  HB1 ALA B  97     -18.414   8.431   3.410  1.00 79.16           H  
ATOM   3408  HB2 ALA B  97     -17.953   9.418   4.812  1.00 79.16           H  
ATOM   3409  HB3 ALA B  97     -19.644   9.397   4.252  1.00 79.16           H  
ATOM   3410  O   ALA B  97     -20.655   8.401   6.884  1.00 79.16           O  
ATOM   3411  N   SER B  98     -18.580   8.114   7.693  1.00 80.79           N  
ATOM   3412  H   SER B  98     -17.632   7.819   7.509  1.00 80.79           H  
ATOM   3413  CA  SER B  98     -18.904   8.662   9.016  1.00 80.79           C  
ATOM   3414  HA  SER B  98     -19.876   8.263   9.304  1.00 80.79           H  
ATOM   3415  C   SER B  98     -19.042  10.187   8.977  1.00 80.79           C  
ATOM   3416  CB  SER B  98     -17.913   8.214  10.104  1.00 80.79           C  
ATOM   3417  HB2 SER B  98     -18.296   8.530  11.074  1.00 80.79           H  
ATOM   3418  HB3 SER B  98     -17.841   7.126  10.102  1.00 80.79           H  
ATOM   3419  O   SER B  98     -18.399  10.886   8.179  1.00 80.79           O  
ATOM   3420  OG  SER B  98     -16.623   8.768   9.928  1.00 80.79           O  
ATOM   3421  HG  SER B  98     -16.160   8.745  10.768  1.00 80.79           H  
ATOM   3422  N   ASP B  99     -19.872  10.723   9.870  1.00 74.44           N  
ATOM   3423  H   ASP B  99     -20.411  10.125  10.480  1.00 74.44           H  
ATOM   3424  CA  ASP B  99     -19.863  12.151  10.157  1.00 74.44           C  
ATOM   3425  HA  ASP B  99     -19.774  12.685   9.211  1.00 74.44           H  
ATOM   3426  C   ASP B  99     -18.623  12.511  10.974  1.00 74.44           C  
ATOM   3427  CB  ASP B  99     -21.159  12.612  10.843  1.00 74.44           C  
ATOM   3428  HB2 ASP B  99     -20.935  13.477  11.466  1.00 74.44           H  
ATOM   3429  HB3 ASP B  99     -21.533  11.822  11.493  1.00 74.44           H  
ATOM   3430  O   ASP B  99     -18.364  11.977  12.050  1.00 74.44           O  
ATOM   3431  CG  ASP B  99     -22.243  13.042   9.847  1.00 74.44           C  
ATOM   3432  OD1 ASP B  99     -21.873  13.477   8.729  1.00 74.44           O  
ATOM   3433  OD2 ASP B  99     -23.424  12.995  10.248  1.00 74.44           O  
ATOM   3434  N   ASN B 100     -17.853  13.448  10.436  1.00 76.70           N  
ATOM   3435  H   ASN B 100     -18.162  13.877   9.575  1.00 76.70           H  
ATOM   3436  CA  ASN B 100     -16.662  14.009  11.044  1.00 76.70           C  
ATOM   3437  HA  ASN B 100     -16.728  13.919  12.129  1.00 76.70           H  
ATOM   3438  C   ASN B 100     -16.646  15.497  10.668  1.00 76.70           C  
ATOM   3439  CB  ASN B 100     -15.437  13.209  10.563  1.00 76.70           C  
ATOM   3440  HB2 ASN B 100     -15.490  12.195  10.960  1.00 76.70           H  
ATOM   3441  HB3 ASN B 100     -15.443  13.150   9.474  1.00 76.70           H  
ATOM   3442  O   ASN B 100     -16.828  15.847   9.501  1.00 76.70           O  
ATOM   3443  CG  ASN B 100     -14.123  13.843  10.977  1.00 76.70           C  
ATOM   3444  ND2 ASN B 100     -13.289  13.175  11.729  1.00 76.70           N  
ATOM   3445 HD21 ASN B 100     -12.386  13.576  11.935  1.00 76.70           H  
ATOM   3446 HD22 ASN B 100     -13.535  12.306  12.182  1.00 76.70           H  
ATOM   3447  OD1 ASN B 100     -13.857  14.977  10.621  1.00 76.70           O  
ATOM   3448  N   LYS B 101     -16.480  16.370  11.667  1.00 76.50           N  
ATOM   3449  H   LYS B 101     -16.277  16.000  12.585  1.00 76.50           H  
ATOM   3450  CA  LYS B 101     -16.598  17.831  11.512  1.00 76.50           C  
ATOM   3451  HA  LYS B 101     -17.384  18.048  10.789  1.00 76.50           H  
ATOM   3452  C   LYS B 101     -15.337  18.489  10.940  1.00 76.50           C  
ATOM   3453  CB  LYS B 101     -16.980  18.466  12.860  1.00 76.50           C  
ATOM   3454  HB2 LYS B 101     -16.214  18.226  13.597  1.00 76.50           H  
ATOM   3455  HB3 LYS B 101     -17.009  19.549  12.741  1.00 76.50           H  
ATOM   3456  O   LYS B 101     -15.402  19.638  10.518  1.00 76.50           O  
ATOM   3457  CG  LYS B 101     -18.353  17.992  13.365  1.00 76.50           C  
ATOM   3458  HG2 LYS B 101     -19.115  18.252  12.630  1.00 76.50           H  
ATOM   3459  HG3 LYS B 101     -18.343  16.909  13.493  1.00 76.50           H  
ATOM   3460  CD  LYS B 101     -18.699  18.642  14.710  1.00 76.50           C  
ATOM   3461  HD2 LYS B 101     -18.742  19.724  14.586  1.00 76.50           H  
ATOM   3462  HD3 LYS B 101     -17.921  18.394  15.432  1.00 76.50           H  
ATOM   3463  CE  LYS B 101     -20.052  18.115  15.203  1.00 76.50           C  
ATOM   3464  HE2 LYS B 101     -20.005  17.027  15.241  1.00 76.50           H  
ATOM   3465  HE3 LYS B 101     -20.817  18.387  14.475  1.00 76.50           H  
ATOM   3466  NZ  LYS B 101     -20.395  18.656  16.542  1.00 76.50           N  
ATOM   3467  HZ1 LYS B 101     -20.447  19.665  16.513  1.00 76.50           H  
ATOM   3468  HZ2 LYS B 101     -19.693  18.389  17.217  1.00 76.50           H  
ATOM   3469  HZ3 LYS B 101     -21.286  18.293  16.848  1.00 76.50           H  
ATOM   3470  N   ASN B 102     -14.219  17.766  10.917  1.00 78.90           N  
ATOM   3471  H   ASN B 102     -14.263  16.802  11.217  1.00 78.90           H  
ATOM   3472  CA  ASN B 102     -12.921  18.250  10.456  1.00 78.90           C  
ATOM   3473  HA  ASN B 102     -12.816  19.300  10.728  1.00 78.90           H  
ATOM   3474  C   ASN B 102     -12.803  18.155   8.925  1.00 78.90           C  
ATOM   3475  CB  ASN B 102     -11.814  17.448  11.175  1.00 78.90           C  
ATOM   3476  HB2 ASN B 102     -11.801  16.422  10.807  1.00 78.90           H  
ATOM   3477  HB3 ASN B 102     -10.844  17.887  10.943  1.00 78.90           H  
ATOM   3478  O   ASN B 102     -12.110  18.964   8.315  1.00 78.90           O  
ATOM   3479  CG  ASN B 102     -11.963  17.422  12.691  1.00 78.90           C  
ATOM   3480  ND2 ASN B 102     -11.501  16.390  13.347  1.00 78.90           N  
ATOM   3481 HD21 ASN B 102     -11.120  15.590  12.861  1.00 78.90           H  
ATOM   3482 HD22 ASN B 102     -11.570  16.405  14.354  1.00 78.90           H  
ATOM   3483  OD1 ASN B 102     -12.513  18.319  13.311  1.00 78.90           O  
ATOM   3484  N   PHE B 103     -13.506  17.201   8.301  1.00 81.54           N  
ATOM   3485  H   PHE B 103     -14.036  16.561   8.876  1.00 81.54           H  
ATOM   3486  CA  PHE B 103     -13.470  16.957   6.856  1.00 81.54           C  
ATOM   3487  HA  PHE B 103     -12.645  17.524   6.426  1.00 81.54           H  
ATOM   3488  C   PHE B 103     -14.751  17.416   6.152  1.00 81.54           C  
ATOM   3489  CB  PHE B 103     -13.167  15.480   6.597  1.00 81.54           C  
ATOM   3490  HB2 PHE B 103     -13.308  15.272   5.536  1.00 81.54           H  
ATOM   3491  HB3 PHE B 103     -13.875  14.871   7.159  1.00 81.54           H  
ATOM   3492  O   PHE B 103     -15.795  16.760   6.202  1.00 81.54           O  
ATOM   3493  CG  PHE B 103     -11.750  15.102   6.972  1.00 81.54           C  
ATOM   3494  CD1 PHE B 103     -10.689  15.417   6.103  1.00 81.54           C  
ATOM   3495  HD1 PHE B 103     -10.885  15.899   5.157  1.00 81.54           H  
ATOM   3496  CD2 PHE B 103     -11.478  14.494   8.211  1.00 81.54           C  
ATOM   3497  HD2 PHE B 103     -12.282  14.247   8.888  1.00 81.54           H  
ATOM   3498  CE1 PHE B 103      -9.365  15.128   6.476  1.00 81.54           C  
ATOM   3499  HE1 PHE B 103      -8.553  15.382   5.811  1.00 81.54           H  
ATOM   3500  CE2 PHE B 103     -10.154  14.221   8.594  1.00 81.54           C  
ATOM   3501  HE2 PHE B 103      -9.956  13.766   9.553  1.00 81.54           H  
ATOM   3502  CZ  PHE B 103      -9.097  14.535   7.723  1.00 81.54           C  
ATOM   3503  HZ  PHE B 103      -8.080  14.314   8.014  1.00 81.54           H  
ATOM   3504  N   SER B 104     -14.646  18.533   5.432  1.00 82.07           N  
ATOM   3505  H   SER B 104     -13.743  18.983   5.403  1.00 82.07           H  
ATOM   3506  CA  SER B 104     -15.738  19.122   4.657  1.00 82.07           C  
ATOM   3507  HA  SER B 104     -16.584  19.256   5.331  1.00 82.07           H  
ATOM   3508  C   SER B 104     -16.191  18.232   3.490  1.00 82.07           C  
ATOM   3509  CB  SER B 104     -15.315  20.503   4.142  1.00 82.07           C  
ATOM   3510  HB2 SER B 104     -16.206  21.084   3.900  1.00 82.07           H  
ATOM   3511  HB3 SER B 104     -14.756  21.028   4.916  1.00 82.07           H  
ATOM   3512  O   SER B 104     -15.453  17.380   2.990  1.00 82.07           O  
ATOM   3513  OG  SER B 104     -14.524  20.374   2.975  1.00 82.07           O  
ATOM   3514  HG  SER B 104     -14.110  21.220   2.791  1.00 82.07           H  
ATOM   3515  N   GLY B 105     -17.395  18.483   2.967  1.00 85.04           N  
ATOM   3516  H   GLY B 105     -17.985  19.166   3.420  1.00 85.04           H  
ATOM   3517  CA  GLY B 105     -17.908  17.772   1.789  1.00 85.04           C  
ATOM   3518  HA2 GLY B 105     -17.966  16.708   2.019  1.00 85.04           H  
ATOM   3519  HA3 GLY B 105     -18.914  18.133   1.574  1.00 85.04           H  
ATOM   3520  C   GLY B 105     -17.060  17.940   0.516  1.00 85.04           C  
ATOM   3521  O   GLY B 105     -17.123  17.081  -0.362  1.00 85.04           O  
ATOM   3522  N   SER B 106     -16.246  18.999   0.401  1.00 84.23           N  
ATOM   3523  H   SER B 106     -16.170  19.649   1.170  1.00 84.23           H  
ATOM   3524  CA  SER B 106     -15.274  19.146  -0.693  1.00 84.23           C  
ATOM   3525  HA  SER B 106     -15.712  18.739  -1.605  1.00 84.23           H  
ATOM   3526  C   SER B 106     -13.994  18.346  -0.435  1.00 84.23           C  
ATOM   3527  CB  SER B 106     -14.960  20.621  -0.977  1.00 84.23           C  
ATOM   3528  HB2 SER B 106     -14.153  20.679  -1.708  1.00 84.23           H  
ATOM   3529  HB3 SER B 106     -15.844  21.097  -1.400  1.00 84.23           H  
ATOM   3530  O   SER B 106     -13.519  17.677  -1.350  1.00 84.23           O  
ATOM   3531  OG  SER B 106     -14.587  21.315   0.195  1.00 84.23           O  
ATOM   3532  HG  SER B 106     -14.178  22.146  -0.058  1.00 84.23           H  
ATOM   3533  N   GLN B 107     -13.492  18.320   0.804  1.00 83.13           N  
ATOM   3534  H   GLN B 107     -13.935  18.881   1.517  1.00 83.13           H  
ATOM   3535  CA  GLN B 107     -12.333  17.507   1.199  1.00 83.13           C  
ATOM   3536  HA  GLN B 107     -11.499  17.726   0.532  1.00 83.13           H  
ATOM   3537  C   GLN B 107     -12.630  16.005   1.075  1.00 83.13           C  
ATOM   3538  CB  GLN B 107     -11.915  17.876   2.629  1.00 83.13           C  
ATOM   3539  HB2 GLN B 107     -12.800  17.849   3.264  1.00 83.13           H  
ATOM   3540  HB3 GLN B 107     -11.205  17.138   3.002  1.00 83.13           H  
ATOM   3541  O   GLN B 107     -11.849  15.287   0.454  1.00 83.13           O  
ATOM   3542  CG  GLN B 107     -11.246  19.264   2.692  1.00 83.13           C  
ATOM   3543  HG2 GLN B 107     -11.770  19.963   2.041  1.00 83.13           H  
ATOM   3544  HG3 GLN B 107     -10.221  19.179   2.333  1.00 83.13           H  
ATOM   3545  CD  GLN B 107     -11.239  19.871   4.092  1.00 83.13           C  
ATOM   3546  NE2 GLN B 107     -10.444  20.887   4.338  1.00 83.13           N  
ATOM   3547 HE21 GLN B 107      -9.805  21.231   3.636  1.00 83.13           H  
ATOM   3548 HE22 GLN B 107     -10.480  21.264   5.275  1.00 83.13           H  
ATOM   3549  OE1 GLN B 107     -11.987  19.489   4.975  1.00 83.13           O  
ATOM   3550  N   LYS B 108     -13.799  15.533   1.541  1.00 87.29           N  
ATOM   3551  H   LYS B 108     -14.380  16.167   2.070  1.00 87.29           H  
ATOM   3552  CA  LYS B 108     -14.260  14.143   1.338  1.00 87.29           C  
ATOM   3553  HA  LYS B 108     -13.556  13.465   1.820  1.00 87.29           H  
ATOM   3554  C   LYS B 108     -14.258  13.760  -0.153  1.00 87.29           C  
ATOM   3555  CB  LYS B 108     -15.657  13.931   1.968  1.00 87.29           C  
ATOM   3556  HB2 LYS B 108     -16.350  14.679   1.582  1.00 87.29           H  
ATOM   3557  HB3 LYS B 108     -16.016  12.949   1.660  1.00 87.29           H  
ATOM   3558  O   LYS B 108     -13.717  12.721  -0.528  1.00 87.29           O  
ATOM   3559  CG  LYS B 108     -15.664  13.977   3.511  1.00 87.29           C  
ATOM   3560  HG2 LYS B 108     -14.892  13.299   3.874  1.00 87.29           H  
ATOM   3561  HG3 LYS B 108     -15.421  14.982   3.856  1.00 87.29           H  
ATOM   3562  CD  LYS B 108     -17.020  13.547   4.107  1.00 87.29           C  
ATOM   3563  HD2 LYS B 108     -17.796  14.238   3.779  1.00 87.29           H  
ATOM   3564  HD3 LYS B 108     -17.257  12.550   3.736  1.00 87.29           H  
ATOM   3565  CE  LYS B 108     -16.983  13.512   5.647  1.00 87.29           C  
ATOM   3566  HE2 LYS B 108     -16.887  14.527   6.033  1.00 87.29           H  
ATOM   3567  HE3 LYS B 108     -16.086  12.968   5.944  1.00 87.29           H  
ATOM   3568  NZ  LYS B 108     -18.180  12.837   6.231  1.00 87.29           N  
ATOM   3569  HZ1 LYS B 108     -18.387  11.966   5.764  1.00 87.29           H  
ATOM   3570  HZ2 LYS B 108     -19.006  13.418   6.214  1.00 87.29           H  
ATOM   3571  HZ3 LYS B 108     -18.028  12.552   7.188  1.00 87.29           H  
ATOM   3572  N   LYS B 109     -14.781  14.636  -1.023  1.00 87.98           N  
ATOM   3573  H   LYS B 109     -15.189  15.479  -0.643  1.00 87.98           H  
ATOM   3574  CA  LYS B 109     -14.780  14.440  -2.487  1.00 87.98           C  
ATOM   3575  HA  LYS B 109     -15.170  13.445  -2.700  1.00 87.98           H  
ATOM   3576  C   LYS B 109     -13.378  14.463  -3.103  1.00 87.98           C  
ATOM   3577  CB  LYS B 109     -15.689  15.480  -3.162  1.00 87.98           C  
ATOM   3578  HB2 LYS B 109     -15.480  16.469  -2.754  1.00 87.98           H  
ATOM   3579  HB3 LYS B 109     -15.481  15.498  -4.232  1.00 87.98           H  
ATOM   3580  O   LYS B 109     -13.141  13.726  -4.058  1.00 87.98           O  
ATOM   3581  CG  LYS B 109     -17.171  15.132  -2.966  1.00 87.98           C  
ATOM   3582  HG2 LYS B 109     -17.376  14.992  -1.904  1.00 87.98           H  
ATOM   3583  HG3 LYS B 109     -17.383  14.193  -3.478  1.00 87.98           H  
ATOM   3584  CD  LYS B 109     -18.095  16.227  -3.515  1.00 87.98           C  
ATOM   3585  HD2 LYS B 109     -17.933  16.334  -4.587  1.00 87.98           H  
ATOM   3586  HD3 LYS B 109     -17.875  17.169  -3.013  1.00 87.98           H  
ATOM   3587  CE  LYS B 109     -19.546  15.815  -3.237  1.00 87.98           C  
ATOM   3588  HE2 LYS B 109     -19.660  15.676  -2.162  1.00 87.98           H  
ATOM   3589  HE3 LYS B 109     -19.730  14.850  -3.708  1.00 87.98           H  
ATOM   3590  NZ  LYS B 109     -20.525  16.819  -3.725  1.00 87.98           N  
ATOM   3591  HZ1 LYS B 109     -21.463  16.509  -3.513  1.00 87.98           H  
ATOM   3592  HZ2 LYS B 109     -20.375  17.708  -3.271  1.00 87.98           H  
ATOM   3593  HZ3 LYS B 109     -20.450  16.934  -4.726  1.00 87.98           H  
ATOM   3594  N   LEU B 110     -12.450  15.271  -2.588  1.00 86.77           N  
ATOM   3595  H   LEU B 110     -12.707  15.893  -1.836  1.00 86.77           H  
ATOM   3596  CA  LEU B 110     -11.060  15.276  -3.054  1.00 86.77           C  
ATOM   3597  HA  LEU B 110     -11.073  15.327  -4.143  1.00 86.77           H  
ATOM   3598  C   LEU B 110     -10.336  13.980  -2.672  1.00 86.77           C  
ATOM   3599  CB  LEU B 110     -10.327  16.519  -2.523  1.00 86.77           C  
ATOM   3600  HB2 LEU B 110     -10.867  17.414  -2.831  1.00 86.77           H  
ATOM   3601  HB3 LEU B 110     -10.324  16.486  -1.433  1.00 86.77           H  
ATOM   3602  O   LEU B 110      -9.711  13.370  -3.534  1.00 86.77           O  
ATOM   3603  CG  LEU B 110      -8.868  16.616  -3.015  1.00 86.77           C  
ATOM   3604  HG  LEU B 110      -8.320  15.721  -2.720  1.00 86.77           H  
ATOM   3605  CD1 LEU B 110      -8.766  16.777  -4.534  1.00 86.77           C  
ATOM   3606 HD11 LEU B 110      -9.113  15.873  -5.035  1.00 86.77           H  
ATOM   3607 HD12 LEU B 110      -9.346  17.642  -4.857  1.00 86.77           H  
ATOM   3608 HD13 LEU B 110      -7.723  16.933  -4.807  1.00 86.77           H  
ATOM   3609  CD2 LEU B 110      -8.194  17.807  -2.357  1.00 86.77           C  
ATOM   3610 HD21 LEU B 110      -8.694  18.739  -2.623  1.00 86.77           H  
ATOM   3611 HD22 LEU B 110      -8.223  17.684  -1.275  1.00 86.77           H  
ATOM   3612 HD23 LEU B 110      -7.149  17.867  -2.663  1.00 86.77           H  
ATOM   3613  N   ILE B 111     -10.479  13.518  -1.426  1.00 86.16           N  
ATOM   3614  H   ILE B 111     -10.995  14.080  -0.764  1.00 86.16           H  
ATOM   3615  CA  ILE B 111      -9.892  12.254  -0.955  1.00 86.16           C  
ATOM   3616  HA  ILE B 111      -8.811  12.301  -1.088  1.00 86.16           H  
ATOM   3617  C   ILE B 111     -10.394  11.081  -1.812  1.00 86.16           C  
ATOM   3618  CB  ILE B 111     -10.180  12.060   0.553  1.00 86.16           C  
ATOM   3619  HB  ILE B 111     -11.253  12.160   0.718  1.00 86.16           H  
ATOM   3620  O   ILE B 111      -9.586  10.298  -2.309  1.00 86.16           O  
ATOM   3621  CG1 ILE B 111      -9.443  13.137   1.389  1.00 86.16           C  
ATOM   3622 HG12 ILE B 111      -8.377  12.914   1.410  1.00 86.16           H  
ATOM   3623 HG13 ILE B 111      -9.558  14.115   0.923  1.00 86.16           H  
ATOM   3624  CG2 ILE B 111      -9.746  10.656   1.013  1.00 86.16           C  
ATOM   3625 HG21 ILE B 111      -8.699  10.483   0.765  1.00 86.16           H  
ATOM   3626 HG22 ILE B 111     -10.357   9.887   0.539  1.00 86.16           H  
ATOM   3627 HG23 ILE B 111      -9.872  10.553   2.090  1.00 86.16           H  
ATOM   3628  CD1 ILE B 111      -9.955  13.264   2.831  1.00 86.16           C  
ATOM   3629 HD11 ILE B 111      -9.742  12.355   3.394  1.00 86.16           H  
ATOM   3630 HD12 ILE B 111      -9.451  14.098   3.319  1.00 86.16           H  
ATOM   3631 HD13 ILE B 111     -11.029  13.451   2.831  1.00 86.16           H  
ATOM   3632  N   MET B 112     -11.701  11.015  -2.088  1.00 88.43           N  
ATOM   3633  H   MET B 112     -12.323  11.654  -1.614  1.00 88.43           H  
ATOM   3634  CA  MET B 112     -12.283   9.998  -2.976  1.00 88.43           C  
ATOM   3635  HA  MET B 112     -12.003   9.013  -2.601  1.00 88.43           H  
ATOM   3636  C   MET B 112     -11.754  10.068  -4.417  1.00 88.43           C  
ATOM   3637  CB  MET B 112     -13.816  10.118  -2.956  1.00 88.43           C  
ATOM   3638  HB2 MET B 112     -14.105  11.165  -3.042  1.00 88.43           H  
ATOM   3639  HB3 MET B 112     -14.233   9.583  -3.809  1.00 88.43           H  
ATOM   3640  O   MET B 112     -11.501   9.029  -5.027  1.00 88.43           O  
ATOM   3641  CG  MET B 112     -14.409   9.528  -1.672  1.00 88.43           C  
ATOM   3642  HG2 MET B 112     -13.967  10.032  -0.813  1.00 88.43           H  
ATOM   3643  HG3 MET B 112     -15.482   9.721  -1.655  1.00 88.43           H  
ATOM   3644  SD  MET B 112     -14.145   7.743  -1.485  1.00 88.43           S  
ATOM   3645  CE  MET B 112     -15.292   7.114  -2.744  1.00 88.43           C  
ATOM   3646  HE1 MET B 112     -14.979   7.438  -3.737  1.00 88.43           H  
ATOM   3647  HE2 MET B 112     -16.296   7.492  -2.550  1.00 88.43           H  
ATOM   3648  HE3 MET B 112     -15.311   6.025  -2.717  1.00 88.43           H  
ATOM   3649  N   ARG B 113     -11.526  11.272  -4.965  1.00 87.66           N  
ATOM   3650  H   ARG B 113     -11.748  12.091  -4.418  1.00 87.66           H  
ATOM   3651  CA  ARG B 113     -10.880  11.440  -6.282  1.00 87.66           C  
ATOM   3652  HA  ARG B 113     -11.401  10.827  -7.017  1.00 87.66           H  
ATOM   3653  C   ARG B 113      -9.440  10.934  -6.276  1.00 87.66           C  
ATOM   3654  CB  ARG B 113     -10.914  12.908  -6.728  1.00 87.66           C  
ATOM   3655  HB2 ARG B 113     -10.605  13.547  -5.901  1.00 87.66           H  
ATOM   3656  HB3 ARG B 113     -10.201  13.047  -7.541  1.00 87.66           H  
ATOM   3657  O   ARG B 113      -9.063  10.216  -7.196  1.00 87.66           O  
ATOM   3658  CG  ARG B 113     -12.293  13.346  -7.231  1.00 87.66           C  
ATOM   3659  HG2 ARG B 113     -13.065  13.079  -6.509  1.00 87.66           H  
ATOM   3660  HG3 ARG B 113     -12.506  12.844  -8.175  1.00 87.66           H  
ATOM   3661  CD  ARG B 113     -12.283  14.864  -7.440  1.00 87.66           C  
ATOM   3662  HD2 ARG B 113     -12.104  15.347  -6.479  1.00 87.66           H  
ATOM   3663  HD3 ARG B 113     -11.465  15.112  -8.117  1.00 87.66           H  
ATOM   3664  NE  ARG B 113     -13.556  15.347  -8.004  1.00 87.66           N  
ATOM   3665  HE  ARG B 113     -14.307  14.673  -8.055  1.00 87.66           H  
ATOM   3666  NH1 ARG B 113     -12.872  17.492  -8.461  1.00 87.66           N  
ATOM   3667 HH11 ARG B 113     -11.963  17.276  -8.076  1.00 87.66           H  
ATOM   3668 HH12 ARG B 113     -13.043  18.407  -8.853  1.00 87.66           H  
ATOM   3669  NH2 ARG B 113     -14.940  16.855  -9.000  1.00 87.66           N  
ATOM   3670 HH21 ARG B 113     -15.084  17.767  -9.409  1.00 87.66           H  
ATOM   3671 HH22 ARG B 113     -15.644  16.139  -9.106  1.00 87.66           H  
ATOM   3672  CZ  ARG B 113     -13.782  16.558  -8.481  1.00 87.66           C  
ATOM   3673  N   VAL B 114      -8.650  11.278  -5.258  1.00 88.50           N  
ATOM   3674  H   VAL B 114      -9.034  11.869  -4.535  1.00 88.50           H  
ATOM   3675  CA  VAL B 114      -7.257  10.818  -5.124  1.00 88.50           C  
ATOM   3676  HA  VAL B 114      -6.719  11.060  -6.041  1.00 88.50           H  
ATOM   3677  C   VAL B 114      -7.200   9.296  -4.991  1.00 88.50           C  
ATOM   3678  CB  VAL B 114      -6.541  11.540  -3.964  1.00 88.50           C  
ATOM   3679  HB  VAL B 114      -7.138  11.450  -3.056  1.00 88.50           H  
ATOM   3680  O   VAL B 114      -6.418   8.666  -5.697  1.00 88.50           O  
ATOM   3681  CG1 VAL B 114      -5.143  10.974  -3.685  1.00 88.50           C  
ATOM   3682 HG11 VAL B 114      -5.214   9.947  -3.327  1.00 88.50           H  
ATOM   3683 HG12 VAL B 114      -4.540  10.994  -4.592  1.00 88.50           H  
ATOM   3684 HG13 VAL B 114      -4.648  11.565  -2.914  1.00 88.50           H  
ATOM   3685  CG2 VAL B 114      -6.365  13.029  -4.298  1.00 88.50           C  
ATOM   3686 HG21 VAL B 114      -7.330  13.500  -4.483  1.00 88.50           H  
ATOM   3687 HG22 VAL B 114      -5.891  13.543  -3.462  1.00 88.50           H  
ATOM   3688 HG23 VAL B 114      -5.738  13.144  -5.183  1.00 88.50           H  
ATOM   3689  N   PHE B 115      -8.080   8.689  -4.188  1.00 89.08           N  
ATOM   3690  H   PHE B 115      -8.687   9.253  -3.612  1.00 89.08           H  
ATOM   3691  CA  PHE B 115      -8.150   7.232  -4.055  1.00 89.08           C  
ATOM   3692  HA  PHE B 115      -7.152   6.877  -3.799  1.00 89.08           H  
ATOM   3693  C   PHE B 115      -8.531   6.537  -5.376  1.00 89.08           C  
ATOM   3694  CB  PHE B 115      -9.097   6.868  -2.898  1.00 89.08           C  
ATOM   3695  HB2 PHE B 115      -8.804   7.434  -2.014  1.00 89.08           H  
ATOM   3696  HB3 PHE B 115     -10.110   7.170  -3.162  1.00 89.08           H  
ATOM   3697  O   PHE B 115      -7.899   5.545  -5.739  1.00 89.08           O  
ATOM   3698  CG  PHE B 115      -9.086   5.393  -2.526  1.00 89.08           C  
ATOM   3699  CD1 PHE B 115     -10.277   4.641  -2.536  1.00 89.08           C  
ATOM   3700  HD1 PHE B 115     -11.219   5.118  -2.762  1.00 89.08           H  
ATOM   3701  CD2 PHE B 115      -7.878   4.767  -2.158  1.00 89.08           C  
ATOM   3702  HD2 PHE B 115      -6.958   5.333  -2.121  1.00 89.08           H  
ATOM   3703  CE1 PHE B 115     -10.250   3.265  -2.247  1.00 89.08           C  
ATOM   3704  HE1 PHE B 115     -11.163   2.688  -2.270  1.00 89.08           H  
ATOM   3705  CE2 PHE B 115      -7.856   3.398  -1.839  1.00 89.08           C  
ATOM   3706  HE2 PHE B 115      -6.927   2.926  -1.553  1.00 89.08           H  
ATOM   3707  CZ  PHE B 115      -9.040   2.644  -1.892  1.00 89.08           C  
ATOM   3708  HZ  PHE B 115      -9.022   1.595  -1.633  1.00 89.08           H  
ATOM   3709  N   ARG B 116      -9.476   7.090  -6.159  1.00 91.63           N  
ATOM   3710  H   ARG B 116      -9.997   7.878  -5.804  1.00 91.63           H  
ATOM   3711  CA  ARG B 116      -9.795   6.559  -7.501  1.00 91.63           C  
ATOM   3712  HA  ARG B 116      -9.973   5.489  -7.394  1.00 91.63           H  
ATOM   3713  C   ARG B 116      -8.620   6.690  -8.472  1.00 91.63           C  
ATOM   3714  CB  ARG B 116     -11.072   7.204  -8.075  1.00 91.63           C  
ATOM   3715  HB2 ARG B 116     -10.858   8.220  -8.405  1.00 91.63           H  
ATOM   3716  HB3 ARG B 116     -11.837   7.250  -7.300  1.00 91.63           H  
ATOM   3717  O   ARG B 116      -8.316   5.739  -9.185  1.00 91.63           O  
ATOM   3718  CG  ARG B 116     -11.605   6.370  -9.257  1.00 91.63           C  
ATOM   3719  HG2 ARG B 116     -11.751   5.341  -8.927  1.00 91.63           H  
ATOM   3720  HG3 ARG B 116     -10.868   6.366 -10.060  1.00 91.63           H  
ATOM   3721  CD  ARG B 116     -12.933   6.899  -9.812  1.00 91.63           C  
ATOM   3722  HD2 ARG B 116     -12.788   7.910 -10.192  1.00 91.63           H  
ATOM   3723  HD3 ARG B 116     -13.655   6.944  -8.997  1.00 91.63           H  
ATOM   3724  NE  ARG B 116     -13.477   6.018 -10.874  1.00 91.63           N  
ATOM   3725  HE  ARG B 116     -14.018   5.221 -10.571  1.00 91.63           H  
ATOM   3726  NH1 ARG B 116     -12.680   7.127 -12.725  1.00 91.63           N  
ATOM   3727 HH11 ARG B 116     -12.640   7.169 -13.733  1.00 91.63           H  
ATOM   3728 HH12 ARG B 116     -11.860   7.425 -12.214  1.00 91.63           H  
ATOM   3729  NH2 ARG B 116     -14.004   5.381 -13.010  1.00 91.63           N  
ATOM   3730 HH21 ARG B 116     -13.863   5.439 -14.009  1.00 91.63           H  
ATOM   3731 HH22 ARG B 116     -14.451   4.527 -12.711  1.00 91.63           H  
ATOM   3732  CZ  ARG B 116     -13.392   6.182 -12.185  1.00 91.63           C  
ATOM   3733  N   MET B 117      -7.935   7.835  -8.489  1.00 91.90           N  
ATOM   3734  H   MET B 117      -8.233   8.579  -7.875  1.00 91.90           H  
ATOM   3735  CA  MET B 117      -6.762   8.046  -9.349  1.00 91.90           C  
ATOM   3736  HA  MET B 117      -7.030   7.792 -10.375  1.00 91.90           H  
ATOM   3737  C   MET B 117      -5.580   7.140  -8.971  1.00 91.90           C  
ATOM   3738  CB  MET B 117      -6.331   9.520  -9.314  1.00 91.90           C  
ATOM   3739  HB2 MET B 117      -6.207   9.832  -8.278  1.00 91.90           H  
ATOM   3740  HB3 MET B 117      -5.370   9.617  -9.820  1.00 91.90           H  
ATOM   3741  O   MET B 117      -4.815   6.747  -9.849  1.00 91.90           O  
ATOM   3742  CG  MET B 117      -7.334  10.439 -10.025  1.00 91.90           C  
ATOM   3743  HG2 MET B 117      -7.476  10.064 -11.038  1.00 91.90           H  
ATOM   3744  HG3 MET B 117      -8.298  10.382  -9.519  1.00 91.90           H  
ATOM   3745  SD  MET B 117      -6.848  12.187 -10.149  1.00 91.90           S  
ATOM   3746  CE  MET B 117      -6.642  12.641  -8.405  1.00 91.90           C  
ATOM   3747  HE1 MET B 117      -7.559  12.421  -7.858  1.00 91.90           H  
ATOM   3748  HE2 MET B 117      -5.811  12.083  -7.974  1.00 91.90           H  
ATOM   3749  HE3 MET B 117      -6.425  13.707  -8.332  1.00 91.90           H  
ATOM   3750  N   ASP B 118      -5.421   6.773  -7.696  1.00 89.05           N  
ATOM   3751  H   ASP B 118      -6.009   7.185  -6.986  1.00 89.05           H  
ATOM   3752  CA  ASP B 118      -4.403   5.800  -7.280  1.00 89.05           C  
ATOM   3753  HA  ASP B 118      -3.495   6.014  -7.842  1.00 89.05           H  
ATOM   3754  C   ASP B 118      -4.791   4.364  -7.672  1.00 89.05           C  
ATOM   3755  CB  ASP B 118      -4.038   5.993  -5.800  1.00 89.05           C  
ATOM   3756  HB2 ASP B 118      -4.778   5.497  -5.172  1.00 89.05           H  
ATOM   3757  HB3 ASP B 118      -4.055   7.057  -5.564  1.00 89.05           H  
ATOM   3758  O   ASP B 118      -3.968   3.642  -8.240  1.00 89.05           O  
ATOM   3759  CG  ASP B 118      -2.629   5.461  -5.492  1.00 89.05           C  
ATOM   3760  OD1 ASP B 118      -1.648   6.249  -5.587  1.00 89.05           O  
ATOM   3761  OD2 ASP B 118      -2.528   4.264  -5.161  1.00 89.05           O  
ATOM   3762  N   ALA B 119      -6.069   3.986  -7.532  1.00 90.35           N  
ATOM   3763  H   ALA B 119      -6.707   4.608  -7.058  1.00 90.35           H  
ATOM   3764  CA  ALA B 119      -6.592   2.711  -8.035  1.00 90.35           C  
ATOM   3765  HA  ALA B 119      -6.053   1.905  -7.537  1.00 90.35           H  
ATOM   3766  C   ALA B 119      -6.371   2.539  -9.554  1.00 90.35           C  
ATOM   3767  CB  ALA B 119      -8.073   2.590  -7.650  1.00 90.35           C  
ATOM   3768  HB1 ALA B 119      -8.453   1.616  -7.958  1.00 90.35           H  
ATOM   3769  HB2 ALA B 119      -8.190   2.692  -6.571  1.00 90.35           H  
ATOM   3770  HB3 ALA B 119      -8.661   3.362  -8.145  1.00 90.35           H  
ATOM   3771  O   ALA B 119      -5.823   1.516  -9.966  1.00 90.35           O  
ATOM   3772  N   GLN B 120      -6.691   3.563 -10.356  1.00 93.42           N  
ATOM   3773  H   GLN B 120      -7.128   4.364  -9.922  1.00 93.42           H  
ATOM   3774  CA  GLN B 120      -6.614   3.553 -11.827  1.00 93.42           C  
ATOM   3775  HA  GLN B 120      -7.070   2.632 -12.191  1.00 93.42           H  
ATOM   3776  C   GLN B 120      -5.197   3.585 -12.431  1.00 93.42           C  
ATOM   3777  CB  GLN B 120      -7.417   4.744 -12.379  1.00 93.42           C  
ATOM   3778  HB2 GLN B 120      -7.108   5.662 -11.878  1.00 93.42           H  
ATOM   3779  HB3 GLN B 120      -7.201   4.852 -13.442  1.00 93.42           H  
ATOM   3780  O   GLN B 120      -5.049   3.368 -13.632  1.00 93.42           O  
ATOM   3781  CG  GLN B 120      -8.929   4.553 -12.232  1.00 93.42           C  
ATOM   3782  HG2 GLN B 120      -9.186   3.592 -12.676  1.00 93.42           H  
ATOM   3783  HG3 GLN B 120      -9.222   4.536 -11.183  1.00 93.42           H  
ATOM   3784  CD  GLN B 120      -9.692   5.653 -12.957  1.00 93.42           C  
ATOM   3785  NE2 GLN B 120     -10.110   5.411 -14.182  1.00 93.42           N  
ATOM   3786 HE21 GLN B 120     -10.437   6.183 -14.745  1.00 93.42           H  
ATOM   3787 HE22 GLN B 120      -9.924   4.514 -14.608  1.00 93.42           H  
ATOM   3788  OE1 GLN B 120      -9.928   6.745 -12.450  1.00 93.42           O  
ATOM   3789  N   GLN B 121      -4.141   3.865 -11.659  1.00 92.92           N  
ATOM   3790  H   GLN B 121      -4.291   4.063 -10.680  1.00 92.92           H  
ATOM   3791  CA  GLN B 121      -2.770   3.748 -12.180  1.00 92.92           C  
ATOM   3792  HA  GLN B 121      -2.677   4.340 -13.090  1.00 92.92           H  
ATOM   3793  C   GLN B 121      -2.450   2.286 -12.522  1.00 92.92           C  
ATOM   3794  CB  GLN B 121      -1.749   4.247 -11.145  1.00 92.92           C  
ATOM   3795  HB2 GLN B 121      -2.013   3.848 -10.166  1.00 92.92           H  
ATOM   3796  HB3 GLN B 121      -0.765   3.857 -11.407  1.00 92.92           H  
ATOM   3797  O   GLN B 121      -2.606   1.421 -11.658  1.00 92.92           O  
ATOM   3798  CG  GLN B 121      -1.635   5.773 -11.062  1.00 92.92           C  
ATOM   3799  HG2 GLN B 121      -1.132   6.153 -11.951  1.00 92.92           H  
ATOM   3800  HG3 GLN B 121      -2.631   6.214 -11.017  1.00 92.92           H  
ATOM   3801  CD  GLN B 121      -0.840   6.172  -9.823  1.00 92.92           C  
ATOM   3802  NE2 GLN B 121      -1.468   6.785  -8.846  1.00 92.92           N  
ATOM   3803 HE21 GLN B 121      -2.455   6.961  -8.967  1.00 92.92           H  
ATOM   3804 HE22 GLN B 121      -1.086   6.719  -7.913  1.00 92.92           H  
ATOM   3805  OE1 GLN B 121       0.345   5.909  -9.698  1.00 92.92           O  
ATOM   3806  N   SER B 122      -1.904   2.017 -13.711  1.00 95.28           N  
ATOM   3807  H   SER B 122      -1.911   2.714 -14.441  1.00 95.28           H  
ATOM   3808  CA  SER B 122      -1.279   0.722 -14.015  1.00 95.28           C  
ATOM   3809  HA  SER B 122      -2.035  -0.056 -13.913  1.00 95.28           H  
ATOM   3810  C   SER B 122      -0.138   0.440 -13.033  1.00 95.28           C  
ATOM   3811  CB  SER B 122      -0.734   0.672 -15.447  1.00 95.28           C  
ATOM   3812  HB2 SER B 122       0.146   1.310 -15.528  1.00 95.28           H  
ATOM   3813  HB3 SER B 122      -0.450  -0.354 -15.683  1.00 95.28           H  
ATOM   3814  O   SER B 122       0.657   1.336 -12.722  1.00 95.28           O  
ATOM   3815  OG  SER B 122      -1.713   1.114 -16.368  1.00 95.28           O  
ATOM   3816  HG  SER B 122      -1.539   0.710 -17.221  1.00 95.28           H  
ATOM   3817  N   LYS B 123      -0.054  -0.797 -12.537  1.00 95.77           N  
ATOM   3818  H   LYS B 123      -0.724  -1.482 -12.855  1.00 95.77           H  
ATOM   3819  CA  LYS B 123       0.929  -1.216 -11.526  1.00 95.77           C  
ATOM   3820  HA  LYS B 123       1.669  -0.428 -11.378  1.00 95.77           H  
ATOM   3821  C   LYS B 123       1.673  -2.451 -12.013  1.00 95.77           C  
ATOM   3822  CB  LYS B 123       0.235  -1.495 -10.180  1.00 95.77           C  
ATOM   3823  HB2 LYS B 123      -0.556  -2.227 -10.343  1.00 95.77           H  
ATOM   3824  HB3 LYS B 123       0.966  -1.926  -9.496  1.00 95.77           H  
ATOM   3825  O   LYS B 123       1.037  -3.448 -12.336  1.00 95.77           O  
ATOM   3826  CG  LYS B 123      -0.354  -0.227  -9.538  1.00 95.77           C  
ATOM   3827  HG2 LYS B 123       0.456   0.394  -9.155  1.00 95.77           H  
ATOM   3828  HG3 LYS B 123      -0.881   0.343 -10.303  1.00 95.77           H  
ATOM   3829  CD  LYS B 123      -1.340  -0.543  -8.400  1.00 95.77           C  
ATOM   3830  HD2 LYS B 123      -0.777  -0.905  -7.540  1.00 95.77           H  
ATOM   3831  HD3 LYS B 123      -2.033  -1.324  -8.713  1.00 95.77           H  
ATOM   3832  CE  LYS B 123      -2.137   0.697  -7.970  1.00 95.77           C  
ATOM   3833  HE2 LYS B 123      -2.633   0.489  -7.022  1.00 95.77           H  
ATOM   3834  HE3 LYS B 123      -1.443   1.519  -7.797  1.00 95.77           H  
ATOM   3835  NZ  LYS B 123      -3.150   1.097  -8.979  1.00 95.77           N  
ATOM   3836  HZ1 LYS B 123      -3.924   0.453  -9.062  1.00 95.77           H  
ATOM   3837  HZ2 LYS B 123      -3.540   1.999  -8.749  1.00 95.77           H  
ATOM   3838  HZ3 LYS B 123      -2.756   1.182  -9.905  1.00 95.77           H  
ATOM   3839  N   ARG B 124       3.004  -2.393 -12.048  1.00 94.88           N  
ATOM   3840  H   ARG B 124       3.448  -1.554 -11.702  1.00 94.88           H  
ATOM   3841  CA  ARG B 124       3.848  -3.569 -12.274  1.00 94.88           C  
ATOM   3842  HA  ARG B 124       3.545  -4.048 -13.205  1.00 94.88           H  
ATOM   3843  C   ARG B 124       3.632  -4.555 -11.128  1.00 94.88           C  
ATOM   3844  CB  ARG B 124       5.319  -3.146 -12.388  1.00 94.88           C  
ATOM   3845  HB2 ARG B 124       5.679  -2.791 -11.422  1.00 94.88           H  
ATOM   3846  HB3 ARG B 124       5.403  -2.336 -13.113  1.00 94.88           H  
ATOM   3847  O   ARG B 124       3.589  -4.111  -9.979  1.00 94.88           O  
ATOM   3848  CG  ARG B 124       6.183  -4.320 -12.861  1.00 94.88           C  
ATOM   3849  HG2 ARG B 124       5.782  -4.691 -13.804  1.00 94.88           H  
ATOM   3850  HG3 ARG B 124       6.160  -5.125 -12.126  1.00 94.88           H  
ATOM   3851  CD  ARG B 124       7.634  -3.891 -13.073  1.00 94.88           C  
ATOM   3852  HD2 ARG B 124       7.657  -3.034 -13.746  1.00 94.88           H  
ATOM   3853  HD3 ARG B 124       8.060  -3.593 -12.115  1.00 94.88           H  
ATOM   3854  NE  ARG B 124       8.395  -4.995 -13.682  1.00 94.88           N  
ATOM   3855  HE  ARG B 124       8.060  -5.353 -14.565  1.00 94.88           H  
ATOM   3856  NH1 ARG B 124       9.809  -5.468 -11.935  1.00 94.88           N  
ATOM   3857 HH11 ARG B 124      10.013  -6.294 -11.392  1.00 94.88           H  
ATOM   3858 HH12 ARG B 124       9.236  -4.886 -11.341  1.00 94.88           H  
ATOM   3859  NH2 ARG B 124       9.730  -6.811 -13.715  1.00 94.88           N  
ATOM   3860 HH21 ARG B 124      10.310  -7.449 -13.189  1.00 94.88           H  
ATOM   3861 HH22 ARG B 124       9.213  -7.160 -14.509  1.00 94.88           H  
ATOM   3862  CZ  ARG B 124       9.319  -5.736 -13.107  1.00 94.88           C  
ATOM   3863  N   VAL B 125       3.488  -5.840 -11.432  1.00 95.66           N  
ATOM   3864  H   VAL B 125       3.532  -6.107 -12.406  1.00 95.66           H  
ATOM   3865  CA  VAL B 125       3.316  -6.907 -10.440  1.00 95.66           C  
ATOM   3866  HA  VAL B 125       3.129  -6.462  -9.463  1.00 95.66           H  
ATOM   3867  C   VAL B 125       4.594  -7.725 -10.358  1.00 95.66           C  
ATOM   3868  CB  VAL B 125       2.120  -7.816 -10.762  1.00 95.66           C  
ATOM   3869  HB  VAL B 125       2.364  -8.419 -11.636  1.00 95.66           H  
ATOM   3870  O   VAL B 125       4.917  -8.497 -11.257  1.00 95.66           O  
ATOM   3871  CG1 VAL B 125       1.806  -8.774  -9.603  1.00 95.66           C  
ATOM   3872 HG11 VAL B 125       1.471  -8.213  -8.730  1.00 95.66           H  
ATOM   3873 HG12 VAL B 125       2.690  -9.354  -9.338  1.00 95.66           H  
ATOM   3874 HG13 VAL B 125       1.022  -9.469  -9.902  1.00 95.66           H  
ATOM   3875  CG2 VAL B 125       0.853  -7.004 -11.059  1.00 95.66           C  
ATOM   3876 HG21 VAL B 125      -0.013  -7.664 -11.113  1.00 95.66           H  
ATOM   3877 HG22 VAL B 125       0.698  -6.260 -10.277  1.00 95.66           H  
ATOM   3878 HG23 VAL B 125       0.963  -6.485 -12.010  1.00 95.66           H  
ATOM   3879  N   ASP B 126       5.306  -7.577  -9.250  1.00 93.76           N  
ATOM   3880  H   ASP B 126       4.981  -6.926  -8.550  1.00 93.76           H  
ATOM   3881  CA  ASP B 126       6.450  -8.413  -8.915  1.00 93.76           C  
ATOM   3882  HA  ASP B 126       6.803  -8.938  -9.803  1.00 93.76           H  
ATOM   3883  C   ASP B 126       6.011  -9.466  -7.886  1.00 93.76           C  
ATOM   3884  CB  ASP B 126       7.605  -7.529  -8.431  1.00 93.76           C  
ATOM   3885  HB2 ASP B 126       8.345  -8.176  -7.960  1.00 93.76           H  
ATOM   3886  HB3 ASP B 126       7.245  -6.817  -7.689  1.00 93.76           H  
ATOM   3887  O   ASP B 126       5.624  -9.138  -6.762  1.00 93.76           O  
ATOM   3888  CG  ASP B 126       8.288  -6.784  -9.582  1.00 93.76           C  
ATOM   3889  OD1 ASP B 126       9.043  -7.448 -10.331  1.00 93.76           O  
ATOM   3890  OD2 ASP B 126       8.116  -5.547  -9.724  1.00 93.76           O  
ATOM   3891  N   VAL B 127       6.048 -10.746  -8.270  1.00 93.25           N  
ATOM   3892  H   VAL B 127       6.354 -10.955  -9.210  1.00 93.25           H  
ATOM   3893  CA  VAL B 127       5.747 -11.863  -7.358  1.00 93.25           C  
ATOM   3894  HA  VAL B 127       4.832 -11.631  -6.814  1.00 93.25           H  
ATOM   3895  C   VAL B 127       6.890 -11.996  -6.349  1.00 93.25           C  
ATOM   3896  CB  VAL B 127       5.532 -13.194  -8.112  1.00 93.25           C  
ATOM   3897  HB  VAL B 127       6.465 -13.486  -8.593  1.00 93.25           H  
ATOM   3898  O   VAL B 127       8.040 -12.206  -6.744  1.00 93.25           O  
ATOM   3899  CG1 VAL B 127       5.106 -14.316  -7.155  1.00 93.25           C  
ATOM   3900 HG11 VAL B 127       4.189 -14.044  -6.633  1.00 93.25           H  
ATOM   3901 HG12 VAL B 127       4.933 -15.239  -7.709  1.00 93.25           H  
ATOM   3902 HG13 VAL B 127       5.885 -14.506  -6.417  1.00 93.25           H  
ATOM   3903  CG2 VAL B 127       4.458 -13.089  -9.206  1.00 93.25           C  
ATOM   3904 HG21 VAL B 127       3.500 -12.812  -8.766  1.00 93.25           H  
ATOM   3905 HG22 VAL B 127       4.349 -14.051  -9.706  1.00 93.25           H  
ATOM   3906 HG23 VAL B 127       4.739 -12.341  -9.948  1.00 93.25           H  
ATOM   3907  N   VAL B 128       6.577 -11.884  -5.056  1.00 91.24           N  
ATOM   3908  H   VAL B 128       5.613 -11.726  -4.799  1.00 91.24           H  
ATOM   3909  CA  VAL B 128       7.553 -12.056  -3.967  1.00 91.24           C  
ATOM   3910  HA  VAL B 128       8.550 -11.828  -4.344  1.00 91.24           H  
ATOM   3911  C   VAL B 128       7.573 -13.514  -3.511  1.00 91.24           C  
ATOM   3912  CB  VAL B 128       7.271 -11.095  -2.794  1.00 91.24           C  
ATOM   3913  HB  VAL B 128       6.306 -11.337  -2.349  1.00 91.24           H  
ATOM   3914  O   VAL B 128       8.644 -14.109  -3.404  1.00 91.24           O  
ATOM   3915  CG1 VAL B 128       8.345 -11.224  -1.708  1.00 91.24           C  
ATOM   3916 HG11 VAL B 128       9.334 -11.032  -2.125  1.00 91.24           H  
ATOM   3917 HG12 VAL B 128       8.163 -10.505  -0.909  1.00 91.24           H  
ATOM   3918 HG13 VAL B 128       8.328 -12.223  -1.271  1.00 91.24           H  
ATOM   3919  CG2 VAL B 128       7.236  -9.631  -3.262  1.00 91.24           C  
ATOM   3920 HG21 VAL B 128       7.065  -8.972  -2.411  1.00 91.24           H  
ATOM   3921 HG22 VAL B 128       6.424  -9.482  -3.974  1.00 91.24           H  
ATOM   3922 HG23 VAL B 128       8.181  -9.367  -3.737  1.00 91.24           H  
ATOM   3923  N   ASN B 129       6.394 -14.099  -3.287  1.00 88.10           N  
ATOM   3924  H   ASN B 129       5.555 -13.558  -3.440  1.00 88.10           H  
ATOM   3925  CA  ASN B 129       6.190 -15.517  -2.975  1.00 88.10           C  
ATOM   3926  HA  ASN B 129       6.870 -16.110  -3.585  1.00 88.10           H  
ATOM   3927  C   ASN B 129       4.754 -15.945  -3.373  1.00 88.10           C  
ATOM   3928  CB  ASN B 129       6.567 -15.744  -1.496  1.00 88.10           C  
ATOM   3929  HB2 ASN B 129       7.571 -15.355  -1.324  1.00 88.10           H  
ATOM   3930  HB3 ASN B 129       6.619 -16.816  -1.303  1.00 88.10           H  
ATOM   3931  O   ASN B 129       4.073 -15.189  -4.069  1.00 88.10           O  
ATOM   3932  CG  ASN B 129       5.623 -15.111  -0.488  1.00 88.10           C  
ATOM   3933  ND2 ASN B 129       6.123 -14.642   0.631  1.00 88.10           N  
ATOM   3934 HD21 ASN B 129       7.100 -14.775   0.850  1.00 88.10           H  
ATOM   3935 HD22 ASN B 129       5.450 -14.294   1.298  1.00 88.10           H  
ATOM   3936  OD1 ASN B 129       4.432 -14.989  -0.694  1.00 88.10           O  
ATOM   3937  N   ASP B 130       4.277 -17.135  -2.984  1.00 88.53           N  
ATOM   3938  H   ASP B 130       4.772 -17.671  -2.285  1.00 88.53           H  
ATOM   3939  CA  ASP B 130       2.953 -17.622  -3.423  1.00 88.53           C  
ATOM   3940  HA  ASP B 130       2.874 -17.486  -4.501  1.00 88.53           H  
ATOM   3941  C   ASP B 130       1.784 -16.842  -2.790  1.00 88.53           C  
ATOM   3942  CB  ASP B 130       2.832 -19.128  -3.139  1.00 88.53           C  
ATOM   3943  HB2 ASP B 130       2.829 -19.294  -2.062  1.00 88.53           H  
ATOM   3944  HB3 ASP B 130       3.697 -19.641  -3.560  1.00 88.53           H  
ATOM   3945  O   ASP B 130       0.694 -16.761  -3.362  1.00 88.53           O  
ATOM   3946  CG  ASP B 130       1.560 -19.716  -3.762  1.00 88.53           C  
ATOM   3947  OD1 ASP B 130       1.513 -19.820  -5.007  1.00 88.53           O  
ATOM   3948  OD2 ASP B 130       0.611 -20.022  -3.000  1.00 88.53           O  
ATOM   3949  N   LYS B 131       2.000 -16.225  -1.623  1.00 94.34           N  
ATOM   3950  H   LYS B 131       2.927 -16.289  -1.228  1.00 94.34           H  
ATOM   3951  CA  LYS B 131       0.998 -15.425  -0.903  1.00 94.34           C  
ATOM   3952  HA  LYS B 131       0.014 -15.593  -1.342  1.00 94.34           H  
ATOM   3953  C   LYS B 131       1.210 -13.916  -0.977  1.00 94.34           C  
ATOM   3954  CB  LYS B 131       0.920 -15.858   0.563  1.00 94.34           C  
ATOM   3955  HB2 LYS B 131       0.166 -15.240   1.051  1.00 94.34           H  
ATOM   3956  HB3 LYS B 131       1.875 -15.665   1.051  1.00 94.34           H  
ATOM   3957  O   LYS B 131       0.371 -13.202  -0.444  1.00 94.34           O  
ATOM   3958  CG  LYS B 131       0.536 -17.328   0.756  1.00 94.34           C  
ATOM   3959  HG2 LYS B 131       1.411 -17.960   0.603  1.00 94.34           H  
ATOM   3960  HG3 LYS B 131      -0.251 -17.615   0.058  1.00 94.34           H  
ATOM   3961  CD  LYS B 131       0.018 -17.470   2.187  1.00 94.34           C  
ATOM   3962  HD2 LYS B 131       0.712 -16.970   2.862  1.00 94.34           H  
ATOM   3963  HD3 LYS B 131      -0.949 -16.972   2.259  1.00 94.34           H  
ATOM   3964  CE  LYS B 131      -0.141 -18.925   2.615  1.00 94.34           C  
ATOM   3965  HE2 LYS B 131       0.829 -19.417   2.553  1.00 94.34           H  
ATOM   3966  HE3 LYS B 131      -0.842 -19.418   1.942  1.00 94.34           H  
ATOM   3967  NZ  LYS B 131      -0.658 -18.965   3.999  1.00 94.34           N  
ATOM   3968  HZ1 LYS B 131      -0.095 -18.376   4.596  1.00 94.34           H  
ATOM   3969  HZ2 LYS B 131      -1.607 -18.619   4.000  1.00 94.34           H  
ATOM   3970  HZ3 LYS B 131      -0.684 -19.905   4.367  1.00 94.34           H  
ATOM   3971  N   THR B 132       2.270 -13.416  -1.614  1.00 94.84           N  
ATOM   3972  H   THR B 132       2.947 -14.080  -1.960  1.00 94.84           H  
ATOM   3973  CA  THR B 132       2.652 -11.994  -1.569  1.00 94.84           C  
ATOM   3974  HA  THR B 132       1.796 -11.409  -1.231  1.00 94.84           H  
ATOM   3975  C   THR B 132       3.066 -11.468  -2.944  1.00 94.84           C  
ATOM   3976  CB  THR B 132       3.779 -11.755  -0.547  1.00 94.84           C  
ATOM   3977  HB  THR B 132       4.670 -12.308  -0.846  1.00 94.84           H  
ATOM   3978  O   THR B 132       4.037 -11.932  -3.548  1.00 94.84           O  
ATOM   3979  CG2 THR B 132       4.133 -10.276  -0.390  1.00 94.84           C  
ATOM   3980 HG21 THR B 132       3.257  -9.735  -0.033  1.00 94.84           H  
ATOM   3981 HG22 THR B 132       4.462  -9.855  -1.340  1.00 94.84           H  
ATOM   3982 HG23 THR B 132       4.944 -10.167   0.330  1.00 94.84           H  
ATOM   3983  OG1 THR B 132       3.377 -12.174   0.738  1.00 94.84           O  
ATOM   3984  HG1 THR B 132       4.073 -11.948   1.359  1.00 94.84           H  
ATOM   3985  N   LEU B 133       2.372 -10.423  -3.400  1.00 96.20           N  
ATOM   3986  H   LEU B 133       1.612 -10.085  -2.826  1.00 96.20           H  
ATOM   3987  CA  LEU B 133       2.676  -9.652  -4.606  1.00 96.20           C  
ATOM   3988  HA  LEU B 133       3.525 -10.095  -5.127  1.00 96.20           H  
ATOM   3989  C   LEU B 133       3.039  -8.213  -4.225  1.00 96.20           C  
ATOM   3990  CB  LEU B 133       1.464  -9.634  -5.558  1.00 96.20           C  
ATOM   3991  HB2 LEU B 133       0.679  -9.041  -5.088  1.00 96.20           H  
ATOM   3992  HB3 LEU B 133       1.756  -9.118  -6.472  1.00 96.20           H  
ATOM   3993  O   LEU B 133       2.344  -7.581  -3.428  1.00 96.20           O  
ATOM   3994  CG  LEU B 133       0.863 -11.000  -5.929  1.00 96.20           C  
ATOM   3995  HG  LEU B 133       0.571 -11.533  -5.024  1.00 96.20           H  
ATOM   3996  CD1 LEU B 133      -0.382 -10.800  -6.796  1.00 96.20           C  
ATOM   3997 HD11 LEU B 133      -1.128 -10.238  -6.235  1.00 96.20           H  
ATOM   3998 HD12 LEU B 133      -0.811 -11.771  -7.045  1.00 96.20           H  
ATOM   3999 HD13 LEU B 133      -0.128 -10.267  -7.712  1.00 96.20           H  
ATOM   4000  CD2 LEU B 133       1.861 -11.853  -6.703  1.00 96.20           C  
ATOM   4001 HD21 LEU B 133       1.373 -12.771  -7.028  1.00 96.20           H  
ATOM   4002 HD22 LEU B 133       2.690 -12.123  -6.048  1.00 96.20           H  
ATOM   4003 HD23 LEU B 133       2.228 -11.301  -7.568  1.00 96.20           H  
ATOM   4004  N   LEU B 134       4.074  -7.661  -4.855  1.00 96.38           N  
ATOM   4005  H   LEU B 134       4.597  -8.223  -5.512  1.00 96.38           H  
ATOM   4006  CA  LEU B 134       4.343  -6.227  -4.836  1.00 96.38           C  
ATOM   4007  HA  LEU B 134       3.887  -5.788  -3.949  1.00 96.38           H  
ATOM   4008  C   LEU B 134       3.723  -5.577  -6.075  1.00 96.38           C  
ATOM   4009  CB  LEU B 134       5.859  -5.992  -4.765  1.00 96.38           C  
ATOM   4010  HB2 LEU B 134       6.309  -6.428  -5.657  1.00 96.38           H  
ATOM   4011  HB3 LEU B 134       6.266  -6.514  -3.898  1.00 96.38           H  
ATOM   4012  O   LEU B 134       4.078  -5.909  -7.205  1.00 96.38           O  
ATOM   4013  CG  LEU B 134       6.233  -4.499  -4.687  1.00 96.38           C  
ATOM   4014  HG  LEU B 134       5.676  -3.926  -5.428  1.00 96.38           H  
ATOM   4015  CD1 LEU B 134       5.956  -3.916  -3.299  1.00 96.38           C  
ATOM   4016 HD11 LEU B 134       6.284  -2.877  -3.267  1.00 96.38           H  
ATOM   4017 HD12 LEU B 134       4.888  -3.946  -3.087  1.00 96.38           H  
ATOM   4018 HD13 LEU B 134       6.491  -4.486  -2.539  1.00 96.38           H  
ATOM   4019  CD2 LEU B 134       7.716  -4.336  -4.999  1.00 96.38           C  
ATOM   4020 HD21 LEU B 134       7.901  -4.636  -6.031  1.00 96.38           H  
ATOM   4021 HD22 LEU B 134       8.012  -3.294  -4.878  1.00 96.38           H  
ATOM   4022 HD23 LEU B 134       8.292  -4.977  -4.332  1.00 96.38           H  
ATOM   4023  N   LEU B 135       2.845  -4.601  -5.861  1.00 96.50           N  
ATOM   4024  H   LEU B 135       2.581  -4.402  -4.906  1.00 96.50           H  
ATOM   4025  CA  LEU B 135       2.342  -3.706  -6.896  1.00 96.50           C  
ATOM   4026  HA  LEU B 135       2.445  -4.181  -7.872  1.00 96.50           H  
ATOM   4027  C   LEU B 135       3.159  -2.409  -6.887  1.00 96.50           C  
ATOM   4028  CB  LEU B 135       0.851  -3.414  -6.649  1.00 96.50           C  
ATOM   4029  HB2 LEU B 135       0.511  -2.770  -7.460  1.00 96.50           H  
ATOM   4030  HB3 LEU B 135       0.753  -2.855  -5.718  1.00 96.50           H  
ATOM   4031  O   LEU B 135       3.185  -1.725  -5.867  1.00 96.50           O  
ATOM   4032  CG  LEU B 135      -0.091  -4.628  -6.571  1.00 96.50           C  
ATOM   4033  HG  LEU B 135       0.128  -5.213  -5.678  1.00 96.50           H  
ATOM   4034  CD1 LEU B 135      -1.530  -4.111  -6.496  1.00 96.50           C  
ATOM   4035 HD11 LEU B 135      -2.221  -4.953  -6.474  1.00 96.50           H  
ATOM   4036 HD12 LEU B 135      -1.660  -3.529  -5.583  1.00 96.50           H  
ATOM   4037 HD13 LEU B 135      -1.761  -3.498  -7.367  1.00 96.50           H  
ATOM   4038  CD2 LEU B 135       0.009  -5.527  -7.798  1.00 96.50           C  
ATOM   4039 HD21 LEU B 135      -0.199  -4.948  -8.698  1.00 96.50           H  
ATOM   4040 HD22 LEU B 135       1.009  -5.958  -7.856  1.00 96.50           H  
ATOM   4041 HD23 LEU B 135      -0.707  -6.345  -7.716  1.00 96.50           H  
ATOM   4042  N   THR B 136       3.775  -2.023  -8.007  1.00 93.75           N  
ATOM   4043  H   THR B 136       3.759  -2.658  -8.792  1.00 93.75           H  
ATOM   4044  CA  THR B 136       4.517  -0.749  -8.138  1.00 93.75           C  
ATOM   4045  HA  THR B 136       4.413  -0.172  -7.219  1.00 93.75           H  
ATOM   4046  C   THR B 136       3.951   0.098  -9.276  1.00 93.75           C  
ATOM   4047  CB  THR B 136       6.023  -0.989  -8.339  1.00 93.75           C  
ATOM   4048  HB  THR B 136       6.195  -1.525  -9.272  1.00 93.75           H  
ATOM   4049  O   THR B 136       3.952  -0.327 -10.429  1.00 93.75           O  
ATOM   4050  CG2 THR B 136       6.826   0.314  -8.339  1.00 93.75           C  
ATOM   4051 HG21 THR B 136       6.623   0.875  -7.427  1.00 93.75           H  
ATOM   4052 HG22 THR B 136       7.889   0.079  -8.389  1.00 93.75           H  
ATOM   4053 HG23 THR B 136       6.565   0.917  -9.209  1.00 93.75           H  
ATOM   4054  OG1 THR B 136       6.537  -1.745  -7.268  1.00 93.75           O  
ATOM   4055  HG1 THR B 136       6.306  -2.663  -7.426  1.00 93.75           H  
ATOM   4056  N   SER B 137       3.458   1.302  -8.978  1.00 90.07           N  
ATOM   4057  H   SER B 137       3.507   1.636  -8.026  1.00 90.07           H  
ATOM   4058  CA  SER B 137       2.912   2.214  -9.992  1.00 90.07           C  
ATOM   4059  HA  SER B 137       2.335   1.624 -10.705  1.00 90.07           H  
ATOM   4060  C   SER B 137       4.000   2.951 -10.782  1.00 90.07           C  
ATOM   4061  CB  SER B 137       1.946   3.214  -9.349  1.00 90.07           C  
ATOM   4062  HB2 SER B 137       1.264   3.570 -10.120  1.00 90.07           H  
ATOM   4063  HB3 SER B 137       1.362   2.722  -8.572  1.00 90.07           H  
ATOM   4064  O   SER B 137       5.161   3.005 -10.378  1.00 90.07           O  
ATOM   4065  OG  SER B 137       2.638   4.323  -8.806  1.00 90.07           O  
ATOM   4066  HG  SER B 137       1.981   4.985  -8.578  1.00 90.07           H  
ATOM   4067  N   LEU B 138       3.611   3.619 -11.873  1.00 81.69           N  
ATOM   4068  H   LEU B 138       2.659   3.497 -12.188  1.00 81.69           H  
ATOM   4069  CA  LEU B 138       4.512   4.472 -12.663  1.00 81.69           C  
ATOM   4070  HA  LEU B 138       5.384   3.881 -12.942  1.00 81.69           H  
ATOM   4071  C   LEU B 138       5.066   5.697 -11.900  1.00 81.69           C  
ATOM   4072  CB  LEU B 138       3.788   4.925 -13.946  1.00 81.69           C  
ATOM   4073  HB2 LEU B 138       4.447   5.603 -14.488  1.00 81.69           H  
ATOM   4074  HB3 LEU B 138       2.899   5.486 -13.660  1.00 81.69           H  
ATOM   4075  O   LEU B 138       6.068   6.267 -12.325  1.00 81.69           O  
ATOM   4076  CG  LEU B 138       3.374   3.792 -14.906  1.00 81.69           C  
ATOM   4077  HG  LEU B 138       2.707   3.103 -14.389  1.00 81.69           H  
ATOM   4078  CD1 LEU B 138       2.618   4.393 -16.091  1.00 81.69           C  
ATOM   4079 HD11 LEU B 138       1.737   4.928 -15.737  1.00 81.69           H  
ATOM   4080 HD12 LEU B 138       3.264   5.077 -16.642  1.00 81.69           H  
ATOM   4081 HD13 LEU B 138       2.294   3.594 -16.758  1.00 81.69           H  
ATOM   4082  CD2 LEU B 138       4.572   3.011 -15.449  1.00 81.69           C  
ATOM   4083 HD21 LEU B 138       4.233   2.269 -16.170  1.00 81.69           H  
ATOM   4084 HD22 LEU B 138       5.278   3.686 -15.934  1.00 81.69           H  
ATOM   4085 HD23 LEU B 138       5.077   2.482 -14.641  1.00 81.69           H  
ATOM   4086  N   ASN B 139       4.460   6.107 -10.774  1.00 72.54           N  
ATOM   4087  H   ASN B 139       3.676   5.565 -10.439  1.00 72.54           H  
ATOM   4088  CA  ASN B 139       5.041   7.116  -9.867  1.00 72.54           C  
ATOM   4089  HA  ASN B 139       5.832   7.629 -10.414  1.00 72.54           H  
ATOM   4090  C   ASN B 139       5.775   6.498  -8.659  1.00 72.54           C  
ATOM   4091  CB  ASN B 139       4.010   8.209  -9.521  1.00 72.54           C  
ATOM   4092  HB2 ASN B 139       3.613   8.609 -10.454  1.00 72.54           H  
ATOM   4093  HB3 ASN B 139       4.528   9.017  -9.003  1.00 72.54           H  
ATOM   4094  O   ASN B 139       6.171   7.214  -7.733  1.00 72.54           O  
ATOM   4095  CG  ASN B 139       2.855   7.776  -8.633  1.00 72.54           C  
ATOM   4096  ND2 ASN B 139       1.686   8.321  -8.863  1.00 72.54           N  
ATOM   4097 HD21 ASN B 139       0.903   7.819  -8.469  1.00 72.54           H  
ATOM   4098 HD22 ASN B 139       1.553   8.909  -9.674  1.00 72.54           H  
ATOM   4099  OD1 ASN B 139       2.981   6.992  -7.708  1.00 72.54           O  
ATOM   4100  N   TYR B 140       5.984   5.178  -8.696  1.00 69.87           N  
ATOM   4101  H   TYR B 140       5.656   4.676  -9.509  1.00 69.87           H  
ATOM   4102  CA  TYR B 140       6.606   4.337  -7.674  1.00 69.87           C  
ATOM   4103  HA  TYR B 140       6.383   3.312  -7.969  1.00 69.87           H  
ATOM   4104  C   TYR B 140       5.991   4.492  -6.272  1.00 69.87           C  
ATOM   4105  CB  TYR B 140       8.134   4.459  -7.673  1.00 69.87           C  
ATOM   4106  HB2 TYR B 140       8.528   3.666  -7.036  1.00 69.87           H  
ATOM   4107  HB3 TYR B 140       8.383   5.394  -7.172  1.00 69.87           H  
ATOM   4108  O   TYR B 140       6.645   4.208  -5.264  1.00 69.87           O  
ATOM   4109  CG  TYR B 140       8.883   4.405  -8.998  1.00 69.87           C  
ATOM   4110  CD1 TYR B 140       9.683   3.284  -9.289  1.00 69.87           C  
ATOM   4111  HD1 TYR B 140       9.684   2.436  -8.620  1.00 69.87           H  
ATOM   4112  CD2 TYR B 140       8.873   5.497  -9.892  1.00 69.87           C  
ATOM   4113  HD2 TYR B 140       8.253   6.361  -9.701  1.00 69.87           H  
ATOM   4114  CE1 TYR B 140      10.497   3.267 -10.438  1.00 69.87           C  
ATOM   4115  HE1 TYR B 140      11.120   2.414 -10.662  1.00 69.87           H  
ATOM   4116  CE2 TYR B 140       9.670   5.480 -11.051  1.00 69.87           C  
ATOM   4117  HE2 TYR B 140       9.647   6.317 -11.734  1.00 69.87           H  
ATOM   4118  OH  TYR B 140      11.292   4.358 -12.417  1.00 69.87           O  
ATOM   4119  HH  TYR B 140      11.154   5.132 -12.968  1.00 69.87           H  
ATOM   4120  CZ  TYR B 140      10.496   4.369 -11.317  1.00 69.87           C  
ATOM   4121  N   GLY B 141       4.723   4.907  -6.187  1.00 82.35           N  
ATOM   4122  H   GLY B 141       4.254   5.158  -7.045  1.00 82.35           H  
ATOM   4123  CA  GLY B 141       3.870   4.461  -5.093  1.00 82.35           C  
ATOM   4124  HA2 GLY B 141       4.323   4.707  -4.133  1.00 82.35           H  
ATOM   4125  HA3 GLY B 141       2.889   4.932  -5.164  1.00 82.35           H  
ATOM   4126  C   GLY B 141       3.702   2.947  -5.220  1.00 82.35           C  
ATOM   4127  O   GLY B 141       3.501   2.441  -6.326  1.00 82.35           O  
ATOM   4128  N   SER B 142       3.838   2.219  -4.118  1.00 93.48           N  
ATOM   4129  H   SER B 142       3.999   2.662  -3.226  1.00 93.48           H  
ATOM   4130  CA  SER B 142       3.704   0.762  -4.121  1.00 93.48           C  
ATOM   4131  HA  SER B 142       3.266   0.465  -5.074  1.00 93.48           H  
ATOM   4132  C   SER B 142       2.719   0.271  -3.066  1.00 93.48           C  
ATOM   4133  CB  SER B 142       5.071   0.070  -4.031  1.00 93.48           C  
ATOM   4134  HB2 SER B 142       4.934  -1.007  -3.935  1.00 93.48           H  
ATOM   4135  HB3 SER B 142       5.629   0.261  -4.948  1.00 93.48           H  
ATOM   4136  O   SER B 142       2.291   1.022  -2.188  1.00 93.48           O  
ATOM   4137  OG  SER B 142       5.814   0.552  -2.930  1.00 93.48           O  
ATOM   4138  HG  SER B 142       6.509   1.119  -3.271  1.00 93.48           H  
ATOM   4139  N   GLY B 143       2.306  -0.982  -3.207  1.00 95.21           N  
ATOM   4140  H   GLY B 143       2.665  -1.522  -3.981  1.00 95.21           H  
ATOM   4141  CA  GLY B 143       1.372  -1.646  -2.313  1.00 95.21           C  
ATOM   4142  HA2 GLY B 143       1.482  -1.251  -1.303  1.00 95.21           H  
ATOM   4143  HA3 GLY B 143       0.349  -1.459  -2.641  1.00 95.21           H  
ATOM   4144  C   GLY B 143       1.609  -3.149  -2.313  1.00 95.21           C  
ATOM   4145  O   GLY B 143       1.872  -3.731  -3.363  1.00 95.21           O  
ATOM   4146  N   ILE B 144       1.499  -3.779  -1.150  1.00 96.80           N  
ATOM   4147  H   ILE B 144       1.346  -3.232  -0.315  1.00 96.80           H  
ATOM   4148  CA  ILE B 144       1.459  -5.236  -1.034  1.00 96.80           C  
ATOM   4149  HA  ILE B 144       2.110  -5.676  -1.789  1.00 96.80           H  
ATOM   4150  C   ILE B 144       0.023  -5.703  -1.298  1.00 96.80           C  
ATOM   4151  CB  ILE B 144       1.971  -5.686   0.354  1.00 96.80           C  
ATOM   4152  HB  ILE B 144       1.338  -5.226   1.113  1.00 96.80           H  
ATOM   4153  O   ILE B 144      -0.919  -5.167  -0.707  1.00 96.80           O  
ATOM   4154  CG1 ILE B 144       3.432  -5.233   0.589  1.00 96.80           C  
ATOM   4155 HG12 ILE B 144       4.112  -5.833  -0.016  1.00 96.80           H  
ATOM   4156 HG13 ILE B 144       3.548  -4.192   0.290  1.00 96.80           H  
ATOM   4157  CG2 ILE B 144       1.863  -7.214   0.494  1.00 96.80           C  
ATOM   4158 HG21 ILE B 144       2.316  -7.558   1.424  1.00 96.80           H  
ATOM   4159 HG22 ILE B 144       2.357  -7.696  -0.349  1.00 96.80           H  
ATOM   4160 HG23 ILE B 144       0.816  -7.519   0.513  1.00 96.80           H  
ATOM   4161  CD1 ILE B 144       3.838  -5.319   2.063  1.00 96.80           C  
ATOM   4162 HD11 ILE B 144       4.780  -4.798   2.235  1.00 96.80           H  
ATOM   4163 HD12 ILE B 144       3.070  -4.865   2.690  1.00 96.80           H  
ATOM   4164 HD13 ILE B 144       3.982  -6.362   2.345  1.00 96.80           H  
ATOM   4165  N   LEU B 145      -0.134  -6.722  -2.144  1.00 97.98           N  
ATOM   4166  H   LEU B 145       0.695  -7.081  -2.594  1.00 97.98           H  
ATOM   4167  CA  LEU B 145      -1.259  -7.649  -2.035  1.00 97.98           C  
ATOM   4168  HA  LEU B 145      -2.038  -7.205  -1.415  1.00 97.98           H  
ATOM   4169  C   LEU B 145      -0.773  -8.915  -1.334  1.00 97.98           C  
ATOM   4170  CB  LEU B 145      -1.871  -8.000  -3.402  1.00 97.98           C  
ATOM   4171  HB2 LEU B 145      -2.604  -8.790  -3.236  1.00 97.98           H  
ATOM   4172  HB3 LEU B 145      -1.090  -8.416  -4.038  1.00 97.98           H  
ATOM   4173  O   LEU B 145       0.255  -9.472  -1.720  1.00 97.98           O  
ATOM   4174  CG  LEU B 145      -2.569  -6.865  -4.161  1.00 97.98           C  
ATOM   4175  HG  LEU B 145      -1.830  -6.111  -4.435  1.00 97.98           H  
ATOM   4176  CD1 LEU B 145      -3.198  -7.437  -5.435  1.00 97.98           C  
ATOM   4177 HD11 LEU B 145      -2.418  -7.856  -6.072  1.00 97.98           H  
ATOM   4178 HD12 LEU B 145      -3.726  -6.658  -5.986  1.00 97.98           H  
ATOM   4179 HD13 LEU B 145      -3.905  -8.227  -5.182  1.00 97.98           H  
ATOM   4180  CD2 LEU B 145      -3.674  -6.192  -3.347  1.00 97.98           C  
ATOM   4181 HD21 LEU B 145      -4.201  -5.464  -3.965  1.00 97.98           H  
ATOM   4182 HD22 LEU B 145      -3.224  -5.671  -2.502  1.00 97.98           H  
ATOM   4183 HD23 LEU B 145      -4.378  -6.939  -2.981  1.00 97.98           H  
ATOM   4184  N   PHE B 146      -1.523  -9.379  -0.341  1.00 97.39           N  
ATOM   4185  H   PHE B 146      -2.343  -8.857  -0.064  1.00 97.39           H  
ATOM   4186  CA  PHE B 146      -1.290 -10.655   0.325  1.00 97.39           C  
ATOM   4187  HA  PHE B 146      -0.507 -11.168  -0.233  1.00 97.39           H  
ATOM   4188  C   PHE B 146      -2.530 -11.558   0.288  1.00 97.39           C  
ATOM   4189  CB  PHE B 146      -0.746 -10.436   1.744  1.00 97.39           C  
ATOM   4190  HB2 PHE B 146       0.223  -9.943   1.669  1.00 97.39           H  
ATOM   4191  HB3 PHE B 146      -0.567 -11.412   2.194  1.00 97.39           H  
ATOM   4192  O   PHE B 146      -3.653 -11.068   0.172  1.00 97.39           O  
ATOM   4193  CG  PHE B 146      -1.636  -9.638   2.681  1.00 97.39           C  
ATOM   4194  CD1 PHE B 146      -1.323  -8.300   2.989  1.00 97.39           C  
ATOM   4195  HD1 PHE B 146      -0.451  -7.835   2.553  1.00 97.39           H  
ATOM   4196  CD2 PHE B 146      -2.747 -10.249   3.294  1.00 97.39           C  
ATOM   4197  HD2 PHE B 146      -2.980 -11.283   3.091  1.00 97.39           H  
ATOM   4198  CE1 PHE B 146      -2.110  -7.581   3.905  1.00 97.39           C  
ATOM   4199  HE1 PHE B 146      -1.823  -6.579   4.189  1.00 97.39           H  
ATOM   4200  CE2 PHE B 146      -3.548  -9.520   4.191  1.00 97.39           C  
ATOM   4201  HE2 PHE B 146      -4.388 -10.001   4.669  1.00 97.39           H  
ATOM   4202  CZ  PHE B 146      -3.227  -8.188   4.502  1.00 97.39           C  
ATOM   4203  HZ  PHE B 146      -3.812  -7.650   5.233  1.00 97.39           H  
ATOM   4204  N   SER B 147      -2.339 -12.871   0.400  1.00 96.44           N  
ATOM   4205  H   SER B 147      -1.388 -13.211   0.422  1.00 96.44           H  
ATOM   4206  CA  SER B 147      -3.407 -13.850   0.629  1.00 96.44           C  
ATOM   4207  HA  SER B 147      -4.364 -13.331   0.663  1.00 96.44           H  
ATOM   4208  C   SER B 147      -3.220 -14.554   1.969  1.00 96.44           C  
ATOM   4209  CB  SER B 147      -3.491 -14.870  -0.517  1.00 96.44           C  
ATOM   4210  HB2 SER B 147      -4.509 -15.259  -0.558  1.00 96.44           H  
ATOM   4211  HB3 SER B 147      -3.284 -14.369  -1.463  1.00 96.44           H  
ATOM   4212  O   SER B 147      -2.110 -14.599   2.507  1.00 96.44           O  
ATOM   4213  OG  SER B 147      -2.601 -15.968  -0.347  1.00 96.44           O  
ATOM   4214  HG  SER B 147      -2.944 -16.523   0.357  1.00 96.44           H  
ATOM   4215  N   HIS B 148      -4.297 -15.155   2.477  1.00 87.97           N  
ATOM   4216  H   HIS B 148      -5.162 -15.097   1.960  1.00 87.97           H  
ATOM   4217  CA  HIS B 148      -4.190 -16.220   3.477  1.00 87.97           C  
ATOM   4218  HA  HIS B 148      -3.412 -15.952   4.193  1.00 87.97           H  
ATOM   4219  C   HIS B 148      -3.711 -17.537   2.835  1.00 87.97           C  
ATOM   4220  CB  HIS B 148      -5.511 -16.331   4.252  1.00 87.97           C  
ATOM   4221  HB2 HIS B 148      -5.439 -17.175   4.938  1.00 87.97           H  
ATOM   4222  HB3 HIS B 148      -6.321 -16.538   3.553  1.00 87.97           H  
ATOM   4223  O   HIS B 148      -3.677 -17.614   1.582  1.00 87.97           O  
ATOM   4224  CG  HIS B 148      -5.839 -15.093   5.060  1.00 87.97           C  
ATOM   4225  CD2 HIS B 148      -6.953 -14.306   4.942  1.00 87.97           C  
ATOM   4226  HD2 HIS B 148      -7.755 -14.458   4.234  1.00 87.97           H  
ATOM   4227  ND1 HIS B 148      -5.077 -14.553   6.071  1.00 87.97           N  
ATOM   4228  HD1 HIS B 148      -4.169 -14.881   6.368  1.00 87.97           H  
ATOM   4229  CE1 HIS B 148      -5.722 -13.477   6.554  1.00 87.97           C  
ATOM   4230  HE1 HIS B 148      -5.359 -12.849   7.354  1.00 87.97           H  
ATOM   4231  NE2 HIS B 148      -6.883 -13.287   5.902  1.00 87.97           N  
ATOM   4232  OXT HIS B 148      -3.264 -18.413   3.607  1.00 87.97           O  
TER    4233      HIS B 148                                                       
END   
