# Supplementary material for: Vibrio cholerae’s ToxRS bile sensing system
Source: eLife. 2023 Sep 28;12:e88721. doi: 10.7554/eLife.88721 (PMC10624426; doi:10.7554/eLife.88721)
Supplement: Figure 10—source data 1. [file elife-88721-fig10-data1.zip › Vibrio_structures/mimicus_00.pdb]

ATOM      1  N   LYS A   1     -16.540  -0.880   3.356  1.00 89.70           N  
ATOM      2  H   LYS A   1     -16.335  -0.534   2.429  1.00 89.70           H  
ATOM      3  H2  LYS A   1     -15.638  -1.069   3.770  1.00 89.70           H  
ATOM      4  H3  LYS A   1     -16.979  -0.152   3.902  1.00 89.70           H  
ATOM      5  CA  LYS A   1     -17.362  -2.129   3.300  1.00 89.70           C  
ATOM      6  HA  LYS A   1     -17.407  -2.569   4.297  1.00 89.70           H  
ATOM      7  C   LYS A   1     -16.655  -3.129   2.404  1.00 89.70           C  
ATOM      8  CB  LYS A   1     -18.810  -1.965   2.764  1.00 89.70           C  
ATOM      9  HB2 LYS A   1     -19.139  -2.937   2.397  1.00 89.70           H  
ATOM     10  HB3 LYS A   1     -18.808  -1.283   1.914  1.00 89.70           H  
ATOM     11  O   LYS A   1     -16.309  -2.765   1.280  1.00 89.70           O  
ATOM     12  CG  LYS A   1     -19.861  -1.502   3.792  1.00 89.70           C  
ATOM     13  HG2 LYS A   1     -19.772  -2.112   4.690  1.00 89.70           H  
ATOM     14  HG3 LYS A   1     -19.671  -0.461   4.055  1.00 89.70           H  
ATOM     15  CD  LYS A   1     -21.298  -1.644   3.237  1.00 89.70           C  
ATOM     16  HD2 LYS A   1     -21.384  -1.064   2.318  1.00 89.70           H  
ATOM     17  HD3 LYS A   1     -21.484  -2.693   3.006  1.00 89.70           H  
ATOM     18  CE  LYS A   1     -22.351  -1.154   4.247  1.00 89.70           C  
ATOM     19  HE2 LYS A   1     -22.167  -0.102   4.464  1.00 89.70           H  
ATOM     20  HE3 LYS A   1     -22.223  -1.709   5.176  1.00 89.70           H  
ATOM     21  NZ  LYS A   1     -23.743  -1.333   3.746  1.00 89.70           N  
ATOM     22  HZ1 LYS A   1     -23.896  -0.816   2.892  1.00 89.70           H  
ATOM     23  HZ2 LYS A   1     -24.412  -1.010   4.430  1.00 89.70           H  
ATOM     24  HZ3 LYS A   1     -23.938  -2.308   3.567  1.00 89.70           H  
ATOM     25  N   PHE A   2     -16.507  -4.358   2.881  1.00 96.50           N  
ATOM     26  H   PHE A   2     -16.879  -4.610   3.785  1.00 96.50           H  
ATOM     27  CA  PHE A   2     -15.784  -5.428   2.200  1.00 96.50           C  
ATOM     28  HA  PHE A   2     -15.432  -5.078   1.230  1.00 96.50           H  
ATOM     29  C   PHE A   2     -16.708  -6.622   1.946  1.00 96.50           C  
ATOM     30  CB  PHE A   2     -14.549  -5.792   3.035  1.00 96.50           C  
ATOM     31  HB2 PHE A   2     -13.965  -6.524   2.478  1.00 96.50           H  
ATOM     32  HB3 PHE A   2     -14.860  -6.253   3.973  1.00 96.50           H  
ATOM     33  O   PHE A   2     -17.755  -6.737   2.586  1.00 96.50           O  
ATOM     34  CG  PHE A   2     -13.663  -4.595   3.324  1.00 96.50           C  
ATOM     35  CD1 PHE A   2     -12.810  -4.107   2.319  1.00 96.50           C  
ATOM     36  HD1 PHE A   2     -12.728  -4.631   1.378  1.00 96.50           H  
ATOM     37  CD2 PHE A   2     -13.718  -3.939   4.571  1.00 96.50           C  
ATOM     38  HD2 PHE A   2     -14.312  -4.349   5.374  1.00 96.50           H  
ATOM     39  CE1 PHE A   2     -12.037  -2.956   2.544  1.00 96.50           C  
ATOM     40  HE1 PHE A   2     -11.364  -2.599   1.779  1.00 96.50           H  
ATOM     41  CE2 PHE A   2     -12.932  -2.795   4.802  1.00 96.50           C  
ATOM     42  HE2 PHE A   2     -12.917  -2.335   5.779  1.00 96.50           H  
ATOM     43  CZ  PHE A   2     -12.092  -2.303   3.787  1.00 96.50           C  
ATOM     44  HZ  PHE A   2     -11.449  -1.458   3.981  1.00 96.50           H  
ATOM     45  N   LYS A   3     -16.344  -7.462   0.980  1.00 96.99           N  
ATOM     46  H   LYS A   3     -15.464  -7.290   0.515  1.00 96.99           H  
ATOM     47  CA  LYS A   3     -16.997  -8.736   0.671  1.00 96.99           C  
ATOM     48  HA  LYS A   3     -17.717  -8.947   1.462  1.00 96.99           H  
ATOM     49  C   LYS A   3     -15.949  -9.857   0.688  1.00 96.99           C  
ATOM     50  CB  LYS A   3     -17.766  -8.652  -0.664  1.00 96.99           C  
ATOM     51  HB2 LYS A   3     -18.350  -9.565  -0.788  1.00 96.99           H  
ATOM     52  HB3 LYS A   3     -18.462  -7.815  -0.612  1.00 96.99           H  
ATOM     53  O   LYS A   3     -14.808  -9.583   0.307  1.00 96.99           O  
ATOM     54  CG  LYS A   3     -16.864  -8.485  -1.900  1.00 96.99           C  
ATOM     55  HG2 LYS A   3     -16.247  -7.595  -1.774  1.00 96.99           H  
ATOM     56  HG3 LYS A   3     -16.216  -9.356  -1.992  1.00 96.99           H  
ATOM     57  CD  LYS A   3     -17.674  -8.343  -3.198  1.00 96.99           C  
ATOM     58  HD2 LYS A   3     -18.312  -7.462  -3.130  1.00 96.99           H  
ATOM     59  HD3 LYS A   3     -18.292  -9.229  -3.345  1.00 96.99           H  
ATOM     60  CE  LYS A   3     -16.699  -8.193  -4.371  1.00 96.99           C  
ATOM     61  HE2 LYS A   3     -15.938  -7.464  -4.092  1.00 96.99           H  
ATOM     62  HE3 LYS A   3     -16.197  -9.148  -4.526  1.00 96.99           H  
ATOM     63  NZ  LYS A   3     -17.351  -7.748  -5.627  1.00 96.99           N  
ATOM     64  HZ1 LYS A   3     -16.652  -7.602  -6.342  1.00 96.99           H  
ATOM     65  HZ2 LYS A   3     -18.011  -8.437  -5.958  1.00 96.99           H  
ATOM     66  HZ3 LYS A   3     -17.813  -6.862  -5.483  1.00 96.99           H  
ATOM     67  N   PRO A   4     -16.312 -11.075   1.113  1.00 97.26           N  
ATOM     68  CA  PRO A   4     -15.385 -12.198   1.138  1.00 97.26           C  
ATOM     69  HA  PRO A   4     -14.465 -11.918   1.651  1.00 97.26           H  
ATOM     70  C   PRO A   4     -15.029 -12.661  -0.278  1.00 97.26           C  
ATOM     71  CB  PRO A   4     -16.092 -13.287   1.950  1.00 97.26           C  
ATOM     72  HB2 PRO A   4     -15.877 -13.144   3.009  1.00 97.26           H  
ATOM     73  HB3 PRO A   4     -15.801 -14.289   1.637  1.00 97.26           H  
ATOM     74  O   PRO A   4     -15.856 -12.593  -1.189  1.00 97.26           O  
ATOM     75  CG  PRO A   4     -17.572 -13.012   1.685  1.00 97.26           C  
ATOM     76  HG2 PRO A   4     -18.204 -13.389   2.489  1.00 97.26           H  
ATOM     77  HG3 PRO A   4     -17.861 -13.453   0.730  1.00 97.26           H  
ATOM     78  CD  PRO A   4     -17.627 -11.489   1.585  1.00 97.26           C  
ATOM     79  HD2 PRO A   4     -17.804 -11.066   2.574  1.00 97.26           H  
ATOM     80  HD3 PRO A   4     -18.417 -11.191   0.896  1.00 97.26           H  
ATOM     81  N   LEU A   5     -13.799 -13.143  -0.432  1.00 97.72           N  
ATOM     82  H   LEU A   5     -13.179 -13.091   0.364  1.00 97.72           H  
ATOM     83  CA  LEU A   5     -13.299 -13.862  -1.603  1.00 97.72           C  
ATOM     84  HA  LEU A   5     -14.018 -13.807  -2.420  1.00 97.72           H  
ATOM     85  C   LEU A   5     -13.109 -15.345  -1.285  1.00 97.72           C  
ATOM     86  CB  LEU A   5     -11.954 -13.255  -2.040  1.00 97.72           C  
ATOM     87  HB2 LEU A   5     -11.352 -13.040  -1.157  1.00 97.72           H  
ATOM     88  HB3 LEU A   5     -11.405 -14.000  -2.616  1.00 97.72           H  
ATOM     89  O   LEU A   5     -13.640 -16.199  -1.985  1.00 97.72           O  
ATOM     90  CG  LEU A   5     -12.073 -11.988  -2.889  1.00 97.72           C  
ATOM     91  HG  LEU A   5     -12.700 -11.251  -2.386  1.00 97.72           H  
ATOM     92  CD1 LEU A   5     -10.675 -11.404  -3.075  1.00 97.72           C  
ATOM     93 HD11 LEU A   5     -10.017 -12.145  -3.528  1.00 97.72           H  
ATOM     94 HD12 LEU A   5     -10.275 -11.104  -2.107  1.00 97.72           H  
ATOM     95 HD13 LEU A   5     -10.727 -10.529  -3.724  1.00 97.72           H  
ATOM     96  CD2 LEU A   5     -12.663 -12.332  -4.261  1.00 97.72           C  
ATOM     97 HD21 LEU A   5     -12.440 -11.552  -4.988  1.00 97.72           H  
ATOM     98 HD22 LEU A   5     -12.227 -13.258  -4.637  1.00 97.72           H  
ATOM     99 HD23 LEU A   5     -13.743 -12.454  -4.181  1.00 97.72           H  
ATOM    100  N   THR A   6     -12.345 -15.635  -0.232  1.00 97.97           N  
ATOM    101  H   THR A   6     -11.985 -14.875   0.327  1.00 97.97           H  
ATOM    102  CA  THR A   6     -11.985 -16.991   0.202  1.00 97.97           C  
ATOM    103  HA  THR A   6     -12.867 -17.629   0.150  1.00 97.97           H  
ATOM    104  C   THR A   6     -11.518 -16.956   1.666  1.00 97.97           C  
ATOM    105  CB  THR A   6     -10.925 -17.596  -0.751  1.00 97.97           C  
ATOM    106  HB  THR A   6     -11.303 -17.532  -1.771  1.00 97.97           H  
ATOM    107  O   THR A   6     -11.467 -15.889   2.286  1.00 97.97           O  
ATOM    108  CG2 THR A   6      -9.570 -16.891  -0.705  1.00 97.97           C  
ATOM    109 HG21 THR A   6      -9.679 -15.860  -1.042  1.00 97.97           H  
ATOM    110 HG22 THR A   6      -9.164 -16.908   0.307  1.00 97.97           H  
ATOM    111 HG23 THR A   6      -8.878 -17.401  -1.375  1.00 97.97           H  
ATOM    112  OG1 THR A   6     -10.725 -18.959  -0.464  1.00 97.97           O  
ATOM    113  HG1 THR A   6     -10.159 -19.335  -1.142  1.00 97.97           H  
ATOM    114  N   VAL A   7     -11.183 -18.113   2.232  1.00 98.38           N  
ATOM    115  H   VAL A   7     -11.153 -18.922   1.628  1.00 98.38           H  
ATOM    116  CA  VAL A   7     -10.548 -18.255   3.549  1.00 98.38           C  
ATOM    117  HA  VAL A   7     -10.194 -17.282   3.891  1.00 98.38           H  
ATOM    118  C   VAL A   7      -9.343 -19.172   3.386  1.00 98.38           C  
ATOM    119  CB  VAL A   7     -11.524 -18.813   4.605  1.00 98.38           C  
ATOM    120  HB  VAL A   7     -11.883 -19.790   4.281  1.00 98.38           H  
ATOM    121  O   VAL A   7      -9.471 -20.261   2.831  1.00 98.38           O  
ATOM    122  CG1 VAL A   7     -10.850 -18.975   5.976  1.00 98.38           C  
ATOM    123 HG11 VAL A   7     -10.459 -18.017   6.320  1.00 98.38           H  
ATOM    124 HG12 VAL A   7     -11.572 -19.346   6.703  1.00 98.38           H  
ATOM    125 HG13 VAL A   7     -10.034 -19.695   5.917  1.00 98.38           H  
ATOM    126  CG2 VAL A   7     -12.739 -17.893   4.793  1.00 98.38           C  
ATOM    127 HG21 VAL A   7     -12.411 -16.899   5.096  1.00 98.38           H  
ATOM    128 HG22 VAL A   7     -13.398 -18.304   5.557  1.00 98.38           H  
ATOM    129 HG23 VAL A   7     -13.299 -17.817   3.861  1.00 98.38           H  
ATOM    130  N   VAL A   8      -8.179 -18.742   3.869  1.00 98.01           N  
ATOM    131  H   VAL A   8      -8.156 -17.857   4.356  1.00 98.01           H  
ATOM    132  CA  VAL A   8      -6.915 -19.481   3.736  1.00 98.01           C  
ATOM    133  HA  VAL A   8      -7.102 -20.468   3.315  1.00 98.01           H  
ATOM    134  C   VAL A   8      -6.309 -19.646   5.118  1.00 98.01           C  
ATOM    135  CB  VAL A   8      -5.933 -18.747   2.808  1.00 98.01           C  
ATOM    136  HB  VAL A   8      -5.672 -17.789   3.258  1.00 98.01           H  
ATOM    137  O   VAL A   8      -5.988 -18.652   5.764  1.00 98.01           O  
ATOM    138  CG1 VAL A   8      -4.650 -19.563   2.597  1.00 98.01           C  
ATOM    139 HG11 VAL A   8      -4.889 -20.539   2.176  1.00 98.01           H  
ATOM    140 HG12 VAL A   8      -4.122 -19.698   3.541  1.00 98.01           H  
ATOM    141 HG13 VAL A   8      -3.988 -19.034   1.911  1.00 98.01           H  
ATOM    142  CG2 VAL A   8      -6.548 -18.462   1.437  1.00 98.01           C  
ATOM    143 HG21 VAL A   8      -6.770 -19.398   0.924  1.00 98.01           H  
ATOM    144 HG22 VAL A   8      -7.466 -17.884   1.542  1.00 98.01           H  
ATOM    145 HG23 VAL A   8      -5.850 -17.860   0.854  1.00 98.01           H  
ATOM    146  N   ASP A   9      -6.173 -20.891   5.577  1.00 96.36           N  
ATOM    147  H   ASP A   9      -6.370 -21.661   4.954  1.00 96.36           H  
ATOM    148  CA  ASP A   9      -5.715 -21.232   6.929  1.00 96.36           C  
ATOM    149  HA  ASP A   9      -6.004 -22.263   7.131  1.00 96.36           H  
ATOM    150  C   ASP A   9      -6.395 -20.358   7.999  1.00 96.36           C  
ATOM    151  CB  ASP A   9      -4.177 -21.162   7.021  1.00 96.36           C  
ATOM    152  HB2 ASP A   9      -3.863 -20.125   6.900  1.00 96.36           H  
ATOM    153  HB3 ASP A   9      -3.871 -21.488   8.015  1.00 96.36           H  
ATOM    154  O   ASP A   9      -5.724 -19.627   8.713  1.00 96.36           O  
ATOM    155  CG  ASP A   9      -3.441 -22.020   5.993  1.00 96.36           C  
ATOM    156  OD1 ASP A   9      -3.927 -23.131   5.681  1.00 96.36           O  
ATOM    157  OD2 ASP A   9      -2.381 -21.548   5.528  1.00 96.36           O  
ATOM    158  N   ASP A  10      -7.727 -20.357   8.088  1.00 96.28           N  
ATOM    159  H   ASP A  10      -8.233 -21.020   7.518  1.00 96.28           H  
ATOM    160  CA  ASP A  10      -8.523 -19.540   9.032  1.00 96.28           C  
ATOM    161  HA  ASP A  10      -9.568 -19.762   8.815  1.00 96.28           H  
ATOM    162  C   ASP A  10      -8.394 -18.008   8.900  1.00 96.28           C  
ATOM    163  CB  ASP A  10      -8.291 -19.976  10.489  1.00 96.28           C  
ATOM    164  HB2 ASP A  10      -9.046 -19.511  11.123  1.00 96.28           H  
ATOM    165  HB3 ASP A  10      -7.318 -19.616  10.823  1.00 96.28           H  
ATOM    166  O   ASP A  10      -8.957 -17.275   9.712  1.00 96.28           O  
ATOM    167  CG  ASP A  10      -8.374 -21.484  10.687  1.00 96.28           C  
ATOM    168  OD1 ASP A  10      -9.391 -22.071  10.253  1.00 96.28           O  
ATOM    169  OD2 ASP A  10      -7.404 -22.020  11.273  1.00 96.28           O  
ATOM    170  N   VAL A  11      -7.688 -17.498   7.887  1.00 97.93           N  
ATOM    171  H   VAL A  11      -7.179 -18.131   7.286  1.00 97.93           H  
ATOM    172  CA  VAL A  11      -7.600 -16.060   7.600  1.00 97.93           C  
ATOM    173  HA  VAL A  11      -7.863 -15.501   8.499  1.00 97.93           H  
ATOM    174  C   VAL A  11      -8.597 -15.704   6.509  1.00 97.93           C  
ATOM    175  CB  VAL A  11      -6.175 -15.627   7.212  1.00 97.93           C  
ATOM    176  HB  VAL A  11      -5.888 -16.093   6.269  1.00 97.93           H  
ATOM    177  O   VAL A  11      -8.542 -16.240   5.398  1.00 97.93           O  
ATOM    178  CG1 VAL A  11      -6.092 -14.108   7.035  1.00 97.93           C  
ATOM    179 HG11 VAL A  11      -6.730 -13.782   6.214  1.00 97.93           H  
ATOM    180 HG12 VAL A  11      -6.393 -13.608   7.956  1.00 97.93           H  
ATOM    181 HG13 VAL A  11      -5.064 -13.828   6.804  1.00 97.93           H  
ATOM    182  CG2 VAL A  11      -5.169 -16.042   8.288  1.00 97.93           C  
ATOM    183 HG21 VAL A  11      -5.490 -15.673   9.262  1.00 97.93           H  
ATOM    184 HG22 VAL A  11      -4.181 -15.643   8.056  1.00 97.93           H  
ATOM    185 HG23 VAL A  11      -5.097 -17.130   8.303  1.00 97.93           H  
ATOM    186  N   ALA A  12      -9.512 -14.783   6.809  1.00 98.39           N  
ATOM    187  H   ALA A  12      -9.496 -14.361   7.726  1.00 98.39           H  
ATOM    188  CA  ALA A  12     -10.454 -14.282   5.819  1.00 98.39           C  
ATOM    189  HA  ALA A  12     -10.911 -15.132   5.311  1.00 98.39           H  
ATOM    190  C   ALA A  12      -9.724 -13.434   4.772  1.00 98.39           C  
ATOM    191  CB  ALA A  12     -11.565 -13.492   6.520  1.00 98.39           C  
ATOM    192  HB1 ALA A  12     -11.136 -12.639   7.045  1.00 98.39           H  
ATOM    193  HB2 ALA A  12     -12.078 -14.134   7.236  1.00 98.39           H  
ATOM    194  HB3 ALA A  12     -12.281 -13.134   5.781  1.00 98.39           H  
ATOM    195  O   ALA A  12      -9.008 -12.491   5.114  1.00 98.39           O  
ATOM    196  N   VAL A  13      -9.944 -13.742   3.494  1.00 98.71           N  
ATOM    197  H   VAL A  13     -10.524 -14.539   3.271  1.00 98.71           H  
ATOM    198  CA  VAL A  13      -9.503 -12.895   2.390  1.00 98.71           C  
ATOM    199  HA  VAL A  13      -8.791 -12.168   2.780  1.00 98.71           H  
ATOM    200  C   VAL A  13     -10.710 -12.149   1.845  1.00 98.71           C  
ATOM    201  CB  VAL A  13      -8.765 -13.668   1.293  1.00 98.71           C  
ATOM    202  HB  VAL A  13      -9.466 -14.311   0.761  1.00 98.71           H  
ATOM    203  O   VAL A  13     -11.661 -12.748   1.342  1.00 98.71           O  
ATOM    204  CG1 VAL A  13      -8.164 -12.659   0.307  1.00 98.71           C  
ATOM    205 HG11 VAL A  13      -7.572 -13.197  -0.433  1.00 98.71           H  
ATOM    206 HG12 VAL A  13      -7.515 -11.958   0.833  1.00 98.71           H  
ATOM    207 HG13 VAL A  13      -8.951 -12.109  -0.208  1.00 98.71           H  
ATOM    208  CG2 VAL A  13      -7.631 -14.536   1.856  1.00 98.71           C  
ATOM    209 HG21 VAL A  13      -7.087 -15.015   1.042  1.00 98.71           H  
ATOM    210 HG22 VAL A  13      -8.043 -15.320   2.493  1.00 98.71           H  
ATOM    211 HG23 VAL A  13      -6.946 -13.929   2.447  1.00 98.71           H  
ATOM    212  N   ASN A  14     -10.666 -10.828   1.944  1.00 98.65           N  
ATOM    213  H   ASN A  14      -9.823 -10.426   2.328  1.00 98.65           H  
ATOM    214  CA  ASN A  14     -11.743  -9.919   1.591  1.00 98.65           C  
ATOM    215  HA  ASN A  14     -12.610 -10.489   1.260  1.00 98.65           H  
ATOM    216  C   ASN A  14     -11.325  -9.001   0.434  1.00 98.65           C  
ATOM    217  CB  ASN A  14     -12.125  -9.132   2.859  1.00 98.65           C  
ATOM    218  HB2 ASN A  14     -12.865  -8.373   2.604  1.00 98.65           H  
ATOM    219  HB3 ASN A  14     -11.241  -8.636   3.258  1.00 98.65           H  
ATOM    220  O   ASN A  14     -10.150  -8.854   0.118  1.00 98.65           O  
ATOM    221  CG  ASN A  14     -12.736 -10.001   3.946  1.00 98.65           C  
ATOM    222  ND2 ASN A  14     -12.439  -9.743   5.198  1.00 98.65           N  
ATOM    223 HD21 ASN A  14     -12.797 -10.371   5.904  1.00 98.65           H  
ATOM    224 HD22 ASN A  14     -11.794  -9.017   5.475  1.00 98.65           H  
ATOM    225  OD1 ASN A  14     -13.542 -10.880   3.681  1.00 98.65           O  
ATOM    226  N   MET A  15     -12.287  -8.326  -0.186  1.00 97.81           N  
ATOM    227  H   MET A  15     -13.241  -8.559   0.049  1.00 97.81           H  
ATOM    228  CA  MET A  15     -12.053  -7.257  -1.165  1.00 97.81           C  
ATOM    229  HA  MET A  15     -11.057  -6.847  -1.000  1.00 97.81           H  
ATOM    230  C   MET A  15     -13.086  -6.136  -0.982  1.00 97.81           C  
ATOM    231  CB  MET A  15     -12.090  -7.825  -2.592  1.00 97.81           C  
ATOM    232  HB2 MET A  15     -11.361  -8.631  -2.667  1.00 97.81           H  
ATOM    233  HB3 MET A  15     -11.809  -7.047  -3.301  1.00 97.81           H  
ATOM    234  O   MET A  15     -14.172  -6.387  -0.448  1.00 97.81           O  
ATOM    235  CG  MET A  15     -13.483  -8.354  -2.948  1.00 97.81           C  
ATOM    236  HG2 MET A  15     -14.186  -7.521  -2.949  1.00 97.81           H  
ATOM    237  HG3 MET A  15     -13.792  -9.058  -2.175  1.00 97.81           H  
ATOM    238  SD  MET A  15     -13.632  -9.214  -4.525  1.00 97.81           S  
ATOM    239  CE  MET A  15     -13.424  -7.893  -5.714  1.00 97.81           C  
ATOM    240  HE1 MET A  15     -13.546  -8.333  -6.703  1.00 97.81           H  
ATOM    241  HE2 MET A  15     -12.428  -7.462  -5.619  1.00 97.81           H  
ATOM    242  HE3 MET A  15     -14.198  -7.140  -5.561  1.00 97.81           H  
ATOM    243  N   PRO A  16     -12.826  -4.893  -1.423  1.00 95.50           N  
ATOM    244  CA  PRO A  16     -13.836  -3.838  -1.379  1.00 95.50           C  
ATOM    245  HA  PRO A  16     -14.104  -3.667  -0.337  1.00 95.50           H  
ATOM    246  C   PRO A  16     -15.095  -4.233  -2.167  1.00 95.50           C  
ATOM    247  CB  PRO A  16     -13.156  -2.576  -1.922  1.00 95.50           C  
ATOM    248  HB2 PRO A  16     -13.390  -2.439  -2.978  1.00 95.50           H  
ATOM    249  HB3 PRO A  16     -13.454  -1.692  -1.359  1.00 95.50           H  
ATOM    250  O   PRO A  16     -15.020  -4.845  -3.231  1.00 95.50           O  
ATOM    251  CG  PRO A  16     -11.661  -2.861  -1.754  1.00 95.50           C  
ATOM    252  HG2 PRO A  16     -11.060  -2.339  -2.499  1.00 95.50           H  
ATOM    253  HG3 PRO A  16     -11.346  -2.577  -0.749  1.00 95.50           H  
ATOM    254  CD  PRO A  16     -11.556  -4.377  -1.906  1.00 95.50           C  
ATOM    255  HD2 PRO A  16     -10.716  -4.750  -1.320  1.00 95.50           H  
ATOM    256  HD3 PRO A  16     -11.426  -4.642  -2.956  1.00 95.50           H  
ATOM    257  N   ILE A  17     -16.279  -3.872  -1.665  1.00 93.97           N  
ATOM    258  H   ILE A  17     -16.289  -3.423  -0.760  1.00 93.97           H  
ATOM    259  CA  ILE A  17     -17.552  -4.365  -2.231  1.00 93.97           C  
ATOM    260  HA  ILE A  17     -17.513  -5.453  -2.174  1.00 93.97           H  
ATOM    261  C   ILE A  17     -17.744  -4.020  -3.722  1.00 93.97           C  
ATOM    262  CB  ILE A  17     -18.728  -3.902  -1.345  1.00 93.97           C  
ATOM    263  HB  ILE A  17     -18.476  -4.183  -0.322  1.00 93.97           H  
ATOM    264  O   ILE A  17     -18.199  -4.864  -4.496  1.00 93.97           O  
ATOM    265  CG1 ILE A  17     -20.018  -4.659  -1.721  1.00 93.97           C  
ATOM    266 HG12 ILE A  17     -20.397  -4.296  -2.677  1.00 93.97           H  
ATOM    267 HG13 ILE A  17     -19.787  -5.719  -1.830  1.00 93.97           H  
ATOM    268  CG2 ILE A  17     -18.931  -2.374  -1.371  1.00 93.97           C  
ATOM    269 HG21 ILE A  17     -19.331  -2.068  -2.338  1.00 93.97           H  
ATOM    270 HG22 ILE A  17     -19.643  -2.081  -0.601  1.00 93.97           H  
ATOM    271 HG23 ILE A  17     -17.988  -1.859  -1.186  1.00 93.97           H  
ATOM    272  CD1 ILE A  17     -21.121  -4.534  -0.663  1.00 93.97           C  
ATOM    273 HD11 ILE A  17     -21.462  -3.502  -0.589  1.00 93.97           H  
ATOM    274 HD12 ILE A  17     -20.750  -4.871   0.305  1.00 93.97           H  
ATOM    275 HD13 ILE A  17     -21.967  -5.158  -0.953  1.00 93.97           H  
ATOM    276  N   ASN A  18     -17.302  -2.824  -4.126  1.00 89.63           N  
ATOM    277  H   ASN A  18     -16.873  -2.236  -3.426  1.00 89.63           H  
ATOM    278  CA  ASN A  18     -17.375  -2.309  -5.499  1.00 89.63           C  
ATOM    279  HA  ASN A  18     -18.180  -2.824  -6.022  1.00 89.63           H  
ATOM    280  C   ASN A  18     -16.093  -2.587  -6.309  1.00 89.63           C  
ATOM    281  CB  ASN A  18     -17.717  -0.805  -5.465  1.00 89.63           C  
ATOM    282  HB2 ASN A  18     -17.747  -0.426  -6.487  1.00 89.63           H  
ATOM    283  HB3 ASN A  18     -16.930  -0.269  -4.935  1.00 89.63           H  
ATOM    284  O   ASN A  18     -15.839  -1.914  -7.304  1.00 89.63           O  
ATOM    285  CG  ASN A  18     -19.060  -0.483  -4.839  1.00 89.63           C  
ATOM    286  ND2 ASN A  18     -19.265   0.749  -4.437  1.00 89.63           N  
ATOM    287 HD21 ASN A  18     -20.222   0.943  -4.179  1.00 89.63           H  
ATOM    288 HD22 ASN A  18     -18.656   1.482  -4.772  1.00 89.63           H  
ATOM    289  OD1 ASN A  18     -19.934  -1.310  -4.672  1.00 89.63           O  
ATOM    290  N   HIS A  19     -15.247  -3.517  -5.860  1.00 93.09           N  
ATOM    291  H   HIS A  19     -15.482  -4.058  -5.039  1.00 93.09           H  
ATOM    292  CA  HIS A  19     -14.017  -3.866  -6.561  1.00 93.09           C  
ATOM    293  HA  HIS A  19     -13.612  -2.940  -6.970  1.00 93.09           H  
ATOM    294  C   HIS A  19     -14.299  -4.859  -7.714  1.00 93.09           C  
ATOM    295  CB  HIS A  19     -12.987  -4.370  -5.546  1.00 93.09           C  
ATOM    296  HB2 HIS A  19     -13.316  -5.307  -5.097  1.00 93.09           H  
ATOM    297  HB3 HIS A  19     -12.916  -3.638  -4.742  1.00 93.09           H  
ATOM    298  O   HIS A  19     -15.124  -5.767  -7.530  1.00 93.09           O  
ATOM    299  CG  HIS A  19     -11.610  -4.547  -6.108  1.00 93.09           C  
ATOM    300  CD2 HIS A  19     -10.546  -3.723  -5.873  1.00 93.09           C  
ATOM    301  HD2 HIS A  19     -10.536  -2.852  -5.234  1.00 93.09           H  
ATOM    302  ND1 HIS A  19     -11.186  -5.526  -6.980  1.00 93.09           N  
ATOM    303  HD1 HIS A  19     -11.734  -6.268  -7.392  1.00 93.09           H  
ATOM    304  CE1 HIS A  19      -9.906  -5.284  -7.282  1.00 93.09           C  
ATOM    305  HE1 HIS A  19      -9.314  -5.882  -7.958  1.00 93.09           H  
ATOM    306  NE2 HIS A  19      -9.477  -4.194  -6.627  1.00 93.09           N  
ATOM    307  N   PRO A  20     -13.628  -4.701  -8.876  1.00 93.07           N  
ATOM    308  CA  PRO A  20     -13.659  -5.641 -10.000  1.00 93.07           C  
ATOM    309  HA  PRO A  20     -14.643  -5.601 -10.467  1.00 93.07           H  
ATOM    310  C   PRO A  20     -13.339  -7.080  -9.596  1.00 93.07           C  
ATOM    311  CB  PRO A  20     -12.599  -5.158 -10.993  1.00 93.07           C  
ATOM    312  HB2 PRO A  20     -12.911  -5.315 -12.026  1.00 93.07           H  
ATOM    313  HB3 PRO A  20     -11.651  -5.662 -10.806  1.00 93.07           H  
ATOM    314  O   PRO A  20     -12.680  -7.302  -8.582  1.00 93.07           O  
ATOM    315  CG  PRO A  20     -12.437  -3.679 -10.673  1.00 93.07           C  
ATOM    316  HG2 PRO A  20     -13.121  -3.084 -11.278  1.00 93.07           H  
ATOM    317  HG3 PRO A  20     -11.401  -3.368 -10.804  1.00 93.07           H  
ATOM    318  CD  PRO A  20     -12.795  -3.554  -9.206  1.00 93.07           C  
ATOM    319  HD2 PRO A  20     -11.880  -3.562  -8.613  1.00 93.07           H  
ATOM    320  HD3 PRO A  20     -13.337  -2.621  -9.051  1.00 93.07           H  
ATOM    321  N   ASP A  21     -13.770  -8.041 -10.411  1.00 93.95           N  
ATOM    322  H   ASP A  21     -14.230  -7.788 -11.274  1.00 93.95           H  
ATOM    323  CA  ASP A  21     -13.547  -9.466 -10.166  1.00 93.95           C  
ATOM    324  HA  ASP A  21     -14.027  -9.721  -9.221  1.00 93.95           H  
ATOM    325  C   ASP A  21     -12.054  -9.828 -10.035  1.00 93.95           C  
ATOM    326  CB  ASP A  21     -14.241 -10.283 -11.266  1.00 93.95           C  
ATOM    327  HB2 ASP A  21     -13.820 -10.007 -12.232  1.00 93.95           H  
ATOM    328  HB3 ASP A  21     -15.305 -10.043 -11.272  1.00 93.95           H  
ATOM    329  O   ASP A  21     -11.203  -9.342 -10.782  1.00 93.95           O  
ATOM    330  CG  ASP A  21     -14.075 -11.787 -11.044  1.00 93.95           C  
ATOM    331  OD1 ASP A  21     -14.041 -12.210  -9.866  1.00 93.95           O  
ATOM    332  OD2 ASP A  21     -13.897 -12.517 -12.034  1.00 93.95           O  
ATOM    333  N   LEU A  22     -11.755 -10.700  -9.069  1.00 95.94           N  
ATOM    334  H   LEU A  22     -12.538 -11.138  -8.606  1.00 95.94           H  
ATOM    335  CA  LEU A  22     -10.418 -11.209  -8.760  1.00 95.94           C  
ATOM    336  HA  LEU A  22      -9.714 -10.791  -9.480  1.00 95.94           H  
ATOM    337  C   LEU A  22     -10.310 -12.730  -8.960  1.00 95.94           C  
ATOM    338  CB  LEU A  22      -9.998 -10.755  -7.344  1.00 95.94           C  
ATOM    339  HB2 LEU A  22     -10.810 -10.980  -6.652  1.00 95.94           H  
ATOM    340  HB3 LEU A  22      -9.130 -11.330  -7.023  1.00 95.94           H  
ATOM    341  O   LEU A  22      -9.298 -13.316  -8.584  1.00 95.94           O  
ATOM    342  CG  LEU A  22      -9.636  -9.262  -7.231  1.00 95.94           C  
ATOM    343  HG  LEU A  22     -10.453  -8.649  -7.611  1.00 95.94           H  
ATOM    344  CD1 LEU A  22      -9.396  -8.886  -5.769  1.00 95.94           C  
ATOM    345 HD11 LEU A  22     -10.334  -8.970  -5.219  1.00 95.94           H  
ATOM    346 HD12 LEU A  22      -9.053  -7.854  -5.694  1.00 95.94           H  
ATOM    347 HD13 LEU A  22      -8.649  -9.545  -5.328  1.00 95.94           H  
ATOM    348  CD2 LEU A  22      -8.360  -8.925  -8.005  1.00 95.94           C  
ATOM    349 HD21 LEU A  22      -8.083  -7.885  -7.837  1.00 95.94           H  
ATOM    350 HD22 LEU A  22      -7.543  -9.567  -7.677  1.00 95.94           H  
ATOM    351 HD23 LEU A  22      -8.530  -9.070  -9.072  1.00 95.94           H  
ATOM    352  N   SER A  23     -11.298 -13.374  -9.590  1.00 94.85           N  
ATOM    353  H   SER A  23     -12.132 -12.860  -9.837  1.00 94.85           H  
ATOM    354  CA  SER A  23     -11.335 -14.832  -9.786  1.00 94.85           C  
ATOM    355  HA  SER A  23     -11.428 -15.313  -8.813  1.00 94.85           H  
ATOM    356  C   SER A  23     -10.071 -15.386 -10.458  1.00 94.85           C  
ATOM    357  CB  SER A  23     -12.568 -15.220 -10.606  1.00 94.85           C  
ATOM    358  HB2 SER A  23     -12.553 -14.719 -11.574  1.00 94.85           H  
ATOM    359  HB3 SER A  23     -12.558 -16.298 -10.769  1.00 94.85           H  
ATOM    360  O   SER A  23      -9.505 -16.373  -9.995  1.00 94.85           O  
ATOM    361  OG  SER A  23     -13.746 -14.878  -9.903  1.00 94.85           O  
ATOM    362  HG  SER A  23     -13.915 -13.939 -10.009  1.00 94.85           H  
ATOM    363  N   ASN A  24      -9.548 -14.701 -11.483  1.00 94.94           N  
ATOM    364  H   ASN A  24     -10.069 -13.909 -11.832  1.00 94.94           H  
ATOM    365  CA  ASN A  24      -8.307 -15.100 -12.168  1.00 94.94           C  
ATOM    366  HA  ASN A  24      -8.392 -16.146 -12.464  1.00 94.94           H  
ATOM    367  C   ASN A  24      -7.048 -15.008 -11.286  1.00 94.94           C  
ATOM    368  CB  ASN A  24      -8.134 -14.235 -13.429  1.00 94.94           C  
ATOM    369  HB2 ASN A  24      -7.151 -14.425 -13.860  1.00 94.94           H  
ATOM    370  HB3 ASN A  24      -8.189 -13.181 -13.159  1.00 94.94           H  
ATOM    371  O   ASN A  24      -6.004 -15.541 -11.651  1.00 94.94           O  
ATOM    372  CG  ASN A  24      -9.159 -14.547 -14.503  1.00 94.94           C  
ATOM    373  ND2 ASN A  24      -9.480 -13.595 -15.344  1.00 94.94           N  
ATOM    374 HD21 ASN A  24     -10.203 -13.834 -16.008  1.00 94.94           H  
ATOM    375 HD22 ASN A  24      -9.093 -12.666 -15.257  1.00 94.94           H  
ATOM    376  OD1 ASN A  24      -9.682 -15.639 -14.613  1.00 94.94           O  
ATOM    377  N   TRP A  25      -7.134 -14.323 -10.147  1.00 96.76           N  
ATOM    378  H   TRP A  25      -8.035 -13.960  -9.873  1.00 96.76           H  
ATOM    379  CA  TRP A  25      -6.032 -14.117  -9.214  1.00 96.76           C  
ATOM    380  HA  TRP A  25      -5.091 -14.373  -9.701  1.00 96.76           H  
ATOM    381  C   TRP A  25      -6.126 -15.005  -7.975  1.00 96.76           C  
ATOM    382  CB  TRP A  25      -5.974 -12.635  -8.841  1.00 96.76           C  
ATOM    383  HB2 TRP A  25      -5.188 -12.493  -8.099  1.00 96.76           H  
ATOM    384  HB3 TRP A  25      -6.913 -12.332  -8.379  1.00 96.76           H  
ATOM    385  O   TRP A  25      -5.149 -15.067  -7.232  1.00 96.76           O  
ATOM    386  CG  TRP A  25      -5.683 -11.736  -9.999  1.00 96.76           C  
ATOM    387  CD1 TRP A  25      -6.594 -11.179 -10.830  1.00 96.76           C  
ATOM    388  HD1 TRP A  25      -7.663 -11.315 -10.749  1.00 96.76           H  
ATOM    389  CD2 TRP A  25      -4.382 -11.278 -10.464  1.00 96.76           C  
ATOM    390  CE2 TRP A  25      -4.593 -10.367 -11.539  1.00 96.76           C  
ATOM    391  CE3 TRP A  25      -3.050 -11.511 -10.059  1.00 96.76           C  
ATOM    392  HE3 TRP A  25      -2.854 -12.213  -9.262  1.00 96.76           H  
ATOM    393  NE1 TRP A  25      -5.948 -10.413 -11.780  1.00 96.76           N  
ATOM    394  HE1 TRP A  25      -6.425  -9.832 -12.455  1.00 96.76           H  
ATOM    395  CH2 TRP A  25      -2.251  -9.828 -11.630  1.00 96.76           C  
ATOM    396  HH2 TRP A  25      -1.448  -9.212 -12.008  1.00 96.76           H  
ATOM    397  CZ2 TRP A  25      -3.550  -9.639 -12.118  1.00 96.76           C  
ATOM    398  HZ2 TRP A  25      -3.756  -8.920 -12.898  1.00 96.76           H  
ATOM    399  CZ3 TRP A  25      -1.992 -10.781 -10.632  1.00 96.76           C  
ATOM    400  HZ3 TRP A  25      -0.982 -10.911 -10.272  1.00 96.76           H  
ATOM    401  N   LEU A  26      -7.245 -15.713  -7.765  1.00 97.17           N  
ATOM    402  H   LEU A  26      -7.998 -15.636  -8.433  1.00 97.17           H  
ATOM    403  CA  LEU A  26      -7.454 -16.577  -6.597  1.00 97.17           C  
ATOM    404  HA  LEU A  26      -7.479 -15.942  -5.712  1.00 97.17           H  
ATOM    405  C   LEU A  26      -6.301 -17.563  -6.349  1.00 97.17           C  
ATOM    406  CB  LEU A  26      -8.802 -17.319  -6.690  1.00 97.17           C  
ATOM    407  HB2 LEU A  26      -8.791 -18.145  -5.979  1.00 97.17           H  
ATOM    408  HB3 LEU A  26      -8.917 -17.747  -7.685  1.00 97.17           H  
ATOM    409  O   LEU A  26      -5.822 -17.581  -5.218  1.00 97.17           O  
ATOM    410  CG  LEU A  26     -10.036 -16.455  -6.388  1.00 97.17           C  
ATOM    411  HG  LEU A  26     -10.035 -15.580  -7.037  1.00 97.17           H  
ATOM    412  CD1 LEU A  26     -11.296 -17.274  -6.667  1.00 97.17           C  
ATOM    413 HD11 LEU A  26     -11.331 -18.140  -6.006  1.00 97.17           H  
ATOM    414 HD12 LEU A  26     -12.182 -16.660  -6.501  1.00 97.17           H  
ATOM    415 HD13 LEU A  26     -11.295 -17.613  -7.703  1.00 97.17           H  
ATOM    416  CD2 LEU A  26     -10.084 -15.989  -4.930  1.00 97.17           C  
ATOM    417 HD21 LEU A  26      -9.990 -16.847  -4.264  1.00 97.17           H  
ATOM    418 HD22 LEU A  26      -9.279 -15.283  -4.725  1.00 97.17           H  
ATOM    419 HD23 LEU A  26     -11.036 -15.495  -4.733  1.00 97.17           H  
ATOM    420  N   PRO A  27      -5.765 -18.290  -7.355  1.00 96.53           N  
ATOM    421  CA  PRO A  27      -4.652 -19.211  -7.113  1.00 96.53           C  
ATOM    422  HA  PRO A  27      -4.983 -19.984  -6.420  1.00 96.53           H  
ATOM    423  C   PRO A  27      -3.415 -18.517  -6.527  1.00 96.53           C  
ATOM    424  CB  PRO A  27      -4.340 -19.844  -8.474  1.00 96.53           C  
ATOM    425  HB2 PRO A  27      -4.022 -20.881  -8.368  1.00 96.53           H  
ATOM    426  HB3 PRO A  27      -3.578 -19.268  -8.999  1.00 96.53           H  
ATOM    427  O   PRO A  27      -2.786 -19.028  -5.603  1.00 96.53           O  
ATOM    428  CG  PRO A  27      -5.661 -19.734  -9.233  1.00 96.53           C  
ATOM    429  HG2 PRO A  27      -5.513 -19.733 -10.313  1.00 96.53           H  
ATOM    430  HG3 PRO A  27      -6.326 -20.543  -8.933  1.00 96.53           H  
ATOM    431  CD  PRO A  27      -6.218 -18.404  -8.738  1.00 96.53           C  
ATOM    432  HD2 PRO A  27      -5.799 -17.589  -9.328  1.00 96.53           H  
ATOM    433  HD3 PRO A  27      -7.304 -18.412  -8.826  1.00 96.53           H  
ATOM    434  N   SER A  28      -3.085 -17.325  -7.035  1.00 96.30           N  
ATOM    435  H   SER A  28      -3.651 -16.939  -7.776  1.00 96.30           H  
ATOM    436  CA  SER A  28      -1.977 -16.519  -6.519  1.00 96.30           C  
ATOM    437  HA  SER A  28      -1.084 -17.142  -6.458  1.00 96.30           H  
ATOM    438  C   SER A  28      -2.288 -16.014  -5.115  1.00 96.30           C  
ATOM    439  CB  SER A  28      -1.674 -15.338  -7.447  1.00 96.30           C  
ATOM    440  HB2 SER A  28      -0.805 -14.797  -7.073  1.00 96.30           H  
ATOM    441  HB3 SER A  28      -2.531 -14.664  -7.476  1.00 96.30           H  
ATOM    442  O   SER A  28      -1.460 -16.171  -4.228  1.00 96.30           O  
ATOM    443  OG  SER A  28      -1.409 -15.821  -8.748  1.00 96.30           O  
ATOM    444  HG  SER A  28      -1.377 -15.105  -9.387  1.00 96.30           H  
ATOM    445  N   ILE A  29      -3.486 -15.461  -4.892  1.00 98.15           N  
ATOM    446  H   ILE A  29      -4.146 -15.448  -5.656  1.00 98.15           H  
ATOM    447  CA  ILE A  29      -3.937 -14.962  -3.585  1.00 98.15           C  
ATOM    448  HA  ILE A  29      -3.297 -14.134  -3.282  1.00 98.15           H  
ATOM    449  C   ILE A  29      -3.796 -16.053  -2.517  1.00 98.15           C  
ATOM    450  CB  ILE A  29      -5.396 -14.451  -3.691  1.00 98.15           C  
ATOM    451  HB  ILE A  29      -6.002 -15.235  -4.143  1.00 98.15           H  
ATOM    452  O   ILE A  29      -3.153 -15.823  -1.495  1.00 98.15           O  
ATOM    453  CG1 ILE A  29      -5.488 -13.189  -4.581  1.00 98.15           C  
ATOM    454 HG12 ILE A  29      -5.017 -12.350  -4.069  1.00 98.15           H  
ATOM    455 HG13 ILE A  29      -4.927 -13.343  -5.503  1.00 98.15           H  
ATOM    456  CG2 ILE A  29      -5.992 -14.149  -2.308  1.00 98.15           C  
ATOM    457 HG21 ILE A  29      -7.026 -13.828  -2.429  1.00 98.15           H  
ATOM    458 HG22 ILE A  29      -6.013 -15.046  -1.689  1.00 98.15           H  
ATOM    459 HG23 ILE A  29      -5.413 -13.376  -1.802  1.00 98.15           H  
ATOM    460  CD1 ILE A  29      -6.911 -12.764  -4.968  1.00 98.15           C  
ATOM    461 HD11 ILE A  29      -7.465 -12.426  -4.093  1.00 98.15           H  
ATOM    462 HD12 ILE A  29      -6.857 -11.939  -5.679  1.00 98.15           H  
ATOM    463 HD13 ILE A  29      -7.436 -13.596  -5.437  1.00 98.15           H  
ATOM    464  N   GLU A  30      -4.346 -17.242  -2.764  1.00 97.94           N  
ATOM    465  H   GLU A  30      -4.842 -17.381  -3.632  1.00 97.94           H  
ATOM    466  CA  GLU A  30      -4.317 -18.356  -1.814  1.00 97.94           C  
ATOM    467  HA  GLU A  30      -4.757 -18.030  -0.871  1.00 97.94           H  
ATOM    468  C   GLU A  30      -2.889 -18.798  -1.498  1.00 97.94           C  
ATOM    469  CB  GLU A  30      -5.138 -19.532  -2.362  1.00 97.94           C  
ATOM    470  HB2 GLU A  30      -4.979 -20.401  -1.723  1.00 97.94           H  
ATOM    471  HB3 GLU A  30      -4.795 -19.767  -3.369  1.00 97.94           H  
ATOM    472  O   GLU A  30      -2.527 -18.960  -0.330  1.00 97.94           O  
ATOM    473  CG  GLU A  30      -6.640 -19.206  -2.378  1.00 97.94           C  
ATOM    474  HG2 GLU A  30      -6.815 -18.299  -2.955  1.00 97.94           H  
ATOM    475  HG3 GLU A  30      -6.955 -18.999  -1.355  1.00 97.94           H  
ATOM    476  CD  GLU A  30      -7.516 -20.329  -2.950  1.00 97.94           C  
ATOM    477  OE1 GLU A  30      -8.751 -20.211  -2.758  1.00 97.94           O  
ATOM    478  OE2 GLU A  30      -6.970 -21.267  -3.575  1.00 97.94           O  
ATOM    479  N   LEU A  31      -2.048 -18.916  -2.527  1.00 97.42           N  
ATOM    480  H   LEU A  31      -2.401 -18.768  -3.462  1.00 97.42           H  
ATOM    481  CA  LEU A  31      -0.654 -19.297  -2.355  1.00 97.42           C  
ATOM    482  HA  LEU A  31      -0.638 -20.220  -1.775  1.00 97.42           H  
ATOM    483  C   LEU A  31       0.139 -18.245  -1.560  1.00 97.42           C  
ATOM    484  CB  LEU A  31      -0.061 -19.571  -3.745  1.00 97.42           C  
ATOM    485  HB2 LEU A  31      -0.071 -18.645  -4.320  1.00 97.42           H  
ATOM    486  HB3 LEU A  31      -0.688 -20.297  -4.263  1.00 97.42           H  
ATOM    487  O   LEU A  31       0.872 -18.607  -0.639  1.00 97.42           O  
ATOM    488  CG  LEU A  31       1.375 -20.109  -3.693  1.00 97.42           C  
ATOM    489  HG  LEU A  31       1.992 -19.379  -3.170  1.00 97.42           H  
ATOM    490  CD1 LEU A  31       1.486 -21.455  -2.971  1.00 97.42           C  
ATOM    491 HD11 LEU A  31       0.772 -22.161  -3.396  1.00 97.42           H  
ATOM    492 HD12 LEU A  31       1.285 -21.323  -1.907  1.00 97.42           H  
ATOM    493 HD13 LEU A  31       2.494 -21.852  -3.090  1.00 97.42           H  
ATOM    494  CD2 LEU A  31       1.914 -20.278  -5.108  1.00 97.42           C  
ATOM    495 HD21 LEU A  31       1.828 -19.333  -5.643  1.00 97.42           H  
ATOM    496 HD22 LEU A  31       2.968 -20.555  -5.074  1.00 97.42           H  
ATOM    497 HD23 LEU A  31       1.353 -21.048  -5.638  1.00 97.42           H  
ATOM    498  N   CYS A  32      -0.034 -16.953  -1.865  1.00 97.88           N  
ATOM    499  H   CYS A  32      -0.659 -16.719  -2.623  1.00 97.88           H  
ATOM    500  CA  CYS A  32       0.629 -15.862  -1.144  1.00 97.88           C  
ATOM    501  HA  CYS A  32       1.709 -16.003  -1.183  1.00 97.88           H  
ATOM    502  C   CYS A  32       0.227 -15.831   0.333  1.00 97.88           C  
ATOM    503  CB  CYS A  32       0.276 -14.503  -1.764  1.00 97.88           C  
ATOM    504  HB2 CYS A  32       0.812 -13.735  -1.205  1.00 97.88           H  
ATOM    505  HB3 CYS A  32      -0.790 -14.341  -1.601  1.00 97.88           H  
ATOM    506  O   CYS A  32       1.094 -15.712   1.200  1.00 97.88           O  
ATOM    507  SG  CYS A  32       0.581 -14.210  -3.525  1.00 97.88           S  
ATOM    508  N   VAL A  33      -1.074 -15.952   0.624  1.00 98.25           N  
ATOM    509  H   VAL A  33      -1.734 -16.062  -0.133  1.00 98.25           H  
ATOM    510  CA  VAL A  33      -1.588 -15.899   1.999  1.00 98.25           C  
ATOM    511  HA  VAL A  33      -1.164 -15.020   2.485  1.00 98.25           H  
ATOM    512  C   VAL A  33      -1.105 -17.102   2.802  1.00 98.25           C  
ATOM    513  CB  VAL A  33      -3.123 -15.758   2.024  1.00 98.25           C  
ATOM    514  HB  VAL A  33      -3.576 -16.560   1.441  1.00 98.25           H  
ATOM    515  O   VAL A  33      -0.600 -16.921   3.909  1.00 98.25           O  
ATOM    516  CG1 VAL A  33      -3.674 -15.809   3.455  1.00 98.25           C  
ATOM    517 HG11 VAL A  33      -3.163 -15.081   4.085  1.00 98.25           H  
ATOM    518 HG12 VAL A  33      -3.531 -16.804   3.877  1.00 98.25           H  
ATOM    519 HG13 VAL A  33      -4.742 -15.593   3.454  1.00 98.25           H  
ATOM    520  CG2 VAL A  33      -3.539 -14.405   1.429  1.00 98.25           C  
ATOM    521 HG21 VAL A  33      -4.624 -14.304   1.454  1.00 98.25           H  
ATOM    522 HG22 VAL A  33      -3.206 -14.313   0.395  1.00 98.25           H  
ATOM    523 HG23 VAL A  33      -3.080 -13.596   1.998  1.00 98.25           H  
ATOM    524  N   LYS A  34      -1.143 -18.307   2.222  1.00 97.75           N  
ATOM    525  H   LYS A  34      -1.571 -18.393   1.311  1.00 97.75           H  
ATOM    526  CA  LYS A  34      -0.608 -19.519   2.856  1.00 97.75           C  
ATOM    527  HA  LYS A  34      -1.144 -19.707   3.786  1.00 97.75           H  
ATOM    528  C   LYS A  34       0.871 -19.365   3.221  1.00 97.75           C  
ATOM    529  CB  LYS A  34      -0.851 -20.700   1.911  1.00 97.75           C  
ATOM    530  HB2 LYS A  34      -0.332 -20.541   0.967  1.00 97.75           H  
ATOM    531  HB3 LYS A  34      -1.921 -20.772   1.716  1.00 97.75           H  
ATOM    532  O   LYS A  34       1.257 -19.558   4.371  1.00 97.75           O  
ATOM    533  CG  LYS A  34      -0.374 -22.007   2.547  1.00 97.75           C  
ATOM    534  HG2 LYS A  34       0.711 -21.998   2.644  1.00 97.75           H  
ATOM    535  HG3 LYS A  34      -0.816 -22.108   3.538  1.00 97.75           H  
ATOM    536  CD  LYS A  34      -0.792 -23.197   1.691  1.00 97.75           C  
ATOM    537  HD2 LYS A  34      -0.308 -23.136   0.716  1.00 97.75           H  
ATOM    538  HD3 LYS A  34      -1.875 -23.191   1.572  1.00 97.75           H  
ATOM    539  CE  LYS A  34      -0.355 -24.457   2.432  1.00 97.75           C  
ATOM    540  HE2 LYS A  34       0.728 -24.435   2.550  1.00 97.75           H  
ATOM    541  HE3 LYS A  34      -0.793 -24.431   3.429  1.00 97.75           H  
ATOM    542  NZ  LYS A  34      -0.790 -25.670   1.707  1.00 97.75           N  
ATOM    543  HZ1 LYS A  34      -0.494 -26.488   2.220  1.00 97.75           H  
ATOM    544  HZ2 LYS A  34      -0.384 -25.680   0.782  1.00 97.75           H  
ATOM    545  HZ3 LYS A  34      -1.797 -25.668   1.638  1.00 97.75           H  
ATOM    546  N   LYS A  35       1.693 -18.918   2.268  1.00 97.14           N  
ATOM    547  H   LYS A  35       1.304 -18.766   1.348  1.00 97.14           H  
ATOM    548  CA  LYS A  35       3.123 -18.647   2.488  1.00 97.14           C  
ATOM    549  HA  LYS A  35       3.623 -19.553   2.831  1.00 97.14           H  
ATOM    550  C   LYS A  35       3.399 -17.600   3.554  1.00 97.14           C  
ATOM    551  CB  LYS A  35       3.729 -18.157   1.175  1.00 97.14           C  
ATOM    552  HB2 LYS A  35       3.043 -17.486   0.658  1.00 97.14           H  
ATOM    553  HB3 LYS A  35       4.629 -17.583   1.400  1.00 97.14           H  
ATOM    554  O   LYS A  35       4.382 -17.701   4.289  1.00 97.14           O  
ATOM    555  CG  LYS A  35       4.062 -19.345   0.279  1.00 97.14           C  
ATOM    556  HG2 LYS A  35       3.955 -20.283   0.824  1.00 97.14           H  
ATOM    557  HG3 LYS A  35       3.385 -19.366  -0.574  1.00 97.14           H  
ATOM    558  CD  LYS A  35       5.509 -19.206  -0.179  1.00 97.14           C  
ATOM    559  HD2 LYS A  35       5.630 -18.393  -0.895  1.00 97.14           H  
ATOM    560  HD3 LYS A  35       6.147 -18.997   0.679  1.00 97.14           H  
ATOM    561  CE  LYS A  35       5.985 -20.523  -0.747  1.00 97.14           C  
ATOM    562  HE2 LYS A  35       5.940 -21.294   0.022  1.00 97.14           H  
ATOM    563  HE3 LYS A  35       7.030 -20.394  -1.029  1.00 97.14           H  
ATOM    564  NZ  LYS A  35       5.213 -20.923  -1.922  1.00 97.14           N  
ATOM    565  HZ1 LYS A  35       5.857 -21.418  -2.522  1.00 97.14           H  
ATOM    566  HZ2 LYS A  35       4.399 -21.469  -1.678  1.00 97.14           H  
ATOM    567  HZ3 LYS A  35       4.933 -20.089  -2.419  1.00 97.14           H  
ATOM    568  N   TYR A  36       2.573 -16.562   3.610  1.00 97.57           N  
ATOM    569  H   TYR A  36       1.819 -16.499   2.941  1.00 97.57           H  
ATOM    570  CA  TYR A  36       2.700 -15.535   4.632  1.00 97.57           C  
ATOM    571  HA  TYR A  36       3.734 -15.192   4.656  1.00 97.57           H  
ATOM    572  C   TYR A  36       2.373 -16.101   6.021  1.00 97.57           C  
ATOM    573  CB  TYR A  36       1.815 -14.346   4.259  1.00 97.57           C  
ATOM    574  HB2 TYR A  36       2.036 -14.042   3.235  1.00 97.57           H  
ATOM    575  HB3 TYR A  36       0.768 -14.645   4.296  1.00 97.57           H  
ATOM    576  O   TYR A  36       3.137 -15.872   6.961  1.00 97.57           O  
ATOM    577  CG  TYR A  36       2.032 -13.161   5.169  1.00 97.57           C  
ATOM    578  CD1 TYR A  36       1.205 -12.986   6.293  1.00 97.57           C  
ATOM    579  HD1 TYR A  36       0.418 -13.695   6.504  1.00 97.57           H  
ATOM    580  CD2 TYR A  36       3.076 -12.254   4.904  1.00 97.57           C  
ATOM    581  HD2 TYR A  36       3.702 -12.394   4.036  1.00 97.57           H  
ATOM    582  CE1 TYR A  36       1.404 -11.882   7.141  1.00 97.57           C  
ATOM    583  HE1 TYR A  36       0.777 -11.733   8.007  1.00 97.57           H  
ATOM    584  CE2 TYR A  36       3.294 -11.162   5.766  1.00 97.57           C  
ATOM    585  HE2 TYR A  36       4.092 -10.460   5.575  1.00 97.57           H  
ATOM    586  OH  TYR A  36       2.652  -9.933   7.729  1.00 97.57           O  
ATOM    587  HH  TYR A  36       3.524  -9.538   7.661  1.00 97.57           H  
ATOM    588  CZ  TYR A  36       2.452 -10.975   6.884  1.00 97.57           C  
ATOM    589  N   ASN A  37       1.307 -16.902   6.126  1.00 96.83           N  
ATOM    590  H   ASN A  37       0.728 -17.030   5.308  1.00 96.83           H  
ATOM    591  CA  ASN A  37       0.856 -17.543   7.363  1.00 96.83           C  
ATOM    592  HA  ASN A  37       0.728 -16.781   8.132  1.00 96.83           H  
ATOM    593  C   ASN A  37       1.862 -18.564   7.915  1.00 96.83           C  
ATOM    594  CB  ASN A  37      -0.504 -18.211   7.100  1.00 96.83           C  
ATOM    595  HB2 ASN A  37      -0.767 -18.826   7.961  1.00 96.83           H  
ATOM    596  HB3 ASN A  37      -0.433 -18.872   6.236  1.00 96.83           H  
ATOM    597  O   ASN A  37       2.014 -18.664   9.130  1.00 96.83           O  
ATOM    598  CG  ASN A  37      -1.644 -17.234   6.881  1.00 96.83           C  
ATOM    599  ND2 ASN A  37      -2.780 -17.742   6.467  1.00 96.83           N  
ATOM    600 HD21 ASN A  37      -2.844 -18.724   6.241  1.00 96.83           H  
ATOM    601 HD22 ASN A  37      -3.569 -17.123   6.346  1.00 96.83           H  
ATOM    602  OD1 ASN A  37      -1.552 -16.039   7.120  1.00 96.83           O  
ATOM    603  N   GLU A  38       2.609 -19.267   7.057  1.00 96.19           N  
ATOM    604  H   GLU A  38       2.361 -19.242   6.078  1.00 96.19           H  
ATOM    605  CA  GLU A  38       3.701 -20.164   7.483  1.00 96.19           C  
ATOM    606  HA  GLU A  38       3.295 -20.955   8.113  1.00 96.19           H  
ATOM    607  C   GLU A  38       4.779 -19.439   8.309  1.00 96.19           C  
ATOM    608  CB  GLU A  38       4.362 -20.803   6.247  1.00 96.19           C  
ATOM    609  HB2 GLU A  38       4.570 -20.018   5.520  1.00 96.19           H  
ATOM    610  HB3 GLU A  38       5.310 -21.249   6.545  1.00 96.19           H  
ATOM    611  O   GLU A  38       5.424 -20.046   9.162  1.00 96.19           O  
ATOM    612  CG  GLU A  38       3.505 -21.903   5.597  1.00 96.19           C  
ATOM    613  HG2 GLU A  38       3.436 -22.739   6.293  1.00 96.19           H  
ATOM    614  HG3 GLU A  38       2.495 -21.527   5.438  1.00 96.19           H  
ATOM    615  CD  GLU A  38       4.065 -22.410   4.252  1.00 96.19           C  
ATOM    616  OE1 GLU A  38       3.402 -23.286   3.643  1.00 96.19           O  
ATOM    617  OE2 GLU A  38       5.136 -21.923   3.814  1.00 96.19           O  
ATOM    618  N   LYS A  39       4.970 -18.133   8.076  1.00 95.43           N  
ATOM    619  H   LYS A  39       4.379 -17.703   7.379  1.00 95.43           H  
ATOM    620  CA  LYS A  39       5.960 -17.295   8.776  1.00 95.43           C  
ATOM    621  HA  LYS A  39       6.703 -17.940   9.247  1.00 95.43           H  
ATOM    622  C   LYS A  39       5.363 -16.466   9.917  1.00 95.43           C  
ATOM    623  CB  LYS A  39       6.670 -16.392   7.758  1.00 95.43           C  
ATOM    624  HB2 LYS A  39       5.929 -15.774   7.250  1.00 95.43           H  
ATOM    625  HB3 LYS A  39       7.361 -15.737   8.287  1.00 95.43           H  
ATOM    626  O   LYS A  39       6.113 -15.960  10.746  1.00 95.43           O  
ATOM    627  CG  LYS A  39       7.454 -17.207   6.720  1.00 95.43           C  
ATOM    628  HG2 LYS A  39       8.209 -17.806   7.229  1.00 95.43           H  
ATOM    629  HG3 LYS A  39       6.777 -17.874   6.187  1.00 95.43           H  
ATOM    630  CD  LYS A  39       8.133 -16.288   5.701  1.00 95.43           C  
ATOM    631  HD2 LYS A  39       7.370 -15.678   5.217  1.00 95.43           H  
ATOM    632  HD3 LYS A  39       8.849 -15.643   6.211  1.00 95.43           H  
ATOM    633  CE  LYS A  39       8.842 -17.157   4.660  1.00 95.43           C  
ATOM    634  HE2 LYS A  39       9.611 -17.745   5.160  1.00 95.43           H  
ATOM    635  HE3 LYS A  39       8.111 -17.854   4.249  1.00 95.43           H  
ATOM    636  NZ  LYS A  39       9.429 -16.341   3.570  1.00 95.43           N  
ATOM    637  HZ1 LYS A  39      10.113 -15.694   3.938  1.00 95.43           H  
ATOM    638  HZ2 LYS A  39       9.868 -16.944   2.889  1.00 95.43           H  
ATOM    639  HZ3 LYS A  39       8.697 -15.827   3.101  1.00 95.43           H  
ATOM    640  N   HIS A  40       4.040 -16.329   9.958  1.00 95.90           N  
ATOM    641  H   HIS A  40       3.499 -16.833   9.270  1.00 95.90           H  
ATOM    642  CA  HIS A  40       3.305 -15.447  10.862  1.00 95.90           C  
ATOM    643  HA  HIS A  40       3.981 -15.005  11.594  1.00 95.90           H  
ATOM    644  C   HIS A  40       2.254 -16.260  11.622  1.00 95.90           C  
ATOM    645  CB  HIS A  40       2.693 -14.305  10.044  1.00 95.90           C  
ATOM    646  HB2 HIS A  40       2.004 -13.729  10.662  1.00 95.90           H  
ATOM    647  HB3 HIS A  40       2.104 -14.721   9.227  1.00 95.90           H  
ATOM    648  O   HIS A  40       1.112 -16.413  11.191  1.00 95.90           O  
ATOM    649  CG  HIS A  40       3.720 -13.367   9.479  1.00 95.90           C  
ATOM    650  CD2 HIS A  40       4.255 -12.239  10.047  1.00 95.90           C  
ATOM    651  HD2 HIS A  40       4.007 -11.830  11.016  1.00 95.90           H  
ATOM    652  ND1 HIS A  40       4.293 -13.521   8.246  1.00 95.90           N  
ATOM    653  HD1 HIS A  40       4.025 -14.234   7.583  1.00 95.90           H  
ATOM    654  CE1 HIS A  40       5.163 -12.518   8.066  1.00 95.90           C  
ATOM    655  HE1 HIS A  40       5.748 -12.358   7.173  1.00 95.90           H  
ATOM    656  NE2 HIS A  40       5.176 -11.707   9.132  1.00 95.90           N  
ATOM    657  N   THR A  41       2.670 -16.832  12.752  1.00 93.82           N  
ATOM    658  H   THR A  41       3.632 -16.689  13.024  1.00 93.82           H  
ATOM    659  CA  THR A  41       1.872 -17.802  13.515  1.00 93.82           C  
ATOM    660  HA  THR A  41       0.991 -18.070  12.931  1.00 93.82           H  
ATOM    661  C   THR A  41       1.378 -17.247  14.849  1.00 93.82           C  
ATOM    662  CB  THR A  41       2.662 -19.095  13.755  1.00 93.82           C  
ATOM    663  HB  THR A  41       2.031 -19.789  14.310  1.00 93.82           H  
ATOM    664  O   THR A  41       1.960 -16.315  15.408  1.00 93.82           O  
ATOM    665  CG2 THR A  41       3.089 -19.776  12.454  1.00 93.82           C  
ATOM    666 HG21 THR A  41       2.220 -19.949  11.820  1.00 93.82           H  
ATOM    667 HG22 THR A  41       3.562 -20.731  12.681  1.00 93.82           H  
ATOM    668 HG23 THR A  41       3.802 -19.155  11.912  1.00 93.82           H  
ATOM    669  OG1 THR A  41       3.818 -18.831  14.519  1.00 93.82           O  
ATOM    670  HG1 THR A  41       3.684 -18.021  15.015  1.00 93.82           H  
ATOM    671  N   GLY A  42       0.347 -17.878  15.420  1.00 93.42           N  
ATOM    672  H   GLY A  42      -0.121 -18.609  14.904  1.00 93.42           H  
ATOM    673  CA  GLY A  42      -0.167 -17.529  16.746  1.00 93.42           C  
ATOM    674  HA2 GLY A  42      -0.993 -18.191  17.007  1.00 93.42           H  
ATOM    675  HA3 GLY A  42       0.627 -17.659  17.482  1.00 93.42           H  
ATOM    676  C   GLY A  42      -0.674 -16.089  16.795  1.00 93.42           C  
ATOM    677  O   GLY A  42      -1.457 -15.685  15.942  1.00 93.42           O  
ATOM    678  N   GLY A  43      -0.205 -15.310  17.774  1.00 92.74           N  
ATOM    679  H   GLY A  43       0.470 -15.693  18.420  1.00 92.74           H  
ATOM    680  CA  GLY A  43      -0.587 -13.901  17.930  1.00 92.74           C  
ATOM    681  HA2 GLY A  43      -0.201 -13.529  18.880  1.00 92.74           H  
ATOM    682  HA3 GLY A  43      -1.674 -13.825  17.951  1.00 92.74           H  
ATOM    683  C   GLY A  43      -0.083 -12.963  16.826  1.00 92.74           C  
ATOM    684  O   GLY A  43      -0.516 -11.820  16.783  1.00 92.74           O  
ATOM    685  N   LEU A  44       0.807 -13.430  15.943  1.00 95.70           N  
ATOM    686  H   LEU A  44       1.120 -14.386  16.028  1.00 95.70           H  
ATOM    687  CA  LEU A  44       1.286 -12.673  14.780  1.00 95.70           C  
ATOM    688  HA  LEU A  44       1.054 -11.616  14.909  1.00 95.70           H  
ATOM    689  C   LEU A  44       0.583 -13.080  13.486  1.00 95.70           C  
ATOM    690  CB  LEU A  44       2.812 -12.829  14.641  1.00 95.70           C  
ATOM    691  HB2 LEU A  44       3.042 -13.885  14.496  1.00 95.70           H  
ATOM    692  HB3 LEU A  44       3.136 -12.294  13.749  1.00 95.70           H  
ATOM    693  O   LEU A  44       1.005 -12.662  12.419  1.00 95.70           O  
ATOM    694  CG  LEU A  44       3.631 -12.297  15.826  1.00 95.70           C  
ATOM    695  HG  LEU A  44       3.356 -12.837  16.732  1.00 95.70           H  
ATOM    696  CD1 LEU A  44       5.115 -12.542  15.553  1.00 95.70           C  
ATOM    697 HD11 LEU A  44       5.295 -13.606  15.402  1.00 95.70           H  
ATOM    698 HD12 LEU A  44       5.707 -12.196  16.401  1.00 95.70           H  
ATOM    699 HD13 LEU A  44       5.422 -11.995  14.661  1.00 95.70           H  
ATOM    700  CD2 LEU A  44       3.424 -10.802  16.058  1.00 95.70           C  
ATOM    701 HD21 LEU A  44       3.673 -10.251  15.151  1.00 95.70           H  
ATOM    702 HD22 LEU A  44       4.065 -10.456  16.869  1.00 95.70           H  
ATOM    703 HD23 LEU A  44       2.387 -10.600  16.327  1.00 95.70           H  
ATOM    704  N   LYS A  45      -0.435 -13.942  13.540  1.00 97.21           N  
ATOM    705  H   LYS A  45      -0.788 -14.220  14.444  1.00 97.21           H  
ATOM    706  CA  LYS A  45      -1.197 -14.316  12.349  1.00 97.21           C  
ATOM    707  HA  LYS A  45      -0.486 -14.525  11.549  1.00 97.21           H  
ATOM    708  C   LYS A  45      -2.088 -13.140  11.925  1.00 97.21           C  
ATOM    709  CB  LYS A  45      -1.986 -15.591  12.654  1.00 97.21           C  
ATOM    710  HB2 LYS A  45      -1.303 -16.309  13.108  1.00 97.21           H  
ATOM    711  HB3 LYS A  45      -2.772 -15.360  13.374  1.00 97.21           H  
ATOM    712  O   LYS A  45      -2.735 -12.549  12.795  1.00 97.21           O  
ATOM    713  CG  LYS A  45      -2.604 -16.235  11.409  1.00 97.21           C  
ATOM    714  HG2 LYS A  45      -3.356 -15.574  10.978  1.00 97.21           H  
ATOM    715  HG3 LYS A  45      -1.826 -16.434  10.672  1.00 97.21           H  
ATOM    716  CD  LYS A  45      -3.252 -17.559  11.822  1.00 97.21           C  
ATOM    717  HD2 LYS A  45      -4.018 -17.361  12.571  1.00 97.21           H  
ATOM    718  HD3 LYS A  45      -2.488 -18.209  12.249  1.00 97.21           H  
ATOM    719  CE  LYS A  45      -3.889 -18.254  10.625  1.00 97.21           C  
ATOM    720  HE2 LYS A  45      -3.149 -18.387   9.837  1.00 97.21           H  
ATOM    721  HE3 LYS A  45      -4.678 -17.612  10.233  1.00 97.21           H  
ATOM    722  NZ  LYS A  45      -4.474 -19.562  11.013  1.00 97.21           N  
ATOM    723  HZ1 LYS A  45      -4.952 -19.936  10.206  1.00 97.21           H  
ATOM    724  HZ2 LYS A  45      -5.198 -19.460  11.710  1.00 97.21           H  
ATOM    725  HZ3 LYS A  45      -3.779 -20.236  11.299  1.00 97.21           H  
ATOM    726  N   PRO A  46      -2.175 -12.809  10.624  1.00 98.12           N  
ATOM    727  CA  PRO A  46      -3.094 -11.773  10.176  1.00 98.12           C  
ATOM    728  HA  PRO A  46      -2.853 -10.836  10.678  1.00 98.12           H  
ATOM    729  C   PRO A  46      -4.541 -12.163  10.508  1.00 98.12           C  
ATOM    730  CB  PRO A  46      -2.844 -11.606   8.675  1.00 98.12           C  
ATOM    731  HB2 PRO A  46      -3.754 -11.354   8.129  1.00 98.12           H  
ATOM    732  HB3 PRO A  46      -2.084 -10.841   8.520  1.00 98.12           H  
ATOM    733  O   PRO A  46      -4.935 -13.322  10.385  1.00 98.12           O  
ATOM    734  CG  PRO A  46      -2.289 -12.968   8.261  1.00 98.12           C  
ATOM    735  HG2 PRO A  46      -1.658 -12.899   7.375  1.00 98.12           H  
ATOM    736  HG3 PRO A  46      -3.115 -13.657   8.086  1.00 98.12           H  
ATOM    737  CD  PRO A  46      -1.502 -13.422   9.488  1.00 98.12           C  
ATOM    738  HD2 PRO A  46      -0.478 -13.054   9.436  1.00 98.12           H  
ATOM    739  HD3 PRO A  46      -1.505 -14.511   9.543  1.00 98.12           H  
ATOM    740  N   VAL A  47      -5.334 -11.177  10.920  1.00 97.60           N  
ATOM    741  H   VAL A  47      -4.952 -10.242  10.909  1.00 97.60           H  
ATOM    742  CA  VAL A  47      -6.770 -11.319  11.195  1.00 97.60           C  
ATOM    743  HA  VAL A  47      -6.947 -12.264  11.711  1.00 97.60           H  
ATOM    744  C   VAL A  47      -7.556 -11.357   9.885  1.00 97.60           C  
ATOM    745  CB  VAL A  47      -7.252 -10.163  12.096  1.00 97.60           C  
ATOM    746  HB  VAL A  47      -7.028  -9.214  11.608  1.00 97.60           H  
ATOM    747  O   VAL A  47      -8.517 -12.113   9.751  1.00 97.60           O  
ATOM    748  CG1 VAL A  47      -8.761 -10.222  12.365  1.00 97.60           C  
ATOM    749 HG11 VAL A  47      -9.027 -11.191  12.787  1.00 97.60           H  
ATOM    750 HG12 VAL A  47      -9.045  -9.432  13.062  1.00 97.60           H  
ATOM    751 HG13 VAL A  47      -9.314 -10.070  11.438  1.00 97.60           H  
ATOM    752  CG2 VAL A  47      -6.536 -10.189  13.455  1.00 97.60           C  
ATOM    753 HG21 VAL A  47      -6.744 -11.128  13.968  1.00 97.60           H  
ATOM    754 HG22 VAL A  47      -6.878  -9.356  14.070  1.00 97.60           H  
ATOM    755 HG23 VAL A  47      -5.459 -10.095  13.317  1.00 97.60           H  
ATOM    756  N   GLU A  48      -7.130 -10.570   8.898  1.00 98.31           N  
ATOM    757  H   GLU A  48      -6.326  -9.980   9.060  1.00 98.31           H  
ATOM    758  CA  GLU A  48      -7.671 -10.609   7.544  1.00 98.31           C  
ATOM    759  HA  GLU A  48      -7.947 -11.639   7.318  1.00 98.31           H  
ATOM    760  C   GLU A  48      -6.628 -10.185   6.506  1.00 98.31           C  
ATOM    761  CB  GLU A  48      -8.953  -9.759   7.433  1.00 98.31           C  
ATOM    762  HB2 GLU A  48      -9.666 -10.084   8.190  1.00 98.31           H  
ATOM    763  HB3 GLU A  48      -9.399  -9.960   6.458  1.00 98.31           H  
ATOM    764  O   GLU A  48      -5.627  -9.529   6.812  1.00 98.31           O  
ATOM    765  CG  GLU A  48      -8.737  -8.243   7.571  1.00 98.31           C  
ATOM    766  HG2 GLU A  48      -8.032  -7.909   6.810  1.00 98.31           H  
ATOM    767  HG3 GLU A  48      -8.308  -8.033   8.551  1.00 98.31           H  
ATOM    768  CD  GLU A  48     -10.043  -7.452   7.395  1.00 98.31           C  
ATOM    769  OE1 GLU A  48     -10.235  -6.467   8.142  1.00 98.31           O  
ATOM    770  OE2 GLU A  48     -10.840  -7.798   6.482  1.00 98.31           O  
ATOM    771  N   VAL A  49      -6.892 -10.533   5.250  1.00 98.79           N  
ATOM    772  H   VAL A  49      -7.710 -11.099   5.079  1.00 98.79           H  
ATOM    773  CA  VAL A  49      -6.166 -10.009   4.094  1.00 98.79           C  
ATOM    774  HA  VAL A  49      -5.444  -9.270   4.440  1.00 98.79           H  
ATOM    775  C   VAL A  49      -7.154  -9.313   3.177  1.00 98.79           C  
ATOM    776  CB  VAL A  49      -5.382 -11.109   3.359  1.00 98.79           C  
ATOM    777  HB  VAL A  49      -6.074 -11.872   3.003  1.00 98.79           H  
ATOM    778  O   VAL A  49      -8.151  -9.905   2.774  1.00 98.79           O  
ATOM    779  CG1 VAL A  49      -4.610 -10.547   2.156  1.00 98.79           C  
ATOM    780 HG11 VAL A  49      -4.030 -11.343   1.690  1.00 98.79           H  
ATOM    781 HG12 VAL A  49      -3.930  -9.761   2.487  1.00 98.79           H  
ATOM    782 HG13 VAL A  49      -5.301 -10.148   1.413  1.00 98.79           H  
ATOM    783  CG2 VAL A  49      -4.376 -11.761   4.313  1.00 98.79           C  
ATOM    784 HG21 VAL A  49      -3.763 -12.493   3.786  1.00 98.79           H  
ATOM    785 HG22 VAL A  49      -4.905 -12.277   5.114  1.00 98.79           H  
ATOM    786 HG23 VAL A  49      -3.734 -10.997   4.752  1.00 98.79           H  
ATOM    787  N   ILE A  50      -6.877  -8.067   2.801  1.00 98.81           N  
ATOM    788  H   ILE A  50      -6.045  -7.632   3.176  1.00 98.81           H  
ATOM    789  CA  ILE A  50      -7.688  -7.357   1.808  1.00 98.81           C  
ATOM    790  HA  ILE A  50      -8.629  -7.893   1.685  1.00 98.81           H  
ATOM    791  C   ILE A  50      -6.961  -7.392   0.467  1.00 98.81           C  
ATOM    792  CB  ILE A  50      -8.081  -5.938   2.264  1.00 98.81           C  
ATOM    793  HB  ILE A  50      -7.184  -5.325   2.352  1.00 98.81           H  
ATOM    794  O   ILE A  50      -5.868  -6.842   0.343  1.00 98.81           O  
ATOM    795  CG1 ILE A  50      -8.782  -5.993   3.643  1.00 98.81           C  
ATOM    796 HG12 ILE A  50      -8.107  -6.449   4.367  1.00 98.81           H  
ATOM    797 HG13 ILE A  50      -9.674  -6.616   3.580  1.00 98.81           H  
ATOM    798  CG2 ILE A  50      -9.005  -5.326   1.191  1.00 98.81           C  
ATOM    799 HG21 ILE A  50      -8.476  -5.230   0.242  1.00 98.81           H  
ATOM    800 HG22 ILE A  50      -9.336  -4.332   1.491  1.00 98.81           H  
ATOM    801 HG23 ILE A  50      -9.879  -5.963   1.055  1.00 98.81           H  
ATOM    802  CD1 ILE A  50      -9.166  -4.624   4.213  1.00 98.81           C  
ATOM    803 HD11 ILE A  50      -9.473  -4.742   5.252  1.00 98.81           H  
ATOM    804 HD12 ILE A  50      -8.315  -3.944   4.161  1.00 98.81           H  
ATOM    805 HD13 ILE A  50     -10.002  -4.202   3.655  1.00 98.81           H  
ATOM    806  N   ALA A  51      -7.569  -8.024  -0.533  1.00 98.69           N  
ATOM    807  H   ALA A  51      -8.465  -8.451  -0.347  1.00 98.69           H  
ATOM    808  CA  ALA A  51      -7.061  -8.103  -1.894  1.00 98.69           C  
ATOM    809  HA  ALA A  51      -5.981  -7.957  -1.865  1.00 98.69           H  
ATOM    810  C   ALA A  51      -7.672  -7.011  -2.786  1.00 98.69           C  
ATOM    811  CB  ALA A  51      -7.310  -9.512  -2.443  1.00 98.69           C  
ATOM    812  HB1 ALA A  51      -6.858  -9.605  -3.431  1.00 98.69           H  
ATOM    813  HB2 ALA A  51      -6.870 -10.255  -1.779  1.00 98.69           H  
ATOM    814  HB3 ALA A  51      -8.383  -9.690  -2.522  1.00 98.69           H  
ATOM    815  O   ALA A  51      -8.887  -6.783  -2.781  1.00 98.69           O  
ATOM    816  N   THR A  52      -6.827  -6.351  -3.578  1.00 98.20           N  
ATOM    817  H   THR A  52      -5.843  -6.568  -3.506  1.00 98.20           H  
ATOM    818  CA  THR A  52      -7.223  -5.381  -4.608  1.00 98.20           C  
ATOM    819  HA  THR A  52      -8.248  -5.606  -4.904  1.00 98.20           H  
ATOM    820  C   THR A  52      -6.353  -5.513  -5.866  1.00 98.20           C  
ATOM    821  CB  THR A  52      -7.202  -3.926  -4.094  1.00 98.20           C  
ATOM    822  HB  THR A  52      -7.735  -3.310  -4.818  1.00 98.20           H  
ATOM    823  O   THR A  52      -5.490  -6.388  -5.965  1.00 98.20           O  
ATOM    824  CG2 THR A  52      -7.878  -3.694  -2.745  1.00 98.20           C  
ATOM    825 HG21 THR A  52      -8.890  -4.098  -2.775  1.00 98.20           H  
ATOM    826 HG22 THR A  52      -7.310  -4.184  -1.954  1.00 98.20           H  
ATOM    827 HG23 THR A  52      -7.923  -2.625  -2.539  1.00 98.20           H  
ATOM    828  OG1 THR A  52      -5.892  -3.435  -4.016  1.00 98.20           O  
ATOM    829  HG1 THR A  52      -5.825  -2.770  -4.705  1.00 98.20           H  
ATOM    830  N   GLY A  53      -6.575  -4.647  -6.855  1.00 96.48           N  
ATOM    831  H   GLY A  53      -7.337  -3.993  -6.743  1.00 96.48           H  
ATOM    832  CA  GLY A  53      -5.875  -4.644  -8.132  1.00 96.48           C  
ATOM    833  HA2 GLY A  53      -4.873  -5.057  -8.016  1.00 96.48           H  
ATOM    834  HA3 GLY A  53      -5.781  -3.619  -8.492  1.00 96.48           H  
ATOM    835  C   GLY A  53      -6.650  -5.449  -9.165  1.00 96.48           C  
ATOM    836  O   GLY A  53      -7.755  -5.081  -9.558  1.00 96.48           O  
ATOM    837  N   GLY A  54      -6.056  -6.528  -9.654  1.00 91.35           N  
ATOM    838  H   GLY A  54      -5.108  -6.714  -9.359  1.00 91.35           H  
ATOM    839  CA  GLY A  54      -6.617  -7.402 -10.677  1.00 91.35           C  
ATOM    840  HA2 GLY A  54      -7.671  -7.580 -10.462  1.00 91.35           H  
ATOM    841  HA3 GLY A  54      -6.072  -8.343 -10.608  1.00 91.35           H  
ATOM    842  C   GLY A  54      -6.524  -6.860 -12.105  1.00 91.35           C  
ATOM    843  O   GLY A  54      -6.575  -7.628 -13.065  1.00 91.35           O  
ATOM    844  N   GLN A  55      -6.350  -5.547 -12.246  1.00 88.52           N  
ATOM    845  H   GLN A  55      -6.308  -5.001 -11.398  1.00 88.52           H  
ATOM    846  CA  GLN A  55      -6.152  -4.844 -13.508  1.00 88.52           C  
ATOM    847  HA  GLN A  55      -6.462  -5.489 -14.329  1.00 88.52           H  
ATOM    848  C   GLN A  55      -4.673  -4.504 -13.719  1.00 88.52           C  
ATOM    849  CB  GLN A  55      -7.029  -3.585 -13.542  1.00 88.52           C  
ATOM    850  HB2 GLN A  55      -6.757  -2.924 -12.720  1.00 88.52           H  
ATOM    851  HB3 GLN A  55      -6.841  -3.061 -14.479  1.00 88.52           H  
ATOM    852  O   GLN A  55      -3.879  -4.497 -12.780  1.00 88.52           O  
ATOM    853  CG  GLN A  55      -8.526  -3.922 -13.452  1.00 88.52           C  
ATOM    854  HG2 GLN A  55      -8.750  -4.325 -12.464  1.00 88.52           H  
ATOM    855  HG3 GLN A  55      -8.779  -4.677 -14.197  1.00 88.52           H  
ATOM    856  CD  GLN A  55      -9.390  -2.695 -13.708  1.00 88.52           C  
ATOM    857  NE2 GLN A  55     -10.321  -2.387 -12.843  1.00 88.52           N  
ATOM    858 HE21 GLN A  55     -10.398  -2.896 -11.974  1.00 88.52           H  
ATOM    859 HE22 GLN A  55     -10.812  -1.518 -12.994  1.00 88.52           H  
ATOM    860  OE1 GLN A  55      -9.240  -1.981 -14.680  1.00 88.52           O  
ATOM    861  N   ASN A  56      -4.298  -4.210 -14.967  1.00 86.39           N  
ATOM    862  H   ASN A  56      -5.013  -4.167 -15.679  1.00 86.39           H  
ATOM    863  CA  ASN A  56      -2.955  -3.751 -15.342  1.00 86.39           C  
ATOM    864  HA  ASN A  56      -2.908  -3.766 -16.431  1.00 86.39           H  
ATOM    865  C   ASN A  56      -1.806  -4.667 -14.881  1.00 86.39           C  
ATOM    866  CB  ASN A  56      -2.781  -2.282 -14.904  1.00 86.39           C  
ATOM    867  HB2 ASN A  56      -2.843  -2.219 -13.818  1.00 86.39           H  
ATOM    868  HB3 ASN A  56      -1.798  -1.922 -15.207  1.00 86.39           H  
ATOM    869  O   ASN A  56      -0.707  -4.183 -14.626  1.00 86.39           O  
ATOM    870  CG  ASN A  56      -3.813  -1.367 -15.527  1.00 86.39           C  
ATOM    871  ND2 ASN A  56      -4.186  -0.306 -14.853  1.00 86.39           N  
ATOM    872 HD21 ASN A  56      -4.908   0.256 -15.280  1.00 86.39           H  
ATOM    873 HD22 ASN A  56      -3.829  -0.139 -13.923  1.00 86.39           H  
ATOM    874  OD1 ASN A  56      -4.308  -1.600 -16.615  1.00 86.39           O  
ATOM    875  N   ASN A  57      -2.046  -5.982 -14.793  1.00 91.06           N  
ATOM    876  H   ASN A  57      -2.970  -6.314 -15.030  1.00 91.06           H  
ATOM    877  CA  ASN A  57      -1.071  -6.964 -14.300  1.00 91.06           C  
ATOM    878  HA  ASN A  57      -1.586  -7.918 -14.190  1.00 91.06           H  
ATOM    879  C   ASN A  57      -0.552  -6.624 -12.892  1.00 91.06           C  
ATOM    880  CB  ASN A  57       0.044  -7.159 -15.346  1.00 91.06           C  
ATOM    881  HB2 ASN A  57       0.536  -6.206 -15.541  1.00 91.06           H  
ATOM    882  HB3 ASN A  57       0.802  -7.836 -14.952  1.00 91.06           H  
ATOM    883  O   ASN A  57       0.653  -6.669 -12.634  1.00 91.06           O  
ATOM    884  CG  ASN A  57      -0.457  -7.753 -16.641  1.00 91.06           C  
ATOM    885  ND2 ASN A  57       0.152  -7.401 -17.748  1.00 91.06           N  
ATOM    886 HD21 ASN A  57      -0.234  -7.771 -18.605  1.00 91.06           H  
ATOM    887 HD22 ASN A  57       0.882  -6.703 -17.723  1.00 91.06           H  
ATOM    888  OD1 ASN A  57      -1.378  -8.549 -16.686  1.00 91.06           O  
ATOM    889  N   GLN A  58      -1.460  -6.235 -11.991  1.00 94.03           N  
ATOM    890  H   GLN A  58      -2.421  -6.102 -12.273  1.00 94.03           H  
ATOM    891  CA  GLN A  58      -1.130  -5.942 -10.600  1.00 94.03           C  
ATOM    892  HA  GLN A  58      -0.149  -6.370 -10.393  1.00 94.03           H  
ATOM    893  C   GLN A  58      -2.112  -6.597  -9.638  1.00 94.03           C  
ATOM    894  CB  GLN A  58      -1.029  -4.426 -10.362  1.00 94.03           C  
ATOM    895  HB2 GLN A  58      -0.813  -4.244  -9.310  1.00 94.03           H  
ATOM    896  HB3 GLN A  58      -1.965  -3.935 -10.628  1.00 94.03           H  
ATOM    897  O   GLN A  58      -3.320  -6.433  -9.774  1.00 94.03           O  
ATOM    898  CG  GLN A  58       0.118  -3.876 -11.213  1.00 94.03           C  
ATOM    899  HG2 GLN A  58      -0.144  -3.950 -12.269  1.00 94.03           H  
ATOM    900  HG3 GLN A  58       0.996  -4.497 -11.037  1.00 94.03           H  
ATOM    901  CD  GLN A  58       0.515  -2.439 -10.966  1.00 94.03           C  
ATOM    902  NE2 GLN A  58       1.687  -2.089 -11.439  1.00 94.03           N  
ATOM    903 HE21 GLN A  58       1.992  -1.133 -11.327  1.00 94.03           H  
ATOM    904 HE22 GLN A  58       2.209  -2.754 -11.991  1.00 94.03           H  
ATOM    905  OE1 GLN A  58      -0.142  -1.620 -10.337  1.00 94.03           O  
ATOM    906  N   LEU A  59      -1.585  -7.291  -8.634  1.00 96.89           N  
ATOM    907  H   LEU A  59      -0.579  -7.376  -8.602  1.00 96.89           H  
ATOM    908  CA  LEU A  59      -2.328  -7.773  -7.472  1.00 96.89           C  
ATOM    909  HA  LEU A  59      -3.379  -7.498  -7.558  1.00 96.89           H  
ATOM    910  C   LEU A  59      -1.757  -7.103  -6.231  1.00 96.89           C  
ATOM    911  CB  LEU A  59      -2.223  -9.305  -7.400  1.00 96.89           C  
ATOM    912  HB2 LEU A  59      -2.750  -9.709  -8.265  1.00 96.89           H  
ATOM    913  HB3 LEU A  59      -1.172  -9.585  -7.478  1.00 96.89           H  
ATOM    914  O   LEU A  59      -0.540  -7.051  -6.070  1.00 96.89           O  
ATOM    915  CG  LEU A  59      -2.807  -9.955  -6.131  1.00 96.89           C  
ATOM    916  HG  LEU A  59      -2.363  -9.498  -5.246  1.00 96.89           H  
ATOM    917  CD1 LEU A  59      -4.327  -9.804  -6.066  1.00 96.89           C  
ATOM    918 HD11 LEU A  59      -4.703 -10.277  -5.159  1.00 96.89           H  
ATOM    919 HD12 LEU A  59      -4.792 -10.266  -6.937  1.00 96.89           H  
ATOM    920 HD13 LEU A  59      -4.599  -8.749  -6.030  1.00 96.89           H  
ATOM    921  CD2 LEU A  59      -2.477 -11.448  -6.097  1.00 96.89           C  
ATOM    922 HD21 LEU A  59      -2.992 -11.968  -6.905  1.00 96.89           H  
ATOM    923 HD22 LEU A  59      -2.793 -11.870  -5.143  1.00 96.89           H  
ATOM    924 HD23 LEU A  59      -1.402 -11.597  -6.199  1.00 96.89           H  
ATOM    925  N   THR A  60      -2.620  -6.635  -5.340  1.00 98.04           N  
ATOM    926  H   THR A  60      -3.611  -6.691  -5.528  1.00 98.04           H  
ATOM    927  CA  THR A  60      -2.196  -6.073  -4.060  1.00 98.04           C  
ATOM    928  HA  THR A  60      -1.119  -6.201  -3.946  1.00 98.04           H  
ATOM    929  C   THR A  60      -2.876  -6.816  -2.924  1.00 98.04           C  
ATOM    930  CB  THR A  60      -2.471  -4.571  -3.995  1.00 98.04           C  
ATOM    931  HB  THR A  60      -3.545  -4.392  -4.027  1.00 98.04           H  
ATOM    932  O   THR A  60      -4.095  -6.961  -2.920  1.00 98.04           O  
ATOM    933  CG2 THR A  60      -1.881  -3.958  -2.733  1.00 98.04           C  
ATOM    934 HG21 THR A  60      -2.003  -2.875  -2.762  1.00 98.04           H  
ATOM    935 HG22 THR A  60      -0.820  -4.200  -2.666  1.00 98.04           H  
ATOM    936 HG23 THR A  60      -2.399  -4.339  -1.853  1.00 98.04           H  
ATOM    937  OG1 THR A  60      -1.853  -3.901  -5.075  1.00 98.04           O  
ATOM    938  HG1 THR A  60      -2.219  -3.013  -5.078  1.00 98.04           H  
ATOM    939  N   LEU A  61      -2.086  -7.282  -1.961  1.00 98.75           N  
ATOM    940  H   LEU A  61      -1.094  -7.115  -2.048  1.00 98.75           H  
ATOM    941  CA  LEU A  61      -2.531  -7.967  -0.753  1.00 98.75           C  
ATOM    942  HA  LEU A  61      -3.616  -8.071  -0.757  1.00 98.75           H  
ATOM    943  C   LEU A  61      -2.141  -7.130   0.459  1.00 98.75           C  
ATOM    944  CB  LEU A  61      -1.892  -9.364  -0.677  1.00 98.75           C  
ATOM    945  HB2 LEU A  61      -0.808  -9.252  -0.653  1.00 98.75           H  
ATOM    946  HB3 LEU A  61      -2.196  -9.834   0.258  1.00 98.75           H  
ATOM    947  O   LEU A  61      -0.964  -6.851   0.671  1.00 98.75           O  
ATOM    948  CG  LEU A  61      -2.255 -10.296  -1.842  1.00 98.75           C  
ATOM    949  HG  LEU A  61      -1.928  -9.858  -2.785  1.00 98.75           H  
ATOM    950  CD1 LEU A  61      -1.544 -11.635  -1.672  1.00 98.75           C  
ATOM    951 HD11 LEU A  61      -0.466 -11.479  -1.651  1.00 98.75           H  
ATOM    952 HD12 LEU A  61      -1.783 -12.287  -2.512  1.00 98.75           H  
ATOM    953 HD13 LEU A  61      -1.862 -12.115  -0.746  1.00 98.75           H  
ATOM    954  CD2 LEU A  61      -3.756 -10.549  -1.904  1.00 98.75           C  
ATOM    955 HD21 LEU A  61      -3.947 -11.345  -2.624  1.00 98.75           H  
ATOM    956 HD22 LEU A  61      -4.275  -9.649  -2.232  1.00 98.75           H  
ATOM    957 HD23 LEU A  61      -4.129 -10.861  -0.929  1.00 98.75           H  
ATOM    958  N   ASN A  62      -3.124  -6.730   1.254  1.00 98.88           N  
ATOM    959  H   ASN A  62      -4.071  -6.989   1.018  1.00 98.88           H  
ATOM    960  CA  ASN A  62      -2.904  -5.981   2.486  1.00 98.88           C  
ATOM    961  HA  ASN A  62      -1.880  -5.610   2.527  1.00 98.88           H  
ATOM    962  C   ASN A  62      -3.117  -6.941   3.652  1.00 98.88           C  
ATOM    963  CB  ASN A  62      -3.845  -4.768   2.560  1.00 98.88           C  
ATOM    964  HB2 ASN A  62      -3.538  -4.147   3.401  1.00 98.88           H  
ATOM    965  HB3 ASN A  62      -4.863  -5.107   2.755  1.00 98.88           H  
ATOM    966  O   ASN A  62      -4.255  -7.329   3.910  1.00 98.88           O  
ATOM    967  CG  ASN A  62      -3.862  -3.919   1.305  1.00 98.88           C  
ATOM    968  ND2 ASN A  62      -4.691  -4.297   0.362  1.00 98.88           N  
ATOM    969 HD21 ASN A  62      -5.185  -5.173   0.451  1.00 98.88           H  
ATOM    970 HD22 ASN A  62      -4.739  -3.778  -0.504  1.00 98.88           H  
ATOM    971  OD1 ASN A  62      -3.171  -2.923   1.158  1.00 98.88           O  
ATOM    972  N   TYR A  63      -2.038  -7.335   4.319  1.00 98.83           N  
ATOM    973  H   TYR A  63      -1.144  -6.933   4.079  1.00 98.83           H  
ATOM    974  CA  TYR A  63      -2.082  -8.203   5.491  1.00 98.83           C  
ATOM    975  HA  TYR A  63      -2.892  -8.925   5.382  1.00 98.83           H  
ATOM    976  C   TYR A  63      -2.354  -7.350   6.723  1.00 98.83           C  
ATOM    977  CB  TYR A  63      -0.767  -8.976   5.622  1.00 98.83           C  
ATOM    978  HB2 TYR A  63       0.053  -8.265   5.729  1.00 98.83           H  
ATOM    979  HB3 TYR A  63      -0.798  -9.574   6.532  1.00 98.83           H  
ATOM    980  O   TYR A  63      -1.588  -6.428   7.020  1.00 98.83           O  
ATOM    981  CG  TYR A  63      -0.482  -9.886   4.446  1.00 98.83           C  
ATOM    982  CD1 TYR A  63      -0.937 -11.215   4.467  1.00 98.83           C  
ATOM    983  HD1 TYR A  63      -1.462 -11.593   5.333  1.00 98.83           H  
ATOM    984  CD2 TYR A  63       0.216  -9.400   3.323  1.00 98.83           C  
ATOM    985  HD2 TYR A  63       0.549  -8.373   3.300  1.00 98.83           H  
ATOM    986  CE1 TYR A  63      -0.695 -12.062   3.372  1.00 98.83           C  
ATOM    987  HE1 TYR A  63      -1.032 -13.088   3.397  1.00 98.83           H  
ATOM    988  CE2 TYR A  63       0.475 -10.249   2.231  1.00 98.83           C  
ATOM    989  HE2 TYR A  63       1.019  -9.877   1.375  1.00 98.83           H  
ATOM    990  OH  TYR A  63       0.272 -12.406   1.205  1.00 98.83           O  
ATOM    991  HH  TYR A  63       0.823 -11.977   0.546  1.00 98.83           H  
ATOM    992  CZ  TYR A  63       0.020 -11.585   2.256  1.00 98.83           C  
ATOM    993  N   ILE A  64      -3.463  -7.635   7.403  1.00 98.69           N  
ATOM    994  H   ILE A  64      -4.050  -8.398   7.097  1.00 98.69           H  
ATOM    995  CA  ILE A  64      -3.951  -6.853   8.535  1.00 98.69           C  
ATOM    996  HA  ILE A  64      -3.280  -6.012   8.710  1.00 98.69           H  
ATOM    997  C   ILE A  64      -3.921  -7.737   9.770  1.00 98.69           C  
ATOM    998  CB  ILE A  64      -5.350  -6.271   8.252  1.00 98.69           C  
ATOM    999  HB  ILE A  64      -6.055  -7.090   8.112  1.00 98.69           H  
ATOM   1000  O   ILE A  64      -4.666  -8.707   9.886  1.00 98.69           O  
ATOM   1001  CG1 ILE A  64      -5.291  -5.450   6.942  1.00 98.69           C  
ATOM   1002 HG12 ILE A  64      -4.495  -4.710   7.015  1.00 98.69           H  
ATOM   1003 HG13 ILE A  64      -5.053  -6.122   6.118  1.00 98.69           H  
ATOM   1004  CG2 ILE A  64      -5.812  -5.436   9.462  1.00 98.69           C  
ATOM   1005 HG21 ILE A  64      -5.924  -6.079  10.334  1.00 98.69           H  
ATOM   1006 HG22 ILE A  64      -6.785  -4.986   9.266  1.00 98.69           H  
ATOM   1007 HG23 ILE A  64      -5.077  -4.664   9.691  1.00 98.69           H  
ATOM   1008  CD1 ILE A  64      -6.582  -4.742   6.551  1.00 98.69           C  
ATOM   1009 HD11 ILE A  64      -6.711  -3.865   7.185  1.00 98.69           H  
ATOM   1010 HD12 ILE A  64      -6.496  -4.405   5.518  1.00 98.69           H  
ATOM   1011 HD13 ILE A  64      -7.429  -5.421   6.647  1.00 98.69           H  
ATOM   1012  N   HIS A  65      -3.034  -7.391  10.686  1.00 98.19           N  
ATOM   1013  H   HIS A  65      -2.479  -6.564  10.519  1.00 98.19           H  
ATOM   1014  CA  HIS A  65      -2.867  -8.019  11.984  1.00 98.19           C  
ATOM   1015  HA  HIS A  65      -3.143  -9.072  11.928  1.00 98.19           H  
ATOM   1016  C   HIS A  65      -3.769  -7.368  13.023  1.00 98.19           C  
ATOM   1017  CB  HIS A  65      -1.391  -7.947  12.375  1.00 98.19           C  
ATOM   1018  HB2 HIS A  65      -1.267  -8.405  13.356  1.00 98.19           H  
ATOM   1019  HB3 HIS A  65      -1.060  -6.910  12.426  1.00 98.19           H  
ATOM   1020  O   HIS A  65      -4.469  -6.384  12.753  1.00 98.19           O  
ATOM   1021  CG  HIS A  65      -0.518  -8.714  11.431  1.00 98.19           C  
ATOM   1022  CD2 HIS A  65      -0.043  -8.278  10.233  1.00 98.19           C  
ATOM   1023  HD2 HIS A  65      -0.218  -7.306   9.796  1.00 98.19           H  
ATOM   1024  ND1 HIS A  65      -0.048  -9.995  11.670  1.00 98.19           N  
ATOM   1025  CE1 HIS A  65       0.748 -10.291  10.634  1.00 98.19           C  
ATOM   1026  HE1 HIS A  65       1.330 -11.197  10.543  1.00 98.19           H  
ATOM   1027  NE2 HIS A  65       0.760  -9.283   9.751  1.00 98.19           N  
ATOM   1028  HE2 HIS A  65       1.384  -9.227   8.960  1.00 98.19           H  
ATOM   1029  N   SER A  66      -3.774  -7.943  14.224  1.00 97.15           N  
ATOM   1030  H   SER A  66      -3.128  -8.692  14.427  1.00 97.15           H  
ATOM   1031  CA  SER A  66      -4.554  -7.382  15.314  1.00 97.15           C  
ATOM   1032  HA  SER A  66      -5.575  -7.307  14.942  1.00 97.15           H  
ATOM   1033  C   SER A  66      -4.046  -5.976  15.675  1.00 97.15           C  
ATOM   1034  CB  SER A  66      -4.588  -8.322  16.520  1.00 97.15           C  
ATOM   1035  HB2 SER A  66      -5.473  -8.098  17.116  1.00 97.15           H  
ATOM   1036  HB3 SER A  66      -4.662  -9.355  16.181  1.00 97.15           H  
ATOM   1037  O   SER A  66      -2.867  -5.662  15.476  1.00 97.15           O  
ATOM   1038  OG  SER A  66      -3.455  -8.172  17.340  1.00 97.15           O  
ATOM   1039  HG  SER A  66      -3.783  -7.778  18.151  1.00 97.15           H  
ATOM   1040  N   PRO A  67      -4.911  -5.103  16.214  1.00 97.06           N  
ATOM   1041  CA  PRO A  67      -4.531  -3.747  16.597  1.00 97.06           C  
ATOM   1042  HA  PRO A  67      -4.305  -3.184  15.691  1.00 97.06           H  
ATOM   1043  C   PRO A  67      -3.317  -3.685  17.536  1.00 97.06           C  
ATOM   1044  CB  PRO A  67      -5.786  -3.166  17.254  1.00 97.06           C  
ATOM   1045  HB2 PRO A  67      -5.870  -2.092  17.090  1.00 97.06           H  
ATOM   1046  HB3 PRO A  67      -5.797  -3.394  18.319  1.00 97.06           H  
ATOM   1047  O   PRO A  67      -2.547  -2.729  17.473  1.00 97.06           O  
ATOM   1048  CG  PRO A  67      -6.921  -3.927  16.567  1.00 97.06           C  
ATOM   1049  HG2 PRO A  67      -7.829  -3.983  17.168  1.00 97.06           H  
ATOM   1050  HG3 PRO A  67      -7.126  -3.489  15.590  1.00 97.06           H  
ATOM   1051  CD  PRO A  67      -6.336  -5.315  16.404  1.00 97.06           C  
ATOM   1052  HD2 PRO A  67      -6.499  -5.893  17.314  1.00 97.06           H  
ATOM   1053  HD3 PRO A  67      -6.807  -5.800  15.549  1.00 97.06           H  
ATOM   1054  N   GLU A  68      -3.109  -4.685  18.394  1.00 95.57           N  
ATOM   1055  H   GLU A  68      -3.778  -5.441  18.410  1.00 95.57           H  
ATOM   1056  CA  GLU A  68      -1.978  -4.775  19.330  1.00 95.57           C  
ATOM   1057  HA  GLU A  68      -1.926  -3.858  19.917  1.00 95.57           H  
ATOM   1058  C   GLU A  68      -0.624  -4.930  18.628  1.00 95.57           C  
ATOM   1059  CB  GLU A  68      -2.160  -5.952  20.305  1.00 95.57           C  
ATOM   1060  HB2 GLU A  68      -1.318  -5.938  20.998  1.00 95.57           H  
ATOM   1061  HB3 GLU A  68      -2.109  -6.895  19.761  1.00 95.57           H  
ATOM   1062  O   GLU A  68       0.390  -4.484  19.162  1.00 95.57           O  
ATOM   1063  CG  GLU A  68      -3.445  -5.898  21.149  1.00 95.57           C  
ATOM   1064  HG2 GLU A  68      -3.520  -4.909  21.602  1.00 95.57           H  
ATOM   1065  HG3 GLU A  68      -3.350  -6.625  21.957  1.00 95.57           H  
ATOM   1066  CD  GLU A  68      -4.724  -6.214  20.359  1.00 95.57           C  
ATOM   1067  OE1 GLU A  68      -5.793  -5.741  20.790  1.00 95.57           O  
ATOM   1068  OE2 GLU A  68      -4.619  -6.879  19.299  1.00 95.57           O  
ATOM   1069  N   VAL A  69      -0.615  -5.522  17.433  1.00 96.85           N  
ATOM   1070  H   VAL A  69      -1.497  -5.842  17.060  1.00 96.85           H  
ATOM   1071  CA  VAL A  69       0.573  -5.748  16.596  1.00 96.85           C  
ATOM   1072  HA  VAL A  69       1.416  -5.220  17.041  1.00 96.85           H  
ATOM   1073  C   VAL A  69       0.396  -5.124  15.208  1.00 96.85           C  
ATOM   1074  CB  VAL A  69       0.962  -7.241  16.541  1.00 96.85           C  
ATOM   1075  HB  VAL A  69       1.780  -7.367  15.832  1.00 96.85           H  
ATOM   1076  O   VAL A  69       0.919  -5.617  14.213  1.00 96.85           O  
ATOM   1077  CG1 VAL A  69       1.467  -7.728  17.905  1.00 96.85           C  
ATOM   1078 HG11 VAL A  69       0.679  -7.645  18.653  1.00 96.85           H  
ATOM   1079 HG12 VAL A  69       2.322  -7.127  18.214  1.00 96.85           H  
ATOM   1080 HG13 VAL A  69       1.774  -8.771  17.827  1.00 96.85           H  
ATOM   1081  CG2 VAL A  69      -0.205  -8.129  16.105  1.00 96.85           C  
ATOM   1082 HG21 VAL A  69      -0.736  -7.656  15.279  1.00 96.85           H  
ATOM   1083 HG22 VAL A  69       0.169  -9.102  15.787  1.00 96.85           H  
ATOM   1084 HG23 VAL A  69      -0.902  -8.273  16.931  1.00 96.85           H  
ATOM   1085  N   SER A  70      -0.313  -3.993  15.130  1.00 97.22           N  
ATOM   1086  H   SER A  70      -0.732  -3.638  15.978  1.00 97.22           H  
ATOM   1087  CA  SER A  70      -0.580  -3.268  13.878  1.00 97.22           C  
ATOM   1088  HA  SER A  70      -1.177  -3.910  13.230  1.00 97.22           H  
ATOM   1089  C   SER A  70       0.696  -2.889  13.110  1.00 97.22           C  
ATOM   1090  CB  SER A  70      -1.384  -2.002  14.190  1.00 97.22           C  
ATOM   1091  HB2 SER A  70      -2.302  -2.274  14.711  1.00 97.22           H  
ATOM   1092  HB3 SER A  70      -1.645  -1.499  13.259  1.00 97.22           H  
ATOM   1093  O   SER A  70       0.654  -2.734  11.893  1.00 97.22           O  
ATOM   1094  OG  SER A  70      -0.606  -1.147  15.010  1.00 97.22           O  
ATOM   1095  HG  SER A  70      -0.976  -0.264  15.075  1.00 97.22           H  
ATOM   1096  N   GLY A  71       1.842  -2.792  13.794  1.00 97.17           N  
ATOM   1097  H   GLY A  71       1.774  -2.845  14.800  1.00 97.17           H  
ATOM   1098  CA  GLY A  71       3.164  -2.604  13.195  1.00 97.17           C  
ATOM   1099  HA2 GLY A  71       3.895  -2.535  14.000  1.00 97.17           H  
ATOM   1100  HA3 GLY A  71       3.163  -1.663  12.643  1.00 97.17           H  
ATOM   1101  C   GLY A  71       3.617  -3.718  12.239  1.00 97.17           C  
ATOM   1102  O   GLY A  71       4.524  -3.475  11.433  1.00 97.17           O  
ATOM   1103  N   GLU A  72       2.993  -4.898  12.301  1.00 97.90           N  
ATOM   1104  H   GLU A  72       2.295  -5.038  13.018  1.00 97.90           H  
ATOM   1105  CA  GLU A  72       3.189  -6.022  11.372  1.00 97.90           C  
ATOM   1106  HA  GLU A  72       4.232  -6.058  11.057  1.00 97.90           H  
ATOM   1107  C   GLU A  72       2.354  -5.887  10.089  1.00 97.90           C  
ATOM   1108  CB  GLU A  72       2.860  -7.351  12.074  1.00 97.90           C  
ATOM   1109  HB2 GLU A  72       1.825  -7.330  12.415  1.00 97.90           H  
ATOM   1110  HB3 GLU A  72       2.953  -8.163  11.353  1.00 97.90           H  
ATOM   1111  O   GLU A  72       2.594  -6.604   9.114  1.00 97.90           O  
ATOM   1112  CG  GLU A  72       3.770  -7.665  13.271  1.00 97.90           C  
ATOM   1113  HG2 GLU A  72       3.489  -8.644  13.658  1.00 97.90           H  
ATOM   1114  HG3 GLU A  72       3.588  -6.933  14.059  1.00 97.90           H  
ATOM   1115  CD  GLU A  72       5.262  -7.675  12.902  1.00 97.90           C  
ATOM   1116  OE1 GLU A  72       6.067  -7.133  13.695  1.00 97.90           O  
ATOM   1117  OE2 GLU A  72       5.605  -8.158  11.800  1.00 97.90           O  
ATOM   1118  N   ASN A  73       1.402  -4.943  10.044  1.00 98.72           N  
ATOM   1119  H   ASN A  73       1.246  -4.367  10.859  1.00 98.72           H  
ATOM   1120  CA  ASN A  73       0.617  -4.679   8.843  1.00 98.72           C  
ATOM   1121  HA  ASN A  73       0.074  -5.590   8.589  1.00 98.72           H  
ATOM   1122  C   ASN A  73       1.537  -4.347   7.668  1.00 98.72           C  
ATOM   1123  CB  ASN A  73      -0.406  -3.552   9.059  1.00 98.72           C  
ATOM   1124  HB2 ASN A  73       0.106  -2.673   9.450  1.00 98.72           H  
ATOM   1125  HB3 ASN A  73      -0.848  -3.291   8.097  1.00 98.72           H  
ATOM   1126  O   ASN A  73       2.435  -3.501   7.754  1.00 98.72           O  
ATOM   1127  CG  ASN A  73      -1.545  -3.914   9.987  1.00 98.72           C  
ATOM   1128  ND2 ASN A  73      -2.475  -3.013  10.200  1.00 98.72           N  
ATOM   1129 HD21 ASN A  73      -3.222  -3.262  10.832  1.00 98.72           H  
ATOM   1130 HD22 ASN A  73      -2.383  -2.078   9.831  1.00 98.72           H  
ATOM   1131  OD1 ASN A  73      -1.652  -5.009  10.498  1.00 98.72           O  
ATOM   1132  N   ILE A  74       1.281  -5.001   6.539  1.00 98.75           N  
ATOM   1133  H   ILE A  74       0.524  -5.669   6.531  1.00 98.75           H  
ATOM   1134  CA  ILE A  74       2.123  -4.878   5.356  1.00 98.75           C  
ATOM   1135  HA  ILE A  74       2.546  -3.873   5.357  1.00 98.75           H  
ATOM   1136  C   ILE A  74       1.298  -5.010   4.085  1.00 98.75           C  
ATOM   1137  CB  ILE A  74       3.307  -5.870   5.432  1.00 98.75           C  
ATOM   1138  HB  ILE A  74       3.798  -5.706   6.391  1.00 98.75           H  
ATOM   1139  O   ILE A  74       0.374  -5.816   3.985  1.00 98.75           O  
ATOM   1140  CG1 ILE A  74       4.346  -5.566   4.332  1.00 98.75           C  
ATOM   1141 HG12 ILE A  74       3.944  -5.826   3.353  1.00 98.75           H  
ATOM   1142 HG13 ILE A  74       4.565  -4.498   4.343  1.00 98.75           H  
ATOM   1143  CG2 ILE A  74       2.857  -7.340   5.398  1.00 98.75           C  
ATOM   1144 HG21 ILE A  74       3.707  -7.998   5.581  1.00 98.75           H  
ATOM   1145 HG22 ILE A  74       2.409  -7.590   4.436  1.00 98.75           H  
ATOM   1146 HG23 ILE A  74       2.138  -7.520   6.197  1.00 98.75           H  
ATOM   1147  CD1 ILE A  74       5.669  -6.311   4.535  1.00 98.75           C  
ATOM   1148 HD11 ILE A  74       6.408  -5.942   3.823  1.00 98.75           H  
ATOM   1149 HD12 ILE A  74       5.535  -7.380   4.372  1.00 98.75           H  
ATOM   1150 HD13 ILE A  74       6.042  -6.139   5.545  1.00 98.75           H  
ATOM   1151  N   THR A  75       1.655  -4.205   3.092  1.00 98.79           N  
ATOM   1152  H   THR A  75       2.419  -3.564   3.251  1.00 98.79           H  
ATOM   1153  CA  THR A  75       1.109  -4.304   1.741  1.00 98.79           C  
ATOM   1154  HA  THR A  75       0.181  -4.875   1.760  1.00 98.79           H  
ATOM   1155  C   THR A  75       2.105  -5.022   0.843  1.00 98.79           C  
ATOM   1156  CB  THR A  75       0.782  -2.922   1.176  1.00 98.79           C  
ATOM   1157  HB  THR A  75       1.702  -2.355   1.028  1.00 98.79           H  
ATOM   1158  O   THR A  75       3.235  -4.570   0.679  1.00 98.79           O  
ATOM   1159  CG2 THR A  75       0.043  -3.040  -0.148  1.00 98.79           C  
ATOM   1160 HG21 THR A  75      -0.824  -3.689  -0.028  1.00 98.79           H  
ATOM   1161 HG22 THR A  75       0.704  -3.445  -0.915  1.00 98.79           H  
ATOM   1162 HG23 THR A  75      -0.295  -2.053  -0.462  1.00 98.79           H  
ATOM   1163  OG1 THR A  75      -0.038  -2.211   2.071  1.00 98.79           O  
ATOM   1164  HG1 THR A  75       0.454  -2.148   2.893  1.00 98.79           H  
ATOM   1165  N   LEU A  76       1.689  -6.116   0.221  1.00 98.26           N  
ATOM   1166  H   LEU A  76       0.751  -6.440   0.406  1.00 98.26           H  
ATOM   1167  CA  LEU A  76       2.427  -6.778  -0.845  1.00 98.26           C  
ATOM   1168  HA  LEU A  76       3.462  -6.434  -0.846  1.00 98.26           H  
ATOM   1169  C   LEU A  76       1.784  -6.422  -2.183  1.00 98.26           C  
ATOM   1170  CB  LEU A  76       2.422  -8.289  -0.582  1.00 98.26           C  
ATOM   1171  HB2 LEU A  76       2.903  -8.483   0.377  1.00 98.26           H  
ATOM   1172  HB3 LEU A  76       1.384  -8.618  -0.516  1.00 98.26           H  
ATOM   1173  O   LEU A  76       0.635  -6.779  -2.428  1.00 98.26           O  
ATOM   1174  CG  LEU A  76       3.119  -9.115  -1.675  1.00 98.26           C  
ATOM   1175  HG  LEU A  76       2.654  -8.917  -2.641  1.00 98.26           H  
ATOM   1176  CD1 LEU A  76       4.609  -8.793  -1.773  1.00 98.26           C  
ATOM   1177 HD11 LEU A  76       4.754  -7.777  -2.140  1.00 98.26           H  
ATOM   1178 HD12 LEU A  76       5.086  -8.902  -0.799  1.00 98.26           H  
ATOM   1179 HD13 LEU A  76       5.078  -9.476  -2.481  1.00 98.26           H  
ATOM   1180  CD2 LEU A  76       2.956 -10.604  -1.370  1.00 98.26           C  
ATOM   1181 HD21 LEU A  76       3.406 -10.844  -0.407  1.00 98.26           H  
ATOM   1182 HD22 LEU A  76       3.440 -11.195  -2.148  1.00 98.26           H  
ATOM   1183 HD23 LEU A  76       1.897 -10.860  -1.356  1.00 98.26           H  
ATOM   1184  N   ARG A  77       2.523  -5.755  -3.066  1.00 96.82           N  
ATOM   1185  H   ARG A  77       3.469  -5.523  -2.798  1.00 96.82           H  
ATOM   1186  CA  ARG A  77       2.113  -5.490  -4.447  1.00 96.82           C  
ATOM   1187  HA  ARG A  77       1.058  -5.736  -4.567  1.00 96.82           H  
ATOM   1188  C   ARG A  77       2.902  -6.387  -5.387  1.00 96.82           C  
ATOM   1189  CB  ARG A  77       2.276  -3.999  -4.747  1.00 96.82           C  
ATOM   1190  HB2 ARG A  77       3.312  -3.710  -4.567  1.00 96.82           H  
ATOM   1191  HB3 ARG A  77       1.641  -3.439  -4.061  1.00 96.82           H  
ATOM   1192  O   ARG A  77       4.125  -6.385  -5.382  1.00 96.82           O  
ATOM   1193  CG  ARG A  77       1.892  -3.642  -6.191  1.00 96.82           C  
ATOM   1194  HG2 ARG A  77       2.587  -4.111  -6.887  1.00 96.82           H  
ATOM   1195  HG3 ARG A  77       0.878  -3.981  -6.403  1.00 96.82           H  
ATOM   1196  CD  ARG A  77       1.970  -2.124  -6.341  1.00 96.82           C  
ATOM   1197  HD2 ARG A  77       2.933  -1.788  -5.957  1.00 96.82           H  
ATOM   1198  HD3 ARG A  77       1.201  -1.676  -5.711  1.00 96.82           H  
ATOM   1199  NE  ARG A  77       1.765  -1.671  -7.733  1.00 96.82           N  
ATOM   1200  HE  ARG A  77       0.853  -1.823  -8.137  1.00 96.82           H  
ATOM   1201  NH1 ARG A  77       3.795  -0.620  -8.022  1.00 96.82           N  
ATOM   1202 HH11 ARG A  77       4.381   0.041  -8.513  1.00 96.82           H  
ATOM   1203 HH12 ARG A  77       4.159  -1.106  -7.215  1.00 96.82           H  
ATOM   1204  NH2 ARG A  77       2.099  -0.172  -9.395  1.00 96.82           N  
ATOM   1205 HH21 ARG A  77       1.139  -0.341  -9.661  1.00 96.82           H  
ATOM   1206 HH22 ARG A  77       2.604   0.634  -9.737  1.00 96.82           H  
ATOM   1207  CZ  ARG A  77       2.561  -0.841  -8.382  1.00 96.82           C  
ATOM   1208  N   ILE A  78       2.209  -7.135  -6.223  1.00 95.44           N  
ATOM   1209  H   ILE A  78       1.201  -7.090  -6.173  1.00 95.44           H  
ATOM   1210  CA  ILE A  78       2.793  -8.033  -7.210  1.00 95.44           C  
ATOM   1211  HA  ILE A  78       3.872  -8.094  -7.068  1.00 95.44           H  
ATOM   1212  C   ILE A  78       2.519  -7.439  -8.582  1.00 95.44           C  
ATOM   1213  CB  ILE A  78       2.219  -9.454  -7.053  1.00 95.44           C  
ATOM   1214  HB  ILE A  78       1.138  -9.417  -7.191  1.00 95.44           H  
ATOM   1215  O   ILE A  78       1.363  -7.301  -8.973  1.00 95.44           O  
ATOM   1216  CG1 ILE A  78       2.510  -9.993  -5.634  1.00 95.44           C  
ATOM   1217 HG12 ILE A  78       3.586 -10.087  -5.485  1.00 95.44           H  
ATOM   1218 HG13 ILE A  78       2.131  -9.287  -4.895  1.00 95.44           H  
ATOM   1219  CG2 ILE A  78       2.822 -10.353  -8.145  1.00 95.44           C  
ATOM   1220 HG21 ILE A  78       3.908 -10.267  -8.120  1.00 95.44           H  
ATOM   1221 HG22 ILE A  78       2.459 -10.046  -9.126  1.00 95.44           H  
ATOM   1222 HG23 ILE A  78       2.533 -11.393  -7.996  1.00 95.44           H  
ATOM   1223  CD1 ILE A  78       1.835 -11.329  -5.325  1.00 95.44           C  
ATOM   1224 HD11 ILE A  78       0.768 -11.265  -5.538  1.00 95.44           H  
ATOM   1225 HD12 ILE A  78       1.968 -11.552  -4.266  1.00 95.44           H  
ATOM   1226 HD13 ILE A  78       2.281 -12.133  -5.910  1.00 95.44           H  
ATOM   1227  N   VAL A  79       3.576  -7.084  -9.307  1.00 92.66           N  
ATOM   1228  H   VAL A  79       4.492  -7.232  -8.908  1.00 92.66           H  
ATOM   1229  CA  VAL A  79       3.505  -6.587 -10.683  1.00 92.66           C  
ATOM   1230  HA  VAL A  79       2.475  -6.308 -10.905  1.00 92.66           H  
ATOM   1231  C   VAL A  79       3.887  -7.732 -11.613  1.00 92.66           C  
ATOM   1232  CB  VAL A  79       4.370  -5.329 -10.888  1.00 92.66           C  
ATOM   1233  HB  VAL A  79       5.427  -5.592 -10.862  1.00 92.66           H  
ATOM   1234  O   VAL A  79       5.062  -7.974 -11.885  1.00 92.66           O  
ATOM   1235  CG1 VAL A  79       4.048  -4.699 -12.247  1.00 92.66           C  
ATOM   1236 HG11 VAL A  79       4.259  -5.414 -13.042  1.00 92.66           H  
ATOM   1237 HG12 VAL A  79       4.668  -3.816 -12.406  1.00 92.66           H  
ATOM   1238 HG13 VAL A  79       2.992  -4.436 -12.305  1.00 92.66           H  
ATOM   1239  CG2 VAL A  79       4.119  -4.269  -9.805  1.00 92.66           C  
ATOM   1240 HG21 VAL A  79       3.054  -4.048  -9.731  1.00 92.66           H  
ATOM   1241 HG22 VAL A  79       4.476  -4.635  -8.843  1.00 92.66           H  
ATOM   1242 HG23 VAL A  79       4.670  -3.358 -10.043  1.00 92.66           H  
ATOM   1243  N   ALA A  80       2.883  -8.488 -12.035  1.00 91.24           N  
ATOM   1244  H   ALA A  80       1.944  -8.194 -11.807  1.00 91.24           H  
ATOM   1245  CA  ALA A  80       2.999  -9.661 -12.892  1.00 91.24           C  
ATOM   1246  HA  ALA A  80       3.707  -9.460 -13.696  1.00 91.24           H  
ATOM   1247  C   ALA A  80       1.625  -9.978 -13.493  1.00 91.24           C  
ATOM   1248  CB  ALA A  80       3.505 -10.847 -12.061  1.00 91.24           C  
ATOM   1249  HB1 ALA A  80       2.782 -11.094 -11.284  1.00 91.24           H  
ATOM   1250  HB2 ALA A  80       4.459 -10.598 -11.596  1.00 91.24           H  
ATOM   1251  HB3 ALA A  80       3.647 -11.718 -12.701  1.00 91.24           H  
ATOM   1252  O   ALA A  80       0.603  -9.546 -12.973  1.00 91.24           O  
ATOM   1253  N   ASN A  81       1.565 -10.752 -14.575  1.00 90.12           N  
ATOM   1254  H   ASN A  81       2.420 -11.179 -14.902  1.00 90.12           H  
ATOM   1255  CA  ASN A  81       0.284 -11.331 -14.995  1.00 90.12           C  
ATOM   1256  HA  ASN A  81      -0.469 -10.542 -14.987  1.00 90.12           H  
ATOM   1257  C   ASN A  81      -0.168 -12.412 -13.980  1.00 90.12           C  
ATOM   1258  CB  ASN A  81       0.415 -11.840 -16.442  1.00 90.12           C  
ATOM   1259  HB2 ASN A  81       0.720 -11.012 -17.082  1.00 90.12           H  
ATOM   1260  HB3 ASN A  81      -0.549 -12.193 -16.807  1.00 90.12           H  
ATOM   1261  O   ASN A  81       0.665 -12.882 -13.200  1.00 90.12           O  
ATOM   1262  CG  ASN A  81       1.405 -12.981 -16.563  1.00 90.12           C  
ATOM   1263  ND2 ASN A  81       2.456 -12.816 -17.327  1.00 90.12           N  
ATOM   1264 HD21 ASN A  81       2.602 -11.950 -17.825  1.00 90.12           H  
ATOM   1265 HD22 ASN A  81       3.212 -13.469 -17.182  1.00 90.12           H  
ATOM   1266  OD1 ASN A  81       1.262 -14.014 -15.941  1.00 90.12           O  
ATOM   1267  N   PRO A  82      -1.443 -12.851 -13.992  1.00 88.65           N  
ATOM   1268  CA  PRO A  82      -1.935 -13.851 -13.041  1.00 88.65           C  
ATOM   1269  HA  PRO A  82      -1.957 -13.400 -12.049  1.00 88.65           H  
ATOM   1270  C   PRO A  82      -1.088 -15.131 -12.979  1.00 88.65           C  
ATOM   1271  CB  PRO A  82      -3.369 -14.152 -13.479  1.00 88.65           C  
ATOM   1272  HB2 PRO A  82      -3.995 -14.388 -12.618  1.00 88.65           H  
ATOM   1273  HB3 PRO A  82      -3.388 -14.968 -14.201  1.00 88.65           H  
ATOM   1274  O   PRO A  82      -0.790 -15.615 -11.891  1.00 88.65           O  
ATOM   1275  CG  PRO A  82      -3.819 -12.863 -14.158  1.00 88.65           C  
ATOM   1276  HG2 PRO A  82      -4.169 -12.159 -13.403  1.00 88.65           H  
ATOM   1277  HG3 PRO A  82      -4.599 -13.046 -14.897  1.00 88.65           H  
ATOM   1278  CD  PRO A  82      -2.539 -12.335 -14.803  1.00 88.65           C  
ATOM   1279  HD2 PRO A  82      -2.462 -12.730 -15.816  1.00 88.65           H  
ATOM   1280  HD3 PRO A  82      -2.554 -11.245 -14.817  1.00 88.65           H  
ATOM   1281  N   THR A  83      -0.635 -15.637 -14.130  1.00 88.16           N  
ATOM   1282  H   THR A  83      -0.900 -15.189 -14.996  1.00 88.16           H  
ATOM   1283  CA  THR A  83       0.169 -16.866 -14.237  1.00 88.16           C  
ATOM   1284  HA  THR A  83      -0.353 -17.671 -13.720  1.00 88.16           H  
ATOM   1285  C   THR A  83       1.553 -16.722 -13.603  1.00 88.16           C  
ATOM   1286  CB  THR A  83       0.340 -17.254 -15.715  1.00 88.16           C  
ATOM   1287  HB  THR A  83       0.996 -16.537 -16.209  1.00 88.16           H  
ATOM   1288  O   THR A  83       2.029 -17.629 -12.924  1.00 88.16           O  
ATOM   1289  CG2 THR A  83       0.928 -18.652 -15.898  1.00 88.16           C  
ATOM   1290 HG21 THR A  83       1.933 -18.691 -15.478  1.00 88.16           H  
ATOM   1291 HG22 THR A  83       0.302 -19.384 -15.389  1.00 88.16           H  
ATOM   1292 HG23 THR A  83       0.984 -18.896 -16.959  1.00 88.16           H  
ATOM   1293  OG1 THR A  83      -0.907 -17.243 -16.375  1.00 88.16           O  
ATOM   1294  HG1 THR A  83      -0.804 -17.709 -17.208  1.00 88.16           H  
ATOM   1295  N   ASP A  84       2.221 -15.591 -13.817  1.00 89.48           N  
ATOM   1296  H   ASP A  84       1.784 -14.880 -14.387  1.00 89.48           H  
ATOM   1297  CA  ASP A  84       3.546 -15.322 -13.257  1.00 89.48           C  
ATOM   1298  HA  ASP A  84       4.117 -16.251 -13.247  1.00 89.48           H  
ATOM   1299  C   ASP A  84       3.468 -14.866 -11.791  1.00 89.48           C  
ATOM   1300  CB  ASP A  84       4.301 -14.320 -14.147  1.00 89.48           C  
ATOM   1301  HB2 ASP A  84       5.187 -13.977 -13.612  1.00 89.48           H  
ATOM   1302  HB3 ASP A  84       3.665 -13.454 -14.332  1.00 89.48           H  
ATOM   1303  O   ASP A  84       4.418 -15.085 -11.040  1.00 89.48           O  
ATOM   1304  CG  ASP A  84       4.765 -14.920 -15.486  1.00 89.48           C  
ATOM   1305  OD1 ASP A  84       5.176 -16.113 -15.520  1.00 89.48           O  
ATOM   1306  OD2 ASP A  84       4.763 -14.173 -16.496  1.00 89.48           O  
ATOM   1307  N   ALA A  85       2.333 -14.306 -11.357  1.00 90.36           N  
ATOM   1308  H   ALA A  85       1.601 -14.122 -12.027  1.00 90.36           H  
ATOM   1309  CA  ALA A  85       2.091 -13.939  -9.964  1.00 90.36           C  
ATOM   1310  HA  ALA A  85       2.899 -13.285  -9.636  1.00 90.36           H  
ATOM   1311  C   ALA A  85       2.090 -15.157  -9.027  1.00 90.36           C  
ATOM   1312  CB  ALA A  85       0.778 -13.156  -9.873  1.00 90.36           C  
ATOM   1313  HB1 ALA A  85       0.845 -12.263 -10.494  1.00 90.36           H  
ATOM   1314  HB2 ALA A  85      -0.054 -13.770 -10.219  1.00 90.36           H  
ATOM   1315  HB3 ALA A  85       0.597 -12.860  -8.839  1.00 90.36           H  
ATOM   1316  O   ALA A  85       2.587 -15.045  -7.909  1.00 90.36           O  
ATOM   1317  N   VAL A  86       1.638 -16.331  -9.489  1.00 90.02           N  
ATOM   1318  H   VAL A  86       1.181 -16.354 -10.390  1.00 90.02           H  
ATOM   1319  CA  VAL A  86       1.728 -17.582  -8.710  1.00 90.02           C  
ATOM   1320  HA  VAL A  86       1.144 -17.471  -7.797  1.00 90.02           H  
ATOM   1321  C   VAL A  86       3.182 -17.844  -8.299  1.00 90.02           C  
ATOM   1322  CB  VAL A  86       1.162 -18.780  -9.503  1.00 90.02           C  
ATOM   1323  HB  VAL A  86       1.723 -18.889 -10.431  1.00 90.02           H  
ATOM   1324  O   VAL A  86       3.468 -18.044  -7.124  1.00 90.02           O  
ATOM   1325  CG1 VAL A  86       1.268 -20.092  -8.719  1.00 90.02           C  
ATOM   1326 HG11 VAL A  86       0.708 -20.015  -7.786  1.00 90.02           H  
ATOM   1327 HG12 VAL A  86       2.308 -20.331  -8.494  1.00 90.02           H  
ATOM   1328 HG13 VAL A  86       0.861 -20.913  -9.309  1.00 90.02           H  
ATOM   1329  CG2 VAL A  86      -0.320 -18.593  -9.845  1.00 90.02           C  
ATOM   1330 HG21 VAL A  86      -0.689 -19.463 -10.389  1.00 90.02           H  
ATOM   1331 HG22 VAL A  86      -0.455 -17.716 -10.479  1.00 90.02           H  
ATOM   1332 HG23 VAL A  86      -0.902 -18.470  -8.931  1.00 90.02           H  
ATOM   1333  N   LYS A  87       4.127 -17.695  -9.236  1.00 88.99           N  
ATOM   1334  H   LYS A  87       3.816 -17.450 -10.165  1.00 88.99           H  
ATOM   1335  CA  LYS A  87       5.570 -17.900  -9.007  1.00 88.99           C  
ATOM   1336  HA  LYS A  87       5.724 -18.869  -8.532  1.00 88.99           H  
ATOM   1337  C   LYS A  87       6.212 -16.849  -8.107  1.00 88.99           C  
ATOM   1338  CB  LYS A  87       6.325 -17.872 -10.338  1.00 88.99           C  
ATOM   1339  HB2 LYS A  87       6.279 -16.858 -10.735  1.00 88.99           H  
ATOM   1340  HB3 LYS A  87       7.370 -18.115 -10.148  1.00 88.99           H  
ATOM   1341  O   LYS A  87       7.374 -16.979  -7.726  1.00 88.99           O  
ATOM   1342  CG  LYS A  87       5.798 -18.848 -11.391  1.00 88.99           C  
ATOM   1343  HG2 LYS A  87       5.974 -19.876 -11.072  1.00 88.99           H  
ATOM   1344  HG3 LYS A  87       4.730 -18.694 -11.547  1.00 88.99           H  
ATOM   1345  CD  LYS A  87       6.532 -18.559 -12.699  1.00 88.99           C  
ATOM   1346  HD2 LYS A  87       7.587 -18.814 -12.599  1.00 88.99           H  
ATOM   1347  HD3 LYS A  87       6.434 -17.497 -12.924  1.00 88.99           H  
ATOM   1348  CE  LYS A  87       5.899 -19.365 -13.826  1.00 88.99           C  
ATOM   1349  HE2 LYS A  87       4.822 -19.389 -13.663  1.00 88.99           H  
ATOM   1350  HE3 LYS A  87       6.269 -20.390 -13.784  1.00 88.99           H  
ATOM   1351  NZ  LYS A  87       6.187 -18.723 -15.129  1.00 88.99           N  
ATOM   1352  HZ1 LYS A  87       5.792 -17.793 -15.148  1.00 88.99           H  
ATOM   1353  HZ2 LYS A  87       5.748 -19.238 -15.880  1.00 88.99           H  
ATOM   1354  HZ3 LYS A  87       7.182 -18.638 -15.276  1.00 88.99           H  
ATOM   1355  N   VAL A  88       5.556 -15.713  -7.878  1.00 88.71           N  
ATOM   1356  H   VAL A  88       4.612 -15.635  -8.229  1.00 88.71           H  
ATOM   1357  CA  VAL A  88       6.035 -14.699  -6.923  1.00 88.71           C  
ATOM   1358  HA  VAL A  88       7.112 -14.568  -7.025  1.00 88.71           H  
ATOM   1359  C   VAL A  88       5.790 -15.172  -5.496  1.00 88.71           C  
ATOM   1360  CB  VAL A  88       5.359 -13.339  -7.171  1.00 88.71           C  
ATOM   1361  HB  VAL A  88       4.274 -13.438  -7.127  1.00 88.71           H  
ATOM   1362  O   VAL A  88       6.573 -14.857  -4.606  1.00 88.71           O  
ATOM   1363  CG1 VAL A  88       5.780 -12.288  -6.148  1.00 88.71           C  
ATOM   1364 HG11 VAL A  88       5.375 -12.543  -5.169  1.00 88.71           H  
ATOM   1365 HG12 VAL A  88       5.386 -11.312  -6.433  1.00 88.71           H  
ATOM   1366 HG13 VAL A  88       6.868 -12.239  -6.091  1.00 88.71           H  
ATOM   1367  CG2 VAL A  88       5.760 -12.796  -8.541  1.00 88.71           C  
ATOM   1368 HG21 VAL A  88       5.510 -13.511  -9.324  1.00 88.71           H  
ATOM   1369 HG22 VAL A  88       5.225 -11.871  -8.755  1.00 88.71           H  
ATOM   1370 HG23 VAL A  88       6.829 -12.583  -8.530  1.00 88.71           H  
ATOM   1371  N   CYS A  89       4.734 -15.954  -5.306  1.00 88.60           N  
ATOM   1372  H   CYS A  89       4.165 -16.208  -6.100  1.00 88.60           H  
ATOM   1373  CA  CYS A  89       4.311 -16.473  -4.021  1.00 88.60           C  
ATOM   1374  HA  CYS A  89       4.795 -15.902  -3.229  1.00 88.60           H  
ATOM   1375  C   CYS A  89       4.737 -17.923  -3.797  1.00 88.60           C  
ATOM   1376  CB  CYS A  89       2.811 -16.228  -3.915  1.00 88.60           C  
ATOM   1377  HB2 CYS A  89       2.295 -16.646  -4.780  1.00 88.60           H  
ATOM   1378  HB3 CYS A  89       2.434 -16.712  -3.014  1.00 88.60           H  
ATOM   1379  O   CYS A  89       4.227 -18.562  -2.884  1.00 88.60           O  
ATOM   1380  SG  CYS A  89       2.542 -14.444  -3.822  1.00 88.60           S  
ATOM   1381  N   GLU A  90       5.658 -18.443  -4.613  1.00 80.87           N  
ATOM   1382  H   GLU A  90       6.073 -17.822  -5.293  1.00 80.87           H  
ATOM   1383  CA  GLU A  90       6.271 -19.774  -4.500  1.00 80.87           C  
ATOM   1384  HA  GLU A  90       5.490 -20.477  -4.210  1.00 80.87           H  
ATOM   1385  C   GLU A  90       7.386 -19.887  -3.449  1.00 80.87           C  
ATOM   1386  CB  GLU A  90       6.732 -20.290  -5.862  1.00 80.87           C  
ATOM   1387  HB2 GLU A  90       7.538 -21.012  -5.728  1.00 80.87           H  
ATOM   1388  HB3 GLU A  90       7.108 -19.463  -6.464  1.00 80.87           H  
ATOM   1389  O   GLU A  90       7.832 -18.856  -2.903  1.00 80.87           O  
ATOM   1390  CG  GLU A  90       5.576 -21.002  -6.585  1.00 80.87           C  
ATOM   1391  HG2 GLU A  90       4.753 -20.299  -6.713  1.00 80.87           H  
ATOM   1392  HG3 GLU A  90       5.222 -21.823  -5.962  1.00 80.87           H  
ATOM   1393  CD  GLU A  90       5.973 -21.559  -7.961  1.00 80.87           C  
ATOM   1394  OE1 GLU A  90       5.098 -22.185  -8.603  1.00 80.87           O  
ATOM   1395  OE2 GLU A  90       7.112 -21.306  -8.422  1.00 80.87           O  
ATOM   1396  OXT GLU A  90       7.608 -21.054  -3.057  1.00 80.87           O  
TER    1397      GLU A  90                                                       
ATOM   1397  N   LYS B   1     -16.062  12.707  10.034  1.00 88.09           N  
ATOM   1398  H   LYS B   1     -15.368  13.435  10.128  1.00 88.09           H  
ATOM   1399  H2  LYS B   1     -16.248  12.579   9.050  1.00 88.09           H  
ATOM   1400  H3  LYS B   1     -16.908  13.039  10.477  1.00 88.09           H  
ATOM   1401  CA  LYS B   1     -15.593  11.445  10.679  1.00 88.09           C  
ATOM   1402  HA  LYS B   1     -15.428  11.663  11.734  1.00 88.09           H  
ATOM   1403  C   LYS B   1     -14.225  11.014  10.152  1.00 88.09           C  
ATOM   1404  CB  LYS B   1     -16.630  10.298  10.613  1.00 88.09           C  
ATOM   1405  HB2 LYS B   1     -16.762   9.981   9.579  1.00 88.09           H  
ATOM   1406  HB3 LYS B   1     -17.584  10.674  10.982  1.00 88.09           H  
ATOM   1407  O   LYS B   1     -13.350  10.783  10.970  1.00 88.09           O  
ATOM   1408  CG  LYS B   1     -16.221   9.079  11.473  1.00 88.09           C  
ATOM   1409  HG2 LYS B   1     -15.311   8.641  11.064  1.00 88.09           H  
ATOM   1410  HG3 LYS B   1     -16.012   9.420  12.487  1.00 88.09           H  
ATOM   1411  CD  LYS B   1     -17.308   7.987  11.533  1.00 88.09           C  
ATOM   1412  HD2 LYS B   1     -17.524   7.640  10.523  1.00 88.09           H  
ATOM   1413  HD3 LYS B   1     -18.215   8.412  11.965  1.00 88.09           H  
ATOM   1414  CE  LYS B   1     -16.832   6.805  12.396  1.00 88.09           C  
ATOM   1415  HE2 LYS B   1     -16.552   7.184  13.378  1.00 88.09           H  
ATOM   1416  HE3 LYS B   1     -15.933   6.384  11.944  1.00 88.09           H  
ATOM   1417  NZ  LYS B   1     -17.870   5.749  12.544  1.00 88.09           N  
ATOM   1418  HZ1 LYS B   1     -17.516   4.995  13.115  1.00 88.09           H  
ATOM   1419  HZ2 LYS B   1     -18.126   5.366  11.645  1.00 88.09           H  
ATOM   1420  HZ3 LYS B   1     -18.695   6.117  12.995  1.00 88.09           H  
ATOM   1421  N   LEU B   2     -14.020  10.922   8.831  1.00 95.17           N  
ATOM   1422  H   LEU B   2     -14.763  11.084   8.167  1.00 95.17           H  
ATOM   1423  CA  LEU B   2     -12.722  10.524   8.266  1.00 95.17           C  
ATOM   1424  HA  LEU B   2     -12.423   9.569   8.697  1.00 95.17           H  
ATOM   1425  C   LEU B   2     -11.586  11.497   8.611  1.00 95.17           C  
ATOM   1426  CB  LEU B   2     -12.846  10.360   6.743  1.00 95.17           C  
ATOM   1427  HB2 LEU B   2     -13.283  11.265   6.320  1.00 95.17           H  
ATOM   1428  HB3 LEU B   2     -11.844  10.261   6.326  1.00 95.17           H  
ATOM   1429  O   LEU B   2     -10.551  11.047   9.084  1.00 95.17           O  
ATOM   1430  CG  LEU B   2     -13.671   9.142   6.292  1.00 95.17           C  
ATOM   1431  HG  LEU B   2     -14.682   9.217   6.694  1.00 95.17           H  
ATOM   1432  CD1 LEU B   2     -13.748   9.144   4.776  1.00 95.17           C  
ATOM   1433 HD11 LEU B   2     -14.266   8.252   4.424  1.00 95.17           H  
ATOM   1434 HD12 LEU B   2     -14.301  10.021   4.440  1.00 95.17           H  
ATOM   1435 HD13 LEU B   2     -12.749   9.169   4.340  1.00 95.17           H  
ATOM   1436  CD2 LEU B   2     -13.058   7.819   6.750  1.00 95.17           C  
ATOM   1437 HD21 LEU B   2     -13.573   6.987   6.270  1.00 95.17           H  
ATOM   1438 HD22 LEU B   2     -12.005   7.785   6.469  1.00 95.17           H  
ATOM   1439 HD23 LEU B   2     -13.153   7.711   7.830  1.00 95.17           H  
ATOM   1440  N   GLU B   3     -11.804  12.808   8.484  1.00 96.79           N  
ATOM   1441  H   GLU B   3     -12.587  13.127   7.931  1.00 96.79           H  
ATOM   1442  CA  GLU B   3     -10.811  13.832   8.858  1.00 96.79           C  
ATOM   1443  HA  GLU B   3      -9.949  13.788   8.192  1.00 96.79           H  
ATOM   1444  C   GLU B   3     -10.307  13.687  10.299  1.00 96.79           C  
ATOM   1445  CB  GLU B   3     -11.453  15.213   8.750  1.00 96.79           C  
ATOM   1446  HB2 GLU B   3     -12.381  15.195   9.321  1.00 96.79           H  
ATOM   1447  HB3 GLU B   3     -10.784  15.945   9.204  1.00 96.79           H  
ATOM   1448  O   GLU B   3      -9.106  13.724  10.548  1.00 96.79           O  
ATOM   1449  CG  GLU B   3     -11.749  15.651   7.314  1.00 96.79           C  
ATOM   1450  HG2 GLU B   3     -12.250  14.835   6.793  1.00 96.79           H  
ATOM   1451  HG3 GLU B   3     -10.814  15.871   6.800  1.00 96.79           H  
ATOM   1452  CD  GLU B   3     -12.655  16.885   7.319  1.00 96.79           C  
ATOM   1453  OE1 GLU B   3     -13.470  16.965   6.383  1.00 96.79           O  
ATOM   1454  OE2 GLU B   3     -12.672  17.594   8.352  1.00 96.79           O  
ATOM   1455  N   GLN B   4     -11.217  13.461  11.254  1.00 97.05           N  
ATOM   1456  H   GLN B   4     -12.192  13.470  10.989  1.00 97.05           H  
ATOM   1457  CA  GLN B   4     -10.861  13.244  12.660  1.00 97.05           C  
ATOM   1458  HA  GLN B   4     -10.303  14.102  13.032  1.00 97.05           H  
ATOM   1459  C   GLN B   4      -9.970  12.015  12.833  1.00 97.05           C  
ATOM   1460  CB  GLN B   4     -12.125  13.055  13.507  1.00 97.05           C  
ATOM   1461  HB2 GLN B   4     -11.838  12.672  14.487  1.00 97.05           H  
ATOM   1462  HB3 GLN B   4     -12.768  12.315  13.031  1.00 97.05           H  
ATOM   1463  O   GLN B   4      -9.035  12.046  13.620  1.00 97.05           O  
ATOM   1464  CG  GLN B   4     -12.901  14.360  13.722  1.00 97.05           C  
ATOM   1465  HG2 GLN B   4     -12.273  15.055  14.280  1.00 97.05           H  
ATOM   1466  HG3 GLN B   4     -13.141  14.814  12.761  1.00 97.05           H  
ATOM   1467  CD  GLN B   4     -14.201  14.139  14.490  1.00 97.05           C  
ATOM   1468  NE2 GLN B   4     -14.804  15.185  15.006  1.00 97.05           N  
ATOM   1469 HE21 GLN B   4     -14.382  16.100  14.949  1.00 97.05           H  
ATOM   1470 HE22 GLN B   4     -15.636  15.011  15.552  1.00 97.05           H  
ATOM   1471  OE1 GLN B   4     -14.735  13.042  14.580  1.00 97.05           O  
ATOM   1472  N   VAL B   5     -10.233  10.934  12.095  1.00 96.95           N  
ATOM   1473  H   VAL B   5     -10.975  10.980  11.411  1.00 96.95           H  
ATOM   1474  CA  VAL B   5      -9.399   9.732  12.157  1.00 96.95           C  
ATOM   1475  HA  VAL B   5      -9.217   9.490  13.204  1.00 96.95           H  
ATOM   1476  C   VAL B   5      -8.030  10.005  11.533  1.00 96.95           C  
ATOM   1477  CB  VAL B   5     -10.120   8.530  11.522  1.00 96.95           C  
ATOM   1478  HB  VAL B   5     -10.418   8.769  10.501  1.00 96.95           H  
ATOM   1479  O   VAL B   5      -7.016   9.732  12.173  1.00 96.95           O  
ATOM   1480  CG1 VAL B   5      -9.226   7.295  11.495  1.00 96.95           C  
ATOM   1481 HG11 VAL B   5      -8.325   7.530  10.928  1.00 96.95           H  
ATOM   1482 HG12 VAL B   5      -9.737   6.463  11.010  1.00 96.95           H  
ATOM   1483 HG13 VAL B   5      -8.939   7.006  12.506  1.00 96.95           H  
ATOM   1484  CG2 VAL B   5     -11.365   8.171  12.341  1.00 96.95           C  
ATOM   1485 HG21 VAL B   5     -12.082   8.991  12.321  1.00 96.95           H  
ATOM   1486 HG22 VAL B   5     -11.836   7.276  11.932  1.00 96.95           H  
ATOM   1487 HG23 VAL B   5     -11.082   7.974  13.375  1.00 96.95           H  
ATOM   1488  N   LEU B   6      -7.981  10.610  10.343  1.00 97.90           N  
ATOM   1489  H   LEU B   6      -8.850  10.854   9.891  1.00 97.90           H  
ATOM   1490  CA  LEU B   6      -6.728  10.935   9.652  1.00 97.90           C  
ATOM   1491  HA  LEU B   6      -6.163  10.017   9.492  1.00 97.90           H  
ATOM   1492  C   LEU B   6      -5.825  11.858  10.476  1.00 97.90           C  
ATOM   1493  CB  LEU B   6      -7.046  11.584   8.296  1.00 97.90           C  
ATOM   1494  HB2 LEU B   6      -7.747  12.404   8.452  1.00 97.90           H  
ATOM   1495  HB3 LEU B   6      -6.130  12.012   7.889  1.00 97.90           H  
ATOM   1496  O   LEU B   6      -4.619  11.637  10.520  1.00 97.90           O  
ATOM   1497  CG  LEU B   6      -7.624  10.613   7.255  1.00 97.90           C  
ATOM   1498  HG  LEU B   6      -8.509  10.118   7.654  1.00 97.90           H  
ATOM   1499  CD1 LEU B   6      -8.028  11.397   6.012  1.00 97.90           C  
ATOM   1500 HD11 LEU B   6      -7.169  11.942   5.620  1.00 97.90           H  
ATOM   1501 HD12 LEU B   6      -8.811  12.113   6.264  1.00 97.90           H  
ATOM   1502 HD13 LEU B   6      -8.404  10.712   5.253  1.00 97.90           H  
ATOM   1503  CD2 LEU B   6      -6.615   9.544   6.830  1.00 97.90           C  
ATOM   1504 HD21 LEU B   6      -6.375   8.889   7.668  1.00 97.90           H  
ATOM   1505 HD22 LEU B   6      -5.704  10.020   6.469  1.00 97.90           H  
ATOM   1506 HD23 LEU B   6      -7.044   8.935   6.035  1.00 97.90           H  
ATOM   1507  N   THR B   7      -6.410  12.835  11.168  1.00 98.02           N  
ATOM   1508  H   THR B   7      -7.403  12.971  11.043  1.00 98.02           H  
ATOM   1509  CA  THR B   7      -5.686  13.795  12.018  1.00 98.02           C  
ATOM   1510  HA  THR B   7      -4.695  13.954  11.593  1.00 98.02           H  
ATOM   1511  C   THR B   7      -5.455  13.311  13.452  1.00 98.02           C  
ATOM   1512  CB  THR B   7      -6.391  15.159  12.047  1.00 98.02           C  
ATOM   1513  HB  THR B   7      -5.851  15.827  12.717  1.00 98.02           H  
ATOM   1514  O   THR B   7      -4.712  13.951  14.192  1.00 98.02           O  
ATOM   1515  CG2 THR B   7      -6.463  15.813  10.670  1.00 98.02           C  
ATOM   1516 HG21 THR B   7      -6.965  15.163   9.954  1.00 98.02           H  
ATOM   1517 HG22 THR B   7      -7.010  16.753  10.744  1.00 98.02           H  
ATOM   1518 HG23 THR B   7      -5.455  16.019  10.310  1.00 98.02           H  
ATOM   1519  OG1 THR B   7      -7.718  15.029  12.502  1.00 98.02           O  
ATOM   1520  HG1 THR B   7      -8.223  14.673  11.768  1.00 98.02           H  
ATOM   1521  N   SER B   8      -6.053  12.183  13.865  1.00 96.87           N  
ATOM   1522  H   SER B   8      -6.707  11.738  13.236  1.00 96.87           H  
ATOM   1523  CA  SER B   8      -5.969  11.696  15.255  1.00 96.87           C  
ATOM   1524  HA  SER B   8      -6.231  12.523  15.916  1.00 96.87           H  
ATOM   1525  C   SER B   8      -4.579  11.225  15.672  1.00 96.87           C  
ATOM   1526  CB  SER B   8      -6.952  10.548  15.535  1.00 96.87           C  
ATOM   1527  HB2 SER B   8      -6.895  10.306  16.596  1.00 96.87           H  
ATOM   1528  HB3 SER B   8      -7.975  10.871  15.340  1.00 96.87           H  
ATOM   1529  O   SER B   8      -4.289  11.163  16.864  1.00 96.87           O  
ATOM   1530  OG  SER B   8      -6.671   9.363  14.798  1.00 96.87           O  
ATOM   1531  HG  SER B   8      -6.731   9.568  13.862  1.00 96.87           H  
ATOM   1532  N   ARG B   9      -3.742  10.839  14.707  1.00 97.00           N  
ATOM   1533  H   ARG B   9      -4.017  10.985  13.746  1.00 97.00           H  
ATOM   1534  CA  ARG B   9      -2.449  10.204  14.949  1.00 97.00           C  
ATOM   1535  HA  ARG B   9      -1.957  10.722  15.773  1.00 97.00           H  
ATOM   1536  C   ARG B   9      -1.543  10.308  13.736  1.00 97.00           C  
ATOM   1537  CB  ARG B   9      -2.667   8.738  15.366  1.00 97.00           C  
ATOM   1538  HB2 ARG B   9      -3.299   8.730  16.254  1.00 97.00           H  
ATOM   1539  HB3 ARG B   9      -1.716   8.291  15.653  1.00 97.00           H  
ATOM   1540  O   ARG B   9      -1.958  10.690  12.644  1.00 97.00           O  
ATOM   1541  CG  ARG B   9      -3.306   7.873  14.268  1.00 97.00           C  
ATOM   1542  HG2 ARG B   9      -2.546   7.599  13.536  1.00 97.00           H  
ATOM   1543  HG3 ARG B   9      -4.104   8.411  13.756  1.00 97.00           H  
ATOM   1544  CD  ARG B   9      -3.884   6.606  14.895  1.00 97.00           C  
ATOM   1545  HD2 ARG B   9      -3.153   6.195  15.591  1.00 97.00           H  
ATOM   1546  HD3 ARG B   9      -4.072   5.878  14.106  1.00 97.00           H  
ATOM   1547  NE  ARG B   9      -5.140   6.873  15.609  1.00 97.00           N  
ATOM   1548  HE  ARG B   9      -5.629   7.727  15.380  1.00 97.00           H  
ATOM   1549  NH1 ARG B   9      -5.140   4.943  16.865  1.00 97.00           N  
ATOM   1550 HH11 ARG B   9      -5.661   4.241  17.370  1.00 97.00           H  
ATOM   1551 HH12 ARG B   9      -4.131   4.909  16.908  1.00 97.00           H  
ATOM   1552  NH2 ARG B   9      -6.946   6.255  16.811  1.00 97.00           N  
ATOM   1553 HH21 ARG B   9      -7.416   5.552  17.364  1.00 97.00           H  
ATOM   1554 HH22 ARG B   9      -7.406   7.094  16.489  1.00 97.00           H  
ATOM   1555  CZ  ARG B   9      -5.727   6.021  16.424  1.00 97.00           C  
ATOM   1556  N   GLU B  10      -0.295   9.939  13.959  1.00 97.95           N  
ATOM   1557  H   GLU B  10      -0.070   9.575  14.874  1.00 97.95           H  
ATOM   1558  CA  GLU B  10       0.657   9.673  12.897  1.00 97.95           C  
ATOM   1559  HA  GLU B  10       0.530  10.406  12.100  1.00 97.95           H  
ATOM   1560  C   GLU B  10       0.402   8.277  12.322  1.00 97.95           C  
ATOM   1561  CB  GLU B  10       2.052   9.840  13.492  1.00 97.95           C  
ATOM   1562  HB2 GLU B  10       2.071  10.793  14.020  1.00 97.95           H  
ATOM   1563  HB3 GLU B  10       2.244   9.046  14.213  1.00 97.95           H  
ATOM   1564  O   GLU B  10       0.142   7.320  13.063  1.00 97.95           O  
ATOM   1565  CG  GLU B  10       3.147   9.847  12.434  1.00 97.95           C  
ATOM   1566  HG2 GLU B  10       2.870  10.533  11.634  1.00 97.95           H  
ATOM   1567  HG3 GLU B  10       3.239   8.838  12.030  1.00 97.95           H  
ATOM   1568  CD  GLU B  10       4.462  10.309  13.074  1.00 97.95           C  
ATOM   1569  OE1 GLU B  10       5.407   9.496  13.169  1.00 97.95           O  
ATOM   1570  OE2 GLU B  10       4.496  11.467  13.551  1.00 97.95           O  
ATOM   1571  N   TRP B  11       0.445   8.174  10.998  1.00 98.56           N  
ATOM   1572  H   TRP B  11       0.721   8.979  10.454  1.00 98.56           H  
ATOM   1573  CA  TRP B  11       0.184   6.941  10.270  1.00 98.56           C  
ATOM   1574  HA  TRP B  11      -0.145   6.169  10.966  1.00 98.56           H  
ATOM   1575  C   TRP B  11       1.450   6.449   9.589  1.00 98.56           C  
ATOM   1576  CB  TRP B  11      -0.933   7.149   9.251  1.00 98.56           C  
ATOM   1577  HB2 TRP B  11      -0.633   7.930   8.553  1.00 98.56           H  
ATOM   1578  HB3 TRP B  11      -1.048   6.218   8.696  1.00 98.56           H  
ATOM   1579  O   TRP B  11       2.235   7.224   9.047  1.00 98.56           O  
ATOM   1580  CG  TRP B  11      -2.260   7.508   9.826  1.00 98.56           C  
ATOM   1581  CD1 TRP B  11      -2.728   8.760  10.022  1.00 98.56           C  
ATOM   1582  HD1 TRP B  11      -2.189   9.666   9.791  1.00 98.56           H  
ATOM   1583  CD2 TRP B  11      -3.267   6.611  10.375  1.00 98.56           C  
ATOM   1584  CE2 TRP B  11      -4.321   7.400  10.923  1.00 98.56           C  
ATOM   1585  CE3 TRP B  11      -3.367   5.209  10.503  1.00 98.56           C  
ATOM   1586  HE3 TRP B  11      -2.579   4.587  10.106  1.00 98.56           H  
ATOM   1587  NE1 TRP B  11      -3.952   8.704  10.654  1.00 98.56           N  
ATOM   1588  HE1 TRP B  11      -4.427   9.539  10.967  1.00 98.56           H  
ATOM   1589  CH2 TRP B  11      -5.475   5.420  11.713  1.00 98.56           C  
ATOM   1590  HH2 TRP B  11      -6.302   4.957  12.231  1.00 98.56           H  
ATOM   1591  CZ2 TRP B  11      -5.402   6.819  11.601  1.00 98.56           C  
ATOM   1592  HZ2 TRP B  11      -6.167   7.441  12.042  1.00 98.56           H  
ATOM   1593  CZ3 TRP B  11      -4.463   4.618  11.156  1.00 98.56           C  
ATOM   1594  HZ3 TRP B  11      -4.517   3.543  11.239  1.00 98.56           H  
ATOM   1595  N   GLN B  12       1.623   5.140   9.574  1.00 98.73           N  
ATOM   1596  H   GLN B  12       0.939   4.558  10.036  1.00 98.73           H  
ATOM   1597  CA  GLN B  12       2.762   4.459   8.984  1.00 98.73           C  
ATOM   1598  HA  GLN B  12       3.405   5.186   8.488  1.00 98.73           H  
ATOM   1599  C   GLN B  12       2.274   3.471   7.932  1.00 98.73           C  
ATOM   1600  CB  GLN B  12       3.567   3.773  10.094  1.00 98.73           C  
ATOM   1601  HB2 GLN B  12       2.912   3.090  10.635  1.00 98.73           H  
ATOM   1602  HB3 GLN B  12       4.383   3.203   9.650  1.00 98.73           H  
ATOM   1603  O   GLN B  12       1.165   2.954   8.025  1.00 98.73           O  
ATOM   1604  CG  GLN B  12       4.150   4.802  11.075  1.00 98.73           C  
ATOM   1605  HG2 GLN B  12       3.352   5.385  11.535  1.00 98.73           H  
ATOM   1606  HG3 GLN B  12       4.790   5.488  10.520  1.00 98.73           H  
ATOM   1607  CD  GLN B  12       4.951   4.165  12.201  1.00 98.73           C  
ATOM   1608  NE2 GLN B  12       6.036   4.781  12.608  1.00 98.73           N  
ATOM   1609 HE21 GLN B  12       6.508   4.387  13.409  1.00 98.73           H  
ATOM   1610 HE22 GLN B  12       6.203   5.724  12.288  1.00 98.73           H  
ATOM   1611  OE1 GLN B  12       4.624   3.131  12.757  1.00 98.73           O  
ATOM   1612  N   SER B  13       3.095   3.197   6.926  1.00 98.61           N  
ATOM   1613  H   SER B  13       3.974   3.691   6.870  1.00 98.61           H  
ATOM   1614  CA  SER B  13       2.822   2.140   5.951  1.00 98.61           C  
ATOM   1615  HA  SER B  13       2.158   1.404   6.404  1.00 98.61           H  
ATOM   1616  C   SER B  13       4.106   1.431   5.560  1.00 98.61           C  
ATOM   1617  CB  SER B  13       2.111   2.682   4.705  1.00 98.61           C  
ATOM   1618  HB2 SER B  13       1.865   1.849   4.046  1.00 98.61           H  
ATOM   1619  HB3 SER B  13       1.180   3.165   5.002  1.00 98.61           H  
ATOM   1620  O   SER B  13       5.140   2.075   5.369  1.00 98.61           O  
ATOM   1621  OG  SER B  13       2.919   3.608   4.000  1.00 98.61           O  
ATOM   1622  HG  SER B  13       3.811   3.257   3.937  1.00 98.61           H  
ATOM   1623  N   LYS B  14       4.016   0.115   5.380  1.00 98.73           N  
ATOM   1624  H   LYS B  14       3.124  -0.327   5.550  1.00 98.73           H  
ATOM   1625  CA  LYS B  14       5.078  -0.728   4.828  1.00 98.73           C  
ATOM   1626  HA  LYS B  14       5.943  -0.124   4.555  1.00 98.73           H  
ATOM   1627  C   LYS B  14       4.541  -1.397   3.569  1.00 98.73           C  
ATOM   1628  CB  LYS B  14       5.514  -1.772   5.867  1.00 98.73           C  
ATOM   1629  HB2 LYS B  14       6.202  -2.473   5.392  1.00 98.73           H  
ATOM   1630  HB3 LYS B  14       4.635  -2.332   6.187  1.00 98.73           H  
ATOM   1631  O   LYS B  14       3.530  -2.097   3.629  1.00 98.73           O  
ATOM   1632  CG  LYS B  14       6.207  -1.167   7.100  1.00 98.73           C  
ATOM   1633  HG2 LYS B  14       7.167  -0.740   6.810  1.00 98.73           H  
ATOM   1634  HG3 LYS B  14       5.584  -0.384   7.533  1.00 98.73           H  
ATOM   1635  CD  LYS B  14       6.415  -2.274   8.143  1.00 98.73           C  
ATOM   1636  HD2 LYS B  14       5.440  -2.691   8.395  1.00 98.73           H  
ATOM   1637  HD3 LYS B  14       7.022  -3.069   7.708  1.00 98.73           H  
ATOM   1638  CE  LYS B  14       7.081  -1.776   9.430  1.00 98.73           C  
ATOM   1639  HE2 LYS B  14       8.109  -1.486   9.212  1.00 98.73           H  
ATOM   1640  HE3 LYS B  14       6.541  -0.898   9.784  1.00 98.73           H  
ATOM   1641  NZ  LYS B  14       7.041  -2.837  10.473  1.00 98.73           N  
ATOM   1642  HZ1 LYS B  14       7.456  -3.704  10.163  1.00 98.73           H  
ATOM   1643  HZ2 LYS B  14       7.467  -2.553  11.344  1.00 98.73           H  
ATOM   1644  HZ3 LYS B  14       6.085  -3.073  10.697  1.00 98.73           H  
ATOM   1645  N   MET B  15       5.199  -1.176   2.439  1.00 98.44           N  
ATOM   1646  H   MET B  15       6.006  -0.570   2.461  1.00 98.44           H  
ATOM   1647  CA  MET B  15       4.844  -1.787   1.163  1.00 98.44           C  
ATOM   1648  HA  MET B  15       4.081  -2.544   1.343  1.00 98.44           H  
ATOM   1649  C   MET B  15       6.059  -2.471   0.551  1.00 98.44           C  
ATOM   1650  CB  MET B  15       4.235  -0.744   0.216  1.00 98.44           C  
ATOM   1651  HB2 MET B  15       4.964   0.045   0.032  1.00 98.44           H  
ATOM   1652  HB3 MET B  15       3.361  -0.303   0.696  1.00 98.44           H  
ATOM   1653  O   MET B  15       7.124  -1.871   0.454  1.00 98.44           O  
ATOM   1654  CG  MET B  15       3.817  -1.353  -1.131  1.00 98.44           C  
ATOM   1655  HG2 MET B  15       4.682  -1.842  -1.579  1.00 98.44           H  
ATOM   1656  HG3 MET B  15       3.054  -2.112  -0.959  1.00 98.44           H  
ATOM   1657  SD  MET B  15       3.200  -0.159  -2.346  1.00 98.44           S  
ATOM   1658  CE  MET B  15       1.626   0.308  -1.580  1.00 98.44           C  
ATOM   1659  HE1 MET B  15       1.119   1.038  -2.212  1.00 98.44           H  
ATOM   1660  HE2 MET B  15       1.803   0.746  -0.598  1.00 98.44           H  
ATOM   1661  HE3 MET B  15       0.991  -0.572  -1.480  1.00 98.44           H  
ATOM   1662  N   VAL B  16       5.876  -3.702   0.089  1.00 97.27           N  
ATOM   1663  H   VAL B  16       4.971  -4.131   0.222  1.00 97.27           H  
ATOM   1664  CA  VAL B  16       6.846  -4.426  -0.733  1.00 97.27           C  
ATOM   1665  HA  VAL B  16       7.757  -3.839  -0.847  1.00 97.27           H  
ATOM   1666  C   VAL B  16       6.220  -4.621  -2.104  1.00 97.27           C  
ATOM   1667  CB  VAL B  16       7.238  -5.765  -0.085  1.00 97.27           C  
ATOM   1668  HB  VAL B  16       6.345  -6.371   0.066  1.00 97.27           H  
ATOM   1669  O   VAL B  16       5.166  -5.242  -2.222  1.00 97.27           O  
ATOM   1670  CG1 VAL B  16       8.214  -6.548  -0.972  1.00 97.27           C  
ATOM   1671 HG11 VAL B  16       8.550  -7.446  -0.454  1.00 97.27           H  
ATOM   1672 HG12 VAL B  16       9.078  -5.926  -1.209  1.00 97.27           H  
ATOM   1673 HG13 VAL B  16       7.724  -6.847  -1.899  1.00 97.27           H  
ATOM   1674  CG2 VAL B  16       7.900  -5.529   1.278  1.00 97.27           C  
ATOM   1675 HG21 VAL B  16       8.175  -6.483   1.728  1.00 97.27           H  
ATOM   1676 HG22 VAL B  16       8.793  -4.916   1.156  1.00 97.27           H  
ATOM   1677 HG23 VAL B  16       7.209  -5.012   1.944  1.00 97.27           H  
ATOM   1678  N   SER B  17       6.846  -4.078  -3.142  1.00 94.89           N  
ATOM   1679  H   SER B  17       7.714  -3.592  -2.965  1.00 94.89           H  
ATOM   1680  CA  SER B  17       6.490  -4.365  -4.530  1.00 94.89           C  
ATOM   1681  HA  SER B  17       5.474  -4.758  -4.559  1.00 94.89           H  
ATOM   1682  C   SER B  17       7.446  -5.407  -5.094  1.00 94.89           C  
ATOM   1683  CB  SER B  17       6.496  -3.110  -5.399  1.00 94.89           C  
ATOM   1684  HB2 SER B  17       7.475  -2.633  -5.343  1.00 94.89           H  
ATOM   1685  HB3 SER B  17       6.309  -3.394  -6.435  1.00 94.89           H  
ATOM   1686  O   SER B  17       8.650  -5.181  -5.091  1.00 94.89           O  
ATOM   1687  OG  SER B  17       5.490  -2.203  -4.985  1.00 94.89           O  
ATOM   1688  HG  SER B  17       5.675  -1.977  -4.071  1.00 94.89           H  
ATOM   1689  N   LEU B  18       6.916  -6.520  -5.595  1.00 93.37           N  
ATOM   1690  H   LEU B  18       5.911  -6.617  -5.551  1.00 93.37           H  
ATOM   1691  CA  LEU B  18       7.654  -7.554  -6.316  1.00 93.37           C  
ATOM   1692  HA  LEU B  18       8.726  -7.378  -6.227  1.00 93.37           H  
ATOM   1693  C   LEU B  18       7.294  -7.474  -7.798  1.00 93.37           C  
ATOM   1694  CB  LEU B  18       7.335  -8.942  -5.731  1.00 93.37           C  
ATOM   1695  HB2 LEU B  18       6.268  -9.129  -5.851  1.00 93.37           H  
ATOM   1696  HB3 LEU B  18       7.877  -9.693  -6.307  1.00 93.37           H  
ATOM   1697  O   LEU B  18       6.119  -7.531  -8.164  1.00 93.37           O  
ATOM   1698  CG  LEU B  18       7.692  -9.105  -4.242  1.00 93.37           C  
ATOM   1699  HG  LEU B  18       7.102  -8.403  -3.652  1.00 93.37           H  
ATOM   1700  CD1 LEU B  18       7.356 -10.517  -3.768  1.00 93.37           C  
ATOM   1701 HD11 LEU B  18       7.527 -10.593  -2.694  1.00 93.37           H  
ATOM   1702 HD12 LEU B  18       7.983 -11.248  -4.278  1.00 93.37           H  
ATOM   1703 HD13 LEU B  18       6.305 -10.732  -3.962  1.00 93.37           H  
ATOM   1704  CD2 LEU B  18       9.175  -8.864  -3.961  1.00 93.37           C  
ATOM   1705 HD21 LEU B  18       9.788  -9.489  -4.610  1.00 93.37           H  
ATOM   1706 HD22 LEU B  18       9.397  -9.092  -2.918  1.00 93.37           H  
ATOM   1707 HD23 LEU B  18       9.414  -7.816  -4.140  1.00 93.37           H  
ATOM   1708  N   ILE B  19       8.299  -7.330  -8.650  1.00 89.11           N  
ATOM   1709  H   ILE B  19       9.241  -7.323  -8.285  1.00 89.11           H  
ATOM   1710  CA  ILE B  19       8.147  -7.068 -10.078  1.00 89.11           C  
ATOM   1711  HA  ILE B  19       7.092  -6.930 -10.314  1.00 89.11           H  
ATOM   1712  C   ILE B  19       8.638  -8.302 -10.830  1.00 89.11           C  
ATOM   1713  CB  ILE B  19       8.883  -5.764 -10.469  1.00 89.11           C  
ATOM   1714  HB  ILE B  19       9.946  -5.897 -10.267  1.00 89.11           H  
ATOM   1715  O   ILE B  19       9.829  -8.585 -10.898  1.00 89.11           O  
ATOM   1716  CG1 ILE B  19       8.372  -4.553  -9.645  1.00 89.11           C  
ATOM   1717 HG12 ILE B  19       8.277  -4.821  -8.592  1.00 89.11           H  
ATOM   1718 HG13 ILE B  19       7.387  -4.254 -10.002  1.00 89.11           H  
ATOM   1719  CG2 ILE B  19       8.697  -5.492 -11.974  1.00 89.11           C  
ATOM   1720 HG21 ILE B  19       7.642  -5.379 -12.222  1.00 89.11           H  
ATOM   1721 HG22 ILE B  19       9.125  -6.307 -12.558  1.00 89.11           H  
ATOM   1722 HG23 ILE B  19       9.237  -4.589 -12.259  1.00 89.11           H  
ATOM   1723  CD1 ILE B  19       9.317  -3.349  -9.691  1.00 89.11           C  
ATOM   1724 HD11 ILE B  19       9.408  -2.964 -10.707  1.00 89.11           H  
ATOM   1725 HD12 ILE B  19      10.297  -3.655  -9.327  1.00 89.11           H  
ATOM   1726 HD13 ILE B  19       8.931  -2.558  -9.048  1.00 89.11           H  
ATOM   1727  N   LYS B  20       7.694  -9.056 -11.398  1.00 83.02           N  
ATOM   1728  H   LYS B  20       6.738  -8.744 -11.304  1.00 83.02           H  
ATOM   1729  CA  LYS B  20       7.960 -10.172 -12.316  1.00 83.02           C  
ATOM   1730  HA  LYS B  20       9.025 -10.188 -12.549  1.00 83.02           H  
ATOM   1731  C   LYS B  20       7.263  -9.906 -13.639  1.00 83.02           C  
ATOM   1732  CB  LYS B  20       7.598 -11.539 -11.710  1.00 83.02           C  
ATOM   1733  HB2 LYS B  20       6.584 -11.522 -11.311  1.00 83.02           H  
ATOM   1734  HB3 LYS B  20       7.637 -12.281 -12.508  1.00 83.02           H  
ATOM   1735  O   LYS B  20       6.369 -10.634 -14.068  1.00 83.02           O  
ATOM   1736  CG  LYS B  20       8.581 -11.974 -10.613  1.00 83.02           C  
ATOM   1737  HG2 LYS B  20       8.335 -11.456  -9.686  1.00 83.02           H  
ATOM   1738  HG3 LYS B  20       9.593 -11.687 -10.898  1.00 83.02           H  
ATOM   1739  CD  LYS B  20       8.562 -13.504 -10.417  1.00 83.02           C  
ATOM   1740  HD2 LYS B  20       7.536 -13.864 -10.341  1.00 83.02           H  
ATOM   1741  HD3 LYS B  20       9.022 -13.973 -11.287  1.00 83.02           H  
ATOM   1742  CE  LYS B  20       9.348 -13.888  -9.153  1.00 83.02           C  
ATOM   1743  HE2 LYS B  20       8.904 -13.379  -8.297  1.00 83.02           H  
ATOM   1744  HE3 LYS B  20      10.365 -13.510  -9.260  1.00 83.02           H  
ATOM   1745  NZ  LYS B  20       9.382 -15.356  -8.899  1.00 83.02           N  
ATOM   1746  HZ1 LYS B  20       9.746 -15.872  -9.687  1.00 83.02           H  
ATOM   1747  HZ2 LYS B  20       8.478 -15.734  -8.653  1.00 83.02           H  
ATOM   1748  HZ3 LYS B  20       9.962 -15.564  -8.099  1.00 83.02           H  
ATOM   1749  N   THR B  21       7.667  -8.833 -14.301  1.00 69.15           N  
ATOM   1750  H   THR B  21       8.372  -8.240 -13.887  1.00 69.15           H  
ATOM   1751  CA  THR B  21       7.211  -8.539 -15.655  1.00 69.15           C  
ATOM   1752  HA  THR B  21       6.316  -9.118 -15.881  1.00 69.15           H  
ATOM   1753  C   THR B  21       8.290  -8.934 -16.647  1.00 69.15           C  
ATOM   1754  CB  THR B  21       6.830  -7.065 -15.816  1.00 69.15           C  
ATOM   1755  HB  THR B  21       6.560  -6.890 -16.857  1.00 69.15           H  
ATOM   1756  O   THR B  21       9.378  -8.376 -16.622  1.00 69.15           O  
ATOM   1757  CG2 THR B  21       5.642  -6.699 -14.937  1.00 69.15           C  
ATOM   1758 HG21 THR B  21       5.312  -5.692 -15.193  1.00 69.15           H  
ATOM   1759 HG22 THR B  21       4.821  -7.400 -15.089  1.00 69.15           H  
ATOM   1760 HG23 THR B  21       5.953  -6.715 -13.892  1.00 69.15           H  
ATOM   1761  OG1 THR B  21       7.893  -6.222 -15.444  1.00 69.15           O  
ATOM   1762  HG1 THR B  21       8.711  -6.561 -15.814  1.00 69.15           H  
ATOM   1763  N   LYS B  22       7.966  -9.820 -17.596  1.00 56.92           N  
ATOM   1764  H   LYS B  22       7.087 -10.311 -17.516  1.00 56.92           H  
ATOM   1765  CA  LYS B  22       8.807 -10.046 -18.789  1.00 56.92           C  
ATOM   1766  HA  LYS B  22       9.828 -10.259 -18.473  1.00 56.92           H  
ATOM   1767  C   LYS B  22       8.905  -8.819 -19.703  1.00 56.92           C  
ATOM   1768  CB  LYS B  22       8.270 -11.219 -19.621  1.00 56.92           C  
ATOM   1769  HB2 LYS B  22       7.220 -11.043 -19.854  1.00 56.92           H  
ATOM   1770  HB3 LYS B  22       8.819 -11.261 -20.561  1.00 56.92           H  
ATOM   1771  O   LYS B  22       9.511  -8.902 -20.767  1.00 56.92           O  
ATOM   1772  CG  LYS B  22       8.426 -12.581 -18.947  1.00 56.92           C  
ATOM   1773  HG2 LYS B  22       7.793 -12.633 -18.061  1.00 56.92           H  
ATOM   1774  HG3 LYS B  22       9.466 -12.733 -18.661  1.00 56.92           H  
ATOM   1775  CD  LYS B  22       8.007 -13.658 -19.953  1.00 56.92           C  
ATOM   1776  HD2 LYS B  22       6.973 -13.486 -20.251  1.00 56.92           H  
ATOM   1777  HD3 LYS B  22       8.650 -13.599 -20.831  1.00 56.92           H  
ATOM   1778  CE  LYS B  22       8.130 -15.044 -19.324  1.00 56.92           C  
ATOM   1779  HE2 LYS B  22       7.485 -15.083 -18.446  1.00 56.92           H  
ATOM   1780  HE3 LYS B  22       9.159 -15.186 -18.994  1.00 56.92           H  
ATOM   1781  NZ  LYS B  22       7.745 -16.096 -20.295  1.00 56.92           N  
ATOM   1782  HZ1 LYS B  22       6.779 -15.975 -20.565  1.00 56.92           H  
ATOM   1783  HZ2 LYS B  22       8.327 -16.044 -21.119  1.00 56.92           H  
ATOM   1784  HZ3 LYS B  22       7.849 -17.011 -19.879  1.00 56.92           H  
ATOM   1785  N   SER B  23       8.235  -7.714 -19.373  1.00 50.72           N  
ATOM   1786  H   SER B  23       7.849  -7.630 -18.444  1.00 50.72           H  
ATOM   1787  CA  SER B  23       8.325  -6.513 -20.183  1.00 50.72           C  
ATOM   1788  HA  SER B  23       8.053  -6.756 -21.210  1.00 50.72           H  
ATOM   1789  C   SER B  23       9.769  -6.034 -20.161  1.00 50.72           C  
ATOM   1790  CB  SER B  23       7.369  -5.418 -19.697  1.00 50.72           C  
ATOM   1791  HB2 SER B  23       6.340  -5.751 -19.833  1.00 50.72           H  
ATOM   1792  HB3 SER B  23       7.524  -4.517 -20.291  1.00 50.72           H  
ATOM   1793  O   SER B  23      10.252  -5.597 -19.120  1.00 50.72           O  
ATOM   1794  OG  SER B  23       7.577  -5.116 -18.336  1.00 50.72           O  
ATOM   1795  HG  SER B  23       8.519  -5.033 -18.174  1.00 50.72           H  
ATOM   1796  N   ASN B  24      10.413  -6.072 -21.328  1.00 47.02           N  
ATOM   1797  H   ASN B  24      10.010  -6.629 -22.067  1.00 47.02           H  
ATOM   1798  CA  ASN B  24      11.577  -5.261 -21.664  1.00 47.02           C  
ATOM   1799  HA  ASN B  24      12.384  -5.446 -20.954  1.00 47.02           H  
ATOM   1800  C   ASN B  24      11.186  -3.778 -21.580  1.00 47.02           C  
ATOM   1801  CB  ASN B  24      12.047  -5.598 -23.101  1.00 47.02           C  
ATOM   1802  HB2 ASN B  24      12.691  -4.795 -23.457  1.00 47.02           H  
ATOM   1803  HB3 ASN B  24      11.187  -5.652 -23.769  1.00 47.02           H  
ATOM   1804  O   ASN B  24      11.152  -3.103 -22.601  1.00 47.02           O  
ATOM   1805  CG  ASN B  24      12.880  -6.846 -23.249  1.00 47.02           C  
ATOM   1806  ND2 ASN B  24      13.153  -7.244 -24.469  1.00 47.02           N  
ATOM   1807 HD21 ASN B  24      13.768  -8.042 -24.534  1.00 47.02           H  
ATOM   1808 HD22 ASN B  24      12.853  -6.704 -25.269  1.00 47.02           H  
ATOM   1809  OD1 ASN B  24      13.325  -7.460 -22.302  1.00 47.02           O  
ATOM   1810  N   SER B  25      10.804  -3.273 -20.406  1.00 52.41           N  
ATOM   1811  H   SER B  25      10.837  -3.884 -19.603  1.00 52.41           H  
ATOM   1812  CA  SER B  25      10.758  -1.839 -20.167  1.00 52.41           C  
ATOM   1813  HA  SER B  25      10.508  -1.311 -21.087  1.00 52.41           H  
ATOM   1814  C   SER B  25      12.159  -1.469 -19.703  1.00 52.41           C  
ATOM   1815  CB  SER B  25       9.690  -1.450 -19.151  1.00 52.41           C  
ATOM   1816  HB2 SER B  25       9.956  -1.808 -18.156  1.00 52.41           H  
ATOM   1817  HB3 SER B  25       8.733  -1.882 -19.445  1.00 52.41           H  
ATOM   1818  O   SER B  25      12.453  -1.598 -18.514  1.00 52.41           O  
ATOM   1819  OG  SER B  25       9.590  -0.039 -19.165  1.00 52.41           O  
ATOM   1820  HG  SER B  25       9.009   0.233 -18.450  1.00 52.41           H  
ATOM   1821  N   PRO B  26      13.058  -1.052 -20.615  1.00 52.55           N  
ATOM   1822  CA  PRO B  26      14.461  -0.812 -20.277  1.00 52.55           C  
ATOM   1823  HA  PRO B  26      14.903  -1.725 -19.878  1.00 52.55           H  
ATOM   1824  C   PRO B  26      14.587   0.309 -19.231  1.00 52.55           C  
ATOM   1825  CB  PRO B  26      15.140  -0.436 -21.606  1.00 52.55           C  
ATOM   1826  HB2 PRO B  26      15.340   0.635 -21.635  1.00 52.55           H  
ATOM   1827  HB3 PRO B  26      16.068  -0.990 -21.745  1.00 52.55           H  
ATOM   1828  O   PRO B  26      15.586   0.414 -18.527  1.00 52.55           O  
ATOM   1829  CG  PRO B  26      14.119  -0.786 -22.691  1.00 52.55           C  
ATOM   1830  HG2 PRO B  26      14.214  -1.836 -22.968  1.00 52.55           H  
ATOM   1831  HG3 PRO B  26      14.215  -0.140 -23.564  1.00 52.55           H  
ATOM   1832  CD  PRO B  26      12.811  -0.564 -21.961  1.00 52.55           C  
ATOM   1833  HD2 PRO B  26      11.989  -1.039 -22.497  1.00 52.55           H  
ATOM   1834  HD3 PRO B  26      12.608   0.506 -21.913  1.00 52.55           H  
ATOM   1835  N   ALA B  27      13.531   1.121 -19.109  1.00 54.66           N  
ATOM   1836  H   ALA B  27      12.743   0.941 -19.714  1.00 54.66           H  
ATOM   1837  CA  ALA B  27      13.409   2.259 -18.217  1.00 54.66           C  
ATOM   1838  HA  ALA B  27      14.243   2.938 -18.393  1.00 54.66           H  
ATOM   1839  C   ALA B  27      13.420   1.904 -16.721  1.00 54.66           C  
ATOM   1840  CB  ALA B  27      12.104   2.968 -18.598  1.00 54.66           C  
ATOM   1841  HB1 ALA B  27      12.159   3.320 -19.628  1.00 54.66           H  
ATOM   1842  HB2 ALA B  27      11.948   3.826 -17.943  1.00 54.66           H  
ATOM   1843  HB3 ALA B  27      11.259   2.289 -18.488  1.00 54.66           H  
ATOM   1844  O   ALA B  27      13.910   2.707 -15.938  1.00 54.66           O  
ATOM   1845  N   MET B  28      12.904   0.739 -16.302  1.00 61.98           N  
ATOM   1846  H   MET B  28      12.570   0.077 -16.987  1.00 61.98           H  
ATOM   1847  CA  MET B  28      13.014   0.299 -14.894  1.00 61.98           C  
ATOM   1848  HA  MET B  28      13.097   1.172 -14.247  1.00 61.98           H  
ATOM   1849  C   MET B  28      14.295  -0.508 -14.641  1.00 61.98           C  
ATOM   1850  CB  MET B  28      11.753  -0.463 -14.458  1.00 61.98           C  
ATOM   1851  HB2 MET B  28      11.942  -0.991 -13.523  1.00 61.98           H  
ATOM   1852  HB3 MET B  28      11.510  -1.205 -15.218  1.00 61.98           H  
ATOM   1853  O   MET B  28      14.573  -0.880 -13.504  1.00 61.98           O  
ATOM   1854  CG  MET B  28      10.548   0.465 -14.247  1.00 61.98           C  
ATOM   1855  HG2 MET B  28       9.651  -0.152 -14.295  1.00 61.98           H  
ATOM   1856  HG3 MET B  28      10.495   1.183 -15.066  1.00 61.98           H  
ATOM   1857  SD  MET B  28      10.497   1.347 -12.655  1.00 61.98           S  
ATOM   1858  CE  MET B  28      10.583   3.073 -13.205  1.00 61.98           C  
ATOM   1859  HE1 MET B  28      10.493   3.738 -12.346  1.00 61.98           H  
ATOM   1860  HE2 MET B  28       9.772   3.281 -13.903  1.00 61.98           H  
ATOM   1861  HE3 MET B  28      11.540   3.252 -13.696  1.00 61.98           H  
ATOM   1862  N   GLY B  29      15.092  -0.753 -15.685  1.00 63.71           N  
ATOM   1863  H   GLY B  29      14.838  -0.397 -16.596  1.00 63.71           H  
ATOM   1864  CA  GLY B  29      16.346  -1.480 -15.568  1.00 63.71           C  
ATOM   1865  HA2 GLY B  29      17.004  -0.893 -14.928  1.00 63.71           H  
ATOM   1866  HA3 GLY B  29      16.811  -1.585 -16.548  1.00 63.71           H  
ATOM   1867  C   GLY B  29      16.141  -2.872 -14.969  1.00 63.71           C  
ATOM   1868  O   GLY B  29      15.167  -3.547 -15.313  1.00 63.71           O  
ATOM   1869  N   PRO B  30      17.039  -3.305 -14.075  1.00 77.66           N  
ATOM   1870  CA  PRO B  30      16.990  -4.639 -13.505  1.00 77.66           C  
ATOM   1871  HA  PRO B  30      16.583  -5.341 -14.233  1.00 77.66           H  
ATOM   1872  C   PRO B  30      16.088  -4.720 -12.250  1.00 77.66           C  
ATOM   1873  CB  PRO B  30      18.475  -4.960 -13.315  1.00 77.66           C  
ATOM   1874  HB2 PRO B  30      18.912  -5.175 -14.290  1.00 77.66           H  
ATOM   1875  HB3 PRO B  30      18.663  -5.823 -12.677  1.00 77.66           H  
ATOM   1876  O   PRO B  30      16.148  -5.700 -11.525  1.00 77.66           O  
ATOM   1877  CG  PRO B  30      19.044  -3.629 -12.812  1.00 77.66           C  
ATOM   1878  HG2 PRO B  30      18.798  -3.472 -11.762  1.00 77.66           H  
ATOM   1879  HG3 PRO B  30      20.120  -3.557 -12.973  1.00 77.66           H  
ATOM   1880  CD  PRO B  30      18.270  -2.624 -13.664  1.00 77.66           C  
ATOM   1881  HD2 PRO B  30      18.863  -2.366 -14.542  1.00 77.66           H  
ATOM   1882  HD3 PRO B  30      18.056  -1.729 -13.080  1.00 77.66           H  
ATOM   1883  N   LEU B  31      15.233  -3.720 -11.979  1.00 85.12           N  
ATOM   1884  H   LEU B  31      15.173  -2.956 -12.638  1.00 85.12           H  
ATOM   1885  CA  LEU B  31      14.412  -3.629 -10.762  1.00 85.12           C  
ATOM   1886  HA  LEU B  31      15.093  -3.616  -9.911  1.00 85.12           H  
ATOM   1887  C   LEU B  31      13.445  -4.817 -10.583  1.00 85.12           C  
ATOM   1888  CB  LEU B  31      13.627  -2.300 -10.813  1.00 85.12           C  
ATOM   1889  HB2 LEU B  31      12.896  -2.367 -11.619  1.00 85.12           H  
ATOM   1890  HB3 LEU B  31      14.307  -1.486 -11.061  1.00 85.12           H  
ATOM   1891  O   LEU B  31      12.442  -4.918 -11.293  1.00 85.12           O  
ATOM   1892  CG  LEU B  31      12.905  -1.914  -9.514  1.00 85.12           C  
ATOM   1893  HG  LEU B  31      12.304  -2.750  -9.155  1.00 85.12           H  
ATOM   1894  CD1 LEU B  31      13.899  -1.524  -8.423  1.00 85.12           C  
ATOM   1895 HD11 LEU B  31      14.569  -2.357  -8.211  1.00 85.12           H  
ATOM   1896 HD12 LEU B  31      14.484  -0.662  -8.743  1.00 85.12           H  
ATOM   1897 HD13 LEU B  31      13.373  -1.290  -7.497  1.00 85.12           H  
ATOM   1898  CD2 LEU B  31      11.987  -0.719  -9.790  1.00 85.12           C  
ATOM   1899 HD21 LEU B  31      11.230  -1.003 -10.521  1.00 85.12           H  
ATOM   1900 HD22 LEU B  31      12.572   0.108 -10.191  1.00 85.12           H  
ATOM   1901 HD23 LEU B  31      11.498  -0.398  -8.871  1.00 85.12           H  
ATOM   1902  N   SER B  32      13.674  -5.653  -9.567  1.00 88.31           N  
ATOM   1903  H   SER B  32      14.541  -5.559  -9.056  1.00 88.31           H  
ATOM   1904  CA  SER B  32      12.777  -6.764  -9.204  1.00 88.31           C  
ATOM   1905  HA  SER B  32      12.054  -6.922 -10.004  1.00 88.31           H  
ATOM   1906  C   SER B  32      11.994  -6.531  -7.919  1.00 88.31           C  
ATOM   1907  CB  SER B  32      13.548  -8.068  -9.048  1.00 88.31           C  
ATOM   1908  HB2 SER B  32      12.838  -8.891  -8.971  1.00 88.31           H  
ATOM   1909  HB3 SER B  32      14.174  -8.234  -9.925  1.00 88.31           H  
ATOM   1910  O   SER B  32      10.923  -7.118  -7.737  1.00 88.31           O  
ATOM   1911  OG  SER B  32      14.331  -8.031  -7.872  1.00 88.31           O  
ATOM   1912  HG  SER B  32      15.231  -8.036  -8.207  1.00 88.31           H  
ATOM   1913  N   ARG B  33      12.491  -5.683  -7.012  1.00 92.35           N  
ATOM   1914  H   ARG B  33      13.402  -5.284  -7.190  1.00 92.35           H  
ATOM   1915  CA  ARG B  33      11.824  -5.410  -5.738  1.00 92.35           C  
ATOM   1916  HA  ARG B  33      10.757  -5.551  -5.907  1.00 92.35           H  
ATOM   1917  C   ARG B  33      11.996  -3.962  -5.299  1.00 92.35           C  
ATOM   1918  CB  ARG B  33      12.259  -6.458  -4.695  1.00 92.35           C  
ATOM   1919  HB2 ARG B  33      13.341  -6.588  -4.721  1.00 92.35           H  
ATOM   1920  HB3 ARG B  33      11.829  -7.417  -4.984  1.00 92.35           H  
ATOM   1921  O   ARG B  33      13.051  -3.356  -5.467  1.00 92.35           O  
ATOM   1922  CG  ARG B  33      11.826  -6.133  -3.260  1.00 92.35           C  
ATOM   1923  HG2 ARG B  33      12.261  -5.183  -2.950  1.00 92.35           H  
ATOM   1924  HG3 ARG B  33      10.739  -6.059  -3.213  1.00 92.35           H  
ATOM   1925  CD  ARG B  33      12.312  -7.214  -2.293  1.00 92.35           C  
ATOM   1926  HD2 ARG B  33      13.398  -7.278  -2.366  1.00 92.35           H  
ATOM   1927  HD3 ARG B  33      11.873  -8.170  -2.576  1.00 92.35           H  
ATOM   1928  NE  ARG B  33      11.933  -6.879  -0.911  1.00 92.35           N  
ATOM   1929  HE  ARG B  33      11.476  -5.990  -0.769  1.00 92.35           H  
ATOM   1930  NH1 ARG B  33      12.821  -8.689   0.166  1.00 92.35           N  
ATOM   1931 HH11 ARG B  33      13.120  -9.118   1.030  1.00 92.35           H  
ATOM   1932 HH12 ARG B  33      13.168  -9.010  -0.727  1.00 92.35           H  
ATOM   1933  NH2 ARG B  33      11.859  -7.042   1.333  1.00 92.35           N  
ATOM   1934 HH21 ARG B  33      11.699  -6.045   1.327  1.00 92.35           H  
ATOM   1935 HH22 ARG B  33      12.079  -7.487   2.213  1.00 92.35           H  
ATOM   1936  CZ  ARG B  33      12.198  -7.546   0.186  1.00 92.35           C  
ATOM   1937  N   VAL B  34      10.936  -3.426  -4.700  1.00 93.46           N  
ATOM   1938  H   VAL B  34      10.108  -4.000  -4.622  1.00 93.46           H  
ATOM   1939  CA  VAL B  34      10.923  -2.104  -4.071  1.00 93.46           C  
ATOM   1940  HA  VAL B  34      11.951  -1.755  -3.973  1.00 93.46           H  
ATOM   1941  C   VAL B  34      10.304  -2.204  -2.687  1.00 93.46           C  
ATOM   1942  CB  VAL B  34      10.155  -1.069  -4.911  1.00 93.46           C  
ATOM   1943  HB  VAL B  34       9.099  -1.337  -4.952  1.00 93.46           H  
ATOM   1944  O   VAL B  34       9.140  -2.587  -2.568  1.00 93.46           O  
ATOM   1945  CG1 VAL B  34      10.271   0.322  -4.284  1.00 93.46           C  
ATOM   1946 HG11 VAL B  34       9.862   1.068  -4.966  1.00 93.46           H  
ATOM   1947 HG12 VAL B  34      11.317   0.556  -4.085  1.00 93.46           H  
ATOM   1948 HG13 VAL B  34       9.722   0.355  -3.343  1.00 93.46           H  
ATOM   1949  CG2 VAL B  34      10.670  -0.972  -6.345  1.00 93.46           C  
ATOM   1950 HG21 VAL B  34      10.588  -1.932  -6.854  1.00 93.46           H  
ATOM   1951 HG22 VAL B  34      10.088  -0.236  -6.900  1.00 93.46           H  
ATOM   1952 HG23 VAL B  34      11.715  -0.660  -6.322  1.00 93.46           H  
ATOM   1953  N   ASP B  35      11.043  -1.799  -1.660  1.00 96.03           N  
ATOM   1954  H   ASP B  35      11.974  -1.458  -1.850  1.00 96.03           H  
ATOM   1955  CA  ASP B  35      10.516  -1.668  -0.301  1.00 96.03           C  
ATOM   1956  HA  ASP B  35       9.566  -2.196  -0.220  1.00 96.03           H  
ATOM   1957  C   ASP B  35      10.278  -0.198   0.017  1.00 96.03           C  
ATOM   1958  CB  ASP B  35      11.460  -2.277   0.741  1.00 96.03           C  
ATOM   1959  HB2 ASP B  35      12.456  -1.850   0.626  1.00 96.03           H  
ATOM   1960  HB3 ASP B  35      11.099  -1.998   1.731  1.00 96.03           H  
ATOM   1961  O   ASP B  35      11.180   0.628  -0.113  1.00 96.03           O  
ATOM   1962  CG  ASP B  35      11.557  -3.797   0.690  1.00 96.03           C  
ATOM   1963  OD1 ASP B  35      10.948  -4.450  -0.182  1.00 96.03           O  
ATOM   1964  OD2 ASP B  35      12.223  -4.366   1.580  1.00 96.03           O  
ATOM   1965  N   VAL B  36       9.075   0.128   0.473  1.00 97.60           N  
ATOM   1966  H   VAL B  36       8.383  -0.604   0.543  1.00 97.60           H  
ATOM   1967  CA  VAL B  36       8.670   1.485   0.832  1.00 97.60           C  
ATOM   1968  HA  VAL B  36       9.528   2.153   0.743  1.00 97.60           H  
ATOM   1969  C   VAL B  36       8.198   1.478   2.272  1.00 97.60           C  
ATOM   1970  CB  VAL B  36       7.572   2.024  -0.097  1.00 97.60           C  
ATOM   1971  HB  VAL B  36       6.641   1.493   0.100  1.00 97.60           H  
ATOM   1972  O   VAL B  36       7.209   0.828   2.610  1.00 97.60           O  
ATOM   1973  CG1 VAL B  36       7.340   3.519   0.155  1.00 97.60           C  
ATOM   1974 HG11 VAL B  36       6.996   3.676   1.177  1.00 97.60           H  
ATOM   1975 HG12 VAL B  36       8.264   4.076  -0.002  1.00 97.60           H  
ATOM   1976 HG13 VAL B  36       6.573   3.894  -0.523  1.00 97.60           H  
ATOM   1977  CG2 VAL B  36       7.921   1.815  -1.571  1.00 97.60           C  
ATOM   1978 HG21 VAL B  36       8.066   0.755  -1.778  1.00 97.60           H  
ATOM   1979 HG22 VAL B  36       8.828   2.364  -1.822  1.00 97.60           H  
ATOM   1980 HG23 VAL B  36       7.081   2.137  -2.187  1.00 97.60           H  
ATOM   1981  N   SER B  37       8.897   2.219   3.124  1.00 98.37           N  
ATOM   1982  H   SER B  37       9.706   2.707   2.768  1.00 98.37           H  
ATOM   1983  CA  SER B  37       8.441   2.516   4.480  1.00 98.37           C  
ATOM   1984  HA  SER B  37       7.536   1.951   4.704  1.00 98.37           H  
ATOM   1985  C   SER B  37       8.128   3.997   4.564  1.00 98.37           C  
ATOM   1986  CB  SER B  37       9.496   2.108   5.505  1.00 98.37           C  
ATOM   1987  HB2 SER B  37       9.751   1.059   5.352  1.00 98.37           H  
ATOM   1988  HB3 SER B  37      10.395   2.711   5.374  1.00 98.37           H  
ATOM   1989  O   SER B  37       9.018   4.820   4.350  1.00 98.37           O  
ATOM   1990  OG  SER B  37       8.997   2.267   6.820  1.00 98.37           O  
ATOM   1991  HG  SER B  37       8.863   3.201   6.994  1.00 98.37           H  
ATOM   1992  N   SER B  38       6.888   4.336   4.896  1.00 98.19           N  
ATOM   1993  H   SER B  38       6.221   3.602   5.085  1.00 98.19           H  
ATOM   1994  CA  SER B  38       6.432   5.723   4.960  1.00 98.19           C  
ATOM   1995  HA  SER B  38       7.286   6.382   4.809  1.00 98.19           H  
ATOM   1996  C   SER B  38       5.844   6.054   6.315  1.00 98.19           C  
ATOM   1997  CB  SER B  38       5.415   6.052   3.867  1.00 98.19           C  
ATOM   1998  HB2 SER B  38       5.154   7.109   3.918  1.00 98.19           H  
ATOM   1999  HB3 SER B  38       4.510   5.467   4.029  1.00 98.19           H  
ATOM   2000  O   SER B  38       5.262   5.208   6.993  1.00 98.19           O  
ATOM   2001  OG  SER B  38       5.935   5.769   2.586  1.00 98.19           O  
ATOM   2002  HG  SER B  38       6.410   6.541   2.269  1.00 98.19           H  
ATOM   2003  N   ASN B  39       5.973   7.322   6.669  1.00 98.53           N  
ATOM   2004  H   ASN B  39       6.507   7.931   6.066  1.00 98.53           H  
ATOM   2005  CA  ASN B  39       5.353   7.935   7.820  1.00 98.53           C  
ATOM   2006  HA  ASN B  39       4.609   7.264   8.249  1.00 98.53           H  
ATOM   2007  C   ASN B  39       4.650   9.215   7.354  1.00 98.53           C  
ATOM   2008  CB  ASN B  39       6.463   8.170   8.847  1.00 98.53           C  
ATOM   2009  HB2 ASN B  39       7.040   7.253   8.967  1.00 98.53           H  
ATOM   2010  HB3 ASN B  39       7.127   8.967   8.513  1.00 98.53           H  
ATOM   2011  O   ASN B  39       5.246  10.001   6.615  1.00 98.53           O  
ATOM   2012  CG  ASN B  39       5.870   8.553  10.170  1.00 98.53           C  
ATOM   2013  ND2 ASN B  39       6.361   7.966  11.232  1.00 98.53           N  
ATOM   2014 HD21 ASN B  39       7.254   7.496  11.181  1.00 98.53           H  
ATOM   2015 HD22 ASN B  39       6.040   8.403  12.085  1.00 98.53           H  
ATOM   2016  OD1 ASN B  39       4.970   9.366  10.228  1.00 98.53           O  
ATOM   2017  N   VAL B  40       3.381   9.395   7.714  1.00 98.45           N  
ATOM   2018  H   VAL B  40       2.981   8.743   8.374  1.00 98.45           H  
ATOM   2019  CA  VAL B  40       2.554  10.529   7.303  1.00 98.45           C  
ATOM   2020  HA  VAL B  40       3.233  11.316   6.976  1.00 98.45           H  
ATOM   2021  C   VAL B  40       1.757  11.090   8.473  1.00 98.45           C  
ATOM   2022  CB  VAL B  40       1.660  10.174   6.097  1.00 98.45           C  
ATOM   2023  HB  VAL B  40       2.306   9.786   5.310  1.00 98.45           H  
ATOM   2024  O   VAL B  40       1.151  10.361   9.259  1.00 98.45           O  
ATOM   2025  CG1 VAL B  40       0.603   9.105   6.385  1.00 98.45           C  
ATOM   2026 HG11 VAL B  40       1.074   8.223   6.818  1.00 98.45           H  
ATOM   2027 HG12 VAL B  40       0.106   8.814   5.459  1.00 98.45           H  
ATOM   2028 HG13 VAL B  40      -0.140   9.500   7.078  1.00 98.45           H  
ATOM   2029  CG2 VAL B  40       0.937  11.399   5.522  1.00 98.45           C  
ATOM   2030 HG21 VAL B  40       1.658  12.182   5.289  1.00 98.45           H  
ATOM   2031 HG22 VAL B  40       0.213  11.789   6.236  1.00 98.45           H  
ATOM   2032 HG23 VAL B  40       0.407  11.127   4.609  1.00 98.45           H  
ATOM   2033  N   LYS B  41       1.700  12.418   8.538  1.00 98.45           N  
ATOM   2034  H   LYS B  41       2.242  12.941   7.865  1.00 98.45           H  
ATOM   2035  CA  LYS B  41       0.892  13.165   9.497  1.00 98.45           C  
ATOM   2036  HA  LYS B  41       0.255  12.475  10.050  1.00 98.45           H  
ATOM   2037  C   LYS B  41       0.000  14.150   8.755  1.00 98.45           C  
ATOM   2038  CB  LYS B  41       1.841  13.841  10.490  1.00 98.45           C  
ATOM   2039  HB2 LYS B  41       2.444  14.589   9.975  1.00 98.45           H  
ATOM   2040  HB3 LYS B  41       2.509  13.081  10.896  1.00 98.45           H  
ATOM   2041  O   LYS B  41       0.507  15.048   8.085  1.00 98.45           O  
ATOM   2042  CG  LYS B  41       1.079  14.495  11.646  1.00 98.45           C  
ATOM   2043  HG2 LYS B  41       0.427  13.754  12.110  1.00 98.45           H  
ATOM   2044  HG3 LYS B  41       0.475  15.323  11.275  1.00 98.45           H  
ATOM   2045  CD  LYS B  41       2.082  15.006  12.681  1.00 98.45           C  
ATOM   2046  HD2 LYS B  41       2.729  14.180  12.976  1.00 98.45           H  
ATOM   2047  HD3 LYS B  41       2.692  15.793  12.237  1.00 98.45           H  
ATOM   2048  CE  LYS B  41       1.349  15.537  13.912  1.00 98.45           C  
ATOM   2049  HE2 LYS B  41       0.655  14.768  14.252  1.00 98.45           H  
ATOM   2050  HE3 LYS B  41       0.767  16.416  13.633  1.00 98.45           H  
ATOM   2051  NZ  LYS B  41       2.317  15.855  14.988  1.00 98.45           N  
ATOM   2052  HZ1 LYS B  41       1.837  16.157  15.823  1.00 98.45           H  
ATOM   2053  HZ2 LYS B  41       2.962  16.571  14.685  1.00 98.45           H  
ATOM   2054  HZ3 LYS B  41       2.852  15.027  15.206  1.00 98.45           H  
ATOM   2055  N   TYR B  42      -1.311  13.982   8.897  1.00 98.57           N  
ATOM   2056  H   TYR B  42      -1.637  13.223   9.478  1.00 98.57           H  
ATOM   2057  CA  TYR B  42      -2.319  14.934   8.429  1.00 98.57           C  
ATOM   2058  HA  TYR B  42      -1.926  15.506   7.589  1.00 98.57           H  
ATOM   2059  C   TYR B  42      -2.645  15.902   9.566  1.00 98.57           C  
ATOM   2060  CB  TYR B  42      -3.567  14.183   7.946  1.00 98.57           C  
ATOM   2061  HB2 TYR B  42      -4.309  14.911   7.615  1.00 98.57           H  
ATOM   2062  HB3 TYR B  42      -4.003  13.639   8.783  1.00 98.57           H  
ATOM   2063  O   TYR B  42      -2.865  15.480  10.702  1.00 98.57           O  
ATOM   2064  CG  TYR B  42      -3.293  13.220   6.807  1.00 98.57           C  
ATOM   2065  CD1 TYR B  42      -3.160  13.705   5.492  1.00 98.57           C  
ATOM   2066  HD1 TYR B  42      -3.304  14.756   5.294  1.00 98.57           H  
ATOM   2067  CD2 TYR B  42      -3.130  11.846   7.066  1.00 98.57           C  
ATOM   2068  HD2 TYR B  42      -3.243  11.473   8.074  1.00 98.57           H  
ATOM   2069  CE1 TYR B  42      -2.831  12.830   4.439  1.00 98.57           C  
ATOM   2070  HE1 TYR B  42      -2.719  13.209   3.434  1.00 98.57           H  
ATOM   2071  CE2 TYR B  42      -2.812  10.963   6.017  1.00 98.57           C  
ATOM   2072  HE2 TYR B  42      -2.675   9.913   6.229  1.00 98.57           H  
ATOM   2073  OH  TYR B  42      -2.275  10.600   3.716  1.00 98.57           O  
ATOM   2074  HH  TYR B  42      -2.315   9.701   4.048  1.00 98.57           H  
ATOM   2075  CZ  TYR B  42      -2.646  11.458   4.704  1.00 98.57           C  
ATOM   2076  N   LEU B  43      -2.647  17.200   9.283  1.00 98.66           N  
ATOM   2077  H   LEU B  43      -2.441  17.496   8.339  1.00 98.66           H  
ATOM   2078  CA  LEU B  43      -2.895  18.251  10.264  1.00 98.66           C  
ATOM   2079  HA  LEU B  43      -2.849  17.802  11.256  1.00 98.66           H  
ATOM   2080  C   LEU B  43      -4.290  18.866  10.066  1.00 98.66           C  
ATOM   2081  CB  LEU B  43      -1.786  19.313  10.180  1.00 98.66           C  
ATOM   2082  HB2 LEU B  43      -1.779  19.716   9.167  1.00 98.66           H  
ATOM   2083  HB3 LEU B  43      -2.029  20.129  10.860  1.00 98.66           H  
ATOM   2084  O   LEU B  43      -4.728  19.010   8.924  1.00 98.66           O  
ATOM   2085  CG  LEU B  43      -0.370  18.806  10.501  1.00 98.66           C  
ATOM   2086  HG  LEU B  43      -0.107  17.983   9.837  1.00 98.66           H  
ATOM   2087  CD1 LEU B  43       0.643  19.930  10.294  1.00 98.66           C  
ATOM   2088 HD11 LEU B  43       1.648  19.582  10.535  1.00 98.66           H  
ATOM   2089 HD12 LEU B  43       0.628  20.225   9.244  1.00 98.66           H  
ATOM   2090 HD13 LEU B  43       0.387  20.791  10.911  1.00 98.66           H  
ATOM   2091  CD2 LEU B  43      -0.239  18.331  11.952  1.00 98.66           C  
ATOM   2092 HD21 LEU B  43      -0.556  19.124  12.630  1.00 98.66           H  
ATOM   2093 HD22 LEU B  43      -0.858  17.447  12.103  1.00 98.66           H  
ATOM   2094 HD23 LEU B  43       0.801  18.071  12.150  1.00 98.66           H  
ATOM   2095  N   PRO B  44      -4.981  19.284  11.147  1.00 97.69           N  
ATOM   2096  CA  PRO B  44      -6.329  19.865  11.064  1.00 97.69           C  
ATOM   2097  HA  PRO B  44      -7.005  19.124  10.638  1.00 97.69           H  
ATOM   2098  C   PRO B  44      -6.444  21.152  10.237  1.00 97.69           C  
ATOM   2099  CB  PRO B  44      -6.738  20.152  12.512  1.00 97.69           C  
ATOM   2100  HB2 PRO B  44      -6.458  21.168  12.789  1.00 97.69           H  
ATOM   2101  HB3 PRO B  44      -7.807  20.002  12.662  1.00 97.69           H  
ATOM   2102  O   PRO B  44      -7.545  21.553   9.886  1.00 97.69           O  
ATOM   2103  CG  PRO B  44      -5.912  19.167  13.330  1.00 97.69           C  
ATOM   2104  HG2 PRO B  44      -5.747  19.520  14.348  1.00 97.69           H  
ATOM   2105  HG3 PRO B  44      -6.403  18.194  13.335  1.00 97.69           H  
ATOM   2106  CD  PRO B  44      -4.611  19.080  12.543  1.00 97.69           C  
ATOM   2107  HD2 PRO B  44      -3.928  19.868  12.859  1.00 97.69           H  
ATOM   2108  HD3 PRO B  44      -4.171  18.098  12.719  1.00 97.69           H  
ATOM   2109  N   ASN B  45      -5.327  21.818   9.943  1.00 97.87           N  
ATOM   2110  H   ASN B  45      -4.440  21.388  10.164  1.00 97.87           H  
ATOM   2111  CA  ASN B  45      -5.277  23.016   9.103  1.00 97.87           C  
ATOM   2112  HA  ASN B  45      -6.192  23.588   9.262  1.00 97.87           H  
ATOM   2113  C   ASN B  45      -5.230  22.700   7.594  1.00 97.87           C  
ATOM   2114  CB  ASN B  45      -4.082  23.885   9.540  1.00 97.87           C  
ATOM   2115  HB2 ASN B  45      -4.138  24.839   9.016  1.00 97.87           H  
ATOM   2116  HB3 ASN B  45      -4.133  24.079  10.612  1.00 97.87           H  
ATOM   2117  O   ASN B  45      -4.933  23.596   6.810  1.00 97.87           O  
ATOM   2118  CG  ASN B  45      -2.746  23.241   9.215  1.00 97.87           C  
ATOM   2119  ND2 ASN B  45      -1.665  23.979   9.253  1.00 97.87           N  
ATOM   2120 HD21 ASN B  45      -1.740  24.981   9.352  1.00 97.87           H  
ATOM   2121 HD22 ASN B  45      -0.832  23.508   8.931  1.00 97.87           H  
ATOM   2122  OD1 ASN B  45      -2.641  22.054   8.971  1.00 97.87           O  
ATOM   2123  N   GLY B  46      -5.455  21.444   7.196  1.00 97.98           N  
ATOM   2124  H   GLY B  46      -5.668  20.744   7.892  1.00 97.98           H  
ATOM   2125  CA  GLY B  46      -5.454  21.021   5.796  1.00 97.98           C  
ATOM   2126  HA2 GLY B  46      -5.926  21.788   5.182  1.00 97.98           H  
ATOM   2127  HA3 GLY B  46      -6.042  20.109   5.698  1.00 97.98           H  
ATOM   2128  C   GLY B  46      -4.067  20.746   5.220  1.00 97.98           C  
ATOM   2129  O   GLY B  46      -3.961  20.497   4.028  1.00 97.98           O  
ATOM   2130  N   THR B  47      -2.993  20.748   6.020  1.00 98.71           N  
ATOM   2131  H   THR B  47      -3.098  20.989   6.995  1.00 98.71           H  
ATOM   2132  CA  THR B  47      -1.652  20.383   5.529  1.00 98.71           C  
ATOM   2133  HA  THR B  47      -1.693  20.352   4.440  1.00 98.71           H  
ATOM   2134  C   THR B  47      -1.225  18.988   5.968  1.00 98.71           C  
ATOM   2135  CB  THR B  47      -0.575  21.427   5.845  1.00 98.71           C  
ATOM   2136  HB  THR B  47       0.321  21.163   5.283  1.00 98.71           H  
ATOM   2137  O   THR B  47      -1.723  18.444   6.954  1.00 98.71           O  
ATOM   2138  CG2 THR B  47      -0.983  22.842   5.445  1.00 98.71           C  
ATOM   2139 HG21 THR B  47      -1.284  22.849   4.397  1.00 98.71           H  
ATOM   2140 HG22 THR B  47      -0.142  23.525   5.569  1.00 98.71           H  
ATOM   2141 HG23 THR B  47      -1.822  23.183   6.051  1.00 98.71           H  
ATOM   2142  OG1 THR B  47      -0.230  21.463   7.207  1.00 98.71           O  
ATOM   2143  HG1 THR B  47       0.520  22.059   7.270  1.00 98.71           H  
ATOM   2144  N   TYR B  48      -0.316  18.366   5.222  1.00 98.52           N  
ATOM   2145  H   TYR B  48       0.025  18.828   4.391  1.00 98.52           H  
ATOM   2146  CA  TYR B  48       0.286  17.089   5.597  1.00 98.52           C  
ATOM   2147  HA  TYR B  48       0.101  16.929   6.659  1.00 98.52           H  
ATOM   2148  C   TYR B  48       1.799  17.110   5.414  1.00 98.52           C  
ATOM   2149  CB  TYR B  48      -0.353  15.917   4.834  1.00 98.52           C  
ATOM   2150  HB2 TYR B  48      -0.107  14.989   5.351  1.00 98.52           H  
ATOM   2151  HB3 TYR B  48      -1.437  16.025   4.866  1.00 98.52           H  
ATOM   2152  O   TYR B  48       2.346  17.891   4.631  1.00 98.52           O  
ATOM   2153  CG  TYR B  48       0.089  15.796   3.389  1.00 98.52           C  
ATOM   2154  CD1 TYR B  48      -0.500  16.630   2.426  1.00 98.52           C  
ATOM   2155  HD1 TYR B  48      -1.278  17.325   2.706  1.00 98.52           H  
ATOM   2156  CD2 TYR B  48       1.105  14.889   3.015  1.00 98.52           C  
ATOM   2157  HD2 TYR B  48       1.571  14.264   3.761  1.00 98.52           H  
ATOM   2158  CE1 TYR B  48      -0.075  16.571   1.092  1.00 98.52           C  
ATOM   2159  HE1 TYR B  48      -0.524  17.206   0.343  1.00 98.52           H  
ATOM   2160  CE2 TYR B  48       1.527  14.822   1.669  1.00 98.52           C  
ATOM   2161  HE2 TYR B  48       2.311  14.146   1.361  1.00 98.52           H  
ATOM   2162  OH  TYR B  48       1.291  15.663  -0.593  1.00 98.52           O  
ATOM   2163  HH  TYR B  48       1.902  14.953  -0.804  1.00 98.52           H  
ATOM   2164  CZ  TYR B  48       0.932  15.674   0.710  1.00 98.52           C  
ATOM   2165  N   LEU B  49       2.469  16.217   6.135  1.00 98.66           N  
ATOM   2166  H   LEU B  49       1.939  15.637   6.770  1.00 98.66           H  
ATOM   2167  CA  LEU B  49       3.877  15.894   5.941  1.00 98.66           C  
ATOM   2168  HA  LEU B  49       4.235  16.366   5.026  1.00 98.66           H  
ATOM   2169  C   LEU B  49       4.015  14.385   5.776  1.00 98.66           C  
ATOM   2170  CB  LEU B  49       4.737  16.396   7.113  1.00 98.66           C  
ATOM   2171  HB2 LEU B  49       4.446  15.882   8.029  1.00 98.66           H  
ATOM   2172  HB3 LEU B  49       5.765  16.108   6.894  1.00 98.66           H  
ATOM   2173  O   LEU B  49       3.390  13.626   6.517  1.00 98.66           O  
ATOM   2174  CG  LEU B  49       4.681  17.922   7.330  1.00 98.66           C  
ATOM   2175  HG  LEU B  49       4.400  18.421   6.402  1.00 98.66           H  
ATOM   2176  CD1 LEU B  49       3.689  18.304   8.435  1.00 98.66           C  
ATOM   2177 HD11 LEU B  49       2.688  17.960   8.173  1.00 98.66           H  
ATOM   2178 HD12 LEU B  49       3.986  17.851   9.381  1.00 98.66           H  
ATOM   2179 HD13 LEU B  49       3.661  19.388   8.542  1.00 98.66           H  
ATOM   2180  CD2 LEU B  49       6.057  18.448   7.740  1.00 98.66           C  
ATOM   2181 HD21 LEU B  49       6.387  17.962   8.658  1.00 98.66           H  
ATOM   2182 HD22 LEU B  49       6.007  19.526   7.896  1.00 98.66           H  
ATOM   2183 HD23 LEU B  49       6.776  18.246   6.946  1.00 98.66           H  
ATOM   2184  N   ARG B  50       4.838  13.952   4.823  1.00 98.25           N  
ATOM   2185  H   ARG B  50       5.280  14.641   4.231  1.00 98.25           H  
ATOM   2186  CA  ARG B  50       5.157  12.548   4.575  1.00 98.25           C  
ATOM   2187  HA  ARG B  50       4.877  11.975   5.459  1.00 98.25           H  
ATOM   2188  C   ARG B  50       6.653  12.379   4.360  1.00 98.25           C  
ATOM   2189  CB  ARG B  50       4.341  12.036   3.379  1.00 98.25           C  
ATOM   2190  HB2 ARG B  50       3.286  12.236   3.569  1.00 98.25           H  
ATOM   2191  HB3 ARG B  50       4.632  12.588   2.485  1.00 98.25           H  
ATOM   2192  O   ARG B  50       7.250  13.084   3.553  1.00 98.25           O  
ATOM   2193  CG  ARG B  50       4.534  10.530   3.130  1.00 98.25           C  
ATOM   2194  HG2 ARG B  50       4.234   9.966   4.014  1.00 98.25           H  
ATOM   2195  HG3 ARG B  50       5.587  10.326   2.934  1.00 98.25           H  
ATOM   2196  CD  ARG B  50       3.729  10.050   1.917  1.00 98.25           C  
ATOM   2197  HD2 ARG B  50       4.050  10.625   1.048  1.00 98.25           H  
ATOM   2198  HD3 ARG B  50       3.961   9.000   1.739  1.00 98.25           H  
ATOM   2199  NE  ARG B  50       2.271  10.201   2.113  1.00 98.25           N  
ATOM   2200  HE  ARG B  50       1.950  10.362   3.057  1.00 98.25           H  
ATOM   2201  NH1 ARG B  50       1.667  10.026  -0.095  1.00 98.25           N  
ATOM   2202 HH11 ARG B  50       2.644  10.016  -0.349  1.00 98.25           H  
ATOM   2203 HH12 ARG B  50       0.988  10.214  -0.819  1.00 98.25           H  
ATOM   2204  NH2 ARG B  50       0.098  10.414   1.437  1.00 98.25           N  
ATOM   2205 HH21 ARG B  50      -0.200  10.663   2.369  1.00 98.25           H  
ATOM   2206 HH22 ARG B  50      -0.565  10.505   0.681  1.00 98.25           H  
ATOM   2207  CZ  ARG B  50       1.356  10.207   1.158  1.00 98.25           C  
ATOM   2208  N   VAL B  51       7.241  11.397   5.029  1.00 98.32           N  
ATOM   2209  H   VAL B  51       6.676  10.853   5.665  1.00 98.32           H  
ATOM   2210  CA  VAL B  51       8.611  10.945   4.768  1.00 98.32           C  
ATOM   2211  HA  VAL B  51       9.021  11.515   3.935  1.00 98.32           H  
ATOM   2212  C   VAL B  51       8.556   9.484   4.355  1.00 98.32           C  
ATOM   2213  CB  VAL B  51       9.537  11.180   5.973  1.00 98.32           C  
ATOM   2214  HB  VAL B  51       9.173  10.608   6.827  1.00 98.32           H  
ATOM   2215  O   VAL B  51       7.833   8.700   4.967  1.00 98.32           O  
ATOM   2216  CG1 VAL B  51      10.976  10.745   5.664  1.00 98.32           C  
ATOM   2217 HG11 VAL B  51      11.020   9.669   5.492  1.00 98.32           H  
ATOM   2218 HG12 VAL B  51      11.622  10.977   6.510  1.00 98.32           H  
ATOM   2219 HG13 VAL B  51      11.344  11.267   4.780  1.00 98.32           H  
ATOM   2220  CG2 VAL B  51       9.569  12.667   6.354  1.00 98.32           C  
ATOM   2221 HG21 VAL B  51      10.267  12.825   7.176  1.00 98.32           H  
ATOM   2222 HG22 VAL B  51       8.582  12.996   6.680  1.00 98.32           H  
ATOM   2223 HG23 VAL B  51       9.881  13.267   5.499  1.00 98.32           H  
ATOM   2224  N   SER B  52       9.284   9.121   3.304  1.00 97.66           N  
ATOM   2225  H   SER B  52       9.865   9.817   2.859  1.00 97.66           H  
ATOM   2226  CA  SER B  52       9.354   7.752   2.793  1.00 97.66           C  
ATOM   2227  HA  SER B  52       8.944   7.074   3.541  1.00 97.66           H  
ATOM   2228  C   SER B  52      10.794   7.343   2.534  1.00 97.66           C  
ATOM   2229  CB  SER B  52       8.529   7.579   1.515  1.00 97.66           C  
ATOM   2230  HB2 SER B  52       8.986   8.141   0.700  1.00 97.66           H  
ATOM   2231  HB3 SER B  52       8.505   6.524   1.242  1.00 97.66           H  
ATOM   2232  O   SER B  52      11.577   8.115   1.986  1.00 97.66           O  
ATOM   2233  OG  SER B  52       7.207   8.043   1.723  1.00 97.66           O  
ATOM   2234  HG  SER B  52       7.270   8.999   1.793  1.00 97.66           H  
ATOM   2235  N   ILE B  53      11.124   6.109   2.893  1.00 97.05           N  
ATOM   2236  H   ILE B  53      10.424   5.546   3.354  1.00 97.05           H  
ATOM   2237  CA  ILE B  53      12.379   5.457   2.528  1.00 97.05           C  
ATOM   2238  HA  ILE B  53      13.061   6.182   2.083  1.00 97.05           H  
ATOM   2239  C   ILE B  53      12.035   4.406   1.481  1.00 97.05           C  
ATOM   2240  CB  ILE B  53      13.075   4.847   3.763  1.00 97.05           C  
ATOM   2241  HB  ILE B  53      12.434   4.068   4.175  1.00 97.05           H  
ATOM   2242  O   ILE B  53      11.311   3.456   1.782  1.00 97.05           O  
ATOM   2243  CG1 ILE B  53      13.295   5.921   4.854  1.00 97.05           C  
ATOM   2244 HG12 ILE B  53      12.334   6.344   5.144  1.00 97.05           H  
ATOM   2245 HG13 ILE B  53      13.907   6.728   4.452  1.00 97.05           H  
ATOM   2246  CG2 ILE B  53      14.409   4.206   3.334  1.00 97.05           C  
ATOM   2247 HG21 ILE B  53      15.084   4.983   2.974  1.00 97.05           H  
ATOM   2248 HG22 ILE B  53      14.251   3.476   2.540  1.00 97.05           H  
ATOM   2249 HG23 ILE B  53      14.873   3.692   4.175  1.00 97.05           H  
ATOM   2250  CD1 ILE B  53      13.947   5.391   6.137  1.00 97.05           C  
ATOM   2251 HD11 ILE B  53      13.392   4.530   6.508  1.00 97.05           H  
ATOM   2252 HD12 ILE B  53      14.984   5.112   5.951  1.00 97.05           H  
ATOM   2253 HD13 ILE B  53      13.934   6.175   6.894  1.00 97.05           H  
ATOM   2254  N   VAL B  54      12.545   4.593   0.267  1.00 95.23           N  
ATOM   2255  H   VAL B  54      13.102   5.420   0.106  1.00 95.23           H  
ATOM   2256  CA  VAL B  54      12.372   3.682  -0.866  1.00 95.23           C  
ATOM   2257  HA  VAL B  54      11.576   2.968  -0.652  1.00 95.23           H  
ATOM   2258  C   VAL B  54      13.678   2.932  -1.077  1.00 95.23           C  
ATOM   2259  CB  VAL B  54      11.985   4.455  -2.138  1.00 95.23           C  
ATOM   2260  HB  VAL B  54      12.800   5.130  -2.398  1.00 95.23           H  
ATOM   2261  O   VAL B  54      14.698   3.554  -1.356  1.00 95.23           O  
ATOM   2262  CG1 VAL B  54      11.762   3.505  -3.315  1.00 95.23           C  
ATOM   2263 HG11 VAL B  54      11.548   4.087  -4.211  1.00 95.23           H  
ATOM   2264 HG12 VAL B  54      10.928   2.837  -3.101  1.00 95.23           H  
ATOM   2265 HG13 VAL B  54      12.659   2.917  -3.509  1.00 95.23           H  
ATOM   2266  CG2 VAL B  54      10.717   5.296  -1.943  1.00 95.23           C  
ATOM   2267 HG21 VAL B  54       9.890   4.657  -1.633  1.00 95.23           H  
ATOM   2268 HG22 VAL B  54      10.888   6.068  -1.192  1.00 95.23           H  
ATOM   2269 HG23 VAL B  54      10.454   5.784  -2.881  1.00 95.23           H  
ATOM   2270  N   LYS B  55      13.671   1.608  -0.952  1.00 93.71           N  
ATOM   2271  H   LYS B  55      12.793   1.162  -0.727  1.00 93.71           H  
ATOM   2272  CA  LYS B  55      14.830   0.752  -1.233  1.00 93.71           C  
ATOM   2273  HA  LYS B  55      15.717   1.366  -1.391  1.00 93.71           H  
ATOM   2274  C   LYS B  55      14.589  -0.037  -2.509  1.00 93.71           C  
ATOM   2275  CB  LYS B  55      15.111  -0.190  -0.064  1.00 93.71           C  
ATOM   2276  HB2 LYS B  55      14.238  -0.823   0.096  1.00 93.71           H  
ATOM   2277  HB3 LYS B  55      15.952  -0.830  -0.331  1.00 93.71           H  
ATOM   2278  O   LYS B  55      13.541  -0.664  -2.644  1.00 93.71           O  
ATOM   2279  CG  LYS B  55      15.437   0.552   1.234  1.00 93.71           C  
ATOM   2280  HG2 LYS B  55      14.591   1.171   1.532  1.00 93.71           H  
ATOM   2281  HG3 LYS B  55      16.312   1.184   1.084  1.00 93.71           H  
ATOM   2282  CD  LYS B  55      15.721  -0.472   2.333  1.00 93.71           C  
ATOM   2283  HD2 LYS B  55      16.569  -1.088   2.035  1.00 93.71           H  
ATOM   2284  HD3 LYS B  55      14.846  -1.110   2.461  1.00 93.71           H  
ATOM   2285  CE  LYS B  55      16.036   0.254   3.639  1.00 93.71           C  
ATOM   2286  HE2 LYS B  55      16.898   0.901   3.476  1.00 93.71           H  
ATOM   2287  HE3 LYS B  55      15.184   0.883   3.898  1.00 93.71           H  
ATOM   2288  NZ  LYS B  55      16.310  -0.723   4.719  1.00 93.71           N  
ATOM   2289  HZ1 LYS B  55      15.516  -1.338   4.832  1.00 93.71           H  
ATOM   2290  HZ2 LYS B  55      16.494  -0.249   5.592  1.00 93.71           H  
ATOM   2291  HZ3 LYS B  55      17.111  -1.287   4.472  1.00 93.71           H  
ATOM   2292  N   LEU B  56      15.554   0.001  -3.416  1.00 91.89           N  
ATOM   2293  H   LEU B  56      16.397   0.511  -3.191  1.00 91.89           H  
ATOM   2294  CA  LEU B  56      15.502  -0.636  -4.729  1.00 91.89           C  
ATOM   2295  HA  LEU B  56      14.490  -0.983  -4.936  1.00 91.89           H  
ATOM   2296  C   LEU B  56      16.423  -1.856  -4.756  1.00 91.89           C  
ATOM   2297  CB  LEU B  56      15.905   0.387  -5.804  1.00 91.89           C  
ATOM   2298  HB2 LEU B  56      15.794  -0.081  -6.782  1.00 91.89           H  
ATOM   2299  HB3 LEU B  56      16.962   0.621  -5.675  1.00 91.89           H  
ATOM   2300  O   LEU B  56      17.520  -1.805  -4.201  1.00 91.89           O  
ATOM   2301  CG  LEU B  56      15.113   1.708  -5.788  1.00 91.89           C  
ATOM   2302  HG  LEU B  56      15.260   2.215  -4.834  1.00 91.89           H  
ATOM   2303  CD1 LEU B  56      15.633   2.621  -6.889  1.00 91.89           C  
ATOM   2304 HD11 LEU B  56      15.000   3.503  -6.985  1.00 91.89           H  
ATOM   2305 HD12 LEU B  56      15.665   2.085  -7.838  1.00 91.89           H  
ATOM   2306 HD13 LEU B  56      16.646   2.941  -6.647  1.00 91.89           H  
ATOM   2307  CD2 LEU B  56      13.614   1.500  -5.995  1.00 91.89           C  
ATOM   2308 HD21 LEU B  56      13.226   0.835  -5.223  1.00 91.89           H  
ATOM   2309 HD22 LEU B  56      13.099   2.457  -5.915  1.00 91.89           H  
ATOM   2310 HD23 LEU B  56      13.432   1.068  -6.979  1.00 91.89           H  
ATOM   2311  N   TYR B  57      15.973  -2.930  -5.397  1.00 89.55           N  
ATOM   2312  H   TYR B  57      15.052  -2.899  -5.812  1.00 89.55           H  
ATOM   2313  CA  TYR B  57      16.672  -4.213  -5.491  1.00 89.55           C  
ATOM   2314  HA  TYR B  57      17.724  -4.104  -5.228  1.00 89.55           H  
ATOM   2315  C   TYR B  57      16.565  -4.747  -6.927  1.00 89.55           C  
ATOM   2316  CB  TYR B  57      15.999  -5.212  -4.535  1.00 89.55           C  
ATOM   2317  HB2 TYR B  57      16.500  -6.174  -4.635  1.00 89.55           H  
ATOM   2318  HB3 TYR B  57      14.977  -5.341  -4.893  1.00 89.55           H  
ATOM   2319  O   TYR B  57      15.461  -4.707  -7.487  1.00 89.55           O  
ATOM   2320  CG  TYR B  57      15.926  -4.842  -3.059  1.00 89.55           C  
ATOM   2321  CD1 TYR B  57      16.828  -5.429  -2.154  1.00 89.55           C  
ATOM   2322  HD1 TYR B  57      17.576  -6.113  -2.526  1.00 89.55           H  
ATOM   2323  CD2 TYR B  57      14.934  -3.962  -2.578  1.00 89.55           C  
ATOM   2324  HD2 TYR B  57      14.230  -3.518  -3.267  1.00 89.55           H  
ATOM   2325  CE1 TYR B  57      16.761  -5.117  -0.783  1.00 89.55           C  
ATOM   2326  HE1 TYR B  57      17.465  -5.571  -0.101  1.00 89.55           H  
ATOM   2327  CE2 TYR B  57      14.869  -3.637  -1.210  1.00 89.55           C  
ATOM   2328  HE2 TYR B  57      14.107  -2.962  -0.848  1.00 89.55           H  
ATOM   2329  OH  TYR B  57      15.778  -3.876   1.008  1.00 89.55           O  
ATOM   2330  HH  TYR B  57      16.374  -4.463   1.480  1.00 89.55           H  
ATOM   2331  CZ  TYR B  57      15.795  -4.203  -0.312  1.00 89.55           C  
ATOM   2332  N   SER B  58      17.654  -5.273  -7.506  1.00 81.80           N  
ATOM   2333  H   SER B  58      18.562  -5.176  -7.075  1.00 81.80           H  
ATOM   2334  CA  SER B  58      17.641  -5.865  -8.850  1.00 81.80           C  
ATOM   2335  HA  SER B  58      16.721  -5.521  -9.323  1.00 81.80           H  
ATOM   2336  C   SER B  58      17.560  -7.390  -8.881  1.00 81.80           C  
ATOM   2337  CB  SER B  58      18.760  -5.352  -9.747  1.00 81.80           C  
ATOM   2338  HB2 SER B  58      18.780  -4.262  -9.731  1.00 81.80           H  
ATOM   2339  HB3 SER B  58      18.500  -5.682 -10.753  1.00 81.80           H  
ATOM   2340  O   SER B  58      16.501  -7.918  -9.171  1.00 81.80           O  
ATOM   2341  OG  SER B  58      20.030  -5.889  -9.462  1.00 81.80           O  
ATOM   2342  HG  SER B  58      20.329  -5.469  -8.652  1.00 81.80           H  
ATOM   2343  N   ASP B  59      18.608  -8.118  -8.509  1.00 71.42           N  
ATOM   2344  H   ASP B  59      19.488  -7.623  -8.484  1.00 71.42           H  
ATOM   2345  CA  ASP B  59      18.613  -9.594  -8.466  1.00 71.42           C  
ATOM   2346  HA  ASP B  59      17.608  -9.975  -8.643  1.00 71.42           H  
ATOM   2347  C   ASP B  59      19.028 -10.138  -7.086  1.00 71.42           C  
ATOM   2348  CB  ASP B  59      19.521 -10.135  -9.587  1.00 71.42           C  
ATOM   2349  HB2 ASP B  59      20.462  -9.584  -9.584  1.00 71.42           H  
ATOM   2350  HB3 ASP B  59      19.754 -11.179  -9.375  1.00 71.42           H  
ATOM   2351  O   ASP B  59      18.988 -11.344  -6.830  1.00 71.42           O  
ATOM   2352  CG  ASP B  59      18.896 -10.092 -10.992  1.00 71.42           C  
ATOM   2353  OD1 ASP B  59      17.651 -10.174 -11.099  1.00 71.42           O  
ATOM   2354  OD2 ASP B  59      19.683 -10.104 -11.966  1.00 71.42           O  
ATOM   2355  N   GLY B  60      19.429  -9.249  -6.173  1.00 64.23           N  
ATOM   2356  H   GLY B  60      19.389  -8.275  -6.438  1.00 64.23           H  
ATOM   2357  CA  GLY B  60      19.974  -9.592  -4.864  1.00 64.23           C  
ATOM   2358  HA2 GLY B  60      20.235 -10.650  -4.844  1.00 64.23           H  
ATOM   2359  HA3 GLY B  60      20.894  -9.025  -4.722  1.00 64.23           H  
ATOM   2360  C   GLY B  60      19.052  -9.301  -3.679  1.00 64.23           C  
ATOM   2361  O   GLY B  60      18.035  -8.618  -3.768  1.00 64.23           O  
ATOM   2362  N   ASN B  61      19.474  -9.782  -2.507  1.00 65.20           N  
ATOM   2363  H   ASN B  61      20.294 -10.371  -2.514  1.00 65.20           H  
ATOM   2364  CA  ASN B  61      18.847  -9.452  -1.221  1.00 65.20           C  
ATOM   2365  HA  ASN B  61      17.775  -9.323  -1.376  1.00 65.20           H  
ATOM   2366  C   ASN B  61      19.350  -8.125  -0.623  1.00 65.20           C  
ATOM   2367  CB  ASN B  61      19.069 -10.617  -0.238  1.00 65.20           C  
ATOM   2368  HB2 ASN B  61      18.863 -10.271   0.775  1.00 65.20           H  
ATOM   2369  HB3 ASN B  61      20.109 -10.942  -0.277  1.00 65.20           H  
ATOM   2370  O   ASN B  61      18.831  -7.675   0.401  1.00 65.20           O  
ATOM   2371  CG  ASN B  61      18.158 -11.805  -0.484  1.00 65.20           C  
ATOM   2372  ND2 ASN B  61      18.385 -12.896   0.207  1.00 65.20           N  
ATOM   2373 HD21 ASN B  61      17.786 -13.678  -0.016  1.00 65.20           H  
ATOM   2374 HD22 ASN B  61      19.172 -12.958   0.837  1.00 65.20           H  
ATOM   2375  OD1 ASN B  61      17.215 -11.777  -1.249  1.00 65.20           O  
ATOM   2376  N   SER B  62      20.377  -7.515  -1.215  1.00 71.41           N  
ATOM   2377  H   SER B  62      20.738  -7.892  -2.079  1.00 71.41           H  
ATOM   2378  CA  SER B  62      20.908  -6.217  -0.802  1.00 71.41           C  
ATOM   2379  HA  SER B  62      20.696  -6.056   0.255  1.00 71.41           H  
ATOM   2380  C   SER B  62      20.251  -5.102  -1.600  1.00 71.41           C  
ATOM   2381  CB  SER B  62      22.427  -6.166  -0.977  1.00 71.41           C  
ATOM   2382  HB2 SER B  62      22.893  -6.815  -0.235  1.00 71.41           H  
ATOM   2383  HB3 SER B  62      22.783  -5.148  -0.823  1.00 71.41           H  
ATOM   2384  O   SER B  62      20.150  -5.200  -2.819  1.00 71.41           O  
ATOM   2385  OG  SER B  62      22.802  -6.612  -2.265  1.00 71.41           O  
ATOM   2386  HG  SER B  62      22.412  -6.033  -2.924  1.00 71.41           H  
ATOM   2387  N   ALA B  63      19.837  -4.039  -0.910  1.00 72.12           N  
ATOM   2388  H   ALA B  63      20.022  -3.986   0.081  1.00 72.12           H  
ATOM   2389  CA  ALA B  63      19.363  -2.841  -1.584  1.00 72.12           C  
ATOM   2390  HA  ALA B  63      18.592  -3.125  -2.301  1.00 72.12           H  
ATOM   2391  C   ALA B  63      20.527  -2.199  -2.343  1.00 72.12           C  
ATOM   2392  CB  ALA B  63      18.750  -1.873  -0.567  1.00 72.12           C  
ATOM   2393  HB1 ALA B  63      19.511  -1.552   0.144  1.00 72.12           H  
ATOM   2394  HB2 ALA B  63      17.930  -2.359  -0.039  1.00 72.12           H  
ATOM   2395  HB3 ALA B  63      18.366  -1.000  -1.096  1.00 72.12           H  
ATOM   2396  O   ALA B  63      21.612  -2.015  -1.795  1.00 72.12           O  
ATOM   2397  N   GLU B  64      20.276  -1.845  -3.587  1.00 78.65           N  
ATOM   2398  H   GLU B  64      19.365  -2.064  -3.965  1.00 78.65           H  
ATOM   2399  CA  GLU B  64      21.243  -1.243  -4.504  1.00 78.65           C  
ATOM   2400  HA  GLU B  64      22.257  -1.577  -4.283  1.00 78.65           H  
ATOM   2401  C   GLU B  64      21.221   0.278  -4.412  1.00 78.65           C  
ATOM   2402  CB  GLU B  64      20.838  -1.714  -5.892  1.00 78.65           C  
ATOM   2403  HB2 GLU B  64      21.222  -1.046  -6.663  1.00 78.65           H  
ATOM   2404  HB3 GLU B  64      19.750  -1.705  -5.951  1.00 78.65           H  
ATOM   2405  O   GLU B  64      22.258   0.947  -4.414  1.00 78.65           O  
ATOM   2406  CG  GLU B  64      21.352  -3.141  -6.085  1.00 78.65           C  
ATOM   2407  HG2 GLU B  64      22.434  -3.137  -6.212  1.00 78.65           H  
ATOM   2408  HG3 GLU B  64      21.143  -3.723  -5.187  1.00 78.65           H  
ATOM   2409  CD  GLU B  64      20.668  -3.821  -7.253  1.00 78.65           C  
ATOM   2410  OE1 GLU B  64      20.527  -5.060  -7.158  1.00 78.65           O  
ATOM   2411  OE2 GLU B  64      20.103  -3.134  -8.126  1.00 78.65           O  
ATOM   2412  N   SER B  65      20.023   0.816  -4.207  1.00 86.94           N  
ATOM   2413  H   SER B  65      19.227   0.194  -4.208  1.00 86.94           H  
ATOM   2414  CA  SER B  65      19.797   2.239  -4.018  1.00 86.94           C  
ATOM   2415  HA  SER B  65      20.724   2.716  -3.698  1.00 86.94           H  
ATOM   2416  C   SER B  65      18.757   2.467  -2.937  1.00 86.94           C  
ATOM   2417  CB  SER B  65      19.374   2.893  -5.334  1.00 86.94           C  
ATOM   2418  HB2 SER B  65      19.100   3.934  -5.161  1.00 86.94           H  
ATOM   2419  HB3 SER B  65      18.516   2.358  -5.742  1.00 86.94           H  
ATOM   2420  O   SER B  65      17.805   1.698  -2.773  1.00 86.94           O  
ATOM   2421  OG  SER B  65      20.433   2.844  -6.263  1.00 86.94           O  
ATOM   2422  HG  SER B  65      20.718   3.736  -6.471  1.00 86.94           H  
ATOM   2423  N   THR B  66      18.938   3.548  -2.185  1.00 92.13           N  
ATOM   2424  H   THR B  66      19.748   4.126  -2.360  1.00 92.13           H  
ATOM   2425  CA  THR B  66      17.934   4.053  -1.249  1.00 92.13           C  
ATOM   2426  HA  THR B  66      17.028   3.453  -1.338  1.00 92.13           H  
ATOM   2427  C   THR B  66      17.590   5.490  -1.612  1.00 92.13           C  
ATOM   2428  CB  THR B  66      18.410   3.935   0.202  1.00 92.13           C  
ATOM   2429  HB  THR B  66      19.338   4.492   0.332  1.00 92.13           H  
ATOM   2430  O   THR B  66      18.473   6.328  -1.749  1.00 92.13           O  
ATOM   2431  CG2 THR B  66      17.370   4.436   1.204  1.00 92.13           C  
ATOM   2432 HG21 THR B  66      16.420   3.933   1.027  1.00 92.13           H  
ATOM   2433 HG22 THR B  66      17.710   4.226   2.218  1.00 92.13           H  
ATOM   2434 HG23 THR B  66      17.234   5.512   1.097  1.00 92.13           H  
ATOM   2435  OG1 THR B  66      18.643   2.578   0.512  1.00 92.13           O  
ATOM   2436  HG1 THR B  66      19.072   2.200  -0.259  1.00 92.13           H  
ATOM   2437  N   ILE B  67      16.304   5.792  -1.745  1.00 92.85           N  
ATOM   2438  H   ILE B  67      15.627   5.050  -1.639  1.00 92.85           H  
ATOM   2439  CA  ILE B  67      15.795   7.138  -2.001  1.00 92.85           C  
ATOM   2440  HA  ILE B  67      16.633   7.821  -2.137  1.00 92.85           H  
ATOM   2441  C   ILE B  67      15.023   7.577  -0.761  1.00 92.85           C  
ATOM   2442  CB  ILE B  67      14.945   7.203  -3.292  1.00 92.85           C  
ATOM   2443  HB  ILE B  67      13.985   6.721  -3.104  1.00 92.85           H  
ATOM   2444  O   ILE B  67      14.032   6.953  -0.376  1.00 92.85           O  
ATOM   2445  CG1 ILE B  67      15.622   6.477  -4.481  1.00 92.85           C  
ATOM   2446 HG12 ILE B  67      15.851   5.447  -4.204  1.00 92.85           H  
ATOM   2447 HG13 ILE B  67      16.558   6.977  -4.728  1.00 92.85           H  
ATOM   2448  CG2 ILE B  67      14.666   8.678  -3.629  1.00 92.85           C  
ATOM   2449 HG21 ILE B  67      15.586   9.178  -3.931  1.00 92.85           H  
ATOM   2450 HG22 ILE B  67      14.242   9.203  -2.773  1.00 92.85           H  
ATOM   2451 HG23 ILE B  67      13.949   8.749  -4.448  1.00 92.85           H  
ATOM   2452  CD1 ILE B  67      14.750   6.395  -5.739  1.00 92.85           C  
ATOM   2453 HD11 ILE B  67      15.255   5.787  -6.490  1.00 92.85           H  
ATOM   2454 HD12 ILE B  67      13.788   5.941  -5.501  1.00 92.85           H  
ATOM   2455 HD13 ILE B  67      14.595   7.388  -6.160  1.00 92.85           H  
ATOM   2456  N   ASN B  68      15.490   8.642  -0.116  1.00 95.20           N  
ATOM   2457  H   ASN B  68      16.294   9.118  -0.499  1.00 95.20           H  
ATOM   2458  CA  ASN B  68      14.778   9.275   0.988  1.00 95.20           C  
ATOM   2459  HA  ASN B  68      14.110   8.556   1.463  1.00 95.20           H  
ATOM   2460  C   ASN B  68      13.939  10.413   0.421  1.00 95.20           C  
ATOM   2461  CB  ASN B  68      15.766   9.771   2.050  1.00 95.20           C  
ATOM   2462  HB2 ASN B  68      15.216  10.286   2.838  1.00 95.20           H  
ATOM   2463  HB3 ASN B  68      16.465  10.477   1.602  1.00 95.20           H  
ATOM   2464  O   ASN B  68      14.489  11.378  -0.106  1.00 95.20           O  
ATOM   2465  CG  ASN B  68      16.526   8.629   2.683  1.00 95.20           C  
ATOM   2466  ND2 ASN B  68      17.736   8.377   2.242  1.00 95.20           N  
ATOM   2467 HD21 ASN B  68      18.096   8.883   1.446  1.00 95.20           H  
ATOM   2468 HD22 ASN B  68      18.207   7.579   2.643  1.00 95.20           H  
ATOM   2469  OD1 ASN B  68      16.040   7.937   3.560  1.00 95.20           O  
ATOM   2470  N   ILE B  69      12.622  10.295   0.527  1.00 96.24           N  
ATOM   2471  H   ILE B  69      12.256   9.478   0.996  1.00 96.24           H  
ATOM   2472  CA  ILE B  69      11.659  11.246  -0.019  1.00 96.24           C  
ATOM   2473  HA  ILE B  69      12.180  11.980  -0.632  1.00 96.24           H  
ATOM   2474  C   ILE B  69      10.989  11.975   1.142  1.00 96.24           C  
ATOM   2475  CB  ILE B  69      10.638  10.525  -0.926  1.00 96.24           C  
ATOM   2476  HB  ILE B  69      10.106   9.787  -0.325  1.00 96.24           H  
ATOM   2477  O   ILE B  69      10.454  11.344   2.050  1.00 96.24           O  
ATOM   2478  CG1 ILE B  69      11.348   9.785  -2.086  1.00 96.24           C  
ATOM   2479 HG12 ILE B  69      11.863  10.508  -2.718  1.00 96.24           H  
ATOM   2480 HG13 ILE B  69      12.093   9.104  -1.675  1.00 96.24           H  
ATOM   2481  CG2 ILE B  69       9.614  11.543  -1.454  1.00 96.24           C  
ATOM   2482 HG21 ILE B  69       9.060  12.005  -0.637  1.00 96.24           H  
ATOM   2483 HG22 ILE B  69      10.125  12.322  -2.020  1.00 96.24           H  
ATOM   2484 HG23 ILE B  69       8.881  11.048  -2.091  1.00 96.24           H  
ATOM   2485  CD1 ILE B  69      10.422   8.931  -2.961  1.00 96.24           C  
ATOM   2486 HD11 ILE B  69       9.751   9.561  -3.545  1.00 96.24           H  
ATOM   2487 HD12 ILE B  69       9.837   8.256  -2.337  1.00 96.24           H  
ATOM   2488 HD13 ILE B  69      11.025   8.342  -3.652  1.00 96.24           H  
ATOM   2489  N   SER B  70      10.983  13.302   1.094  1.00 97.08           N  
ATOM   2490  H   SER B  70      11.433  13.737   0.301  1.00 97.08           H  
ATOM   2491  CA  SER B  70      10.202  14.163   1.976  1.00 97.08           C  
ATOM   2492  HA  SER B  70       9.649  13.554   2.691  1.00 97.08           H  
ATOM   2493  C   SER B  70       9.212  14.960   1.141  1.00 97.08           C  
ATOM   2494  CB  SER B  70      11.116  15.097   2.766  1.00 97.08           C  
ATOM   2495  HB2 SER B  70      11.640  15.759   2.077  1.00 97.08           H  
ATOM   2496  HB3 SER B  70      11.850  14.504   3.310  1.00 97.08           H  
ATOM   2497  O   SER B  70       9.585  15.642   0.187  1.00 97.08           O  
ATOM   2498  OG  SER B  70      10.370  15.869   3.692  1.00 97.08           O  
ATOM   2499  HG  SER B  70       9.584  16.211   3.260  1.00 97.08           H  
ATOM   2500  N   GLU B  71       7.953  14.923   1.545  1.00 96.78           N  
ATOM   2501  H   GLU B  71       7.713  14.338   2.332  1.00 96.78           H  
ATOM   2502  CA  GLU B  71       6.846  15.576   0.865  1.00 96.78           C  
ATOM   2503  HA  GLU B  71       7.234  16.283   0.131  1.00 96.78           H  
ATOM   2504  C   GLU B  71       5.995  16.338   1.879  1.00 96.78           C  
ATOM   2505  CB  GLU B  71       6.044  14.511   0.112  1.00 96.78           C  
ATOM   2506  HB2 GLU B  71       6.730  13.968  -0.539  1.00 96.78           H  
ATOM   2507  HB3 GLU B  71       5.631  13.804   0.832  1.00 96.78           H  
ATOM   2508  O   GLU B  71       5.725  15.852   2.979  1.00 96.78           O  
ATOM   2509  CG  GLU B  71       4.903  15.074  -0.740  1.00 96.78           C  
ATOM   2510  HG2 GLU B  71       4.233  15.661  -0.113  1.00 96.78           H  
ATOM   2511  HG3 GLU B  71       5.320  15.726  -1.508  1.00 96.78           H  
ATOM   2512  CD  GLU B  71       4.125  13.922  -1.391  1.00 96.78           C  
ATOM   2513  OE1 GLU B  71       2.894  13.853  -1.195  1.00 96.78           O  
ATOM   2514  OE2 GLU B  71       4.752  13.065  -2.042  1.00 96.78           O  
ATOM   2515  N   SER B  72       5.562  17.537   1.514  1.00 97.91           N  
ATOM   2516  H   SER B  72       5.832  17.903   0.612  1.00 97.91           H  
ATOM   2517  CA  SER B  72       4.542  18.277   2.246  1.00 97.91           C  
ATOM   2518  HA  SER B  72       3.940  17.563   2.807  1.00 97.91           H  
ATOM   2519  C   SER B  72       3.608  18.981   1.277  1.00 97.91           C  
ATOM   2520  CB  SER B  72       5.158  19.260   3.246  1.00 97.91           C  
ATOM   2521  HB2 SER B  72       4.360  19.735   3.816  1.00 97.91           H  
ATOM   2522  HB3 SER B  72       5.798  18.710   3.936  1.00 97.91           H  
ATOM   2523  O   SER B  72       3.971  19.311   0.143  1.00 97.91           O  
ATOM   2524  OG  SER B  72       5.919  20.256   2.589  1.00 97.91           O  
ATOM   2525  HG  SER B  72       6.318  20.835   3.242  1.00 97.91           H  
ATOM   2526  N   GLY B  73       2.380  19.202   1.715  1.00 98.17           N  
ATOM   2527  H   GLY B  73       2.111  18.895   2.639  1.00 98.17           H  
ATOM   2528  CA  GLY B  73       1.361  19.788   0.864  1.00 98.17           C  
ATOM   2529  HA2 GLY B  73       1.683  20.767   0.509  1.00 98.17           H  
ATOM   2530  HA3 GLY B  73       1.212  19.133   0.005  1.00 98.17           H  
ATOM   2531  C   GLY B  73       0.040  19.953   1.581  1.00 98.17           C  
ATOM   2532  O   GLY B  73      -0.017  19.947   2.812  1.00 98.17           O  
ATOM   2533  N   GLU B  74      -1.008  20.079   0.784  1.00 98.54           N  
ATOM   2534  H   GLU B  74      -0.864  20.029  -0.214  1.00 98.54           H  
ATOM   2535  CA  GLU B  74      -2.384  20.205   1.246  1.00 98.54           C  
ATOM   2536  HA  GLU B  74      -2.385  20.465   2.304  1.00 98.54           H  
ATOM   2537  C   GLU B  74      -3.128  18.880   1.086  1.00 98.54           C  
ATOM   2538  CB  GLU B  74      -3.082  21.342   0.496  1.00 98.54           C  
ATOM   2539  HB2 GLU B  74      -2.916  21.205  -0.572  1.00 98.54           H  
ATOM   2540  HB3 GLU B  74      -4.153  21.308   0.695  1.00 98.54           H  
ATOM   2541  O   GLU B  74      -2.838  18.092   0.184  1.00 98.54           O  
ATOM   2542  CG  GLU B  74      -2.536  22.705   0.954  1.00 98.54           C  
ATOM   2543  HG2 GLU B  74      -1.447  22.677   0.960  1.00 98.54           H  
ATOM   2544  HG3 GLU B  74      -2.857  22.873   1.982  1.00 98.54           H  
ATOM   2545  CD  GLU B  74      -2.994  23.879   0.077  1.00 98.54           C  
ATOM   2546  OE1 GLU B  74      -2.659  25.024   0.458  1.00 98.54           O  
ATOM   2547  OE2 GLU B  74      -3.616  23.637  -0.983  1.00 98.54           O  
ATOM   2548  N   TRP B  75      -4.082  18.621   1.969  1.00 98.20           N  
ATOM   2549  H   TRP B  75      -4.316  19.328   2.652  1.00 98.20           H  
ATOM   2550  CA  TRP B  75      -4.989  17.491   1.876  1.00 98.20           C  
ATOM   2551  HA  TRP B  75      -4.957  17.114   0.854  1.00 98.20           H  
ATOM   2552  C   TRP B  75      -6.418  17.938   2.153  1.00 98.20           C  
ATOM   2553  CB  TRP B  75      -4.573  16.363   2.827  1.00 98.20           C  
ATOM   2554  HB2 TRP B  75      -3.518  16.135   2.672  1.00 98.20           H  
ATOM   2555  HB3 TRP B  75      -5.144  15.474   2.561  1.00 98.20           H  
ATOM   2556  O   TRP B  75      -6.653  18.882   2.905  1.00 98.20           O  
ATOM   2557  CG  TRP B  75      -4.804  16.649   4.278  1.00 98.20           C  
ATOM   2558  CD1 TRP B  75      -4.014  17.424   5.045  1.00 98.20           C  
ATOM   2559  HD1 TRP B  75      -3.135  17.928   4.672  1.00 98.20           H  
ATOM   2560  CD2 TRP B  75      -5.936  16.280   5.123  1.00 98.20           C  
ATOM   2561  CE2 TRP B  75      -5.753  16.884   6.402  1.00 98.20           C  
ATOM   2562  CE3 TRP B  75      -7.120  15.535   4.931  1.00 98.20           C  
ATOM   2563  HE3 TRP B  75      -7.321  15.109   3.959  1.00 98.20           H  
ATOM   2564  NE1 TRP B  75      -4.555  17.552   6.309  1.00 98.20           N  
ATOM   2565  HE1 TRP B  75      -4.190  18.175   7.015  1.00 98.20           H  
ATOM   2566  CH2 TRP B  75      -7.851  16.010   7.217  1.00 98.20           C  
ATOM   2567  HH2 TRP B  75      -8.602  15.946   7.990  1.00 98.20           H  
ATOM   2568  CZ2 TRP B  75      -6.690  16.764   7.434  1.00 98.20           C  
ATOM   2569  HZ2 TRP B  75      -6.538  17.292   8.364  1.00 98.20           H  
ATOM   2570  CZ3 TRP B  75      -8.059  15.394   5.971  1.00 98.20           C  
ATOM   2571  HZ3 TRP B  75      -8.975  14.849   5.799  1.00 98.20           H  
ATOM   2572  N   ASP B  76      -7.359  17.216   1.563  1.00 97.69           N  
ATOM   2573  H   ASP B  76      -7.082  16.462   0.951  1.00 97.69           H  
ATOM   2574  CA  ASP B  76      -8.786  17.412   1.783  1.00 97.69           C  
ATOM   2575  HA  ASP B  76      -8.935  17.793   2.793  1.00 97.69           H  
ATOM   2576  C   ASP B  76      -9.527  16.071   1.670  1.00 97.69           C  
ATOM   2577  CB  ASP B  76      -9.311  18.462   0.787  1.00 97.69           C  
ATOM   2578  HB2 ASP B  76      -9.352  18.020  -0.209  1.00 97.69           H  
ATOM   2579  HB3 ASP B  76      -8.616  19.301   0.754  1.00 97.69           H  
ATOM   2580  O   ASP B  76      -8.995  15.089   1.134  1.00 97.69           O  
ATOM   2581  CG  ASP B  76     -10.690  19.018   1.159  1.00 97.69           C  
ATOM   2582  OD1 ASP B  76     -11.137  18.759   2.299  1.00 97.69           O  
ATOM   2583  OD2 ASP B  76     -11.297  19.664   0.278  1.00 97.69           O  
ATOM   2584  N   ILE B  77     -10.753  16.013   2.184  1.00 97.45           N  
ATOM   2585  H   ILE B  77     -11.146  16.881   2.518  1.00 97.45           H  
ATOM   2586  CA  ILE B  77     -11.645  14.860   2.060  1.00 97.45           C  
ATOM   2587  HA  ILE B  77     -11.145  14.095   1.465  1.00 97.45           H  
ATOM   2588  C   ILE B  77     -12.893  15.271   1.287  1.00 97.45           C  
ATOM   2589  CB  ILE B  77     -11.962  14.243   3.440  1.00 97.45           C  
ATOM   2590  HB  ILE B  77     -12.251  15.052   4.111  1.00 97.45           H  
ATOM   2591  O   ILE B  77     -13.694  16.081   1.738  1.00 97.45           O  
ATOM   2592  CG1 ILE B  77     -10.710  13.556   4.032  1.00 97.45           C  
ATOM   2593 HG12 ILE B  77     -10.854  13.422   5.104  1.00 97.45           H  
ATOM   2594 HG13 ILE B  77      -9.852  14.214   3.892  1.00 97.45           H  
ATOM   2595  CG2 ILE B  77     -13.133  13.241   3.381  1.00 97.45           C  
ATOM   2596 HG21 ILE B  77     -14.062  13.776   3.182  1.00 97.45           H  
ATOM   2597 HG22 ILE B  77     -13.240  12.734   4.340  1.00 97.45           H  
ATOM   2598 HG23 ILE B  77     -12.979  12.509   2.588  1.00 97.45           H  
ATOM   2599  CD1 ILE B  77     -10.361  12.193   3.419  1.00 97.45           C  
ATOM   2600 HD11 ILE B  77     -10.526  12.205   2.342  1.00 97.45           H  
ATOM   2601 HD12 ILE B  77     -10.981  11.414   3.862  1.00 97.45           H  
ATOM   2602 HD13 ILE B  77      -9.310  11.969   3.604  1.00 97.45           H  
ATOM   2603  N   SER B  78     -13.103  14.623   0.143  1.00 95.53           N  
ATOM   2604  H   SER B  78     -12.411  13.948  -0.151  1.00 95.53           H  
ATOM   2605  CA  SER B  78     -14.345  14.724  -0.621  1.00 95.53           C  
ATOM   2606  HA  SER B  78     -14.979  15.495  -0.184  1.00 95.53           H  
ATOM   2607  C   SER B  78     -15.085  13.392  -0.543  1.00 95.53           C  
ATOM   2608  CB  SER B  78     -14.042  15.152  -2.053  1.00 95.53           C  
ATOM   2609  HB2 SER B  78     -13.405  16.037  -2.039  1.00 95.53           H  
ATOM   2610  HB3 SER B  78     -13.522  14.349  -2.575  1.00 95.53           H  
ATOM   2611  O   SER B  78     -14.605  12.365  -1.029  1.00 95.53           O  
ATOM   2612  OG  SER B  78     -15.244  15.460  -2.726  1.00 95.53           O  
ATOM   2613  HG  SER B  78     -15.590  16.281  -2.368  1.00 95.53           H  
ATOM   2614  N   ASP B  79     -16.228  13.388   0.143  1.00 93.31           N  
ATOM   2615  H   ASP B  79     -16.579  14.274   0.477  1.00 93.31           H  
ATOM   2616  CA  ASP B  79     -16.955  12.185   0.558  1.00 93.31           C  
ATOM   2617  HA  ASP B  79     -17.733  12.502   1.252  1.00 93.31           H  
ATOM   2618  C   ASP B  79     -16.068  11.204   1.347  1.00 93.31           C  
ATOM   2619  CB  ASP B  79     -17.672  11.527  -0.640  1.00 93.31           C  
ATOM   2620  HB2 ASP B  79     -18.147  10.609  -0.295  1.00 93.31           H  
ATOM   2621  HB3 ASP B  79     -16.947  11.253  -1.407  1.00 93.31           H  
ATOM   2622  O   ASP B  79     -15.792  11.405   2.529  1.00 93.31           O  
ATOM   2623  CG  ASP B  79     -18.759  12.400  -1.259  1.00 93.31           C  
ATOM   2624  OD1 ASP B  79     -19.469  13.068  -0.475  1.00 93.31           O  
ATOM   2625  OD2 ASP B  79     -18.929  12.298  -2.493  1.00 93.31           O  
ATOM   2626  N   ASN B  80     -15.612  10.131   0.695  1.00 94.22           N  
ATOM   2627  H   ASN B  80     -15.805  10.106  -0.296  1.00 94.22           H  
ATOM   2628  CA  ASN B  80     -14.702   9.137   1.265  1.00 94.22           C  
ATOM   2629  HA  ASN B  80     -14.470   9.427   2.290  1.00 94.22           H  
ATOM   2630  C   ASN B  80     -13.350   9.101   0.542  1.00 94.22           C  
ATOM   2631  CB  ASN B  80     -15.384   7.756   1.306  1.00 94.22           C  
ATOM   2632  HB2 ASN B  80     -14.673   7.016   1.674  1.00 94.22           H  
ATOM   2633  HB3 ASN B  80     -15.673   7.477   0.293  1.00 94.22           H  
ATOM   2634  O   ASN B  80     -12.616   8.128   0.696  1.00 94.22           O  
ATOM   2635  CG  ASN B  80     -16.588   7.694   2.227  1.00 94.22           C  
ATOM   2636  ND2 ASN B  80     -17.643   7.037   1.807  1.00 94.22           N  
ATOM   2637 HD21 ASN B  80     -18.457   7.159   2.393  1.00 94.22           H  
ATOM   2638 HD22 ASN B  80     -17.698   6.769   0.835  1.00 94.22           H  
ATOM   2639  OD1 ASN B  80     -16.614   8.177   3.343  1.00 94.22           O  
ATOM   2640  N   TYR B  81     -13.028  10.106  -0.272  1.00 97.28           N  
ATOM   2641  H   TYR B  81     -13.652  10.896  -0.351  1.00 97.28           H  
ATOM   2642  CA  TYR B  81     -11.775  10.192  -1.013  1.00 97.28           C  
ATOM   2643  HA  TYR B  81     -11.260   9.233  -0.971  1.00 97.28           H  
ATOM   2644  C   TYR B  81     -10.851  11.234  -0.391  1.00 97.28           C  
ATOM   2645  CB  TYR B  81     -12.043  10.487  -2.493  1.00 97.28           C  
ATOM   2646  HB2 TYR B  81     -11.107  10.798  -2.958  1.00 97.28           H  
ATOM   2647  HB3 TYR B  81     -12.737  11.322  -2.585  1.00 97.28           H  
ATOM   2648  O   TYR B  81     -11.210  12.401  -0.273  1.00 97.28           O  
ATOM   2649  CG  TYR B  81     -12.581   9.290  -3.253  1.00 97.28           C  
ATOM   2650  CD1 TYR B  81     -11.702   8.491  -4.010  1.00 97.28           C  
ATOM   2651  HD1 TYR B  81     -10.653   8.744  -4.062  1.00 97.28           H  
ATOM   2652  CD2 TYR B  81     -13.951   8.970  -3.197  1.00 97.28           C  
ATOM   2653  HD2 TYR B  81     -14.624   9.612  -2.648  1.00 97.28           H  
ATOM   2654  CE1 TYR B  81     -12.189   7.371  -4.708  1.00 97.28           C  
ATOM   2655  HE1 TYR B  81     -11.508   6.765  -5.286  1.00 97.28           H  
ATOM   2656  CE2 TYR B  81     -14.441   7.841  -3.881  1.00 97.28           C  
ATOM   2657  HE2 TYR B  81     -15.495   7.605  -3.861  1.00 97.28           H  
ATOM   2658  OH  TYR B  81     -14.026   5.947  -5.297  1.00 97.28           O  
ATOM   2659  HH  TYR B  81     -13.354   5.594  -5.885  1.00 97.28           H  
ATOM   2660  CZ  TYR B  81     -13.560   7.042  -4.640  1.00 97.28           C  
ATOM   2661  N   LEU B  82      -9.645  10.798  -0.036  1.00 98.21           N  
ATOM   2662  H   LEU B  82      -9.436   9.820  -0.181  1.00 98.21           H  
ATOM   2663  CA  LEU B  82      -8.522  11.661   0.288  1.00 98.21           C  
ATOM   2664  HA  LEU B  82      -8.864  12.480   0.920  1.00 98.21           H  
ATOM   2665  C   LEU B  82      -7.963  12.252  -1.007  1.00 98.21           C  
ATOM   2666  CB  LEU B  82      -7.472  10.840   1.055  1.00 98.21           C  
ATOM   2667  HB2 LEU B  82      -7.915  10.467   1.979  1.00 98.21           H  
ATOM   2668  HB3 LEU B  82      -7.191   9.984   0.442  1.00 98.21           H  
ATOM   2669  O   LEU B  82      -7.551  11.517  -1.913  1.00 98.21           O  
ATOM   2670  CG  LEU B  82      -6.201  11.633   1.400  1.00 98.21           C  
ATOM   2671  HG  LEU B  82      -5.806  12.087   0.492  1.00 98.21           H  
ATOM   2672  CD1 LEU B  82      -6.455  12.721   2.441  1.00 98.21           C  
ATOM   2673 HD11 LEU B  82      -7.100  13.493   2.021  1.00 98.21           H  
ATOM   2674 HD12 LEU B  82      -6.925  12.300   3.329  1.00 98.21           H  
ATOM   2675 HD13 LEU B  82      -5.512  13.189   2.723  1.00 98.21           H  
ATOM   2676  CD2 LEU B  82      -5.136  10.689   1.950  1.00 98.21           C  
ATOM   2677 HD21 LEU B  82      -4.212  11.252   2.089  1.00 98.21           H  
ATOM   2678 HD22 LEU B  82      -4.955   9.880   1.243  1.00 98.21           H  
ATOM   2679 HD23 LEU B  82      -5.463  10.278   2.905  1.00 98.21           H  
ATOM   2680  N   LEU B  83      -7.936  13.576  -1.055  1.00 97.98           N  
ATOM   2681  H   LEU B  83      -8.308  14.083  -0.265  1.00 97.98           H  
ATOM   2682  CA  LEU B  83      -7.279  14.382  -2.072  1.00 97.98           C  
ATOM   2683  HA  LEU B  83      -7.024  13.768  -2.936  1.00 97.98           H  
ATOM   2684  C   LEU B  83      -5.991  14.928  -1.460  1.00 97.98           C  
ATOM   2685  CB  LEU B  83      -8.230  15.512  -2.508  1.00 97.98           C  
ATOM   2686  HB2 LEU B  83      -8.383  16.174  -1.656  1.00 97.98           H  
ATOM   2687  HB3 LEU B  83      -7.748  16.094  -3.294  1.00 97.98           H  
ATOM   2688  O   LEU B  83      -6.007  15.402  -0.328  1.00 97.98           O  
ATOM   2689  CG  LEU B  83      -9.614  15.042  -3.000  1.00 97.98           C  
ATOM   2690  HG  LEU B  83     -10.107  14.456  -2.226  1.00 97.98           H  
ATOM   2691  CD1 LEU B  83     -10.499  16.249  -3.299  1.00 97.98           C  
ATOM   2692 HD11 LEU B  83     -10.630  16.837  -2.391  1.00 97.98           H  
ATOM   2693 HD12 LEU B  83     -10.038  16.877  -4.061  1.00 97.98           H  
ATOM   2694 HD13 LEU B  83     -11.479  15.919  -3.643  1.00 97.98           H  
ATOM   2695  CD2 LEU B  83      -9.508  14.187  -4.266  1.00 97.98           C  
ATOM   2696 HD21 LEU B  83     -10.508  13.919  -4.605  1.00 97.98           H  
ATOM   2697 HD22 LEU B  83      -8.993  14.745  -5.048  1.00 97.98           H  
ATOM   2698 HD23 LEU B  83      -8.959  13.276  -4.031  1.00 97.98           H  
ATOM   2699  N   VAL B  84      -4.876  14.841  -2.182  1.00 97.39           N  
ATOM   2700  H   VAL B  84      -4.920  14.482  -3.125  1.00 97.39           H  
ATOM   2701  CA  VAL B  84      -3.592  15.399  -1.741  1.00 97.39           C  
ATOM   2702  HA  VAL B  84      -3.777  16.100  -0.927  1.00 97.39           H  
ATOM   2703  C   VAL B  84      -2.957  16.201  -2.864  1.00 97.39           C  
ATOM   2704  CB  VAL B  84      -2.609  14.339  -1.204  1.00 97.39           C  
ATOM   2705  HB  VAL B  84      -1.649  14.825  -1.032  1.00 97.39           H  
ATOM   2706  O   VAL B  84      -2.900  15.752  -4.009  1.00 97.39           O  
ATOM   2707  CG1 VAL B  84      -3.076  13.764   0.135  1.00 97.39           C  
ATOM   2708 HG11 VAL B  84      -4.015  13.227  -0.001  1.00 97.39           H  
ATOM   2709 HG12 VAL B  84      -2.318  13.092   0.539  1.00 97.39           H  
ATOM   2710 HG13 VAL B  84      -3.233  14.581   0.839  1.00 97.39           H  
ATOM   2711  CG2 VAL B  84      -2.382  13.166  -2.162  1.00 97.39           C  
ATOM   2712 HG21 VAL B  84      -3.313  12.630  -2.347  1.00 97.39           H  
ATOM   2713 HG22 VAL B  84      -1.654  12.484  -1.724  1.00 97.39           H  
ATOM   2714 HG23 VAL B  84      -1.984  13.528  -3.109  1.00 97.39           H  
ATOM   2715  N   THR B  85      -2.443  17.373  -2.512  1.00 96.29           N  
ATOM   2716  H   THR B  85      -2.577  17.679  -1.559  1.00 96.29           H  
ATOM   2717  CA  THR B  85      -1.748  18.286  -3.418  1.00 96.29           C  
ATOM   2718  HA  THR B  85      -1.679  17.842  -4.411  1.00 96.29           H  
ATOM   2719  C   THR B  85      -0.346  18.534  -2.866  1.00 96.29           C  
ATOM   2720  CB  THR B  85      -2.525  19.599  -3.582  1.00 96.29           C  
ATOM   2721  HB  THR B  85      -2.584  20.120  -2.626  1.00 96.29           H  
ATOM   2722  O   THR B  85      -0.175  19.384  -1.988  1.00 96.29           O  
ATOM   2723  CG2 THR B  85      -1.880  20.505  -4.631  1.00 96.29           C  
ATOM   2724 HG21 THR B  85      -1.822  19.988  -5.589  1.00 96.29           H  
ATOM   2725 HG22 THR B  85      -2.482  21.407  -4.744  1.00 96.29           H  
ATOM   2726 HG23 THR B  85      -0.881  20.800  -4.311  1.00 96.29           H  
ATOM   2727  OG1 THR B  85      -3.830  19.329  -4.039  1.00 96.29           O  
ATOM   2728  HG1 THR B  85      -4.388  20.041  -3.718  1.00 96.29           H  
ATOM   2729  N   PRO B  86       0.676  17.803  -3.347  1.00 95.70           N  
ATOM   2730  CA  PRO B  86       2.057  18.027  -2.938  1.00 95.70           C  
ATOM   2731  HA  PRO B  86       2.127  17.922  -1.856  1.00 95.70           H  
ATOM   2732  C   PRO B  86       2.528  19.423  -3.363  1.00 95.70           C  
ATOM   2733  CB  PRO B  86       2.882  16.918  -3.605  1.00 95.70           C  
ATOM   2734  HB2 PRO B  86       3.357  17.285  -4.515  1.00 95.70           H  
ATOM   2735  HB3 PRO B  86       3.636  16.524  -2.925  1.00 95.70           H  
ATOM   2736  O   PRO B  86       2.511  19.747  -4.551  1.00 95.70           O  
ATOM   2737  CG  PRO B  86       1.857  15.849  -3.979  1.00 95.70           C  
ATOM   2738  HG2 PRO B  86       2.168  15.290  -4.862  1.00 95.70           H  
ATOM   2739  HG3 PRO B  86       1.701  15.169  -3.142  1.00 95.70           H  
ATOM   2740  CD  PRO B  86       0.583  16.649  -4.226  1.00 95.70           C  
ATOM   2741  HD2 PRO B  86      -0.286  16.032  -3.998  1.00 95.70           H  
ATOM   2742  HD3 PRO B  86       0.548  16.993  -5.260  1.00 95.70           H  
ATOM   2743  N   ILE B  87       2.993  20.225  -2.405  1.00 96.40           N  
ATOM   2744  H   ILE B  87       2.998  19.873  -1.459  1.00 96.40           H  
ATOM   2745  CA  ILE B  87       3.535  21.575  -2.643  1.00 96.40           C  
ATOM   2746  HA  ILE B  87       3.207  21.933  -3.619  1.00 96.40           H  
ATOM   2747  C   ILE B  87       5.061  21.527  -2.671  1.00 96.40           C  
ATOM   2748  CB  ILE B  87       3.012  22.564  -1.574  1.00 96.40           C  
ATOM   2749  HB  ILE B  87       3.239  22.160  -0.587  1.00 96.40           H  
ATOM   2750  O   ILE B  87       5.698  22.100  -3.554  1.00 96.40           O  
ATOM   2751  CG1 ILE B  87       1.481  22.719  -1.709  1.00 96.40           C  
ATOM   2752 HG12 ILE B  87       1.246  23.161  -2.677  1.00 96.40           H  
ATOM   2753 HG13 ILE B  87       1.008  21.738  -1.671  1.00 96.40           H  
ATOM   2754  CG2 ILE B  87       3.708  23.935  -1.700  1.00 96.40           C  
ATOM   2755 HG21 ILE B  87       3.504  24.366  -2.680  1.00 96.40           H  
ATOM   2756 HG22 ILE B  87       4.785  23.842  -1.564  1.00 96.40           H  
ATOM   2757 HG23 ILE B  87       3.349  24.617  -0.929  1.00 96.40           H  
ATOM   2758  CD1 ILE B  87       0.829  23.568  -0.613  1.00 96.40           C  
ATOM   2759 HD11 ILE B  87       1.166  24.604  -0.665  1.00 96.40           H  
ATOM   2760 HD12 ILE B  87       1.052  23.154   0.371  1.00 96.40           H  
ATOM   2761 HD13 ILE B  87      -0.250  23.565  -0.769  1.00 96.40           H  
ATOM   2762  N   GLN B  88       5.660  20.813  -1.718  1.00 96.09           N  
ATOM   2763  H   GLN B  88       5.083  20.330  -1.045  1.00 96.09           H  
ATOM   2764  CA  GLN B  88       7.099  20.625  -1.630  1.00 96.09           C  
ATOM   2765  HA  GLN B  88       7.576  21.120  -2.476  1.00 96.09           H  
ATOM   2766  C   GLN B  88       7.423  19.139  -1.709  1.00 96.09           C  
ATOM   2767  CB  GLN B  88       7.630  21.280  -0.351  1.00 96.09           C  
ATOM   2768  HB2 GLN B  88       7.268  22.307  -0.306  1.00 96.09           H  
ATOM   2769  HB3 GLN B  88       7.251  20.737   0.515  1.00 96.09           H  
ATOM   2770  O   GLN B  88       6.868  18.325  -0.979  1.00 96.09           O  
ATOM   2771  CG  GLN B  88       9.163  21.299  -0.303  1.00 96.09           C  
ATOM   2772  HG2 GLN B  88       9.539  21.721  -1.235  1.00 96.09           H  
ATOM   2773  HG3 GLN B  88       9.542  20.281  -0.208  1.00 96.09           H  
ATOM   2774  CD  GLN B  88       9.688  22.124   0.867  1.00 96.09           C  
ATOM   2775  NE2 GLN B  88      10.708  22.931   0.667  1.00 96.09           N  
ATOM   2776 HE21 GLN B  88      10.927  23.168  -0.290  1.00 96.09           H  
ATOM   2777 HE22 GLN B  88      10.801  23.607   1.411  1.00 96.09           H  
ATOM   2778  OE1 GLN B  88       9.220  22.084   1.987  1.00 96.09           O  
ATOM   2779  N   PHE B  89       8.362  18.800  -2.585  1.00 93.99           N  
ATOM   2780  H   PHE B  89       8.783  19.519  -3.157  1.00 93.99           H  
ATOM   2781  CA  PHE B  89       8.876  17.450  -2.744  1.00 93.99           C  
ATOM   2782  HA  PHE B  89       8.601  16.840  -1.884  1.00 93.99           H  
ATOM   2783  C   PHE B  89      10.395  17.532  -2.825  1.00 93.99           C  
ATOM   2784  CB  PHE B  89       8.256  16.822  -3.995  1.00 93.99           C  
ATOM   2785  HB2 PHE B  89       8.624  17.342  -4.880  1.00 93.99           H  
ATOM   2786  HB3 PHE B  89       7.176  16.962  -3.955  1.00 93.99           H  
ATOM   2787  O   PHE B  89      10.931  18.321  -3.606  1.00 93.99           O  
ATOM   2788  CG  PHE B  89       8.536  15.343  -4.138  1.00 93.99           C  
ATOM   2789  CD1 PHE B  89       9.751  14.898  -4.695  1.00 93.99           C  
ATOM   2790  HD1 PHE B  89      10.515  15.600  -4.995  1.00 93.99           H  
ATOM   2791  CD2 PHE B  89       7.572  14.405  -3.724  1.00 93.99           C  
ATOM   2792  HD2 PHE B  89       6.643  14.725  -3.274  1.00 93.99           H  
ATOM   2793  CE1 PHE B  89       9.985  13.525  -4.861  1.00 93.99           C  
ATOM   2794  HE1 PHE B  89      10.925  13.195  -5.278  1.00 93.99           H  
ATOM   2795  CE2 PHE B  89       7.801  13.031  -3.904  1.00 93.99           C  
ATOM   2796  HE2 PHE B  89       7.050  12.321  -3.591  1.00 93.99           H  
ATOM   2797  CZ  PHE B  89       9.002  12.592  -4.489  1.00 93.99           C  
ATOM   2798  HZ  PHE B  89       9.179  11.537  -4.639  1.00 93.99           H  
ATOM   2799  N   LYS B  90      11.074  16.760  -1.986  1.00 94.31           N  
ATOM   2800  H   LYS B  90      10.553  16.158  -1.365  1.00 94.31           H  
ATOM   2801  CA  LYS B  90      12.528  16.643  -1.961  1.00 94.31           C  
ATOM   2802  HA  LYS B  90      12.960  17.056  -2.873  1.00 94.31           H  
ATOM   2803  C   LYS B  90      12.883  15.174  -1.903  1.00 94.31           C  
ATOM   2804  CB  LYS B  90      13.114  17.359  -0.737  1.00 94.31           C  
ATOM   2805  HB2 LYS B  90      12.629  16.977   0.162  1.00 94.31           H  
ATOM   2806  HB3 LYS B  90      14.177  17.125  -0.676  1.00 94.31           H  
ATOM   2807  O   LYS B  90      12.364  14.456  -1.053  1.00 94.31           O  
ATOM   2808  CG  LYS B  90      12.949  18.881  -0.798  1.00 94.31           C  
ATOM   2809  HG2 LYS B  90      13.465  19.265  -1.678  1.00 94.31           H  
ATOM   2810  HG3 LYS B  90      11.891  19.137  -0.862  1.00 94.31           H  
ATOM   2811  CD  LYS B  90      13.541  19.511   0.466  1.00 94.31           C  
ATOM   2812  HD2 LYS B  90      14.591  19.233   0.552  1.00 94.31           H  
ATOM   2813  HD3 LYS B  90      12.997  19.136   1.333  1.00 94.31           H  
ATOM   2814  CE  LYS B  90      13.412  21.032   0.389  1.00 94.31           C  
ATOM   2815  HE2 LYS B  90      12.370  21.274   0.179  1.00 94.31           H  
ATOM   2816  HE3 LYS B  90      14.017  21.388  -0.445  1.00 94.31           H  
ATOM   2817  NZ  LYS B  90      13.838  21.671   1.656  1.00 94.31           N  
ATOM   2818  HZ1 LYS B  90      14.791  21.417   1.876  1.00 94.31           H  
ATOM   2819  HZ2 LYS B  90      13.239  21.366   2.410  1.00 94.31           H  
ATOM   2820  HZ3 LYS B  90      13.772  22.677   1.585  1.00 94.31           H  
ATOM   2821  N   ASP B  91      13.803  14.761  -2.748  1.00 90.33           N  
ATOM   2822  H   ASP B  91      14.092  15.347  -3.518  1.00 90.33           H  
ATOM   2823  CA  ASP B  91      14.379  13.433  -2.724  1.00 90.33           C  
ATOM   2824  HA  ASP B  91      14.032  12.917  -1.829  1.00 90.33           H  
ATOM   2825  C   ASP B  91      15.901  13.520  -2.633  1.00 90.33           C  
ATOM   2826  CB  ASP B  91      13.879  12.611  -3.913  1.00 90.33           C  
ATOM   2827  HB2 ASP B  91      12.794  12.520  -3.844  1.00 90.33           H  
ATOM   2828  HB3 ASP B  91      14.296  11.606  -3.839  1.00 90.33           H  
ATOM   2829  O   ASP B  91      16.537  14.419  -3.181  1.00 90.33           O  
ATOM   2830  CG  ASP B  91      14.240  13.221  -5.267  1.00 90.33           C  
ATOM   2831  OD1 ASP B  91      13.700  14.313  -5.570  1.00 90.33           O  
ATOM   2832  OD2 ASP B  91      14.982  12.544  -6.008  1.00 90.33           O  
ATOM   2833  N   ILE B  92      16.475  12.604  -1.862  1.00 87.79           N  
ATOM   2834  H   ILE B  92      15.873  11.955  -1.374  1.00 87.79           H  
ATOM   2835  CA  ILE B  92      17.916  12.411  -1.765  1.00 87.79           C  
ATOM   2836  HA  ILE B  92      18.410  12.974  -2.557  1.00 87.79           H  
ATOM   2837  C   ILE B  92      18.167  10.931  -2.007  1.00 87.79           C  
ATOM   2838  CB  ILE B  92      18.480  12.903  -0.412  1.00 87.79           C  
ATOM   2839  HB  ILE B  92      18.029  12.315   0.387  1.00 87.79           H  
ATOM   2840  O   ILE B  92      17.842  10.083  -1.166  1.00 87.79           O  
ATOM   2841  CG1 ILE B  92      18.141  14.394  -0.172  1.00 87.79           C  
ATOM   2842 HG12 ILE B  92      18.617  15.004  -0.940  1.00 87.79           H  
ATOM   2843 HG13 ILE B  92      17.063  14.536  -0.252  1.00 87.79           H  
ATOM   2844  CG2 ILE B  92      20.007  12.680  -0.386  1.00 87.79           C  
ATOM   2845 HG21 ILE B  92      20.484  13.276  -1.164  1.00 87.79           H  
ATOM   2846 HG22 ILE B  92      20.246  11.630  -0.553  1.00 87.79           H  
ATOM   2847 HG23 ILE B  92      20.418  12.958   0.584  1.00 87.79           H  
ATOM   2848  CD1 ILE B  92      18.548  14.917   1.210  1.00 87.79           C  
ATOM   2849 HD11 ILE B  92      18.160  15.928   1.339  1.00 87.79           H  
ATOM   2850 HD12 ILE B  92      19.634  14.951   1.303  1.00 87.79           H  
ATOM   2851 HD13 ILE B  92      18.132  14.276   1.987  1.00 87.79           H  
ATOM   2852  N   SER B  93      18.734  10.628  -3.169  1.00 81.43           N  
ATOM   2853  H   SER B  93      18.908  11.359  -3.844  1.00 81.43           H  
ATOM   2854  CA  SER B  93      19.195   9.293  -3.521  1.00 81.43           C  
ATOM   2855  HA  SER B  93      18.505   8.554  -3.115  1.00 81.43           H  
ATOM   2856  C   SER B  93      20.580   9.044  -2.931  1.00 81.43           C  
ATOM   2857  CB  SER B  93      19.206   9.119  -5.044  1.00 81.43           C  
ATOM   2858  HB2 SER B  93      19.656   8.161  -5.304  1.00 81.43           H  
ATOM   2859  HB3 SER B  93      18.181   9.135  -5.413  1.00 81.43           H  
ATOM   2860  O   SER B  93      21.518   9.807  -3.163  1.00 81.43           O  
ATOM   2861  OG  SER B  93      19.928  10.171  -5.653  1.00 81.43           O  
ATOM   2862  HG  SER B  93      20.849  10.112  -5.390  1.00 81.43           H  
ATOM   2863  N   SER B  94      20.725   7.947  -2.198  1.00 74.69           N  
ATOM   2864  H   SER B  94      19.910   7.384  -2.001  1.00 74.69           H  
ATOM   2865  CA  SER B  94      22.016   7.338  -1.909  1.00 74.69           C  
ATOM   2866  HA  SER B  94      22.812   8.024  -2.198  1.00 74.69           H  
ATOM   2867  C   SER B  94      22.161   6.083  -2.764  1.00 74.69           C  
ATOM   2868  CB  SER B  94      22.199   7.082  -0.409  1.00 74.69           C  
ATOM   2869  HB2 SER B  94      23.151   6.574  -0.256  1.00 74.69           H  
ATOM   2870  HB3 SER B  94      22.238   8.044   0.102  1.00 74.69           H  
ATOM   2871  O   SER B  94      21.558   5.040  -2.497  1.00 74.69           O  
ATOM   2872  OG  SER B  94      21.162   6.308   0.165  1.00 74.69           O  
ATOM   2873  HG  SER B  94      21.363   6.171   1.094  1.00 74.69           H  
ATOM   2874  N   ASN B  95      22.965   6.196  -3.819  1.00 65.07           N  
ATOM   2875  H   ASN B  95      23.399   7.084  -4.025  1.00 65.07           H  
ATOM   2876  CA  ASN B  95      23.364   5.040  -4.611  1.00 65.07           C  
ATOM   2877  HA  ASN B  95      22.531   4.341  -4.686  1.00 65.07           H  
ATOM   2878  C   ASN B  95      24.486   4.310  -3.893  1.00 65.07           C  
ATOM   2879  CB  ASN B  95      23.758   5.471  -6.032  1.00 65.07           C  
ATOM   2880  HB2 ASN B  95      24.393   6.356  -6.002  1.00 65.07           H  
ATOM   2881  HB3 ASN B  95      24.313   4.664  -6.510  1.00 65.07           H  
ATOM   2882  O   ASN B  95      25.542   4.888  -3.631  1.00 65.07           O  
ATOM   2883  CG  ASN B  95      22.539   5.734  -6.884  1.00 65.07           C  
ATOM   2884  ND2 ASN B  95      22.730   6.320  -8.041  1.00 65.07           N  
ATOM   2885 HD21 ASN B  95      21.924   6.497  -8.623  1.00 65.07           H  
ATOM   2886 HD22 ASN B  95      23.647   6.565  -8.387  1.00 65.07           H  
ATOM   2887  OD1 ASN B  95      21.420   5.423  -6.494  1.00 65.07           O  
ATOM   2888  N   GLN B  96      24.235   3.049  -3.554  1.00 62.16           N  
ATOM   2889  H   GLN B  96      23.357   2.632  -3.828  1.00 62.16           H  
ATOM   2890  CA  GLN B  96      25.263   2.157  -3.029  1.00 62.16           C  
ATOM   2891  HA  GLN B  96      26.086   2.740  -2.615  1.00 62.16           H  
ATOM   2892  C   GLN B  96      25.850   1.302  -4.153  1.00 62.16           C  
ATOM   2893  CB  GLN B  96      24.687   1.288  -1.904  1.00 62.16           C  
ATOM   2894  HB2 GLN B  96      23.862   0.686  -2.284  1.00 62.16           H  
ATOM   2895  HB3 GLN B  96      25.472   0.615  -1.559  1.00 62.16           H  
ATOM   2896  O   GLN B  96      27.049   1.028  -4.137  1.00 62.16           O  
ATOM   2897  CG  GLN B  96      24.201   2.133  -0.718  1.00 62.16           C  
ATOM   2898  HG2 GLN B  96      25.004   2.796  -0.397  1.00 62.16           H  
ATOM   2899  HG3 GLN B  96      23.356   2.747  -1.032  1.00 62.16           H  
ATOM   2900  CD  GLN B  96      23.762   1.296   0.479  1.00 62.16           C  
ATOM   2901  NE2 GLN B  96      23.243   1.923   1.512  1.00 62.16           N  
ATOM   2902 HE21 GLN B  96      22.963   1.324   2.276  1.00 62.16           H  
ATOM   2903 HE22 GLN B  96      23.094   2.921   1.478  1.00 62.16           H  
ATOM   2904  OE1 GLN B  96      23.886   0.088   0.552  1.00 62.16           O  
ATOM   2905  N   SER B  97      25.031   0.920  -5.140  1.00 63.47           N  
ATOM   2906  H   SER B  97      24.050   1.153  -5.078  1.00 63.47           H  
ATOM   2907  CA  SER B  97      25.450   0.167  -6.322  1.00 63.47           C  
ATOM   2908  HA  SER B  97      26.498  -0.103  -6.195  1.00 63.47           H  
ATOM   2909  C   SER B  97      25.370   1.000  -7.608  1.00 63.47           C  
ATOM   2910  CB  SER B  97      24.686  -1.161  -6.431  1.00 63.47           C  
ATOM   2911  HB2 SER B  97      24.347  -1.490  -5.449  1.00 63.47           H  
ATOM   2912  HB3 SER B  97      25.354  -1.921  -6.836  1.00 63.47           H  
ATOM   2913  O   SER B  97      24.880   2.131  -7.628  1.00 63.47           O  
ATOM   2914  OG  SER B  97      23.595  -1.035  -7.307  1.00 63.47           O  
ATOM   2915  HG  SER B  97      23.385  -1.910  -7.643  1.00 63.47           H  
ATOM   2916  N   LYS B  98      25.917   0.430  -8.688  1.00 64.99           N  
ATOM   2917  H   LYS B  98      26.171  -0.544  -8.602  1.00 64.99           H  
ATOM   2918  CA  LYS B  98      25.919   1.003 -10.043  1.00 64.99           C  
ATOM   2919  HA  LYS B  98      25.761   2.079  -9.979  1.00 64.99           H  
ATOM   2920  C   LYS B  98      24.768   0.482 -10.909  1.00 64.99           C  
ATOM   2921  CB  LYS B  98      27.269   0.728 -10.721  1.00 64.99           C  
ATOM   2922  HB2 LYS B  98      27.227   1.094 -11.747  1.00 64.99           H  
ATOM   2923  HB3 LYS B  98      27.441  -0.348 -10.752  1.00 64.99           H  
ATOM   2924  O   LYS B  98      24.782   0.714 -12.114  1.00 64.99           O  
ATOM   2925  CG  LYS B  98      28.440   1.426 -10.022  1.00 64.99           C  
ATOM   2926  HG2 LYS B  98      28.564   1.027  -9.015  1.00 64.99           H  
ATOM   2927  HG3 LYS B  98      28.238   2.495  -9.964  1.00 64.99           H  
ATOM   2928  CD  LYS B  98      29.720   1.190 -10.828  1.00 64.99           C  
ATOM   2929  HD2 LYS B  98      29.920   0.119 -10.870  1.00 64.99           H  
ATOM   2930  HD3 LYS B  98      29.575   1.567 -11.840  1.00 64.99           H  
ATOM   2931  CE  LYS B  98      30.893   1.915 -10.170  1.00 64.99           C  
ATOM   2932  HE2 LYS B  98      31.008   1.537  -9.154  1.00 64.99           H  
ATOM   2933  HE3 LYS B  98      30.651   2.976 -10.107  1.00 64.99           H  
ATOM   2934  NZ  LYS B  98      32.137   1.710 -10.949  1.00 64.99           N  
ATOM   2935  HZ1 LYS B  98      32.909   2.194 -10.514  1.00 64.99           H  
ATOM   2936  HZ2 LYS B  98      32.348   0.724 -11.004  1.00 64.99           H  
ATOM   2937  HZ3 LYS B  98      32.013   2.065 -11.887  1.00 64.99           H  
ATOM   2938  N   ASP B  99      23.822  -0.241 -10.319  1.00 75.08           N  
ATOM   2939  H   ASP B  99      23.856  -0.394  -9.322  1.00 75.08           H  
ATOM   2940  CA  ASP B  99      22.810  -0.976 -11.085  1.00 75.08           C  
ATOM   2941  HA  ASP B  99      23.277  -1.405 -11.972  1.00 75.08           H  
ATOM   2942  C   ASP B  99      21.680  -0.065 -11.571  1.00 75.08           C  
ATOM   2943  CB  ASP B  99      22.273  -2.137 -10.244  1.00 75.08           C  
ATOM   2944  HB2 ASP B  99      21.545  -2.702 -10.826  1.00 75.08           H  
ATOM   2945  HB3 ASP B  99      21.775  -1.713  -9.372  1.00 75.08           H  
ATOM   2946  O   ASP B  99      21.097  -0.321 -12.625  1.00 75.08           O  
ATOM   2947  CG  ASP B  99      23.397  -3.073  -9.793  1.00 75.08           C  
ATOM   2948  OD1 ASP B  99      24.296  -3.367 -10.615  1.00 75.08           O  
ATOM   2949  OD2 ASP B  99      23.475  -3.339  -8.571  1.00 75.08           O  
ATOM   2950  N   PHE B 100      21.427   1.033 -10.850  1.00 80.19           N  
ATOM   2951  H   PHE B 100      21.951   1.174  -9.998  1.00 80.19           H  
ATOM   2952  CA  PHE B 100      20.491   2.071 -11.263  1.00 80.19           C  
ATOM   2953  HA  PHE B 100      19.916   1.689 -12.107  1.00 80.19           H  
ATOM   2954  C   PHE B 100      21.222   3.324 -11.730  1.00 80.19           C  
ATOM   2955  CB  PHE B 100      19.481   2.370 -10.154  1.00 80.19           C  
ATOM   2956  HB2 PHE B 100      18.818   3.166 -10.494  1.00 80.19           H  
ATOM   2957  HB3 PHE B 100      20.009   2.719  -9.267  1.00 80.19           H  
ATOM   2958  O   PHE B 100      21.998   3.929 -10.987  1.00 80.19           O  
ATOM   2959  CG  PHE B 100      18.631   1.167  -9.812  1.00 80.19           C  
ATOM   2960  CD1 PHE B 100      17.688   0.700 -10.745  1.00 80.19           C  
ATOM   2961  HD1 PHE B 100      17.549   1.220 -11.681  1.00 80.19           H  
ATOM   2962  CD2 PHE B 100      18.854   0.455  -8.619  1.00 80.19           C  
ATOM   2963  HD2 PHE B 100      19.612   0.780  -7.922  1.00 80.19           H  
ATOM   2964  CE1 PHE B 100      16.992  -0.494 -10.503  1.00 80.19           C  
ATOM   2965  HE1 PHE B 100      16.337  -0.888 -11.266  1.00 80.19           H  
ATOM   2966  CE2 PHE B 100      18.137  -0.727  -8.373  1.00 80.19           C  
ATOM   2967  HE2 PHE B 100      18.344  -1.319  -7.494  1.00 80.19           H  
ATOM   2968  CZ  PHE B 100      17.223  -1.213  -9.319  1.00 80.19           C  
ATOM   2969  HZ  PHE B 100      16.746  -2.168  -9.156  1.00 80.19           H  
ATOM   2970  N   THR B 101      20.941   3.743 -12.961  1.00 80.76           N  
ATOM   2971  H   THR B 101      20.293   3.201 -13.515  1.00 80.76           H  
ATOM   2972  CA  THR B 101      21.411   5.030 -13.481  1.00 80.76           C  
ATOM   2973  HA  THR B 101      22.460   5.140 -13.208  1.00 80.76           H  
ATOM   2974  C   THR B 101      20.646   6.182 -12.833  1.00 80.76           C  
ATOM   2975  CB  THR B 101      21.317   5.119 -15.014  1.00 80.76           C  
ATOM   2976  HB  THR B 101      21.830   6.028 -15.329  1.00 80.76           H  
ATOM   2977  O   THR B 101      19.509   6.022 -12.383  1.00 80.76           O  
ATOM   2978  CG2 THR B 101      21.973   3.932 -15.719  1.00 80.76           C  
ATOM   2979 HG21 THR B 101      21.417   3.017 -15.516  1.00 80.76           H  
ATOM   2980 HG22 THR B 101      21.988   4.109 -16.795  1.00 80.76           H  
ATOM   2981 HG23 THR B 101      22.996   3.814 -15.363  1.00 80.76           H  
ATOM   2982  OG1 THR B 101      19.984   5.197 -15.460  1.00 80.76           O  
ATOM   2983  HG1 THR B 101      20.009   5.384 -16.401  1.00 80.76           H  
ATOM   2984  N   ASP B 102      21.232   7.380 -12.837  1.00 83.89           N  
ATOM   2985  H   ASP B 102      22.206   7.463 -13.094  1.00 83.89           H  
ATOM   2986  CA  ASP B 102      20.545   8.583 -12.349  1.00 83.89           C  
ATOM   2987  HA  ASP B 102      20.305   8.453 -11.294  1.00 83.89           H  
ATOM   2988  C   ASP B 102      19.220   8.822 -13.094  1.00 83.89           C  
ATOM   2989  CB  ASP B 102      21.468   9.804 -12.487  1.00 83.89           C  
ATOM   2990  HB2 ASP B 102      21.787   9.893 -13.525  1.00 83.89           H  
ATOM   2991  HB3 ASP B 102      20.898  10.698 -12.233  1.00 83.89           H  
ATOM   2992  O   ASP B 102      18.229   9.225 -12.490  1.00 83.89           O  
ATOM   2993  CG  ASP B 102      22.700   9.755 -11.573  1.00 83.89           C  
ATOM   2994  OD1 ASP B 102      22.666   9.027 -10.555  1.00 83.89           O  
ATOM   2995  OD2 ASP B 102      23.680  10.454 -11.912  1.00 83.89           O  
ATOM   2996  N   GLU B 103      19.165   8.495 -14.388  1.00 84.56           N  
ATOM   2997  H   GLU B 103      20.011   8.155 -14.823  1.00 84.56           H  
ATOM   2998  CA  GLU B 103      17.948   8.561 -15.204  1.00 84.56           C  
ATOM   2999  HA  GLU B 103      17.523   9.563 -15.144  1.00 84.56           H  
ATOM   3000  C   GLU B 103      16.877   7.571 -14.719  1.00 84.56           C  
ATOM   3001  CB  GLU B 103      18.303   8.258 -16.668  1.00 84.56           C  
ATOM   3002  HB2 GLU B 103      17.386   8.211 -17.255  1.00 84.56           H  
ATOM   3003  HB3 GLU B 103      18.779   7.277 -16.698  1.00 84.56           H  
ATOM   3004  O   GLU B 103      15.705   7.933 -14.597  1.00 84.56           O  
ATOM   3005  CG  GLU B 103      19.236   9.310 -17.294  1.00 84.56           C  
ATOM   3006  HG2 GLU B 103      18.678  10.240 -17.411  1.00 84.56           H  
ATOM   3007  HG3 GLU B 103      20.068   9.504 -16.618  1.00 84.56           H  
ATOM   3008  CD  GLU B 103      19.823   8.876 -18.647  1.00 84.56           C  
ATOM   3009  OE1 GLU B 103      20.375   9.760 -19.339  1.00 84.56           O  
ATOM   3010  OE2 GLU B 103      19.754   7.667 -18.969  1.00 84.56           O  
ATOM   3011  N   GLN B 104      17.266   6.335 -14.387  1.00 83.31           N  
ATOM   3012  H   GLN B 104      18.247   6.102 -14.451  1.00 83.31           H  
ATOM   3013  CA  GLN B 104      16.352   5.328 -13.837  1.00 83.31           C  
ATOM   3014  HA  GLN B 104      15.490   5.225 -14.495  1.00 83.31           H  
ATOM   3015  C   GLN B 104      15.826   5.745 -12.460  1.00 83.31           C  
ATOM   3016  CB  GLN B 104      17.063   3.971 -13.749  1.00 83.31           C  
ATOM   3017  HB2 GLN B 104      18.024   4.103 -13.251  1.00 83.31           H  
ATOM   3018  HB3 GLN B 104      16.463   3.288 -13.148  1.00 83.31           H  
ATOM   3019  O   GLN B 104      14.633   5.612 -12.190  1.00 83.31           O  
ATOM   3020  CG  GLN B 104      17.265   3.337 -15.135  1.00 83.31           C  
ATOM   3021  HG2 GLN B 104      17.685   4.064 -15.830  1.00 83.31           H  
ATOM   3022  HG3 GLN B 104      16.295   3.030 -15.527  1.00 83.31           H  
ATOM   3023  CD  GLN B 104      18.184   2.126 -15.102  1.00 83.31           C  
ATOM   3024  NE2 GLN B 104      18.078   1.213 -16.040  1.00 83.31           N  
ATOM   3025 HE21 GLN B 104      17.385   1.286 -16.771  1.00 83.31           H  
ATOM   3026 HE22 GLN B 104      18.752   0.464 -15.971  1.00 83.31           H  
ATOM   3027  OE1 GLN B 104      19.039   1.979 -14.252  1.00 83.31           O  
ATOM   3028  N   LEU B 105      16.678   6.312 -11.605  1.00 86.66           N  
ATOM   3029  H   LEU B 105      17.647   6.387 -11.879  1.00 86.66           H  
ATOM   3030  CA  LEU B 105      16.273   6.804 -10.285  1.00 86.66           C  
ATOM   3031  HA  LEU B 105      15.734   6.015  -9.761  1.00 86.66           H  
ATOM   3032  C   LEU B 105      15.321   7.990 -10.392  1.00 86.66           C  
ATOM   3033  CB  LEU B 105      17.512   7.196  -9.480  1.00 86.66           C  
ATOM   3034  HB2 LEU B 105      18.082   7.926 -10.054  1.00 86.66           H  
ATOM   3035  HB3 LEU B 105      17.210   7.662  -8.542  1.00 86.66           H  
ATOM   3036  O   LEU B 105      14.308   8.015  -9.697  1.00 86.66           O  
ATOM   3037  CG  LEU B 105      18.392   5.983  -9.177  1.00 86.66           C  
ATOM   3038  HG  LEU B 105      18.547   5.397 -10.083  1.00 86.66           H  
ATOM   3039  CD1 LEU B 105      19.743   6.460  -8.708  1.00 86.66           C  
ATOM   3040 HD11 LEU B 105      19.674   6.930  -7.727  1.00 86.66           H  
ATOM   3041 HD12 LEU B 105      20.369   5.567  -8.687  1.00 86.66           H  
ATOM   3042 HD13 LEU B 105      20.168   7.158  -9.429  1.00 86.66           H  
ATOM   3043  CD2 LEU B 105      17.794   5.067  -8.110  1.00 86.66           C  
ATOM   3044 HD21 LEU B 105      18.483   4.244  -7.920  1.00 86.66           H  
ATOM   3045 HD22 LEU B 105      16.855   4.647  -8.471  1.00 86.66           H  
ATOM   3046 HD23 LEU B 105      17.629   5.622  -7.187  1.00 86.66           H  
ATOM   3047  N   GLN B 106      15.589   8.929 -11.302  1.00 87.79           N  
ATOM   3048  H   GLN B 106      16.450   8.865 -11.825  1.00 87.79           H  
ATOM   3049  CA  GLN B 106      14.677  10.038 -11.582  1.00 87.79           C  
ATOM   3050  HA  GLN B 106      14.508  10.599 -10.664  1.00 87.79           H  
ATOM   3051  C   GLN B 106      13.314   9.532 -12.064  1.00 87.79           C  
ATOM   3052  CB  GLN B 106      15.293  10.972 -12.630  1.00 87.79           C  
ATOM   3053  HB2 GLN B 106      15.690  10.384 -13.457  1.00 87.79           H  
ATOM   3054  HB3 GLN B 106      14.513  11.626 -13.020  1.00 87.79           H  
ATOM   3055  O   GLN B 106      12.286  10.019 -11.591  1.00 87.79           O  
ATOM   3056  CG  GLN B 106      16.404  11.853 -12.041  1.00 87.79           C  
ATOM   3057  HG2 GLN B 106      15.974  12.528 -11.300  1.00 87.79           H  
ATOM   3058  HG3 GLN B 106      17.144  11.236 -11.532  1.00 87.79           H  
ATOM   3059  CD  GLN B 106      17.103  12.689 -13.108  1.00 87.79           C  
ATOM   3060  NE2 GLN B 106      18.270  13.218 -12.819  1.00 87.79           N  
ATOM   3061 HE21 GLN B 106      18.742  12.953 -11.966  1.00 87.79           H  
ATOM   3062 HE22 GLN B 106      18.739  13.686 -13.582  1.00 87.79           H  
ATOM   3063  OE1 GLN B 106      16.608  12.919 -14.200  1.00 87.79           O  
ATOM   3064  N   LEU B 107      13.283   8.528 -12.947  1.00 88.28           N  
ATOM   3065  H   LEU B 107      14.159   8.195 -13.325  1.00 88.28           H  
ATOM   3066  CA  LEU B 107      12.039   7.901 -13.404  1.00 88.28           C  
ATOM   3067  HA  LEU B 107      11.380   8.676 -13.795  1.00 88.28           H  
ATOM   3068  C   LEU B 107      11.282   7.220 -12.258  1.00 88.28           C  
ATOM   3069  CB  LEU B 107      12.357   6.890 -14.519  1.00 88.28           C  
ATOM   3070  HB2 LEU B 107      11.513   6.210 -14.638  1.00 88.28           H  
ATOM   3071  HB3 LEU B 107      13.216   6.290 -14.216  1.00 88.28           H  
ATOM   3072  O   LEU B 107      10.070   7.402 -12.135  1.00 88.28           O  
ATOM   3073  CG  LEU B 107      12.653   7.540 -15.881  1.00 88.28           C  
ATOM   3074  HG  LEU B 107      13.344   8.375 -15.761  1.00 88.28           H  
ATOM   3075  CD1 LEU B 107      13.286   6.504 -16.807  1.00 88.28           C  
ATOM   3076 HD11 LEU B 107      12.631   5.638 -16.898  1.00 88.28           H  
ATOM   3077 HD12 LEU B 107      14.243   6.188 -16.390  1.00 88.28           H  
ATOM   3078 HD13 LEU B 107      13.469   6.944 -17.787  1.00 88.28           H  
ATOM   3079  CD2 LEU B 107      11.369   8.050 -16.544  1.00 88.28           C  
ATOM   3080 HD21 LEU B 107      10.657   7.235 -16.667  1.00 88.28           H  
ATOM   3081 HD22 LEU B 107      11.610   8.472 -17.520  1.00 88.28           H  
ATOM   3082 HD23 LEU B 107      10.921   8.838 -15.938  1.00 88.28           H  
ATOM   3083  N   ILE B 108      11.978   6.477 -11.393  1.00 87.93           N  
ATOM   3084  H   ILE B 108      12.966   6.352 -11.564  1.00 87.93           H  
ATOM   3085  CA  ILE B 108      11.383   5.835 -10.213  1.00 87.93           C  
ATOM   3086  HA  ILE B 108      10.545   5.220 -10.539  1.00 87.93           H  
ATOM   3087  C   ILE B 108      10.801   6.897  -9.271  1.00 87.93           C  
ATOM   3088  CB  ILE B 108      12.414   4.908  -9.527  1.00 87.93           C  
ATOM   3089  HB  ILE B 108      13.342   5.461  -9.383  1.00 87.93           H  
ATOM   3090  O   ILE B 108       9.625   6.811  -8.912  1.00 87.93           O  
ATOM   3091  CG1 ILE B 108      12.695   3.678 -10.422  1.00 87.93           C  
ATOM   3092 HG12 ILE B 108      11.828   3.017 -10.411  1.00 87.93           H  
ATOM   3093 HG13 ILE B 108      12.846   3.997 -11.453  1.00 87.93           H  
ATOM   3094  CG2 ILE B 108      11.911   4.440  -8.149  1.00 87.93           C  
ATOM   3095 HG21 ILE B 108      12.624   3.739  -7.716  1.00 87.93           H  
ATOM   3096 HG22 ILE B 108      11.834   5.286  -7.466  1.00 87.93           H  
ATOM   3097 HG23 ILE B 108      10.942   3.952  -8.249  1.00 87.93           H  
ATOM   3098  CD1 ILE B 108      13.930   2.868 -10.015  1.00 87.93           C  
ATOM   3099 HD11 ILE B 108      14.790   3.528  -9.896  1.00 87.93           H  
ATOM   3100 HD12 ILE B 108      14.154   2.137 -10.792  1.00 87.93           H  
ATOM   3101 HD13 ILE B 108      13.735   2.331  -9.087  1.00 87.93           H  
ATOM   3102  N   THR B 109      11.565   7.939  -8.930  1.00 88.66           N  
ATOM   3103  H   THR B 109      12.530   7.948  -9.226  1.00 88.66           H  
ATOM   3104  CA  THR B 109      11.102   9.055  -8.089  1.00 88.66           C  
ATOM   3105  HA  THR B 109      10.811   8.663  -7.115  1.00 88.66           H  
ATOM   3106  C   THR B 109       9.884   9.761  -8.695  1.00 88.66           C  
ATOM   3107  CB  THR B 109      12.235  10.071  -7.868  1.00 88.66           C  
ATOM   3108  HB  THR B 109      12.598  10.435  -8.830  1.00 88.66           H  
ATOM   3109  O   THR B 109       8.921  10.053  -7.981  1.00 88.66           O  
ATOM   3110  CG2 THR B 109      11.798  11.253  -7.010  1.00 88.66           C  
ATOM   3111 HG21 THR B 109      12.631  11.951  -6.924  1.00 88.66           H  
ATOM   3112 HG22 THR B 109      11.503  10.907  -6.019  1.00 88.66           H  
ATOM   3113 HG23 THR B 109      10.973  11.792  -7.475  1.00 88.66           H  
ATOM   3114  OG1 THR B 109      13.290   9.474  -7.160  1.00 88.66           O  
ATOM   3115  HG1 THR B 109      13.979  10.136  -7.066  1.00 88.66           H  
ATOM   3116  N   GLN B 110       9.874  10.004 -10.010  1.00 90.64           N  
ATOM   3117  H   GLN B 110      10.689   9.764 -10.556  1.00 90.64           H  
ATOM   3118  CA  GLN B 110       8.716  10.585 -10.698  1.00 90.64           C  
ATOM   3119  HA  GLN B 110       8.459  11.531 -10.222  1.00 90.64           H  
ATOM   3120  C   GLN B 110       7.481   9.684 -10.595  1.00 90.64           C  
ATOM   3121  CB  GLN B 110       9.039  10.848 -12.174  1.00 90.64           C  
ATOM   3122  HB2 GLN B 110       8.103  10.988 -12.714  1.00 90.64           H  
ATOM   3123  HB3 GLN B 110       9.550   9.985 -12.601  1.00 90.64           H  
ATOM   3124  O   GLN B 110       6.386  10.185 -10.332  1.00 90.64           O  
ATOM   3125  CG  GLN B 110       9.891  12.109 -12.379  1.00 90.64           C  
ATOM   3126  HG2 GLN B 110       9.351  12.972 -11.989  1.00 90.64           H  
ATOM   3127  HG3 GLN B 110      10.828  12.025 -11.829  1.00 90.64           H  
ATOM   3128  CD  GLN B 110      10.202  12.367 -13.851  1.00 90.64           C  
ATOM   3129  NE2 GLN B 110      11.028  13.343 -14.153  1.00 90.64           N  
ATOM   3130 HE21 GLN B 110      11.561  13.805 -13.430  1.00 90.64           H  
ATOM   3131 HE22 GLN B 110      11.262  13.420 -15.132  1.00 90.64           H  
ATOM   3132  OE1 GLN B 110       9.693  11.732 -14.759  1.00 90.64           O  
ATOM   3133  N   LEU B 111       7.646   8.365 -10.742  1.00 89.92           N  
ATOM   3134  H   LEU B 111       8.565   8.016 -10.973  1.00 89.92           H  
ATOM   3135  CA  LEU B 111       6.556   7.402 -10.579  1.00 89.92           C  
ATOM   3136  HA  LEU B 111       5.761   7.683 -11.270  1.00 89.92           H  
ATOM   3137  C   LEU B 111       5.969   7.454  -9.161  1.00 89.92           C  
ATOM   3138  CB  LEU B 111       7.051   5.982 -10.918  1.00 89.92           C  
ATOM   3139  HB2 LEU B 111       7.273   5.456  -9.990  1.00 89.92           H  
ATOM   3140  HB3 LEU B 111       7.983   6.024 -11.482  1.00 89.92           H  
ATOM   3141  O   LEU B 111       4.749   7.477  -9.003  1.00 89.92           O  
ATOM   3142  CG  LEU B 111       6.012   5.190 -11.732  1.00 89.92           C  
ATOM   3143  HG  LEU B 111       5.008   5.540 -11.494  1.00 89.92           H  
ATOM   3144  CD1 LEU B 111       6.263   5.366 -13.232  1.00 89.92           C  
ATOM   3145 HD11 LEU B 111       5.491   4.848 -13.801  1.00 89.92           H  
ATOM   3146 HD12 LEU B 111       7.240   4.963 -13.498  1.00 89.92           H  
ATOM   3147 HD13 LEU B 111       6.241   6.425 -13.485  1.00 89.92           H  
ATOM   3148  CD2 LEU B 111       6.074   3.700 -11.403  1.00 89.92           C  
ATOM   3149 HD21 LEU B 111       7.076   3.320 -11.603  1.00 89.92           H  
ATOM   3150 HD22 LEU B 111       5.351   3.157 -12.012  1.00 89.92           H  
ATOM   3151 HD23 LEU B 111       5.840   3.553 -10.349  1.00 89.92           H  
ATOM   3152  N   PHE B 112       6.829   7.540  -8.141  1.00 90.09           N  
ATOM   3153  H   PHE B 112       7.816   7.484  -8.351  1.00 90.09           H  
ATOM   3154  CA  PHE B 112       6.422   7.706  -6.742  1.00 90.09           C  
ATOM   3155  HA  PHE B 112       5.760   6.884  -6.469  1.00 90.09           H  
ATOM   3156  C   PHE B 112       5.628   8.994  -6.512  1.00 90.09           C  
ATOM   3157  CB  PHE B 112       7.660   7.669  -5.831  1.00 90.09           C  
ATOM   3158  HB2 PHE B 112       7.483   8.300  -4.960  1.00 90.09           H  
ATOM   3159  HB3 PHE B 112       8.529   8.073  -6.348  1.00 90.09           H  
ATOM   3160  O   PHE B 112       4.591   8.967  -5.848  1.00 90.09           O  
ATOM   3161  CG  PHE B 112       7.964   6.279  -5.330  1.00 90.09           C  
ATOM   3162  CD1 PHE B 112       7.207   5.763  -4.266  1.00 90.09           C  
ATOM   3163  HD1 PHE B 112       6.446   6.370  -3.798  1.00 90.09           H  
ATOM   3164  CD2 PHE B 112       8.950   5.484  -5.940  1.00 90.09           C  
ATOM   3165  HD2 PHE B 112       9.555   5.886  -6.739  1.00 90.09           H  
ATOM   3166  CE1 PHE B 112       7.420   4.451  -3.830  1.00 90.09           C  
ATOM   3167  HE1 PHE B 112       6.816   4.066  -3.022  1.00 90.09           H  
ATOM   3168  CE2 PHE B 112       9.153   4.162  -5.515  1.00 90.09           C  
ATOM   3169  HE2 PHE B 112       9.902   3.548  -5.994  1.00 90.09           H  
ATOM   3170  CZ  PHE B 112       8.383   3.645  -4.461  1.00 90.09           C  
ATOM   3171  HZ  PHE B 112       8.527   2.625  -4.138  1.00 90.09           H  
ATOM   3172  N   LYS B 113       6.075  10.113  -7.090  1.00 90.86           N  
ATOM   3173  H   LYS B 113       6.952  10.067  -7.588  1.00 90.86           H  
ATOM   3174  CA  LYS B 113       5.382  11.404  -6.983  1.00 90.86           C  
ATOM   3175  HA  LYS B 113       5.205  11.613  -5.928  1.00 90.86           H  
ATOM   3176  C   LYS B 113       4.007  11.378  -7.660  1.00 90.86           C  
ATOM   3177  CB  LYS B 113       6.295  12.494  -7.556  1.00 90.86           C  
ATOM   3178  HB2 LYS B 113       7.264  12.433  -7.060  1.00 90.86           H  
ATOM   3179  HB3 LYS B 113       6.442  12.326  -8.623  1.00 90.86           H  
ATOM   3180  O   LYS B 113       3.036  11.864  -7.085  1.00 90.86           O  
ATOM   3181  CG  LYS B 113       5.712  13.894  -7.331  1.00 90.86           C  
ATOM   3182  HG2 LYS B 113       5.537  14.046  -6.266  1.00 90.86           H  
ATOM   3183  HG3 LYS B 113       4.767  13.992  -7.866  1.00 90.86           H  
ATOM   3184  CD  LYS B 113       6.687  14.958  -7.841  1.00 90.86           C  
ATOM   3185  HD2 LYS B 113       6.871  14.796  -8.903  1.00 90.86           H  
ATOM   3186  HD3 LYS B 113       7.626  14.869  -7.295  1.00 90.86           H  
ATOM   3187  CE  LYS B 113       6.085  16.347  -7.620  1.00 90.86           C  
ATOM   3188  HE2 LYS B 113       5.884  16.467  -6.555  1.00 90.86           H  
ATOM   3189  HE3 LYS B 113       5.133  16.403  -8.149  1.00 90.86           H  
ATOM   3190  NZ  LYS B 113       7.006  17.410  -8.090  1.00 90.86           N  
ATOM   3191  HZ1 LYS B 113       7.888  17.342  -7.602  1.00 90.86           H  
ATOM   3192  HZ2 LYS B 113       7.180  17.312  -9.080  1.00 90.86           H  
ATOM   3193  HZ3 LYS B 113       6.610  18.323  -7.914  1.00 90.86           H  
ATOM   3194  N   MET B 114       3.907  10.790  -8.853  1.00 92.37           N  
ATOM   3195  H   MET B 114       4.746  10.420  -9.277  1.00 92.37           H  
ATOM   3196  CA  MET B 114       2.626  10.632  -9.554  1.00 92.37           C  
ATOM   3197  HA  MET B 114       2.138  11.603  -9.641  1.00 92.37           H  
ATOM   3198  C   MET B 114       1.673   9.711  -8.793  1.00 92.37           C  
ATOM   3199  CB  MET B 114       2.849  10.060 -10.958  1.00 92.37           C  
ATOM   3200  HB2 MET B 114       1.883   9.780 -11.378  1.00 92.37           H  
ATOM   3201  HB3 MET B 114       3.467   9.164 -10.892  1.00 92.37           H  
ATOM   3202  O   MET B 114       0.477   9.991  -8.719  1.00 92.37           O  
ATOM   3203  CG  MET B 114       3.496  11.069 -11.906  1.00 92.37           C  
ATOM   3204  HG2 MET B 114       4.498  11.315 -11.554  1.00 92.37           H  
ATOM   3205  HG3 MET B 114       2.902  11.983 -11.893  1.00 92.37           H  
ATOM   3206  SD  MET B 114       3.600  10.499 -13.626  1.00 92.37           S  
ATOM   3207  CE  MET B 114       4.772   9.125 -13.463  1.00 92.37           C  
ATOM   3208  HE1 MET B 114       5.022   8.745 -14.454  1.00 92.37           H  
ATOM   3209  HE2 MET B 114       4.324   8.324 -12.876  1.00 92.37           H  
ATOM   3210  HE3 MET B 114       5.683   9.476 -12.977  1.00 92.37           H  
ATOM   3211  N   ASP B 115       2.185   8.631  -8.194  1.00 89.99           N  
ATOM   3212  H   ASP B 115       3.159   8.396  -8.324  1.00 89.99           H  
ATOM   3213  CA  ASP B 115       1.362   7.780  -7.340  1.00 89.99           C  
ATOM   3214  HA  ASP B 115       0.488   7.475  -7.915  1.00 89.99           H  
ATOM   3215  C   ASP B 115       0.848   8.566  -6.134  1.00 89.99           C  
ATOM   3216  CB  ASP B 115       2.097   6.503  -6.916  1.00 89.99           C  
ATOM   3217  HB2 ASP B 115       2.545   6.033  -7.792  1.00 89.99           H  
ATOM   3218  HB3 ASP B 115       2.889   6.742  -6.206  1.00 89.99           H  
ATOM   3219  O   ASP B 115      -0.353   8.557  -5.870  1.00 89.99           O  
ATOM   3220  CG  ASP B 115       1.090   5.533  -6.289  1.00 89.99           C  
ATOM   3221  OD1 ASP B 115       0.329   4.921  -7.073  1.00 89.99           O  
ATOM   3222  OD2 ASP B 115       1.010   5.477  -5.037  1.00 89.99           O  
ATOM   3223  N   ALA B 116       1.711   9.317  -5.439  1.00 88.68           N  
ATOM   3224  H   ALA B 116       2.685   9.296  -5.704  1.00 88.68           H  
ATOM   3225  CA  ALA B 116       1.334  10.122  -4.278  1.00 88.68           C  
ATOM   3226  HA  ALA B 116       1.031   9.441  -3.483  1.00 88.68           H  
ATOM   3227  C   ALA B 116       0.143  11.058  -4.559  1.00 88.68           C  
ATOM   3228  CB  ALA B 116       2.557  10.897  -3.775  1.00 88.68           C  
ATOM   3229  HB1 ALA B 116       3.372  10.210  -3.547  1.00 88.68           H  
ATOM   3230  HB2 ALA B 116       2.304  11.459  -2.876  1.00 88.68           H  
ATOM   3231  HB3 ALA B 116       2.897  11.606  -4.530  1.00 88.68           H  
ATOM   3232  O   ALA B 116      -0.734  11.138  -3.704  1.00 88.68           O  
ATOM   3233  N   GLN B 117       0.054  11.644  -5.758  1.00 90.67           N  
ATOM   3234  H   GLN B 117       0.815  11.485  -6.403  1.00 90.67           H  
ATOM   3235  CA  GLN B 117      -1.005  12.574  -6.190  1.00 90.67           C  
ATOM   3236  HA  GLN B 117      -1.174  13.310  -5.404  1.00 90.67           H  
ATOM   3237  C   GLN B 117      -2.371  11.932  -6.486  1.00 90.67           C  
ATOM   3238  CB  GLN B 117      -0.515  13.302  -7.451  1.00 90.67           C  
ATOM   3239  HB2 GLN B 117      -0.175  12.568  -8.181  1.00 90.67           H  
ATOM   3240  HB3 GLN B 117      -1.336  13.868  -7.890  1.00 90.67           H  
ATOM   3241  O   GLN B 117      -3.365  12.646  -6.612  1.00 90.67           O  
ATOM   3242  CG  GLN B 117       0.618  14.283  -7.130  1.00 90.67           C  
ATOM   3243  HG2 GLN B 117       1.415  13.780  -6.584  1.00 90.67           H  
ATOM   3244  HG3 GLN B 117       0.209  15.068  -6.493  1.00 90.67           H  
ATOM   3245  CD  GLN B 117       1.228  14.932  -8.366  1.00 90.67           C  
ATOM   3246  NE2 GLN B 117       1.935  16.029  -8.205  1.00 90.67           N  
ATOM   3247 HE21 GLN B 117       2.168  16.496  -9.070  1.00 90.67           H  
ATOM   3248 HE22 GLN B 117       1.943  16.486  -7.304  1.00 90.67           H  
ATOM   3249  OE1 GLN B 117       1.091  14.500  -9.497  1.00 90.67           O  
ATOM   3250  N   GLN B 118      -2.458  10.605  -6.618  1.00 92.41           N  
ATOM   3251  H   GLN B 118      -1.627  10.041  -6.513  1.00 92.41           H  
ATOM   3252  CA  GLN B 118      -3.742   9.957  -6.888  1.00 92.41           C  
ATOM   3253  HA  GLN B 118      -4.188  10.438  -7.759  1.00 92.41           H  
ATOM   3254  C   GLN B 118      -4.710  10.134  -5.714  1.00 92.41           C  
ATOM   3255  CB  GLN B 118      -3.563   8.467  -7.206  1.00 92.41           C  
ATOM   3256  HB2 GLN B 118      -2.964   7.997  -6.426  1.00 92.41           H  
ATOM   3257  HB3 GLN B 118      -4.544   7.993  -7.212  1.00 92.41           H  
ATOM   3258  O   GLN B 118      -4.346   9.922  -4.551  1.00 92.41           O  
ATOM   3259  CG  GLN B 118      -2.908   8.238  -8.575  1.00 92.41           C  
ATOM   3260  HG2 GLN B 118      -1.945   8.748  -8.603  1.00 92.41           H  
ATOM   3261  HG3 GLN B 118      -3.539   8.650  -9.362  1.00 92.41           H  
ATOM   3262  CD  GLN B 118      -2.704   6.751  -8.836  1.00 92.41           C  
ATOM   3263  NE2 GLN B 118      -1.499   6.345  -9.167  1.00 92.41           N  
ATOM   3264 HE21 GLN B 118      -1.246   5.420  -8.850  1.00 92.41           H  
ATOM   3265 HE22 GLN B 118      -0.765   7.037  -9.230  1.00 92.41           H  
ATOM   3266  OE1 GLN B 118      -3.611   5.939  -8.713  1.00 92.41           O  
ATOM   3267  N   SER B 119      -5.971  10.438  -6.029  1.00 96.02           N  
ATOM   3268  H   SER B 119      -6.224  10.585  -6.996  1.00 96.02           H  
ATOM   3269  CA  SER B 119      -7.043  10.387  -5.041  1.00 96.02           C  
ATOM   3270  HA  SER B 119      -6.733  10.994  -4.190  1.00 96.02           H  
ATOM   3271  C   SER B 119      -7.240   8.952  -4.560  1.00 96.02           C  
ATOM   3272  CB  SER B 119      -8.345  10.985  -5.577  1.00 96.02           C  
ATOM   3273  HB2 SER B 119      -8.158  12.014  -5.886  1.00 96.02           H  
ATOM   3274  HB3 SER B 119      -9.090  10.987  -4.782  1.00 96.02           H  
ATOM   3275  O   SER B 119      -7.161   7.986  -5.331  1.00 96.02           O  
ATOM   3276  OG  SER B 119      -8.843  10.255  -6.680  1.00 96.02           O  
ATOM   3277  HG  SER B 119      -9.597  10.731  -7.035  1.00 96.02           H  
ATOM   3278  N   ARG B 120      -7.466   8.798  -3.255  1.00 97.25           N  
ATOM   3279  H   ARG B 120      -7.499   9.625  -2.677  1.00 97.25           H  
ATOM   3280  CA  ARG B 120      -7.584   7.481  -2.627  1.00 97.25           C  
ATOM   3281  HA  ARG B 120      -7.685   6.718  -3.399  1.00 97.25           H  
ATOM   3282  C   ARG B 120      -8.833   7.416  -1.778  1.00 97.25           C  
ATOM   3283  CB  ARG B 120      -6.326   7.155  -1.810  1.00 97.25           C  
ATOM   3284  HB2 ARG B 120      -6.511   6.235  -1.255  1.00 97.25           H  
ATOM   3285  HB3 ARG B 120      -6.138   7.958  -1.097  1.00 97.25           H  
ATOM   3286  O   ARG B 120      -9.009   8.217  -0.867  1.00 97.25           O  
ATOM   3287  CG  ARG B 120      -5.089   6.953  -2.703  1.00 97.25           C  
ATOM   3288  HG2 ARG B 120      -5.262   6.113  -3.376  1.00 97.25           H  
ATOM   3289  HG3 ARG B 120      -4.919   7.849  -3.299  1.00 97.25           H  
ATOM   3290  CD  ARG B 120      -3.837   6.676  -1.863  1.00 97.25           C  
ATOM   3291  HD2 ARG B 120      -3.699   7.479  -1.139  1.00 97.25           H  
ATOM   3292  HD3 ARG B 120      -3.973   5.739  -1.323  1.00 97.25           H  
ATOM   3293  NE  ARG B 120      -2.622   6.514  -2.674  1.00 97.25           N  
ATOM   3294  HE  ARG B 120      -2.294   5.576  -2.857  1.00 97.25           H  
ATOM   3295  NH1 ARG B 120      -2.152   8.738  -3.025  1.00 97.25           N  
ATOM   3296 HH11 ARG B 120      -1.548   9.448  -3.413  1.00 97.25           H  
ATOM   3297 HH12 ARG B 120      -3.130   8.990  -2.993  1.00 97.25           H  
ATOM   3298  NH2 ARG B 120      -0.673   7.179  -3.603  1.00 97.25           N  
ATOM   3299 HH21 ARG B 120      -0.360   6.242  -3.815  1.00 97.25           H  
ATOM   3300 HH22 ARG B 120      -0.278   7.858  -4.238  1.00 97.25           H  
ATOM   3301  CZ  ARG B 120      -1.826   7.476  -3.096  1.00 97.25           C  
ATOM   3302  N   ARG B 121      -9.687   6.433  -2.046  1.00 97.50           N  
ATOM   3303  H   ARG B 121      -9.428   5.777  -2.769  1.00 97.50           H  
ATOM   3304  CA  ARG B 121     -10.788   6.091  -1.153  1.00 97.50           C  
ATOM   3305  HA  ARG B 121     -11.380   6.991  -0.983  1.00 97.50           H  
ATOM   3306  C   ARG B 121     -10.219   5.622   0.184  1.00 97.50           C  
ATOM   3307  CB  ARG B 121     -11.680   5.036  -1.802  1.00 97.50           C  
ATOM   3308  HB2 ARG B 121     -12.070   5.421  -2.744  1.00 97.50           H  
ATOM   3309  HB3 ARG B 121     -11.093   4.139  -2.003  1.00 97.50           H  
ATOM   3310  O   ARG B 121      -9.288   4.819   0.205  1.00 97.50           O  
ATOM   3311  CG  ARG B 121     -12.846   4.687  -0.878  1.00 97.50           C  
ATOM   3312  HG2 ARG B 121     -13.418   5.582  -0.634  1.00 97.50           H  
ATOM   3313  HG3 ARG B 121     -12.453   4.253   0.042  1.00 97.50           H  
ATOM   3314  CD  ARG B 121     -13.753   3.662  -1.545  1.00 97.50           C  
ATOM   3315  HD2 ARG B 121     -14.408   4.173  -2.251  1.00 97.50           H  
ATOM   3316  HD3 ARG B 121     -13.139   2.935  -2.075  1.00 97.50           H  
ATOM   3317  NE  ARG B 121     -14.519   2.964  -0.511  1.00 97.50           N  
ATOM   3318  HE  ARG B 121     -14.032   2.851   0.367  1.00 97.50           H  
ATOM   3319  NH1 ARG B 121     -16.037   1.919  -1.852  1.00 97.50           N  
ATOM   3320 HH11 ARG B 121     -15.574   2.360  -2.634  1.00 97.50           H  
ATOM   3321 HH12 ARG B 121     -16.876   1.370  -1.973  1.00 97.50           H  
ATOM   3322  NH2 ARG B 121     -16.101   1.640   0.371  1.00 97.50           N  
ATOM   3323 HH21 ARG B 121     -15.550   1.709   1.215  1.00 97.50           H  
ATOM   3324 HH22 ARG B 121     -16.866   0.990   0.260  1.00 97.50           H  
ATOM   3325  CZ  ARG B 121     -15.554   2.185  -0.670  1.00 97.50           C  
ATOM   3326  N   VAL B 122     -10.806   6.104   1.269  1.00 97.64           N  
ATOM   3327  H   VAL B 122     -11.543   6.781   1.133  1.00 97.64           H  
ATOM   3328  CA  VAL B 122     -10.429   5.812   2.646  1.00 97.64           C  
ATOM   3329  HA  VAL B 122      -9.466   5.302   2.661  1.00 97.64           H  
ATOM   3330  C   VAL B 122     -11.476   4.892   3.266  1.00 97.64           C  
ATOM   3331  CB  VAL B 122     -10.296   7.124   3.444  1.00 97.64           C  
ATOM   3332  HB  VAL B 122     -11.271   7.605   3.521  1.00 97.64           H  
ATOM   3333  O   VAL B 122     -12.623   5.290   3.472  1.00 97.64           O  
ATOM   3334  CG1 VAL B 122      -9.785   6.833   4.854  1.00 97.64           C  
ATOM   3335 HG11 VAL B 122      -9.608   7.763   5.394  1.00 97.64           H  
ATOM   3336 HG12 VAL B 122     -10.512   6.237   5.406  1.00 97.64           H  
ATOM   3337 HG13 VAL B 122      -8.856   6.270   4.766  1.00 97.64           H  
ATOM   3338  CG2 VAL B 122      -9.335   8.114   2.772  1.00 97.64           C  
ATOM   3339 HG21 VAL B 122      -8.382   7.634   2.550  1.00 97.64           H  
ATOM   3340 HG22 VAL B 122      -9.769   8.478   1.841  1.00 97.64           H  
ATOM   3341 HG23 VAL B 122      -9.169   8.974   3.421  1.00 97.64           H  
ATOM   3342  N   ASP B 123     -11.086   3.665   3.599  1.00 97.18           N  
ATOM   3343  H   ASP B 123     -10.147   3.375   3.368  1.00 97.18           H  
ATOM   3344  CA  ASP B 123     -11.905   2.748   4.390  1.00 97.18           C  
ATOM   3345  HA  ASP B 123     -12.873   3.203   4.600  1.00 97.18           H  
ATOM   3346  C   ASP B 123     -11.212   2.504   5.740  1.00 97.18           C  
ATOM   3347  CB  ASP B 123     -12.187   1.441   3.620  1.00 97.18           C  
ATOM   3348  HB2 ASP B 123     -11.249   1.036   3.242  1.00 97.18           H  
ATOM   3349  HB3 ASP B 123     -12.598   0.717   4.325  1.00 97.18           H  
ATOM   3350  O   ASP B 123     -10.089   2.010   5.799  1.00 97.18           O  
ATOM   3351  CG  ASP B 123     -13.189   1.584   2.456  1.00 97.18           C  
ATOM   3352  OD1 ASP B 123     -14.427   1.397   2.648  1.00 97.18           O  
ATOM   3353  OD2 ASP B 123     -12.772   1.806   1.302  1.00 97.18           O  
ATOM   3354  N   ILE B 124     -11.883   2.849   6.841  1.00 96.80           N  
ATOM   3355  H   ILE B 124     -12.804   3.251   6.742  1.00 96.80           H  
ATOM   3356  CA  ILE B 124     -11.419   2.484   8.187  1.00 96.80           C  
ATOM   3357  HA  ILE B 124     -10.352   2.688   8.269  1.00 96.80           H  
ATOM   3358  C   ILE B 124     -11.644   0.981   8.357  1.00 96.80           C  
ATOM   3359  CB  ILE B 124     -12.154   3.290   9.282  1.00 96.80           C  
ATOM   3360  HB  ILE B 124     -13.221   3.077   9.205  1.00 96.80           H  
ATOM   3361  O   ILE B 124     -12.783   0.523   8.241  1.00 96.80           O  
ATOM   3362  CG1 ILE B 124     -11.943   4.812   9.103  1.00 96.80           C  
ATOM   3363 HG12 ILE B 124     -10.917   5.067   9.370  1.00 96.80           H  
ATOM   3364 HG13 ILE B 124     -12.092   5.093   8.060  1.00 96.80           H  
ATOM   3365  CG2 ILE B 124     -11.665   2.846  10.676  1.00 96.80           C  
ATOM   3366 HG21 ILE B 124     -10.591   3.006  10.768  1.00 96.80           H  
ATOM   3367 HG22 ILE B 124     -11.865   1.787  10.838  1.00 96.80           H  
ATOM   3368 HG23 ILE B 124     -12.173   3.391  11.472  1.00 96.80           H  
ATOM   3369  CD1 ILE B 124     -12.914   5.655   9.938  1.00 96.80           C  
ATOM   3370 HD11 ILE B 124     -12.820   5.422  10.999  1.00 96.80           H  
ATOM   3371 HD12 ILE B 124     -12.686   6.711   9.796  1.00 96.80           H  
ATOM   3372 HD13 ILE B 124     -13.938   5.464   9.617  1.00 96.80           H  
ATOM   3373  N   VAL B 125     -10.573   0.235   8.627  1.00 97.09           N  
ATOM   3374  H   VAL B 125      -9.680   0.690   8.750  1.00 97.09           H  
ATOM   3375  CA  VAL B 125     -10.635  -1.215   8.856  1.00 97.09           C  
ATOM   3376  HA  VAL B 125     -11.486  -1.632   8.319  1.00 97.09           H  
ATOM   3377  C   VAL B 125     -10.862  -1.500  10.339  1.00 97.09           C  
ATOM   3378  CB  VAL B 125      -9.368  -1.918   8.334  1.00 97.09           C  
ATOM   3379  HB  VAL B 125      -8.496  -1.542   8.870  1.00 97.09           H  
ATOM   3380  O   VAL B 125     -11.795  -2.212  10.696  1.00 97.09           O  
ATOM   3381  CG1 VAL B 125      -9.485  -3.422   8.576  1.00 97.09           C  
ATOM   3382 HG11 VAL B 125      -9.480  -3.651   9.642  1.00 97.09           H  
ATOM   3383 HG12 VAL B 125      -8.652  -3.961   8.124  1.00 97.09           H  
ATOM   3384 HG13 VAL B 125     -10.405  -3.809   8.140  1.00 97.09           H  
ATOM   3385  CG2 VAL B 125      -9.159  -1.664   6.833  1.00 97.09           C  
ATOM   3386 HG21 VAL B 125     -10.016  -2.036   6.272  1.00 97.09           H  
ATOM   3387 HG22 VAL B 125      -9.029  -0.599   6.641  1.00 97.09           H  
ATOM   3388 HG23 VAL B 125      -8.263  -2.186   6.496  1.00 97.09           H  
ATOM   3389  N   ASN B 126     -10.059  -0.881  11.206  1.00 96.31           N  
ATOM   3390  H   ASN B 126      -9.361  -0.250  10.840  1.00 96.31           H  
ATOM   3391  CA  ASN B 126     -10.194  -0.933  12.662  1.00 96.31           C  
ATOM   3392  HA  ASN B 126     -11.253  -0.960  12.918  1.00 96.31           H  
ATOM   3393  C   ASN B 126      -9.620   0.353  13.292  1.00 96.31           C  
ATOM   3394  CB  ASN B 126      -9.562  -2.244  13.181  1.00 96.31           C  
ATOM   3395  HB2 ASN B 126      -9.739  -2.345  14.252  1.00 96.31           H  
ATOM   3396  HB3 ASN B 126     -10.070  -3.083  12.705  1.00 96.31           H  
ATOM   3397  O   ASN B 126      -9.277   1.305  12.590  1.00 96.31           O  
ATOM   3398  CG  ASN B 126      -8.069  -2.376  12.946  1.00 96.31           C  
ATOM   3399  ND2 ASN B 126      -7.621  -3.517  12.473  1.00 96.31           N  
ATOM   3400 HD21 ASN B 126      -8.257  -4.286  12.312  1.00 96.31           H  
ATOM   3401 HD22 ASN B 126      -6.626  -3.652  12.368  1.00 96.31           H  
ATOM   3402  OD1 ASN B 126      -7.289  -1.457  13.157  1.00 96.31           O  
ATOM   3403  N   GLU B 127      -9.525   0.420  14.615  1.00 95.52           N  
ATOM   3404  H   GLU B 127      -9.768  -0.396  15.159  1.00 95.52           H  
ATOM   3405  CA  GLU B 127      -9.084   1.601  15.366  1.00 95.52           C  
ATOM   3406  HA  GLU B 127      -9.691   2.444  15.036  1.00 95.52           H  
ATOM   3407  C   GLU B 127      -7.624   2.011  15.128  1.00 95.52           C  
ATOM   3408  CB  GLU B 127      -9.347   1.406  16.869  1.00 95.52           C  
ATOM   3409  HB2 GLU B 127      -9.174   2.369  17.351  1.00 95.52           H  
ATOM   3410  HB3 GLU B 127     -10.397   1.162  17.030  1.00 95.52           H  
ATOM   3411  O   GLU B 127      -7.250   3.142  15.453  1.00 95.52           O  
ATOM   3412  CG  GLU B 127      -8.455   0.372  17.579  1.00 95.52           C  
ATOM   3413  HG2 GLU B 127      -8.464   0.624  18.640  1.00 95.52           H  
ATOM   3414  HG3 GLU B 127      -7.423   0.472  17.243  1.00 95.52           H  
ATOM   3415  CD  GLU B 127      -8.900  -1.088  17.435  1.00 95.52           C  
ATOM   3416  OE1 GLU B 127      -8.356  -1.888  18.211  1.00 95.52           O  
ATOM   3417  OE2 GLU B 127      -9.760  -1.393  16.576  1.00 95.52           O  
ATOM   3418  N   ARG B 128      -6.805   1.116  14.564  1.00 97.51           N  
ATOM   3419  H   ARG B 128      -7.192   0.205  14.362  1.00 97.51           H  
ATOM   3420  CA  ARG B 128      -5.388   1.340  14.249  1.00 97.51           C  
ATOM   3421  HA  ARG B 128      -5.131   2.380  14.447  1.00 97.51           H  
ATOM   3422  C   ARG B 128      -5.057   1.134  12.780  1.00 97.51           C  
ATOM   3423  CB  ARG B 128      -4.515   0.443  15.144  1.00 97.51           C  
ATOM   3424  HB2 ARG B 128      -3.523   0.325  14.709  1.00 97.51           H  
ATOM   3425  HB3 ARG B 128      -4.965  -0.546  15.231  1.00 97.51           H  
ATOM   3426  O   ARG B 128      -3.886   1.229  12.438  1.00 97.51           O  
ATOM   3427  CG  ARG B 128      -4.336   1.071  16.527  1.00 97.51           C  
ATOM   3428  HG2 ARG B 128      -3.843   2.037  16.421  1.00 97.51           H  
ATOM   3429  HG3 ARG B 128      -5.303   1.213  17.009  1.00 97.51           H  
ATOM   3430  CD  ARG B 128      -3.469   0.161  17.387  1.00 97.51           C  
ATOM   3431  HD2 ARG B 128      -4.012  -0.774  17.527  1.00 97.51           H  
ATOM   3432  HD3 ARG B 128      -2.529  -0.046  16.876  1.00 97.51           H  
ATOM   3433  NE  ARG B 128      -3.187   0.766  18.696  1.00 97.51           N  
ATOM   3434  HE  ARG B 128      -3.188   1.774  18.754  1.00 97.51           H  
ATOM   3435  NH1 ARG B 128      -2.607  -1.180  19.775  1.00 97.51           N  
ATOM   3436 HH11 ARG B 128      -2.600  -1.661  18.887  1.00 97.51           H  
ATOM   3437 HH12 ARG B 128      -2.349  -1.681  20.614  1.00 97.51           H  
ATOM   3438  NH2 ARG B 128      -2.699   0.738  20.906  1.00 97.51           N  
ATOM   3439 HH21 ARG B 128      -2.388   0.241  21.729  1.00 97.51           H  
ATOM   3440 HH22 ARG B 128      -2.757   1.746  20.909  1.00 97.51           H  
ATOM   3441  CZ  ARG B 128      -2.839   0.101  19.781  1.00 97.51           C  
ATOM   3442  N   THR B 129      -6.047   0.878  11.923  1.00 98.15           N  
ATOM   3443  H   THR B 129      -6.988   0.826  12.287  1.00 98.15           H  
ATOM   3444  CA  THR B 129      -5.818   0.472  10.533  1.00 98.15           C  
ATOM   3445  HA  THR B 129      -4.807   0.763  10.248  1.00 98.15           H  
ATOM   3446  C   THR B 129      -6.793   1.140   9.574  1.00 98.15           C  
ATOM   3447  CB  THR B 129      -5.906  -1.051  10.369  1.00 98.15           C  
ATOM   3448  HB  THR B 129      -6.936  -1.381  10.505  1.00 98.15           H  
ATOM   3449  O   THR B 129      -8.014   1.072   9.740  1.00 98.15           O  
ATOM   3450  CG2 THR B 129      -5.416  -1.485   8.996  1.00 98.15           C  
ATOM   3451 HG21 THR B 129      -5.423  -2.573   8.930  1.00 98.15           H  
ATOM   3452 HG22 THR B 129      -6.057  -1.088   8.209  1.00 98.15           H  
ATOM   3453 HG23 THR B 129      -4.396  -1.122   8.868  1.00 98.15           H  
ATOM   3454  OG1 THR B 129      -5.091  -1.697  11.318  1.00 98.15           O  
ATOM   3455  HG1 THR B 129      -5.569  -1.636  12.149  1.00 98.15           H  
ATOM   3456  N   ILE B 130      -6.249   1.735   8.518  1.00 98.30           N  
ATOM   3457  H   ILE B 130      -5.243   1.715   8.434  1.00 98.30           H  
ATOM   3458  CA  ILE B 130      -6.995   2.315   7.402  1.00 98.30           C  
ATOM   3459  HA  ILE B 130      -8.055   2.079   7.501  1.00 98.30           H  
ATOM   3460  C   ILE B 130      -6.487   1.693   6.107  1.00 98.30           C  
ATOM   3461  CB  ILE B 130      -6.833   3.846   7.382  1.00 98.30           C  
ATOM   3462  HB  ILE B 130      -5.772   4.072   7.279  1.00 98.30           H  
ATOM   3463  O   ILE B 130      -5.286   1.517   5.922  1.00 98.30           O  
ATOM   3464  CG1 ILE B 130      -7.340   4.486   8.689  1.00 98.30           C  
ATOM   3465 HG12 ILE B 130      -6.821   4.038   9.537  1.00 98.30           H  
ATOM   3466 HG13 ILE B 130      -8.408   4.304   8.809  1.00 98.30           H  
ATOM   3467  CG2 ILE B 130      -7.571   4.466   6.187  1.00 98.30           C  
ATOM   3468 HG21 ILE B 130      -7.189   4.073   5.245  1.00 98.30           H  
ATOM   3469 HG22 ILE B 130      -7.380   5.539   6.171  1.00 98.30           H  
ATOM   3470 HG23 ILE B 130      -8.642   4.275   6.259  1.00 98.30           H  
ATOM   3471  CD1 ILE B 130      -7.068   5.991   8.736  1.00 98.30           C  
ATOM   3472 HD11 ILE B 130      -6.052   6.205   8.404  1.00 98.30           H  
ATOM   3473 HD12 ILE B 130      -7.167   6.319   9.770  1.00 98.30           H  
ATOM   3474 HD13 ILE B 130      -7.787   6.537   8.125  1.00 98.30           H  
ATOM   3475  N   LEU B 131      -7.396   1.407   5.182  1.00 98.43           N  
ATOM   3476  H   LEU B 131      -8.366   1.590   5.392  1.00 98.43           H  
ATOM   3477  CA  LEU B 131      -7.063   1.050   3.813  1.00 98.43           C  
ATOM   3478  HA  LEU B 131      -6.023   0.730   3.761  1.00 98.43           H  
ATOM   3479  C   LEU B 131      -7.249   2.268   2.912  1.00 98.43           C  
ATOM   3480  CB  LEU B 131      -7.955  -0.119   3.380  1.00 98.43           C  
ATOM   3481  HB2 LEU B 131      -7.876  -0.924   4.111  1.00 98.43           H  
ATOM   3482  HB3 LEU B 131      -8.989   0.226   3.375  1.00 98.43           H  
ATOM   3483  O   LEU B 131      -8.336   2.850   2.850  1.00 98.43           O  
ATOM   3484  CG  LEU B 131      -7.595  -0.666   1.989  1.00 98.43           C  
ATOM   3485  HG  LEU B 131      -7.465   0.150   1.278  1.00 98.43           H  
ATOM   3486  CD1 LEU B 131      -6.319  -1.505   2.029  1.00 98.43           C  
ATOM   3487 HD11 LEU B 131      -6.135  -1.942   1.047  1.00 98.43           H  
ATOM   3488 HD12 LEU B 131      -6.417  -2.310   2.757  1.00 98.43           H  
ATOM   3489 HD13 LEU B 131      -5.462  -0.886   2.293  1.00 98.43           H  
ATOM   3490  CD2 LEU B 131      -8.745  -1.535   1.496  1.00 98.43           C  
ATOM   3491 HD21 LEU B 131      -8.478  -1.999   0.547  1.00 98.43           H  
ATOM   3492 HD22 LEU B 131      -9.630  -0.915   1.350  1.00 98.43           H  
ATOM   3493 HD23 LEU B 131      -8.953  -2.303   2.243  1.00 98.43           H  
ATOM   3494  N   PHE B 132      -6.207   2.615   2.167  1.00 98.01           N  
ATOM   3495  H   PHE B 132      -5.336   2.118   2.283  1.00 98.01           H  
ATOM   3496  CA  PHE B 132      -6.323   3.524   1.038  1.00 98.01           C  
ATOM   3497  HA  PHE B 132      -7.234   4.115   1.122  1.00 98.01           H  
ATOM   3498  C   PHE B 132      -6.410   2.731  -0.259  1.00 98.01           C  
ATOM   3499  CB  PHE B 132      -5.139   4.482   1.012  1.00 98.01           C  
ATOM   3500  HB2 PHE B 132      -5.197   5.002   0.055  1.00 98.01           H  
ATOM   3501  HB3 PHE B 132      -4.215   3.905   1.035  1.00 98.01           H  
ATOM   3502  O   PHE B 132      -5.571   1.871  -0.500  1.00 98.01           O  
ATOM   3503  CG  PHE B 132      -5.073   5.558   2.075  1.00 98.01           C  
ATOM   3504  CD1 PHE B 132      -6.154   5.837   2.937  1.00 98.01           C  
ATOM   3505  HD1 PHE B 132      -7.068   5.264   2.896  1.00 98.01           H  
ATOM   3506  CD2 PHE B 132      -3.907   6.338   2.156  1.00 98.01           C  
ATOM   3507  HD2 PHE B 132      -3.076   6.133   1.497  1.00 98.01           H  
ATOM   3508  CE1 PHE B 132      -6.053   6.879   3.872  1.00 98.01           C  
ATOM   3509  HE1 PHE B 132      -6.878   7.105   4.532  1.00 98.01           H  
ATOM   3510  CE2 PHE B 132      -3.814   7.382   3.089  1.00 98.01           C  
ATOM   3511  HE2 PHE B 132      -2.914   7.977   3.135  1.00 98.01           H  
ATOM   3512  CZ  PHE B 132      -4.887   7.651   3.953  1.00 98.01           C  
ATOM   3513  HZ  PHE B 132      -4.819   8.455   4.670  1.00 98.01           H  
ATOM   3514  N   THR B 133      -7.395   3.037  -1.104  1.00 96.94           N  
ATOM   3515  H   THR B 133      -8.064   3.736  -0.815  1.00 96.94           H  
ATOM   3516  CA  THR B 133      -7.552   2.430  -2.437  1.00 96.94           C  
ATOM   3517  HA  THR B 133      -6.709   1.771  -2.643  1.00 96.94           H  
ATOM   3518  C   THR B 133      -7.581   3.521  -3.501  1.00 96.94           C  
ATOM   3519  CB  THR B 133      -8.827   1.578  -2.518  1.00 96.94           C  
ATOM   3520  HB  THR B 133      -9.701   2.226  -2.449  1.00 96.94           H  
ATOM   3521  O   THR B 133      -8.447   4.394  -3.461  1.00 96.94           O  
ATOM   3522  CG2 THR B 133      -8.906   0.763  -3.809  1.00 96.94           C  
ATOM   3523 HG21 THR B 133      -8.019   0.137  -3.904  1.00 96.94           H  
ATOM   3524 HG22 THR B 133      -8.971   1.428  -4.670  1.00 96.94           H  
ATOM   3525 HG23 THR B 133      -9.791   0.127  -3.784  1.00 96.94           H  
ATOM   3526  OG1 THR B 133      -8.876   0.653  -1.457  1.00 96.94           O  
ATOM   3527  HG1 THR B 133      -8.698   1.136  -0.647  1.00 96.94           H  
ATOM   3528  N   SER B 134      -6.648   3.500  -4.445  1.00 94.88           N  
ATOM   3529  H   SER B 134      -6.015   2.715  -4.497  1.00 94.88           H  
ATOM   3530  CA  SER B 134      -6.594   4.452  -5.560  1.00 94.88           C  
ATOM   3531  HA  SER B 134      -6.809   5.452  -5.184  1.00 94.88           H  
ATOM   3532  C   SER B 134      -7.634   4.137  -6.639  1.00 94.88           C  
ATOM   3533  CB  SER B 134      -5.185   4.477  -6.159  1.00 94.88           C  
ATOM   3534  HB2 SER B 134      -4.500   4.954  -5.458  1.00 94.88           H  
ATOM   3535  HB3 SER B 134      -5.188   5.044  -7.090  1.00 94.88           H  
ATOM   3536  O   SER B 134      -8.228   3.056  -6.677  1.00 94.88           O  
ATOM   3537  OG  SER B 134      -4.753   3.158  -6.394  1.00 94.88           O  
ATOM   3538  HG  SER B 134      -4.450   3.067  -7.300  1.00 94.88           H  
ATOM   3539  N   LEU B 135      -7.843   5.083  -7.559  1.00 91.67           N  
ATOM   3540  H   LEU B 135      -7.372   5.970  -7.448  1.00 91.67           H  
ATOM   3541  CA  LEU B 135      -8.765   4.917  -8.692  1.00 91.67           C  
ATOM   3542  HA  LEU B 135      -9.757   4.679  -8.308  1.00 91.67           H  
ATOM   3543  C   LEU B 135      -8.387   3.755  -9.624  1.00 91.67           C  
ATOM   3544  CB  LEU B 135      -8.832   6.227  -9.497  1.00 91.67           C  
ATOM   3545  HB2 LEU B 135      -7.829   6.473  -9.846  1.00 91.67           H  
ATOM   3546  HB3 LEU B 135      -9.454   6.052 -10.375  1.00 91.67           H  
ATOM   3547  O   LEU B 135      -9.264   3.162 -10.241  1.00 91.67           O  
ATOM   3548  CG  LEU B 135      -9.402   7.440  -8.740  1.00 91.67           C  
ATOM   3549  HG  LEU B 135      -8.764   7.665  -7.885  1.00 91.67           H  
ATOM   3550  CD1 LEU B 135      -9.414   8.646  -9.678  1.00 91.67           C  
ATOM   3551 HD11 LEU B 135      -9.811   9.516  -9.157  1.00 91.67           H  
ATOM   3552 HD12 LEU B 135      -8.397   8.871  -9.999  1.00 91.67           H  
ATOM   3553 HD13 LEU B 135     -10.032   8.441 -10.552  1.00 91.67           H  
ATOM   3554  CD2 LEU B 135     -10.831   7.199  -8.246  1.00 91.67           C  
ATOM   3555 HD21 LEU B 135     -11.205   8.104  -7.768  1.00 91.67           H  
ATOM   3556 HD22 LEU B 135     -10.840   6.394  -7.510  1.00 91.67           H  
ATOM   3557 HD23 LEU B 135     -11.478   6.940  -9.084  1.00 91.67           H  
ATOM   3558  N   ASN B 136      -7.101   3.401  -9.700  1.00 89.97           N  
ATOM   3559  H   ASN B 136      -6.432   3.919  -9.149  1.00 89.97           H  
ATOM   3560  CA  ASN B 136      -6.609   2.251 -10.466  1.00 89.97           C  
ATOM   3561  HA  ASN B 136      -7.287   2.096 -11.306  1.00 89.97           H  
ATOM   3562  C   ASN B 136      -6.628   0.926  -9.672  1.00 89.97           C  
ATOM   3563  CB  ASN B 136      -5.224   2.589 -11.055  1.00 89.97           C  
ATOM   3564  HB2 ASN B 136      -5.284   3.530 -11.602  1.00 89.97           H  
ATOM   3565  HB3 ASN B 136      -4.940   1.806 -11.757  1.00 89.97           H  
ATOM   3566  O   ASN B 136      -6.003  -0.043 -10.095  1.00 89.97           O  
ATOM   3567  CG  ASN B 136      -4.126   2.700 -10.011  1.00 89.97           C  
ATOM   3568  ND2 ASN B 136      -2.932   3.072 -10.398  1.00 89.97           N  
ATOM   3569 HD21 ASN B 136      -2.268   3.247  -9.658  1.00 89.97           H  
ATOM   3570 HD22 ASN B 136      -2.765   3.366 -11.350  1.00 89.97           H  
ATOM   3571  OD1 ASN B 136      -4.321   2.472  -8.831  1.00 89.97           O  
ATOM   3572  N   HIS B 137      -7.322   0.887  -8.528  1.00 92.14           N  
ATOM   3573  H   HIS B 137      -7.786   1.735  -8.235  1.00 92.14           H  
ATOM   3574  CA  HIS B 137      -7.463  -0.270  -7.637  1.00 92.14           C  
ATOM   3575  HA  HIS B 137      -8.124   0.053  -6.833  1.00 92.14           H  
ATOM   3576  C   HIS B 137      -6.190  -0.742  -6.923  1.00 92.14           C  
ATOM   3577  CB  HIS B 137      -8.173  -1.420  -8.359  1.00 92.14           C  
ATOM   3578  HB2 HIS B 137      -7.530  -1.831  -9.138  1.00 92.14           H  
ATOM   3579  HB3 HIS B 137      -8.350  -2.218  -7.638  1.00 92.14           H  
ATOM   3580  O   HIS B 137      -6.231  -1.733  -6.189  1.00 92.14           O  
ATOM   3581  CG  HIS B 137      -9.491  -1.028  -8.958  1.00 92.14           C  
ATOM   3582  CD2 HIS B 137      -9.754  -0.831 -10.283  1.00 92.14           C  
ATOM   3583  HD2 HIS B 137      -9.036  -0.919 -11.084  1.00 92.14           H  
ATOM   3584  ND1 HIS B 137     -10.647  -0.762  -8.267  1.00 92.14           N  
ATOM   3585  HD1 HIS B 137     -10.745  -0.777  -7.261  1.00 92.14           H  
ATOM   3586  CE1 HIS B 137     -11.593  -0.425  -9.158  1.00 92.14           C  
ATOM   3587  HE1 HIS B 137     -12.609  -0.150  -8.916  1.00 92.14           H  
ATOM   3588  NE2 HIS B 137     -11.105  -0.485 -10.405  1.00 92.14           N  
ATOM   3589  N   GLY B 138      -5.075  -0.024  -7.058  1.00 94.13           N  
ATOM   3590  H   GLY B 138      -5.087   0.782  -7.666  1.00 94.13           H  
ATOM   3591  CA  GLY B 138      -3.967  -0.157  -6.121  1.00 94.13           C  
ATOM   3592  HA2 GLY B 138      -3.167   0.531  -6.397  1.00 94.13           H  
ATOM   3593  HA3 GLY B 138      -3.586  -1.178  -6.152  1.00 94.13           H  
ATOM   3594  C   GLY B 138      -4.427   0.173  -4.701  1.00 94.13           C  
ATOM   3595  O   GLY B 138      -5.369   0.940  -4.492  1.00 94.13           O  
ATOM   3596  N   SER B 139      -3.781  -0.416  -3.704  1.00 97.55           N  
ATOM   3597  H   SER B 139      -3.003  -1.036  -3.879  1.00 97.55           H  
ATOM   3598  CA  SER B 139      -4.093  -0.108  -2.316  1.00 97.55           C  
ATOM   3599  HA  SER B 139      -4.522   0.893  -2.286  1.00 97.55           H  
ATOM   3600  C   SER B 139      -2.849  -0.073  -1.455  1.00 97.55           C  
ATOM   3601  CB  SER B 139      -5.119  -1.091  -1.752  1.00 97.55           C  
ATOM   3602  HB2 SER B 139      -5.489  -0.727  -0.793  1.00 97.55           H  
ATOM   3603  HB3 SER B 139      -5.959  -1.184  -2.440  1.00 97.55           H  
ATOM   3604  O   SER B 139      -1.790  -0.561  -1.843  1.00 97.55           O  
ATOM   3605  OG  SER B 139      -4.497  -2.341  -1.569  1.00 97.55           O  
ATOM   3606  HG  SER B 139      -3.822  -2.256  -0.891  1.00 97.55           H  
ATOM   3607  N   THR B 140      -2.994   0.502  -0.272  1.00 98.37           N  
ATOM   3608  H   THR B 140      -3.888   0.912  -0.041  1.00 98.37           H  
ATOM   3609  CA  THR B 140      -1.993   0.437   0.783  1.00 98.37           C  
ATOM   3610  HA  THR B 140      -1.472  -0.518   0.715  1.00 98.37           H  
ATOM   3611  C   THR B 140      -2.686   0.488   2.132  1.00 98.37           C  
ATOM   3612  CB  THR B 140      -0.947   1.550   0.616  1.00 98.37           C  
ATOM   3613  HB  THR B 140      -0.488   1.435  -0.366  1.00 98.37           H  
ATOM   3614  O   THR B 140      -3.637   1.256   2.324  1.00 98.37           O  
ATOM   3615  CG2 THR B 140      -1.496   2.974   0.696  1.00 98.37           C  
ATOM   3616 HG21 THR B 140      -2.224   3.128  -0.101  1.00 98.37           H  
ATOM   3617 HG22 THR B 140      -0.683   3.689   0.569  1.00 98.37           H  
ATOM   3618 HG23 THR B 140      -1.977   3.141   1.659  1.00 98.37           H  
ATOM   3619  OG1 THR B 140       0.064   1.418   1.582  1.00 98.37           O  
ATOM   3620  HG1 THR B 140       0.590   2.221   1.581  1.00 98.37           H  
ATOM   3621  N   VAL B 141      -2.226  -0.341   3.062  1.00 98.65           N  
ATOM   3622  H   VAL B 141      -1.477  -0.970   2.811  1.00 98.65           H  
ATOM   3623  CA  VAL B 141      -2.648  -0.266   4.457  1.00 98.65           C  
ATOM   3624  HA  VAL B 141      -3.675   0.098   4.470  1.00 98.65           H  
ATOM   3625  C   VAL B 141      -1.795   0.751   5.205  1.00 98.65           C  
ATOM   3626  CB  VAL B 141      -2.681  -1.649   5.123  1.00 98.65           C  
ATOM   3627  HB  VAL B 141      -3.238  -2.313   4.461  1.00 98.65           H  
ATOM   3628  O   VAL B 141      -0.564   0.744   5.132  1.00 98.65           O  
ATOM   3629  CG1 VAL B 141      -1.311  -2.278   5.398  1.00 98.65           C  
ATOM   3630 HG11 VAL B 141      -0.769  -1.708   6.151  1.00 98.65           H  
ATOM   3631 HG12 VAL B 141      -0.722  -2.309   4.481  1.00 98.65           H  
ATOM   3632 HG13 VAL B 141      -1.445  -3.301   5.751  1.00 98.65           H  
ATOM   3633  CG2 VAL B 141      -3.450  -1.582   6.436  1.00 98.65           C  
ATOM   3634 HG21 VAL B 141      -2.927  -0.936   7.141  1.00 98.65           H  
ATOM   3635 HG22 VAL B 141      -3.532  -2.580   6.865  1.00 98.65           H  
ATOM   3636 HG23 VAL B 141      -4.452  -1.193   6.256  1.00 98.65           H  
ATOM   3637  N   LEU B 142      -2.470   1.633   5.933  1.00 98.70           N  
ATOM   3638  H   LEU B 142      -3.478   1.566   5.939  1.00 98.70           H  
ATOM   3639  CA  LEU B 142      -1.865   2.524   6.905  1.00 98.70           C  
ATOM   3640  HA  LEU B 142      -0.781   2.488   6.797  1.00 98.70           H  
ATOM   3641  C   LEU B 142      -2.218   2.019   8.296  1.00 98.70           C  
ATOM   3642  CB  LEU B 142      -2.322   3.977   6.704  1.00 98.70           C  
ATOM   3643  HB2 LEU B 142      -3.400   4.004   6.545  1.00 98.70           H  
ATOM   3644  HB3 LEU B 142      -2.113   4.517   7.627  1.00 98.70           H  
ATOM   3645  O   LEU B 142      -3.365   1.656   8.561  1.00 98.70           O  
ATOM   3646  CG  LEU B 142      -1.603   4.710   5.559  1.00 98.70           C  
ATOM   3647  HG  LEU B 142      -0.526   4.571   5.656  1.00 98.70           H  
ATOM   3648  CD1 LEU B 142      -2.044   4.230   4.177  1.00 98.70           C  
ATOM   3649 HD11 LEU B 142      -3.131   4.232   4.105  1.00 98.70           H  
ATOM   3650 HD12 LEU B 142      -1.620   4.872   3.405  1.00 98.70           H  
ATOM   3651 HD13 LEU B 142      -1.670   3.221   4.006  1.00 98.70           H  
ATOM   3652  CD2 LEU B 142      -1.889   6.210   5.642  1.00 98.70           C  
ATOM   3653 HD21 LEU B 142      -1.490   6.712   4.761  1.00 98.70           H  
ATOM   3654 HD22 LEU B 142      -2.963   6.378   5.714  1.00 98.70           H  
ATOM   3655 HD23 LEU B 142      -1.396   6.625   6.521  1.00 98.70           H  
ATOM   3656  N   PHE B 143      -1.238   2.030   9.187  1.00 98.75           N  
ATOM   3657  H   PHE B 143      -0.322   2.337   8.895  1.00 98.75           H  
ATOM   3658  CA  PHE B 143      -1.395   1.626  10.571  1.00 98.75           C  
ATOM   3659  HA  PHE B 143      -2.465   1.553  10.769  1.00 98.75           H  
ATOM   3660  C   PHE B 143      -0.827   2.670  11.526  1.00 98.75           C  
ATOM   3661  CB  PHE B 143      -0.784   0.240  10.787  1.00 98.75           C  
ATOM   3662  HB2 PHE B 143      -0.942  -0.058  11.824  1.00 98.75           H  
ATOM   3663  HB3 PHE B 143      -1.316  -0.475  10.159  1.00 98.75           H  
ATOM   3664  O   PHE B 143      -0.071   3.555  11.127  1.00 98.75           O  
ATOM   3665  CG  PHE B 143       0.695   0.157  10.479  1.00 98.75           C  
ATOM   3666  CD1 PHE B 143       1.123  -0.226   9.194  1.00 98.75           C  
ATOM   3667  HD1 PHE B 143       0.398  -0.470   8.431  1.00 98.75           H  
ATOM   3668  CD2 PHE B 143       1.645   0.464  11.471  1.00 98.75           C  
ATOM   3669  HD2 PHE B 143       1.326   0.743  12.464  1.00 98.75           H  
ATOM   3670  CE1 PHE B 143       2.493  -0.331   8.909  1.00 98.75           C  
ATOM   3671  HE1 PHE B 143       2.814  -0.686   7.941  1.00 98.75           H  
ATOM   3672  CE2 PHE B 143       3.016   0.403  11.170  1.00 98.75           C  
ATOM   3673  HE2 PHE B 143       3.740   0.662  11.928  1.00 98.75           H  
ATOM   3674  CZ  PHE B 143       3.440  -0.006   9.895  1.00 98.75           C  
ATOM   3675  HZ  PHE B 143       4.495  -0.077   9.675  1.00 98.75           H  
ATOM   3676  N   SER B 144      -1.190   2.576  12.798  1.00 97.78           N  
ATOM   3677  H   SER B 144      -1.844   1.853  13.062  1.00 97.78           H  
ATOM   3678  CA  SER B 144      -0.589   3.390  13.847  1.00 97.78           C  
ATOM   3679  HA  SER B 144       0.328   3.843  13.470  1.00 97.78           H  
ATOM   3680  C   SER B 144      -0.218   2.537  15.051  1.00 97.78           C  
ATOM   3681  CB  SER B 144      -1.531   4.519  14.235  1.00 97.78           C  
ATOM   3682  HB2 SER B 144      -1.927   4.990  13.336  1.00 97.78           H  
ATOM   3683  HB3 SER B 144      -2.354   4.116  14.826  1.00 97.78           H  
ATOM   3684  O   SER B 144      -0.932   1.590  15.391  1.00 97.78           O  
ATOM   3685  OG  SER B 144      -0.821   5.482  14.981  1.00 97.78           O  
ATOM   3686  HG  SER B 144      -0.417   6.102  14.370  1.00 97.78           H  
ATOM   3687  N   ASN B 145       0.908   2.890  15.669  1.00 89.99           N  
ATOM   3688  H   ASN B 145       1.379   3.718  15.333  1.00 89.99           H  
ATOM   3689  CA  ASN B 145       1.474   2.228  16.845  1.00 89.99           C  
ATOM   3690  HA  ASN B 145       1.024   1.241  16.952  1.00 89.99           H  
ATOM   3691  C   ASN B 145       1.163   2.978  18.157  1.00 89.99           C  
ATOM   3692  CB  ASN B 145       2.987   2.045  16.615  1.00 89.99           C  
ATOM   3693  HB2 ASN B 145       3.436   2.999  16.340  1.00 89.99           H  
ATOM   3694  HB3 ASN B 145       3.452   1.708  17.542  1.00 89.99           H  
ATOM   3695  O   ASN B 145       1.658   2.580  19.211  1.00 89.99           O  
ATOM   3696  CG  ASN B 145       3.308   0.996  15.565  1.00 89.99           C  
ATOM   3697  ND2 ASN B 145       4.317   1.191  14.755  1.00 89.99           N  
ATOM   3698 HD21 ASN B 145       4.662   2.124  14.583  1.00 89.99           H  
ATOM   3699 HD22 ASN B 145       4.432   0.465  14.063  1.00 89.99           H  
ATOM   3700  OD1 ASN B 145       2.675  -0.033  15.444  1.00 89.99           O  
ATOM   3701  N   SER B 146       0.374   4.059  18.100  1.00 79.16           N  
ATOM   3702  H   SER B 146      -0.029   4.326  17.213  1.00 79.16           H  
ATOM   3703  CA  SER B 146      -0.063   4.859  19.252  1.00 79.16           C  
ATOM   3704  HA  SER B 146       0.328   4.400  20.160  1.00 79.16           H  
ATOM   3705  C   SER B 146      -1.577   4.848  19.469  1.00 79.16           C  
ATOM   3706  CB  SER B 146       0.523   6.272  19.197  1.00 79.16           C  
ATOM   3707  HB2 SER B 146       1.591   6.207  19.405  1.00 79.16           H  
ATOM   3708  HB3 SER B 146       0.052   6.872  19.976  1.00 79.16           H  
ATOM   3709  O   SER B 146      -2.355   4.554  18.524  1.00 79.16           O  
ATOM   3710  OG  SER B 146       0.333   6.879  17.930  1.00 79.16           O  
ATOM   3711  HG  SER B 146       0.665   7.779  17.971  1.00 79.16           H  
ATOM   3712  OXT SER B 146      -1.936   5.056  20.646  1.00 79.16           O  
TER    3713      SER B 146                                                       
END   
