# Supplementary material for: Vibrio cholerae’s ToxRS bile sensing system
Source: eLife. 2023 Sep 28;12:e88721. doi: 10.7554/eLife.88721 (PMC10624426; doi:10.7554/eLife.88721)
Supplement: Figure 10—source data 1. [file elife-88721-fig10-data1.zip › Vibrio_structures/nigripulche_00.pdb]

ATOM      1  N   PRO A   1      -5.190 -51.142   8.024  1.00 31.90           N  
ATOM      2  H2  PRO A   1      -5.999 -51.720   8.201  1.00 31.90           H  
ATOM      3  H3  PRO A   1      -4.876 -51.257   7.071  1.00 31.90           H  
ATOM      4  CA  PRO A   1      -5.500 -49.724   8.333  1.00 31.90           C  
ATOM      5  HA  PRO A   1      -6.552 -49.517   8.138  1.00 31.90           H  
ATOM      6  C   PRO A   1      -4.673 -48.793   7.432  1.00 31.90           C  
ATOM      7  CB  PRO A   1      -5.218 -49.525   9.838  1.00 31.90           C  
ATOM      8  HB2 PRO A   1      -6.149 -49.406  10.391  1.00 31.90           H  
ATOM      9  HB3 PRO A   1      -4.595 -48.647  10.008  1.00 31.90           H  
ATOM     10  O   PRO A   1      -3.486 -48.603   7.671  1.00 31.90           O  
ATOM     11  CG  PRO A   1      -4.489 -50.798  10.293  1.00 31.90           C  
ATOM     12  HG2 PRO A   1      -5.159 -51.430  10.875  1.00 31.90           H  
ATOM     13  HG3 PRO A   1      -3.599 -50.565  10.877  1.00 31.90           H  
ATOM     14  CD  PRO A   1      -4.122 -51.485   8.981  1.00 31.90           C  
ATOM     15  HD2 PRO A   1      -4.017 -52.562   9.116  1.00 31.90           H  
ATOM     16  HD3 PRO A   1      -3.177 -51.071   8.630  1.00 31.90           H  
ATOM     17  N   PHE A   2      -5.270 -48.310   6.338  1.00 41.12           N  
ATOM     18  H   PHE A   2      -6.264 -48.428   6.205  1.00 41.12           H  
ATOM     19  CA  PHE A   2      -4.595 -47.421   5.388  1.00 41.12           C  
ATOM     20  HA  PHE A   2      -3.558 -47.736   5.269  1.00 41.12           H  
ATOM     21  C   PHE A   2      -4.582 -45.990   5.936  1.00 41.12           C  
ATOM     22  CB  PHE A   2      -5.269 -47.511   4.007  1.00 41.12           C  
ATOM     23  HB2 PHE A   2      -5.128 -46.561   3.491  1.00 41.12           H  
ATOM     24  HB3 PHE A   2      -6.345 -47.647   4.123  1.00 41.12           H  
ATOM     25  O   PHE A   2      -5.635 -45.439   6.249  1.00 41.12           O  
ATOM     26  CG  PHE A   2      -4.700 -48.606   3.123  1.00 41.12           C  
ATOM     27  CD1 PHE A   2      -3.656 -48.300   2.229  1.00 41.12           C  
ATOM     28  HD1 PHE A   2      -3.276 -47.292   2.160  1.00 41.12           H  
ATOM     29  CD2 PHE A   2      -5.192 -49.925   3.193  1.00 41.12           C  
ATOM     30  HD2 PHE A   2      -6.011 -50.164   3.856  1.00 41.12           H  
ATOM     31  CE1 PHE A   2      -3.105 -49.303   1.413  1.00 41.12           C  
ATOM     32  HE1 PHE A   2      -2.309 -49.063   0.723  1.00 41.12           H  
ATOM     33  CE2 PHE A   2      -4.636 -50.930   2.379  1.00 41.12           C  
ATOM     34  HE2 PHE A   2      -5.020 -51.938   2.418  1.00 41.12           H  
ATOM     35  CZ  PHE A   2      -3.592 -50.619   1.490  1.00 41.12           C  
ATOM     36  HZ  PHE A   2      -3.172 -51.386   0.857  1.00 41.12           H  
ATOM     37  N   LEU A   3      -3.390 -45.406   6.080  1.00 39.88           N  
ATOM     38  H   LEU A   3      -2.563 -45.920   5.813  1.00 39.88           H  
ATOM     39  CA  LEU A   3      -3.209 -44.020   6.505  1.00 39.88           C  
ATOM     40  HA  LEU A   3      -3.877 -43.804   7.339  1.00 39.88           H  
ATOM     41  C   LEU A   3      -3.603 -43.094   5.349  1.00 39.88           C  
ATOM     42  CB  LEU A   3      -1.749 -43.799   6.957  1.00 39.88           C  
ATOM     43  HB2 LEU A   3      -1.086 -44.218   6.200  1.00 39.88           H  
ATOM     44  HB3 LEU A   3      -1.552 -42.728   6.999  1.00 39.88           H  
ATOM     45  O   LEU A   3      -2.802 -42.808   4.462  1.00 39.88           O  
ATOM     46  CG  LEU A   3      -1.402 -44.406   8.330  1.00 39.88           C  
ATOM     47  HG  LEU A   3      -1.759 -45.435   8.374  1.00 39.88           H  
ATOM     48  CD1 LEU A   3       0.113 -44.416   8.532  1.00 39.88           C  
ATOM     49 HD11 LEU A   3       0.356 -44.856   9.499  1.00 39.88           H  
ATOM     50 HD12 LEU A   3       0.589 -45.008   7.750  1.00 39.88           H  
ATOM     51 HD13 LEU A   3       0.503 -43.398   8.496  1.00 39.88           H  
ATOM     52  CD2 LEU A   3      -2.027 -43.608   9.477  1.00 39.88           C  
ATOM     53 HD21 LEU A   3      -1.690 -42.573   9.443  1.00 39.88           H  
ATOM     54 HD22 LEU A   3      -1.731 -44.044  10.431  1.00 39.88           H  
ATOM     55 HD23 LEU A   3      -3.115 -43.635   9.412  1.00 39.88           H  
ATOM     56  N   THR A   4      -4.851 -42.633   5.344  1.00 43.86           N  
ATOM     57  H   THR A   4      -5.518 -43.007   6.004  1.00 43.86           H  
ATOM     58  CA  THR A   4      -5.289 -41.504   4.517  1.00 43.86           C  
ATOM     59  HA  THR A   4      -4.958 -41.654   3.490  1.00 43.86           H  
ATOM     60  C   THR A   4      -4.624 -40.239   5.041  1.00 43.86           C  
ATOM     61  CB  THR A   4      -6.822 -41.348   4.517  1.00 43.86           C  
ATOM     62  HB  THR A   4      -7.086 -40.309   4.325  1.00 43.86           H  
ATOM     63  O   THR A   4      -5.176 -39.538   5.888  1.00 43.86           O  
ATOM     64  CG2 THR A   4      -7.468 -42.196   3.427  1.00 43.86           C  
ATOM     65 HG21 THR A   4      -8.550 -42.071   3.467  1.00 43.86           H  
ATOM     66 HG22 THR A   4      -7.110 -41.878   2.448  1.00 43.86           H  
ATOM     67 HG23 THR A   4      -7.223 -43.247   3.582  1.00 43.86           H  
ATOM     68  OG1 THR A   4      -7.367 -41.748   5.755  1.00 43.86           O  
ATOM     69  HG1 THR A   4      -7.161 -41.051   6.382  1.00 43.86           H  
ATOM     70  N   TYR A   5      -3.413 -39.955   4.563  1.00 39.60           N  
ATOM     71  H   TYR A   5      -2.954 -40.631   3.970  1.00 39.60           H  
ATOM     72  CA  TYR A   5      -2.795 -38.649   4.746  1.00 39.60           C  
ATOM     73  HA  TYR A   5      -2.903 -38.354   5.790  1.00 39.60           H  
ATOM     74  C   TYR A   5      -3.583 -37.663   3.877  1.00 39.60           C  
ATOM     75  CB  TYR A   5      -1.290 -38.716   4.433  1.00 39.60           C  
ATOM     76  HB2 TYR A   5      -1.116 -38.590   3.364  1.00 39.60           H  
ATOM     77  HB3 TYR A   5      -0.923 -39.709   4.694  1.00 39.60           H  
ATOM     78  O   TYR A   5      -3.320 -37.510   2.684  1.00 39.60           O  
ATOM     79  CG  TYR A   5      -0.465 -37.709   5.213  1.00 39.60           C  
ATOM     80  CD1 TYR A   5      -0.207 -36.427   4.688  1.00 39.60           C  
ATOM     81  HD1 TYR A   5      -0.600 -36.149   3.722  1.00 39.60           H  
ATOM     82  CD2 TYR A   5       0.046 -38.066   6.477  1.00 39.60           C  
ATOM     83  HD2 TYR A   5      -0.153 -39.048   6.881  1.00 39.60           H  
ATOM     84  CE1 TYR A   5       0.573 -35.511   5.424  1.00 39.60           C  
ATOM     85  HE1 TYR A   5       0.784 -34.527   5.033  1.00 39.60           H  
ATOM     86  CE2 TYR A   5       0.824 -37.153   7.214  1.00 39.60           C  
ATOM     87  HE2 TYR A   5       1.218 -37.431   8.180  1.00 39.60           H  
ATOM     88  OH  TYR A   5       1.846 -34.985   7.384  1.00 39.60           O  
ATOM     89  HH  TYR A   5       2.150 -35.335   8.225  1.00 39.60           H  
ATOM     90  CZ  TYR A   5       1.091 -35.872   6.685  1.00 39.60           C  
ATOM     91  N   LEU A   6      -4.640 -37.079   4.447  1.00 37.27           N  
ATOM     92  H   LEU A   6      -4.867 -37.332   5.399  1.00 37.27           H  
ATOM     93  CA  LEU A   6      -5.404 -36.015   3.807  1.00 37.27           C  
ATOM     94  HA  LEU A   6      -5.689 -36.322   2.801  1.00 37.27           H  
ATOM     95  C   LEU A   6      -4.471 -34.812   3.682  1.00 37.27           C  
ATOM     96  CB  LEU A   6      -6.674 -35.688   4.621  1.00 37.27           C  
ATOM     97  HB2 LEU A   6      -6.386 -35.537   5.661  1.00 37.27           H  
ATOM     98  HB3 LEU A   6      -7.085 -34.746   4.257  1.00 37.27           H  
ATOM     99  O   LEU A   6      -4.329 -34.024   4.613  1.00 37.27           O  
ATOM    100  CG  LEU A   6      -7.782 -36.755   4.557  1.00 37.27           C  
ATOM    101  HG  LEU A   6      -7.372 -37.725   4.838  1.00 37.27           H  
ATOM    102  CD1 LEU A   6      -8.895 -36.397   5.542  1.00 37.27           C  
ATOM    103 HD11 LEU A   6      -9.333 -35.433   5.282  1.00 37.27           H  
ATOM    104 HD12 LEU A   6      -8.489 -36.345   6.552  1.00 37.27           H  
ATOM    105 HD13 LEU A   6      -9.670 -37.163   5.519  1.00 37.27           H  
ATOM    106  CD2 LEU A   6      -8.405 -36.863   3.162  1.00 37.27           C  
ATOM    107 HD21 LEU A   6      -7.665 -37.215   2.444  1.00 37.27           H  
ATOM    108 HD22 LEU A   6      -8.786 -35.892   2.845  1.00 37.27           H  
ATOM    109 HD23 LEU A   6      -9.227 -37.579   3.183  1.00 37.27           H  
ATOM    110  N   GLY A   7      -3.790 -34.711   2.540  1.00 37.71           N  
ATOM    111  H   GLY A   7      -3.830 -35.485   1.892  1.00 37.71           H  
ATOM    112  CA  GLY A   7      -3.002 -33.538   2.202  1.00 37.71           C  
ATOM    113  HA2 GLY A   7      -2.173 -33.438   2.903  1.00 37.71           H  
ATOM    114  HA3 GLY A   7      -2.609 -33.623   1.189  1.00 37.71           H  
ATOM    115  C   GLY A   7      -3.906 -32.316   2.285  1.00 37.71           C  
ATOM    116  O   GLY A   7      -4.910 -32.234   1.572  1.00 37.71           O  
ATOM    117  N   SER A   8      -3.574 -31.390   3.181  1.00 37.05           N  
ATOM    118  H   SER A   8      -2.758 -31.527   3.760  1.00 37.05           H  
ATOM    119  CA  SER A   8      -4.240 -30.102   3.291  1.00 37.05           C  
ATOM    120  HA  SER A   8      -5.312 -30.261   3.406  1.00 37.05           H  
ATOM    121  C   SER A   8      -3.997 -29.340   1.991  1.00 37.05           C  
ATOM    122  CB  SER A   8      -3.740 -29.339   4.527  1.00 37.05           C  
ATOM    123  HB2 SER A   8      -4.077 -28.304   4.477  1.00 37.05           H  
ATOM    124  HB3 SER A   8      -4.158 -29.802   5.421  1.00 37.05           H  
ATOM    125  O   SER A   8      -2.977 -28.688   1.787  1.00 37.05           O  
ATOM    126  OG  SER A   8      -2.329 -29.382   4.614  1.00 37.05           O  
ATOM    127  HG  SER A   8      -2.027 -28.802   5.317  1.00 37.05           H  
ATOM    128  N   GLN A   9      -4.932 -29.459   1.052  1.00 38.53           N  
ATOM    129  H   GLN A   9      -5.664 -30.139   1.198  1.00 38.53           H  
ATOM    130  CA  GLN A   9      -4.963 -28.620  -0.138  1.00 38.53           C  
ATOM    131  HA  GLN A   9      -4.019 -28.695  -0.677  1.00 38.53           H  
ATOM    132  C   GLN A   9      -5.148 -27.182   0.362  1.00 38.53           C  
ATOM    133  CB  GLN A   9      -6.118 -29.073  -1.052  1.00 38.53           C  
ATOM    134  HB2 GLN A   9      -7.027 -29.118  -0.451  1.00 38.53           H  
ATOM    135  HB3 GLN A   9      -6.285 -28.318  -1.820  1.00 38.53           H  
ATOM    136  O   GLN A   9      -6.271 -26.782   0.671  1.00 38.53           O  
ATOM    137  CG  GLN A   9      -5.907 -30.460  -1.696  1.00 38.53           C  
ATOM    138  HG2 GLN A   9      -5.253 -31.068  -1.071  1.00 38.53           H  
ATOM    139  HG3 GLN A   9      -6.870 -30.967  -1.738  1.00 38.53           H  
ATOM    140  CD  GLN A   9      -5.361 -30.428  -3.123  1.00 38.53           C  
ATOM    141  NE2 GLN A   9      -4.677 -31.465  -3.552  1.00 38.53           N  
ATOM    142 HE21 GLN A   9      -4.347 -31.426  -4.506  1.00 38.53           H  
ATOM    143 HE22 GLN A   9      -4.503 -32.255  -2.946  1.00 38.53           H  
ATOM    144  OE1 GLN A   9      -5.558 -29.498  -3.889  1.00 38.53           O  
ATOM    145  N   GLN A  10      -4.054 -26.424   0.513  1.00 37.50           N  
ATOM    146  H   GLN A  10      -3.152 -26.872   0.444  1.00 37.50           H  
ATOM    147  CA  GLN A  10      -4.110 -25.018   0.913  1.00 37.50           C  
ATOM    148  HA  GLN A  10      -4.524 -24.934   1.918  1.00 37.50           H  
ATOM    149  C   GLN A  10      -5.026 -24.293  -0.063  1.00 37.50           C  
ATOM    150  CB  GLN A  10      -2.718 -24.366   0.878  1.00 37.50           C  
ATOM    151  HB2 GLN A  10      -2.847 -23.296   0.712  1.00 37.50           H  
ATOM    152  HB3 GLN A  10      -2.142 -24.764   0.043  1.00 37.50           H  
ATOM    153  O   GLN A  10      -4.652 -24.097  -1.213  1.00 37.50           O  
ATOM    154  CG  GLN A  10      -1.924 -24.519   2.181  1.00 37.50           C  
ATOM    155  HG2 GLN A  10      -1.638 -25.561   2.326  1.00 37.50           H  
ATOM    156  HG3 GLN A  10      -2.543 -24.205   3.022  1.00 37.50           H  
ATOM    157  CD  GLN A  10      -0.664 -23.656   2.137  1.00 37.50           C  
ATOM    158  NE2 GLN A  10      -0.383 -22.867   3.152  1.00 37.50           N  
ATOM    159 HE21 GLN A  10       0.525 -22.427   3.118  1.00 37.50           H  
ATOM    160 HE22 GLN A  10      -0.890 -22.914   4.024  1.00 37.50           H  
ATOM    161  OE1 GLN A  10       0.062 -23.650   1.159  1.00 37.50           O  
ATOM    162  N   LYS A  11      -6.242 -23.946   0.368  1.00 43.70           N  
ATOM    163  H   LYS A  11      -6.481 -24.213   1.312  1.00 43.70           H  
ATOM    164  CA  LYS A  11      -7.264 -23.284  -0.450  1.00 43.70           C  
ATOM    165  HA  LYS A  11      -7.596 -24.005  -1.198  1.00 43.70           H  
ATOM    166  C   LYS A  11      -6.625 -22.060  -1.133  1.00 43.70           C  
ATOM    167  CB  LYS A  11      -8.429 -22.932   0.489  1.00 43.70           C  
ATOM    168  HB2 LYS A  11      -8.144 -22.065   1.084  1.00 43.70           H  
ATOM    169  HB3 LYS A  11      -8.563 -23.767   1.176  1.00 43.70           H  
ATOM    170  O   LYS A  11      -5.788 -21.404  -0.516  1.00 43.70           O  
ATOM    171  CG  LYS A  11      -9.793 -22.666  -0.167  1.00 43.70           C  
ATOM    172  HG2 LYS A  11      -9.728 -21.764  -0.776  1.00 43.70           H  
ATOM    173  HG3 LYS A  11     -10.087 -23.518  -0.780  1.00 43.70           H  
ATOM    174  CD  LYS A  11     -10.810 -22.455   0.972  1.00 43.70           C  
ATOM    175  HD2 LYS A  11     -10.461 -21.606   1.560  1.00 43.70           H  
ATOM    176  HD3 LYS A  11     -10.807 -23.324   1.630  1.00 43.70           H  
ATOM    177  CE  LYS A  11     -12.256 -22.200   0.529  1.00 43.70           C  
ATOM    178  HE2 LYS A  11     -12.830 -23.123   0.608  1.00 43.70           H  
ATOM    179  HE3 LYS A  11     -12.233 -21.858  -0.506  1.00 43.70           H  
ATOM    180  NZ  LYS A  11     -12.873 -21.133   1.354  1.00 43.70           N  
ATOM    181  HZ1 LYS A  11     -13.734 -20.745   0.996  1.00 43.70           H  
ATOM    182  HZ2 LYS A  11     -12.278 -20.317   1.350  1.00 43.70           H  
ATOM    183  HZ3 LYS A  11     -12.965 -21.371   2.331  1.00 43.70           H  
ATOM    184  N   PRO A  12      -6.926 -21.771  -2.417  1.00 46.48           N  
ATOM    185  CA  PRO A  12      -6.349 -20.603  -3.074  1.00 46.48           C  
ATOM    186  HA  PRO A  12      -5.270 -20.726  -3.169  1.00 46.48           H  
ATOM    187  C   PRO A  12      -6.613 -19.364  -2.231  1.00 46.48           C  
ATOM    188  CB  PRO A  12      -7.029 -20.490  -4.446  1.00 46.48           C  
ATOM    189  HB2 PRO A  12      -7.743 -19.667  -4.442  1.00 46.48           H  
ATOM    190  HB3 PRO A  12      -6.301 -20.337  -5.242  1.00 46.48           H  
ATOM    191  O   PRO A  12      -7.628 -19.338  -1.540  1.00 46.48           O  
ATOM    192  CG  PRO A  12      -7.791 -21.806  -4.627  1.00 46.48           C  
ATOM    193  HG2 PRO A  12      -8.741 -21.649  -5.139  1.00 46.48           H  
ATOM    194  HG3 PRO A  12      -7.182 -22.518  -5.184  1.00 46.48           H  
ATOM    195  CD  PRO A  12      -8.004 -22.326  -3.211  1.00 46.48           C  
ATOM    196  HD2 PRO A  12      -8.023 -23.416  -3.202  1.00 46.48           H  
ATOM    197  HD3 PRO A  12      -8.949 -21.937  -2.831  1.00 46.48           H  
ATOM    198  N   ALA A  13      -5.739 -18.362  -2.341  1.00 54.71           N  
ATOM    199  H   ALA A  13      -4.901 -18.478  -2.893  1.00 54.71           H  
ATOM    200  CA  ALA A  13      -6.067 -16.997  -1.963  1.00 54.71           C  
ATOM    201  HA  ALA A  13      -6.085 -16.885  -0.879  1.00 54.71           H  
ATOM    202  C   ALA A  13      -7.453 -16.680  -2.532  1.00 54.71           C  
ATOM    203  CB  ALA A  13      -4.992 -16.082  -2.555  1.00 54.71           C  
ATOM    204  HB1 ALA A  13      -5.302 -15.041  -2.462  1.00 54.71           H  
ATOM    205  HB2 ALA A  13      -4.854 -16.288  -3.616  1.00 54.71           H  
ATOM    206  HB3 ALA A  13      -4.046 -16.227  -2.033  1.00 54.71           H  
ATOM    207  O   ALA A  13      -7.636 -16.576  -3.748  1.00 54.71           O  
ATOM    208  N   LYS A  14      -8.459 -16.712  -1.668  1.00 80.98           N  
ATOM    209  H   LYS A  14      -8.252 -16.832  -0.686  1.00 80.98           H  
ATOM    210  CA  LYS A  14      -9.846 -16.540  -2.052  1.00 80.98           C  
ATOM    211  HA  LYS A  14      -9.936 -16.467  -3.136  1.00 80.98           H  
ATOM    212  C   LYS A  14     -10.247 -15.210  -1.466  1.00 80.98           C  
ATOM    213  CB  LYS A  14     -10.701 -17.711  -1.573  1.00 80.98           C  
ATOM    214  HB2 LYS A  14     -11.705 -17.330  -1.388  1.00 80.98           H  
ATOM    215  HB3 LYS A  14     -10.255 -18.091  -0.653  1.00 80.98           H  
ATOM    216  O   LYS A  14     -10.064 -14.956  -0.285  1.00 80.98           O  
ATOM    217  CG  LYS A  14     -10.813 -18.871  -2.571  1.00 80.98           C  
ATOM    218  HG2 LYS A  14      -9.829 -19.302  -2.754  1.00 80.98           H  
ATOM    219  HG3 LYS A  14     -11.208 -18.493  -3.514  1.00 80.98           H  
ATOM    220  CD  LYS A  14     -11.756 -19.949  -2.027  1.00 80.98           C  
ATOM    221  HD2 LYS A  14     -12.746 -19.510  -1.902  1.00 80.98           H  
ATOM    222  HD3 LYS A  14     -11.369 -20.250  -1.054  1.00 80.98           H  
ATOM    223  CE  LYS A  14     -11.834 -21.136  -3.000  1.00 80.98           C  
ATOM    224  HE2 LYS A  14     -12.028 -20.715  -3.986  1.00 80.98           H  
ATOM    225  HE3 LYS A  14     -10.864 -21.631  -3.041  1.00 80.98           H  
ATOM    226  NZ  LYS A  14     -12.918 -22.103  -2.675  1.00 80.98           N  
ATOM    227  HZ1 LYS A  14     -12.673 -22.693  -1.892  1.00 80.98           H  
ATOM    228  HZ2 LYS A  14     -13.104 -22.696  -3.471  1.00 80.98           H  
ATOM    229  HZ3 LYS A  14     -13.770 -21.600  -2.475  1.00 80.98           H  
ATOM    230  N   PHE A  15     -10.729 -14.356  -2.345  1.00 94.30           N  
ATOM    231  H   PHE A  15     -10.807 -14.648  -3.309  1.00 94.30           H  
ATOM    232  CA  PHE A  15     -11.318 -13.090  -1.980  1.00 94.30           C  
ATOM    233  HA  PHE A  15     -11.022 -12.813  -0.968  1.00 94.30           H  
ATOM    234  C   PHE A  15     -12.825 -13.257  -2.034  1.00 94.30           C  
ATOM    235  CB  PHE A  15     -10.840 -12.006  -2.940  1.00 94.30           C  
ATOM    236  HB2 PHE A  15     -11.027 -12.328  -3.964  1.00 94.30           H  
ATOM    237  HB3 PHE A  15     -11.410 -11.097  -2.750  1.00 94.30           H  
ATOM    238  O   PHE A  15     -13.353 -13.769  -3.031  1.00 94.30           O  
ATOM    239  CG  PHE A  15      -9.377 -11.682  -2.830  1.00 94.30           C  
ATOM    240  CD1 PHE A  15      -8.966 -10.696  -1.922  1.00 94.30           C  
ATOM    241  HD1 PHE A  15      -9.688 -10.162  -1.323  1.00 94.30           H  
ATOM    242  CD2 PHE A  15      -8.430 -12.370  -3.613  1.00 94.30           C  
ATOM    243  HD2 PHE A  15      -8.743 -13.131  -4.312  1.00 94.30           H  
ATOM    244  CE1 PHE A  15      -7.601 -10.425  -1.769  1.00 94.30           C  
ATOM    245  HE1 PHE A  15      -7.277  -9.706  -1.031  1.00 94.30           H  
ATOM    246  CE2 PHE A  15      -7.063 -12.082  -3.469  1.00 94.30           C  
ATOM    247  HE2 PHE A  15      -6.325 -12.615  -4.049  1.00 94.30           H  
ATOM    248  CZ  PHE A  15      -6.650 -11.116  -2.536  1.00 94.30           C  
ATOM    249  HZ  PHE A  15      -5.600 -10.919  -2.381  1.00 94.30           H  
ATOM    250  N   THR A  16     -13.497 -12.792  -0.994  1.00 94.64           N  
ATOM    251  H   THR A  16     -12.980 -12.353  -0.246  1.00 94.64           H  
ATOM    252  CA  THR A  16     -14.955 -12.769  -0.911  1.00 94.64           C  
ATOM    253  HA  THR A  16     -15.375 -13.503  -1.599  1.00 94.64           H  
ATOM    254  C   THR A  16     -15.441 -11.384  -1.310  1.00 94.64           C  
ATOM    255  CB  THR A  16     -15.416 -13.141   0.502  1.00 94.64           C  
ATOM    256  HB  THR A  16     -15.054 -12.398   1.214  1.00 94.64           H  
ATOM    257  O   THR A  16     -14.888 -10.387  -0.851  1.00 94.64           O  
ATOM    258  CG2 THR A  16     -16.933 -13.260   0.611  1.00 94.64           C  
ATOM    259 HG21 THR A  16     -17.206 -13.604   1.609  1.00 94.64           H  
ATOM    260 HG22 THR A  16     -17.312 -13.964  -0.130  1.00 94.64           H  
ATOM    261 HG23 THR A  16     -17.396 -12.286   0.454  1.00 94.64           H  
ATOM    262  OG1 THR A  16     -14.892 -14.405   0.845  1.00 94.64           O  
ATOM    263  HG1 THR A  16     -15.036 -14.520   1.787  1.00 94.64           H  
ATOM    264  N   THR A  17     -16.449 -11.312  -2.177  1.00 96.27           N  
ATOM    265  H   THR A  17     -16.871 -12.162  -2.523  1.00 96.27           H  
ATOM    266  CA  THR A  17     -17.124 -10.051  -2.513  1.00 96.27           C  
ATOM    267  HA  THR A  17     -16.383  -9.259  -2.620  1.00 96.27           H  
ATOM    268  C   THR A  17     -18.075  -9.674  -1.381  1.00 96.27           C  
ATOM    269  CB  THR A  17     -17.883 -10.164  -3.841  1.00 96.27           C  
ATOM    270  HB  THR A  17     -18.683 -10.898  -3.744  1.00 96.27           H  
ATOM    271  O   THR A  17     -18.855 -10.518  -0.942  1.00 96.27           O  
ATOM    272  CG2 THR A  17     -18.480  -8.836  -4.299  1.00 96.27           C  
ATOM    273 HG21 THR A  17     -19.227  -8.490  -3.585  1.00 96.27           H  
ATOM    274 HG22 THR A  17     -17.702  -8.078  -4.388  1.00 96.27           H  
ATOM    275 HG23 THR A  17     -18.974  -8.956  -5.264  1.00 96.27           H  
ATOM    276  OG1 THR A  17     -16.999 -10.583  -4.861  1.00 96.27           O  
ATOM    277  HG1 THR A  17     -17.426 -10.330  -5.683  1.00 96.27           H  
ATOM    278  N   ILE A  18     -17.995  -8.432  -0.907  1.00 95.70           N  
ATOM    279  H   ILE A  18     -17.334  -7.802  -1.338  1.00 95.70           H  
ATOM    280  CA  ILE A  18     -18.806  -7.906   0.203  1.00 95.70           C  
ATOM    281  HA  ILE A  18     -19.407  -8.716   0.617  1.00 95.70           H  
ATOM    282  C   ILE A  18     -19.820  -6.848  -0.249  1.00 95.70           C  
ATOM    283  CB  ILE A  18     -17.906  -7.382   1.347  1.00 95.70           C  
ATOM    284  HB  ILE A  18     -18.565  -7.008   2.131  1.00 95.70           H  
ATOM    285  O   ILE A  18     -20.818  -6.652   0.434  1.00 95.70           O  
ATOM    286  CG1 ILE A  18     -16.989  -6.218   0.900  1.00 95.70           C  
ATOM    287 HG12 ILE A  18     -16.255  -6.583   0.181  1.00 95.70           H  
ATOM    288 HG13 ILE A  18     -17.591  -5.449   0.416  1.00 95.70           H  
ATOM    289  CG2 ILE A  18     -17.088  -8.545   1.942  1.00 95.70           C  
ATOM    290 HG21 ILE A  18     -16.331  -8.880   1.233  1.00 95.70           H  
ATOM    291 HG22 ILE A  18     -17.753  -9.377   2.178  1.00 95.70           H  
ATOM    292 HG23 ILE A  18     -16.600  -8.226   2.863  1.00 95.70           H  
ATOM    293  CD1 ILE A  18     -16.233  -5.546   2.052  1.00 95.70           C  
ATOM    294 HD11 ILE A  18     -16.935  -5.229   2.823  1.00 95.70           H  
ATOM    295 HD12 ILE A  18     -15.502  -6.231   2.481  1.00 95.70           H  
ATOM    296 HD13 ILE A  18     -15.706  -4.669   1.674  1.00 95.70           H  
ATOM    297  N   ALA A  19     -19.581  -6.201  -1.393  1.00 97.25           N  
ATOM    298  H   ALA A  19     -18.738  -6.414  -1.907  1.00 97.25           H  
ATOM    299  CA  ALA A  19     -20.476  -5.231  -2.020  1.00 97.25           C  
ATOM    300  HA  ALA A  19     -21.505  -5.585  -1.951  1.00 97.25           H  
ATOM    301  C   ALA A  19     -20.124  -5.058  -3.508  1.00 97.25           C  
ATOM    302  CB  ALA A  19     -20.366  -3.895  -1.270  1.00 97.25           C  
ATOM    303  HB1 ALA A  19     -20.688  -4.030  -0.237  1.00 97.25           H  
ATOM    304  HB2 ALA A  19     -19.341  -3.525  -1.290  1.00 97.25           H  
ATOM    305  HB3 ALA A  19     -21.018  -3.148  -1.722  1.00 97.25           H  
ATOM    306  O   ALA A  19     -19.110  -5.578  -3.985  1.00 97.25           O  
ATOM    307  N   GLU A  20     -20.942  -4.297  -4.225  1.00 98.06           N  
ATOM    308  H   GLU A  20     -21.736  -3.873  -3.767  1.00 98.06           H  
ATOM    309  CA  GLU A  20     -20.665  -3.792  -5.569  1.00 98.06           C  
ATOM    310  HA  GLU A  20     -19.602  -3.889  -5.790  1.00 98.06           H  
ATOM    311  C   GLU A  20     -21.037  -2.308  -5.597  1.00 98.06           C  
ATOM    312  CB  GLU A  20     -21.453  -4.602  -6.607  1.00 98.06           C  
ATOM    313  HB2 GLU A  20     -21.222  -5.658  -6.464  1.00 98.06           H  
ATOM    314  HB3 GLU A  20     -22.522  -4.458  -6.447  1.00 98.06           H  
ATOM    315  O   GLU A  20     -22.143  -1.945  -5.203  1.00 98.06           O  
ATOM    316  CG  GLU A  20     -21.093  -4.208  -8.046  1.00 98.06           C  
ATOM    317  HG2 GLU A  20     -20.029  -4.380  -8.205  1.00 98.06           H  
ATOM    318  HG3 GLU A  20     -21.287  -3.145  -8.190  1.00 98.06           H  
ATOM    319  CD  GLU A  20     -21.901  -5.029  -9.059  1.00 98.06           C  
ATOM    320  OE1 GLU A  20     -22.603  -4.403  -9.885  1.00 98.06           O  
ATOM    321  OE2 GLU A  20     -21.808  -6.279  -8.999  1.00 98.06           O  
ATOM    322  N   VAL A  21     -20.107  -1.453  -6.020  1.00 97.68           N  
ATOM    323  H   VAL A  21     -19.225  -1.818  -6.353  1.00 97.68           H  
ATOM    324  CA  VAL A  21     -20.253   0.008  -5.966  1.00 97.68           C  
ATOM    325  HA  VAL A  21     -21.279   0.273  -5.712  1.00 97.68           H  
ATOM    326  C   VAL A  21     -19.922   0.573  -7.335  1.00 97.68           C  
ATOM    327  CB  VAL A  21     -19.326   0.615  -4.900  1.00 97.68           C  
ATOM    328  HB  VAL A  21     -18.288   0.417  -5.169  1.00 97.68           H  
ATOM    329  O   VAL A  21     -18.824   0.348  -7.832  1.00 97.68           O  
ATOM    330  CG1 VAL A  21     -19.538   2.127  -4.795  1.00 97.68           C  
ATOM    331 HG11 VAL A  21     -18.921   2.533  -3.993  1.00 97.68           H  
ATOM    332 HG12 VAL A  21     -20.581   2.349  -4.572  1.00 97.68           H  
ATOM    333 HG13 VAL A  21     -19.252   2.623  -5.722  1.00 97.68           H  
ATOM    334  CG2 VAL A  21     -19.578   0.008  -3.520  1.00 97.68           C  
ATOM    335 HG21 VAL A  21     -18.895   0.452  -2.796  1.00 97.68           H  
ATOM    336 HG22 VAL A  21     -20.611   0.197  -3.226  1.00 97.68           H  
ATOM    337 HG23 VAL A  21     -19.410  -1.069  -3.532  1.00 97.68           H  
ATOM    338  N   ALA A  22     -20.869   1.266  -7.972  1.00 96.81           N  
ATOM    339  H   ALA A  22     -21.728   1.466  -7.480  1.00 96.81           H  
ATOM    340  CA  ALA A  22     -20.728   1.748  -9.353  1.00 96.81           C  
ATOM    341  HA  ALA A  22     -21.717   2.068  -9.680  1.00 96.81           H  
ATOM    342  C   ALA A  22     -20.294   0.647 -10.357  1.00 96.81           C  
ATOM    343  CB  ALA A  22     -19.832   2.999  -9.361  1.00 96.81           C  
ATOM    344  HB1 ALA A  22     -20.210   3.736  -8.653  1.00 96.81           H  
ATOM    345  HB2 ALA A  22     -18.811   2.732  -9.089  1.00 96.81           H  
ATOM    346  HB3 ALA A  22     -19.822   3.439 -10.358  1.00 96.81           H  
ATOM    347  O   ALA A  22     -19.526   0.899 -11.281  1.00 96.81           O  
ATOM    348  N   GLY A  23     -20.759  -0.595 -10.159  1.00 97.20           N  
ATOM    349  H   GLY A  23     -21.386  -0.757  -9.384  1.00 97.20           H  
ATOM    350  CA  GLY A  23     -20.371  -1.760 -10.971  1.00 97.20           C  
ATOM    351  HA2 GLY A  23     -21.117  -2.544 -10.842  1.00 97.20           H  
ATOM    352  HA3 GLY A  23     -20.355  -1.477 -12.023  1.00 97.20           H  
ATOM    353  C   GLY A  23     -18.999  -2.357 -10.627  1.00 97.20           C  
ATOM    354  O   GLY A  23     -18.570  -3.324 -11.255  1.00 97.20           O  
ATOM    355  N   ILE A  24     -18.306  -1.809  -9.626  1.00 98.40           N  
ATOM    356  H   ILE A  24     -18.683  -0.989  -9.172  1.00 98.40           H  
ATOM    357  CA  ILE A  24     -16.987  -2.260  -9.186  1.00 98.40           C  
ATOM    358  HA  ILE A  24     -16.515  -2.774 -10.023  1.00 98.40           H  
ATOM    359  C   ILE A  24     -17.164  -3.217  -7.999  1.00 98.40           C  
ATOM    360  CB  ILE A  24     -16.073  -1.066  -8.829  1.00 98.40           C  
ATOM    361  HB  ILE A  24     -16.467  -0.569  -7.943  1.00 98.40           H  
ATOM    362  O   ILE A  24     -17.663  -2.807  -6.945  1.00 98.40           O  
ATOM    363  CG1 ILE A  24     -16.006  -0.034  -9.982  1.00 98.40           C  
ATOM    364 HG12 ILE A  24     -17.014   0.247 -10.287  1.00 98.40           H  
ATOM    365 HG13 ILE A  24     -15.511  -0.476 -10.846  1.00 98.40           H  
ATOM    366  CG2 ILE A  24     -14.669  -1.599  -8.490  1.00 98.40           C  
ATOM    367 HG21 ILE A  24     -14.710  -2.261  -7.626  1.00 98.40           H  
ATOM    368 HG22 ILE A  24     -14.261  -2.129  -9.351  1.00 98.40           H  
ATOM    369 HG23 ILE A  24     -14.011  -0.764  -8.250  1.00 98.40           H  
ATOM    370  CD1 ILE A  24     -15.303   1.273  -9.605  1.00 98.40           C  
ATOM    371 HD11 ILE A  24     -15.768   1.699  -8.716  1.00 98.40           H  
ATOM    372 HD12 ILE A  24     -14.243   1.103  -9.416  1.00 98.40           H  
ATOM    373 HD13 ILE A  24     -15.399   1.981 -10.428  1.00 98.40           H  
ATOM    374  N   PRO A  25     -16.743  -4.490  -8.104  1.00 98.49           N  
ATOM    375  CA  PRO A  25     -16.833  -5.422  -6.990  1.00 98.49           C  
ATOM    376  HA  PRO A  25     -17.851  -5.427  -6.600  1.00 98.49           H  
ATOM    377  C   PRO A  25     -15.867  -5.021  -5.868  1.00 98.49           C  
ATOM    378  CB  PRO A  25     -16.523  -6.799  -7.580  1.00 98.49           C  
ATOM    379  HB2 PRO A  25     -16.018  -7.451  -6.868  1.00 98.49           H  
ATOM    380  HB3 PRO A  25     -17.450  -7.257  -7.924  1.00 98.49           H  
ATOM    381  O   PRO A  25     -14.658  -4.872  -6.081  1.00 98.49           O  
ATOM    382  CG  PRO A  25     -15.641  -6.478  -8.787  1.00 98.49           C  
ATOM    383  HG2 PRO A  25     -14.609  -6.354  -8.459  1.00 98.49           H  
ATOM    384  HG3 PRO A  25     -15.708  -7.246  -9.558  1.00 98.49           H  
ATOM    385  CD  PRO A  25     -16.183  -5.139  -9.279  1.00 98.49           C  
ATOM    386  HD2 PRO A  25     -15.376  -4.549  -9.715  1.00 98.49           H  
ATOM    387  HD3 PRO A  25     -16.972  -5.300 -10.013  1.00 98.49           H  
ATOM    388  N   VAL A  26     -16.398  -4.920  -4.651  1.00 98.27           N  
ATOM    389  H   VAL A  26     -17.396  -5.044  -4.556  1.00 98.27           H  
ATOM    390  CA  VAL A  26     -15.628  -4.678  -3.427  1.00 98.27           C  
ATOM    391  HA  VAL A  26     -14.679  -4.214  -3.697  1.00 98.27           H  
ATOM    392  C   VAL A  26     -15.364  -6.013  -2.759  1.00 98.27           C  
ATOM    393  CB  VAL A  26     -16.345  -3.728  -2.455  1.00 98.27           C  
ATOM    394  HB  VAL A  26     -17.193  -4.240  -2.002  1.00 98.27           H  
ATOM    395  O   VAL A  26     -16.292  -6.755  -2.424  1.00 98.27           O  
ATOM    396  CG1 VAL A  26     -15.384  -3.292  -1.339  1.00 98.27           C  
ATOM    397 HG11 VAL A  26     -14.534  -2.758  -1.763  1.00 98.27           H  
ATOM    398 HG12 VAL A  26     -15.911  -2.629  -0.652  1.00 98.27           H  
ATOM    399 HG13 VAL A  26     -15.029  -4.156  -0.778  1.00 98.27           H  
ATOM    400  CG2 VAL A  26     -16.865  -2.490  -3.186  1.00 98.27           C  
ATOM    401 HG21 VAL A  26     -16.085  -2.072  -3.821  1.00 98.27           H  
ATOM    402 HG22 VAL A  26     -17.710  -2.762  -3.819  1.00 98.27           H  
ATOM    403 HG23 VAL A  26     -17.210  -1.745  -2.469  1.00 98.27           H  
ATOM    404  N   ARG A  27     -14.092  -6.353  -2.582  1.00 97.73           N  
ATOM    405  H   ARG A  27     -13.387  -5.683  -2.855  1.00 97.73           H  
ATOM    406  CA  ARG A  27     -13.662  -7.670  -2.113  1.00 97.73           C  
ATOM    407  HA  ARG A  27     -14.540  -8.230  -1.793  1.00 97.73           H  
ATOM    408  C   ARG A  27     -12.762  -7.561  -0.897  1.00 97.73           C  
ATOM    409  CB  ARG A  27     -12.981  -8.438  -3.251  1.00 97.73           C  
ATOM    410  HB2 ARG A  27     -12.042  -7.943  -3.499  1.00 97.73           H  
ATOM    411  HB3 ARG A  27     -12.767  -9.446  -2.894  1.00 97.73           H  
ATOM    412  O   ARG A  27     -12.159  -6.528  -0.645  1.00 97.73           O  
ATOM    413  CG  ARG A  27     -13.847  -8.540  -4.516  1.00 97.73           C  
ATOM    414  HG2 ARG A  27     -14.795  -9.029  -4.293  1.00 97.73           H  
ATOM    415  HG3 ARG A  27     -14.050  -7.540  -4.900  1.00 97.73           H  
ATOM    416  CD  ARG A  27     -13.102  -9.305  -5.606  1.00 97.73           C  
ATOM    417  HD2 ARG A  27     -12.081  -8.924  -5.629  1.00 97.73           H  
ATOM    418  HD3 ARG A  27     -13.577  -9.087  -6.563  1.00 97.73           H  
ATOM    419  NE  ARG A  27     -13.097 -10.762  -5.382  1.00 97.73           N  
ATOM    420  HE  ARG A  27     -13.779 -11.119  -4.728  1.00 97.73           H  
ATOM    421  NH1 ARG A  27     -11.551 -11.228  -7.007  1.00 97.73           N  
ATOM    422 HH11 ARG A  27     -11.402 -10.235  -7.113  1.00 97.73           H  
ATOM    423 HH12 ARG A  27     -11.013 -11.874  -7.566  1.00 97.73           H  
ATOM    424  NH2 ARG A  27     -12.530 -12.905  -5.876  1.00 97.73           N  
ATOM    425 HH21 ARG A  27     -12.045 -13.567  -6.465  1.00 97.73           H  
ATOM    426 HH22 ARG A  27     -13.110 -13.209  -5.107  1.00 97.73           H  
ATOM    427  CZ  ARG A  27     -12.396 -11.623  -6.091  1.00 97.73           C  
ATOM    428  N   MET A  28     -12.642  -8.655  -0.164  1.00 95.50           N  
ATOM    429  H   MET A  28     -13.230  -9.443  -0.396  1.00 95.50           H  
ATOM    430  CA  MET A  28     -11.814  -8.757   1.033  1.00 95.50           C  
ATOM    431  HA  MET A  28     -11.057  -7.973   1.022  1.00 95.50           H  
ATOM    432  C   MET A  28     -11.135 -10.137   1.076  1.00 95.50           C  
ATOM    433  CB  MET A  28     -12.738  -8.517   2.229  1.00 95.50           C  
ATOM    434  HB2 MET A  28     -13.509  -9.288   2.244  1.00 95.50           H  
ATOM    435  HB3 MET A  28     -13.222  -7.547   2.115  1.00 95.50           H  
ATOM    436  O   MET A  28     -11.739 -11.104   0.590  1.00 95.50           O  
ATOM    437  CG  MET A  28     -11.999  -8.523   3.558  1.00 95.50           C  
ATOM    438  HG2 MET A  28     -11.507  -9.488   3.677  1.00 95.50           H  
ATOM    439  HG3 MET A  28     -11.240  -7.741   3.545  1.00 95.50           H  
ATOM    440  SD  MET A  28     -13.084  -8.224   4.969  1.00 95.50           S  
ATOM    441  CE  MET A  28     -14.009  -9.775   5.073  1.00 95.50           C  
ATOM    442  HE1 MET A  28     -14.669  -9.870   4.210  1.00 95.50           H  
ATOM    443  HE2 MET A  28     -14.604  -9.774   5.986  1.00 95.50           H  
ATOM    444  HE3 MET A  28     -13.321 -10.620   5.102  1.00 95.50           H  
ATOM    445  N   PRO A  29      -9.904 -10.272   1.613  1.00 92.69           N  
ATOM    446  CA  PRO A  29      -9.263 -11.576   1.781  1.00 92.69           C  
ATOM    447  HA  PRO A  29      -9.075 -12.004   0.796  1.00 92.69           H  
ATOM    448  C   PRO A  29     -10.118 -12.548   2.609  1.00 92.69           C  
ATOM    449  CB  PRO A  29      -7.919 -11.303   2.470  1.00 92.69           C  
ATOM    450  HB2 PRO A  29      -8.020 -11.416   3.550  1.00 92.69           H  
ATOM    451  HB3 PRO A  29      -7.135 -11.960   2.094  1.00 92.69           H  
ATOM    452  O   PRO A  29     -10.804 -12.149   3.552  1.00 92.69           O  
ATOM    453  CG  PRO A  29      -7.622  -9.840   2.149  1.00 92.69           C  
ATOM    454  HG2 PRO A  29      -7.118  -9.772   1.185  1.00 92.69           H  
ATOM    455  HG3 PRO A  29      -7.015  -9.371   2.923  1.00 92.69           H  
ATOM    456  CD  PRO A  29      -9.010  -9.208   2.061  1.00 92.69           C  
ATOM    457  HD2 PRO A  29      -9.312  -8.866   3.051  1.00 92.69           H  
ATOM    458  HD3 PRO A  29      -8.988  -8.371   1.364  1.00 92.69           H  
ATOM    459  N   GLU A  30     -10.062 -13.843   2.296  1.00 85.82           N  
ATOM    460  H   GLU A  30      -9.587 -14.131   1.452  1.00 85.82           H  
ATOM    461  CA  GLU A  30     -10.692 -14.870   3.131  1.00 85.82           C  
ATOM    462  HA  GLU A  30     -11.750 -14.620   3.213  1.00 85.82           H  
ATOM    463  C   GLU A  30     -10.119 -14.841   4.557  1.00 85.82           C  
ATOM    464  CB  GLU A  30     -10.570 -16.288   2.524  1.00 85.82           C  
ATOM    465  HB2 GLU A  30     -10.477 -17.003   3.341  1.00 85.82           H  
ATOM    466  HB3 GLU A  30      -9.671 -16.368   1.913  1.00 85.82           H  
ATOM    467  O   GLU A  30      -8.921 -14.641   4.762  1.00 85.82           O  
ATOM    468  CG  GLU A  30     -11.817 -16.685   1.708  1.00 85.82           C  
ATOM    469  HG2 GLU A  30     -11.942 -16.026   0.849  1.00 85.82           H  
ATOM    470  HG3 GLU A  30     -12.687 -16.531   2.346  1.00 85.82           H  
ATOM    471  CD  GLU A  30     -11.850 -18.157   1.242  1.00 85.82           C  
ATOM    472  OE1 GLU A  30     -12.771 -18.563   0.492  1.00 85.82           O  
ATOM    473  OE2 GLU A  30     -11.023 -19.014   1.628  1.00 85.82           O  
ATOM    474  N   ASN A  31     -10.989 -15.087   5.540  1.00 83.36           N  
ATOM    475  H   ASN A  31     -11.949 -15.271   5.284  1.00 83.36           H  
ATOM    476  CA  ASN A  31     -10.694 -15.034   6.978  1.00 83.36           C  
ATOM    477  HA  ASN A  31     -11.622 -15.285   7.492  1.00 83.36           H  
ATOM    478  C   ASN A  31     -10.307 -13.646   7.517  1.00 83.36           C  
ATOM    479  CB  ASN A  31      -9.668 -16.113   7.370  1.00 83.36           C  
ATOM    480  HB2 ASN A  31      -8.675 -15.785   7.062  1.00 83.36           H  
ATOM    481  HB3 ASN A  31      -9.655 -16.218   8.454  1.00 83.36           H  
ATOM    482  O   ASN A  31      -9.899 -13.541   8.672  1.00 83.36           O  
ATOM    483  CG  ASN A  31      -9.961 -17.472   6.772  1.00 83.36           C  
ATOM    484  ND2 ASN A  31      -8.977 -18.097   6.171  1.00 83.36           N  
ATOM    485 HD21 ASN A  31      -8.083 -17.636   6.085  1.00 83.36           H  
ATOM    486 HD22 ASN A  31      -9.199 -18.987   5.746  1.00 83.36           H  
ATOM    487  OD1 ASN A  31     -11.066 -17.986   6.812  1.00 83.36           O  
ATOM    488  N   HIS A  32     -10.444 -12.581   6.724  1.00 89.84           N  
ATOM    489  H   HIS A  32     -10.732 -12.699   5.764  1.00 89.84           H  
ATOM    490  CA  HIS A  32     -10.342 -11.224   7.244  1.00 89.84           C  
ATOM    491  HA  HIS A  32      -9.420 -11.154   7.821  1.00 89.84           H  
ATOM    492  C   HIS A  32     -11.561 -10.909   8.139  1.00 89.84           C  
ATOM    493  CB  HIS A  32     -10.227 -10.256   6.072  1.00 89.84           C  
ATOM    494  HB2 HIS A  32     -11.179 -10.281   5.541  1.00 89.84           H  
ATOM    495  HB3 HIS A  32      -9.448 -10.606   5.395  1.00 89.84           H  
ATOM    496  O   HIS A  32     -12.680 -11.319   7.804  1.00 89.84           O  
ATOM    497  CG  HIS A  32      -9.909  -8.839   6.465  1.00 89.84           C  
ATOM    498  CD2 HIS A  32      -8.731  -8.181   6.244  1.00 89.84           C  
ATOM    499  HD2 HIS A  32      -7.858  -8.590   5.757  1.00 89.84           H  
ATOM    500  ND1 HIS A  32     -10.753  -7.949   7.088  1.00 89.84           N  
ATOM    501  HD1 HIS A  32     -11.719  -8.101   7.337  1.00 89.84           H  
ATOM    502  CE1 HIS A  32     -10.102  -6.791   7.245  1.00 89.84           C  
ATOM    503  HE1 HIS A  32     -10.534  -5.905   7.688  1.00 89.84           H  
ATOM    504  NE2 HIS A  32      -8.862  -6.882   6.738  1.00 89.84           N  
ATOM    505  N   PRO A  33     -11.380 -10.190   9.263  1.00 90.08           N  
ATOM    506  CA  PRO A  33     -12.484  -9.749  10.112  1.00 90.08           C  
ATOM    507  HA  PRO A  33     -12.955 -10.634  10.539  1.00 90.08           H  
ATOM    508  C   PRO A  33     -13.543  -8.941   9.353  1.00 90.08           C  
ATOM    509  CB  PRO A  33     -11.836  -8.941  11.238  1.00 90.08           C  
ATOM    510  HB2 PRO A  33     -11.709  -7.904  10.927  1.00 90.08           H  
ATOM    511  HB3 PRO A  33     -12.405  -9.001  12.166  1.00 90.08           H  
ATOM    512  O   PRO A  33     -13.266  -8.343   8.314  1.00 90.08           O  
ATOM    513  CG  PRO A  33     -10.475  -9.627  11.360  1.00 90.08           C  
ATOM    514  HG2 PRO A  33      -9.727  -9.031  11.883  1.00 90.08           H  
ATOM    515  HG3 PRO A  33     -10.594 -10.585  11.865  1.00 90.08           H  
ATOM    516  CD  PRO A  33     -10.112  -9.865   9.900  1.00 90.08           C  
ATOM    517  HD2 PRO A  33      -9.400 -10.689   9.841  1.00 90.08           H  
ATOM    518  HD3 PRO A  33      -9.691  -8.959   9.466  1.00 90.08           H  
ATOM    519  N   SER A  34     -14.772  -8.934   9.870  1.00 90.16           N  
ATOM    520  H   SER A  34     -14.922  -9.385  10.761  1.00 90.16           H  
ATOM    521  CA  SER A  34     -15.900  -8.271   9.209  1.00 90.16           C  
ATOM    522  HA  SER A  34     -16.022  -8.717   8.221  1.00 90.16           H  
ATOM    523  C   SER A  34     -15.670  -6.769   9.034  1.00 90.16           C  
ATOM    524  CB  SER A  34     -17.192  -8.499   9.994  1.00 90.16           C  
ATOM    525  HB2 SER A  34     -17.381  -9.569  10.073  1.00 90.16           H  
ATOM    526  HB3 SER A  34     -17.090  -8.078  10.994  1.00 90.16           H  
ATOM    527  O   SER A  34     -15.301  -6.077   9.978  1.00 90.16           O  
ATOM    528  OG  SER A  34     -18.278  -7.876   9.330  1.00 90.16           O  
ATOM    529  HG  SER A  34     -19.093  -8.136   9.765  1.00 90.16           H  
ATOM    530  N   MET A  35     -15.980  -6.268   7.838  1.00 88.56           N  
ATOM    531  H   MET A  35     -16.249  -6.921   7.116  1.00 88.56           H  
ATOM    532  CA  MET A  35     -15.919  -4.847   7.469  1.00 88.56           C  
ATOM    533  HA  MET A  35     -15.337  -4.307   8.216  1.00 88.56           H  
ATOM    534  C   MET A  35     -17.310  -4.193   7.444  1.00 88.56           C  
ATOM    535  CB  MET A  35     -15.200  -4.702   6.117  1.00 88.56           C  
ATOM    536  HB2 MET A  35     -15.733  -5.289   5.369  1.00 88.56           H  
ATOM    537  HB3 MET A  35     -15.212  -3.660   5.797  1.00 88.56           H  
ATOM    538  O   MET A  35     -17.483  -3.104   6.909  1.00 88.56           O  
ATOM    539  CG  MET A  35     -13.745  -5.182   6.174  1.00 88.56           C  
ATOM    540  HG2 MET A  35     -13.365  -5.265   5.156  1.00 88.56           H  
ATOM    541  HG3 MET A  35     -13.720  -6.175   6.622  1.00 88.56           H  
ATOM    542  SD  MET A  35     -12.616  -4.138   7.113  1.00 88.56           S  
ATOM    543  CE  MET A  35     -12.323  -2.813   5.922  1.00 88.56           C  
ATOM    544  HE1 MET A  35     -11.699  -2.039   6.368  1.00 88.56           H  
ATOM    545  HE2 MET A  35     -13.283  -2.390   5.626  1.00 88.56           H  
ATOM    546  HE3 MET A  35     -11.820  -3.216   5.044  1.00 88.56           H  
ATOM    547  N   GLN A  36     -18.337  -4.844   7.999  1.00 88.71           N  
ATOM    548  H   GLN A  36     -18.166  -5.750   8.412  1.00 88.71           H  
ATOM    549  CA  GLN A  36     -19.722  -4.377   7.861  1.00 88.71           C  
ATOM    550  HA  GLN A  36     -19.955  -4.339   6.797  1.00 88.71           H  
ATOM    551  C   GLN A  36     -19.948  -2.966   8.429  1.00 88.71           C  
ATOM    552  CB  GLN A  36     -20.657  -5.389   8.544  1.00 88.71           C  
ATOM    553  HB2 GLN A  36     -20.494  -5.362   9.621  1.00 88.71           H  
ATOM    554  HB3 GLN A  36     -20.416  -6.391   8.190  1.00 88.71           H  
ATOM    555  O   GLN A  36     -20.737  -2.204   7.878  1.00 88.71           O  
ATOM    556  CG  GLN A  36     -22.141  -5.116   8.253  1.00 88.71           C  
ATOM    557  HG2 GLN A  36     -22.747  -5.855   8.778  1.00 88.71           H  
ATOM    558  HG3 GLN A  36     -22.424  -4.132   8.626  1.00 88.71           H  
ATOM    559  CD  GLN A  36     -22.453  -5.222   6.764  1.00 88.71           C  
ATOM    560  NE2 GLN A  36     -22.993  -4.197   6.147  1.00 88.71           N  
ATOM    561 HE21 GLN A  36     -23.122  -4.295   5.150  1.00 88.71           H  
ATOM    562 HE22 GLN A  36     -23.101  -3.306   6.611  1.00 88.71           H  
ATOM    563  OE1 GLN A  36     -22.180  -6.228   6.136  1.00 88.71           O  
ATOM    564  N   GLN A  37     -19.256  -2.613   9.517  1.00 86.63           N  
ATOM    565  H   GLN A  37     -18.590  -3.271   9.896  1.00 86.63           H  
ATOM    566  CA  GLN A  37     -19.366  -1.292  10.146  1.00 86.63           C  
ATOM    567  HA  GLN A  37     -20.418  -1.022  10.240  1.00 86.63           H  
ATOM    568  C   GLN A  37     -18.698  -0.187   9.318  1.00 86.63           C  
ATOM    569  CB  GLN A  37     -18.739  -1.332  11.547  1.00 86.63           C  
ATOM    570  HB2 GLN A  37     -18.723  -0.319  11.948  1.00 86.63           H  
ATOM    571  HB3 GLN A  37     -17.710  -1.684  11.471  1.00 86.63           H  
ATOM    572  O   GLN A  37     -19.140   0.957   9.355  1.00 86.63           O  
ATOM    573  CG  GLN A  37     -19.517  -2.225  12.525  1.00 86.63           C  
ATOM    574  HG2 GLN A  37     -19.532  -3.251  12.157  1.00 86.63           H  
ATOM    575  HG3 GLN A  37     -20.544  -1.866  12.592  1.00 86.63           H  
ATOM    576  CD  GLN A  37     -18.912  -2.229  13.926  1.00 86.63           C  
ATOM    577  NE2 GLN A  37     -19.542  -2.880  14.879  1.00 86.63           N  
ATOM    578 HE21 GLN A  37     -19.102  -2.827  15.787  1.00 86.63           H  
ATOM    579 HE22 GLN A  37     -20.432  -3.327  14.712  1.00 86.63           H  
ATOM    580  OE1 GLN A  37     -17.869  -1.671  14.204  1.00 86.63           O  
ATOM    581  N   SER A  38     -17.649  -0.521   8.563  1.00 88.79           N  
ATOM    582  H   SER A  38     -17.352  -1.485   8.514  1.00 88.79           H  
ATOM    583  CA  SER A  38     -16.929   0.425   7.708  1.00 88.79           C  
ATOM    584  HA  SER A  38     -17.016   1.423   8.138  1.00 88.79           H  
ATOM    585  C   SER A  38     -17.506   0.515   6.295  1.00 88.79           C  
ATOM    586  CB  SER A  38     -15.437   0.077   7.678  1.00 88.79           C  
ATOM    587  HB2 SER A  38     -14.942   0.691   6.927  1.00 88.79           H  
ATOM    588  HB3 SER A  38     -15.007   0.298   8.655  1.00 88.79           H  
ATOM    589  O   SER A  38     -17.189   1.467   5.583  1.00 88.79           O  
ATOM    590  OG  SER A  38     -15.214  -1.287   7.379  1.00 88.79           O  
ATOM    591  HG  SER A  38     -14.287  -1.490   7.521  1.00 88.79           H  
ATOM    592  N   LEU A  39     -18.375  -0.423   5.899  1.00 92.20           N  
ATOM    593  H   LEU A  39     -18.540  -1.200   6.523  1.00 92.20           H  
ATOM    594  CA  LEU A  39     -18.897  -0.531   4.538  1.00 92.20           C  
ATOM    595  HA  LEU A  39     -18.032  -0.730   3.906  1.00 92.20           H  
ATOM    596  C   LEU A  39     -19.517   0.773   3.996  1.00 92.20           C  
ATOM    597  CB  LEU A  39     -19.833  -1.750   4.431  1.00 92.20           C  
ATOM    598  HB2 LEU A  39     -19.315  -2.624   4.828  1.00 92.20           H  
ATOM    599  HB3 LEU A  39     -20.723  -1.591   5.038  1.00 92.20           H  
ATOM    600  O   LEU A  39     -19.093   1.182   2.920  1.00 92.20           O  
ATOM    601  CG  LEU A  39     -20.275  -2.062   2.989  1.00 92.20           C  
ATOM    602  HG  LEU A  39     -20.771  -1.189   2.566  1.00 92.20           H  
ATOM    603  CD1 LEU A  39     -19.083  -2.448   2.109  1.00 92.20           C  
ATOM    604 HD11 LEU A  39     -19.453  -2.706   1.116  1.00 92.20           H  
ATOM    605 HD12 LEU A  39     -18.546  -3.295   2.536  1.00 92.20           H  
ATOM    606 HD13 LEU A  39     -18.415  -1.596   1.983  1.00 92.20           H  
ATOM    607  CD2 LEU A  39     -21.266  -3.226   3.010  1.00 92.20           C  
ATOM    608 HD21 LEU A  39     -20.804  -4.123   3.423  1.00 92.20           H  
ATOM    609 HD22 LEU A  39     -21.600  -3.422   1.991  1.00 92.20           H  
ATOM    610 HD23 LEU A  39     -22.140  -2.942   3.596  1.00 92.20           H  
ATOM    611  N   PRO A  40     -20.381   1.510   4.726  1.00 89.57           N  
ATOM    612  CA  PRO A  40     -20.945   2.762   4.204  1.00 89.57           C  
ATOM    613  HA  PRO A  40     -21.515   2.539   3.302  1.00 89.57           H  
ATOM    614  C   PRO A  40     -19.891   3.831   3.872  1.00 89.57           C  
ATOM    615  CB  PRO A  40     -21.894   3.264   5.299  1.00 89.57           C  
ATOM    616  HB2 PRO A  40     -21.369   3.939   5.974  1.00 89.57           H  
ATOM    617  HB3 PRO A  40     -22.767   3.756   4.872  1.00 89.57           H  
ATOM    618  O   PRO A  40     -20.081   4.648   2.976  1.00 89.57           O  
ATOM    619  CG  PRO A  40     -22.277   1.995   6.058  1.00 89.57           C  
ATOM    620  HG2 PRO A  40     -22.583   2.210   7.082  1.00 89.57           H  
ATOM    621  HG3 PRO A  40     -23.064   1.468   5.518  1.00 89.57           H  
ATOM    622  CD  PRO A  40     -20.990   1.181   6.009  1.00 89.57           C  
ATOM    623  HD2 PRO A  40     -20.326   1.495   6.815  1.00 89.57           H  
ATOM    624  HD3 PRO A  40     -21.223   0.121   6.110  1.00 89.57           H  
ATOM    625  N   ASN A  41     -18.766   3.845   4.593  1.00 88.80           N  
ATOM    626  H   ASN A  41     -18.620   3.105   5.265  1.00 88.80           H  
ATOM    627  CA  ASN A  41     -17.666   4.773   4.326  1.00 88.80           C  
ATOM    628  HA  ASN A  41     -18.073   5.734   4.012  1.00 88.80           H  
ATOM    629  C   ASN A  41     -16.788   4.288   3.166  1.00 88.80           C  
ATOM    630  CB  ASN A  41     -16.876   4.984   5.626  1.00 88.80           C  
ATOM    631  HB2 ASN A  41     -16.544   4.025   6.025  1.00 88.80           H  
ATOM    632  HB3 ASN A  41     -16.000   5.592   5.400  1.00 88.80           H  
ATOM    633  O   ASN A  41     -16.307   5.094   2.374  1.00 88.80           O  
ATOM    634  CG  ASN A  41     -17.707   5.726   6.661  1.00 88.80           C  
ATOM    635  ND2 ASN A  41     -17.609   5.393   7.929  1.00 88.80           N  
ATOM    636 HD21 ASN A  41     -17.020   4.632   8.238  1.00 88.80           H  
ATOM    637 HD22 ASN A  41     -18.208   5.914   8.553  1.00 88.80           H  
ATOM    638  OD1 ASN A  41     -18.472   6.618   6.342  1.00 88.80           O  
ATOM    639  N   ILE A  42     -16.623   2.971   3.030  1.00 93.22           N  
ATOM    640  H   ILE A  42     -17.079   2.366   3.699  1.00 93.22           H  
ATOM    641  CA  ILE A  42     -15.947   2.352   1.886  1.00 93.22           C  
ATOM    642  HA  ILE A  42     -14.953   2.786   1.786  1.00 93.22           H  
ATOM    643  C   ILE A  42     -16.701   2.661   0.593  1.00 93.22           C  
ATOM    644  CB  ILE A  42     -15.805   0.832   2.111  1.00 93.22           C  
ATOM    645  HB  ILE A  42     -16.780   0.419   2.372  1.00 93.22           H  
ATOM    646  O   ILE A  42     -16.076   3.076  -0.379  1.00 93.22           O  
ATOM    647  CG1 ILE A  42     -14.846   0.585   3.291  1.00 93.22           C  
ATOM    648 HG12 ILE A  42     -15.133   1.206   4.139  1.00 93.22           H  
ATOM    649 HG13 ILE A  42     -13.836   0.884   3.010  1.00 93.22           H  
ATOM    650  CG2 ILE A  42     -15.334   0.116   0.834  1.00 93.22           C  
ATOM    651 HG21 ILE A  42     -15.073  -0.923   1.037  1.00 93.22           H  
ATOM    652 HG22 ILE A  42     -14.478   0.636   0.403  1.00 93.22           H  
ATOM    653 HG23 ILE A  42     -16.140   0.111   0.100  1.00 93.22           H  
ATOM    654  CD1 ILE A  42     -14.824  -0.859   3.787  1.00 93.22           C  
ATOM    655 HD11 ILE A  42     -15.838  -1.221   3.957  1.00 93.22           H  
ATOM    656 HD12 ILE A  42     -14.311  -1.508   3.077  1.00 93.22           H  
ATOM    657 HD13 ILE A  42     -14.289  -0.864   4.737  1.00 93.22           H  
ATOM    658  N   GLU A  43     -18.025   2.509   0.593  1.00 94.37           N  
ATOM    659  H   GLU A  43     -18.472   2.140   1.420  1.00 94.37           H  
ATOM    660  CA  GLU A  43     -18.878   2.786  -0.565  1.00 94.37           C  
ATOM    661  HA  GLU A  43     -18.569   2.156  -1.399  1.00 94.37           H  
ATOM    662  C   GLU A  43     -18.715   4.235  -1.034  1.00 94.37           C  
ATOM    663  CB  GLU A  43     -20.340   2.453  -0.225  1.00 94.37           C  
ATOM    664  HB2 GLU A  43     -20.610   2.969   0.697  1.00 94.37           H  
ATOM    665  HB3 GLU A  43     -20.984   2.811  -1.028  1.00 94.37           H  
ATOM    666  O   GLU A  43     -18.352   4.452  -2.186  1.00 94.37           O  
ATOM    667  CG  GLU A  43     -20.551   0.936  -0.063  1.00 94.37           C  
ATOM    668  HG2 GLU A  43     -20.370   0.454  -1.024  1.00 94.37           H  
ATOM    669  HG3 GLU A  43     -19.811   0.529   0.626  1.00 94.37           H  
ATOM    670  CD  GLU A  43     -21.948   0.536   0.432  1.00 94.37           C  
ATOM    671  OE1 GLU A  43     -22.257  -0.674   0.323  1.00 94.37           O  
ATOM    672  OE2 GLU A  43     -22.666   1.396   0.993  1.00 94.37           O  
ATOM    673  N   LYS A  44     -18.818   5.214  -0.124  1.00 92.88           N  
ATOM    674  H   LYS A  44     -19.135   4.964   0.801  1.00 92.88           H  
ATOM    675  CA  LYS A  44     -18.591   6.638  -0.443  1.00 92.88           C  
ATOM    676  HA  LYS A  44     -19.324   6.957  -1.184  1.00 92.88           H  
ATOM    677  C   LYS A  44     -17.212   6.906  -1.054  1.00 92.88           C  
ATOM    678  CB  LYS A  44     -18.740   7.481   0.827  1.00 92.88           C  
ATOM    679  HB2 LYS A  44     -18.379   8.489   0.624  1.00 92.88           H  
ATOM    680  HB3 LYS A  44     -18.121   7.050   1.613  1.00 92.88           H  
ATOM    681  O   LYS A  44     -17.090   7.668  -2.008  1.00 92.88           O  
ATOM    682  CG  LYS A  44     -20.194   7.580   1.301  1.00 92.88           C  
ATOM    683  HG2 LYS A  44     -20.626   6.585   1.406  1.00 92.88           H  
ATOM    684  HG3 LYS A  44     -20.778   8.142   0.573  1.00 92.88           H  
ATOM    685  CD  LYS A  44     -20.216   8.297   2.653  1.00 92.88           C  
ATOM    686  HD2 LYS A  44     -19.568   7.759   3.344  1.00 92.88           H  
ATOM    687  HD3 LYS A  44     -19.841   9.313   2.530  1.00 92.88           H  
ATOM    688  CE  LYS A  44     -21.634   8.325   3.221  1.00 92.88           C  
ATOM    689  HE2 LYS A  44     -22.010   7.303   3.236  1.00 92.88           H  
ATOM    690  HE3 LYS A  44     -22.268   8.912   2.556  1.00 92.88           H  
ATOM    691  NZ  LYS A  44     -21.622   8.892   4.593  1.00 92.88           N  
ATOM    692  HZ1 LYS A  44     -21.266   9.837   4.585  1.00 92.88           H  
ATOM    693  HZ2 LYS A  44     -22.546   8.881   5.000  1.00 92.88           H  
ATOM    694  HZ3 LYS A  44     -21.011   8.344   5.181  1.00 92.88           H  
ATOM    695  N   CYS A  45     -16.165   6.280  -0.515  1.00 94.53           N  
ATOM    696  H   CYS A  45     -16.329   5.686   0.285  1.00 94.53           H  
ATOM    697  CA  CYS A  45     -14.811   6.379  -1.063  1.00 94.53           C  
ATOM    698  HA  CYS A  45     -14.502   7.421  -1.141  1.00 94.53           H  
ATOM    699  C   CYS A  45     -14.709   5.838  -2.486  1.00 94.53           C  
ATOM    700  CB  CYS A  45     -13.843   5.629  -0.144  1.00 94.53           C  
ATOM    701  HB2 CYS A  45     -14.378   4.825   0.360  1.00 94.53           H  
ATOM    702  HB3 CYS A  45     -13.075   5.165  -0.763  1.00 94.53           H  
ATOM    703  O   CYS A  45     -14.064   6.459  -3.331  1.00 94.53           O  
ATOM    704  SG  CYS A  45     -12.991   6.622   1.096  1.00 94.53           S  
ATOM    705  N   ILE A  46     -15.338   4.695  -2.749  1.00 96.77           N  
ATOM    706  H   ILE A  46     -15.881   4.257  -2.019  1.00 96.77           H  
ATOM    707  CA  ILE A  46     -15.297   4.059  -4.064  1.00 96.77           C  
ATOM    708  HA  ILE A  46     -14.272   4.102  -4.432  1.00 96.77           H  
ATOM    709  C   ILE A  46     -16.144   4.846  -5.066  1.00 96.77           C  
ATOM    710  CB  ILE A  46     -15.696   2.574  -3.954  1.00 96.77           C  
ATOM    711  HB  ILE A  46     -16.666   2.505  -3.462  1.00 96.77           H  
ATOM    712  O   ILE A  46     -15.693   5.033  -6.191  1.00 96.77           O  
ATOM    713  CG1 ILE A  46     -14.645   1.831  -3.095  1.00 96.77           C  
ATOM    714 HG12 ILE A  46     -13.683   1.841  -3.608  1.00 96.77           H  
ATOM    715 HG13 ILE A  46     -14.500   2.347  -2.146  1.00 96.77           H  
ATOM    716  CG2 ILE A  46     -15.801   1.935  -5.353  1.00 96.77           C  
ATOM    717 HG21 ILE A  46     -16.604   2.401  -5.925  1.00 96.77           H  
ATOM    718 HG22 ILE A  46     -14.866   2.063  -5.899  1.00 96.77           H  
ATOM    719 HG23 ILE A  46     -16.032   0.872  -5.285  1.00 96.77           H  
ATOM    720  CD1 ILE A  46     -15.030   0.389  -2.771  1.00 96.77           C  
ATOM    721 HD11 ILE A  46     -14.955  -0.218  -3.674  1.00 96.77           H  
ATOM    722 HD12 ILE A  46     -16.045   0.357  -2.376  1.00 96.77           H  
ATOM    723 HD13 ILE A  46     -14.341  -0.013  -2.028  1.00 96.77           H  
ATOM    724  N   GLU A  47     -17.305   5.370  -4.665  1.00 95.52           N  
ATOM    725  H   GLU A  47     -17.644   5.149  -3.740  1.00 95.52           H  
ATOM    726  CA  GLU A  47     -18.125   6.267  -5.492  1.00 95.52           C  
ATOM    727  HA  GLU A  47     -18.419   5.756  -6.408  1.00 95.52           H  
ATOM    728  C   GLU A  47     -17.346   7.522  -5.898  1.00 95.52           C  
ATOM    729  CB  GLU A  47     -19.391   6.691  -4.728  1.00 95.52           C  
ATOM    730  HB2 GLU A  47     -19.861   7.517  -5.262  1.00 95.52           H  
ATOM    731  HB3 GLU A  47     -19.104   7.040  -3.736  1.00 95.52           H  
ATOM    732  O   GLU A  47     -17.290   7.860  -7.083  1.00 95.52           O  
ATOM    733  CG  GLU A  47     -20.418   5.560  -4.603  1.00 95.52           C  
ATOM    734  HG2 GLU A  47     -19.939   4.697  -4.139  1.00 95.52           H  
ATOM    735  HG3 GLU A  47     -20.735   5.267  -5.604  1.00 95.52           H  
ATOM    736  CD  GLU A  47     -21.649   5.937  -3.763  1.00 95.52           C  
ATOM    737  OE1 GLU A  47     -22.623   5.153  -3.810  1.00 95.52           O  
ATOM    738  OE2 GLU A  47     -21.625   6.991  -3.083  1.00 95.52           O  
ATOM    739  N   HIS A  48     -16.687   8.178  -4.935  1.00 94.72           N  
ATOM    740  H   HIS A  48     -16.793   7.875  -3.978  1.00 94.72           H  
ATOM    741  CA  HIS A  48     -15.861   9.350  -5.217  1.00 94.72           C  
ATOM    742  HA  HIS A  48     -16.483  10.104  -5.699  1.00 94.72           H  
ATOM    743  C   HIS A  48     -14.721   9.009  -6.184  1.00 94.72           C  
ATOM    744  CB  HIS A  48     -15.318   9.937  -3.909  1.00 94.72           C  
ATOM    745  HB2 HIS A  48     -16.152  10.169  -3.247  1.00 94.72           H  
ATOM    746  HB3 HIS A  48     -14.685   9.205  -3.407  1.00 94.72           H  
ATOM    747  O   HIS A  48     -14.548   9.687  -7.197  1.00 94.72           O  
ATOM    748  CG  HIS A  48     -14.524  11.199  -4.142  1.00 94.72           C  
ATOM    749  CD2 HIS A  48     -13.166  11.306  -4.287  1.00 94.72           C  
ATOM    750  HD2 HIS A  48     -12.460  10.490  -4.249  1.00 94.72           H  
ATOM    751  ND1 HIS A  48     -15.042  12.466  -4.265  1.00 94.72           N  
ATOM    752  HD1 HIS A  48     -16.008  12.726  -4.131  1.00 94.72           H  
ATOM    753  CE1 HIS A  48     -14.018  13.317  -4.447  1.00 94.72           C  
ATOM    754  HE1 HIS A  48     -14.104  14.393  -4.491  1.00 94.72           H  
ATOM    755  NE2 HIS A  48     -12.853  12.654  -4.495  1.00 94.72           N  
ATOM    756  N   TYR A  49     -13.984   7.926  -5.925  1.00 96.78           N  
ATOM    757  H   TYR A  49     -14.181   7.391  -5.090  1.00 96.78           H  
ATOM    758  CA  TYR A  49     -12.881   7.508  -6.787  1.00 96.78           C  
ATOM    759  HA  TYR A  49     -12.181   8.339  -6.877  1.00 96.78           H  
ATOM    760  C   TYR A  49     -13.353   7.153  -8.206  1.00 96.78           C  
ATOM    761  CB  TYR A  49     -12.152   6.329  -6.135  1.00 96.78           C  
ATOM    762  HB2 TYR A  49     -11.890   6.598  -5.112  1.00 96.78           H  
ATOM    763  HB3 TYR A  49     -12.821   5.471  -6.089  1.00 96.78           H  
ATOM    764  O   TYR A  49     -12.737   7.585  -9.180  1.00 96.78           O  
ATOM    765  CG  TYR A  49     -10.886   5.939  -6.871  1.00 96.78           C  
ATOM    766  CD1 TYR A  49     -10.948   5.049  -7.960  1.00 96.78           C  
ATOM    767  HD1 TYR A  49     -11.898   4.643  -8.276  1.00 96.78           H  
ATOM    768  CD2 TYR A  49      -9.657   6.522  -6.506  1.00 96.78           C  
ATOM    769  HD2 TYR A  49      -9.622   7.233  -5.694  1.00 96.78           H  
ATOM    770  CE1 TYR A  49      -9.779   4.740  -8.676  1.00 96.78           C  
ATOM    771  HE1 TYR A  49      -9.820   4.140  -9.574  1.00 96.78           H  
ATOM    772  CE2 TYR A  49      -8.484   6.205  -7.219  1.00 96.78           C  
ATOM    773  HE2 TYR A  49      -7.543   6.665  -6.957  1.00 96.78           H  
ATOM    774  OH  TYR A  49      -7.437   4.999  -9.023  1.00 96.78           O  
ATOM    775  HH  TYR A  49      -6.790   5.709  -9.014  1.00 96.78           H  
ATOM    776  CZ  TYR A  49      -8.546   5.303  -8.302  1.00 96.78           C  
ATOM    777  N   ALA A  50     -14.458   6.411  -8.331  1.00 96.61           N  
ATOM    778  H   ALA A  50     -14.932   6.103  -7.494  1.00 96.61           H  
ATOM    779  CA  ALA A  50     -15.036   6.015  -9.614  1.00 96.61           C  
ATOM    780  HA  ALA A  50     -14.278   5.490 -10.196  1.00 96.61           H  
ATOM    781  C   ALA A  50     -15.489   7.226 -10.442  1.00 96.61           C  
ATOM    782  CB  ALA A  50     -16.200   5.053  -9.349  1.00 96.61           C  
ATOM    783  HB1 ALA A  50     -16.977   5.554  -8.772  1.00 96.61           H  
ATOM    784  HB2 ALA A  50     -15.845   4.186  -8.792  1.00 96.61           H  
ATOM    785  HB3 ALA A  50     -16.619   4.718 -10.298  1.00 96.61           H  
ATOM    786  O   ALA A  50     -15.280   7.242 -11.651  1.00 96.61           O  
ATOM    787  N   SER A  51     -16.014   8.276  -9.797  1.00 95.45           N  
ATOM    788  H   SER A  51     -16.211   8.185  -8.811  1.00 95.45           H  
ATOM    789  CA  SER A  51     -16.384   9.528 -10.481  1.00 95.45           C  
ATOM    790  HA  SER A  51     -17.048   9.278 -11.309  1.00 95.45           H  
ATOM    791  C   SER A  51     -15.194  10.286 -11.091  1.00 95.45           C  
ATOM    792  CB  SER A  51     -17.155  10.444  -9.524  1.00 95.45           C  
ATOM    793  HB2 SER A  51     -17.679  11.195 -10.114  1.00 95.45           H  
ATOM    794  HB3 SER A  51     -17.900   9.858  -8.985  1.00 95.45           H  
ATOM    795  O   SER A  51     -15.377  11.164 -11.927  1.00 95.45           O  
ATOM    796  OG  SER A  51     -16.315  11.117  -8.599  1.00 95.45           O  
ATOM    797  HG  SER A  51     -15.738  10.490  -8.157  1.00 95.45           H  
ATOM    798  N   GLN A  52     -13.967   9.962 -10.672  1.00 95.33           N  
ATOM    799  H   GLN A  52     -13.885   9.243  -9.967  1.00 95.33           H  
ATOM    800  CA  GLN A  52     -12.729  10.564 -11.178  1.00 95.33           C  
ATOM    801  HA  GLN A  52     -12.965  11.466 -11.742  1.00 95.33           H  
ATOM    802  C   GLN A  52     -11.963   9.639 -12.137  1.00 95.33           C  
ATOM    803  CB  GLN A  52     -11.850  10.960  -9.983  1.00 95.33           C  
ATOM    804  HB2 GLN A  52     -10.883  11.306 -10.347  1.00 95.33           H  
ATOM    805  HB3 GLN A  52     -11.685  10.084  -9.355  1.00 95.33           H  
ATOM    806  O   GLN A  52     -11.013  10.083 -12.779  1.00 95.33           O  
ATOM    807  CG  GLN A  52     -12.483  12.079  -9.144  1.00 95.33           C  
ATOM    808  HG2 GLN A  52     -12.596  12.965  -9.769  1.00 95.33           H  
ATOM    809  HG3 GLN A  52     -13.473  11.776  -8.802  1.00 95.33           H  
ATOM    810  CD  GLN A  52     -11.658  12.435  -7.914  1.00 95.33           C  
ATOM    811  NE2 GLN A  52     -11.887  13.594  -7.341  1.00 95.33           N  
ATOM    812 HE21 GLN A  52     -12.677  14.138  -7.657  1.00 95.33           H  
ATOM    813 HE22 GLN A  52     -11.570  13.638  -6.383  1.00 95.33           H  
ATOM    814  OE1 GLN A  52     -10.817  11.694  -7.429  1.00 95.33           O  
ATOM    815  N   HIS A  53     -12.363   8.369 -12.234  1.00 97.04           N  
ATOM    816  H   HIS A  53     -13.199   8.097 -11.737  1.00 97.04           H  
ATOM    817  CA  HIS A  53     -11.690   7.329 -13.010  1.00 97.04           C  
ATOM    818  HA  HIS A  53     -10.989   7.786 -13.708  1.00 97.04           H  
ATOM    819  C   HIS A  53     -12.732   6.568 -13.835  1.00 97.04           C  
ATOM    820  CB  HIS A  53     -10.890   6.407 -12.079  1.00 97.04           C  
ATOM    821  HB2 HIS A  53     -10.415   5.638 -12.687  1.00 97.04           H  
ATOM    822  HB3 HIS A  53     -11.567   5.919 -11.378  1.00 97.04           H  
ATOM    823  O   HIS A  53     -13.141   5.460 -13.499  1.00 97.04           O  
ATOM    824  CG  HIS A  53      -9.804   7.097 -11.300  1.00 97.04           C  
ATOM    825  CD2 HIS A  53      -8.462   7.134 -11.577  1.00 97.04           C  
ATOM    826  HD2 HIS A  53      -7.971   6.668 -12.418  1.00 97.04           H  
ATOM    827  ND1 HIS A  53     -10.003   7.806 -10.144  1.00 97.04           N  
ATOM    828  HD1 HIS A  53     -10.897   7.928  -9.690  1.00 97.04           H  
ATOM    829  CE1 HIS A  53      -8.819   8.288  -9.742  1.00 97.04           C  
ATOM    830  HE1 HIS A  53      -8.674   8.901  -8.865  1.00 97.04           H  
ATOM    831  NE2 HIS A  53      -7.839   7.881 -10.565  1.00 97.04           N  
ATOM    832  N   GLU A  54     -13.205   7.206 -14.903  1.00 96.63           N  
ATOM    833  H   GLU A  54     -12.859   8.134 -15.099  1.00 96.63           H  
ATOM    834  CA  GLU A  54     -14.281   6.684 -15.746  1.00 96.63           C  
ATOM    835  HA  GLU A  54     -14.902   6.021 -15.143  1.00 96.63           H  
ATOM    836  C   GLU A  54     -13.763   5.863 -16.940  1.00 96.63           C  
ATOM    837  CB  GLU A  54     -15.179   7.834 -16.228  1.00 96.63           C  
ATOM    838  HB2 GLU A  54     -15.944   7.413 -16.881  1.00 96.63           H  
ATOM    839  HB3 GLU A  54     -14.576   8.532 -16.809  1.00 96.63           H  
ATOM    840  O   GLU A  54     -12.597   5.942 -17.340  1.00 96.63           O  
ATOM    841  CG  GLU A  54     -15.883   8.593 -15.088  1.00 96.63           C  
ATOM    842  HG2 GLU A  54     -16.420   7.870 -14.474  1.00 96.63           H  
ATOM    843  HG3 GLU A  54     -15.133   9.081 -14.466  1.00 96.63           H  
ATOM    844  CD  GLU A  54     -16.877   9.651 -15.605  1.00 96.63           C  
ATOM    845  OE1 GLU A  54     -17.564  10.267 -14.760  1.00 96.63           O  
ATOM    846  OE2 GLU A  54     -16.979   9.826 -16.844  1.00 96.63           O  
ATOM    847  N   GLY A  55     -14.665   5.090 -17.553  1.00 96.55           N  
ATOM    848  H   GLY A  55     -15.597   5.050 -17.166  1.00 96.55           H  
ATOM    849  CA  GLY A  55     -14.381   4.326 -18.767  1.00 96.55           C  
ATOM    850  HA2 GLY A  55     -14.074   5.014 -19.554  1.00 96.55           H  
ATOM    851  HA3 GLY A  55     -15.283   3.808 -19.095  1.00 96.55           H  
ATOM    852  C   GLY A  55     -13.285   3.283 -18.555  1.00 96.55           C  
ATOM    853  O   GLY A  55     -13.355   2.475 -17.633  1.00 96.55           O  
ATOM    854  N   ASP A  56     -12.265   3.307 -19.411  1.00 96.80           N  
ATOM    855  H   ASP A  56     -12.272   3.986 -20.159  1.00 96.80           H  
ATOM    856  CA  ASP A  56     -11.153   2.351 -19.368  1.00 96.80           C  
ATOM    857  HA  ASP A  56     -11.557   1.339 -19.343  1.00 96.80           H  
ATOM    858  C   ASP A  56     -10.257   2.502 -18.123  1.00 96.80           C  
ATOM    859  CB  ASP A  56     -10.315   2.512 -20.644  1.00 96.80           C  
ATOM    860  HB2 ASP A  56      -9.398   1.936 -20.521  1.00 96.80           H  
ATOM    861  HB3 ASP A  56     -10.037   3.560 -20.762  1.00 96.80           H  
ATOM    862  O   ASP A  56      -9.540   1.564 -17.765  1.00 96.80           O  
ATOM    863  CG  ASP A  56     -10.992   2.006 -21.922  1.00 96.80           C  
ATOM    864  OD1 ASP A  56     -11.909   1.160 -21.823  1.00 96.80           O  
ATOM    865  OD2 ASP A  56     -10.564   2.457 -23.008  1.00 96.80           O  
ATOM    866  N   LEU A  57     -10.316   3.661 -17.455  1.00 97.69           N  
ATOM    867  H   LEU A  57     -10.976   4.357 -17.770  1.00 97.69           H  
ATOM    868  CA  LEU A  57      -9.615   3.927 -16.198  1.00 97.69           C  
ATOM    869  HA  LEU A  57      -8.701   3.334 -16.167  1.00 97.69           H  
ATOM    870  C   LEU A  57     -10.423   3.486 -14.972  1.00 97.69           C  
ATOM    871  CB  LEU A  57      -9.238   5.419 -16.105  1.00 97.69           C  
ATOM    872  HB2 LEU A  57     -10.154   6.009 -16.132  1.00 97.69           H  
ATOM    873  HB3 LEU A  57      -8.762   5.597 -15.141  1.00 97.69           H  
ATOM    874  O   LEU A  57      -9.955   3.661 -13.856  1.00 97.69           O  
ATOM    875  CG  LEU A  57      -8.288   5.923 -17.205  1.00 97.69           C  
ATOM    876  HG  LEU A  57      -8.750   5.784 -18.182  1.00 97.69           H  
ATOM    877  CD1 LEU A  57      -8.023   7.416 -17.007  1.00 97.69           C  
ATOM    878 HD11 LEU A  57      -8.967   7.960 -17.031  1.00 97.69           H  
ATOM    879 HD12 LEU A  57      -7.541   7.584 -16.044  1.00 97.69           H  
ATOM    880 HD13 LEU A  57      -7.378   7.788 -17.803  1.00 97.69           H  
ATOM    881  CD2 LEU A  57      -6.939   5.204 -17.190  1.00 97.69           C  
ATOM    882 HD21 LEU A  57      -7.082   4.144 -17.398  1.00 97.69           H  
ATOM    883 HD22 LEU A  57      -6.474   5.326 -16.212  1.00 97.69           H  
ATOM    884 HD23 LEU A  57      -6.285   5.624 -17.955  1.00 97.69           H  
ATOM    885  N   ALA A  58     -11.621   2.922 -15.133  1.00 98.15           N  
ATOM    886  H   ALA A  58     -11.997   2.784 -16.060  1.00 98.15           H  
ATOM    887  CA  ALA A  58     -12.361   2.409 -13.990  1.00 98.15           C  
ATOM    888  HA  ALA A  58     -12.415   3.210 -13.253  1.00 98.15           H  
ATOM    889  C   ALA A  58     -11.636   1.199 -13.362  1.00 98.15           C  
ATOM    890  CB  ALA A  58     -13.798   2.085 -14.400  1.00 98.15           C  
ATOM    891  HB1 ALA A  58     -13.801   1.297 -15.153  1.00 98.15           H  
ATOM    892  HB2 ALA A  58     -14.271   2.978 -14.809  1.00 98.15           H  
ATOM    893  HB3 ALA A  58     -14.362   1.752 -13.528  1.00 98.15           H  
ATOM    894  O   ALA A  58     -11.210   0.280 -14.076  1.00 98.15           O  
ATOM    895  N   PRO A  59     -11.533   1.133 -12.021  1.00 98.50           N  
ATOM    896  CA  PRO A  59     -11.055  -0.063 -11.345  1.00 98.50           C  
ATOM    897  HA  PRO A  59     -10.014  -0.221 -11.627  1.00 98.50           H  
ATOM    898  C   PRO A  59     -11.898  -1.284 -11.712  1.00 98.50           C  
ATOM    899  CB  PRO A  59     -11.134   0.228  -9.845  1.00 98.50           C  
ATOM    900  HB2 PRO A  59     -12.090  -0.103  -9.441  1.00 98.50           H  
ATOM    901  HB3 PRO A  59     -10.309  -0.232  -9.301  1.00 98.50           H  
ATOM    902  O   PRO A  59     -13.125  -1.243 -11.702  1.00 98.50           O  
ATOM    903  CG  PRO A  59     -11.066   1.748  -9.792  1.00 98.50           C  
ATOM    904  HG2 PRO A  59     -10.016   2.035  -9.829  1.00 98.50           H  
ATOM    905  HG3 PRO A  59     -11.560   2.150  -8.907  1.00 98.50           H  
ATOM    906  CD  PRO A  59     -11.770   2.200 -11.067  1.00 98.50           C  
ATOM    907  HD2 PRO A  59     -11.342   3.143 -11.407  1.00 98.50           H  
ATOM    908  HD3 PRO A  59     -12.841   2.309 -10.895  1.00 98.50           H  
ATOM    909  N   VAL A  60     -11.242  -2.418 -11.949  1.00 98.43           N  
ATOM    910  H   VAL A  60     -10.236  -2.401 -11.854  1.00 98.43           H  
ATOM    911  CA  VAL A  60     -11.920  -3.703 -12.172  1.00 98.43           C  
ATOM    912  HA  VAL A  60     -12.837  -3.508 -12.727  1.00 98.43           H  
ATOM    913  C   VAL A  60     -12.354  -4.367 -10.861  1.00 98.43           C  
ATOM    914  CB  VAL A  60     -11.066  -4.659 -13.024  1.00 98.43           C  
ATOM    915  HB  VAL A  60     -11.637  -5.575 -13.175  1.00 98.43           H  
ATOM    916  O   VAL A  60     -13.183  -5.273 -10.873  1.00 98.43           O  
ATOM    917  CG1 VAL A  60     -10.776  -4.065 -14.408  1.00 98.43           C  
ATOM    918 HG11 VAL A  60     -11.716  -3.806 -14.894  1.00 98.43           H  
ATOM    919 HG12 VAL A  60     -10.179  -3.157 -14.318  1.00 98.43           H  
ATOM    920 HG13 VAL A  60     -10.246  -4.790 -15.026  1.00 98.43           H  
ATOM    921  CG2 VAL A  60      -9.725  -5.051 -12.385  1.00 98.43           C  
ATOM    922 HG21 VAL A  60      -9.256  -5.834 -12.981  1.00 98.43           H  
ATOM    923 HG22 VAL A  60      -9.057  -4.191 -12.360  1.00 98.43           H  
ATOM    924 HG23 VAL A  60      -9.882  -5.422 -11.372  1.00 98.43           H  
ATOM    925  N   GLN A  61     -11.763  -3.964  -9.732  1.00 98.65           N  
ATOM    926  H   GLN A  61     -11.070  -3.234  -9.812  1.00 98.65           H  
ATOM    927  CA  GLN A  61     -12.172  -4.337  -8.374  1.00 98.65           C  
ATOM    928  HA  GLN A  61     -13.251  -4.208  -8.290  1.00 98.65           H  
ATOM    929  C   GLN A  61     -11.501  -3.414  -7.349  1.00 98.65           C  
ATOM    930  CB  GLN A  61     -11.831  -5.815  -8.061  1.00 98.65           C  
ATOM    931  HB2 GLN A  61     -12.320  -6.461  -8.789  1.00 98.65           H  
ATOM    932  HB3 GLN A  61     -12.226  -6.070  -7.077  1.00 98.65           H  
ATOM    933  O   GLN A  61     -10.434  -2.849  -7.608  1.00 98.65           O  
ATOM    934  CG  GLN A  61     -10.328  -6.116  -8.082  1.00 98.65           C  
ATOM    935  HG2 GLN A  61      -9.923  -5.716  -9.012  1.00 98.65           H  
ATOM    936  HG3 GLN A  61      -9.836  -5.618  -7.246  1.00 98.65           H  
ATOM    937  CD  GLN A  61      -9.985  -7.600  -8.035  1.00 98.65           C  
ATOM    938  NE2 GLN A  61      -8.970  -7.999  -8.767  1.00 98.65           N  
ATOM    939 HE21 GLN A  61      -8.474  -7.315  -9.321  1.00 98.65           H  
ATOM    940 HE22 GLN A  61      -8.711  -8.975  -8.724  1.00 98.65           H  
ATOM    941  OE1 GLN A  61     -10.585  -8.437  -7.371  1.00 98.65           O  
ATOM    942  N   VAL A  62     -12.066  -3.353  -6.146  1.00 98.70           N  
ATOM    943  H   VAL A  62     -12.947  -3.828  -6.005  1.00 98.70           H  
ATOM    944  CA  VAL A  62     -11.408  -2.763  -4.972  1.00 98.70           C  
ATOM    945  HA  VAL A  62     -10.416  -2.410  -5.255  1.00 98.70           H  
ATOM    946  C   VAL A  62     -11.237  -3.838  -3.912  1.00 98.70           C  
ATOM    947  CB  VAL A  62     -12.181  -1.550  -4.427  1.00 98.70           C  
ATOM    948  HB  VAL A  62     -13.171  -1.866  -4.099  1.00 98.70           H  
ATOM    949  O   VAL A  62     -12.183  -4.562  -3.607  1.00 98.70           O  
ATOM    950  CG1 VAL A  62     -11.448  -0.906  -3.242  1.00 98.70           C  
ATOM    951 HG11 VAL A  62     -11.409  -1.592  -2.396  1.00 98.70           H  
ATOM    952 HG12 VAL A  62     -10.437  -0.623  -3.536  1.00 98.70           H  
ATOM    953 HG13 VAL A  62     -11.981  -0.009  -2.927  1.00 98.70           H  
ATOM    954  CG2 VAL A  62     -12.332  -0.494  -5.523  1.00 98.70           C  
ATOM    955 HG21 VAL A  62     -13.002  -0.864  -6.299  1.00 98.70           H  
ATOM    956 HG22 VAL A  62     -12.767   0.419  -5.117  1.00 98.70           H  
ATOM    957 HG23 VAL A  62     -11.361  -0.268  -5.963  1.00 98.70           H  
ATOM    958  N   ILE A  63     -10.038  -3.955  -3.340  1.00 98.36           N  
ATOM    959  H   ILE A  63      -9.301  -3.337  -3.647  1.00 98.36           H  
ATOM    960  CA  ILE A  63      -9.785  -4.867  -2.219  1.00 98.36           C  
ATOM    961  HA  ILE A  63     -10.643  -5.531  -2.121  1.00 98.36           H  
ATOM    962  C   ILE A  63      -9.678  -4.057  -0.930  1.00 98.36           C  
ATOM    963  CB  ILE A  63      -8.573  -5.789  -2.452  1.00 98.36           C  
ATOM    964  HB  ILE A  63      -7.667  -5.185  -2.498  1.00 98.36           H  
ATOM    965  O   ILE A  63      -8.735  -3.281  -0.758  1.00 98.36           O  
ATOM    966  CG1 ILE A  63      -8.717  -6.564  -3.783  1.00 98.36           C  
ATOM    967 HG12 ILE A  63      -9.559  -7.253  -3.718  1.00 98.36           H  
ATOM    968 HG13 ILE A  63      -8.918  -5.864  -4.594  1.00 98.36           H  
ATOM    969  CG2 ILE A  63      -8.463  -6.751  -1.254  1.00 98.36           C  
ATOM    970 HG21 ILE A  63      -8.260  -6.200  -0.336  1.00 98.36           H  
ATOM    971 HG22 ILE A  63      -9.389  -7.314  -1.134  1.00 98.36           H  
ATOM    972 HG23 ILE A  63      -7.638  -7.448  -1.403  1.00 98.36           H  
ATOM    973  CD1 ILE A  63      -7.459  -7.339  -4.185  1.00 98.36           C  
ATOM    974 HD11 ILE A  63      -6.593  -6.677  -4.178  1.00 98.36           H  
ATOM    975 HD12 ILE A  63      -7.595  -7.731  -5.193  1.00 98.36           H  
ATOM    976 HD13 ILE A  63      -7.290  -8.174  -3.506  1.00 98.36           H  
ATOM    977  N   ALA A  64     -10.638  -4.259  -0.034  1.00 97.46           N  
ATOM    978  H   ALA A  64     -11.341  -4.955  -0.241  1.00 97.46           H  
ATOM    979  CA  ALA A  64     -10.710  -3.618   1.266  1.00 97.46           C  
ATOM    980  HA  ALA A  64     -10.182  -2.666   1.202  1.00 97.46           H  
ATOM    981  C   ALA A  64     -10.047  -4.479   2.352  1.00 97.46           C  
ATOM    982  CB  ALA A  64     -12.176  -3.303   1.586  1.00 97.46           C  
ATOM    983  HB1 ALA A  64     -12.748  -4.228   1.659  1.00 97.46           H  
ATOM    984  HB2 ALA A  64     -12.602  -2.677   0.802  1.00 97.46           H  
ATOM    985  HB3 ALA A  64     -12.234  -2.769   2.535  1.00 97.46           H  
ATOM    986  O   ALA A  64     -10.295  -5.684   2.437  1.00 97.46           O  
ATOM    987  N   THR A  65      -9.236  -3.851   3.204  1.00 96.49           N  
ATOM    988  H   THR A  65      -9.051  -2.871   3.048  1.00 96.49           H  
ATOM    989  CA  THR A  65      -8.686  -4.453   4.430  1.00 96.49           C  
ATOM    990  HA  THR A  65      -9.330  -5.284   4.719  1.00 96.49           H  
ATOM    991  C   THR A  65      -8.705  -3.453   5.592  1.00 96.49           C  
ATOM    992  CB  THR A  65      -7.265  -5.029   4.239  1.00 96.49           C  
ATOM    993  HB  THR A  65      -7.038  -5.651   5.105  1.00 96.49           H  
ATOM    994  O   THR A  65      -9.084  -2.287   5.432  1.00 96.49           O  
ATOM    995  CG2 THR A  65      -7.087  -5.903   2.998  1.00 96.49           C  
ATOM    996 HG21 THR A  65      -7.190  -5.302   2.094  1.00 96.49           H  
ATOM    997 HG22 THR A  65      -6.098  -6.360   3.013  1.00 96.49           H  
ATOM    998 HG23 THR A  65      -7.841  -6.690   3.002  1.00 96.49           H  
ATOM    999  OG1 THR A  65      -6.292  -4.015   4.188  1.00 96.49           O  
ATOM   1000  HG1 THR A  65      -5.833  -4.055   5.031  1.00 96.49           H  
ATOM   1001  N   GLY A  66      -8.306  -3.904   6.782  1.00 92.51           N  
ATOM   1002  H   GLY A  66      -8.095  -4.887   6.874  1.00 92.51           H  
ATOM   1003  CA  GLY A  66      -8.309  -3.097   7.999  1.00 92.51           C  
ATOM   1004  HA2 GLY A  66      -8.057  -2.062   7.764  1.00 92.51           H  
ATOM   1005  HA3 GLY A  66      -7.557  -3.478   8.689  1.00 92.51           H  
ATOM   1006  C   GLY A  66      -9.669  -3.149   8.692  1.00 92.51           C  
ATOM   1007  O   GLY A  66     -10.053  -4.191   9.221  1.00 92.51           O  
ATOM   1008  N   GLY A  67     -10.366  -2.012   8.745  1.00 79.15           N  
ATOM   1009  H   GLY A  67      -9.912  -1.180   8.396  1.00 79.15           H  
ATOM   1010  CA  GLY A  67     -11.649  -1.810   9.438  1.00 79.15           C  
ATOM   1011  HA2 GLY A  67     -12.370  -2.568   9.134  1.00 79.15           H  
ATOM   1012  HA3 GLY A  67     -12.040  -0.828   9.173  1.00 79.15           H  
ATOM   1013  C   GLY A  67     -11.567  -1.879  10.959  1.00 79.15           C  
ATOM   1014  O   GLY A  67     -12.580  -1.762  11.640  1.00 79.15           O  
ATOM   1015  N   GLN A  68     -10.365  -2.063  11.487  1.00 76.95           N  
ATOM   1016  H   GLN A  68      -9.578  -2.057  10.854  1.00 76.95           H  
ATOM   1017  CA  GLN A  68     -10.055  -2.137  12.904  1.00 76.95           C  
ATOM   1018  HA  GLN A  68     -10.949  -1.944  13.497  1.00 76.95           H  
ATOM   1019  C   GLN A  68      -9.026  -1.054  13.219  1.00 76.95           C  
ATOM   1020  CB  GLN A  68      -9.532  -3.540  13.234  1.00 76.95           C  
ATOM   1021  HB2 GLN A  68      -8.696  -3.766  12.572  1.00 76.95           H  
ATOM   1022  HB3 GLN A  68      -9.166  -3.561  14.261  1.00 76.95           H  
ATOM   1023  O   GLN A  68      -8.319  -0.581  12.328  1.00 76.95           O  
ATOM   1024  CG  GLN A  68     -10.616  -4.619  13.079  1.00 76.95           C  
ATOM   1025  HG2 GLN A  68     -11.157  -4.490  12.142  1.00 76.95           H  
ATOM   1026  HG3 GLN A  68     -11.328  -4.545  13.901  1.00 76.95           H  
ATOM   1027  CD  GLN A  68      -9.983  -5.997  13.082  1.00 76.95           C  
ATOM   1028  NE2 GLN A  68      -9.641  -6.509  11.922  1.00 76.95           N  
ATOM   1029 HE21 GLN A  68      -9.787  -5.979  11.075  1.00 76.95           H  
ATOM   1030 HE22 GLN A  68      -9.093  -7.357  11.945  1.00 76.95           H  
ATOM   1031  OE1 GLN A  68      -9.740  -6.603  14.110  1.00 76.95           O  
ATOM   1032  N   ASN A  69      -8.942  -0.658  14.488  1.00 74.61           N  
ATOM   1033  H   ASN A  69      -9.496  -1.138  15.182  1.00 74.61           H  
ATOM   1034  CA  ASN A  69      -7.933   0.289  14.974  1.00 74.61           C  
ATOM   1035  HA  ASN A  69      -8.181   0.521  16.010  1.00 74.61           H  
ATOM   1036  C   ASN A  69      -7.935   1.643  14.236  1.00 74.61           C  
ATOM   1037  CB  ASN A  69      -6.556  -0.404  14.984  1.00 74.61           C  
ATOM   1038  HB2 ASN A  69      -5.829   0.240  15.477  1.00 74.61           H  
ATOM   1039  HB3 ASN A  69      -6.222  -0.554  13.957  1.00 74.61           H  
ATOM   1040  O   ASN A  69      -6.880   2.232  14.017  1.00 74.61           O  
ATOM   1041  CG  ASN A  69      -6.568  -1.737  15.705  1.00 74.61           C  
ATOM   1042  ND2 ASN A  69      -5.743  -2.669  15.290  1.00 74.61           N  
ATOM   1043 HD21 ASN A  69      -5.121  -2.494  14.514  1.00 74.61           H  
ATOM   1044 HD22 ASN A  69      -5.779  -3.554  15.774  1.00 74.61           H  
ATOM   1045  OD1 ASN A  69      -7.330  -1.971  16.628  1.00 74.61           O  
ATOM   1046  N   GLY A  70      -9.113   2.123  13.821  1.00 78.68           N  
ATOM   1047  H   GLY A  70      -9.952   1.599  14.026  1.00 78.68           H  
ATOM   1048  CA  GLY A  70      -9.244   3.428  13.165  1.00 78.68           C  
ATOM   1049  HA2 GLY A  70      -8.760   4.190  13.775  1.00 78.68           H  
ATOM   1050  HA3 GLY A  70     -10.299   3.686  13.081  1.00 78.68           H  
ATOM   1051  C   GLY A  70      -8.629   3.489  11.766  1.00 78.68           C  
ATOM   1052  O   GLY A  70      -8.319   4.577  11.287  1.00 78.68           O  
ATOM   1053  N   GLN A  71      -8.456   2.348  11.088  1.00 88.45           N  
ATOM   1054  H   GLN A  71      -8.644   1.469  11.548  1.00 88.45           H  
ATOM   1055  CA  GLN A  71      -7.872   2.311   9.752  1.00 88.45           C  
ATOM   1056  HA  GLN A  71      -7.796   3.335   9.386  1.00 88.45           H  
ATOM   1057  C   GLN A  71      -8.721   1.529   8.750  1.00 88.45           C  
ATOM   1058  CB  GLN A  71      -6.447   1.765   9.850  1.00 88.45           C  
ATOM   1059  HB2 GLN A  71      -5.901   2.353  10.588  1.00 88.45           H  
ATOM   1060  HB3 GLN A  71      -6.476   0.728  10.186  1.00 88.45           H  
ATOM   1061  O   GLN A  71      -9.127   0.400   9.008  1.00 88.45           O  
ATOM   1062  CG  GLN A  71      -5.721   1.847   8.504  1.00 88.45           C  
ATOM   1063  HG2 GLN A  71      -5.720   2.876   8.145  1.00 88.45           H  
ATOM   1064  HG3 GLN A  71      -6.234   1.220   7.775  1.00 88.45           H  
ATOM   1065  CD  GLN A  71      -4.285   1.378   8.616  1.00 88.45           C  
ATOM   1066  NE2 GLN A  71      -3.695   0.911   7.550  1.00 88.45           N  
ATOM   1067 HE21 GLN A  71      -2.800   0.470   7.706  1.00 88.45           H  
ATOM   1068 HE22 GLN A  71      -4.236   0.731   6.716  1.00 88.45           H  
ATOM   1069  OE1 GLN A  71      -3.613   1.483   9.622  1.00 88.45           O  
ATOM   1070  N   ILE A  72      -8.917   2.094   7.560  1.00 92.73           N  
ATOM   1071  H   ILE A  72      -8.538   3.019   7.419  1.00 92.73           H  
ATOM   1072  CA  ILE A  72      -9.492   1.418   6.389  1.00 92.73           C  
ATOM   1073  HA  ILE A  72      -9.652   0.363   6.608  1.00 92.73           H  
ATOM   1074  C   ILE A  72      -8.476   1.511   5.255  1.00 92.73           C  
ATOM   1075  CB  ILE A  72     -10.852   2.042   6.000  1.00 92.73           C  
ATOM   1076  HB  ILE A  72     -10.702   3.111   5.847  1.00 92.73           H  
ATOM   1077  O   ILE A  72      -7.839   2.548   5.073  1.00 92.73           O  
ATOM   1078  CG1 ILE A  72     -11.890   1.860   7.131  1.00 92.73           C  
ATOM   1079 HG12 ILE A  72     -11.453   2.161   8.084  1.00 92.73           H  
ATOM   1080 HG13 ILE A  72     -12.173   0.811   7.206  1.00 92.73           H  
ATOM   1081  CG2 ILE A  72     -11.387   1.445   4.683  1.00 92.73           C  
ATOM   1082 HG21 ILE A  72     -12.328   1.924   4.413  1.00 92.73           H  
ATOM   1083 HG22 ILE A  72     -10.697   1.638   3.861  1.00 92.73           H  
ATOM   1084 HG23 ILE A  72     -11.543   0.371   4.784  1.00 92.73           H  
ATOM   1085  CD1 ILE A  72     -13.148   2.717   6.937  1.00 92.73           C  
ATOM   1086 HD11 ILE A  72     -13.725   2.376   6.078  1.00 92.73           H  
ATOM   1087 HD12 ILE A  72     -12.866   3.759   6.786  1.00 92.73           H  
ATOM   1088 HD13 ILE A  72     -13.771   2.651   7.829  1.00 92.73           H  
ATOM   1089  N   ILE A  73      -8.306   0.436   4.490  1.00 96.26           N  
ATOM   1090  H   ILE A  73      -8.814  -0.412   4.697  1.00 96.26           H  
ATOM   1091  CA  ILE A  73      -7.389   0.422   3.350  1.00 96.26           C  
ATOM   1092  HA  ILE A  73      -7.052   1.439   3.145  1.00 96.26           H  
ATOM   1093  C   ILE A  73      -8.125  -0.088   2.129  1.00 96.26           C  
ATOM   1094  CB  ILE A  73      -6.146  -0.432   3.621  1.00 96.26           C  
ATOM   1095  HB  ILE A  73      -6.458  -1.476   3.654  1.00 96.26           H  
ATOM   1096  O   ILE A  73      -8.711  -1.167   2.172  1.00 96.26           O  
ATOM   1097  CG1 ILE A  73      -5.509  -0.065   4.970  1.00 96.26           C  
ATOM   1098 HG12 ILE A  73      -6.251  -0.143   5.765  1.00 96.26           H  
ATOM   1099 HG13 ILE A  73      -5.124   0.955   4.944  1.00 96.26           H  
ATOM   1100  CG2 ILE A  73      -5.134  -0.251   2.479  1.00 96.26           C  
ATOM   1101 HG21 ILE A  73      -4.856   0.799   2.386  1.00 96.26           H  
ATOM   1102 HG22 ILE A  73      -4.235  -0.841   2.660  1.00 96.26           H  
ATOM   1103 HG23 ILE A  73      -5.557  -0.597   1.536  1.00 96.26           H  
ATOM   1104  CD1 ILE A  73      -4.408  -1.043   5.333  1.00 96.26           C  
ATOM   1105 HD11 ILE A  73      -4.627  -2.020   4.903  1.00 96.26           H  
ATOM   1106 HD12 ILE A  73      -4.413  -1.175   6.415  1.00 96.26           H  
ATOM   1107 HD13 ILE A  73      -3.442  -0.679   4.984  1.00 96.26           H  
ATOM   1108  N   LEU A  74      -8.072   0.683   1.048  1.00 97.83           N  
ATOM   1109  H   LEU A  74      -7.558   1.550   1.113  1.00 97.83           H  
ATOM   1110  CA  LEU A  74      -8.697   0.367  -0.228  1.00 97.83           C  
ATOM   1111  HA  LEU A  74      -9.206  -0.595  -0.169  1.00 97.83           H  
ATOM   1112  C   LEU A  74      -7.614   0.251  -1.294  1.00 97.83           C  
ATOM   1113  CB  LEU A  74      -9.732   1.451  -0.578  1.00 97.83           C  
ATOM   1114  HB2 LEU A  74     -10.190   1.199  -1.535  1.00 97.83           H  
ATOM   1115  HB3 LEU A  74      -9.215   2.403  -0.703  1.00 97.83           H  
ATOM   1116  O   LEU A  74      -6.930   1.223  -1.604  1.00 97.83           O  
ATOM   1117  CG  LEU A  74     -10.838   1.641   0.472  1.00 97.83           C  
ATOM   1118  HG  LEU A  74     -10.395   1.946   1.420  1.00 97.83           H  
ATOM   1119  CD1 LEU A  74     -11.793   2.744   0.025  1.00 97.83           C  
ATOM   1120 HD11 LEU A  74     -12.573   2.886   0.774  1.00 97.83           H  
ATOM   1121 HD12 LEU A  74     -12.258   2.481  -0.925  1.00 97.83           H  
ATOM   1122 HD13 LEU A  74     -11.245   3.679  -0.089  1.00 97.83           H  
ATOM   1123  CD2 LEU A  74     -11.638   0.359   0.694  1.00 97.83           C  
ATOM   1124 HD21 LEU A  74     -12.084   0.027  -0.244  1.00 97.83           H  
ATOM   1125 HD22 LEU A  74     -10.999  -0.426   1.098  1.00 97.83           H  
ATOM   1126 HD23 LEU A  74     -12.425   0.551   1.422  1.00 97.83           H  
ATOM   1127  N   ASN A  75      -7.457  -0.943  -1.853  1.00 98.82           N  
ATOM   1128  H   ASN A  75      -8.034  -1.704  -1.525  1.00 98.82           H  
ATOM   1129  CA  ASN A  75      -6.548  -1.196  -2.964  1.00 98.82           C  
ATOM   1130  HA  ASN A  75      -5.792  -0.413  -3.020  1.00 98.82           H  
ATOM   1131  C   ASN A  75      -7.364  -1.176  -4.254  1.00 98.82           C  
ATOM   1132  CB  ASN A  75      -5.825  -2.533  -2.762  1.00 98.82           C  
ATOM   1133  HB2 ASN A  75      -6.549  -3.347  -2.785  1.00 98.82           H  
ATOM   1134  HB3 ASN A  75      -5.126  -2.679  -3.585  1.00 98.82           H  
ATOM   1135  O   ASN A  75      -8.094  -2.130  -4.538  1.00 98.82           O  
ATOM   1136  CG  ASN A  75      -5.052  -2.603  -1.464  1.00 98.82           C  
ATOM   1137  ND2 ASN A  75      -5.689  -3.027  -0.399  1.00 98.82           N  
ATOM   1138 HD21 ASN A  75      -6.683  -3.202  -0.429  1.00 98.82           H  
ATOM   1139 HD22 ASN A  75      -5.171  -3.061   0.467  1.00 98.82           H  
ATOM   1140  OD1 ASN A  75      -3.879  -2.294  -1.402  1.00 98.82           O  
ATOM   1141  N   TYR A  76      -7.257  -0.089  -5.010  1.00 98.83           N  
ATOM   1142  H   TYR A  76      -6.612   0.637  -4.733  1.00 98.83           H  
ATOM   1143  CA  TYR A  76      -7.909   0.058  -6.305  1.00 98.83           C  
ATOM   1144  HA  TYR A  76      -8.910  -0.369  -6.259  1.00 98.83           H  
ATOM   1145  C   TYR A  76      -7.098  -0.704  -7.347  1.00 98.83           C  
ATOM   1146  CB  TYR A  76      -8.047   1.544  -6.650  1.00 98.83           C  
ATOM   1147  HB2 TYR A  76      -7.062   2.012  -6.633  1.00 98.83           H  
ATOM   1148  HB3 TYR A  76      -8.434   1.636  -7.664  1.00 98.83           H  
ATOM   1149  O   TYR A  76      -5.931  -0.389  -7.588  1.00 98.83           O  
ATOM   1150  CG  TYR A  76      -8.973   2.284  -5.706  1.00 98.83           C  
ATOM   1151  CD1 TYR A  76     -10.352   2.325  -5.977  1.00 98.83           C  
ATOM   1152  HD1 TYR A  76     -10.741   1.857  -6.869  1.00 98.83           H  
ATOM   1153  CD2 TYR A  76      -8.468   2.906  -4.547  1.00 98.83           C  
ATOM   1154  HD2 TYR A  76      -7.412   2.861  -4.328  1.00 98.83           H  
ATOM   1155  CE1 TYR A  76     -11.228   2.992  -5.103  1.00 98.83           C  
ATOM   1156  HE1 TYR A  76     -12.285   3.048  -5.321  1.00 98.83           H  
ATOM   1157  CE2 TYR A  76      -9.339   3.595  -3.681  1.00 98.83           C  
ATOM   1158  HE2 TYR A  76      -8.952   4.091  -2.804  1.00 98.83           H  
ATOM   1159  OH  TYR A  76     -11.569   4.300  -3.133  1.00 98.83           O  
ATOM   1160  HH  TYR A  76     -11.110   4.865  -2.507  1.00 98.83           H  
ATOM   1161  CZ  TYR A  76     -10.722   3.640  -3.961  1.00 98.83           C  
ATOM   1162  N   ILE A  77      -7.709  -1.739  -7.925  1.00 98.83           N  
ATOM   1163  H   ILE A  77      -8.671  -1.933  -7.688  1.00 98.83           H  
ATOM   1164  CA  ILE A  77      -7.083  -2.580  -8.941  1.00 98.83           C  
ATOM   1165  HA  ILE A  77      -6.017  -2.357  -8.986  1.00 98.83           H  
ATOM   1166  C   ILE A  77      -7.709  -2.239 -10.285  1.00 98.83           C  
ATOM   1167  CB  ILE A  77      -7.237  -4.079  -8.620  1.00 98.83           C  
ATOM   1168  HB  ILE A  77      -8.290  -4.328  -8.747  1.00 98.83           H  
ATOM   1169  O   ILE A  77      -8.877  -2.529 -10.529  1.00 98.83           O  
ATOM   1170  CG1 ILE A  77      -6.872  -4.467  -7.170  1.00 98.83           C  
ATOM   1171 HG12 ILE A  77      -7.545  -3.954  -6.483  1.00 98.83           H  
ATOM   1172 HG13 ILE A  77      -7.045  -5.535  -7.039  1.00 98.83           H  
ATOM   1173  CG2 ILE A  77      -6.434  -4.917  -9.634  1.00 98.83           C  
ATOM   1174 HG21 ILE A  77      -6.504  -5.977  -9.388  1.00 98.83           H  
ATOM   1175 HG22 ILE A  77      -6.833  -4.765 -10.637  1.00 98.83           H  
ATOM   1176 HG23 ILE A  77      -5.388  -4.608  -9.631  1.00 98.83           H  
ATOM   1177  CD1 ILE A  77      -5.431  -4.158  -6.759  1.00 98.83           C  
ATOM   1178 HD11 ILE A  77      -5.232  -3.091  -6.857  1.00 98.83           H  
ATOM   1179 HD12 ILE A  77      -5.287  -4.445  -5.717  1.00 98.83           H  
ATOM   1180 HD13 ILE A  77      -4.736  -4.726  -7.377  1.00 98.83           H  
ATOM   1181  N   HIS A  78      -6.910  -1.662 -11.163  1.00 98.64           N  
ATOM   1182  H   HIS A  78      -5.972  -1.443 -10.860  1.00 98.64           H  
ATOM   1183  CA  HIS A  78      -7.219  -1.350 -12.547  1.00 98.64           C  
ATOM   1184  HA  HIS A  78      -8.275  -1.101 -12.651  1.00 98.64           H  
ATOM   1185  C   HIS A  78      -6.925  -2.538 -13.461  1.00 98.64           C  
ATOM   1186  CB  HIS A  78      -6.417  -0.106 -12.928  1.00 98.64           C  
ATOM   1187  HB2 HIS A  78      -6.496   0.070 -14.001  1.00 98.64           H  
ATOM   1188  HB3 HIS A  78      -5.363  -0.246 -12.686  1.00 98.64           H  
ATOM   1189  O   HIS A  78      -6.353  -3.561 -13.055  1.00 98.64           O  
ATOM   1190  CG  HIS A  78      -6.932   1.116 -12.225  1.00 98.64           C  
ATOM   1191  CD2 HIS A  78      -6.713   1.477 -10.928  1.00 98.64           C  
ATOM   1192  HD2 HIS A  78      -6.108   0.949 -10.206  1.00 98.64           H  
ATOM   1193  ND1 HIS A  78      -7.689   2.092 -12.846  1.00 98.64           N  
ATOM   1194  CE1 HIS A  78      -7.885   3.049 -11.928  1.00 98.64           C  
ATOM   1195  HE1 HIS A  78      -8.373   3.994 -12.116  1.00 98.64           H  
ATOM   1196  NE2 HIS A  78      -7.318   2.702 -10.763  1.00 98.64           N  
ATOM   1197  HE2 HIS A  78      -7.201   3.339  -9.989  1.00 98.64           H  
ATOM   1198  N   SER A  79      -7.350  -2.427 -14.719  1.00 98.09           N  
ATOM   1199  H   SER A  79      -7.776  -1.558 -15.009  1.00 98.09           H  
ATOM   1200  CA  SER A  79      -7.058  -3.453 -15.717  1.00 98.09           C  
ATOM   1201  HA  SER A  79      -7.438  -4.398 -15.330  1.00 98.09           H  
ATOM   1202  C   SER A  79      -5.544  -3.599 -15.922  1.00 98.09           C  
ATOM   1203  CB  SER A  79      -7.797  -3.165 -17.029  1.00 98.09           C  
ATOM   1204  HB2 SER A  79      -7.979  -4.107 -17.546  1.00 98.09           H  
ATOM   1205  HB3 SER A  79      -8.759  -2.698 -16.819  1.00 98.09           H  
ATOM   1206  O   SER A  79      -4.761  -2.686 -15.669  1.00 98.09           O  
ATOM   1207  OG  SER A  79      -7.031  -2.339 -17.877  1.00 98.09           O  
ATOM   1208  HG  SER A  79      -7.601  -1.626 -18.175  1.00 98.09           H  
ATOM   1209  N   ILE A  80      -5.099  -4.745 -16.440  1.00 97.91           N  
ATOM   1210  H   ILE A  80      -5.770  -5.466 -16.663  1.00 97.91           H  
ATOM   1211  CA  ILE A  80      -3.671  -4.981 -16.719  1.00 97.91           C  
ATOM   1212  HA  ILE A  80      -3.119  -4.824 -15.792  1.00 97.91           H  
ATOM   1213  C   ILE A  80      -3.071  -3.995 -17.743  1.00 97.91           C  
ATOM   1214  CB  ILE A  80      -3.442  -6.435 -17.180  1.00 97.91           C  
ATOM   1215  HB  ILE A  80      -2.376  -6.552 -17.376  1.00 97.91           H  
ATOM   1216  O   ILE A  80      -1.847  -3.910 -17.867  1.00 97.91           O  
ATOM   1217  CG1 ILE A  80      -4.208  -6.738 -18.491  1.00 97.91           C  
ATOM   1218 HG12 ILE A  80      -3.973  -5.977 -19.236  1.00 97.91           H  
ATOM   1219 HG13 ILE A  80      -5.282  -6.709 -18.311  1.00 97.91           H  
ATOM   1220  CG2 ILE A  80      -3.809  -7.417 -16.049  1.00 97.91           C  
ATOM   1221 HG21 ILE A  80      -4.885  -7.418 -15.877  1.00 97.91           H  
ATOM   1222 HG22 ILE A  80      -3.484  -8.425 -16.308  1.00 97.91           H  
ATOM   1223 HG23 ILE A  80      -3.304  -7.118 -15.131  1.00 97.91           H  
ATOM   1224  CD1 ILE A  80      -3.854  -8.091 -19.113  1.00 97.91           C  
ATOM   1225 HD11 ILE A  80      -2.778  -8.158 -19.272  1.00 97.91           H  
ATOM   1226 HD12 ILE A  80      -4.181  -8.906 -18.466  1.00 97.91           H  
ATOM   1227 HD13 ILE A  80      -4.360  -8.185 -20.074  1.00 97.91           H  
ATOM   1228  N   HIS A  81      -3.913  -3.281 -18.496  1.00 97.67           N  
ATOM   1229  H   HIS A  81      -4.904  -3.355 -18.314  1.00 97.67           H  
ATOM   1230  CA  HIS A  81      -3.498  -2.245 -19.441  1.00 97.67           C  
ATOM   1231  HA  HIS A  81      -2.550  -2.534 -19.896  1.00 97.67           H  
ATOM   1232  C   HIS A  81      -3.255  -0.892 -18.758  1.00 97.67           C  
ATOM   1233  CB  HIS A  81      -4.542  -2.140 -20.561  1.00 97.67           C  
ATOM   1234  HB2 HIS A  81      -5.506  -1.857 -20.139  1.00 97.67           H  
ATOM   1235  HB3 HIS A  81      -4.241  -1.353 -21.253  1.00 97.67           H  
ATOM   1236  O   HIS A  81      -2.456  -0.111 -19.261  1.00 97.67           O  
ATOM   1237  CG  HIS A  81      -4.685  -3.428 -21.333  1.00 97.67           C  
ATOM   1238  CD2 HIS A  81      -5.765  -4.270 -21.342  1.00 97.67           C  
ATOM   1239  HD2 HIS A  81      -6.693  -4.113 -20.813  1.00 97.67           H  
ATOM   1240  ND1 HIS A  81      -3.721  -3.996 -22.132  1.00 97.67           N  
ATOM   1241  HD1 HIS A  81      -2.852  -3.557 -22.401  1.00 97.67           H  
ATOM   1242  CE1 HIS A  81      -4.206  -5.153 -22.611  1.00 97.67           C  
ATOM   1243  HE1 HIS A  81      -3.692  -5.806 -23.301  1.00 97.67           H  
ATOM   1244  NE2 HIS A  81      -5.441  -5.375 -22.140  1.00 97.67           N  
ATOM   1245  N   TYR A  82      -3.860  -0.674 -17.587  1.00 98.19           N  
ATOM   1246  H   TYR A  82      -4.483  -1.383 -17.228  1.00 98.19           H  
ATOM   1247  CA  TYR A  82      -3.727   0.527 -16.759  1.00 98.19           C  
ATOM   1248  HA  TYR A  82      -2.992   1.194 -17.211  1.00 98.19           H  
ATOM   1249  C   TYR A  82      -3.198   0.180 -15.363  1.00 98.19           C  
ATOM   1250  CB  TYR A  82      -5.063   1.282 -16.717  1.00 98.19           C  
ATOM   1251  HB2 TYR A  82      -4.949   2.190 -16.125  1.00 98.19           H  
ATOM   1252  HB3 TYR A  82      -5.813   0.661 -16.225  1.00 98.19           H  
ATOM   1253  O   TYR A  82      -3.551   0.802 -14.371  1.00 98.19           O  
ATOM   1254  CG  TYR A  82      -5.555   1.671 -18.093  1.00 98.19           C  
ATOM   1255  CD1 TYR A  82      -5.004   2.784 -18.754  1.00 98.19           C  
ATOM   1256  HD1 TYR A  82      -4.264   3.392 -18.255  1.00 98.19           H  
ATOM   1257  CD2 TYR A  82      -6.544   0.899 -18.721  1.00 98.19           C  
ATOM   1258  HD2 TYR A  82      -7.033   0.112 -18.167  1.00 98.19           H  
ATOM   1259  CE1 TYR A  82      -5.461   3.133 -20.039  1.00 98.19           C  
ATOM   1260  HE1 TYR A  82      -5.068   4.012 -20.530  1.00 98.19           H  
ATOM   1261  CE2 TYR A  82      -6.948   1.196 -20.032  1.00 98.19           C  
ATOM   1262  HE2 TYR A  82      -7.706   0.605 -20.524  1.00 98.19           H  
ATOM   1263  OH  TYR A  82      -6.876   2.654 -21.921  1.00 98.19           O  
ATOM   1264  HH  TYR A  82      -6.629   3.545 -22.181  1.00 98.19           H  
ATOM   1265  CZ  TYR A  82      -6.431   2.333 -20.680  1.00 98.19           C  
ATOM   1266  N   SER A  83      -2.336  -0.835 -15.254  1.00 98.18           N  
ATOM   1267  H   SER A  83      -2.036  -1.313 -16.092  1.00 98.18           H  
ATOM   1268  CA  SER A  83      -1.827  -1.305 -13.959  1.00 98.18           C  
ATOM   1269  HA  SER A  83      -2.681  -1.579 -13.340  1.00 98.18           H  
ATOM   1270  C   SER A  83      -1.044  -0.242 -13.186  1.00 98.18           C  
ATOM   1271  CB  SER A  83      -0.957  -2.547 -14.150  1.00 98.18           C  
ATOM   1272  HB2 SER A  83      -0.487  -2.817 -13.204  1.00 98.18           H  
ATOM   1273  HB3 SER A  83      -1.589  -3.374 -14.474  1.00 98.18           H  
ATOM   1274  O   SER A  83      -0.955  -0.348 -11.968  1.00 98.18           O  
ATOM   1275  OG  SER A  83       0.035  -2.323 -15.135  1.00 98.18           O  
ATOM   1276  HG  SER A  83       0.891  -2.528 -14.753  1.00 98.18           H  
ATOM   1277  N   SER A  84      -0.512   0.783 -13.860  1.00 97.91           N  
ATOM   1278  H   SER A  84      -0.666   0.836 -14.857  1.00 97.91           H  
ATOM   1279  CA  SER A  84       0.125   1.944 -13.226  1.00 97.91           C  
ATOM   1280  HA  SER A  84       0.871   1.590 -12.515  1.00 97.91           H  
ATOM   1281  C   SER A  84      -0.839   2.836 -12.443  1.00 97.91           C  
ATOM   1282  CB  SER A  84       0.836   2.790 -14.282  1.00 97.91           C  
ATOM   1283  HB2 SER A  84       1.255   3.684 -13.819  1.00 97.91           H  
ATOM   1284  HB3 SER A  84       1.649   2.199 -14.702  1.00 97.91           H  
ATOM   1285  O   SER A  84      -0.389   3.585 -11.583  1.00 97.91           O  
ATOM   1286  OG  SER A  84      -0.040   3.157 -15.334  1.00 97.91           O  
ATOM   1287  HG  SER A  84      -0.614   3.867 -15.039  1.00 97.91           H  
ATOM   1288  N   GLU A  85      -2.143   2.741 -12.715  1.00 98.37           N  
ATOM   1289  H   GLU A  85      -2.457   2.122 -13.448  1.00 98.37           H  
ATOM   1290  CA  GLU A  85      -3.193   3.446 -11.969  1.00 98.37           C  
ATOM   1291  HA  GLU A  85      -2.846   4.443 -11.702  1.00 98.37           H  
ATOM   1292  C   GLU A  85      -3.551   2.733 -10.656  1.00 98.37           C  
ATOM   1293  CB  GLU A  85      -4.446   3.596 -12.846  1.00 98.37           C  
ATOM   1294  HB2 GLU A  85      -4.826   2.605 -13.097  1.00 98.37           H  
ATOM   1295  HB3 GLU A  85      -5.215   4.112 -12.272  1.00 98.37           H  
ATOM   1296  O   GLU A  85      -4.278   3.277  -9.822  1.00 98.37           O  
ATOM   1297  CG  GLU A  85      -4.213   4.371 -14.148  1.00 98.37           C  
ATOM   1298  HG2 GLU A  85      -5.166   4.453 -14.670  1.00 98.37           H  
ATOM   1299  HG3 GLU A  85      -3.537   3.803 -14.787  1.00 98.37           H  
ATOM   1300  CD  GLU A  85      -3.645   5.773 -13.894  1.00 98.37           C  
ATOM   1301  OE1 GLU A  85      -2.646   6.112 -14.573  1.00 98.37           O  
ATOM   1302  OE2 GLU A  85      -4.164   6.470 -12.996  1.00 98.37           O  
ATOM   1303  N   ASN A  86      -3.027   1.520 -10.428  1.00 98.84           N  
ATOM   1304  H   ASN A  86      -2.398   1.134 -11.118  1.00 98.84           H  
ATOM   1305  CA  ASN A  86      -3.214   0.819  -9.164  1.00 98.84           C  
ATOM   1306  HA  ASN A  86      -4.283   0.658  -9.023  1.00 98.84           H  
ATOM   1307  C   ASN A  86      -2.714   1.677  -8.000  1.00 98.84           C  
ATOM   1308  CB  ASN A  86      -2.500  -0.540  -9.167  1.00 98.84           C  
ATOM   1309  HB2 ASN A  86      -1.472  -0.390  -9.497  1.00 98.84           H  
ATOM   1310  HB3 ASN A  86      -2.479  -0.932  -8.150  1.00 98.84           H  
ATOM   1311  O   ASN A  86      -1.557   2.103  -7.953  1.00 98.84           O  
ATOM   1312  CG  ASN A  86      -3.160  -1.582 -10.038  1.00 98.84           C  
ATOM   1313  ND2 ASN A  86      -2.519  -2.696 -10.286  1.00 98.84           N  
ATOM   1314 HD21 ASN A  86      -1.543  -2.755 -10.035  1.00 98.84           H  
ATOM   1315 HD22 ASN A  86      -2.969  -3.304 -10.956  1.00 98.84           H  
ATOM   1316  OD1 ASN A  86      -4.276  -1.463 -10.491  1.00 98.84           O  
ATOM   1317  N   VAL A  87      -3.580   1.875  -7.011  1.00 98.83           N  
ATOM   1318  H   VAL A  87      -4.511   1.494  -7.105  1.00 98.83           H  
ATOM   1319  CA  VAL A  87      -3.291   2.738  -5.869  1.00 98.83           C  
ATOM   1320  HA  VAL A  87      -2.210   2.763  -5.730  1.00 98.83           H  
ATOM   1321  C   VAL A  87      -3.889   2.163  -4.598  1.00 98.83           C  
ATOM   1322  CB  VAL A  87      -3.734   4.189  -6.152  1.00 98.83           C  
ATOM   1323  HB  VAL A  87      -3.229   4.517  -7.060  1.00 98.83           H  
ATOM   1324  O   VAL A  87      -4.993   1.619  -4.581  1.00 98.83           O  
ATOM   1325  CG1 VAL A  87      -5.241   4.345  -6.375  1.00 98.83           C  
ATOM   1326 HG11 VAL A  87      -5.467   5.384  -6.617  1.00 98.83           H  
ATOM   1327 HG12 VAL A  87      -5.800   4.054  -5.486  1.00 98.83           H  
ATOM   1328 HG13 VAL A  87      -5.552   3.734  -7.222  1.00 98.83           H  
ATOM   1329  CG2 VAL A  87      -3.304   5.148  -5.033  1.00 98.83           C  
ATOM   1330 HG21 VAL A  87      -3.505   6.173  -5.345  1.00 98.83           H  
ATOM   1331 HG22 VAL A  87      -2.236   5.039  -4.846  1.00 98.83           H  
ATOM   1332 HG23 VAL A  87      -3.861   4.945  -4.118  1.00 98.83           H  
ATOM   1333  N   THR A  88      -3.141   2.297  -3.510  1.00 98.77           N  
ATOM   1334  H   THR A  88      -2.247   2.758  -3.605  1.00 98.77           H  
ATOM   1335  CA  THR A  88      -3.616   1.989  -2.164  1.00 98.77           C  
ATOM   1336  HA  THR A  88      -4.483   1.330  -2.216  1.00 98.77           H  
ATOM   1337  C   THR A  88      -4.015   3.282  -1.472  1.00 98.77           C  
ATOM   1338  CB  THR A  88      -2.539   1.272  -1.350  1.00 98.77           C  
ATOM   1339  HB  THR A  88      -1.705   1.948  -1.162  1.00 98.77           H  
ATOM   1340  O   THR A  88      -3.176   4.153  -1.255  1.00 98.77           O  
ATOM   1341  CG2 THR A  88      -3.099   0.787  -0.019  1.00 98.77           C  
ATOM   1342 HG21 THR A  88      -2.328   0.228   0.512  1.00 98.77           H  
ATOM   1343 HG22 THR A  88      -3.401   1.633   0.598  1.00 98.77           H  
ATOM   1344 HG23 THR A  88      -3.953   0.133  -0.195  1.00 98.77           H  
ATOM   1345  OG1 THR A  88      -2.055   0.162  -2.062  1.00 98.77           O  
ATOM   1346  HG1 THR A  88      -1.666   0.498  -2.873  1.00 98.77           H  
ATOM   1347  N   LEU A  89      -5.275   3.412  -1.084  1.00 96.95           N  
ATOM   1348  H   LEU A  89      -5.923   2.670  -1.306  1.00 96.95           H  
ATOM   1349  CA  LEU A  89      -5.748   4.493  -0.231  1.00 96.95           C  
ATOM   1350  HA  LEU A  89      -5.047   5.326  -0.275  1.00 96.95           H  
ATOM   1351  C   LEU A  89      -5.820   3.983   1.211  1.00 96.95           C  
ATOM   1352  CB  LEU A  89      -7.094   4.981  -0.780  1.00 96.95           C  
ATOM   1353  HB2 LEU A  89      -6.953   5.311  -1.809  1.00 96.95           H  
ATOM   1354  HB3 LEU A  89      -7.785   4.138  -0.785  1.00 96.95           H  
ATOM   1355  O   LEU A  89      -6.628   3.111   1.522  1.00 96.95           O  
ATOM   1356  CG  LEU A  89      -7.734   6.122   0.025  1.00 96.95           C  
ATOM   1357  HG  LEU A  89      -7.892   5.779   1.047  1.00 96.95           H  
ATOM   1358  CD1 LEU A  89      -6.873   7.388   0.045  1.00 96.95           C  
ATOM   1359 HD11 LEU A  89      -7.432   8.203   0.505  1.00 96.95           H  
ATOM   1360 HD12 LEU A  89      -5.973   7.217   0.635  1.00 96.95           H  
ATOM   1361 HD13 LEU A  89      -6.604   7.671  -0.973  1.00 96.95           H  
ATOM   1362  CD2 LEU A  89      -9.092   6.464  -0.583  1.00 96.95           C  
ATOM   1363 HD21 LEU A  89      -8.975   6.778  -1.620  1.00 96.95           H  
ATOM   1364 HD22 LEU A  89      -9.567   7.271  -0.026  1.00 96.95           H  
ATOM   1365 HD23 LEU A  89      -9.745   5.592  -0.541  1.00 96.95           H  
ATOM   1366  N   ARG A  90      -4.974   4.523   2.090  1.00 94.98           N  
ATOM   1367  H   ARG A  90      -4.364   5.253   1.752  1.00 94.98           H  
ATOM   1368  CA  ARG A  90      -4.983   4.259   3.533  1.00 94.98           C  
ATOM   1369  HA  ARG A  90      -5.566   3.359   3.728  1.00 94.98           H  
ATOM   1370  C   ARG A  90      -5.672   5.419   4.237  1.00 94.98           C  
ATOM   1371  CB  ARG A  90      -3.549   4.019   4.032  1.00 94.98           C  
ATOM   1372  HB2 ARG A  90      -2.937   4.890   3.798  1.00 94.98           H  
ATOM   1373  HB3 ARG A  90      -3.137   3.164   3.494  1.00 94.98           H  
ATOM   1374  O   ARG A  90      -5.200   6.552   4.221  1.00 94.98           O  
ATOM   1375  CG  ARG A  90      -3.469   3.739   5.544  1.00 94.98           C  
ATOM   1376  HG2 ARG A  90      -4.096   2.880   5.780  1.00 94.98           H  
ATOM   1377  HG3 ARG A  90      -3.829   4.603   6.102  1.00 94.98           H  
ATOM   1378  CD  ARG A  90      -2.013   3.452   5.951  1.00 94.98           C  
ATOM   1379  HD2 ARG A  90      -1.640   2.633   5.336  1.00 94.98           H  
ATOM   1380  HD3 ARG A  90      -1.411   4.336   5.741  1.00 94.98           H  
ATOM   1381  NE  ARG A  90      -1.869   3.093   7.381  1.00 94.98           N  
ATOM   1382  HE  ARG A  90      -2.683   3.179   7.972  1.00 94.98           H  
ATOM   1383  NH1 ARG A  90       0.273   2.261   7.298  1.00 94.98           N  
ATOM   1384 HH11 ARG A  90       0.387   2.595   6.352  1.00 94.98           H  
ATOM   1385 HH12 ARG A  90       0.967   1.619   7.652  1.00 94.98           H  
ATOM   1386  NH2 ARG A  90      -0.937   1.946   9.128  1.00 94.98           N  
ATOM   1387 HH21 ARG A  90      -1.828   1.913   9.603  1.00 94.98           H  
ATOM   1388 HH22 ARG A  90      -0.159   1.416   9.491  1.00 94.98           H  
ATOM   1389  CZ  ARG A  90      -0.846   2.454   7.934  1.00 94.98           C  
ATOM   1390  N   LEU A  91      -6.785   5.122   4.873  1.00 91.78           N  
ATOM   1391  H   LEU A  91      -7.113   4.167   4.852  1.00 91.78           H  
ATOM   1392  CA  LEU A  91      -7.585   6.075   5.614  1.00 91.78           C  
ATOM   1393  HA  LEU A  91      -7.290   7.098   5.383  1.00 91.78           H  
ATOM   1394  C   LEU A  91      -7.359   5.819   7.089  1.00 91.78           C  
ATOM   1395  CB  LEU A  91      -9.053   5.874   5.236  1.00 91.78           C  
ATOM   1396  HB2 LEU A  91      -9.361   4.881   5.564  1.00 91.78           H  
ATOM   1397  HB3 LEU A  91      -9.653   6.598   5.787  1.00 91.78           H  
ATOM   1398  O   LEU A  91      -7.586   4.703   7.553  1.00 91.78           O  
ATOM   1399  CG  LEU A  91      -9.317   5.981   3.726  1.00 91.78           C  
ATOM   1400  HG  LEU A  91      -8.777   5.178   3.225  1.00 91.78           H  
ATOM   1401  CD1 LEU A  91     -10.787   5.726   3.427  1.00 91.78           C  
ATOM   1402 HD11 LEU A  91     -11.145   4.861   3.985  1.00 91.78           H  
ATOM   1403 HD12 LEU A  91     -10.877   5.499   2.365  1.00 91.78           H  
ATOM   1404 HD13 LEU A  91     -11.407   6.591   3.664  1.00 91.78           H  
ATOM   1405  CD2 LEU A  91      -8.823   7.308   3.138  1.00 91.78           C  
ATOM   1406 HD21 LEU A  91      -8.859   8.103   3.882  1.00 91.78           H  
ATOM   1407 HD22 LEU A  91      -7.779   7.202   2.845  1.00 91.78           H  
ATOM   1408 HD23 LEU A  91      -9.422   7.588   2.271  1.00 91.78           H  
ATOM   1409  N   PHE A  92      -6.918   6.838   7.810  1.00 86.76           N  
ATOM   1410  H   PHE A  92      -6.726   7.721   7.359  1.00 86.76           H  
ATOM   1411  CA  PHE A  92      -6.787   6.790   9.255  1.00 86.76           C  
ATOM   1412  HA  PHE A  92      -7.088   5.809   9.623  1.00 86.76           H  
ATOM   1413  C   PHE A  92      -7.712   7.832   9.864  1.00 86.76           C  
ATOM   1414  CB  PHE A  92      -5.326   7.004   9.646  1.00 86.76           C  
ATOM   1415  HB2 PHE A  92      -5.037   8.030   9.419  1.00 86.76           H  
ATOM   1416  HB3 PHE A  92      -4.700   6.343   9.047  1.00 86.76           H  
ATOM   1417  O   PHE A  92      -7.660   8.998   9.474  1.00 86.76           O  
ATOM   1418  CG  PHE A  92      -5.072   6.705  11.106  1.00 86.76           C  
ATOM   1419  CD1 PHE A  92      -5.096   7.735  12.065  1.00 86.76           C  
ATOM   1420  HD1 PHE A  92      -5.296   8.755  11.770  1.00 86.76           H  
ATOM   1421  CD2 PHE A  92      -4.855   5.374  11.511  1.00 86.76           C  
ATOM   1422  HD2 PHE A  92      -4.874   4.573  10.787  1.00 86.76           H  
ATOM   1423  CE1 PHE A  92      -4.873   7.437  13.421  1.00 86.76           C  
ATOM   1424  HE1 PHE A  92      -4.893   8.227  14.157  1.00 86.76           H  
ATOM   1425  CE2 PHE A  92      -4.645   5.076  12.867  1.00 86.76           C  
ATOM   1426  HE2 PHE A  92      -4.512   4.051  13.183  1.00 86.76           H  
ATOM   1427  CZ  PHE A  92      -4.647   6.109  13.820  1.00 86.76           C  
ATOM   1428  HZ  PHE A  92      -4.498   5.878  14.865  1.00 86.76           H  
ATOM   1429  N   SER A  93      -8.551   7.413  10.800  1.00 81.36           N  
ATOM   1430  H   SER A  93      -8.516   6.448  11.097  1.00 81.36           H  
ATOM   1431  CA  SER A  93      -9.463   8.296  11.509  1.00 81.36           C  
ATOM   1432  HA  SER A  93      -9.152   9.331  11.370  1.00 81.36           H  
ATOM   1433  C   SER A  93      -9.431   7.969  12.991  1.00 81.36           C  
ATOM   1434  CB  SER A  93     -10.881   8.166  10.958  1.00 81.36           C  
ATOM   1435  HB2 SER A  93     -10.871   8.304   9.877  1.00 81.36           H  
ATOM   1436  HB3 SER A  93     -11.280   7.179  11.194  1.00 81.36           H  
ATOM   1437  O   SER A  93      -9.591   6.810  13.379  1.00 81.36           O  
ATOM   1438  OG  SER A  93     -11.695   9.158  11.536  1.00 81.36           O  
ATOM   1439  HG  SER A  93     -12.416   8.716  11.990  1.00 81.36           H  
ATOM   1440  N   THR A  94      -9.248   8.993  13.821  1.00 73.93           N  
ATOM   1441  H   THR A  94      -9.107   9.918  13.440  1.00 73.93           H  
ATOM   1442  CA  THR A  94      -9.545   8.880  15.255  1.00 73.93           C  
ATOM   1443  HA  THR A  94      -9.302   7.873  15.596  1.00 73.93           H  
ATOM   1444  C   THR A  94     -11.032   9.083  15.529  1.00 73.93           C  
ATOM   1445  CB  THR A  94      -8.722   9.859  16.095  1.00 73.93           C  
ATOM   1446  HB  THR A  94      -9.014   9.754  17.140  1.00 73.93           H  
ATOM   1447  O   THR A  94     -11.530   8.635  16.559  1.00 73.93           O  
ATOM   1448  CG2 THR A  94      -7.229   9.572  15.976  1.00 73.93           C  
ATOM   1449 HG21 THR A  94      -6.903   9.681  14.942  1.00 73.93           H  
ATOM   1450 HG22 THR A  94      -6.689  10.287  16.599  1.00 73.93           H  
ATOM   1451 HG23 THR A  94      -7.020   8.559  16.319  1.00 73.93           H  
ATOM   1452  OG1 THR A  94      -8.936  11.193  15.699  1.00 73.93           O  
ATOM   1453  HG1 THR A  94      -8.746  11.732  16.471  1.00 73.93           H  
ATOM   1454  N   GLN A  95     -11.758   9.695  14.587  1.00 66.83           N  
ATOM   1455  H   GLN A  95     -11.291  10.018  13.752  1.00 66.83           H  
ATOM   1456  CA  GLN A  95     -13.208   9.816  14.647  1.00 66.83           C  
ATOM   1457  HA  GLN A  95     -13.476   9.992  15.688  1.00 66.83           H  
ATOM   1458  C   GLN A  95     -13.895   8.535  14.154  1.00 66.83           C  
ATOM   1459  CB  GLN A  95     -13.700  11.010  13.823  1.00 66.83           C  
ATOM   1460  HB2 GLN A  95     -13.340  10.930  12.797  1.00 66.83           H  
ATOM   1461  HB3 GLN A  95     -14.789  10.990  13.802  1.00 66.83           H  
ATOM   1462  O   GLN A  95     -13.427   7.908  13.198  1.00 66.83           O  
ATOM   1463  CG  GLN A  95     -13.255  12.350  14.415  1.00 66.83           C  
ATOM   1464  HG2 GLN A  95     -13.535  12.391  15.467  1.00 66.83           H  
ATOM   1465  HG3 GLN A  95     -12.172  12.432  14.332  1.00 66.83           H  
ATOM   1466  CD  GLN A  95     -13.891  13.536  13.691  1.00 66.83           C  
ATOM   1467  NE2 GLN A  95     -13.675  14.747  14.125  1.00 66.83           N  
ATOM   1468 HE21 GLN A  95     -14.215  15.462  13.659  1.00 66.83           H  
ATOM   1469 HE22 GLN A  95     -13.492  14.826  15.115  1.00 66.83           H  
ATOM   1470  OE1 GLN A  95     -14.627  13.415  12.728  1.00 66.83           O  
ATOM   1471  N   PRO A  96     -15.048   8.170  14.739  1.00 59.90           N  
ATOM   1472  CA  PRO A  96     -15.815   7.010  14.297  1.00 59.90           C  
ATOM   1473  HA  PRO A  96     -15.179   6.125  14.302  1.00 59.90           H  
ATOM   1474  C   PRO A  96     -16.386   7.174  12.879  1.00 59.90           C  
ATOM   1475  CB  PRO A  96     -16.920   6.847  15.347  1.00 59.90           C  
ATOM   1476  HB2 PRO A  96     -17.848   6.472  14.915  1.00 59.90           H  
ATOM   1477  HB3 PRO A  96     -16.572   6.174  16.130  1.00 59.90           H  
ATOM   1478  O   PRO A  96     -16.574   6.175  12.184  1.00 59.90           O  
ATOM   1479  CG  PRO A  96     -17.096   8.249  15.932  1.00 59.90           C  
ATOM   1480  HG2 PRO A  96     -17.471   8.219  16.955  1.00 59.90           H  
ATOM   1481  HG3 PRO A  96     -17.763   8.829  15.295  1.00 59.90           H  
ATOM   1482  CD  PRO A  96     -15.691   8.834  15.863  1.00 59.90           C  
ATOM   1483  HD2 PRO A  96     -15.746   9.914  15.723  1.00 59.90           H  
ATOM   1484  HD3 PRO A  96     -15.147   8.600  16.778  1.00 59.90           H  
ATOM   1485  N   ASP A  97     -16.661   8.408  12.440  1.00 58.32           N  
ATOM   1486  H   ASP A  97     -16.431   9.204  13.017  1.00 58.32           H  
ATOM   1487  CA  ASP A  97     -17.252   8.667  11.128  1.00 58.32           C  
ATOM   1488  HA  ASP A  97     -17.763   7.757  10.812  1.00 58.32           H  
ATOM   1489  C   ASP A  97     -16.183   8.978  10.070  1.00 58.32           C  
ATOM   1490  CB  ASP A  97     -18.341   9.750  11.216  1.00 58.32           C  
ATOM   1491  HB2 ASP A  97     -18.970   9.548  12.083  1.00 58.32           H  
ATOM   1492  HB3 ASP A  97     -17.881  10.729  11.350  1.00 58.32           H  
ATOM   1493  O   ASP A  97     -15.648  10.083   9.994  1.00 58.32           O  
ATOM   1494  CG  ASP A  97     -19.235   9.759   9.968  1.00 58.32           C  
ATOM   1495  OD1 ASP A  97     -18.992   8.922   9.064  1.00 58.32           O  
ATOM   1496  OD2 ASP A  97     -20.173  10.582   9.915  1.00 58.32           O  
ATOM   1497  N   PHE A  98     -15.895   7.998   9.209  1.00 62.23           N  
ATOM   1498  H   PHE A  98     -16.384   7.120   9.310  1.00 62.23           H  
ATOM   1499  CA  PHE A  98     -15.013   8.190   8.058  1.00 62.23           C  
ATOM   1500  HA  PHE A  98     -14.168   8.786   8.404  1.00 62.23           H  
ATOM   1501  C   PHE A  98     -15.680   8.981   6.912  1.00 62.23           C  
ATOM   1502  CB  PHE A  98     -14.454   6.850   7.549  1.00 62.23           C  
ATOM   1503  HB2 PHE A  98     -14.105   6.971   6.523  1.00 62.23           H  
ATOM   1504  HB3 PHE A  98     -15.254   6.110   7.519  1.00 62.23           H  
ATOM   1505  O   PHE A  98     -15.060   9.159   5.867  1.00 62.23           O  
ATOM   1506  CG  PHE A  98     -13.323   6.238   8.333  1.00 62.23           C  
ATOM   1507  CD1 PHE A  98     -12.009   6.331   7.838  1.00 62.23           C  
ATOM   1508  HD1 PHE A  98     -11.809   6.894   6.939  1.00 62.23           H  
ATOM   1509  CD2 PHE A  98     -13.589   5.501   9.500  1.00 62.23           C  
ATOM   1510  HD2 PHE A  98     -14.592   5.447   9.897  1.00 62.23           H  
ATOM   1511  CE1 PHE A  98     -10.963   5.674   8.502  1.00 62.23           C  
ATOM   1512  HE1 PHE A  98      -9.950   5.745   8.136  1.00 62.23           H  
ATOM   1513  CE2 PHE A  98     -12.543   4.836  10.159  1.00 62.23           C  
ATOM   1514  HE2 PHE A  98     -12.742   4.282  11.064  1.00 62.23           H  
ATOM   1515  CZ  PHE A  98     -11.238   4.914   9.649  1.00 62.23           C  
ATOM   1516  HZ  PHE A  98     -10.437   4.395  10.154  1.00 62.23           H  
ATOM   1517  N   ALA A  99     -16.920   9.465   7.036  1.00 55.39           N  
ATOM   1518  H   ALA A  99     -17.452   9.267   7.871  1.00 55.39           H  
ATOM   1519  CA  ALA A  99     -17.635  10.063   5.905  1.00 55.39           C  
ATOM   1520  HA  ALA A  99     -17.754   9.294   5.141  1.00 55.39           H  
ATOM   1521  C   ALA A  99     -16.906  11.247   5.241  1.00 55.39           C  
ATOM   1522  CB  ALA A  99     -19.026  10.495   6.375  1.00 55.39           C  
ATOM   1523  HB1 ALA A  99     -18.939  11.185   7.214  1.00 55.39           H  
ATOM   1524  HB2 ALA A  99     -19.590   9.620   6.698  1.00 55.39           H  
ATOM   1525  HB3 ALA A  99     -19.553  10.990   5.559  1.00 55.39           H  
ATOM   1526  O   ALA A  99     -16.990  11.402   4.025  1.00 55.39           O  
ATOM   1527  N   GLN A 100     -16.181  12.075   6.001  1.00 61.17           N  
ATOM   1528  H   GLN A 100     -16.130  11.898   6.994  1.00 61.17           H  
ATOM   1529  CA  GLN A 100     -15.424  13.203   5.430  1.00 61.17           C  
ATOM   1530  HA  GLN A 100     -16.024  13.668   4.648  1.00 61.17           H  
ATOM   1531  C   GLN A 100     -14.109  12.777   4.763  1.00 61.17           C  
ATOM   1532  CB  GLN A 100     -15.149  14.258   6.509  1.00 61.17           C  
ATOM   1533  HB2 GLN A 100     -14.638  13.799   7.355  1.00 61.17           H  
ATOM   1534  HB3 GLN A 100     -14.496  15.021   6.084  1.00 61.17           H  
ATOM   1535  O   GLN A 100     -13.489  13.560   4.047  1.00 61.17           O  
ATOM   1536  CG  GLN A 100     -16.441  14.935   6.987  1.00 61.17           C  
ATOM   1537  HG2 GLN A 100     -17.065  14.199   7.494  1.00 61.17           H  
ATOM   1538  HG3 GLN A 100     -16.990  15.320   6.128  1.00 61.17           H  
ATOM   1539  CD  GLN A 100     -16.181  16.094   7.943  1.00 61.17           C  
ATOM   1540  NE2 GLN A 100     -17.175  16.514   8.693  1.00 61.17           N  
ATOM   1541 HE21 GLN A 100     -18.047  16.006   8.722  1.00 61.17           H  
ATOM   1542 HE22 GLN A 100     -16.933  17.229   9.364  1.00 61.17           H  
ATOM   1543  OE1 GLN A 100     -15.108  16.664   8.025  1.00 61.17           O  
ATOM   1544  N   VAL A 101     -13.680  11.538   4.994  1.00 64.71           N  
ATOM   1545  H   VAL A 101     -14.283  10.914   5.511  1.00 64.71           H  
ATOM   1546  CA  VAL A 101     -12.326  11.069   4.702  1.00 64.71           C  
ATOM   1547  HA  VAL A 101     -11.656  11.859   5.039  1.00 64.71           H  
ATOM   1548  C   VAL A 101     -12.093  10.851   3.203  1.00 64.71           C  
ATOM   1549  CB  VAL A 101     -12.055   9.810   5.543  1.00 64.71           C  
ATOM   1550  HB  VAL A 101     -12.773   9.050   5.233  1.00 64.71           H  
ATOM   1551  O   VAL A 101     -10.986  11.017   2.676  1.00 64.71           O  
ATOM   1552  CG1 VAL A 101     -10.698   9.164   5.329  1.00 64.71           C  
ATOM   1553 HG11 VAL A 101     -10.893   8.131   5.042  1.00 64.71           H  
ATOM   1554 HG12 VAL A 101     -10.162   9.645   4.510  1.00 64.71           H  
ATOM   1555 HG13 VAL A 101     -10.096   9.155   6.237  1.00 64.71           H  
ATOM   1556  CG2 VAL A 101     -12.251  10.078   7.042  1.00 64.71           C  
ATOM   1557 HG21 VAL A 101     -11.645  10.925   7.363  1.00 64.71           H  
ATOM   1558 HG22 VAL A 101     -11.993   9.201   7.636  1.00 64.71           H  
ATOM   1559 HG23 VAL A 101     -13.281  10.358   7.259  1.00 64.71           H  
ATOM   1560  N   CYS A 102     -13.172  10.504   2.515  1.00 74.67           N  
ATOM   1561  H   CYS A 102     -14.034  10.424   3.035  1.00 74.67           H  
ATOM   1562  CA  CYS A 102     -13.212  10.083   1.125  1.00 74.67           C  
ATOM   1563  HA  CYS A 102     -12.336   9.475   0.898  1.00 74.67           H  
ATOM   1564  C   CYS A 102     -13.260  11.222   0.095  1.00 74.67           C  
ATOM   1565  CB  CYS A 102     -14.467   9.221   1.011  1.00 74.67           C  
ATOM   1566  HB2 CYS A 102     -14.638   8.989  -0.040  1.00 74.67           H  
ATOM   1567  HB3 CYS A 102     -15.325   9.813   1.331  1.00 74.67           H  
ATOM   1568  O   CYS A 102     -13.116  10.936  -1.090  1.00 74.67           O  
ATOM   1569  SG  CYS A 102     -14.409   7.711   2.011  1.00 74.67           S  
ATOM   1570  N   ASN A 103     -13.482  12.467   0.535  1.00 59.49           N  
ATOM   1571  H   ASN A 103     -13.503  12.622   1.533  1.00 59.49           H  
ATOM   1572  CA  ASN A 103     -13.840  13.602  -0.331  1.00 59.49           C  
ATOM   1573  HA  ASN A 103     -14.371  13.219  -1.203  1.00 59.49           H  
ATOM   1574  C   ASN A 103     -12.657  14.384  -0.919  1.00 59.49           C  
ATOM   1575  CB  ASN A 103     -14.796  14.534   0.444  1.00 59.49           C  
ATOM   1576  HB2 ASN A 103     -15.030  15.391  -0.188  1.00 59.49           H  
ATOM   1577  HB3 ASN A 103     -14.277  14.901   1.329  1.00 59.49           H  
ATOM   1578  O   ASN A 103     -11.516  14.248  -0.413  1.00 59.49           O  
ATOM   1579  CG  ASN A 103     -16.115  13.902   0.851  1.00 59.49           C  
ATOM   1580  ND2 ASN A 103     -16.675  14.339   1.954  1.00 59.49           N  
ATOM   1581 HD21 ASN A 103     -17.489  13.820   2.251  1.00 59.49           H  
ATOM   1582 HD22 ASN A 103     -16.199  15.032   2.513  1.00 59.49           H  
ATOM   1583  OD1 ASN A 103     -16.669  13.024   0.218  1.00 59.49           O  
ATOM   1584  OXT ASN A 103     -12.934  15.185  -1.833  1.00 59.49           O  
TER    1585      ASN A 103                                                       
ATOM   1585  N   THR B   1      -4.771 -23.059  -6.281  1.00 56.85           N  
ATOM   1586  H   THR B   1      -4.091 -23.662  -6.722  1.00 56.85           H  
ATOM   1587  H2  THR B   1      -5.622 -23.586  -6.149  1.00 56.85           H  
ATOM   1588  H3  THR B   1      -4.922 -22.256  -6.875  1.00 56.85           H  
ATOM   1589  CA  THR B   1      -4.201 -22.656  -4.981  1.00 56.85           C  
ATOM   1590  HA  THR B   1      -4.899 -22.010  -4.449  1.00 56.85           H  
ATOM   1591  C   THR B   1      -2.928 -21.880  -5.269  1.00 56.85           C  
ATOM   1592  CB  THR B   1      -3.953 -23.901  -4.135  1.00 56.85           C  
ATOM   1593  HB  THR B   1      -3.388 -23.656  -3.236  1.00 56.85           H  
ATOM   1594  O   THR B   1      -2.305 -22.154  -6.289  1.00 56.85           O  
ATOM   1595  CG2 THR B   1      -5.265 -24.627  -3.837  1.00 56.85           C  
ATOM   1596 HG21 THR B   1      -5.937 -23.984  -3.269  1.00 56.85           H  
ATOM   1597 HG22 THR B   1      -5.056 -25.515  -3.240  1.00 56.85           H  
ATOM   1598 HG23 THR B   1      -5.764 -24.964  -4.745  1.00 56.85           H  
ATOM   1599  OG1 THR B   1      -3.264 -24.822  -4.922  1.00 56.85           O  
ATOM   1600  HG1 THR B   1      -2.943 -25.515  -4.339  1.00 56.85           H  
ATOM   1601  N   GLN B   2      -2.594 -20.841  -4.502  1.00 79.76           N  
ATOM   1602  H   GLN B   2      -3.054 -20.686  -3.616  1.00 79.76           H  
ATOM   1603  CA  GLN B   2      -1.332 -20.120  -4.705  1.00 79.76           C  
ATOM   1604  HA  GLN B   2      -1.026 -20.174  -5.749  1.00 79.76           H  
ATOM   1605  C   GLN B   2      -0.268 -20.818  -3.862  1.00 79.76           C  
ATOM   1606  CB  GLN B   2      -1.521 -18.635  -4.369  1.00 79.76           C  
ATOM   1607  HB2 GLN B   2      -1.922 -18.536  -3.360  1.00 79.76           H  
ATOM   1608  HB3 GLN B   2      -2.248 -18.228  -5.071  1.00 79.76           H  
ATOM   1609  O   GLN B   2      -0.382 -20.849  -2.642  1.00 79.76           O  
ATOM   1610  CG  GLN B   2      -0.217 -17.826  -4.462  1.00 79.76           C  
ATOM   1611  HG2 GLN B   2       0.280 -18.024  -5.411  1.00 79.76           H  
ATOM   1612  HG3 GLN B   2       0.431 -18.141  -3.644  1.00 79.76           H  
ATOM   1613  CD  GLN B   2      -0.462 -16.322  -4.338  1.00 79.76           C  
ATOM   1614  NE2 GLN B   2       0.541 -15.492  -4.202  1.00 79.76           N  
ATOM   1615 HE21 GLN B   2       0.308 -14.575  -3.849  1.00 79.76           H  
ATOM   1616 HE22 GLN B   2       1.465 -15.843  -3.994  1.00 79.76           H  
ATOM   1617  OE1 GLN B   2      -1.585 -15.862  -4.395  1.00 79.76           O  
ATOM   1618  N   THR B   3       0.700 -21.450  -4.522  1.00 84.44           N  
ATOM   1619  H   THR B   3       0.759 -21.381  -5.528  1.00 84.44           H  
ATOM   1620  CA  THR B   3       1.816 -22.129  -3.857  1.00 84.44           C  
ATOM   1621  HA  THR B   3       1.490 -22.518  -2.893  1.00 84.44           H  
ATOM   1622  C   THR B   3       2.948 -21.143  -3.610  1.00 84.44           C  
ATOM   1623  CB  THR B   3       2.347 -23.301  -4.702  1.00 84.44           C  
ATOM   1624  HB  THR B   3       3.176 -23.769  -4.172  1.00 84.44           H  
ATOM   1625  O   THR B   3       3.151 -20.255  -4.441  1.00 84.44           O  
ATOM   1626  CG2 THR B   3       1.281 -24.360  -4.981  1.00 84.44           C  
ATOM   1627 HG21 THR B   3       1.728 -25.191  -5.527  1.00 84.44           H  
ATOM   1628 HG22 THR B   3       0.889 -24.739  -4.037  1.00 84.44           H  
ATOM   1629 HG23 THR B   3       0.466 -23.940  -5.570  1.00 84.44           H  
ATOM   1630  OG1 THR B   3       2.799 -22.866  -5.967  1.00 84.44           O  
ATOM   1631  HG1 THR B   3       3.212 -23.624  -6.389  1.00 84.44           H  
ATOM   1632  N   SER B   4       3.732 -21.354  -2.550  1.00 91.86           N  
ATOM   1633  H   SER B   4       3.433 -21.978  -1.814  1.00 91.86           H  
ATOM   1634  CA  SER B   4       4.921 -20.546  -2.245  1.00 91.86           C  
ATOM   1635  HA  SER B   4       4.607 -19.535  -1.983  1.00 91.86           H  
ATOM   1636  C   SER B   4       5.855 -20.432  -3.452  1.00 91.86           C  
ATOM   1637  CB  SER B   4       5.658 -21.126  -1.030  1.00 91.86           C  
ATOM   1638  HB2 SER B   4       6.112 -22.081  -1.294  1.00 91.86           H  
ATOM   1639  HB3 SER B   4       6.444 -20.440  -0.712  1.00 91.86           H  
ATOM   1640  O   SER B   4       6.215 -19.330  -3.844  1.00 91.86           O  
ATOM   1641  OG  SER B   4       4.744 -21.327   0.034  1.00 91.86           O  
ATOM   1642  HG  SER B   4       5.223 -21.636   0.807  1.00 91.86           H  
ATOM   1643  N   ALA B   5       6.112 -21.540  -4.157  1.00 94.34           N  
ATOM   1644  H   ALA B   5       5.832 -22.429  -3.770  1.00 94.34           H  
ATOM   1645  CA  ALA B   5       6.925 -21.533  -5.377  1.00 94.34           C  
ATOM   1646  HA  ALA B   5       7.915 -21.147  -5.133  1.00 94.34           H  
ATOM   1647  C   ALA B   5       6.347 -20.641  -6.495  1.00 94.34           C  
ATOM   1648  CB  ALA B   5       7.069 -22.982  -5.857  1.00 94.34           C  
ATOM   1649  HB1 ALA B   5       7.547 -23.580  -5.081  1.00 94.34           H  
ATOM   1650  HB2 ALA B   5       6.093 -23.404  -6.097  1.00 94.34           H  
ATOM   1651  HB3 ALA B   5       7.702 -23.006  -6.744  1.00 94.34           H  
ATOM   1652  O   ALA B   5       7.084 -19.965  -7.209  1.00 94.34           O  
ATOM   1653  N   LYS B   6       5.017 -20.604  -6.669  1.00 95.15           N  
ATOM   1654  H   LYS B   6       4.434 -21.097  -6.008  1.00 95.15           H  
ATOM   1655  CA  LYS B   6       4.386 -19.694  -7.637  1.00 95.15           C  
ATOM   1656  HA  LYS B   6       4.906 -19.788  -8.591  1.00 95.15           H  
ATOM   1657  C   LYS B   6       4.551 -18.235  -7.210  1.00 95.15           C  
ATOM   1658  CB  LYS B   6       2.908 -20.066  -7.837  1.00 95.15           C  
ATOM   1659  HB2 LYS B   6       2.374 -19.966  -6.892  1.00 95.15           H  
ATOM   1660  HB3 LYS B   6       2.846 -21.103  -8.167  1.00 95.15           H  
ATOM   1661  O   LYS B   6       4.793 -17.390  -8.066  1.00 95.15           O  
ATOM   1662  CG  LYS B   6       2.244 -19.163  -8.888  1.00 95.15           C  
ATOM   1663  HG2 LYS B   6       2.286 -18.126  -8.555  1.00 95.15           H  
ATOM   1664  HG3 LYS B   6       2.787 -19.250  -9.828  1.00 95.15           H  
ATOM   1665  CD  LYS B   6       0.774 -19.526  -9.117  1.00 95.15           C  
ATOM   1666  HD2 LYS B   6       0.234 -19.457  -8.173  1.00 95.15           H  
ATOM   1667  HD3 LYS B   6       0.710 -20.542  -9.507  1.00 95.15           H  
ATOM   1668  CE  LYS B   6       0.195 -18.528 -10.129  1.00 95.15           C  
ATOM   1669  HE2 LYS B   6       0.314 -17.522  -9.727  1.00 95.15           H  
ATOM   1670  HE3 LYS B   6       0.785 -18.584 -11.044  1.00 95.15           H  
ATOM   1671  NZ  LYS B   6      -1.234 -18.790 -10.425  1.00 95.15           N  
ATOM   1672  HZ1 LYS B   6      -1.350 -19.716 -10.811  1.00 95.15           H  
ATOM   1673  HZ2 LYS B   6      -1.790 -18.692  -9.587  1.00 95.15           H  
ATOM   1674  HZ3 LYS B   6      -1.568 -18.118 -11.101  1.00 95.15           H  
ATOM   1675  N   VAL B   7       4.394 -17.945  -5.919  1.00 96.50           N  
ATOM   1676  H   VAL B   7       4.244 -18.705  -5.271  1.00 96.50           H  
ATOM   1677  CA  VAL B   7       4.559 -16.589  -5.370  1.00 96.50           C  
ATOM   1678  HA  VAL B   7       3.878 -15.902  -5.873  1.00 96.50           H  
ATOM   1679  C   VAL B   7       5.968 -16.095  -5.607  1.00 96.50           C  
ATOM   1680  CB  VAL B   7       4.294 -16.545  -3.862  1.00 96.50           C  
ATOM   1681  HB  VAL B   7       5.055 -17.132  -3.347  1.00 96.50           H  
ATOM   1682  O   VAL B   7       6.138 -15.023  -6.168  1.00 96.50           O  
ATOM   1683  CG1 VAL B   7       4.343 -15.129  -3.299  1.00 96.50           C  
ATOM   1684 HG11 VAL B   7       4.213 -15.181  -2.218  1.00 96.50           H  
ATOM   1685 HG12 VAL B   7       5.312 -14.667  -3.487  1.00 96.50           H  
ATOM   1686 HG13 VAL B   7       3.559 -14.518  -3.746  1.00 96.50           H  
ATOM   1687  CG2 VAL B   7       2.946 -17.167  -3.549  1.00 96.50           C  
ATOM   1688 HG21 VAL B   7       2.450 -16.660  -2.721  1.00 96.50           H  
ATOM   1689 HG22 VAL B   7       3.131 -18.192  -3.226  1.00 96.50           H  
ATOM   1690 HG23 VAL B   7       2.344 -17.212  -4.456  1.00 96.50           H  
ATOM   1691  N   GLU B   8       6.953 -16.904  -5.238  1.00 97.14           N  
ATOM   1692  H   GLU B   8       6.724 -17.762  -4.758  1.00 97.14           H  
ATOM   1693  CA  GLU B   8       8.369 -16.596  -5.373  1.00 97.14           C  
ATOM   1694  HA  GLU B   8       8.613 -15.725  -4.765  1.00 97.14           H  
ATOM   1695  C   GLU B   8       8.752 -16.293  -6.826  1.00 97.14           C  
ATOM   1696  CB  GLU B   8       9.130 -17.810  -4.837  1.00 97.14           C  
ATOM   1697  HB2 GLU B   8       8.720 -18.072  -3.862  1.00 97.14           H  
ATOM   1698  HB3 GLU B   8       9.010 -18.657  -5.512  1.00 97.14           H  
ATOM   1699  O   GLU B   8       9.355 -15.257  -7.118  1.00 97.14           O  
ATOM   1700  CG  GLU B   8      10.603 -17.470  -4.669  1.00 97.14           C  
ATOM   1701  HG2 GLU B   8      11.019 -17.160  -5.627  1.00 97.14           H  
ATOM   1702  HG3 GLU B   8      10.630 -16.632  -3.973  1.00 97.14           H  
ATOM   1703  CD  GLU B   8      11.424 -18.630  -4.099  1.00 97.14           C  
ATOM   1704  OE1 GLU B   8      12.663 -18.544  -4.216  1.00 97.14           O  
ATOM   1705  OE2 GLU B   8      10.806 -19.590  -3.580  1.00 97.14           O  
ATOM   1706  N   ASN B   9       8.307 -17.144  -7.756  1.00 97.39           N  
ATOM   1707  H   ASN B   9       7.881 -18.005  -7.442  1.00 97.39           H  
ATOM   1708  CA  ASN B   9       8.525 -16.945  -9.187  1.00 97.39           C  
ATOM   1709  HA  ASN B   9       9.596 -16.893  -9.380  1.00 97.39           H  
ATOM   1710  C   ASN B   9       7.920 -15.628  -9.688  1.00 97.39           C  
ATOM   1711  CB  ASN B   9       7.919 -18.133  -9.952  1.00 97.39           C  
ATOM   1712  HB2 ASN B   9       7.835 -17.869 -11.006  1.00 97.39           H  
ATOM   1713  HB3 ASN B   9       6.922 -18.348  -9.569  1.00 97.39           H  
ATOM   1714  O   ASN B   9       8.546 -14.925 -10.474  1.00 97.39           O  
ATOM   1715  CG  ASN B   9       8.777 -19.380  -9.885  1.00 97.39           C  
ATOM   1716  ND2 ASN B   9       8.187 -20.547  -9.978  1.00 97.39           N  
ATOM   1717 HD21 ASN B   9       8.819 -21.324  -9.847  1.00 97.39           H  
ATOM   1718 HD22 ASN B   9       7.189 -20.610  -9.840  1.00 97.39           H  
ATOM   1719  OD1 ASN B   9       9.986 -19.344  -9.808  1.00 97.39           O  
ATOM   1720  N   VAL B  10       6.707 -15.271  -9.252  1.00 97.58           N  
ATOM   1721  H   VAL B  10       6.244 -15.859  -8.574  1.00 97.58           H  
ATOM   1722  CA  VAL B  10       6.078 -14.007  -9.666  1.00 97.58           C  
ATOM   1723  HA  VAL B  10       6.213 -13.893 -10.741  1.00 97.58           H  
ATOM   1724  C   VAL B  10       6.780 -12.815  -9.017  1.00 97.58           C  
ATOM   1725  CB  VAL B  10       4.565 -14.016  -9.388  1.00 97.58           C  
ATOM   1726  HB  VAL B  10       4.376 -14.282  -8.348  1.00 97.58           H  
ATOM   1727  O   VAL B  10       7.109 -11.857  -9.718  1.00 97.58           O  
ATOM   1728  CG1 VAL B  10       3.930 -12.653  -9.675  1.00 97.58           C  
ATOM   1729 HG11 VAL B  10       4.282 -11.926  -8.943  1.00 97.58           H  
ATOM   1730 HG12 VAL B  10       4.198 -12.312 -10.675  1.00 97.58           H  
ATOM   1731 HG13 VAL B  10       2.844 -12.717  -9.602  1.00 97.58           H  
ATOM   1732  CG2 VAL B  10       3.866 -15.029 -10.305  1.00 97.58           C  
ATOM   1733 HG21 VAL B  10       2.793 -15.024 -10.114  1.00 97.58           H  
ATOM   1734 HG22 VAL B  10       4.255 -16.031 -10.127  1.00 97.58           H  
ATOM   1735 HG23 VAL B  10       4.043 -14.765 -11.348  1.00 97.58           H  
ATOM   1736  N   LEU B  11       7.065 -12.892  -7.717  1.00 97.82           N  
ATOM   1737  H   LEU B  11       6.813 -13.737  -7.225  1.00 97.82           H  
ATOM   1738  CA  LEU B  11       7.707 -11.839  -6.934  1.00 97.82           C  
ATOM   1739  HA  LEU B  11       7.064 -10.959  -6.950  1.00 97.82           H  
ATOM   1740  C   LEU B  11       9.070 -11.444  -7.520  1.00 97.82           C  
ATOM   1741  CB  LEU B  11       7.846 -12.350  -5.486  1.00 97.82           C  
ATOM   1742  HB2 LEU B  11       8.572 -13.162  -5.472  1.00 97.82           H  
ATOM   1743  HB3 LEU B  11       6.889 -12.750  -5.151  1.00 97.82           H  
ATOM   1744  O   LEU B  11       9.376 -10.259  -7.604  1.00 97.82           O  
ATOM   1745  CG  LEU B  11       8.285 -11.269  -4.488  1.00 97.82           C  
ATOM   1746  HG  LEU B  11       9.169 -10.761  -4.874  1.00 97.82           H  
ATOM   1747  CD1 LEU B  11       7.168 -10.248  -4.250  1.00 97.82           C  
ATOM   1748 HD11 LEU B  11       6.247 -10.754  -3.960  1.00 97.82           H  
ATOM   1749 HD12 LEU B  11       6.995  -9.660  -5.152  1.00 97.82           H  
ATOM   1750 HD13 LEU B  11       7.459  -9.569  -3.449  1.00 97.82           H  
ATOM   1751  CD2 LEU B  11       8.651 -11.903  -3.151  1.00 97.82           C  
ATOM   1752 HD21 LEU B  11       7.785 -12.396  -2.709  1.00 97.82           H  
ATOM   1753 HD22 LEU B  11       9.019 -11.129  -2.478  1.00 97.82           H  
ATOM   1754 HD23 LEU B  11       9.451 -12.631  -3.290  1.00 97.82           H  
ATOM   1755  N   THR B  12       9.840 -12.425  -7.992  1.00 98.45           N  
ATOM   1756  H   THR B  12       9.531 -13.377  -7.852  1.00 98.45           H  
ATOM   1757  CA  THR B  12      11.171 -12.223  -8.588  1.00 98.45           C  
ATOM   1758  HA  THR B  12      11.609 -11.319  -8.165  1.00 98.45           H  
ATOM   1759  C   THR B  12      11.153 -12.014 -10.108  1.00 98.45           C  
ATOM   1760  CB  THR B  12      12.105 -13.387  -8.233  1.00 98.45           C  
ATOM   1761  HB  THR B  12      13.072 -13.217  -8.707  1.00 98.45           H  
ATOM   1762  O   THR B  12      12.186 -11.701 -10.698  1.00 98.45           O  
ATOM   1763  CG2 THR B  12      12.327 -13.534  -6.728  1.00 98.45           C  
ATOM   1764 HG21 THR B  12      11.387 -13.711  -6.206  1.00 98.45           H  
ATOM   1765 HG22 THR B  12      12.993 -14.378  -6.543  1.00 98.45           H  
ATOM   1766 HG23 THR B  12      12.787 -12.628  -6.335  1.00 98.45           H  
ATOM   1767  OG1 THR B  12      11.575 -14.602  -8.706  1.00 98.45           O  
ATOM   1768  HG1 THR B  12      10.943 -14.918  -8.055  1.00 98.45           H  
ATOM   1769  N   SER B  13       9.992 -12.146 -10.767  1.00 97.98           N  
ATOM   1770  H   SER B  13       9.188 -12.451 -10.237  1.00 97.98           H  
ATOM   1771  CA  SER B  13       9.888 -12.065 -12.237  1.00 97.98           C  
ATOM   1772  HA  SER B  13      10.661 -12.706 -12.660  1.00 97.98           H  
ATOM   1773  C   SER B  13      10.104 -10.668 -12.816  1.00 97.98           C  
ATOM   1774  CB  SER B  13       8.531 -12.576 -12.744  1.00 97.98           C  
ATOM   1775  HB2 SER B  13       8.352 -13.590 -12.384  1.00 97.98           H  
ATOM   1776  HB3 SER B  13       8.572 -12.623 -13.832  1.00 97.98           H  
ATOM   1777  O   SER B  13      10.310 -10.531 -14.022  1.00 97.98           O  
ATOM   1778  OG  SER B  13       7.442 -11.735 -12.380  1.00 97.98           O  
ATOM   1779  HG  SER B  13       7.391 -11.734 -11.421  1.00 97.98           H  
ATOM   1780  N   ARG B  14       9.981  -9.628 -11.988  1.00 98.00           N  
ATOM   1781  H   ARG B  14       9.876  -9.814 -11.001  1.00 98.00           H  
ATOM   1782  CA  ARG B  14       9.967  -8.228 -12.412  1.00 98.00           C  
ATOM   1783  HA  ARG B  14      10.751  -8.080 -13.155  1.00 98.00           H  
ATOM   1784  C   ARG B  14      10.254  -7.293 -11.250  1.00 98.00           C  
ATOM   1785  CB  ARG B  14       8.611  -7.899 -13.060  1.00 98.00           C  
ATOM   1786  HB2 ARG B  14       8.477  -8.566 -13.912  1.00 98.00           H  
ATOM   1787  HB3 ARG B  14       8.626  -6.882 -13.452  1.00 98.00           H  
ATOM   1788  O   ARG B  14      10.276  -7.687 -10.088  1.00 98.00           O  
ATOM   1789  CG  ARG B  14       7.419  -8.035 -12.092  1.00 98.00           C  
ATOM   1790  HG2 ARG B  14       7.390  -7.175 -11.422  1.00 98.00           H  
ATOM   1791  HG3 ARG B  14       7.507  -8.936 -11.486  1.00 98.00           H  
ATOM   1792  CD  ARG B  14       6.113  -8.102 -12.879  1.00 98.00           C  
ATOM   1793  HD2 ARG B  14       6.109  -7.259 -13.569  1.00 98.00           H  
ATOM   1794  HD3 ARG B  14       5.274  -8.002 -12.190  1.00 98.00           H  
ATOM   1795  NE  ARG B  14       6.007  -9.375 -13.613  1.00 98.00           N  
ATOM   1796  HE  ARG B  14       6.432 -10.178 -13.171  1.00 98.00           H  
ATOM   1797  NH1 ARG B  14       4.996  -8.542 -15.495  1.00 98.00           N  
ATOM   1798 HH11 ARG B  14       4.833  -7.676 -15.000  1.00 98.00           H  
ATOM   1799 HH12 ARG B  14       4.669  -8.636 -16.446  1.00 98.00           H  
ATOM   1800  NH2 ARG B  14       5.664 -10.685 -15.417  1.00 98.00           N  
ATOM   1801 HH21 ARG B  14       6.147 -11.415 -14.913  1.00 98.00           H  
ATOM   1802 HH22 ARG B  14       5.344 -10.809 -16.367  1.00 98.00           H  
ATOM   1803  CZ  ARG B  14       5.547  -9.524 -14.837  1.00 98.00           C  
ATOM   1804  N   GLU B  15      10.464  -6.042 -11.608  1.00 98.60           N  
ATOM   1805  H   GLU B  15      10.351  -5.809 -12.584  1.00 98.60           H  
ATOM   1806  CA  GLU B  15      10.401  -4.928 -10.680  1.00 98.60           C  
ATOM   1807  HA  GLU B  15      10.901  -5.185  -9.746  1.00 98.60           H  
ATOM   1808  C   GLU B  15       8.938  -4.587 -10.380  1.00 98.60           C  
ATOM   1809  CB  GLU B  15      11.145  -3.776 -11.341  1.00 98.60           C  
ATOM   1810  HB2 GLU B  15      12.125  -4.142 -11.648  1.00 98.60           H  
ATOM   1811  HB3 GLU B  15      10.602  -3.459 -12.232  1.00 98.60           H  
ATOM   1812  O   GLU B  15       8.084  -4.661 -11.268  1.00 98.60           O  
ATOM   1813  CG  GLU B  15      11.339  -2.586 -10.417  1.00 98.60           C  
ATOM   1814  HG2 GLU B  15      11.872  -2.908  -9.522  1.00 98.60           H  
ATOM   1815  HG3 GLU B  15      10.363  -2.189 -10.140  1.00 98.60           H  
ATOM   1816  CD  GLU B  15      12.156  -1.537 -11.171  1.00 98.60           C  
ATOM   1817  OE1 GLU B  15      11.580  -0.488 -11.533  1.00 98.60           O  
ATOM   1818  OE2 GLU B  15      13.331  -1.838 -11.487  1.00 98.60           O  
ATOM   1819  N   TRP B  16       8.664  -4.241  -9.128  1.00 98.85           N  
ATOM   1820  H   TRP B  16       9.424  -4.139  -8.471  1.00 98.85           H  
ATOM   1821  CA  TRP B  16       7.336  -3.906  -8.641  1.00 98.85           C  
ATOM   1822  HA  TRP B  16       6.606  -4.002  -9.444  1.00 98.85           H  
ATOM   1823  C   TRP B  16       7.312  -2.468  -8.148  1.00 98.85           C  
ATOM   1824  CB  TRP B  16       6.949  -4.863  -7.514  1.00 98.85           C  
ATOM   1825  HB2 TRP B  16       7.707  -4.813  -6.732  1.00 98.85           H  
ATOM   1826  HB3 TRP B  16       6.010  -4.512  -7.086  1.00 98.85           H  
ATOM   1827  O   TRP B  16       8.227  -2.019  -7.460  1.00 98.85           O  
ATOM   1828  CG  TRP B  16       6.779  -6.290  -7.922  1.00 98.85           C  
ATOM   1829  CD1 TRP B  16       7.727  -7.248  -7.848  1.00 98.85           C  
ATOM   1830  HD1 TRP B  16       8.732  -7.098  -7.480  1.00 98.85           H  
ATOM   1831  CD2 TRP B  16       5.625  -6.916  -8.554  1.00 98.85           C  
ATOM   1832  CE2 TRP B  16       5.957  -8.269  -8.858  1.00 98.85           C  
ATOM   1833  CE3 TRP B  16       4.346  -6.462  -8.935  1.00 98.85           C  
ATOM   1834  HE3 TRP B  16       4.075  -5.440  -8.719  1.00 98.85           H  
ATOM   1835  NE1 TRP B  16       7.243  -8.424  -8.379  1.00 98.85           N  
ATOM   1836  HE1 TRP B  16       7.822  -9.249  -8.451  1.00 98.85           H  
ATOM   1837  CH2 TRP B  16       3.802  -8.634  -9.908  1.00 98.85           C  
ATOM   1838  HH2 TRP B  16       3.107  -9.274 -10.431  1.00 98.85           H  
ATOM   1839  CZ2 TRP B  16       5.068  -9.118  -9.533  1.00 98.85           C  
ATOM   1840  HZ2 TRP B  16       5.368 -10.126  -9.777  1.00 98.85           H  
ATOM   1841  CZ3 TRP B  16       3.444  -7.308  -9.605  1.00 98.85           C  
ATOM   1842  HZ3 TRP B  16       2.474  -6.926  -9.889  1.00 98.85           H  
ATOM   1843  N   GLN B  17       6.233  -1.764  -8.446  1.00 98.86           N  
ATOM   1844  H   GLN B  17       5.533  -2.178  -9.045  1.00 98.86           H  
ATOM   1845  CA  GLN B  17       5.962  -0.429  -7.942  1.00 98.86           C  
ATOM   1846  HA  GLN B  17       6.815  -0.091  -7.354  1.00 98.86           H  
ATOM   1847  C   GLN B  17       4.746  -0.445  -7.015  1.00 98.86           C  
ATOM   1848  CB  GLN B  17       5.784   0.549  -9.111  1.00 98.86           C  
ATOM   1849  HB2 GLN B  17       5.560   1.531  -8.694  1.00 98.86           H  
ATOM   1850  HB3 GLN B  17       4.930   0.238  -9.712  1.00 98.86           H  
ATOM   1851  O   GLN B  17       3.919  -1.354  -7.058  1.00 98.86           O  
ATOM   1852  CG  GLN B  17       7.028   0.692 -10.009  1.00 98.86           C  
ATOM   1853  HG2 GLN B  17       7.927   0.642  -9.395  1.00 98.86           H  
ATOM   1854  HG3 GLN B  17       6.999   1.681 -10.467  1.00 98.86           H  
ATOM   1855  CD  GLN B  17       7.136  -0.323 -11.151  1.00 98.86           C  
ATOM   1856  NE2 GLN B  17       8.254  -0.365 -11.842  1.00 98.86           N  
ATOM   1857 HE21 GLN B  17       8.326  -1.112 -12.518  1.00 98.86           H  
ATOM   1858 HE22 GLN B  17       9.083   0.129 -11.542  1.00 98.86           H  
ATOM   1859  OE1 GLN B  17       6.247  -1.099 -11.464  1.00 98.86           O  
ATOM   1860  N   SER B  18       4.626   0.566  -6.164  1.00 98.81           N  
ATOM   1861  H   SER B  18       5.366   1.252  -6.127  1.00 98.81           H  
ATOM   1862  CA  SER B  18       3.406   0.819  -5.399  1.00 98.81           C  
ATOM   1863  HA  SER B  18       2.551   0.449  -5.965  1.00 98.81           H  
ATOM   1864  C   SER B  18       3.224   2.303  -5.168  1.00 98.81           C  
ATOM   1865  CB  SER B  18       3.418   0.098  -4.051  1.00 98.81           C  
ATOM   1866  HB2 SER B  18       3.553  -0.967  -4.241  1.00 98.81           H  
ATOM   1867  HB3 SER B  18       2.457   0.243  -3.559  1.00 98.81           H  
ATOM   1868  O   SER B  18       4.194   3.004  -4.875  1.00 98.81           O  
ATOM   1869  OG  SER B  18       4.452   0.564  -3.203  1.00 98.81           O  
ATOM   1870  HG  SER B  18       4.548   1.510  -3.334  1.00 98.81           H  
ATOM   1871  N   ARG B  19       1.971   2.750  -5.200  1.00 98.82           N  
ATOM   1872  H   ARG B  19       1.237   2.100  -5.443  1.00 98.82           H  
ATOM   1873  CA  ARG B  19       1.569   4.086  -4.772  1.00 98.82           C  
ATOM   1874  HA  ARG B  19       2.441   4.638  -4.422  1.00 98.82           H  
ATOM   1875  C   ARG B  19       0.588   3.951  -3.622  1.00 98.82           C  
ATOM   1876  CB  ARG B  19       0.994   4.846  -5.972  1.00 98.82           C  
ATOM   1877  HB2 ARG B  19       1.749   4.857  -6.758  1.00 98.82           H  
ATOM   1878  HB3 ARG B  19       0.110   4.332  -6.349  1.00 98.82           H  
ATOM   1879  O   ARG B  19      -0.478   3.357  -3.780  1.00 98.82           O  
ATOM   1880  CG  ARG B  19       0.630   6.296  -5.622  1.00 98.82           C  
ATOM   1881  HG2 ARG B  19      -0.220   6.319  -4.940  1.00 98.82           H  
ATOM   1882  HG3 ARG B  19       1.480   6.779  -5.139  1.00 98.82           H  
ATOM   1883  CD  ARG B  19       0.277   7.044  -6.913  1.00 98.82           C  
ATOM   1884  HD2 ARG B  19       1.072   6.894  -7.643  1.00 98.82           H  
ATOM   1885  HD3 ARG B  19      -0.632   6.611  -7.332  1.00 98.82           H  
ATOM   1886  NE  ARG B  19       0.073   8.489  -6.689  1.00 98.82           N  
ATOM   1887  HE  ARG B  19      -0.885   8.789  -6.576  1.00 98.82           H  
ATOM   1888  NH1 ARG B  19       2.250   9.164  -7.007  1.00 98.82           N  
ATOM   1889 HH11 ARG B  19       2.980   9.784  -6.687  1.00 98.82           H  
ATOM   1890 HH12 ARG B  19       2.563   8.207  -6.930  1.00 98.82           H  
ATOM   1891  NH2 ARG B  19       0.690  10.682  -6.638  1.00 98.82           N  
ATOM   1892 HH21 ARG B  19      -0.282  10.951  -6.602  1.00 98.82           H  
ATOM   1893 HH22 ARG B  19       1.412  11.366  -6.811  1.00 98.82           H  
ATOM   1894  CZ  ARG B  19       1.002   9.425  -6.780  1.00 98.82           C  
ATOM   1895  N   MET B  20       0.947   4.500  -2.470  1.00 98.44           N  
ATOM   1896  H   MET B  20       1.860   4.929  -2.415  1.00 98.44           H  
ATOM   1897  CA  MET B  20       0.061   4.599  -1.318  1.00 98.44           C  
ATOM   1898  HA  MET B  20      -0.876   4.096  -1.556  1.00 98.44           H  
ATOM   1899  C   MET B  20      -0.244   6.063  -1.035  1.00 98.44           C  
ATOM   1900  CB  MET B  20       0.656   3.870  -0.109  1.00 98.44           C  
ATOM   1901  HB2 MET B  20       0.856   2.836  -0.391  1.00 98.44           H  
ATOM   1902  HB3 MET B  20       1.598   4.341   0.173  1.00 98.44           H  
ATOM   1903  O   MET B  20       0.661   6.890  -0.940  1.00 98.44           O  
ATOM   1904  CG  MET B  20      -0.282   3.888   1.106  1.00 98.44           C  
ATOM   1905  HG2 MET B  20      -0.490   4.923   1.377  1.00 98.44           H  
ATOM   1906  HG3 MET B  20      -1.226   3.414   0.836  1.00 98.44           H  
ATOM   1907  SD  MET B  20       0.382   3.067   2.582  1.00 98.44           S  
ATOM   1908  CE  MET B  20       0.363   1.335   2.040  1.00 98.44           C  
ATOM   1909  HE1 MET B  20       0.716   0.698   2.851  1.00 98.44           H  
ATOM   1910  HE2 MET B  20       1.015   1.203   1.177  1.00 98.44           H  
ATOM   1911  HE3 MET B  20      -0.653   1.041   1.779  1.00 98.44           H  
ATOM   1912  N   VAL B  21      -1.521   6.381  -0.874  1.00 96.29           N  
ATOM   1913  H   VAL B  21      -2.207   5.648  -0.979  1.00 96.29           H  
ATOM   1914  CA  VAL B  21      -1.990   7.674  -0.390  1.00 96.29           C  
ATOM   1915  HA  VAL B  21      -1.152   8.367  -0.310  1.00 96.29           H  
ATOM   1916  C   VAL B  21      -2.564   7.453   0.998  1.00 96.29           C  
ATOM   1917  CB  VAL B  21      -3.023   8.294  -1.346  1.00 96.29           C  
ATOM   1918  HB  VAL B  21      -3.907   7.658  -1.402  1.00 96.29           H  
ATOM   1919  O   VAL B  21      -3.570   6.770   1.151  1.00 96.29           O  
ATOM   1920  CG1 VAL B  21      -3.440   9.681  -0.839  1.00 96.29           C  
ATOM   1921 HG11 VAL B  21      -4.118  10.144  -1.555  1.00 96.29           H  
ATOM   1922 HG12 VAL B  21      -3.964   9.585   0.112  1.00 96.29           H  
ATOM   1923 HG13 VAL B  21      -2.555  10.303  -0.702  1.00 96.29           H  
ATOM   1924  CG2 VAL B  21      -2.447   8.449  -2.761  1.00 96.29           C  
ATOM   1925 HG21 VAL B  21      -1.516   9.017  -2.735  1.00 96.29           H  
ATOM   1926 HG22 VAL B  21      -2.252   7.466  -3.190  1.00 96.29           H  
ATOM   1927 HG23 VAL B  21      -3.170   8.954  -3.401  1.00 96.29           H  
ATOM   1928  N   THR B  22      -1.926   8.029   2.007  1.00 93.89           N  
ATOM   1929  H   THR B  22      -1.107   8.585   1.806  1.00 93.89           H  
ATOM   1930  CA  THR B  22      -2.420   8.012   3.381  1.00 93.89           C  
ATOM   1931  HA  THR B  22      -3.141   7.202   3.486  1.00 93.89           H  
ATOM   1932  C   THR B  22      -3.104   9.335   3.673  1.00 93.89           C  
ATOM   1933  CB  THR B  22      -1.302   7.735   4.390  1.00 93.89           C  
ATOM   1934  HB  THR B  22      -0.548   8.519   4.324  1.00 93.89           H  
ATOM   1935  O   THR B  22      -2.502  10.390   3.468  1.00 93.89           O  
ATOM   1936  CG2 THR B  22      -1.822   7.646   5.825  1.00 93.89           C  
ATOM   1937 HG21 THR B  22      -2.631   6.918   5.886  1.00 93.89           H  
ATOM   1938 HG22 THR B  22      -1.015   7.345   6.494  1.00 93.89           H  
ATOM   1939 HG23 THR B  22      -2.191   8.619   6.150  1.00 93.89           H  
ATOM   1940  OG1 THR B  22      -0.706   6.492   4.097  1.00 93.89           O  
ATOM   1941  HG1 THR B  22       0.135   6.449   4.557  1.00 93.89           H  
ATOM   1942  N   ARG B  23      -4.336   9.295   4.175  1.00 91.31           N  
ATOM   1943  H   ARG B  23      -4.763   8.390   4.311  1.00 91.31           H  
ATOM   1944  CA  ARG B  23      -5.043  10.470   4.689  1.00 91.31           C  
ATOM   1945  HA  ARG B  23      -4.408  11.353   4.611  1.00 91.31           H  
ATOM   1946  C   ARG B  23      -5.360  10.275   6.170  1.00 91.31           C  
ATOM   1947  CB  ARG B  23      -6.314  10.737   3.883  1.00 91.31           C  
ATOM   1948  HB2 ARG B  23      -6.986   9.886   3.994  1.00 91.31           H  
ATOM   1949  HB3 ARG B  23      -6.762  11.626   4.327  1.00 91.31           H  
ATOM   1950  O   ARG B  23      -5.824   9.205   6.562  1.00 91.31           O  
ATOM   1951  CG  ARG B  23      -6.133  11.040   2.389  1.00 91.31           C  
ATOM   1952  HG2 ARG B  23      -5.511  11.928   2.276  1.00 91.31           H  
ATOM   1953  HG3 ARG B  23      -5.668  10.196   1.879  1.00 91.31           H  
ATOM   1954  CD  ARG B  23      -7.528  11.298   1.801  1.00 91.31           C  
ATOM   1955  HD2 ARG B  23      -8.072  10.355   1.744  1.00 91.31           H  
ATOM   1956  HD3 ARG B  23      -8.069  11.949   2.487  1.00 91.31           H  
ATOM   1957  NE  ARG B  23      -7.514  11.941   0.469  1.00 91.31           N  
ATOM   1958  HE  ARG B  23      -6.661  11.954  -0.073  1.00 91.31           H  
ATOM   1959  NH1 ARG B  23      -9.722  12.541   0.548  1.00 91.31           N  
ATOM   1960 HH11 ARG B  23      -9.929  11.974   1.358  1.00 91.31           H  
ATOM   1961 HH12 ARG B  23     -10.474  13.099   0.170  1.00 91.31           H  
ATOM   1962  NH2 ARG B  23      -8.533  13.219  -1.167  1.00 91.31           N  
ATOM   1963 HH21 ARG B  23      -9.404  13.653  -1.436  1.00 91.31           H  
ATOM   1964 HH22 ARG B  23      -7.720  13.297  -1.761  1.00 91.31           H  
ATOM   1965  CZ  ARG B  23      -8.571  12.556  -0.047  1.00 91.31           C  
ATOM   1966  N   LEU B  24      -5.083  11.299   6.969  1.00 87.41           N  
ATOM   1967  H   LEU B  24      -4.769  12.161   6.547  1.00 87.41           H  
ATOM   1968  CA  LEU B  24      -5.215  11.292   8.423  1.00 87.41           C  
ATOM   1969  HA  LEU B  24      -5.519  10.303   8.767  1.00 87.41           H  
ATOM   1970  C   LEU B  24      -6.286  12.298   8.841  1.00 87.41           C  
ATOM   1971  CB  LEU B  24      -3.864  11.634   9.074  1.00 87.41           C  
ATOM   1972  HB2 LEU B  24      -3.556  12.616   8.715  1.00 87.41           H  
ATOM   1973  HB3 LEU B  24      -4.009  11.727  10.150  1.00 87.41           H  
ATOM   1974  O   LEU B  24      -6.144  13.502   8.618  1.00 87.41           O  
ATOM   1975  CG  LEU B  24      -2.750  10.607   8.795  1.00 87.41           C  
ATOM   1976  HG  LEU B  24      -3.047   9.930   7.994  1.00 87.41           H  
ATOM   1977  CD1 LEU B  24      -1.475  11.322   8.362  1.00 87.41           C  
ATOM   1978 HD11 LEU B  24      -1.169  12.013   9.148  1.00 87.41           H  
ATOM   1979 HD12 LEU B  24      -1.664  11.875   7.442  1.00 87.41           H  
ATOM   1980 HD13 LEU B  24      -0.682  10.595   8.187  1.00 87.41           H  
ATOM   1981  CD2 LEU B  24      -2.421   9.771  10.029  1.00 87.41           C  
ATOM   1982 HD21 LEU B  24      -2.016  10.408  10.816  1.00 87.41           H  
ATOM   1983 HD22 LEU B  24      -3.324   9.287  10.400  1.00 87.41           H  
ATOM   1984 HD23 LEU B  24      -1.689   9.004   9.777  1.00 87.41           H  
ATOM   1985  N   PHE B  25      -7.332  11.785   9.476  1.00 83.26           N  
ATOM   1986  H   PHE B  25      -7.381  10.782   9.581  1.00 83.26           H  
ATOM   1987  CA  PHE B  25      -8.452  12.542  10.018  1.00 83.26           C  
ATOM   1988  HA  PHE B  25      -8.349  13.596   9.758  1.00 83.26           H  
ATOM   1989  C   PHE B  25      -8.393  12.432  11.524  1.00 83.26           C  
ATOM   1990  CB  PHE B  25      -9.763  12.061   9.412  1.00 83.26           C  
ATOM   1991  HB2 PHE B  25      -9.885  10.991   9.582  1.00 83.26           H  
ATOM   1992  HB3 PHE B  25     -10.595  12.578   9.889  1.00 83.26           H  
ATOM   1993  O   PHE B  25      -8.975  11.557  12.160  1.00 83.26           O  
ATOM   1994  CG  PHE B  25      -9.766  12.350   7.933  1.00 83.26           C  
ATOM   1995  CD1 PHE B  25     -10.364  13.519   7.430  1.00 83.26           C  
ATOM   1996  HD1 PHE B  25     -10.870  14.200   8.099  1.00 83.26           H  
ATOM   1997  CD2 PHE B  25      -9.137  11.451   7.060  1.00 83.26           C  
ATOM   1998  HD2 PHE B  25      -8.698  10.542   7.445  1.00 83.26           H  
ATOM   1999  CE1 PHE B  25     -10.300  13.804   6.055  1.00 83.26           C  
ATOM   2000  HE1 PHE B  25     -10.774  14.692   5.666  1.00 83.26           H  
ATOM   2001  CE2 PHE B  25      -9.087  11.736   5.692  1.00 83.26           C  
ATOM   2002  HE2 PHE B  25      -8.643  11.019   5.017  1.00 83.26           H  
ATOM   2003  CZ  PHE B  25      -9.631  12.926   5.187  1.00 83.26           C  
ATOM   2004  HZ  PHE B  25      -9.605  13.136   4.128  1.00 83.26           H  
ATOM   2005  N   ILE B  26      -7.554  13.300  12.057  1.00 75.09           N  
ATOM   2006  H   ILE B  26      -7.132  13.994  11.458  1.00 75.09           H  
ATOM   2007  CA  ILE B  26      -7.247  13.373  13.467  1.00 75.09           C  
ATOM   2008  HA  ILE B  26      -7.661  12.515  13.996  1.00 75.09           H  
ATOM   2009  C   ILE B  26      -7.939  14.629  13.975  1.00 75.09           C  
ATOM   2010  CB  ILE B  26      -5.715  13.340  13.635  1.00 75.09           C  
ATOM   2011  HB  ILE B  26      -5.277  14.085  12.971  1.00 75.09           H  
ATOM   2012  O   ILE B  26      -7.707  15.721  13.442  1.00 75.09           O  
ATOM   2013  CG1 ILE B  26      -5.180  11.948  13.224  1.00 75.09           C  
ATOM   2014 HG12 ILE B  26      -5.602  11.652  12.263  1.00 75.09           H  
ATOM   2015 HG13 ILE B  26      -5.491  11.211  13.965  1.00 75.09           H  
ATOM   2016  CG2 ILE B  26      -5.309  13.701  15.064  1.00 75.09           C  
ATOM   2017 HG21 ILE B  26      -4.254  13.496  15.245  1.00 75.09           H  
ATOM   2018 HG22 ILE B  26      -5.429  14.775  15.202  1.00 75.09           H  
ATOM   2019 HG23 ILE B  26      -5.916  13.163  15.793  1.00 75.09           H  
ATOM   2020  CD1 ILE B  26      -3.660  11.889  13.076  1.00 75.09           C  
ATOM   2021 HD11 ILE B  26      -3.379  10.902  12.709  1.00 75.09           H  
ATOM   2022 HD12 ILE B  26      -3.166  12.046  14.035  1.00 75.09           H  
ATOM   2023 HD13 ILE B  26      -3.331  12.647  12.365  1.00 75.09           H  
ATOM   2024  N   GLU B  27      -8.821  14.467  14.963  1.00 68.24           N  
ATOM   2025  H   GLU B  27      -8.996  13.537  15.314  1.00 68.24           H  
ATOM   2026  CA  GLU B  27      -9.240  15.606  15.781  1.00 68.24           C  
ATOM   2027  HA  GLU B  27      -9.744  16.335  15.146  1.00 68.24           H  
ATOM   2028  C   GLU B  27      -7.998  16.264  16.352  1.00 68.24           C  
ATOM   2029  CB  GLU B  27     -10.179  15.197  16.925  1.00 68.24           C  
ATOM   2030  HB2 GLU B  27      -9.789  14.321  17.443  1.00 68.24           H  
ATOM   2031  HB3 GLU B  27     -10.265  16.027  17.627  1.00 68.24           H  
ATOM   2032  O   GLU B  27      -7.062  15.571  16.737  1.00 68.24           O  
ATOM   2033  CG  GLU B  27     -11.554  14.907  16.339  1.00 68.24           C  
ATOM   2034  HG2 GLU B  27     -11.838  15.764  15.729  1.00 68.24           H  
ATOM   2035  HG3 GLU B  27     -11.461  14.037  15.689  1.00 68.24           H  
ATOM   2036  CD  GLU B  27     -12.673  14.655  17.355  1.00 68.24           C  
ATOM   2037  OE1 GLU B  27     -13.831  14.643  16.876  1.00 68.24           O  
ATOM   2038  OE2 GLU B  27     -12.396  14.469  18.554  1.00 68.24           O  
ATOM   2039  N   SER B  28      -7.970  17.594  16.365  1.00 59.16           N  
ATOM   2040  H   SER B  28      -8.789  18.111  16.081  1.00 59.16           H  
ATOM   2041  CA  SER B  28      -6.876  18.354  16.959  1.00 59.16           C  
ATOM   2042  HA  SER B  28      -5.931  18.053  16.507  1.00 59.16           H  
ATOM   2043  C   SER B  28      -6.796  18.054  18.458  1.00 59.16           C  
ATOM   2044  CB  SER B  28      -7.083  19.847  16.686  1.00 59.16           C  
ATOM   2045  HB2 SER B  28      -6.347  20.424  17.245  1.00 59.16           H  
ATOM   2046  HB3 SER B  28      -6.948  20.040  15.621  1.00 59.16           H  
ATOM   2047  O   SER B  28      -7.387  18.766  19.268  1.00 59.16           O  
ATOM   2048  OG  SER B  28      -8.393  20.233  17.064  1.00 59.16           O  
ATOM   2049  HG  SER B  28      -8.478  19.946  17.976  1.00 59.16           H  
ATOM   2050  N   ASP B  29      -6.096  16.978  18.793  1.00 59.78           N  
ATOM   2051  H   ASP B  29      -5.816  16.366  18.041  1.00 59.78           H  
ATOM   2052  CA  ASP B  29      -5.717  16.570  20.133  1.00 59.78           C  
ATOM   2053  HA  ASP B  29      -6.245  17.201  20.848  1.00 59.78           H  
ATOM   2054  C   ASP B  29      -4.222  16.840  20.276  1.00 59.78           C  
ATOM   2055  CB  ASP B  29      -6.064  15.084  20.378  1.00 59.78           C  
ATOM   2056  HB2 ASP B  29      -5.153  14.543  20.634  1.00 59.78           H  
ATOM   2057  HB3 ASP B  29      -6.448  14.638  19.460  1.00 59.78           H  
ATOM   2058  O   ASP B  29      -3.409  16.420  19.440  1.00 59.78           O  
ATOM   2059  CG  ASP B  29      -7.081  14.844  21.502  1.00 59.78           C  
ATOM   2060  OD1 ASP B  29      -7.359  15.791  22.274  1.00 59.78           O  
ATOM   2061  OD2 ASP B  29      -7.528  13.681  21.611  1.00 59.78           O  
ATOM   2062  N   SER B  30      -3.852  17.554  21.339  1.00 57.15           N  
ATOM   2063  H   SER B  30      -4.553  17.799  22.024  1.00 57.15           H  
ATOM   2064  CA  SER B  30      -2.493  18.074  21.512  1.00 57.15           C  
ATOM   2065  HA  SER B  30      -2.280  18.753  20.686  1.00 57.15           H  
ATOM   2066  C   SER B  30      -1.423  16.981  21.470  1.00 57.15           C  
ATOM   2067  CB  SER B  30      -2.394  18.869  22.819  1.00 57.15           C  
ATOM   2068  HB2 SER B  30      -1.359  19.167  22.986  1.00 57.15           H  
ATOM   2069  HB3 SER B  30      -3.001  19.769  22.725  1.00 57.15           H  
ATOM   2070  O   SER B  30      -0.335  17.218  20.957  1.00 57.15           O  
ATOM   2071  OG  SER B  30      -2.862  18.125  23.931  1.00 57.15           O  
ATOM   2072  HG  SER B  30      -2.259  17.398  24.103  1.00 57.15           H  
ATOM   2073  N   GLU B  31      -1.724  15.772  21.954  1.00 57.19           N  
ATOM   2074  H   GLU B  31      -2.657  15.612  22.308  1.00 57.19           H  
ATOM   2075  CA  GLU B  31      -0.754  14.671  21.995  1.00 57.19           C  
ATOM   2076  HA  GLU B  31       0.175  15.033  22.435  1.00 57.19           H  
ATOM   2077  C   GLU B  31      -0.394  14.118  20.605  1.00 57.19           C  
ATOM   2078  CB  GLU B  31      -1.279  13.522  22.869  1.00 57.19           C  
ATOM   2079  HB2 GLU B  31      -0.567  12.700  22.789  1.00 57.19           H  
ATOM   2080  HB3 GLU B  31      -2.240  13.184  22.483  1.00 57.19           H  
ATOM   2081  O   GLU B  31       0.773  13.832  20.341  1.00 57.19           O  
ATOM   2082  CG  GLU B  31      -1.423  13.893  24.354  1.00 57.19           C  
ATOM   2083  HG2 GLU B  31      -0.502  14.375  24.680  1.00 57.19           H  
ATOM   2084  HG3 GLU B  31      -2.236  14.611  24.463  1.00 57.19           H  
ATOM   2085  CD  GLU B  31      -1.690  12.670  25.255  1.00 57.19           C  
ATOM   2086  OE1 GLU B  31      -1.616  12.845  26.494  1.00 57.19           O  
ATOM   2087  OE2 GLU B  31      -1.935  11.564  24.718  1.00 57.19           O  
ATOM   2088  N   GLN B  32      -1.353  13.964  19.684  1.00 56.21           N  
ATOM   2089  H   GLN B  32      -2.282  14.306  19.884  1.00 56.21           H  
ATOM   2090  CA  GLN B  32      -1.044  13.435  18.345  1.00 56.21           C  
ATOM   2091  HA  GLN B  32      -0.330  12.617  18.449  1.00 56.21           H  
ATOM   2092  C   GLN B  32      -0.364  14.476  17.461  1.00 56.21           C  
ATOM   2093  CB  GLN B  32      -2.298  12.888  17.655  1.00 56.21           C  
ATOM   2094  HB2 GLN B  32      -3.134  13.575  17.789  1.00 56.21           H  
ATOM   2095  HB3 GLN B  32      -2.095  12.786  16.589  1.00 56.21           H  
ATOM   2096  O   GLN B  32       0.572  14.140  16.721  1.00 56.21           O  
ATOM   2097  CG  GLN B  32      -2.646  11.504  18.213  1.00 56.21           C  
ATOM   2098  HG2 GLN B  32      -2.899  11.603  19.268  1.00 56.21           H  
ATOM   2099  HG3 GLN B  32      -1.779  10.849  18.129  1.00 56.21           H  
ATOM   2100  CD  GLN B  32      -3.811  10.834  17.500  1.00 56.21           C  
ATOM   2101  NE2 GLN B  32      -4.279   9.712  17.993  1.00 56.21           N  
ATOM   2102 HE21 GLN B  32      -5.109   9.358  17.539  1.00 56.21           H  
ATOM   2103 HE22 GLN B  32      -3.978   9.403  18.907  1.00 56.21           H  
ATOM   2104  OE1 GLN B  32      -4.305  11.255  16.476  1.00 56.21           O  
ATOM   2105  N   ASP B  33      -0.784  15.736  17.587  1.00 57.73           N  
ATOM   2106  H   ASP B  33      -1.560  15.939  18.201  1.00 57.73           H  
ATOM   2107  CA  ASP B  33      -0.111  16.854  16.932  1.00 57.73           C  
ATOM   2108  HA  ASP B  33      -0.067  16.656  15.861  1.00 57.73           H  
ATOM   2109  C   ASP B  33       1.353  16.978  17.417  1.00 57.73           C  
ATOM   2110  CB  ASP B  33      -0.919  18.151  17.142  1.00 57.73           C  
ATOM   2111  HB2 ASP B  33      -0.254  18.993  16.950  1.00 57.73           H  
ATOM   2112  HB3 ASP B  33      -1.231  18.215  18.184  1.00 57.73           H  
ATOM   2113  O   ASP B  33       2.225  17.376  16.644  1.00 57.73           O  
ATOM   2114  CG  ASP B  33      -2.150  18.329  16.220  1.00 57.73           C  
ATOM   2115  OD1 ASP B  33      -2.267  17.663  15.153  1.00 57.73           O  
ATOM   2116  OD2 ASP B  33      -2.961  19.232  16.521  1.00 57.73           O  
ATOM   2117  N   GLU B  34       1.698  16.539  18.635  1.00 60.94           N  
ATOM   2118  H   GLU B  34       0.973  16.284  19.290  1.00 60.94           H  
ATOM   2119  CA  GLU B  34       3.102  16.485  19.074  1.00 60.94           C  
ATOM   2120  HA  GLU B  34       3.564  17.447  18.851  1.00 60.94           H  
ATOM   2121  C   GLU B  34       3.946  15.428  18.335  1.00 60.94           C  
ATOM   2122  CB  GLU B  34       3.204  16.263  20.591  1.00 60.94           C  
ATOM   2123  HB2 GLU B  34       4.198  15.869  20.801  1.00 60.94           H  
ATOM   2124  HB3 GLU B  34       2.471  15.528  20.924  1.00 60.94           H  
ATOM   2125  O   GLU B  34       5.144  15.645  18.112  1.00 60.94           O  
ATOM   2126  CG  GLU B  34       3.036  17.564  21.389  1.00 60.94           C  
ATOM   2127  HG2 GLU B  34       3.750  18.291  21.002  1.00 60.94           H  
ATOM   2128  HG3 GLU B  34       2.038  17.971  21.231  1.00 60.94           H  
ATOM   2129  CD  GLU B  34       3.302  17.388  22.895  1.00 60.94           C  
ATOM   2130  OE1 GLU B  34       3.093  18.380  23.628  1.00 60.94           O  
ATOM   2131  OE2 GLU B  34       3.832  16.323  23.295  1.00 60.94           O  
ATOM   2132  N   VAL B  35       3.359  14.296  17.929  1.00 73.24           N  
ATOM   2133  H   VAL B  35       2.372  14.195  18.114  1.00 73.24           H  
ATOM   2134  CA  VAL B  35       4.116  13.152  17.384  1.00 73.24           C  
ATOM   2135  HA  VAL B  35       5.099  13.141  17.854  1.00 73.24           H  
ATOM   2136  C   VAL B  35       4.354  13.284  15.882  1.00 73.24           C  
ATOM   2137  CB  VAL B  35       3.435  11.812  17.726  1.00 73.24           C  
ATOM   2138  HB  VAL B  35       2.437  11.789  17.287  1.00 73.24           H  
ATOM   2139  O   VAL B  35       5.502  13.232  15.431  1.00 73.24           O  
ATOM   2140  CG1 VAL B  35       4.234  10.611  17.201  1.00 73.24           C  
ATOM   2141 HG11 VAL B  35       3.714   9.689  17.459  1.00 73.24           H  
ATOM   2142 HG12 VAL B  35       5.223  10.602  17.659  1.00 73.24           H  
ATOM   2143 HG13 VAL B  35       4.324  10.654  16.115  1.00 73.24           H  
ATOM   2144  CG2 VAL B  35       3.318  11.618  19.241  1.00 73.24           C  
ATOM   2145 HG21 VAL B  35       2.718  12.417  19.679  1.00 73.24           H  
ATOM   2146 HG22 VAL B  35       2.820  10.674  19.461  1.00 73.24           H  
ATOM   2147 HG23 VAL B  35       4.303  11.630  19.708  1.00 73.24           H  
ATOM   2148  N   ILE B  36       3.282  13.452  15.104  1.00 79.90           N  
ATOM   2149  H   ILE B  36       2.380  13.533  15.550  1.00 79.90           H  
ATOM   2150  CA  ILE B  36       3.358  13.558  13.636  1.00 79.90           C  
ATOM   2151  HA  ILE B  36       4.371  13.301  13.325  1.00 79.90           H  
ATOM   2152  C   ILE B  36       3.158  14.987  13.135  1.00 79.90           C  
ATOM   2153  CB  ILE B  36       2.427  12.552  12.928  1.00 79.90           C  
ATOM   2154  HB  ILE B  36       2.544  12.697  11.854  1.00 79.90           H  
ATOM   2155  O   ILE B  36       3.255  15.225  11.932  1.00 79.90           O  
ATOM   2156  CG1 ILE B  36       0.947  12.801  13.285  1.00 79.90           C  
ATOM   2157 HG12 ILE B  36       0.704  13.846  13.096  1.00 79.90           H  
ATOM   2158 HG13 ILE B  36       0.778  12.601  14.343  1.00 79.90           H  
ATOM   2159  CG2 ILE B  36       2.876  11.112  13.238  1.00 79.90           C  
ATOM   2160 HG21 ILE B  36       3.947  11.009  13.067  1.00 79.90           H  
ATOM   2161 HG22 ILE B  36       2.352  10.409  12.590  1.00 79.90           H  
ATOM   2162 HG23 ILE B  36       2.653  10.868  14.277  1.00 79.90           H  
ATOM   2163  CD1 ILE B  36      -0.019  11.945  12.464  1.00 79.90           C  
ATOM   2164 HD11 ILE B  36       0.063  10.896  12.747  1.00 79.90           H  
ATOM   2165 HD12 ILE B  36       0.187  12.058  11.399  1.00 79.90           H  
ATOM   2166 HD13 ILE B  36      -1.035  12.286  12.661  1.00 79.90           H  
ATOM   2167  N   GLY B  37       2.935  15.949  14.032  1.00 80.24           N  
ATOM   2168  H   GLY B  37       2.777  15.713  15.001  1.00 80.24           H  
ATOM   2169  CA  GLY B  37       2.799  17.342  13.641  1.00 80.24           C  
ATOM   2170  HA2 GLY B  37       3.691  17.597  13.069  1.00 80.24           H  
ATOM   2171  HA3 GLY B  37       2.765  18.006  14.506  1.00 80.24           H  
ATOM   2172  C   GLY B  37       1.549  17.600  12.801  1.00 80.24           C  
ATOM   2173  O   GLY B  37       0.554  16.880  12.902  1.00 80.24           O  
ATOM   2174  N   PRO B  38       1.613  18.591  11.898  1.00 84.75           N  
ATOM   2175  CA  PRO B  38       0.494  18.973  11.041  1.00 84.75           C  
ATOM   2176  HA  PRO B  38      -0.414  19.032  11.642  1.00 84.75           H  
ATOM   2177  C   PRO B  38       0.227  17.978   9.894  1.00 84.75           C  
ATOM   2178  CB  PRO B  38       0.864  20.378  10.553  1.00 84.75           C  
ATOM   2179  HB2 PRO B  38       0.416  20.634   9.593  1.00 84.75           H  
ATOM   2180  HB3 PRO B  38       0.564  21.109  11.305  1.00 84.75           H  
ATOM   2181  O   PRO B  38      -0.417  18.342   8.906  1.00 84.75           O  
ATOM   2182  CG  PRO B  38       2.390  20.333  10.478  1.00 84.75           C  
ATOM   2183  HG2 PRO B  38       2.832  21.327  10.550  1.00 84.75           H  
ATOM   2184  HG3 PRO B  38       2.721  19.829   9.570  1.00 84.75           H  
ATOM   2185  CD  PRO B  38       2.763  19.461  11.666  1.00 84.75           C  
ATOM   2186  HD2 PRO B  38       3.663  18.895  11.425  1.00 84.75           H  
ATOM   2187  HD3 PRO B  38       2.932  20.087  12.542  1.00 84.75           H  
ATOM   2188  N   LEU B  39       0.729  16.737   9.974  1.00 90.31           N  
ATOM   2189  H   LEU B  39       1.152  16.453  10.846  1.00 90.31           H  
ATOM   2190  CA  LEU B  39       0.552  15.731   8.932  1.00 90.31           C  
ATOM   2191  HA  LEU B  39       0.914  16.164   7.999  1.00 90.31           H  
ATOM   2192  C   LEU B  39      -0.933  15.399   8.769  1.00 90.31           C  
ATOM   2193  CB  LEU B  39       1.366  14.462   9.255  1.00 90.31           C  
ATOM   2194  HB2 LEU B  39       2.400  14.726   9.475  1.00 90.31           H  
ATOM   2195  HB3 LEU B  39       0.948  14.005  10.152  1.00 90.31           H  
ATOM   2196  O   LEU B  39      -1.589  14.924   9.699  1.00 90.31           O  
ATOM   2197  CG  LEU B  39       1.376  13.425   8.119  1.00 90.31           C  
ATOM   2198  HG  LEU B  39       0.353  13.177   7.837  1.00 90.31           H  
ATOM   2199  CD1 LEU B  39       2.085  13.951   6.872  1.00 90.31           C  
ATOM   2200 HD11 LEU B  39       1.528  14.781   6.437  1.00 90.31           H  
ATOM   2201 HD12 LEU B  39       2.151  13.162   6.122  1.00 90.31           H  
ATOM   2202 HD13 LEU B  39       3.086  14.288   7.141  1.00 90.31           H  
ATOM   2203  CD2 LEU B  39       2.089  12.152   8.576  1.00 90.31           C  
ATOM   2204 HD21 LEU B  39       1.572  11.735   9.441  1.00 90.31           H  
ATOM   2205 HD22 LEU B  39       2.083  11.413   7.775  1.00 90.31           H  
ATOM   2206 HD23 LEU B  39       3.118  12.380   8.855  1.00 90.31           H  
ATOM   2207  N   ARG B  40      -1.457  15.625   7.564  1.00 88.93           N  
ATOM   2208  H   ARG B  40      -0.891  16.136   6.902  1.00 88.93           H  
ATOM   2209  CA  ARG B  40      -2.840  15.267   7.205  1.00 88.93           C  
ATOM   2210  HA  ARG B  40      -3.283  14.657   7.991  1.00 88.93           H  
ATOM   2211  C   ARG B  40      -2.913  14.381   5.968  1.00 88.93           C  
ATOM   2212  CB  ARG B  40      -3.683  16.543   7.067  1.00 88.93           C  
ATOM   2213  HB2 ARG B  40      -3.202  17.193   6.335  1.00 88.93           H  
ATOM   2214  HB3 ARG B  40      -4.671  16.279   6.690  1.00 88.93           H  
ATOM   2215  O   ARG B  40      -3.835  13.580   5.843  1.00 88.93           O  
ATOM   2216  CG  ARG B  40      -3.856  17.330   8.384  1.00 88.93           C  
ATOM   2217  HG2 ARG B  40      -2.877  17.629   8.760  1.00 88.93           H  
ATOM   2218  HG3 ARG B  40      -4.420  18.237   8.170  1.00 88.93           H  
ATOM   2219  CD  ARG B  40      -4.594  16.547   9.486  1.00 88.93           C  
ATOM   2220  HD2 ARG B  40      -5.599  16.311   9.136  1.00 88.93           H  
ATOM   2221  HD3 ARG B  40      -4.091  15.598   9.672  1.00 88.93           H  
ATOM   2222  NE  ARG B  40      -4.694  17.301  10.761  1.00 88.93           N  
ATOM   2223  HE  ARG B  40      -5.490  17.912  10.876  1.00 88.93           H  
ATOM   2224  NH1 ARG B  40      -2.927  16.343  11.915  1.00 88.93           N  
ATOM   2225 HH11 ARG B  40      -2.391  16.330  12.771  1.00 88.93           H  
ATOM   2226 HH12 ARG B  40      -2.628  15.793  11.122  1.00 88.93           H  
ATOM   2227  NH2 ARG B  40      -4.168  17.839  12.939  1.00 88.93           N  
ATOM   2228 HH21 ARG B  40      -3.552  17.735  13.732  1.00 88.93           H  
ATOM   2229 HH22 ARG B  40      -5.013  18.373  13.083  1.00 88.93           H  
ATOM   2230  CZ  ARG B  40      -3.942  17.154  11.851  1.00 88.93           C  
ATOM   2231  N   LYS B  41      -1.907  14.440   5.096  1.00 91.64           N  
ATOM   2232  H   LYS B  41      -1.195  15.143   5.231  1.00 91.64           H  
ATOM   2233  CA  LYS B  41      -1.765  13.518   3.968  1.00 91.64           C  
ATOM   2234  HA  LYS B  41      -2.301  12.601   4.212  1.00 91.64           H  
ATOM   2235  C   LYS B  41      -0.302  13.142   3.762  1.00 91.64           C  
ATOM   2236  CB  LYS B  41      -2.438  14.142   2.731  1.00 91.64           C  
ATOM   2237  HB2 LYS B  41      -3.500  14.270   2.939  1.00 91.64           H  
ATOM   2238  HB3 LYS B  41      -2.026  15.136   2.554  1.00 91.64           H  
ATOM   2239  O   LYS B  41       0.592  13.972   3.918  1.00 91.64           O  
ATOM   2240  CG  LYS B  41      -2.293  13.306   1.453  1.00 91.64           C  
ATOM   2241  HG2 LYS B  41      -2.853  12.377   1.562  1.00 91.64           H  
ATOM   2242  HG3 LYS B  41      -1.242  13.068   1.287  1.00 91.64           H  
ATOM   2243  CD  LYS B  41      -2.784  14.067   0.216  1.00 91.64           C  
ATOM   2244  HD2 LYS B  41      -2.221  14.995   0.122  1.00 91.64           H  
ATOM   2245  HD3 LYS B  41      -3.847  14.294   0.303  1.00 91.64           H  
ATOM   2246  CE  LYS B  41      -2.524  13.173  -1.001  1.00 91.64           C  
ATOM   2247  HE2 LYS B  41      -1.521  12.756  -0.909  1.00 91.64           H  
ATOM   2248  HE3 LYS B  41      -3.239  12.350  -0.990  1.00 91.64           H  
ATOM   2249  NZ  LYS B  41      -2.623  13.911  -2.275  1.00 91.64           N  
ATOM   2250  HZ1 LYS B  41      -2.034  14.730  -2.314  1.00 91.64           H  
ATOM   2251  HZ2 LYS B  41      -3.555  14.253  -2.460  1.00 91.64           H  
ATOM   2252  HZ3 LYS B  41      -2.426  13.348  -3.091  1.00 91.64           H  
ATOM   2253  N   ALA B  42      -0.067  11.901   3.357  1.00 94.63           N  
ATOM   2254  H   ALA B  42      -0.856  11.277   3.264  1.00 94.63           H  
ATOM   2255  CA  ALA B  42       1.212  11.457   2.826  1.00 94.63           C  
ATOM   2256  HA  ALA B  42       1.807  12.341   2.597  1.00 94.63           H  
ATOM   2257  C   ALA B  42       1.008  10.674   1.525  1.00 94.63           C  
ATOM   2258  CB  ALA B  42       1.963  10.641   3.883  1.00 94.63           C  
ATOM   2259  HB1 ALA B  42       2.097  11.237   4.786  1.00 94.63           H  
ATOM   2260  HB2 ALA B  42       1.403   9.738   4.128  1.00 94.63           H  
ATOM   2261  HB3 ALA B  42       2.943  10.359   3.498  1.00 94.63           H  
ATOM   2262  O   ALA B  42       0.032   9.938   1.388  1.00 94.63           O  
ATOM   2263  N   THR B  43       1.932  10.802   0.578  1.00 96.77           N  
ATOM   2264  H   THR B  43       2.703  11.434   0.743  1.00 96.77           H  
ATOM   2265  CA  THR B  43       2.028   9.885  -0.565  1.00 96.77           C  
ATOM   2266  HA  THR B  43       1.222   9.153  -0.508  1.00 96.77           H  
ATOM   2267  C   THR B  43       3.340   9.132  -0.486  1.00 96.77           C  
ATOM   2268  CB  THR B  43       1.898  10.571  -1.932  1.00 96.77           C  
ATOM   2269  HB  THR B  43       1.898   9.799  -2.702  1.00 96.77           H  
ATOM   2270  O   THR B  43       4.379   9.749  -0.265  1.00 96.77           O  
ATOM   2271  CG2 THR B  43       0.604  11.374  -2.054  1.00 96.77           C  
ATOM   2272 HG21 THR B  43       0.519  11.762  -3.069  1.00 96.77           H  
ATOM   2273 HG22 THR B  43       0.610  12.208  -1.351  1.00 96.77           H  
ATOM   2274 HG23 THR B  43      -0.246  10.728  -1.838  1.00 96.77           H  
ATOM   2275  OG1 THR B  43       2.983  11.436  -2.173  1.00 96.77           O  
ATOM   2276  HG1 THR B  43       3.774  10.900  -2.078  1.00 96.77           H  
ATOM   2277  N   ILE B  44       3.298   7.824  -0.690  1.00 98.31           N  
ATOM   2278  H   ILE B  44       2.402   7.393  -0.870  1.00 98.31           H  
ATOM   2279  CA  ILE B  44       4.467   6.954  -0.718  1.00 98.31           C  
ATOM   2280  HA  ILE B  44       5.379   7.537  -0.587  1.00 98.31           H  
ATOM   2281  C   ILE B  44       4.494   6.299  -2.092  1.00 98.31           C  
ATOM   2282  CB  ILE B  44       4.402   5.910   0.411  1.00 98.31           C  
ATOM   2283  HB  ILE B  44       3.526   5.286   0.232  1.00 98.31           H  
ATOM   2284  O   ILE B  44       3.642   5.468  -2.404  1.00 98.31           O  
ATOM   2285  CG1 ILE B  44       4.252   6.559   1.808  1.00 98.31           C  
ATOM   2286 HG12 ILE B  44       5.194   7.028   2.091  1.00 98.31           H  
ATOM   2287 HG13 ILE B  44       3.485   7.333   1.789  1.00 98.31           H  
ATOM   2288  CG2 ILE B  44       5.644   5.005   0.360  1.00 98.31           C  
ATOM   2289 HG21 ILE B  44       6.516   5.512   0.772  1.00 98.31           H  
ATOM   2290 HG22 ILE B  44       5.432   4.091   0.914  1.00 98.31           H  
ATOM   2291 HG23 ILE B  44       5.868   4.689  -0.659  1.00 98.31           H  
ATOM   2292  CD1 ILE B  44       3.838   5.567   2.899  1.00 98.31           C  
ATOM   2293 HD11 ILE B  44       2.862   5.145   2.661  1.00 98.31           H  
ATOM   2294 HD12 ILE B  44       3.774   6.087   3.855  1.00 98.31           H  
ATOM   2295 HD13 ILE B  44       4.564   4.759   2.984  1.00 98.31           H  
ATOM   2296  N   ASP B  45       5.475   6.683  -2.896  1.00 98.71           N  
ATOM   2297  H   ASP B  45       6.113   7.397  -2.573  1.00 98.71           H  
ATOM   2298  CA  ASP B  45       5.780   6.034  -4.165  1.00 98.71           C  
ATOM   2299  HA  ASP B  45       4.948   5.406  -4.482  1.00 98.71           H  
ATOM   2300  C   ASP B  45       7.009   5.156  -3.963  1.00 98.71           C  
ATOM   2301  CB  ASP B  45       6.007   7.092  -5.248  1.00 98.71           C  
ATOM   2302  HB2 ASP B  45       6.368   6.602  -6.152  1.00 98.71           H  
ATOM   2303  HB3 ASP B  45       6.765   7.803  -4.919  1.00 98.71           H  
ATOM   2304  O   ASP B  45       8.080   5.661  -3.617  1.00 98.71           O  
ATOM   2305  CG  ASP B  45       4.711   7.827  -5.580  1.00 98.71           C  
ATOM   2306  OD1 ASP B  45       3.794   7.176  -6.128  1.00 98.71           O  
ATOM   2307  OD2 ASP B  45       4.619   9.055  -5.333  1.00 98.71           O  
ATOM   2308  N   SER B  46       6.860   3.850  -4.157  1.00 98.66           N  
ATOM   2309  H   SER B  46       5.959   3.511  -4.462  1.00 98.66           H  
ATOM   2310  CA  SER B  46       7.934   2.882  -3.946  1.00 98.66           C  
ATOM   2311  HA  SER B  46       8.852   3.419  -3.706  1.00 98.66           H  
ATOM   2312  C   SER B  46       8.200   2.073  -5.198  1.00 98.66           C  
ATOM   2313  CB  SER B  46       7.644   1.934  -2.782  1.00 98.66           C  
ATOM   2314  HB2 SER B  46       8.481   1.247  -2.660  1.00 98.66           H  
ATOM   2315  HB3 SER B  46       6.751   1.352  -3.009  1.00 98.66           H  
ATOM   2316  O   SER B  46       7.295   1.753  -5.965  1.00 98.66           O  
ATOM   2317  OG  SER B  46       7.448   2.634  -1.572  1.00 98.66           O  
ATOM   2318  HG  SER B  46       8.305   2.874  -1.212  1.00 98.66           H  
ATOM   2319  N   ASN B  47       9.460   1.697  -5.352  1.00 98.77           N  
ATOM   2320  H   ASN B  47      10.140   2.027  -4.682  1.00 98.77           H  
ATOM   2321  CA  ASN B  47       9.929   0.776  -6.363  1.00 98.77           C  
ATOM   2322  HA  ASN B  47       9.087   0.273  -6.839  1.00 98.77           H  
ATOM   2323  C   ASN B  47      10.797  -0.277  -5.670  1.00 98.77           C  
ATOM   2324  CB  ASN B  47      10.658   1.609  -7.417  1.00 98.77           C  
ATOM   2325  HB2 ASN B  47       9.991   2.397  -7.765  1.00 98.77           H  
ATOM   2326  HB3 ASN B  47      11.549   2.064  -6.986  1.00 98.77           H  
ATOM   2327  O   ASN B  47      11.691   0.075  -4.895  1.00 98.77           O  
ATOM   2328  CG  ASN B  47      11.075   0.784  -8.601  1.00 98.77           C  
ATOM   2329  ND2 ASN B  47      11.187   1.416  -9.738  1.00 98.77           N  
ATOM   2330 HD21 ASN B  47      11.449   0.832 -10.520  1.00 98.77           H  
ATOM   2331 HD22 ASN B  47      10.978   2.399  -9.838  1.00 98.77           H  
ATOM   2332  OD1 ASN B  47      11.312  -0.403  -8.495  1.00 98.77           O  
ATOM   2333  N   VAL B  48      10.493  -1.554  -5.883  1.00 98.70           N  
ATOM   2334  H   VAL B  48       9.793  -1.761  -6.582  1.00 98.70           H  
ATOM   2335  CA  VAL B  48      11.147  -2.684  -5.230  1.00 98.70           C  
ATOM   2336  HA  VAL B  48      12.096  -2.323  -4.834  1.00 98.70           H  
ATOM   2337  C   VAL B  48      11.468  -3.788  -6.226  1.00 98.70           C  
ATOM   2338  CB  VAL B  48      10.324  -3.202  -4.033  1.00 98.70           C  
ATOM   2339  HB  VAL B  48      10.140  -2.358  -3.368  1.00 98.70           H  
ATOM   2340  O   VAL B  48      10.663  -4.158  -7.080  1.00 98.70           O  
ATOM   2341  CG1 VAL B  48       8.959  -3.789  -4.404  1.00 98.70           C  
ATOM   2342 HG11 VAL B  48       9.092  -4.706  -4.978  1.00 98.70           H  
ATOM   2343 HG12 VAL B  48       8.393  -3.071  -4.997  1.00 98.70           H  
ATOM   2344 HG13 VAL B  48       8.392  -4.013  -3.501  1.00 98.70           H  
ATOM   2345  CG2 VAL B  48      11.085  -4.257  -3.221  1.00 98.70           C  
ATOM   2346 HG21 VAL B  48      12.075  -3.885  -2.957  1.00 98.70           H  
ATOM   2347 HG22 VAL B  48      11.196  -5.178  -3.794  1.00 98.70           H  
ATOM   2348 HG23 VAL B  48      10.542  -4.484  -2.303  1.00 98.70           H  
ATOM   2349  N   LYS B  49      12.646  -4.381  -6.058  1.00 98.78           N  
ATOM   2350  H   LYS B  49      13.264  -4.004  -5.353  1.00 98.78           H  
ATOM   2351  CA  LYS B  49      13.072  -5.560  -6.802  1.00 98.78           C  
ATOM   2352  HA  LYS B  49      12.231  -5.947  -7.376  1.00 98.78           H  
ATOM   2353  C   LYS B  49      13.520  -6.642  -5.833  1.00 98.78           C  
ATOM   2354  CB  LYS B  49      14.164  -5.134  -7.785  1.00 98.78           C  
ATOM   2355  HB2 LYS B  49      13.801  -4.275  -8.348  1.00 98.78           H  
ATOM   2356  HB3 LYS B  49      15.060  -4.836  -7.240  1.00 98.78           H  
ATOM   2357  O   LYS B  49      14.482  -6.445  -5.093  1.00 98.78           O  
ATOM   2358  CG  LYS B  49      14.498  -6.261  -8.766  1.00 98.78           C  
ATOM   2359  HG2 LYS B  49      13.583  -6.600  -9.252  1.00 98.78           H  
ATOM   2360  HG3 LYS B  49      14.955  -7.096  -8.235  1.00 98.78           H  
ATOM   2361  CD  LYS B  49      15.464  -5.725  -9.824  1.00 98.78           C  
ATOM   2362  HD2 LYS B  49      15.017  -4.846 -10.290  1.00 98.78           H  
ATOM   2363  HD3 LYS B  49      16.401  -5.438  -9.348  1.00 98.78           H  
ATOM   2364  CE  LYS B  49      15.718  -6.788 -10.893  1.00 98.78           C  
ATOM   2365  HE2 LYS B  49      14.754  -7.139 -11.261  1.00 98.78           H  
ATOM   2366  HE3 LYS B  49      16.233  -7.635 -10.439  1.00 98.78           H  
ATOM   2367  NZ  LYS B  49      16.511  -6.214 -12.005  1.00 98.78           N  
ATOM   2368  HZ1 LYS B  49      16.016  -5.424 -12.393  1.00 98.78           H  
ATOM   2369  HZ2 LYS B  49      16.649  -6.898 -12.735  1.00 98.78           H  
ATOM   2370  HZ3 LYS B  49      17.406  -5.887 -11.670  1.00 98.78           H  
ATOM   2371  N   TYR B  50      12.835  -7.781  -5.872  1.00 98.72           N  
ATOM   2372  H   TYR B  50      12.062  -7.854  -6.517  1.00 98.72           H  
ATOM   2373  CA  TYR B  50      13.228  -9.001  -5.170  1.00 98.72           C  
ATOM   2374  HA  TYR B  50      13.846  -8.748  -4.309  1.00 98.72           H  
ATOM   2375  C   TYR B  50      14.047  -9.866  -6.124  1.00 98.72           C  
ATOM   2376  CB  TYR B  50      11.986  -9.737  -4.657  1.00 98.72           C  
ATOM   2377  HB2 TYR B  50      11.386 -10.057  -5.509  1.00 98.72           H  
ATOM   2378  HB3 TYR B  50      12.300 -10.635  -4.124  1.00 98.72           H  
ATOM   2379  O   TYR B  50      13.633 -10.124  -7.255  1.00 98.72           O  
ATOM   2380  CG  TYR B  50      11.132  -8.894  -3.730  1.00 98.72           C  
ATOM   2381  CD1 TYR B  50      11.495  -8.743  -2.378  1.00 98.72           C  
ATOM   2382  HD1 TYR B  50      12.356  -9.268  -1.991  1.00 98.72           H  
ATOM   2383  CD2 TYR B  50       9.996  -8.230  -4.229  1.00 98.72           C  
ATOM   2384  HD2 TYR B  50       9.713  -8.352  -5.265  1.00 98.72           H  
ATOM   2385  CE1 TYR B  50      10.738  -7.912  -1.530  1.00 98.72           C  
ATOM   2386  HE1 TYR B  50      11.022  -7.790  -0.495  1.00 98.72           H  
ATOM   2387  CE2 TYR B  50       9.216  -7.426  -3.379  1.00 98.72           C  
ATOM   2388  HE2 TYR B  50       8.339  -6.931  -3.769  1.00 98.72           H  
ATOM   2389  OH  TYR B  50       8.839  -6.455  -1.226  1.00 98.72           O  
ATOM   2390  HH  TYR B  50       8.027  -6.217  -1.678  1.00 98.72           H  
ATOM   2391  CZ  TYR B  50       9.590  -7.259  -2.028  1.00 98.72           C  
ATOM   2392  N   LEU B  51      15.233 -10.279  -5.696  1.00 98.76           N  
ATOM   2393  H   LEU B  51      15.532 -10.025  -4.765  1.00 98.76           H  
ATOM   2394  CA  LEU B  51      16.159 -11.062  -6.502  1.00 98.76           C  
ATOM   2395  HA  LEU B  51      15.857 -10.980  -7.546  1.00 98.76           H  
ATOM   2396  C   LEU B  51      16.117 -12.540  -6.086  1.00 98.76           C  
ATOM   2397  CB  LEU B  51      17.572 -10.474  -6.369  1.00 98.76           C  
ATOM   2398  HB2 LEU B  51      18.272 -11.116  -6.904  1.00 98.76           H  
ATOM   2399  HB3 LEU B  51      17.845 -10.485  -5.314  1.00 98.76           H  
ATOM   2400  O   LEU B  51      16.043 -12.813  -4.889  1.00 98.76           O  
ATOM   2401  CG  LEU B  51      17.728  -9.033  -6.882  1.00 98.76           C  
ATOM   2402  HG  LEU B  51      17.041  -8.371  -6.353  1.00 98.76           H  
ATOM   2403  CD1 LEU B  51      19.153  -8.545  -6.627  1.00 98.76           C  
ATOM   2404 HD11 LEU B  51      19.337  -8.547  -5.553  1.00 98.76           H  
ATOM   2405 HD12 LEU B  51      19.872  -9.203  -7.116  1.00 98.76           H  
ATOM   2406 HD13 LEU B  51      19.271  -7.525  -6.993  1.00 98.76           H  
ATOM   2407  CD2 LEU B  51      17.463  -8.918  -8.386  1.00 98.76           C  
ATOM   2408 HD21 LEU B  51      17.672  -7.899  -8.709  1.00 98.76           H  
ATOM   2409 HD22 LEU B  51      16.417  -9.145  -8.591  1.00 98.76           H  
ATOM   2410 HD23 LEU B  51      18.102  -9.615  -8.928  1.00 98.76           H  
ATOM   2411  N   PRO B  52      16.243 -13.497  -7.030  1.00 97.87           N  
ATOM   2412  CA  PRO B  52      16.208 -14.940  -6.739  1.00 97.87           C  
ATOM   2413  HA  PRO B  52      15.223 -15.195  -6.348  1.00 97.87           H  
ATOM   2414  C   PRO B  52      17.265 -15.449  -5.748  1.00 97.87           C  
ATOM   2415  CB  PRO B  52      16.408 -15.629  -8.092  1.00 97.87           C  
ATOM   2416  HB2 PRO B  52      15.858 -16.568  -8.147  1.00 97.87           H  
ATOM   2417  HB3 PRO B  52      17.469 -15.803  -8.272  1.00 97.87           H  
ATOM   2418  O   PRO B  52      17.171 -16.569  -5.266  1.00 97.87           O  
ATOM   2419  CG  PRO B  52      15.891 -14.615  -9.104  1.00 97.87           C  
ATOM   2420  HG2 PRO B  52      16.352 -14.745 -10.083  1.00 97.87           H  
ATOM   2421  HG3 PRO B  52      14.806 -14.697  -9.177  1.00 97.87           H  
ATOM   2422  CD  PRO B  52      16.267 -13.279  -8.473  1.00 97.87           C  
ATOM   2423  HD2 PRO B  52      17.271 -12.990  -8.782  1.00 97.87           H  
ATOM   2424  HD3 PRO B  52      15.538 -12.533  -8.789  1.00 97.87           H  
ATOM   2425  N   ASN B  53      18.295 -14.654  -5.453  1.00 97.97           N  
ATOM   2426  H   ASN B  53      18.268 -13.702  -5.788  1.00 97.97           H  
ATOM   2427  CA  ASN B  53      19.321 -14.971  -4.457  1.00 97.97           C  
ATOM   2428  HA  ASN B  53      19.481 -16.049  -4.457  1.00 97.97           H  
ATOM   2429  C   ASN B  53      18.908 -14.598  -3.017  1.00 97.97           C  
ATOM   2430  CB  ASN B  53      20.637 -14.284  -4.871  1.00 97.97           C  
ATOM   2431  HB2 ASN B  53      20.891 -14.556  -5.895  1.00 97.97           H  
ATOM   2432  HB3 ASN B  53      21.434 -14.634  -4.214  1.00 97.97           H  
ATOM   2433  O   ASN B  53      19.759 -14.610  -2.128  1.00 97.97           O  
ATOM   2434  CG  ASN B  53      20.559 -12.772  -4.764  1.00 97.97           C  
ATOM   2435  ND2 ASN B  53      21.659 -12.072  -4.880  1.00 97.97           N  
ATOM   2436 HD21 ASN B  53      22.557 -12.528  -4.951  1.00 97.97           H  
ATOM   2437 HD22 ASN B  53      21.536 -11.083  -4.715  1.00 97.97           H  
ATOM   2438  OD1 ASN B  53      19.506 -12.185  -4.613  1.00 97.97           O  
ATOM   2439  N   GLY B  54      17.650 -14.205  -2.795  1.00 98.19           N  
ATOM   2440  H   GLY B  54      17.005 -14.180  -3.572  1.00 98.19           H  
ATOM   2441  CA  GLY B  54      17.135 -13.821  -1.482  1.00 98.19           C  
ATOM   2442  HA2 GLY B  54      16.048 -13.903  -1.491  1.00 98.19           H  
ATOM   2443  HA3 GLY B  54      17.512 -14.510  -0.726  1.00 98.19           H  
ATOM   2444  C   GLY B  54      17.495 -12.399  -1.054  1.00 98.19           C  
ATOM   2445  O   GLY B  54      17.360 -12.078   0.120  1.00 98.19           O  
ATOM   2446  N   THR B  55      17.964 -11.525  -1.956  1.00 98.77           N  
ATOM   2447  H   THR B  55      18.123 -11.833  -2.904  1.00 98.77           H  
ATOM   2448  CA  THR B  55      18.169 -10.099  -1.639  1.00 98.77           C  
ATOM   2449  HA  THR B  55      18.021  -9.970  -0.567  1.00 98.77           H  
ATOM   2450  C   THR B  55      17.133  -9.202  -2.300  1.00 98.77           C  
ATOM   2451  CB  THR B  55      19.592  -9.594  -1.912  1.00 98.77           C  
ATOM   2452  HB  THR B  55      19.676  -8.593  -1.490  1.00 98.77           H  
ATOM   2453  O   THR B  55      16.518  -9.565  -3.303  1.00 98.77           O  
ATOM   2454  CG2 THR B  55      20.663 -10.468  -1.264  1.00 98.77           C  
ATOM   2455 HG21 THR B  55      21.642 -10.005  -1.390  1.00 98.77           H  
ATOM   2456 HG22 THR B  55      20.669 -11.456  -1.725  1.00 98.77           H  
ATOM   2457 HG23 THR B  55      20.447 -10.574  -0.201  1.00 98.77           H  
ATOM   2458  OG1 THR B  55      19.893  -9.504  -3.281  1.00 98.77           O  
ATOM   2459  HG1 THR B  55      20.515  -8.780  -3.380  1.00 98.77           H  
ATOM   2460  N   TYR B  56      16.898  -8.025  -1.724  1.00 98.69           N  
ATOM   2461  H   TYR B  56      17.400  -7.781  -0.882  1.00 98.69           H  
ATOM   2462  CA  TYR B  56      16.011  -7.021  -2.307  1.00 98.69           C  
ATOM   2463  HA  TYR B  56      15.858  -7.279  -3.355  1.00 98.69           H  
ATOM   2464  C   TYR B  56      16.644  -5.634  -2.283  1.00 98.69           C  
ATOM   2465  CB  TYR B  56      14.635  -7.026  -1.623  1.00 98.69           C  
ATOM   2466  HB2 TYR B  56      13.917  -6.562  -2.299  1.00 98.69           H  
ATOM   2467  HB3 TYR B  56      14.306  -8.056  -1.478  1.00 98.69           H  
ATOM   2468  O   TYR B  56      17.513  -5.347  -1.456  1.00 98.69           O  
ATOM   2469  CG  TYR B  56      14.578  -6.295  -0.294  1.00 98.69           C  
ATOM   2470  CD1 TYR B  56      15.018  -6.926   0.885  1.00 98.69           C  
ATOM   2471  HD1 TYR B  56      15.376  -7.944   0.857  1.00 98.69           H  
ATOM   2472  CD2 TYR B  56      14.082  -4.978  -0.242  1.00 98.69           C  
ATOM   2473  HD2 TYR B  56      13.741  -4.491  -1.144  1.00 98.69           H  
ATOM   2474  CE1 TYR B  56      14.969  -6.238   2.113  1.00 98.69           C  
ATOM   2475  HE1 TYR B  56      15.280  -6.723   3.027  1.00 98.69           H  
ATOM   2476  CE2 TYR B  56      14.015  -4.296   0.987  1.00 98.69           C  
ATOM   2477  HE2 TYR B  56      13.608  -3.297   1.033  1.00 98.69           H  
ATOM   2478  OH  TYR B  56      14.390  -4.276   3.359  1.00 98.69           O  
ATOM   2479  HH  TYR B  56      13.942  -3.429   3.297  1.00 98.69           H  
ATOM   2480  CZ  TYR B  56      14.465  -4.922   2.168  1.00 98.69           C  
ATOM   2481  N   LEU B  57      16.176  -4.775  -3.185  1.00 98.71           N  
ATOM   2482  H   LEU B  57      15.479  -5.111  -3.835  1.00 98.71           H  
ATOM   2483  CA  LEU B  57      16.421  -3.337  -3.153  1.00 98.71           C  
ATOM   2484  HA  LEU B  57      16.894  -3.066  -2.209  1.00 98.71           H  
ATOM   2485  C   LEU B  57      15.082  -2.615  -3.237  1.00 98.71           C  
ATOM   2486  CB  LEU B  57      17.338  -2.893  -4.305  1.00 98.71           C  
ATOM   2487  HB2 LEU B  57      16.829  -3.052  -5.256  1.00 98.71           H  
ATOM   2488  HB3 LEU B  57      17.484  -1.818  -4.198  1.00 98.71           H  
ATOM   2489  O   LEU B  57      14.231  -3.003  -4.041  1.00 98.71           O  
ATOM   2490  CG  LEU B  57      18.712  -3.591  -4.323  1.00 98.71           C  
ATOM   2491  HG  LEU B  57      18.911  -4.058  -3.358  1.00 98.71           H  
ATOM   2492  CD1 LEU B  57      18.774  -4.659  -5.421  1.00 98.71           C  
ATOM   2493 HD11 LEU B  57      18.632  -4.200  -6.399  1.00 98.71           H  
ATOM   2494 HD12 LEU B  57      19.742  -5.159  -5.388  1.00 98.71           H  
ATOM   2495 HD13 LEU B  57      17.992  -5.400  -5.252  1.00 98.71           H  
ATOM   2496  CD2 LEU B  57      19.828  -2.579  -4.578  1.00 98.71           C  
ATOM   2497 HD21 LEU B  57      19.671  -2.080  -5.535  1.00 98.71           H  
ATOM   2498 HD22 LEU B  57      19.834  -1.837  -3.780  1.00 98.71           H  
ATOM   2499 HD23 LEU B  57      20.791  -3.089  -4.585  1.00 98.71           H  
ATOM   2500  N   ARG B  58      14.904  -1.566  -2.435  1.00 98.65           N  
ATOM   2501  H   ARG B  58      15.633  -1.333  -1.776  1.00 98.65           H  
ATOM   2502  CA  ARG B  58      13.722  -0.708  -2.469  1.00 98.65           C  
ATOM   2503  HA  ARG B  58      13.229  -0.848  -3.431  1.00 98.65           H  
ATOM   2504  C   ARG B  58      14.131   0.752  -2.366  1.00 98.65           C  
ATOM   2505  CB  ARG B  58      12.745  -1.123  -1.359  1.00 98.65           C  
ATOM   2506  HB2 ARG B  58      13.222  -0.967  -0.392  1.00 98.65           H  
ATOM   2507  HB3 ARG B  58      12.535  -2.188  -1.459  1.00 98.65           H  
ATOM   2508  O   ARG B  58      14.928   1.128  -1.511  1.00 98.65           O  
ATOM   2509  CG  ARG B  58      11.419  -0.345  -1.379  1.00 98.65           C  
ATOM   2510  HG2 ARG B  58      10.901  -0.518  -2.322  1.00 98.65           H  
ATOM   2511  HG3 ARG B  58      11.624   0.722  -1.295  1.00 98.65           H  
ATOM   2512  CD  ARG B  58      10.505  -0.734  -0.210  1.00 98.65           C  
ATOM   2513  HD2 ARG B  58       9.596  -0.136  -0.271  1.00 98.65           H  
ATOM   2514  HD3 ARG B  58      11.007  -0.460   0.719  1.00 98.65           H  
ATOM   2515  NE  ARG B  58      10.134  -2.169  -0.206  1.00 98.65           N  
ATOM   2516  HE  ARG B  58      10.120  -2.643  -1.098  1.00 98.65           H  
ATOM   2517  NH1 ARG B  58       9.743  -2.359   2.051  1.00 98.65           N  
ATOM   2518 HH11 ARG B  58      10.528  -1.747   2.221  1.00 98.65           H  
ATOM   2519 HH12 ARG B  58       9.420  -2.887   2.849  1.00 98.65           H  
ATOM   2520  NH2 ARG B  58       9.250  -4.066   0.733  1.00 98.65           N  
ATOM   2521 HH21 ARG B  58       9.304  -4.575  -0.138  1.00 98.65           H  
ATOM   2522 HH22 ARG B  58       8.991  -4.552   1.579  1.00 98.65           H  
ATOM   2523  CZ  ARG B  58       9.707  -2.849   0.849  1.00 98.65           C  
ATOM   2524  N   VAL B  59      13.532   1.580  -3.207  1.00 98.67           N  
ATOM   2525  H   VAL B  59      12.881   1.186  -3.871  1.00 98.67           H  
ATOM   2526  CA  VAL B  59      13.568   3.037  -3.074  1.00 98.67           C  
ATOM   2527  HA  VAL B  59      14.132   3.293  -2.178  1.00 98.67           H  
ATOM   2528  C   VAL B  59      12.152   3.540  -2.866  1.00 98.67           C  
ATOM   2529  CB  VAL B  59      14.271   3.730  -4.252  1.00 98.67           C  
ATOM   2530  HB  VAL B  59      14.212   4.807  -4.095  1.00 98.67           H  
ATOM   2531  O   VAL B  59      11.206   2.986  -3.423  1.00 98.67           O  
ATOM   2532  CG1 VAL B  59      15.754   3.344  -4.287  1.00 98.67           C  
ATOM   2533 HG11 VAL B  59      15.864   2.281  -4.500  1.00 98.67           H  
ATOM   2534 HG12 VAL B  59      16.213   3.562  -3.323  1.00 98.67           H  
ATOM   2535 HG13 VAL B  59      16.264   3.918  -5.061  1.00 98.67           H  
ATOM   2536  CG2 VAL B  59      13.638   3.411  -5.611  1.00 98.67           C  
ATOM   2537 HG21 VAL B  59      13.683   2.340  -5.810  1.00 98.67           H  
ATOM   2538 HG22 VAL B  59      12.598   3.739  -5.624  1.00 98.67           H  
ATOM   2539 HG23 VAL B  59      14.175   3.938  -6.399  1.00 98.67           H  
ATOM   2540  N   SER B  60      11.983   4.542  -2.012  1.00 98.52           N  
ATOM   2541  H   SER B  60      12.795   4.937  -1.559  1.00 98.52           H  
ATOM   2542  CA  SER B  60      10.680   5.142  -1.734  1.00 98.52           C  
ATOM   2543  HA  SER B  60      10.011   4.919  -2.565  1.00 98.52           H  
ATOM   2544  C   SER B  60      10.796   6.650  -1.620  1.00 98.52           C  
ATOM   2545  CB  SER B  60      10.052   4.567  -0.462  1.00 98.52           C  
ATOM   2546  HB2 SER B  60      10.677   4.804   0.399  1.00 98.52           H  
ATOM   2547  HB3 SER B  60       9.063   5.001  -0.312  1.00 98.52           H  
ATOM   2548  O   SER B  60      11.724   7.161  -0.994  1.00 98.52           O  
ATOM   2549  OG  SER B  60       9.936   3.163  -0.593  1.00 98.52           O  
ATOM   2550  HG  SER B  60      10.751   2.858  -0.997  1.00 98.52           H  
ATOM   2551  N   ARG B  61       9.831   7.359  -2.194  1.00 98.34           N  
ATOM   2552  H   ARG B  61       9.119   6.857  -2.706  1.00 98.34           H  
ATOM   2553  CA  ARG B  61       9.657   8.795  -2.013  1.00 98.34           C  
ATOM   2554  HA  ARG B  61      10.496   9.199  -1.447  1.00 98.34           H  
ATOM   2555  C   ARG B  61       8.387   9.033  -1.214  1.00 98.34           C  
ATOM   2556  CB  ARG B  61       9.634   9.480  -3.381  1.00 98.34           C  
ATOM   2557  HB2 ARG B  61      10.561   9.253  -3.907  1.00 98.34           H  
ATOM   2558  HB3 ARG B  61       8.794   9.106  -3.966  1.00 98.34           H  
ATOM   2559  O   ARG B  61       7.292   8.719  -1.671  1.00 98.34           O  
ATOM   2560  CG  ARG B  61       9.512  10.995  -3.205  1.00 98.34           C  
ATOM   2561  HG2 ARG B  61       8.576  11.236  -2.702  1.00 98.34           H  
ATOM   2562  HG3 ARG B  61      10.346  11.358  -2.605  1.00 98.34           H  
ATOM   2563  CD  ARG B  61       9.528  11.686  -4.564  1.00 98.34           C  
ATOM   2564  HD2 ARG B  61       8.730  11.268  -5.178  1.00 98.34           H  
ATOM   2565  HD3 ARG B  61      10.489  11.495  -5.043  1.00 98.34           H  
ATOM   2566  NE  ARG B  61       9.326  13.133  -4.399  1.00 98.34           N  
ATOM   2567  HE  ARG B  61       9.151  13.460  -3.460  1.00 98.34           H  
ATOM   2568  NH1 ARG B  61       9.275  13.691  -6.620  1.00 98.34           N  
ATOM   2569 HH11 ARG B  61       9.340  12.710  -6.851  1.00 98.34           H  
ATOM   2570 HH12 ARG B  61       9.191  14.387  -7.346  1.00 98.34           H  
ATOM   2571  NH2 ARG B  61       9.140  15.289  -5.055  1.00 98.34           N  
ATOM   2572 HH21 ARG B  61       9.038  15.992  -5.773  1.00 98.34           H  
ATOM   2573 HH22 ARG B  61       9.063  15.550  -4.083  1.00 98.34           H  
ATOM   2574  CZ  ARG B  61       9.254  14.029  -5.360  1.00 98.34           C  
ATOM   2575  N   ILE B  62       8.553   9.610  -0.034  1.00 97.24           N  
ATOM   2576  H   ILE B  62       9.495   9.814   0.268  1.00 97.24           H  
ATOM   2577  CA  ILE B  62       7.467   9.972   0.870  1.00 97.24           C  
ATOM   2578  HA  ILE B  62       6.555   9.458   0.567  1.00 97.24           H  
ATOM   2579  C   ILE B  62       7.277  11.480   0.759  1.00 97.24           C  
ATOM   2580  CB  ILE B  62       7.786   9.548   2.318  1.00 97.24           C  
ATOM   2581  HB  ILE B  62       8.588  10.193   2.678  1.00 97.24           H  
ATOM   2582  O   ILE B  62       8.183  12.231   1.109  1.00 97.24           O  
ATOM   2583  CG1 ILE B  62       8.278   8.085   2.414  1.00 97.24           C  
ATOM   2584 HG12 ILE B  62       7.472   7.399   2.155  1.00 97.24           H  
ATOM   2585 HG13 ILE B  62       9.098   7.919   1.715  1.00 97.24           H  
ATOM   2586  CG2 ILE B  62       6.555   9.796   3.207  1.00 97.24           C  
ATOM   2587 HG21 ILE B  62       6.253  10.841   3.150  1.00 97.24           H  
ATOM   2588 HG22 ILE B  62       6.786   9.571   4.248  1.00 97.24           H  
ATOM   2589 HG23 ILE B  62       5.722   9.170   2.883  1.00 97.24           H  
ATOM   2590  CD1 ILE B  62       8.828   7.725   3.795  1.00 97.24           C  
ATOM   2591 HD11 ILE B  62       9.347   6.769   3.724  1.00 97.24           H  
ATOM   2592 HD12 ILE B  62       8.019   7.641   4.520  1.00 97.24           H  
ATOM   2593 HD13 ILE B  62       9.542   8.479   4.128  1.00 97.24           H  
ATOM   2594  N   ASN B  63       6.127  11.939   0.280  1.00 95.62           N  
ATOM   2595  H   ASN B  63       5.416  11.264   0.037  1.00 95.62           H  
ATOM   2596  CA  ASN B  63       5.768  13.357   0.312  1.00 95.62           C  
ATOM   2597  HA  ASN B  63       6.649  13.959   0.533  1.00 95.62           H  
ATOM   2598  C   ASN B  63       4.756  13.581   1.431  1.00 95.62           C  
ATOM   2599  CB  ASN B  63       5.231  13.819  -1.046  1.00 95.62           C  
ATOM   2600  HB2 ASN B  63       4.291  13.303  -1.242  1.00 95.62           H  
ATOM   2601  HB3 ASN B  63       5.003  14.884  -1.007  1.00 95.62           H  
ATOM   2602  O   ASN B  63       3.751  12.876   1.504  1.00 95.62           O  
ATOM   2603  CG  ASN B  63       6.193  13.587  -2.192  1.00 95.62           C  
ATOM   2604  ND2 ASN B  63       5.705  12.997  -3.258  1.00 95.62           N  
ATOM   2605 HD21 ASN B  63       4.733  12.723  -3.260  1.00 95.62           H  
ATOM   2606 HD22 ASN B  63       6.327  12.740  -4.011  1.00 95.62           H  
ATOM   2607  OD1 ASN B  63       7.374  13.921  -2.151  1.00 95.62           O  
ATOM   2608  N   LEU B  64       5.033  14.556   2.288  1.00 94.38           N  
ATOM   2609  H   LEU B  64       5.864  15.107   2.126  1.00 94.38           H  
ATOM   2610  CA  LEU B  64       4.216  14.932   3.432  1.00 94.38           C  
ATOM   2611  HA  LEU B  64       3.461  14.168   3.619  1.00 94.38           H  
ATOM   2612  C   LEU B  64       3.502  16.247   3.126  1.00 94.38           C  
ATOM   2613  CB  LEU B  64       5.102  15.073   4.681  1.00 94.38           C  
ATOM   2614  HB2 LEU B  64       4.459  15.278   5.537  1.00 94.38           H  
ATOM   2615  HB3 LEU B  64       5.741  15.944   4.541  1.00 94.38           H  
ATOM   2616  O   LEU B  64       4.109  17.180   2.591  1.00 94.38           O  
ATOM   2617  CG  LEU B  64       6.000  13.864   5.004  1.00 94.38           C  
ATOM   2618  HG  LEU B  64       6.686  13.685   4.177  1.00 94.38           H  
ATOM   2619  CD1 LEU B  64       6.832  14.176   6.246  1.00 94.38           C  
ATOM   2620 HD11 LEU B  64       6.181  14.454   7.074  1.00 94.38           H  
ATOM   2621 HD12 LEU B  64       7.424  13.305   6.529  1.00 94.38           H  
ATOM   2622 HD13 LEU B  64       7.509  15.005   6.038  1.00 94.38           H  
ATOM   2623  CD2 LEU B  64       5.205  12.584   5.261  1.00 94.38           C  
ATOM   2624 HD21 LEU B  64       5.894  11.760   5.445  1.00 94.38           H  
ATOM   2625 HD22 LEU B  64       4.595  12.337   4.392  1.00 94.38           H  
ATOM   2626 HD23 LEU B  64       4.564  12.708   6.135  1.00 94.38           H  
ATOM   2627  N   TYR B  65       2.230  16.317   3.493  1.00 91.67           N  
ATOM   2628  H   TYR B  65       1.792  15.507   3.909  1.00 91.67           H  
ATOM   2629  CA  TYR B  65       1.376  17.468   3.242  1.00 91.67           C  
ATOM   2630  HA  TYR B  65       1.972  18.299   2.866  1.00 91.67           H  
ATOM   2631  C   TYR B  65       0.706  17.912   4.539  1.00 91.67           C  
ATOM   2632  CB  TYR B  65       0.328  17.123   2.179  1.00 91.67           C  
ATOM   2633  HB2 TYR B  65      -0.316  16.345   2.589  1.00 91.67           H  
ATOM   2634  HB3 TYR B  65      -0.293  18.001   2.003  1.00 91.67           H  
ATOM   2635  O   TYR B  65       0.178  17.089   5.305  1.00 91.67           O  
ATOM   2636  CG  TYR B  65       0.887  16.638   0.853  1.00 91.67           C  
ATOM   2637  CD1 TYR B  65       1.053  17.541  -0.214  1.00 91.67           C  
ATOM   2638  HD1 TYR B  65       0.777  18.578  -0.093  1.00 91.67           H  
ATOM   2639  CD2 TYR B  65       1.241  15.283   0.685  1.00 91.67           C  
ATOM   2640  HD2 TYR B  65       1.136  14.594   1.510  1.00 91.67           H  
ATOM   2641  CE1 TYR B  65       1.563  17.094  -1.446  1.00 91.67           C  
ATOM   2642  HE1 TYR B  65       1.660  17.794  -2.263  1.00 91.67           H  
ATOM   2643  CE2 TYR B  65       1.773  14.837  -0.537  1.00 91.67           C  
ATOM   2644  HE2 TYR B  65       2.078  13.808  -0.660  1.00 91.67           H  
ATOM   2645  OH  TYR B  65       2.453  15.309  -2.783  1.00 91.67           O  
ATOM   2646  HH  TYR B  65       2.456  16.005  -3.445  1.00 91.67           H  
ATOM   2647  CZ  TYR B  65       1.929  15.740  -1.607  1.00 91.67           C  
ATOM   2648  N   THR B  66       0.724  19.224   4.755  1.00 85.52           N  
ATOM   2649  H   THR B  66       1.201  19.832   4.104  1.00 85.52           H  
ATOM   2650  CA  THR B  66      -0.048  19.886   5.800  1.00 85.52           C  
ATOM   2651  HA  THR B  66      -0.198  19.181   6.618  1.00 85.52           H  
ATOM   2652  C   THR B  66      -1.428  20.276   5.277  1.00 85.52           C  
ATOM   2653  CB  THR B  66       0.705  21.092   6.380  1.00 85.52           C  
ATOM   2654  HB  THR B  66       0.088  21.550   7.153  1.00 85.52           H  
ATOM   2655  O   THR B  66      -1.577  20.769   4.160  1.00 85.52           O  
ATOM   2656  CG2 THR B  66       2.016  20.646   7.008  1.00 85.52           C  
ATOM   2657 HG21 THR B  66       2.773  20.444   6.250  1.00 85.52           H  
ATOM   2658 HG22 THR B  66       2.357  21.436   7.676  1.00 85.52           H  
ATOM   2659 HG23 THR B  66       1.849  19.732   7.580  1.00 85.52           H  
ATOM   2660  OG1 THR B  66       1.011  22.058   5.403  1.00 85.52           O  
ATOM   2661  HG1 THR B  66       1.893  22.393   5.578  1.00 85.52           H  
ATOM   2662  N   GLY B  67      -2.465  20.044   6.084  1.00 71.69           N  
ATOM   2663  H   GLY B  67      -2.281  19.613   6.978  1.00 71.69           H  
ATOM   2664  CA  GLY B  67      -3.855  20.283   5.682  1.00 71.69           C  
ATOM   2665  HA2 GLY B  67      -3.929  21.265   5.217  1.00 71.69           H  
ATOM   2666  HA3 GLY B  67      -4.482  20.287   6.574  1.00 71.69           H  
ATOM   2667  C   GLY B  67      -4.422  19.249   4.696  1.00 71.69           C  
ATOM   2668  O   GLY B  67      -3.718  18.400   4.154  1.00 71.69           O  
ATOM   2669  N   THR B  68      -5.741  19.288   4.509  1.00 60.04           N  
ATOM   2670  H   THR B  68      -6.300  19.967   5.005  1.00 60.04           H  
ATOM   2671  CA  THR B  68      -6.471  18.367   3.618  1.00 60.04           C  
ATOM   2672  HA  THR B  68      -6.039  17.368   3.685  1.00 60.04           H  
ATOM   2673  C   THR B  68      -6.404  18.786   2.156  1.00 60.04           C  
ATOM   2674  CB  THR B  68      -7.947  18.288   4.023  1.00 60.04           C  
ATOM   2675  HB  THR B  68      -8.514  17.772   3.248  1.00 60.04           H  
ATOM   2676  O   THR B  68      -6.398  17.939   1.267  1.00 60.04           O  
ATOM   2677  CG2 THR B  68      -8.126  17.545   5.346  1.00 60.04           C  
ATOM   2678 HG21 THR B  68      -7.721  16.537   5.259  1.00 60.04           H  
ATOM   2679 HG22 THR B  68      -9.187  17.471   5.583  1.00 60.04           H  
ATOM   2680 HG23 THR B  68      -7.615  18.069   6.154  1.00 60.04           H  
ATOM   2681  OG1 THR B  68      -8.454  19.596   4.194  1.00 60.04           O  
ATOM   2682  HG1 THR B  68      -9.410  19.528   4.238  1.00 60.04           H  
ATOM   2683  N   HIS B  69      -6.332  20.090   1.892  1.00 57.45           N  
ATOM   2684  H   HIS B  69      -6.370  20.739   2.665  1.00 57.45           H  
ATOM   2685  CA  HIS B  69      -6.127  20.595   0.545  1.00 57.45           C  
ATOM   2686  HA  HIS B  69      -6.801  20.069  -0.131  1.00 57.45           H  
ATOM   2687  C   HIS B  69      -4.696  20.298   0.116  1.00 57.45           C  
ATOM   2688  CB  HIS B  69      -6.451  22.090   0.482  1.00 57.45           C  
ATOM   2689  HB2 HIS B  69      -5.842  22.627   1.209  1.00 57.45           H  
ATOM   2690  HB3 HIS B  69      -6.206  22.464  -0.512  1.00 57.45           H  
ATOM   2691  O   HIS B  69      -3.760  20.656   0.829  1.00 57.45           O  
ATOM   2692  CG  HIS B  69      -7.909  22.356   0.745  1.00 57.45           C  
ATOM   2693  CD2 HIS B  69      -8.451  22.926   1.865  1.00 57.45           C  
ATOM   2694  HD2 HIS B  69      -7.905  23.293   2.722  1.00 57.45           H  
ATOM   2695  ND1 HIS B  69      -8.957  21.986  -0.069  1.00 57.45           N  
ATOM   2696  HD1 HIS B  69      -8.897  21.481  -0.941  1.00 57.45           H  
ATOM   2697  CE1 HIS B  69     -10.101  22.330   0.546  1.00 57.45           C  
ATOM   2698  HE1 HIS B  69     -11.093  22.145   0.162  1.00 57.45           H  
ATOM   2699  NE2 HIS B  69      -9.839  22.919   1.723  1.00 57.45           N  
ATOM   2700  N   GLU B  70      -4.538  19.680  -1.055  1.00 55.94           N  
ATOM   2701  H   GLU B  70      -5.360  19.353  -1.541  1.00 55.94           H  
ATOM   2702  CA  GLU B  70      -3.247  19.470  -1.713  1.00 55.94           C  
ATOM   2703  HA  GLU B  70      -2.568  18.980  -1.015  1.00 55.94           H  
ATOM   2704  C   GLU B  70      -2.615  20.817  -2.090  1.00 55.94           C  
ATOM   2705  CB  GLU B  70      -3.401  18.564  -2.946  1.00 55.94           C  
ATOM   2706  HB2 GLU B  70      -2.419  18.475  -3.410  1.00 55.94           H  
ATOM   2707  HB3 GLU B  70      -4.089  19.019  -3.659  1.00 55.94           H  
ATOM   2708  O   GLU B  70      -2.592  21.235  -3.244  1.00 55.94           O  
ATOM   2709  CG  GLU B  70      -3.910  17.164  -2.588  1.00 55.94           C  
ATOM   2710  HG2 GLU B  70      -4.939  17.238  -2.237  1.00 55.94           H  
ATOM   2711  HG3 GLU B  70      -3.304  16.771  -1.773  1.00 55.94           H  
ATOM   2712  CD  GLU B  70      -3.840  16.176  -3.758  1.00 55.94           C  
ATOM   2713  OE1 GLU B  70      -4.475  15.108  -3.605  1.00 55.94           O  
ATOM   2714  OE2 GLU B  70      -2.940  16.291  -4.610  1.00 55.94           O  
ATOM   2715  N   LYS B  71      -2.123  21.541  -1.086  1.00 62.48           N  
ATOM   2716  H   LYS B  71      -2.279  21.187  -0.153  1.00 62.48           H  
ATOM   2717  CA  LYS B  71      -1.124  22.581  -1.276  1.00 62.48           C  
ATOM   2718  HA  LYS B  71      -1.398  23.187  -2.140  1.00 62.48           H  
ATOM   2719  C   LYS B  71       0.214  21.918  -1.611  1.00 62.48           C  
ATOM   2720  CB  LYS B  71      -1.052  23.468  -0.021  1.00 62.48           C  
ATOM   2721  HB2 LYS B  71      -0.154  24.084  -0.065  1.00 62.48           H  
ATOM   2722  HB3 LYS B  71      -0.984  22.840   0.867  1.00 62.48           H  
ATOM   2723  O   LYS B  71       0.348  20.694  -1.654  1.00 62.48           O  
ATOM   2724  CG  LYS B  71      -2.263  24.406   0.093  1.00 62.48           C  
ATOM   2725  HG2 LYS B  71      -3.168  23.822   0.253  1.00 62.48           H  
ATOM   2726  HG3 LYS B  71      -2.364  24.980  -0.828  1.00 62.48           H  
ATOM   2727  CD  LYS B  71      -2.054  25.370   1.268  1.00 62.48           C  
ATOM   2728  HD2 LYS B  71      -1.976  24.787   2.186  1.00 62.48           H  
ATOM   2729  HD3 LYS B  71      -1.124  25.920   1.120  1.00 62.48           H  
ATOM   2730  CE  LYS B  71      -3.219  26.357   1.378  1.00 62.48           C  
ATOM   2731  HE2 LYS B  71      -4.141  25.787   1.493  1.00 62.48           H  
ATOM   2732  HE3 LYS B  71      -3.287  26.925   0.450  1.00 62.48           H  
ATOM   2733  NZ  LYS B  71      -3.028  27.266   2.536  1.00 62.48           N  
ATOM   2734  HZ1 LYS B  71      -2.173  27.794   2.434  1.00 62.48           H  
ATOM   2735  HZ2 LYS B  71      -3.806  27.905   2.622  1.00 62.48           H  
ATOM   2736  HZ3 LYS B  71      -2.960  26.727   3.387  1.00 62.48           H  
ATOM   2737  N   ASN B  72       1.212  22.761  -1.847  1.00 74.77           N  
ATOM   2738  H   ASN B  72       1.004  23.749  -1.838  1.00 74.77           H  
ATOM   2739  CA  ASN B  72       2.589  22.351  -2.088  1.00 74.77           C  
ATOM   2740  HA  ASN B  72       2.643  21.888  -3.074  1.00 74.77           H  
ATOM   2741  C   ASN B  72       3.057  21.326  -1.047  1.00 74.77           C  
ATOM   2742  CB  ASN B  72       3.482  23.603  -2.068  1.00 74.77           C  
ATOM   2743  HB2 ASN B  72       3.392  24.089  -1.096  1.00 74.77           H  
ATOM   2744  HB3 ASN B  72       4.522  23.306  -2.198  1.00 74.77           H  
ATOM   2745  O   ASN B  72       2.773  21.468   0.141  1.00 74.77           O  
ATOM   2746  CG  ASN B  72       3.136  24.592  -3.164  1.00 74.77           C  
ATOM   2747  ND2 ASN B  72       3.506  25.839  -3.007  1.00 74.77           N  
ATOM   2748 HD21 ASN B  72       3.294  26.463  -3.773  1.00 74.77           H  
ATOM   2749 HD22 ASN B  72       4.060  26.110  -2.207  1.00 74.77           H  
ATOM   2750  OD1 ASN B  72       2.519  24.276  -4.164  1.00 74.77           O  
ATOM   2751  N   THR B  73       3.792  20.309  -1.502  1.00 77.53           N  
ATOM   2752  H   THR B  73       3.967  20.234  -2.494  1.00 77.53           H  
ATOM   2753  CA  THR B  73       4.469  19.362  -0.614  1.00 77.53           C  
ATOM   2754  HA  THR B  73       3.722  18.774  -0.080  1.00 77.53           H  
ATOM   2755  C   THR B  73       5.310  20.125   0.401  1.00 77.53           C  
ATOM   2756  CB  THR B  73       5.374  18.423  -1.421  1.00 77.53           C  
ATOM   2757  HB  THR B  73       6.091  19.010  -1.995  1.00 77.53           H  
ATOM   2758  O   THR B  73       6.203  20.884   0.030  1.00 77.53           O  
ATOM   2759  CG2 THR B  73       6.137  17.431  -0.549  1.00 77.53           C  
ATOM   2760 HG21 THR B  73       6.636  16.696  -1.181  1.00 77.53           H  
ATOM   2761 HG22 THR B  73       5.454  16.930   0.138  1.00 77.53           H  
ATOM   2762 HG23 THR B  73       6.901  17.957   0.024  1.00 77.53           H  
ATOM   2763  OG1 THR B  73       4.594  17.663  -2.316  1.00 77.53           O  
ATOM   2764  HG1 THR B  73       3.967  17.168  -1.784  1.00 77.53           H  
ATOM   2765  N   SER B  74       5.040  19.891   1.678  1.00 83.88           N  
ATOM   2766  H   SER B  74       4.242  19.318   1.916  1.00 83.88           H  
ATOM   2767  CA  SER B  74       5.745  20.539   2.780  1.00 83.88           C  
ATOM   2768  HA  SER B  74       5.833  21.610   2.595  1.00 83.88           H  
ATOM   2769  C   SER B  74       7.140  19.951   2.969  1.00 83.88           C  
ATOM   2770  CB  SER B  74       4.932  20.319   4.048  1.00 83.88           C  
ATOM   2771  HB2 SER B  74       5.462  20.749   4.897  1.00 83.88           H  
ATOM   2772  HB3 SER B  74       4.802  19.249   4.209  1.00 83.88           H  
ATOM   2773  O   SER B  74       8.127  20.678   3.110  1.00 83.88           O  
ATOM   2774  OG  SER B  74       3.662  20.911   3.916  1.00 83.88           O  
ATOM   2775  HG  SER B  74       3.717  21.735   4.406  1.00 83.88           H  
ATOM   2776  N   SER B  75       7.216  18.618   2.914  1.00 91.79           N  
ATOM   2777  H   SER B  75       6.361  18.109   2.740  1.00 91.79           H  
ATOM   2778  CA  SER B  75       8.443  17.849   3.104  1.00 91.79           C  
ATOM   2779  HA  SER B  75       9.300  18.472   2.849  1.00 91.79           H  
ATOM   2780  C   SER B  75       8.466  16.616   2.216  1.00 91.79           C  
ATOM   2781  CB  SER B  75       8.583  17.404   4.561  1.00 91.79           C  
ATOM   2782  HB2 SER B  75       9.418  16.710   4.658  1.00 91.79           H  
ATOM   2783  HB3 SER B  75       7.665  16.913   4.884  1.00 91.79           H  
ATOM   2784  O   SER B  75       7.439  15.984   1.971  1.00 91.79           O  
ATOM   2785  OG  SER B  75       8.824  18.524   5.373  1.00 91.79           O  
ATOM   2786  HG  SER B  75       8.729  18.295   6.301  1.00 91.79           H  
ATOM   2787  N   THR B  76       9.662  16.227   1.795  1.00 95.90           N  
ATOM   2788  H   THR B  76      10.460  16.782   2.071  1.00 95.90           H  
ATOM   2789  CA  THR B  76       9.917  14.965   1.101  1.00 95.90           C  
ATOM   2790  HA  THR B  76       8.996  14.382   1.089  1.00 95.90           H  
ATOM   2791  C   THR B  76      10.972  14.178   1.866  1.00 95.90           C  
ATOM   2792  CB  THR B  76      10.337  15.190  -0.360  1.00 95.90           C  
ATOM   2793  HB  THR B  76      11.211  15.841  -0.388  1.00 95.90           H  
ATOM   2794  O   THR B  76      11.985  14.735   2.277  1.00 95.90           O  
ATOM   2795  CG2 THR B  76      10.674  13.893  -1.095  1.00 95.90           C  
ATOM   2796 HG21 THR B  76      11.572  13.444  -0.670  1.00 95.90           H  
ATOM   2797 HG22 THR B  76       9.846  13.190  -1.007  1.00 95.90           H  
ATOM   2798 HG23 THR B  76      10.871  14.108  -2.145  1.00 95.90           H  
ATOM   2799  OG1 THR B  76       9.305  15.794  -1.108  1.00 95.90           O  
ATOM   2800  HG1 THR B  76       8.560  15.189  -1.127  1.00 95.90           H  
ATOM   2801  N   ILE B  77      10.760  12.877   2.033  1.00 96.54           N  
ATOM   2802  H   ILE B  77       9.889  12.491   1.697  1.00 96.54           H  
ATOM   2803  CA  ILE B  77      11.749  11.938   2.561  1.00 96.54           C  
ATOM   2804  HA  ILE B  77      12.679  12.463   2.780  1.00 96.54           H  
ATOM   2805  C   ILE B  77      12.024  10.923   1.457  1.00 96.54           C  
ATOM   2806  CB  ILE B  77      11.265  11.274   3.870  1.00 96.54           C  
ATOM   2807  HB  ILE B  77      10.396  10.658   3.636  1.00 96.54           H  
ATOM   2808  O   ILE B  77      11.113  10.235   0.996  1.00 96.54           O  
ATOM   2809  CG1 ILE B  77      10.849  12.304   4.949  1.00 96.54           C  
ATOM   2810 HG12 ILE B  77      11.740  12.719   5.420  1.00 96.54           H  
ATOM   2811 HG13 ILE B  77      10.295  13.130   4.503  1.00 96.54           H  
ATOM   2812  CG2 ILE B  77      12.365  10.346   4.416  1.00 96.54           C  
ATOM   2813 HG21 ILE B  77      12.644   9.595   3.678  1.00 96.54           H  
ATOM   2814 HG22 ILE B  77      13.250  10.923   4.686  1.00 96.54           H  
ATOM   2815 HG23 ILE B  77      12.010   9.819   5.302  1.00 96.54           H  
ATOM   2816  CD1 ILE B  77       9.936  11.706   6.027  1.00 96.54           C  
ATOM   2817 HD11 ILE B  77       9.721  12.462   6.782  1.00 96.54           H  
ATOM   2818 HD12 ILE B  77       8.999  11.377   5.576  1.00 96.54           H  
ATOM   2819 HD13 ILE B  77      10.412  10.855   6.514  1.00 96.54           H  
ATOM   2820  N   ASN B  78      13.274  10.842   1.011  1.00 97.97           N  
ATOM   2821  H   ASN B  78      13.980  11.414   1.453  1.00 97.97           H  
ATOM   2822  CA  ASN B  78      13.715   9.804   0.088  1.00 97.97           C  
ATOM   2823  HA  ASN B  78      12.855   9.369  -0.421  1.00 97.97           H  
ATOM   2824  C   ASN B  78      14.398   8.707   0.891  1.00 97.97           C  
ATOM   2825  CB  ASN B  78      14.637  10.391  -0.985  1.00 97.97           C  
ATOM   2826  HB2 ASN B  78      14.986   9.588  -1.634  1.00 97.97           H  
ATOM   2827  HB3 ASN B  78      15.505  10.851  -0.511  1.00 97.97           H  
ATOM   2828  O   ASN B  78      15.349   8.979   1.623  1.00 97.97           O  
ATOM   2829  CG  ASN B  78      13.916  11.405  -1.847  1.00 97.97           C  
ATOM   2830  ND2 ASN B  78      14.227  12.670  -1.691  1.00 97.97           N  
ATOM   2831 HD21 ASN B  78      13.725  13.338  -2.257  1.00 97.97           H  
ATOM   2832 HD22 ASN B  78      14.878  12.944  -0.969  1.00 97.97           H  
ATOM   2833  OD1 ASN B  78      13.057  11.085  -2.650  1.00 97.97           O  
ATOM   2834  N   VAL B  79      13.916   7.481   0.742  1.00 97.82           N  
ATOM   2835  H   VAL B  79      13.143   7.349   0.106  1.00 97.82           H  
ATOM   2836  CA  VAL B  79      14.415   6.300   1.438  1.00 97.82           C  
ATOM   2837  HA  VAL B  79      15.202   6.591   2.134  1.00 97.82           H  
ATOM   2838  C   VAL B  79      15.007   5.341   0.417  1.00 97.82           C  
ATOM   2839  CB  VAL B  79      13.298   5.629   2.256  1.00 97.82           C  
ATOM   2840  HB  VAL B  79      12.501   5.315   1.582  1.00 97.82           H  
ATOM   2841  O   VAL B  79      14.408   5.083  -0.626  1.00 97.82           O  
ATOM   2842  CG1 VAL B  79      13.821   4.393   2.989  1.00 97.82           C  
ATOM   2843 HG11 VAL B  79      14.665   4.660   3.624  1.00 97.82           H  
ATOM   2844 HG12 VAL B  79      13.023   3.970   3.600  1.00 97.82           H  
ATOM   2845 HG13 VAL B  79      14.132   3.624   2.282  1.00 97.82           H  
ATOM   2846  CG2 VAL B  79      12.702   6.593   3.291  1.00 97.82           C  
ATOM   2847 HG21 VAL B  79      13.488   6.986   3.936  1.00 97.82           H  
ATOM   2848 HG22 VAL B  79      12.198   7.418   2.786  1.00 97.82           H  
ATOM   2849 HG23 VAL B  79      11.964   6.074   3.902  1.00 97.82           H  
ATOM   2850  N   SER B  80      16.172   4.793   0.735  1.00 98.17           N  
ATOM   2851  H   SER B  80      16.595   5.067   1.611  1.00 98.17           H  
ATOM   2852  CA  SER B  80      16.773   3.664   0.039  1.00 98.17           C  
ATOM   2853  HA  SER B  80      16.075   3.262  -0.695  1.00 98.17           H  
ATOM   2854  C   SER B  80      17.082   2.579   1.058  1.00 98.17           C  
ATOM   2855  CB  SER B  80      18.034   4.110  -0.697  1.00 98.17           C  
ATOM   2856  HB2 SER B  80      17.762   4.873  -1.427  1.00 98.17           H  
ATOM   2857  HB3 SER B  80      18.741   4.534   0.015  1.00 98.17           H  
ATOM   2858  O   SER B  80      17.703   2.841   2.091  1.00 98.17           O  
ATOM   2859  OG  SER B  80      18.634   3.016  -1.365  1.00 98.17           O  
ATOM   2860  HG  SER B  80      19.215   3.354  -2.050  1.00 98.17           H  
ATOM   2861  N   GLU B  81      16.647   1.361   0.774  1.00 97.88           N  
ATOM   2862  H   GLU B  81      16.140   1.207  -0.086  1.00 97.88           H  
ATOM   2863  CA  GLU B  81      16.942   0.200   1.596  1.00 97.88           C  
ATOM   2864  HA  GLU B  81      17.820   0.431   2.199  1.00 97.88           H  
ATOM   2865  C   GLU B  81      17.318  -1.004   0.735  1.00 97.88           C  
ATOM   2866  CB  GLU B  81      15.797  -0.102   2.578  1.00 97.88           C  
ATOM   2867  HB2 GLU B  81      16.118  -0.911   3.234  1.00 97.88           H  
ATOM   2868  HB3 GLU B  81      15.619   0.785   3.187  1.00 97.88           H  
ATOM   2869  O   GLU B  81      16.865  -1.174  -0.401  1.00 97.88           O  
ATOM   2870  CG  GLU B  81      14.485  -0.510   1.893  1.00 97.88           C  
ATOM   2871  HG2 GLU B  81      14.115   0.334   1.311  1.00 97.88           H  
ATOM   2872  HG3 GLU B  81      14.704  -1.334   1.214  1.00 97.88           H  
ATOM   2873  CD  GLU B  81      13.386  -0.970   2.862  1.00 97.88           C  
ATOM   2874  OE1 GLU B  81      12.365  -1.507   2.365  1.00 97.88           O  
ATOM   2875  OE2 GLU B  81      13.562  -0.848   4.093  1.00 97.88           O  
ATOM   2876  N   ASN B  82      18.167  -1.854   1.295  1.00 98.23           N  
ATOM   2877  H   ASN B  82      18.481  -1.668   2.236  1.00 98.23           H  
ATOM   2878  CA  ASN B  82      18.464  -3.163   0.743  1.00 98.23           C  
ATOM   2879  HA  ASN B  82      17.599  -3.494   0.168  1.00 98.23           H  
ATOM   2880  C   ASN B  82      18.646  -4.166   1.881  1.00 98.23           C  
ATOM   2881  CB  ASN B  82      19.674  -3.092  -0.203  1.00 98.23           C  
ATOM   2882  HB2 ASN B  82      19.471  -2.364  -0.989  1.00 98.23           H  
ATOM   2883  HB3 ASN B  82      19.812  -4.063  -0.678  1.00 98.23           H  
ATOM   2884  O   ASN B  82      18.971  -3.807   3.017  1.00 98.23           O  
ATOM   2885  CG  ASN B  82      20.969  -2.738   0.505  1.00 98.23           C  
ATOM   2886  ND2 ASN B  82      21.466  -1.535   0.324  1.00 98.23           N  
ATOM   2887 HD21 ASN B  82      20.943  -0.842  -0.191  1.00 98.23           H  
ATOM   2888 HD22 ASN B  82      22.303  -1.309   0.843  1.00 98.23           H  
ATOM   2889  OD1 ASN B  82      21.551  -3.542   1.210  1.00 98.23           O  
ATOM   2890  N   GLY B  83      18.418  -5.435   1.581  1.00 98.39           N  
ATOM   2891  H   GLY B  83      18.139  -5.681   0.643  1.00 98.39           H  
ATOM   2892  CA  GLY B  83      18.455  -6.465   2.603  1.00 98.39           C  
ATOM   2893  HA2 GLY B  83      19.418  -6.444   3.114  1.00 98.39           H  
ATOM   2894  HA3 GLY B  83      17.671  -6.253   3.330  1.00 98.39           H  
ATOM   2895  C   GLY B  83      18.226  -7.856   2.058  1.00 98.39           C  
ATOM   2896  O   GLY B  83      18.369  -8.099   0.857  1.00 98.39           O  
ATOM   2897  N   ALA B  84      17.889  -8.763   2.966  1.00 98.66           N  
ATOM   2898  H   ALA B  84      17.717  -8.450   3.911  1.00 98.66           H  
ATOM   2899  CA  ALA B  84      17.444 -10.104   2.634  1.00 98.66           C  
ATOM   2900  HA  ALA B  84      17.799 -10.350   1.633  1.00 98.66           H  
ATOM   2901  C   ALA B  84      15.913 -10.182   2.621  1.00 98.66           C  
ATOM   2902  CB  ALA B  84      18.081 -11.107   3.600  1.00 98.66           C  
ATOM   2903  HB1 ALA B  84      17.761 -12.116   3.339  1.00 98.66           H  
ATOM   2904  HB2 ALA B  84      19.168 -11.054   3.534  1.00 98.66           H  
ATOM   2905  HB3 ALA B  84      17.766 -10.898   4.622  1.00 98.66           H  
ATOM   2906  O   ALA B  84      15.231  -9.387   3.268  1.00 98.66           O  
ATOM   2907  N   TRP B  85      15.379 -11.137   1.876  1.00 98.35           N  
ATOM   2908  H   TRP B  85      15.992 -11.758   1.367  1.00 98.35           H  
ATOM   2909  CA  TRP B  85      13.987 -11.540   1.955  1.00 98.35           C  
ATOM   2910  HA  TRP B  85      13.591 -11.224   2.920  1.00 98.35           H  
ATOM   2911  C   TRP B  85      13.896 -13.060   1.899  1.00 98.35           C  
ATOM   2912  CB  TRP B  85      13.157 -10.888   0.843  1.00 98.35           C  
ATOM   2913  HB2 TRP B  85      12.105 -11.085   1.052  1.00 98.35           H  
ATOM   2914  HB3 TRP B  85      13.299  -9.808   0.879  1.00 98.35           H  
ATOM   2915  O   TRP B  85      14.744 -13.729   1.307  1.00 98.35           O  
ATOM   2916  CG  TRP B  85      13.459 -11.379  -0.539  1.00 98.35           C  
ATOM   2917  CD1 TRP B  85      14.453 -10.913  -1.322  1.00 98.35           C  
ATOM   2918  HD1 TRP B  85      15.127 -10.124  -1.021  1.00 98.35           H  
ATOM   2919  CD2 TRP B  85      12.882 -12.508  -1.263  1.00 98.35           C  
ATOM   2920  CE2 TRP B  85      13.599 -12.662  -2.488  1.00 98.35           C  
ATOM   2921  CE3 TRP B  85      11.876 -13.460  -0.983  1.00 98.35           C  
ATOM   2922  HE3 TRP B  85      11.334 -13.393  -0.052  1.00 98.35           H  
ATOM   2923  NE1 TRP B  85      14.522 -11.644  -2.490  1.00 98.35           N  
ATOM   2924  HE1 TRP B  85      15.259 -11.545  -3.174  1.00 98.35           H  
ATOM   2925  CH2 TRP B  85      12.394 -14.669  -3.039  1.00 98.35           C  
ATOM   2926  HH2 TRP B  85      12.303 -15.541  -3.670  1.00 98.35           H  
ATOM   2927  CZ2 TRP B  85      13.356 -13.714  -3.372  1.00 98.35           C  
ATOM   2928  HZ2 TRP B  85      13.952 -13.843  -4.263  1.00 98.35           H  
ATOM   2929  CZ3 TRP B  85      11.637 -14.535  -1.861  1.00 98.35           C  
ATOM   2930  HZ3 TRP B  85      10.920 -15.299  -1.602  1.00 98.35           H  
ATOM   2931  N   GLU B  86      12.837 -13.587   2.488  1.00 97.79           N  
ATOM   2932  H   GLU B  86      12.198 -12.978   2.979  1.00 97.79           H  
ATOM   2933  CA  GLU B  86      12.477 -14.995   2.397  1.00 97.79           C  
ATOM   2934  HA  GLU B  86      12.898 -15.405   1.479  1.00 97.79           H  
ATOM   2935  C   GLU B  86      10.959 -15.138   2.302  1.00 97.79           C  
ATOM   2936  CB  GLU B  86      13.072 -15.795   3.568  1.00 97.79           C  
ATOM   2937  HB2 GLU B  86      14.157 -15.693   3.541  1.00 97.79           H  
ATOM   2938  HB3 GLU B  86      12.825 -16.847   3.424  1.00 97.79           H  
ATOM   2939  O   GLU B  86      10.201 -14.233   2.670  1.00 97.79           O  
ATOM   2940  CG  GLU B  86      12.553 -15.343   4.941  1.00 97.79           C  
ATOM   2941  HG2 GLU B  86      12.835 -14.302   5.101  1.00 97.79           H  
ATOM   2942  HG3 GLU B  86      11.466 -15.412   4.933  1.00 97.79           H  
ATOM   2943  CD  GLU B  86      13.084 -16.185   6.109  1.00 97.79           C  
ATOM   2944  OE1 GLU B  86      12.484 -16.066   7.201  1.00 97.79           O  
ATOM   2945  OE2 GLU B  86      14.051 -16.954   5.908  1.00 97.79           O  
ATOM   2946  N   LEU B  87      10.511 -16.278   1.782  1.00 96.80           N  
ATOM   2947  H   LEU B  87      11.177 -16.999   1.545  1.00 96.80           H  
ATOM   2948  CA  LEU B  87       9.098 -16.609   1.696  1.00 96.80           C  
ATOM   2949  HA  LEU B  87       8.519 -15.776   2.093  1.00 96.80           H  
ATOM   2950  C   LEU B  87       8.804 -17.840   2.556  1.00 96.80           C  
ATOM   2951  CB  LEU B  87       8.710 -16.801   0.222  1.00 96.80           C  
ATOM   2952  HB2 LEU B  87       9.139 -17.740  -0.127  1.00 96.80           H  
ATOM   2953  HB3 LEU B  87       9.133 -15.994  -0.376  1.00 96.80           H  
ATOM   2954  O   LEU B  87       9.346 -18.915   2.311  1.00 96.80           O  
ATOM   2955  CG  LEU B  87       7.186 -16.811   0.027  1.00 96.80           C  
ATOM   2956  HG  LEU B  87       6.709 -17.376   0.827  1.00 96.80           H  
ATOM   2957  CD1 LEU B  87       6.609 -15.393  -0.005  1.00 96.80           C  
ATOM   2958 HD11 LEU B  87       6.878 -14.863   0.908  1.00 96.80           H  
ATOM   2959 HD12 LEU B  87       7.022 -14.840  -0.849  1.00 96.80           H  
ATOM   2960 HD13 LEU B  87       5.523 -15.424  -0.088  1.00 96.80           H  
ATOM   2961  CD2 LEU B  87       6.828 -17.474  -1.295  1.00 96.80           C  
ATOM   2962 HD21 LEU B  87       7.178 -16.866  -2.129  1.00 96.80           H  
ATOM   2963 HD22 LEU B  87       5.747 -17.606  -1.339  1.00 96.80           H  
ATOM   2964 HD23 LEU B  87       7.311 -18.449  -1.357  1.00 96.80           H  
ATOM   2965  N   SER B  88       7.895 -17.695   3.517  1.00 93.89           N  
ATOM   2966  H   SER B  88       7.509 -16.775   3.669  1.00 93.89           H  
ATOM   2967  CA  SER B  88       7.427 -18.784   4.378  1.00 93.89           C  
ATOM   2968  HA  SER B  88       7.829 -19.736   4.031  1.00 93.89           H  
ATOM   2969  C   SER B  88       5.903 -18.852   4.327  1.00 93.89           C  
ATOM   2970  CB  SER B  88       7.937 -18.563   5.801  1.00 93.89           C  
ATOM   2971  HB2 SER B  88       9.020 -18.439   5.782  1.00 93.89           H  
ATOM   2972  HB3 SER B  88       7.481 -17.669   6.226  1.00 93.89           H  
ATOM   2973  O   SER B  88       5.229 -17.890   4.681  1.00 93.89           O  
ATOM   2974  OG  SER B  88       7.612 -19.690   6.586  1.00 93.89           O  
ATOM   2975  HG  SER B  88       8.037 -19.590   7.441  1.00 93.89           H  
ATOM   2976  N   ASP B  89       5.339 -19.946   3.807  1.00 91.10           N  
ATOM   2977  H   ASP B  89       5.926 -20.760   3.694  1.00 91.10           H  
ATOM   2978  CA  ASP B  89       3.884 -20.133   3.651  1.00 91.10           C  
ATOM   2979  HA  ASP B  89       3.745 -20.945   2.938  1.00 91.10           H  
ATOM   2980  C   ASP B  89       3.144 -18.933   3.013  1.00 91.10           C  
ATOM   2981  CB  ASP B  89       3.264 -20.599   4.981  1.00 91.10           C  
ATOM   2982  HB2 ASP B  89       2.179 -20.622   4.880  1.00 91.10           H  
ATOM   2983  HB3 ASP B  89       3.514 -19.892   5.772  1.00 91.10           H  
ATOM   2984  O   ASP B  89       2.074 -18.514   3.456  1.00 91.10           O  
ATOM   2985  CG  ASP B  89       3.702 -22.009   5.380  1.00 91.10           C  
ATOM   2986  OD1 ASP B  89       3.996 -22.803   4.454  1.00 91.10           O  
ATOM   2987  OD2 ASP B  89       3.643 -22.310   6.590  1.00 91.10           O  
ATOM   2988  N   ASN B  90       3.711 -18.379   1.934  1.00 91.99           N  
ATOM   2989  H   ASN B  90       4.585 -18.788   1.634  1.00 91.99           H  
ATOM   2990  CA  ASN B  90       3.255 -17.167   1.231  1.00 91.99           C  
ATOM   2991  HA  ASN B  90       3.915 -17.051   0.372  1.00 91.99           H  
ATOM   2992  C   ASN B  90       3.389 -15.848   2.015  1.00 91.99           C  
ATOM   2993  CB  ASN B  90       1.826 -17.337   0.671  1.00 91.99           C  
ATOM   2994  HB2 ASN B  90       1.113 -17.371   1.494  1.00 91.99           H  
ATOM   2995  HB3 ASN B  90       1.578 -16.464   0.067  1.00 91.99           H  
ATOM   2996  O   ASN B  90       2.967 -14.812   1.499  1.00 91.99           O  
ATOM   2997  CG  ASN B  90       1.641 -18.548  -0.212  1.00 91.99           C  
ATOM   2998  ND2 ASN B  90       0.503 -19.195  -0.151  1.00 91.99           N  
ATOM   2999 HD21 ASN B  90       0.418 -20.002  -0.752  1.00 91.99           H  
ATOM   3000 HD22 ASN B  90      -0.106 -19.034   0.639  1.00 91.99           H  
ATOM   3001  OD1 ASN B  90       2.476 -18.901  -1.017  1.00 91.99           O  
ATOM   3002  N   TYR B  91       3.969 -15.845   3.213  1.00 96.57           N  
ATOM   3003  H   TYR B  91       4.277 -16.716   3.619  1.00 96.57           H  
ATOM   3004  CA  TYR B  91       4.400 -14.622   3.884  1.00 96.57           C  
ATOM   3005  HA  TYR B  91       3.726 -13.808   3.617  1.00 96.57           H  
ATOM   3006  C   TYR B  91       5.794 -14.241   3.407  1.00 96.57           C  
ATOM   3007  CB  TYR B  91       4.346 -14.762   5.408  1.00 96.57           C  
ATOM   3008  HB2 TYR B  91       4.851 -15.672   5.729  1.00 96.57           H  
ATOM   3009  HB3 TYR B  91       4.894 -13.928   5.847  1.00 96.57           H  
ATOM   3010  O   TYR B  91       6.720 -15.043   3.481  1.00 96.57           O  
ATOM   3011  CG  TYR B  91       2.933 -14.742   5.950  1.00 96.57           C  
ATOM   3012  CD1 TYR B  91       2.409 -13.547   6.480  1.00 96.57           C  
ATOM   3013  HD1 TYR B  91       3.018 -12.657   6.519  1.00 96.57           H  
ATOM   3014  CD2 TYR B  91       2.139 -15.903   5.902  1.00 96.57           C  
ATOM   3015  HD2 TYR B  91       2.553 -16.819   5.507  1.00 96.57           H  
ATOM   3016  CE1 TYR B  91       1.088 -13.513   6.961  1.00 96.57           C  
ATOM   3017  HE1 TYR B  91       0.676 -12.600   7.366  1.00 96.57           H  
ATOM   3018  CE2 TYR B  91       0.818 -15.874   6.388  1.00 96.57           C  
ATOM   3019  HE2 TYR B  91       0.223 -16.775   6.363  1.00 96.57           H  
ATOM   3020  OH  TYR B  91      -0.981 -14.641   7.386  1.00 96.57           O  
ATOM   3021  HH  TYR B  91      -1.355 -15.522   7.456  1.00 96.57           H  
ATOM   3022  CZ  TYR B  91       0.294 -14.677   6.922  1.00 96.57           C  
ATOM   3023  N   LEU B  92       5.926 -13.014   2.915  1.00 98.20           N  
ATOM   3024  H   LEU B  92       5.102 -12.431   2.872  1.00 98.20           H  
ATOM   3025  CA  LEU B  92       7.196 -12.364   2.652  1.00 98.20           C  
ATOM   3026  HA  LEU B  92       7.908 -13.097   2.274  1.00 98.20           H  
ATOM   3027  C   LEU B  92       7.721 -11.782   3.962  1.00 98.20           C  
ATOM   3028  CB  LEU B  92       6.980 -11.269   1.595  1.00 98.20           C  
ATOM   3029  HB2 LEU B  92       6.569 -11.719   0.691  1.00 98.20           H  
ATOM   3030  HB3 LEU B  92       6.253 -10.554   1.980  1.00 98.20           H  
ATOM   3031  O   LEU B  92       7.067 -10.921   4.562  1.00 98.20           O  
ATOM   3032  CG  LEU B  92       8.275 -10.520   1.239  1.00 98.20           C  
ATOM   3033  HG  LEU B  92       8.761 -10.161   2.146  1.00 98.20           H  
ATOM   3034  CD1 LEU B  92       9.243 -11.419   0.475  1.00 98.20           C  
ATOM   3035 HD11 LEU B  92       8.722 -11.971  -0.307  1.00 98.20           H  
ATOM   3036 HD12 LEU B  92      10.040 -10.823   0.030  1.00 98.20           H  
ATOM   3037 HD13 LEU B  92       9.695 -12.129   1.168  1.00 98.20           H  
ATOM   3038  CD2 LEU B  92       7.956  -9.303   0.381  1.00 98.20           C  
ATOM   3039 HD21 LEU B  92       7.576  -9.614  -0.591  1.00 98.20           H  
ATOM   3040 HD22 LEU B  92       8.875  -8.732   0.250  1.00 98.20           H  
ATOM   3041 HD23 LEU B  92       7.236  -8.669   0.899  1.00 98.20           H  
ATOM   3042  N   LEU B  93       8.899 -12.234   4.370  1.00 98.12           N  
ATOM   3043  H   LEU B  93       9.359 -12.943   3.817  1.00 98.12           H  
ATOM   3044  CA  LEU B  93       9.673 -11.655   5.457  1.00 98.12           C  
ATOM   3045  HA  LEU B  93       9.054 -10.962   6.027  1.00 98.12           H  
ATOM   3046  C   LEU B  93      10.824 -10.869   4.834  1.00 98.12           C  
ATOM   3047  CB  LEU B  93      10.182 -12.744   6.417  1.00 98.12           C  
ATOM   3048  HB2 LEU B  93      10.794 -12.243   7.167  1.00 98.12           H  
ATOM   3049  HB3 LEU B  93      10.836 -13.428   5.877  1.00 98.12           H  
ATOM   3050  O   LEU B  93      11.428 -11.326   3.861  1.00 98.12           O  
ATOM   3051  CG  LEU B  93       9.086 -13.552   7.139  1.00 98.12           C  
ATOM   3052  HG  LEU B  93       8.244 -12.896   7.360  1.00 98.12           H  
ATOM   3053  CD1 LEU B  93       8.573 -14.753   6.343  1.00 98.12           C  
ATOM   3054 HD11 LEU B  93       9.394 -15.447   6.163  1.00 98.12           H  
ATOM   3055 HD12 LEU B  93       8.167 -14.434   5.384  1.00 98.12           H  
ATOM   3056 HD13 LEU B  93       7.789 -15.264   6.903  1.00 98.12           H  
ATOM   3057  CD2 LEU B  93       9.620 -14.098   8.463  1.00 98.12           C  
ATOM   3058 HD21 LEU B  93       8.849 -14.673   8.976  1.00 98.12           H  
ATOM   3059 HD22 LEU B  93      10.477 -14.743   8.273  1.00 98.12           H  
ATOM   3060 HD23 LEU B  93       9.940 -13.276   9.103  1.00 98.12           H  
ATOM   3061  N   ILE B  94      11.114  -9.685   5.371  1.00 97.61           N  
ATOM   3062  H   ILE B  94      10.629  -9.387   6.205  1.00 97.61           H  
ATOM   3063  CA  ILE B  94      12.245  -8.870   4.925  1.00 97.61           C  
ATOM   3064  HA  ILE B  94      12.858  -9.472   4.254  1.00 97.61           H  
ATOM   3065  C   ILE B  94      13.142  -8.518   6.104  1.00 97.61           C  
ATOM   3066  CB  ILE B  94      11.814  -7.626   4.117  1.00 97.61           C  
ATOM   3067  HB  ILE B  94      12.735  -7.188   3.732  1.00 97.61           H  
ATOM   3068  O   ILE B  94      12.667  -8.204   7.193  1.00 97.61           O  
ATOM   3069  CG1 ILE B  94      11.109  -6.544   4.963  1.00 97.61           C  
ATOM   3070 HG12 ILE B  94      10.160  -6.915   5.350  1.00 97.61           H  
ATOM   3071 HG13 ILE B  94      11.743  -6.274   5.808  1.00 97.61           H  
ATOM   3072  CG2 ILE B  94      10.963  -8.028   2.896  1.00 97.61           C  
ATOM   3073 HG21 ILE B  94      11.439  -8.861   2.379  1.00 97.61           H  
ATOM   3074 HG22 ILE B  94       9.969  -8.335   3.221  1.00 97.61           H  
ATOM   3075 HG23 ILE B  94      10.880  -7.193   2.201  1.00 97.61           H  
ATOM   3076  CD1 ILE B  94      10.877  -5.262   4.157  1.00 97.61           C  
ATOM   3077 HD11 ILE B  94      10.808  -4.406   4.828  1.00 97.61           H  
ATOM   3078 HD12 ILE B  94       9.964  -5.352   3.568  1.00 97.61           H  
ATOM   3079 HD13 ILE B  94      11.717  -5.078   3.488  1.00 97.61           H  
ATOM   3080  N   GLU B  95      14.445  -8.528   5.859  1.00 96.92           N  
ATOM   3081  H   GLU B  95      14.753  -8.848   4.952  1.00 96.92           H  
ATOM   3082  CA  GLU B  95      15.470  -8.146   6.821  1.00 96.92           C  
ATOM   3083  HA  GLU B  95      15.002  -7.733   7.715  1.00 96.92           H  
ATOM   3084  C   GLU B  95      16.378  -7.085   6.181  1.00 96.92           C  
ATOM   3085  CB  GLU B  95      16.240  -9.388   7.282  1.00 96.92           C  
ATOM   3086  HB2 GLU B  95      15.532 -10.151   7.604  1.00 96.92           H  
ATOM   3087  HB3 GLU B  95      16.823  -9.779   6.449  1.00 96.92           H  
ATOM   3088  O   GLU B  95      17.337  -7.417   5.469  1.00 96.92           O  
ATOM   3089  CG  GLU B  95      17.159  -9.038   8.464  1.00 96.92           C  
ATOM   3090  HG2 GLU B  95      16.541  -8.734   9.309  1.00 96.92           H  
ATOM   3091  HG3 GLU B  95      17.788  -8.191   8.190  1.00 96.92           H  
ATOM   3092  CD  GLU B  95      18.073 -10.197   8.888  1.00 96.92           C  
ATOM   3093  OE1 GLU B  95      18.787 -10.014   9.899  1.00 96.92           O  
ATOM   3094  OE2 GLU B  95      18.132 -11.215   8.163  1.00 96.92           O  
ATOM   3095  N   PRO B  96      16.066  -5.791   6.362  1.00 96.46           N  
ATOM   3096  CA  PRO B  96      16.911  -4.718   5.861  1.00 96.46           C  
ATOM   3097  HA  PRO B  96      17.035  -4.839   4.784  1.00 96.46           H  
ATOM   3098  C   PRO B  96      18.282  -4.741   6.531  1.00 96.46           C  
ATOM   3099  CB  PRO B  96      16.180  -3.402   6.098  1.00 96.46           C  
ATOM   3100  HB2 PRO B  96      15.800  -3.014   5.152  1.00 96.46           H  
ATOM   3101  HB3 PRO B  96      16.821  -2.653   6.564  1.00 96.46           H  
ATOM   3102  O   PRO B  96      18.403  -4.703   7.754  1.00 96.46           O  
ATOM   3103  CG  PRO B  96      15.022  -3.774   7.008  1.00 96.46           C  
ATOM   3104  HG2 PRO B  96      15.295  -3.513   8.030  1.00 96.46           H  
ATOM   3105  HG3 PRO B  96      14.120  -3.263   6.669  1.00 96.46           H  
ATOM   3106  CD  PRO B  96      14.841  -5.279   6.944  1.00 96.46           C  
ATOM   3107  HD2 PRO B  96      14.001  -5.525   6.295  1.00 96.46           H  
ATOM   3108  HD3 PRO B  96      14.673  -5.672   7.947  1.00 96.46           H  
ATOM   3109  N   LYS B  97      19.319  -4.744   5.696  1.00 97.51           N  
ATOM   3110  H   LYS B  97      19.110  -4.697   4.709  1.00 97.51           H  
ATOM   3111  CA  LYS B  97      20.727  -4.692   6.106  1.00 97.51           C  
ATOM   3112  HA  LYS B  97      20.823  -5.032   7.137  1.00 97.51           H  
ATOM   3113  C   LYS B  97      21.256  -3.267   6.069  1.00 97.51           C  
ATOM   3114  CB  LYS B  97      21.555  -5.602   5.193  1.00 97.51           C  
ATOM   3115  HB2 LYS B  97      22.611  -5.473   5.432  1.00 97.51           H  
ATOM   3116  HB3 LYS B  97      21.399  -5.319   4.152  1.00 97.51           H  
ATOM   3117  O   LYS B  97      22.005  -2.859   6.950  1.00 97.51           O  
ATOM   3118  CG  LYS B  97      21.175  -7.072   5.401  1.00 97.51           C  
ATOM   3119  HG2 LYS B  97      20.117  -7.220   5.184  1.00 97.51           H  
ATOM   3120  HG3 LYS B  97      21.356  -7.341   6.441  1.00 97.51           H  
ATOM   3121  CD  LYS B  97      21.998  -7.988   4.493  1.00 97.51           C  
ATOM   3122  HD2 LYS B  97      23.058  -7.860   4.711  1.00 97.51           H  
ATOM   3123  HD3 LYS B  97      21.801  -7.740   3.450  1.00 97.51           H  
ATOM   3124  CE  LYS B  97      21.568  -9.428   4.786  1.00 97.51           C  
ATOM   3125  HE2 LYS B  97      21.724  -9.630   5.846  1.00 97.51           H  
ATOM   3126  HE3 LYS B  97      20.496  -9.515   4.606  1.00 97.51           H  
ATOM   3127  NZ  LYS B  97      22.309 -10.412   3.962  1.00 97.51           N  
ATOM   3128  HZ1 LYS B  97      23.300 -10.354   4.151  1.00 97.51           H  
ATOM   3129  HZ2 LYS B  97      22.130 -10.252   2.981  1.00 97.51           H  
ATOM   3130  HZ3 LYS B  97      21.987 -11.340   4.197  1.00 97.51           H  
ATOM   3131  N   GLU B  98      20.822  -2.499   5.074  1.00 97.43           N  
ATOM   3132  H   GLU B  98      20.206  -2.907   4.385  1.00 97.43           H  
ATOM   3133  CA  GLU B  98      21.085  -1.071   4.984  1.00 97.43           C  
ATOM   3134  HA  GLU B  98      21.546  -0.728   5.910  1.00 97.43           H  
ATOM   3135  C   GLU B  98      19.780  -0.307   4.795  1.00 97.43           C  
ATOM   3136  CB  GLU B  98      22.040  -0.735   3.837  1.00 97.43           C  
ATOM   3137  HB2 GLU B  98      22.120   0.352   3.802  1.00 97.43           H  
ATOM   3138  HB3 GLU B  98      21.605  -1.077   2.898  1.00 97.43           H  
ATOM   3139  O   GLU B  98      18.924  -0.686   3.997  1.00 97.43           O  
ATOM   3140  CG  GLU B  98      23.449  -1.323   3.994  1.00 97.43           C  
ATOM   3141  HG2 GLU B  98      23.799  -1.114   5.004  1.00 97.43           H  
ATOM   3142  HG3 GLU B  98      23.400  -2.404   3.863  1.00 97.43           H  
ATOM   3143  CD  GLU B  98      24.454  -0.724   2.991  1.00 97.43           C  
ATOM   3144  OE1 GLU B  98      25.638  -1.111   3.064  1.00 97.43           O  
ATOM   3145  OE2 GLU B  98      24.081   0.185   2.197  1.00 97.43           O  
ATOM   3146  N   PHE B  99      19.662   0.807   5.510  1.00 95.19           N  
ATOM   3147  H   PHE B  99      20.412   1.063   6.137  1.00 95.19           H  
ATOM   3148  CA  PHE B  99      18.566   1.753   5.383  1.00 95.19           C  
ATOM   3149  HA  PHE B  99      18.067   1.621   4.423  1.00 95.19           H  
ATOM   3150  C   PHE B  99      19.152   3.158   5.452  1.00 95.19           C  
ATOM   3151  CB  PHE B  99      17.550   1.500   6.501  1.00 95.19           C  
ATOM   3152  HB2 PHE B  99      18.022   1.686   7.465  1.00 95.19           H  
ATOM   3153  HB3 PHE B  99      17.262   0.449   6.474  1.00 95.19           H  
ATOM   3154  O   PHE B  99      19.844   3.495   6.416  1.00 95.19           O  
ATOM   3155  CG  PHE B  99      16.297   2.344   6.396  1.00 95.19           C  
ATOM   3156  CD1 PHE B  99      16.297   3.683   6.838  1.00 95.19           C  
ATOM   3157  HD1 PHE B  99      17.195   4.137   7.230  1.00 95.19           H  
ATOM   3158  CD2 PHE B  99      15.122   1.786   5.860  1.00 95.19           C  
ATOM   3159  HD2 PHE B  99      15.108   0.767   5.504  1.00 95.19           H  
ATOM   3160  CE1 PHE B  99      15.125   4.453   6.751  1.00 95.19           C  
ATOM   3161  HE1 PHE B  99      15.137   5.483   7.076  1.00 95.19           H  
ATOM   3162  CE2 PHE B  99      13.949   2.554   5.783  1.00 95.19           C  
ATOM   3163  HE2 PHE B  99      13.054   2.114   5.370  1.00 95.19           H  
ATOM   3164  CZ  PHE B  99      13.948   3.887   6.233  1.00 95.19           C  
ATOM   3165  HZ  PHE B  99      13.048   4.480   6.167  1.00 95.19           H  
ATOM   3166  N   LYS B 100      18.899   3.959   4.421  1.00 97.13           N  
ATOM   3167  H   LYS B 100      18.326   3.601   3.671  1.00 97.13           H  
ATOM   3168  CA  LYS B 100      19.346   5.347   4.319  1.00 97.13           C  
ATOM   3169  HA  LYS B 100      19.734   5.686   5.280  1.00 97.13           H  
ATOM   3170  C   LYS B 100      18.148   6.209   3.976  1.00 97.13           C  
ATOM   3171  CB  LYS B 100      20.444   5.481   3.250  1.00 97.13           C  
ATOM   3172  HB2 LYS B 100      20.081   5.057   2.314  1.00 97.13           H  
ATOM   3173  HB3 LYS B 100      20.657   6.538   3.090  1.00 97.13           H  
ATOM   3174  O   LYS B 100      17.417   5.906   3.035  1.00 97.13           O  
ATOM   3175  CG  LYS B 100      21.742   4.774   3.668  1.00 97.13           C  
ATOM   3176  HG2 LYS B 100      21.520   3.743   3.941  1.00 97.13           H  
ATOM   3177  HG3 LYS B 100      22.159   5.281   4.539  1.00 97.13           H  
ATOM   3178  CD  LYS B 100      22.784   4.748   2.541  1.00 97.13           C  
ATOM   3179  HD2 LYS B 100      22.354   4.226   1.686  1.00 97.13           H  
ATOM   3180  HD3 LYS B 100      23.055   5.764   2.252  1.00 97.13           H  
ATOM   3181  CE  LYS B 100      24.019   3.990   3.053  1.00 97.13           C  
ATOM   3182  HE2 LYS B 100      23.674   3.184   3.701  1.00 97.13           H  
ATOM   3183  HE3 LYS B 100      24.622   4.665   3.661  1.00 97.13           H  
ATOM   3184  NZ  LYS B 100      24.829   3.383   1.967  1.00 97.13           N  
ATOM   3185  HZ1 LYS B 100      25.637   2.917   2.353  1.00 97.13           H  
ATOM   3186  HZ2 LYS B 100      24.312   2.625   1.545  1.00 97.13           H  
ATOM   3187  HZ3 LYS B 100      25.110   4.056   1.268  1.00 97.13           H  
ATOM   3188  N   ASP B 101      17.990   7.299   4.702  1.00 94.50           N  
ATOM   3189  H   ASP B 101      18.549   7.443   5.530  1.00 94.50           H  
ATOM   3190  CA  ASP B 101      16.976   8.302   4.434  1.00 94.50           C  
ATOM   3191  HA  ASP B 101      16.518   8.081   3.470  1.00 94.50           H  
ATOM   3192  C   ASP B 101      17.601   9.691   4.325  1.00 94.50           C  
ATOM   3193  CB  ASP B 101      15.854   8.226   5.473  1.00 94.50           C  
ATOM   3194  HB2 ASP B 101      15.419   7.227   5.447  1.00 94.50           H  
ATOM   3195  HB3 ASP B 101      15.071   8.929   5.189  1.00 94.50           H  
ATOM   3196  O   ASP B 101      18.581  10.020   4.995  1.00 94.50           O  
ATOM   3197  CG  ASP B 101      16.322   8.530   6.898  1.00 94.50           C  
ATOM   3198  OD1 ASP B 101      17.018   7.663   7.479  1.00 94.50           O  
ATOM   3199  OD2 ASP B 101      15.904   9.586   7.423  1.00 94.50           O  
ATOM   3200  N   ILE B 102      17.043  10.495   3.425  1.00 92.21           N  
ATOM   3201  H   ILE B 102      16.291  10.121   2.863  1.00 92.21           H  
ATOM   3202  CA  ILE B 102      17.387  11.904   3.263  1.00 92.21           C  
ATOM   3203  HA  ILE B 102      17.962  12.233   4.129  1.00 92.21           H  
ATOM   3204  C   ILE B 102      16.079  12.682   3.235  1.00 92.21           C  
ATOM   3205  CB  ILE B 102      18.244  12.152   2.001  1.00 92.21           C  
ATOM   3206  HB  ILE B 102      17.669  11.845   1.127  1.00 92.21           H  
ATOM   3207  O   ILE B 102      15.269  12.536   2.313  1.00 92.21           O  
ATOM   3208  CG1 ILE B 102      19.551  11.324   2.042  1.00 92.21           C  
ATOM   3209 HG12 ILE B 102      19.307  10.272   2.188  1.00 92.21           H  
ATOM   3210 HG13 ILE B 102      20.161  11.647   2.886  1.00 92.21           H  
ATOM   3211  CG2 ILE B 102      18.558  13.658   1.878  1.00 92.21           C  
ATOM   3212 HG21 ILE B 102      19.122  13.857   0.967  1.00 92.21           H  
ATOM   3213 HG22 ILE B 102      17.640  14.243   1.824  1.00 92.21           H  
ATOM   3214 HG23 ILE B 102      19.140  13.990   2.738  1.00 92.21           H  
ATOM   3215  CD1 ILE B 102      20.386  11.400   0.759  1.00 92.21           C  
ATOM   3216 HD11 ILE B 102      21.207  10.686   0.824  1.00 92.21           H  
ATOM   3217 HD12 ILE B 102      19.767  11.150  -0.103  1.00 92.21           H  
ATOM   3218 HD13 ILE B 102      20.807  12.397   0.633  1.00 92.21           H  
ATOM   3219  N   SER B 103      15.883  13.518   4.249  1.00 90.05           N  
ATOM   3220  H   SER B 103      16.556  13.545   5.001  1.00 90.05           H  
ATOM   3221  CA  SER B 103      14.752  14.432   4.333  1.00 90.05           C  
ATOM   3222  HA  SER B 103      13.911  14.010   3.782  1.00 90.05           H  
ATOM   3223  C   SER B 103      15.092  15.791   3.727  1.00 90.05           C  
ATOM   3224  CB  SER B 103      14.301  14.587   5.785  1.00 90.05           C  
ATOM   3225  HB2 SER B 103      13.982  13.620   6.172  1.00 90.05           H  
ATOM   3226  HB3 SER B 103      13.458  15.276   5.821  1.00 90.05           H  
ATOM   3227  O   SER B 103      16.125  16.381   4.040  1.00 90.05           O  
ATOM   3228  OG  SER B 103      15.357  15.081   6.586  1.00 90.05           O  
ATOM   3229  HG  SER B 103      15.765  15.830   6.145  1.00 90.05           H  
ATOM   3230  N   SER B 104      14.180  16.325   2.925  1.00 85.84           N  
ATOM   3231  H   SER B 104      13.380  15.759   2.680  1.00 85.84           H  
ATOM   3232  CA  SER B 104      14.167  17.714   2.477  1.00 85.84           C  
ATOM   3233  HA  SER B 104      15.017  18.246   2.905  1.00 85.84           H  
ATOM   3234  C   SER B 104      12.883  18.381   2.961  1.00 85.84           C  
ATOM   3235  CB  SER B 104      14.292  17.797   0.952  1.00 85.84           C  
ATOM   3236  HB2 SER B 104      15.208  17.298   0.633  1.00 85.84           H  
ATOM   3237  HB3 SER B 104      14.345  18.845   0.659  1.00 85.84           H  
ATOM   3238  O   SER B 104      11.789  17.968   2.573  1.00 85.84           O  
ATOM   3239  OG  SER B 104      13.183  17.198   0.313  1.00 85.84           O  
ATOM   3240  HG  SER B 104      12.426  17.324   0.889  1.00 85.84           H  
ATOM   3241  N   ASN B 105      13.015  19.411   3.789  1.00 81.32           N  
ATOM   3242  H   ASN B 105      13.941  19.711   4.058  1.00 81.32           H  
ATOM   3243  CA  ASN B 105      11.894  20.122   4.392  1.00 81.32           C  
ATOM   3244  HA  ASN B 105      10.956  19.595   4.218  1.00 81.32           H  
ATOM   3245  C   ASN B 105      11.783  21.517   3.772  1.00 81.32           C  
ATOM   3246  CB  ASN B 105      12.158  20.145   5.896  1.00 81.32           C  
ATOM   3247  HB2 ASN B 105      12.338  19.128   6.243  1.00 81.32           H  
ATOM   3248  HB3 ASN B 105      13.047  20.740   6.106  1.00 81.32           H  
ATOM   3249  O   ASN B 105      12.531  22.419   4.140  1.00 81.32           O  
ATOM   3250  CG  ASN B 105      11.012  20.707   6.699  1.00 81.32           C  
ATOM   3251  ND2 ASN B 105      11.241  20.780   7.980  1.00 81.32           N  
ATOM   3252 HD21 ASN B 105      10.496  21.001   8.625  1.00 81.32           H  
ATOM   3253 HD22 ASN B 105      12.125  20.477   8.364  1.00 81.32           H  
ATOM   3254  OD1 ASN B 105       9.949  21.062   6.218  1.00 81.32           O  
ATOM   3255  N   GLN B 106      10.913  21.669   2.773  1.00 70.74           N  
ATOM   3256  H   GLN B 106      10.215  20.955   2.622  1.00 70.74           H  
ATOM   3257  CA  GLN B 106      10.825  22.903   1.986  1.00 70.74           C  
ATOM   3258  HA  GLN B 106      11.830  23.283   1.799  1.00 70.74           H  
ATOM   3259  C   GLN B 106      10.069  24.004   2.736  1.00 70.74           C  
ATOM   3260  CB  GLN B 106      10.153  22.621   0.631  1.00 70.74           C  
ATOM   3261  HB2 GLN B 106       9.163  22.196   0.797  1.00 70.74           H  
ATOM   3262  HB3 GLN B 106      10.034  23.569   0.107  1.00 70.74           H  
ATOM   3263  O   GLN B 106      10.455  25.167   2.654  1.00 70.74           O  
ATOM   3264  CG  GLN B 106      10.973  21.671  -0.256  1.00 70.74           C  
ATOM   3265  HG2 GLN B 106      11.056  20.701   0.234  1.00 70.74           H  
ATOM   3266  HG3 GLN B 106      11.975  22.078  -0.386  1.00 70.74           H  
ATOM   3267  CD  GLN B 106      10.357  21.457  -1.637  1.00 70.74           C  
ATOM   3268  NE2 GLN B 106      10.906  20.565  -2.431  1.00 70.74           N  
ATOM   3269 HE21 GLN B 106      11.689  20.006  -2.120  1.00 70.74           H  
ATOM   3270 HE22 GLN B 106      10.459  20.465  -3.331  1.00 70.74           H  
ATOM   3271  OE1 GLN B 106       9.399  22.079  -2.057  1.00 70.74           O  
ATOM   3272  N   GLY B 107       9.007  23.638   3.462  1.00 66.87           N  
ATOM   3273  H   GLY B 107       8.740  22.664   3.461  1.00 66.87           H  
ATOM   3274  CA  GLY B 107       8.150  24.587   4.185  1.00 66.87           C  
ATOM   3275  HA2 GLY B 107       7.134  24.192   4.207  1.00 66.87           H  
ATOM   3276  HA3 GLY B 107       8.128  25.540   3.657  1.00 66.87           H  
ATOM   3277  C   GLY B 107       8.565  24.861   5.631  1.00 66.87           C  
ATOM   3278  O   GLY B 107       8.033  25.780   6.239  1.00 66.87           O  
ATOM   3279  N   ALA B 108       9.493  24.074   6.188  1.00 76.64           N  
ATOM   3280  H   ALA B 108       9.889  23.340   5.619  1.00 76.64           H  
ATOM   3281  CA  ALA B 108       9.780  24.031   7.627  1.00 76.64           C  
ATOM   3282  HA  ALA B 108      10.490  23.216   7.770  1.00 76.64           H  
ATOM   3283  C   ALA B 108       8.559  23.655   8.499  1.00 76.64           C  
ATOM   3284  CB  ALA B 108      10.520  25.301   8.071  1.00 76.64           C  
ATOM   3285  HB1 ALA B 108      10.880  25.174   9.093  1.00 76.64           H  
ATOM   3286  HB2 ALA B 108      11.369  25.487   7.414  1.00 76.64           H  
ATOM   3287  HB3 ALA B 108       9.846  26.157   8.044  1.00 76.64           H  
ATOM   3288  O   ALA B 108       8.567  23.871   9.708  1.00 76.64           O  
ATOM   3289  N   ASP B 109       7.535  23.041   7.894  1.00 85.96           N  
ATOM   3290  H   ASP B 109       7.574  22.959   6.888  1.00 85.96           H  
ATOM   3291  CA  ASP B 109       6.280  22.661   8.557  1.00 85.96           C  
ATOM   3292  HA  ASP B 109       5.862  23.521   9.080  1.00 85.96           H  
ATOM   3293  C   ASP B 109       6.459  21.524   9.575  1.00 85.96           C  
ATOM   3294  CB  ASP B 109       5.282  22.175   7.498  1.00 85.96           C  
ATOM   3295  HB2 ASP B 109       4.469  21.670   8.020  1.00 85.96           H  
ATOM   3296  HB3 ASP B 109       5.779  21.428   6.878  1.00 85.96           H  
ATOM   3297  O   ASP B 109       5.671  21.374  10.506  1.00 85.96           O  
ATOM   3298  CG  ASP B 109       4.666  23.262   6.609  1.00 85.96           C  
ATOM   3299  OD1 ASP B 109       4.687  24.446   6.992  1.00 85.96           O  
ATOM   3300  OD2 ASP B 109       4.124  22.877   5.544  1.00 85.96           O  
ATOM   3301  N   PHE B 110       7.487  20.697   9.379  1.00 90.51           N  
ATOM   3302  H   PHE B 110       8.107  20.914   8.611  1.00 90.51           H  
ATOM   3303  CA  PHE B 110       7.820  19.582  10.257  1.00 90.51           C  
ATOM   3304  HA  PHE B 110       7.053  19.479  11.025  1.00 90.51           H  
ATOM   3305  C   PHE B 110       9.147  19.841  10.954  1.00 90.51           C  
ATOM   3306  CB  PHE B 110       7.860  18.277   9.456  1.00 90.51           C  
ATOM   3307  HB2 PHE B 110       8.587  18.375   8.649  1.00 90.51           H  
ATOM   3308  HB3 PHE B 110       8.198  17.478  10.115  1.00 90.51           H  
ATOM   3309  O   PHE B 110      10.116  20.261  10.331  1.00 90.51           O  
ATOM   3310  CG  PHE B 110       6.516  17.882   8.884  1.00 90.51           C  
ATOM   3311  CD1 PHE B 110       5.604  17.180   9.689  1.00 90.51           C  
ATOM   3312  HD1 PHE B 110       5.860  16.914  10.704  1.00 90.51           H  
ATOM   3313  CD2 PHE B 110       6.143  18.273   7.583  1.00 90.51           C  
ATOM   3314  HD2 PHE B 110       6.810  18.875   6.983  1.00 90.51           H  
ATOM   3315  CE1 PHE B 110       4.329  16.874   9.194  1.00 90.51           C  
ATOM   3316  HE1 PHE B 110       3.613  16.395   9.846  1.00 90.51           H  
ATOM   3317  CE2 PHE B 110       4.873  17.937   7.083  1.00 90.51           C  
ATOM   3318  HE2 PHE B 110       4.572  18.256   6.096  1.00 90.51           H  
ATOM   3319  CZ  PHE B 110       3.964  17.237   7.889  1.00 90.51           C  
ATOM   3320  HZ  PHE B 110       2.972  17.019   7.520  1.00 90.51           H  
ATOM   3321  N   THR B 111       9.238  19.534  12.239  1.00 89.26           N  
ATOM   3322  H   THR B 111       8.404  19.217  12.711  1.00 89.26           H  
ATOM   3323  CA  THR B 111      10.526  19.534  12.941  1.00 89.26           C  
ATOM   3324  HA  THR B 111      11.075  20.433  12.658  1.00 89.26           H  
ATOM   3325  C   THR B 111      11.366  18.323  12.531  1.00 89.26           C  
ATOM   3326  CB  THR B 111      10.343  19.558  14.463  1.00 89.26           C  
ATOM   3327  HB  THR B 111      11.326  19.610  14.930  1.00 89.26           H  
ATOM   3328  O   THR B 111      10.828  17.271  12.180  1.00 89.26           O  
ATOM   3329  CG2 THR B 111       9.511  20.747  14.941  1.00 89.26           C  
ATOM   3330 HG21 THR B 111       9.473  20.752  16.030  1.00 89.26           H  
ATOM   3331 HG22 THR B 111       8.494  20.694  14.552  1.00 89.26           H  
ATOM   3332 HG23 THR B 111       9.970  21.676  14.600  1.00 89.26           H  
ATOM   3333  OG1 THR B 111       9.699  18.387  14.903  1.00 89.26           O  
ATOM   3334  HG1 THR B 111       8.775  18.513  14.673  1.00 89.26           H  
ATOM   3335  N   ASP B 112      12.691  18.408  12.672  1.00 90.60           N  
ATOM   3336  H   ASP B 112      13.119  19.317  12.775  1.00 90.60           H  
ATOM   3337  CA  ASP B 112      13.579  17.253  12.459  1.00 90.60           C  
ATOM   3338  HA  ASP B 112      13.523  16.940  11.416  1.00 90.60           H  
ATOM   3339  C   ASP B 112      13.196  16.055  13.341  1.00 90.60           C  
ATOM   3340  CB  ASP B 112      15.029  17.636  12.789  1.00 90.60           C  
ATOM   3341  HB2 ASP B 112      15.636  16.730  12.781  1.00 90.60           H  
ATOM   3342  HB3 ASP B 112      15.066  18.050  13.796  1.00 90.60           H  
ATOM   3343  O   ASP B 112      13.354  14.901  12.942  1.00 90.60           O  
ATOM   3344  CG  ASP B 112      15.661  18.625  11.810  1.00 90.60           C  
ATOM   3345  OD1 ASP B 112      15.095  18.817  10.714  1.00 90.60           O  
ATOM   3346  OD2 ASP B 112      16.723  19.157  12.195  1.00 90.60           O  
ATOM   3347  N   LYS B 113      12.669  16.315  14.547  1.00 91.44           N  
ATOM   3348  H   LYS B 113      12.518  17.286  14.781  1.00 91.44           H  
ATOM   3349  CA  LYS B 113      12.158  15.274  15.446  1.00 91.44           C  
ATOM   3350  HA  LYS B 113      12.922  14.504  15.551  1.00 91.44           H  
ATOM   3351  C   LYS B 113      10.932  14.580  14.842  1.00 91.44           C  
ATOM   3352  CB  LYS B 113      11.865  15.876  16.831  1.00 91.44           C  
ATOM   3353  HB2 LYS B 113      11.050  16.594  16.742  1.00 91.44           H  
ATOM   3354  HB3 LYS B 113      12.750  16.404  17.186  1.00 91.44           H  
ATOM   3355  O   LYS B 113      10.912  13.353  14.806  1.00 91.44           O  
ATOM   3356  CG  LYS B 113      11.485  14.798  17.863  1.00 91.44           C  
ATOM   3357  HG2 LYS B 113      10.640  14.219  17.491  1.00 91.44           H  
ATOM   3358  HG3 LYS B 113      12.331  14.126  18.014  1.00 91.44           H  
ATOM   3359  CD  LYS B 113      11.083  15.427  19.206  1.00 91.44           C  
ATOM   3360  HD2 LYS B 113      10.267  16.127  19.027  1.00 91.44           H  
ATOM   3361  HD3 LYS B 113      11.929  15.968  19.630  1.00 91.44           H  
ATOM   3362  CE  LYS B 113      10.607  14.344  20.189  1.00 91.44           C  
ATOM   3363  HE2 LYS B 113       9.897  13.701  19.667  1.00 91.44           H  
ATOM   3364  HE3 LYS B 113      11.458  13.731  20.485  1.00 91.44           H  
ATOM   3365  NZ  LYS B 113       9.942  14.930  21.385  1.00 91.44           N  
ATOM   3366  HZ1 LYS B 113       9.610  14.207  22.007  1.00 91.44           H  
ATOM   3367  HZ2 LYS B 113       9.124  15.454  21.110  1.00 91.44           H  
ATOM   3368  HZ3 LYS B 113      10.553  15.549  21.897  1.00 91.44           H  
ATOM   3369  N   GLN B 114       9.957  15.337  14.337  1.00 90.41           N  
ATOM   3370  H   GLN B 114      10.062  16.342  14.360  1.00 90.41           H  
ATOM   3371  CA  GLN B 114       8.765  14.786  13.675  1.00 90.41           C  
ATOM   3372  HA  GLN B 114       8.261  14.090  14.345  1.00 90.41           H  
ATOM   3373  C   GLN B 114       9.138  14.009  12.409  1.00 90.41           C  
ATOM   3374  CB  GLN B 114       7.789  15.916  13.325  1.00 90.41           C  
ATOM   3375  HB2 GLN B 114       8.350  16.717  12.843  1.00 90.41           H  
ATOM   3376  HB3 GLN B 114       7.051  15.549  12.612  1.00 90.41           H  
ATOM   3377  O   GLN B 114       8.669  12.891  12.226  1.00 90.41           O  
ATOM   3378  CG  GLN B 114       7.034  16.441  14.560  1.00 90.41           C  
ATOM   3379  HG2 GLN B 114       6.237  15.741  14.811  1.00 90.41           H  
ATOM   3380  HG3 GLN B 114       7.704  16.501  15.417  1.00 90.41           H  
ATOM   3381  CD  GLN B 114       6.432  17.824  14.343  1.00 90.41           C  
ATOM   3382  NE2 GLN B 114       5.453  18.221  15.119  1.00 90.41           N  
ATOM   3383 HE21 GLN B 114       5.035  17.602  15.799  1.00 90.41           H  
ATOM   3384 HE22 GLN B 114       5.075  19.145  14.968  1.00 90.41           H  
ATOM   3385  OE1 GLN B 114       6.901  18.602  13.526  1.00 90.41           O  
ATOM   3386  N   LEU B 115      10.042  14.539  11.575  1.00 93.97           N  
ATOM   3387  H   LEU B 115      10.381  15.472  11.761  1.00 93.97           H  
ATOM   3388  CA  LEU B 115      10.522  13.834  10.381  1.00 93.97           C  
ATOM   3389  HA  LEU B 115       9.665  13.578   9.758  1.00 93.97           H  
ATOM   3390  C   LEU B 115      11.191  12.505  10.742  1.00 93.97           C  
ATOM   3391  CB  LEU B 115      11.481  14.732   9.581  1.00 93.97           C  
ATOM   3392  HB2 LEU B 115      12.272  15.079  10.245  1.00 93.97           H  
ATOM   3393  HB3 LEU B 115      11.945  14.134   8.796  1.00 93.97           H  
ATOM   3394  O   LEU B 115      10.874  11.486  10.135  1.00 93.97           O  
ATOM   3395  CG  LEU B 115      10.805  15.949   8.928  1.00 93.97           C  
ATOM   3396  HG  LEU B 115      10.303  16.542   9.692  1.00 93.97           H  
ATOM   3397  CD1 LEU B 115      11.856  16.831   8.259  1.00 93.97           C  
ATOM   3398 HD11 LEU B 115      12.368  16.281   7.469  1.00 93.97           H  
ATOM   3399 HD12 LEU B 115      11.372  17.716   7.846  1.00 93.97           H  
ATOM   3400 HD13 LEU B 115      12.585  17.158   9.000  1.00 93.97           H  
ATOM   3401  CD2 LEU B 115       9.779  15.547   7.864  1.00 93.97           C  
ATOM   3402 HD21 LEU B 115      10.241  14.889   7.128  1.00 93.97           H  
ATOM   3403 HD22 LEU B 115       8.935  15.040   8.331  1.00 93.97           H  
ATOM   3404 HD23 LEU B 115       9.399  16.438   7.366  1.00 93.97           H  
ATOM   3405  N   LYS B 116      12.040  12.477  11.779  1.00 93.39           N  
ATOM   3406  H   LYS B 116      12.280  13.353  12.221  1.00 93.39           H  
ATOM   3407  CA  LYS B 116      12.637  11.229  12.282  1.00 93.39           C  
ATOM   3408  HA  LYS B 116      13.170  10.744  11.465  1.00 93.39           H  
ATOM   3409  C   LYS B 116      11.576  10.230  12.739  1.00 93.39           C  
ATOM   3410  CB  LYS B 116      13.617  11.527  13.424  1.00 93.39           C  
ATOM   3411  HB2 LYS B 116      13.821  10.605  13.970  1.00 93.39           H  
ATOM   3412  HB3 LYS B 116      13.169  12.241  14.114  1.00 93.39           H  
ATOM   3413  O   LYS B 116      11.685   9.056  12.395  1.00 93.39           O  
ATOM   3414  CG  LYS B 116      14.948  12.072  12.894  1.00 93.39           C  
ATOM   3415  HG2 LYS B 116      14.767  12.911  12.222  1.00 93.39           H  
ATOM   3416  HG3 LYS B 116      15.457  11.289  12.333  1.00 93.39           H  
ATOM   3417  CD  LYS B 116      15.838  12.532  14.053  1.00 93.39           C  
ATOM   3418  HD2 LYS B 116      15.308  13.294  14.624  1.00 93.39           H  
ATOM   3419  HD3 LYS B 116      16.066  11.682  14.696  1.00 93.39           H  
ATOM   3420  CE  LYS B 116      17.126  13.124  13.477  1.00 93.39           C  
ATOM   3421  HE2 LYS B 116      16.854  13.927  12.793  1.00 93.39           H  
ATOM   3422  HE3 LYS B 116      17.633  12.355  12.894  1.00 93.39           H  
ATOM   3423  NZ  LYS B 116      18.019  13.644  14.541  1.00 93.39           N  
ATOM   3424  HZ1 LYS B 116      18.849  14.038  14.123  1.00 93.39           H  
ATOM   3425  HZ2 LYS B 116      17.550  14.382  15.048  1.00 93.39           H  
ATOM   3426  HZ3 LYS B 116      18.285  12.908  15.179  1.00 93.39           H  
ATOM   3427  N   VAL B 117      10.559  10.672  13.482  1.00 93.87           N  
ATOM   3428  H   VAL B 117      10.530  11.653  13.719  1.00 93.87           H  
ATOM   3429  CA  VAL B 117       9.458   9.802  13.932  1.00 93.87           C  
ATOM   3430  HA  VAL B 117       9.880   8.942  14.452  1.00 93.87           H  
ATOM   3431  C   VAL B 117       8.676   9.247  12.739  1.00 93.87           C  
ATOM   3432  CB  VAL B 117       8.536  10.544  14.918  1.00 93.87           C  
ATOM   3433  HB  VAL B 117       8.241  11.503  14.492  1.00 93.87           H  
ATOM   3434  O   VAL B 117       8.478   8.036  12.663  1.00 93.87           O  
ATOM   3435  CG1 VAL B 117       7.272   9.743  15.236  1.00 93.87           C  
ATOM   3436 HG11 VAL B 117       7.525   8.737  15.571  1.00 93.87           H  
ATOM   3437 HG12 VAL B 117       6.714  10.256  16.019  1.00 93.87           H  
ATOM   3438 HG13 VAL B 117       6.627   9.685  14.358  1.00 93.87           H  
ATOM   3439  CG2 VAL B 117       9.258  10.796  16.250  1.00 93.87           C  
ATOM   3440 HG21 VAL B 117      10.197  11.325  16.085  1.00 93.87           H  
ATOM   3441 HG22 VAL B 117       8.622  11.405  16.893  1.00 93.87           H  
ATOM   3442 HG23 VAL B 117       9.467   9.848  16.745  1.00 93.87           H  
ATOM   3443  N   ILE B 118       8.304  10.091  11.773  1.00 93.81           N  
ATOM   3444  H   ILE B 118       8.498  11.074  11.898  1.00 93.81           H  
ATOM   3445  CA  ILE B 118       7.593   9.680  10.552  1.00 93.81           C  
ATOM   3446  HA  ILE B 118       6.672   9.174  10.840  1.00 93.81           H  
ATOM   3447  C   ILE B 118       8.425   8.665   9.752  1.00 93.81           C  
ATOM   3448  CB  ILE B 118       7.214  10.926   9.715  1.00 93.81           C  
ATOM   3449  HB  ILE B 118       8.108  11.534   9.577  1.00 93.81           H  
ATOM   3450  O   ILE B 118       7.894   7.629   9.349  1.00 93.81           O  
ATOM   3451  CG1 ILE B 118       6.144  11.768  10.454  1.00 93.81           C  
ATOM   3452 HG12 ILE B 118       6.416  11.876  11.505  1.00 93.81           H  
ATOM   3453 HG13 ILE B 118       5.186  11.249  10.423  1.00 93.81           H  
ATOM   3454  CG2 ILE B 118       6.689  10.523   8.323  1.00 93.81           C  
ATOM   3455 HG21 ILE B 118       5.843   9.842   8.424  1.00 93.81           H  
ATOM   3456 HG22 ILE B 118       7.473  10.039   7.742  1.00 93.81           H  
ATOM   3457 HG23 ILE B 118       6.370  11.407   7.770  1.00 93.81           H  
ATOM   3458  CD1 ILE B 118       5.966  13.183   9.886  1.00 93.81           C  
ATOM   3459 HD11 ILE B 118       5.302  13.749  10.539  1.00 93.81           H  
ATOM   3460 HD12 ILE B 118       6.928  13.692   9.836  1.00 93.81           H  
ATOM   3461 HD13 ILE B 118       5.516  13.142   8.894  1.00 93.81           H  
ATOM   3462  N   THR B 119       9.732   8.901   9.579  1.00 94.80           N  
ATOM   3463  H   THR B 119      10.110   9.795   9.857  1.00 94.80           H  
ATOM   3464  CA  THR B 119      10.639   7.939   8.931  1.00 94.80           C  
ATOM   3465  HA  THR B 119      10.273   7.742   7.924  1.00 94.80           H  
ATOM   3466  C   THR B 119      10.681   6.606   9.682  1.00 94.80           C  
ATOM   3467  CB  THR B 119      12.070   8.491   8.816  1.00 94.80           C  
ATOM   3468  HB  THR B 119      12.466   8.696   9.810  1.00 94.80           H  
ATOM   3469  O   THR B 119      10.648   5.555   9.043  1.00 94.80           O  
ATOM   3470  CG2 THR B 119      13.006   7.527   8.091  1.00 94.80           C  
ATOM   3471 HG21 THR B 119      12.633   7.323   7.087  1.00 94.80           H  
ATOM   3472 HG22 THR B 119      13.998   7.972   8.027  1.00 94.80           H  
ATOM   3473 HG23 THR B 119      13.103   6.590   8.641  1.00 94.80           H  
ATOM   3474  OG1 THR B 119      12.103   9.671   8.056  1.00 94.80           O  
ATOM   3475  HG1 THR B 119      13.025   9.917   7.958  1.00 94.80           H  
ATOM   3476  N   GLN B 120      10.728   6.612  11.021  1.00 95.31           N  
ATOM   3477  H   GLN B 120      10.736   7.496  11.509  1.00 95.31           H  
ATOM   3478  CA  GLN B 120      10.706   5.368  11.803  1.00 95.31           C  
ATOM   3479  HA  GLN B 120      11.464   4.696  11.399  1.00 95.31           H  
ATOM   3480  C   GLN B 120       9.375   4.620  11.666  1.00 95.31           C  
ATOM   3481  CB  GLN B 120      11.016   5.611  13.291  1.00 95.31           C  
ATOM   3482  HB2 GLN B 120      10.825   4.682  13.828  1.00 95.31           H  
ATOM   3483  HB3 GLN B 120      10.336   6.365  13.688  1.00 95.31           H  
ATOM   3484  O   GLN B 120       9.393   3.402  11.510  1.00 95.31           O  
ATOM   3485  CG  GLN B 120      12.462   6.027  13.598  1.00 95.31           C  
ATOM   3486  HG2 GLN B 120      12.622   7.055  13.272  1.00 95.31           H  
ATOM   3487  HG3 GLN B 120      12.612   6.004  14.678  1.00 95.31           H  
ATOM   3488  CD  GLN B 120      13.519   5.142  12.948  1.00 95.31           C  
ATOM   3489  NE2 GLN B 120      14.472   5.727  12.255  1.00 95.31           N  
ATOM   3490 HE21 GLN B 120      14.446   6.725  12.105  1.00 95.31           H  
ATOM   3491 HE22 GLN B 120      15.141   5.129  11.792  1.00 95.31           H  
ATOM   3492  OE1 GLN B 120      13.517   3.926  13.028  1.00 95.31           O  
ATOM   3493  N   ILE B 121       8.235   5.321  11.667  1.00 94.64           N  
ATOM   3494  H   ILE B 121       8.283   6.317  11.824  1.00 94.64           H  
ATOM   3495  CA  ILE B 121       6.915   4.709  11.431  1.00 94.64           C  
ATOM   3496  HA  ILE B 121       6.755   3.918  12.164  1.00 94.64           H  
ATOM   3497  C   ILE B 121       6.884   4.045  10.053  1.00 94.64           C  
ATOM   3498  CB  ILE B 121       5.783   5.751  11.590  1.00 94.64           C  
ATOM   3499  HB  ILE B 121       6.025   6.623  10.983  1.00 94.64           H  
ATOM   3500  O   ILE B 121       6.524   2.874   9.948  1.00 94.64           O  
ATOM   3501  CG1 ILE B 121       5.663   6.191  13.067  1.00 94.64           C  
ATOM   3502 HG12 ILE B 121       6.653   6.408  13.470  1.00 94.64           H  
ATOM   3503 HG13 ILE B 121       5.244   5.375  13.656  1.00 94.64           H  
ATOM   3504  CG2 ILE B 121       4.433   5.184  11.102  1.00 94.64           C  
ATOM   3505 HG21 ILE B 121       3.634   5.909  11.252  1.00 94.64           H  
ATOM   3506 HG22 ILE B 121       4.190   4.271  11.646  1.00 94.64           H  
ATOM   3507 HG23 ILE B 121       4.466   4.963  10.035  1.00 94.64           H  
ATOM   3508  CD1 ILE B 121       4.804   7.446  13.267  1.00 94.64           C  
ATOM   3509 HD11 ILE B 121       5.180   8.259  12.646  1.00 94.64           H  
ATOM   3510 HD12 ILE B 121       3.761   7.249  13.018  1.00 94.64           H  
ATOM   3511 HD13 ILE B 121       4.853   7.751  14.312  1.00 94.64           H  
ATOM   3512  N   PHE B 122       7.324   4.760   9.011  1.00 94.80           N  
ATOM   3513  H   PHE B 122       7.600   5.720   9.163  1.00 94.80           H  
ATOM   3514  CA  PHE B 122       7.416   4.207   7.661  1.00 94.80           C  
ATOM   3515  HA  PHE B 122       6.423   3.896   7.337  1.00 94.80           H  
ATOM   3516  C   PHE B 122       8.314   2.967   7.611  1.00 94.80           C  
ATOM   3517  CB  PHE B 122       7.938   5.280   6.697  1.00 94.80           C  
ATOM   3518  HB2 PHE B 122       7.204   6.083   6.625  1.00 94.80           H  
ATOM   3519  HB3 PHE B 122       8.860   5.709   7.089  1.00 94.80           H  
ATOM   3520  O   PHE B 122       7.935   1.958   7.023  1.00 94.80           O  
ATOM   3521  CG  PHE B 122       8.202   4.722   5.313  1.00 94.80           C  
ATOM   3522  CD1 PHE B 122       9.511   4.387   4.912  1.00 94.80           C  
ATOM   3523  HD1 PHE B 122      10.343   4.569   5.575  1.00 94.80           H  
ATOM   3524  CD2 PHE B 122       7.119   4.441   4.465  1.00 94.80           C  
ATOM   3525  HD2 PHE B 122       6.110   4.645   4.793  1.00 94.80           H  
ATOM   3526  CE1 PHE B 122       9.734   3.801   3.652  1.00 94.80           C  
ATOM   3527  HE1 PHE B 122      10.735   3.532   3.347  1.00 94.80           H  
ATOM   3528  CE2 PHE B 122       7.344   3.827   3.224  1.00 94.80           C  
ATOM   3529  HE2 PHE B 122       6.505   3.530   2.613  1.00 94.80           H  
ATOM   3530  CZ  PHE B 122       8.648   3.523   2.806  1.00 94.80           C  
ATOM   3531  HZ  PHE B 122       8.809   3.033   1.857  1.00 94.80           H  
ATOM   3532  N   LYS B 123       9.485   3.020   8.253  1.00 96.00           N  
ATOM   3533  H   LYS B 123       9.738   3.891   8.699  1.00 96.00           H  
ATOM   3534  CA  LYS B 123      10.431   1.903   8.307  1.00 96.00           C  
ATOM   3535  HA  LYS B 123      10.670   1.599   7.288  1.00 96.00           H  
ATOM   3536  C   LYS B 123       9.825   0.674   8.991  1.00 96.00           C  
ATOM   3537  CB  LYS B 123      11.712   2.391   8.996  1.00 96.00           C  
ATOM   3538  HB2 LYS B 123      11.481   2.722  10.008  1.00 96.00           H  
ATOM   3539  HB3 LYS B 123      12.108   3.239   8.437  1.00 96.00           H  
ATOM   3540  O   LYS B 123       9.922  -0.421   8.446  1.00 96.00           O  
ATOM   3541  CG  LYS B 123      12.777   1.295   9.061  1.00 96.00           C  
ATOM   3542  HG2 LYS B 123      12.971   0.919   8.057  1.00 96.00           H  
ATOM   3543  HG3 LYS B 123      12.414   0.483   9.691  1.00 96.00           H  
ATOM   3544  CD  LYS B 123      14.075   1.839   9.663  1.00 96.00           C  
ATOM   3545  HD2 LYS B 123      14.451   2.648   9.036  1.00 96.00           H  
ATOM   3546  HD3 LYS B 123      13.873   2.219  10.664  1.00 96.00           H  
ATOM   3547  CE  LYS B 123      15.099   0.706   9.729  1.00 96.00           C  
ATOM   3548  HE2 LYS B 123      14.676  -0.093  10.337  1.00 96.00           H  
ATOM   3549  HE3 LYS B 123      15.255   0.327   8.719  1.00 96.00           H  
ATOM   3550  NZ  LYS B 123      16.380   1.167  10.312  1.00 96.00           N  
ATOM   3551  HZ1 LYS B 123      17.044   0.406  10.348  1.00 96.00           H  
ATOM   3552  HZ2 LYS B 123      16.763   1.912   9.748  1.00 96.00           H  
ATOM   3553  HZ3 LYS B 123      16.222   1.510  11.248  1.00 96.00           H  
ATOM   3554  N   MET B 124       9.188   0.848  10.150  1.00 95.80           N  
ATOM   3555  H   MET B 124       9.133   1.781  10.532  1.00 95.80           H  
ATOM   3556  CA  MET B 124       8.540  -0.250  10.879  1.00 95.80           C  
ATOM   3557  HA  MET B 124       9.268  -1.041  11.056  1.00 95.80           H  
ATOM   3558  C   MET B 124       7.395  -0.867  10.072  1.00 95.80           C  
ATOM   3559  CB  MET B 124       8.007   0.245  12.229  1.00 95.80           C  
ATOM   3560  HB2 MET B 124       7.372  -0.530  12.659  1.00 95.80           H  
ATOM   3561  HB3 MET B 124       7.402   1.139  12.074  1.00 95.80           H  
ATOM   3562  O   MET B 124       7.314  -2.089   9.976  1.00 95.80           O  
ATOM   3563  CG  MET B 124       9.129   0.541  13.228  1.00 95.80           C  
ATOM   3564  HG2 MET B 124       9.760   1.343  12.845  1.00 95.80           H  
ATOM   3565  HG3 MET B 124       9.748  -0.352  13.320  1.00 95.80           H  
ATOM   3566  SD  MET B 124       8.558   0.991  14.893  1.00 95.80           S  
ATOM   3567  CE  MET B 124       7.686   2.545  14.556  1.00 95.80           C  
ATOM   3568  HE1 MET B 124       6.815   2.352  13.929  1.00 95.80           H  
ATOM   3569  HE2 MET B 124       8.356   3.240  14.051  1.00 95.80           H  
ATOM   3570  HE3 MET B 124       7.353   2.984  15.497  1.00 95.80           H  
ATOM   3571  N   ASP B 125       6.553  -0.037   9.447  1.00 94.56           N  
ATOM   3572  H   ASP B 125       6.656   0.959   9.578  1.00 94.56           H  
ATOM   3573  CA  ASP B 125       5.487  -0.504   8.559  1.00 94.56           C  
ATOM   3574  HA  ASP B 125       4.830  -1.173   9.115  1.00 94.56           H  
ATOM   3575  C   ASP B 125       6.092  -1.300   7.394  1.00 94.56           C  
ATOM   3576  CB  ASP B 125       4.649   0.697   8.087  1.00 94.56           C  
ATOM   3577  HB2 ASP B 125       4.322   1.257   8.963  1.00 94.56           H  
ATOM   3578  HB3 ASP B 125       5.270   1.362   7.486  1.00 94.56           H  
ATOM   3579  O   ASP B 125       5.776  -2.475   7.213  1.00 94.56           O  
ATOM   3580  CG  ASP B 125       3.413   0.294   7.272  1.00 94.56           C  
ATOM   3581  OD1 ASP B 125       2.285   0.408   7.806  1.00 94.56           O  
ATOM   3582  OD2 ASP B 125       3.581  -0.065   6.085  1.00 94.56           O  
ATOM   3583  N   ALA B 126       7.053  -0.732   6.662  1.00 93.41           N  
ATOM   3584  H   ALA B 126       7.308   0.222   6.878  1.00 93.41           H  
ATOM   3585  CA  ALA B 126       7.699  -1.355   5.506  1.00 93.41           C  
ATOM   3586  HA  ALA B 126       6.941  -1.516   4.740  1.00 93.41           H  
ATOM   3587  C   ALA B 126       8.351  -2.720   5.807  1.00 93.41           C  
ATOM   3588  CB  ALA B 126       8.732  -0.362   4.960  1.00 93.41           C  
ATOM   3589  HB1 ALA B 126       9.488  -0.156   5.718  1.00 93.41           H  
ATOM   3590  HB2 ALA B 126       8.240   0.571   4.685  1.00 93.41           H  
ATOM   3591  HB3 ALA B 126       9.223  -0.774   4.078  1.00 93.41           H  
ATOM   3592  O   ALA B 126       8.461  -3.532   4.886  1.00 93.41           O  
ATOM   3593  N   GLN B 127       8.724  -2.978   7.067  1.00 93.02           N  
ATOM   3594  H   GLN B 127       8.602  -2.233   7.738  1.00 93.02           H  
ATOM   3595  CA  GLN B 127       9.383  -4.197   7.558  1.00 93.02           C  
ATOM   3596  HA  GLN B 127       9.951  -4.655   6.749  1.00 93.02           H  
ATOM   3597  C   GLN B 127       8.439  -5.291   8.063  1.00 93.02           C  
ATOM   3598  CB  GLN B 127      10.364  -3.806   8.667  1.00 93.02           C  
ATOM   3599  HB2 GLN B 127      10.715  -4.700   9.184  1.00 93.02           H  
ATOM   3600  HB3 GLN B 127       9.863  -3.163   9.390  1.00 93.02           H  
ATOM   3601  O   GLN B 127       8.885  -6.415   8.285  1.00 93.02           O  
ATOM   3602  CG  GLN B 127      11.575  -3.090   8.073  1.00 93.02           C  
ATOM   3603  HG2 GLN B 127      11.262  -2.277   7.418  1.00 93.02           H  
ATOM   3604  HG3 GLN B 127      12.122  -3.811   7.465  1.00 93.02           H  
ATOM   3605  CD  GLN B 127      12.512  -2.528   9.131  1.00 93.02           C  
ATOM   3606  NE2 GLN B 127      13.537  -1.820   8.727  1.00 93.02           N  
ATOM   3607 HE21 GLN B 127      13.655  -1.670   7.735  1.00 93.02           H  
ATOM   3608 HE22 GLN B 127      14.261  -1.730   9.426  1.00 93.02           H  
ATOM   3609  OE1 GLN B 127      12.409  -2.723  10.329  1.00 93.02           O  
ATOM   3610  N   GLN B 128       7.146  -5.005   8.230  1.00 94.80           N  
ATOM   3611  H   GLN B 128       6.832  -4.051   8.118  1.00 94.80           H  
ATOM   3612  CA  GLN B 128       6.185  -6.031   8.631  1.00 94.80           C  
ATOM   3613  HA  GLN B 128       6.480  -6.418   9.606  1.00 94.80           H  
ATOM   3614  C   GLN B 128       6.159  -7.201   7.635  1.00 94.80           C  
ATOM   3615  CB  GLN B 128       4.776  -5.443   8.743  1.00 94.80           C  
ATOM   3616  HB2 GLN B 128       4.077  -6.263   8.913  1.00 94.80           H  
ATOM   3617  HB3 GLN B 128       4.513  -4.972   7.796  1.00 94.80           H  
ATOM   3618  O   GLN B 128       6.116  -6.993   6.415  1.00 94.80           O  
ATOM   3619  CG  GLN B 128       4.598  -4.428   9.882  1.00 94.80           C  
ATOM   3620  HG2 GLN B 128       4.872  -4.894  10.828  1.00 94.80           H  
ATOM   3621  HG3 GLN B 128       5.239  -3.562   9.718  1.00 94.80           H  
ATOM   3622  CD  GLN B 128       3.151  -3.951   9.956  1.00 94.80           C  
ATOM   3623  NE2 GLN B 128       2.662  -3.550  11.108  1.00 94.80           N  
ATOM   3624 HE21 GLN B 128       3.220  -3.500  11.948  1.00 94.80           H  
ATOM   3625 HE22 GLN B 128       1.670  -3.363  11.126  1.00 94.80           H  
ATOM   3626  OE1 GLN B 128       2.434  -3.976   8.972  1.00 94.80           O  
ATOM   3627  N   SER B 129       6.096  -8.426   8.164  1.00 96.53           N  
ATOM   3628  H   SER B 129       6.253  -8.545   9.155  1.00 96.53           H  
ATOM   3629  CA  SER B 129       5.834  -9.623   7.367  1.00 96.53           C  
ATOM   3630  HA  SER B 129       6.607  -9.691   6.601  1.00 96.53           H  
ATOM   3631  C   SER B 129       4.467  -9.520   6.701  1.00 96.53           C  
ATOM   3632  CB  SER B 129       5.882 -10.897   8.213  1.00 96.53           C  
ATOM   3633  HB2 SER B 129       5.762 -11.763   7.561  1.00 96.53           H  
ATOM   3634  HB3 SER B 129       5.075 -10.885   8.946  1.00 96.53           H  
ATOM   3635  O   SER B 129       3.471  -9.186   7.351  1.00 96.53           O  
ATOM   3636  OG  SER B 129       7.121 -10.979   8.881  1.00 96.53           O  
ATOM   3637  HG  SER B 129       7.269 -11.877   9.187  1.00 96.53           H  
ATOM   3638  N   ARG B 130       4.408  -9.821   5.404  1.00 97.15           N  
ATOM   3639  H   ARG B 130       5.262 -10.108   4.949  1.00 97.15           H  
ATOM   3640  CA  ARG B 130       3.194  -9.641   4.598  1.00 97.15           C  
ATOM   3641  HA  ARG B 130       2.347  -9.451   5.257  1.00 97.15           H  
ATOM   3642  C   ARG B 130       2.867 -10.889   3.805  1.00 97.15           C  
ATOM   3643  CB  ARG B 130       3.357  -8.434   3.667  1.00 97.15           C  
ATOM   3644  HB2 ARG B 130       2.569  -8.461   2.914  1.00 97.15           H  
ATOM   3645  HB3 ARG B 130       4.320  -8.498   3.162  1.00 97.15           H  
ATOM   3646  O   ARG B 130       3.691 -11.368   3.034  1.00 97.15           O  
ATOM   3647  CG  ARG B 130       3.251  -7.107   4.428  1.00 97.15           C  
ATOM   3648  HG2 ARG B 130       2.227  -6.977   4.778  1.00 97.15           H  
ATOM   3649  HG3 ARG B 130       3.914  -7.107   5.293  1.00 97.15           H  
ATOM   3650  CD  ARG B 130       3.617  -5.946   3.507  1.00 97.15           C  
ATOM   3651  HD2 ARG B 130       4.651  -6.050   3.179  1.00 97.15           H  
ATOM   3652  HD3 ARG B 130       2.966  -5.970   2.633  1.00 97.15           H  
ATOM   3653  NE  ARG B 130       3.416  -4.650   4.154  1.00 97.15           N  
ATOM   3654  HE  ARG B 130       2.520  -4.198   4.038  1.00 97.15           H  
ATOM   3655  NH1 ARG B 130       5.447  -4.459   5.229  1.00 97.15           N  
ATOM   3656 HH11 ARG B 130       5.962  -3.893   5.888  1.00 97.15           H  
ATOM   3657 HH12 ARG B 130       5.627  -5.453   5.225  1.00 97.15           H  
ATOM   3658  NH2 ARG B 130       4.004  -2.772   5.229  1.00 97.15           N  
ATOM   3659 HH21 ARG B 130       3.120  -2.311   5.067  1.00 97.15           H  
ATOM   3660 HH22 ARG B 130       4.595  -2.301   5.899  1.00 97.15           H  
ATOM   3661  CZ  ARG B 130       4.293  -3.979   4.866  1.00 97.15           C  
ATOM   3662  N   ARG B 131       1.640 -11.380   3.939  1.00 96.14           N  
ATOM   3663  H   ARG B 131       1.008 -10.883   4.549  1.00 96.14           H  
ATOM   3664  CA  ARG B 131       1.080 -12.395   3.051  1.00 96.14           C  
ATOM   3665  HA  ARG B 131       1.748 -13.256   3.040  1.00 96.14           H  
ATOM   3666  C   ARG B 131       0.983 -11.830   1.639  1.00 96.14           C  
ATOM   3667  CB  ARG B 131      -0.285 -12.832   3.583  1.00 96.14           C  
ATOM   3668  HB2 ARG B 131      -0.998 -12.013   3.485  1.00 96.14           H  
ATOM   3669  HB3 ARG B 131      -0.192 -13.079   4.641  1.00 96.14           H  
ATOM   3670  O   ARG B 131       0.487 -10.720   1.456  1.00 96.14           O  
ATOM   3671  CG  ARG B 131      -0.799 -14.063   2.833  1.00 96.14           C  
ATOM   3672  HG2 ARG B 131      -0.052 -14.856   2.871  1.00 96.14           H  
ATOM   3673  HG3 ARG B 131      -0.997 -13.801   1.794  1.00 96.14           H  
ATOM   3674  CD  ARG B 131      -2.089 -14.552   3.490  1.00 96.14           C  
ATOM   3675  HD2 ARG B 131      -1.868 -14.903   4.498  1.00 96.14           H  
ATOM   3676  HD3 ARG B 131      -2.770 -13.704   3.558  1.00 96.14           H  
ATOM   3677  NE  ARG B 131      -2.691 -15.638   2.699  1.00 96.14           N  
ATOM   3678  HE  ARG B 131      -2.047 -16.225   2.190  1.00 96.14           H  
ATOM   3679  NH1 ARG B 131      -4.894 -15.052   3.012  1.00 96.14           N  
ATOM   3680 HH11 ARG B 131      -4.634 -14.424   3.760  1.00 96.14           H  
ATOM   3681 HH12 ARG B 131      -5.807 -14.957   2.590  1.00 96.14           H  
ATOM   3682  NH2 ARG B 131      -4.342 -16.402   1.352  1.00 96.14           N  
ATOM   3683 HH21 ARG B 131      -5.014 -15.866   0.822  1.00 96.14           H  
ATOM   3684 HH22 ARG B 131      -3.623 -16.849   0.801  1.00 96.14           H  
ATOM   3685  CZ  ARG B 131      -3.969 -15.713   2.383  1.00 96.14           C  
ATOM   3686  N   VAL B 132       1.435 -12.602   0.661  1.00 96.87           N  
ATOM   3687  H   VAL B 132       1.889 -13.467   0.917  1.00 96.87           H  
ATOM   3688  CA  VAL B 132       1.436 -12.227  -0.752  1.00 96.87           C  
ATOM   3689  HA  VAL B 132       1.234 -11.160  -0.841  1.00 96.87           H  
ATOM   3690  C   VAL B 132       0.345 -12.995  -1.483  1.00 96.87           C  
ATOM   3691  CB  VAL B 132       2.806 -12.494  -1.396  1.00 96.87           C  
ATOM   3692  HB  VAL B 132       2.954 -13.572  -1.455  1.00 96.87           H  
ATOM   3693  O   VAL B 132       0.352 -14.227  -1.527  1.00 96.87           O  
ATOM   3694  CG1 VAL B 132       2.859 -11.910  -2.815  1.00 96.87           C  
ATOM   3695 HG11 VAL B 132       2.653 -10.840  -2.785  1.00 96.87           H  
ATOM   3696 HG12 VAL B 132       2.122 -12.395  -3.456  1.00 96.87           H  
ATOM   3697 HG13 VAL B 132       3.849 -12.065  -3.244  1.00 96.87           H  
ATOM   3698  CG2 VAL B 132       3.954 -11.915  -0.565  1.00 96.87           C  
ATOM   3699 HG21 VAL B 132       4.103 -12.517   0.332  1.00 96.87           H  
ATOM   3700 HG22 VAL B 132       3.708 -10.897  -0.260  1.00 96.87           H  
ATOM   3701 HG23 VAL B 132       4.882 -11.921  -1.137  1.00 96.87           H  
ATOM   3702  N   GLU B 133      -0.570 -12.274  -2.118  1.00 95.63           N  
ATOM   3703  H   GLU B 133      -0.551 -11.270  -2.002  1.00 95.63           H  
ATOM   3704  CA  GLU B 133      -1.640 -12.839  -2.938  1.00 95.63           C  
ATOM   3705  HA  GLU B 133      -1.521 -13.921  -2.989  1.00 95.63           H  
ATOM   3706  C   GLU B 133      -1.533 -12.294  -4.367  1.00 95.63           C  
ATOM   3707  CB  GLU B 133      -3.015 -12.599  -2.287  1.00 95.63           C  
ATOM   3708  HB2 GLU B 133      -3.167 -11.531  -2.133  1.00 95.63           H  
ATOM   3709  HB3 GLU B 133      -3.789 -12.972  -2.957  1.00 95.63           H  
ATOM   3710  O   GLU B 133      -1.492 -11.087  -4.590  1.00 95.63           O  
ATOM   3711  CG  GLU B 133      -3.123 -13.340  -0.940  1.00 95.63           C  
ATOM   3712  HG2 GLU B 133      -2.903 -14.396  -1.102  1.00 95.63           H  
ATOM   3713  HG3 GLU B 133      -2.367 -12.958  -0.254  1.00 95.63           H  
ATOM   3714  CD  GLU B 133      -4.496 -13.201  -0.267  1.00 95.63           C  
ATOM   3715  OE1 GLU B 133      -5.183 -14.248  -0.114  1.00 95.63           O  
ATOM   3716  OE2 GLU B 133      -4.815 -12.087   0.188  1.00 95.63           O  
ATOM   3717  N   ILE B 134      -1.456 -13.183  -5.358  1.00 96.50           N  
ATOM   3718  H   ILE B 134      -1.561 -14.161  -5.131  1.00 96.50           H  
ATOM   3719  CA  ILE B 134      -1.408 -12.793  -6.771  1.00 96.50           C  
ATOM   3720  HA  ILE B 134      -0.790 -11.900  -6.872  1.00 96.50           H  
ATOM   3721  C   ILE B 134      -2.826 -12.439  -7.208  1.00 96.50           C  
ATOM   3722  CB  ILE B 134      -0.795 -13.906  -7.649  1.00 96.50           C  
ATOM   3723  HB  ILE B 134      -1.349 -14.827  -7.464  1.00 96.50           H  
ATOM   3724  O   ILE B 134      -3.693 -13.314  -7.263  1.00 96.50           O  
ATOM   3725  CG1 ILE B 134       0.696 -14.145  -7.326  1.00 96.50           C  
ATOM   3726 HG12 ILE B 134       1.304 -13.413  -7.858  1.00 96.50           H  
ATOM   3727 HG13 ILE B 134       0.885 -13.998  -6.262  1.00 96.50           H  
ATOM   3728  CG2 ILE B 134      -0.917 -13.547  -9.145  1.00 96.50           C  
ATOM   3729 HG21 ILE B 134      -0.475 -12.567  -9.326  1.00 96.50           H  
ATOM   3730 HG22 ILE B 134      -0.407 -14.280  -9.769  1.00 96.50           H  
ATOM   3731 HG23 ILE B 134      -1.964 -13.515  -9.447  1.00 96.50           H  
ATOM   3732  CD1 ILE B 134       1.174 -15.548  -7.715  1.00 96.50           C  
ATOM   3733 HD11 ILE B 134       0.620 -16.298  -7.151  1.00 96.50           H  
ATOM   3734 HD12 ILE B 134       2.235 -15.644  -7.484  1.00 96.50           H  
ATOM   3735 HD13 ILE B 134       1.028 -15.720  -8.782  1.00 96.50           H  
ATOM   3736  N   ILE B 135      -3.045 -11.173  -7.560  1.00 96.60           N  
ATOM   3737  H   ILE B 135      -2.280 -10.516  -7.505  1.00 96.60           H  
ATOM   3738  CA  ILE B 135      -4.343 -10.680  -8.028  1.00 96.60           C  
ATOM   3739  HA  ILE B 135      -5.137 -11.230  -7.521  1.00 96.60           H  
ATOM   3740  C   ILE B 135      -4.507 -10.949  -9.523  1.00 96.60           C  
ATOM   3741  CB  ILE B 135      -4.491  -9.182  -7.686  1.00 96.60           C  
ATOM   3742  HB  ILE B 135      -3.709  -8.628  -8.205  1.00 96.60           H  
ATOM   3743  O   ILE B 135      -5.526 -11.482  -9.959  1.00 96.60           O  
ATOM   3744  CG1 ILE B 135      -4.324  -8.887  -6.179  1.00 96.60           C  
ATOM   3745 HG12 ILE B 135      -4.548  -7.837  -5.994  1.00 96.60           H  
ATOM   3746 HG13 ILE B 135      -3.283  -9.046  -5.900  1.00 96.60           H  
ATOM   3747  CG2 ILE B 135      -5.839  -8.642  -8.184  1.00 96.60           C  
ATOM   3748 HG21 ILE B 135      -5.975  -7.620  -7.829  1.00 96.60           H  
ATOM   3749 HG22 ILE B 135      -6.653  -9.259  -7.803  1.00 96.60           H  
ATOM   3750 HG23 ILE B 135      -5.866  -8.634  -9.273  1.00 96.60           H  
ATOM   3751  CD1 ILE B 135      -5.204  -9.747  -5.263  1.00 96.60           C  
ATOM   3752 HD11 ILE B 135      -6.247  -9.711  -5.577  1.00 96.60           H  
ATOM   3753 HD12 ILE B 135      -5.137  -9.373  -4.241  1.00 96.60           H  
ATOM   3754 HD13 ILE B 135      -4.858 -10.780  -5.271  1.00 96.60           H  
ATOM   3755  N   ASN B 136      -3.490 -10.601 -10.313  1.00 96.27           N  
ATOM   3756  H   ASN B 136      -2.669 -10.207  -9.876  1.00 96.27           H  
ATOM   3757  CA  ASN B 136      -3.424 -10.866 -11.749  1.00 96.27           C  
ATOM   3758  HA  ASN B 136      -3.815 -11.867 -11.931  1.00 96.27           H  
ATOM   3759  C   ASN B 136      -1.954 -10.867 -12.220  1.00 96.27           C  
ATOM   3760  CB  ASN B 136      -4.338  -9.858 -12.489  1.00 96.27           C  
ATOM   3761  HB2 ASN B 136      -5.350  -9.946 -12.096  1.00 96.27           H  
ATOM   3762  HB3 ASN B 136      -4.390 -10.108 -13.549  1.00 96.27           H  
ATOM   3763  O   ASN B 136      -1.032 -10.916 -11.409  1.00 96.27           O  
ATOM   3764  CG  ASN B 136      -3.899  -8.409 -12.376  1.00 96.27           C  
ATOM   3765  ND2 ASN B 136      -4.812  -7.485 -12.207  1.00 96.27           N  
ATOM   3766 HD21 ASN B 136      -4.503  -6.524 -12.173  1.00 96.27           H  
ATOM   3767 HD22 ASN B 136      -5.795  -7.711 -12.152  1.00 96.27           H  
ATOM   3768  OD1 ASN B 136      -2.729  -8.098 -12.491  1.00 96.27           O  
ATOM   3769  N   ALA B 137      -1.716 -10.833 -13.534  1.00 96.24           N  
ATOM   3770  H   ALA B 137      -2.499 -10.753 -14.168  1.00 96.24           H  
ATOM   3771  CA  ALA B 137      -0.368 -10.872 -14.107  1.00 96.24           C  
ATOM   3772  HA  ALA B 137       0.144 -11.755 -13.724  1.00 96.24           H  
ATOM   3773  C   ALA B 137       0.525  -9.661 -13.757  1.00 96.24           C  
ATOM   3774  CB  ALA B 137      -0.513 -11.018 -15.627  1.00 96.24           C  
ATOM   3775  HB1 ALA B 137      -1.018 -10.145 -16.040  1.00 96.24           H  
ATOM   3776  HB2 ALA B 137       0.475 -11.099 -16.079  1.00 96.24           H  
ATOM   3777  HB3 ALA B 137      -1.083 -11.916 -15.866  1.00 96.24           H  
ATOM   3778  O   ALA B 137       1.741  -9.751 -13.915  1.00 96.24           O  
ATOM   3779  N   LYS B 138      -0.063  -8.546 -13.308  1.00 98.24           N  
ATOM   3780  H   LYS B 138      -1.065  -8.556 -13.181  1.00 98.24           H  
ATOM   3781  CA  LYS B 138       0.617  -7.278 -13.010  1.00 98.24           C  
ATOM   3782  HA  LYS B 138       1.694  -7.436 -12.971  1.00 98.24           H  
ATOM   3783  C   LYS B 138       0.234  -6.689 -11.650  1.00 98.24           C  
ATOM   3784  CB  LYS B 138       0.326  -6.248 -14.112  1.00 98.24           C  
ATOM   3785  HB2 LYS B 138      -0.746  -6.058 -14.155  1.00 98.24           H  
ATOM   3786  HB3 LYS B 138       0.819  -5.315 -13.838  1.00 98.24           H  
ATOM   3787  O   LYS B 138       0.473  -5.508 -11.432  1.00 98.24           O  
ATOM   3788  CG  LYS B 138       0.832  -6.636 -15.505  1.00 98.24           C  
ATOM   3789  HG2 LYS B 138       1.865  -6.981 -15.450  1.00 98.24           H  
ATOM   3790  HG3 LYS B 138       0.201  -7.417 -15.929  1.00 98.24           H  
ATOM   3791  CD  LYS B 138       0.760  -5.371 -16.362  1.00 98.24           C  
ATOM   3792  HD2 LYS B 138       1.447  -4.632 -15.951  1.00 98.24           H  
ATOM   3793  HD3 LYS B 138      -0.251  -4.967 -16.298  1.00 98.24           H  
ATOM   3794  CE  LYS B 138       1.135  -5.580 -17.825  1.00 98.24           C  
ATOM   3795  HE2 LYS B 138       0.475  -6.330 -18.261  1.00 98.24           H  
ATOM   3796  HE3 LYS B 138       2.171  -5.911 -17.879  1.00 98.24           H  
ATOM   3797  NZ  LYS B 138       0.993  -4.290 -18.538  1.00 98.24           N  
ATOM   3798  HZ1 LYS B 138       1.127  -4.375 -19.536  1.00 98.24           H  
ATOM   3799  HZ2 LYS B 138       1.731  -3.674 -18.231  1.00 98.24           H  
ATOM   3800  HZ3 LYS B 138       0.109  -3.851 -18.322  1.00 98.24           H  
ATOM   3801  N   ALA B 139      -0.375  -7.467 -10.754  1.00 98.51           N  
ATOM   3802  H   ALA B 139      -0.567  -8.430 -10.989  1.00 98.51           H  
ATOM   3803  CA  ALA B 139      -0.775  -6.980  -9.439  1.00 98.51           C  
ATOM   3804  HA  ALA B 139      -0.114  -6.155  -9.175  1.00 98.51           H  
ATOM   3805  C   ALA B 139      -0.632  -8.056  -8.357  1.00 98.51           C  
ATOM   3806  CB  ALA B 139      -2.198  -6.412  -9.503  1.00 98.51           C  
ATOM   3807  HB1 ALA B 139      -2.251  -5.637 -10.268  1.00 98.51           H  
ATOM   3808  HB2 ALA B 139      -2.459  -5.968  -8.542  1.00 98.51           H  
ATOM   3809  HB3 ALA B 139      -2.910  -7.200  -9.749  1.00 98.51           H  
ATOM   3810  O   ALA B 139      -1.127  -9.180  -8.510  1.00 98.51           O  
ATOM   3811  N   LEU B 140       0.004  -7.681  -7.249  1.00 98.24           N  
ATOM   3812  H   LEU B 140       0.338  -6.728  -7.206  1.00 98.24           H  
ATOM   3813  CA  LEU B 140       0.096  -8.457  -6.016  1.00 98.24           C  
ATOM   3814  HA  LEU B 140      -0.444  -9.398  -6.125  1.00 98.24           H  
ATOM   3815  C   LEU B 140      -0.547  -7.658  -4.888  1.00 98.24           C  
ATOM   3816  CB  LEU B 140       1.561  -8.756  -5.649  1.00 98.24           C  
ATOM   3817  HB2 LEU B 140       2.051  -7.819  -5.384  1.00 98.24           H  
ATOM   3818  HB3 LEU B 140       1.566  -9.381  -4.755  1.00 98.24           H  
ATOM   3819  O   LEU B 140      -0.304  -6.462  -4.768  1.00 98.24           O  
ATOM   3820  CG  LEU B 140       2.396  -9.441  -6.735  1.00 98.24           C  
ATOM   3821  HG  LEU B 140       2.408  -8.818  -7.629  1.00 98.24           H  
ATOM   3822  CD1 LEU B 140       3.833  -9.631  -6.250  1.00 98.24           C  
ATOM   3823 HD11 LEU B 140       4.283  -8.655  -6.064  1.00 98.24           H  
ATOM   3824 HD12 LEU B 140       3.850 -10.215  -5.330  1.00 98.24           H  
ATOM   3825 HD13 LEU B 140       4.424 -10.138  -7.013  1.00 98.24           H  
ATOM   3826  CD2 LEU B 140       1.813 -10.803  -7.094  1.00 98.24           C  
ATOM   3827 HD21 LEU B 140       0.869 -10.663  -7.620  1.00 98.24           H  
ATOM   3828 HD22 LEU B 140       2.502 -11.324  -7.758  1.00 98.24           H  
ATOM   3829 HD23 LEU B 140       1.660 -11.392  -6.189  1.00 98.24           H  
ATOM   3830  N   LEU B 141      -1.312  -8.322  -4.032  1.00 98.24           N  
ATOM   3831  H   LEU B 141      -1.439  -9.314  -4.168  1.00 98.24           H  
ATOM   3832  CA  LEU B 141      -1.718  -7.760  -2.755  1.00 98.24           C  
ATOM   3833  HA  LEU B 141      -1.671  -6.672  -2.802  1.00 98.24           H  
ATOM   3834  C   LEU B 141      -0.749  -8.244  -1.683  1.00 98.24           C  
ATOM   3835  CB  LEU B 141      -3.163  -8.163  -2.456  1.00 98.24           C  
ATOM   3836  HB2 LEU B 141      -3.791  -7.863  -3.295  1.00 98.24           H  
ATOM   3837  HB3 LEU B 141      -3.205  -9.248  -2.362  1.00 98.24           H  
ATOM   3838  O   LEU B 141      -0.527  -9.447  -1.531  1.00 98.24           O  
ATOM   3839  CG  LEU B 141      -3.716  -7.520  -1.174  1.00 98.24           C  
ATOM   3840  HG  LEU B 141      -2.994  -7.596  -0.361  1.00 98.24           H  
ATOM   3841  CD1 LEU B 141      -4.071  -6.049  -1.398  1.00 98.24           C  
ATOM   3842 HD11 LEU B 141      -3.178  -5.470  -1.634  1.00 98.24           H  
ATOM   3843 HD12 LEU B 141      -4.791  -5.949  -2.211  1.00 98.24           H  
ATOM   3844 HD13 LEU B 141      -4.509  -5.637  -0.489  1.00 98.24           H  
ATOM   3845  CD2 LEU B 141      -4.975  -8.266  -0.765  1.00 98.24           C  
ATOM   3846 HD21 LEU B 141      -5.656  -8.291  -1.616  1.00 98.24           H  
ATOM   3847 HD22 LEU B 141      -5.442  -7.773   0.087  1.00 98.24           H  
ATOM   3848 HD23 LEU B 141      -4.720  -9.285  -0.473  1.00 98.24           H  
ATOM   3849  N   MET B 142      -0.203  -7.300  -0.931  1.00 97.66           N  
ATOM   3850  H   MET B 142      -0.407  -6.334  -1.145  1.00 97.66           H  
ATOM   3851  CA  MET B 142       0.617  -7.565   0.241  1.00 97.66           C  
ATOM   3852  HA  MET B 142       0.905  -8.615   0.272  1.00 97.66           H  
ATOM   3853  C   MET B 142      -0.221  -7.219   1.468  1.00 97.66           C  
ATOM   3854  CB  MET B 142       1.890  -6.712   0.192  1.00 97.66           C  
ATOM   3855  HB2 MET B 142       1.631  -5.674   0.402  1.00 97.66           H  
ATOM   3856  HB3 MET B 142       2.564  -7.071   0.969  1.00 97.66           H  
ATOM   3857  O   MET B 142      -0.662  -6.080   1.573  1.00 97.66           O  
ATOM   3858  CG  MET B 142       2.641  -6.742  -1.139  1.00 97.66           C  
ATOM   3859  HG2 MET B 142       1.960  -6.449  -1.939  1.00 97.66           H  
ATOM   3860  HG3 MET B 142       3.433  -5.995  -1.100  1.00 97.66           H  
ATOM   3861  SD  MET B 142       3.388  -8.332  -1.570  1.00 97.66           S  
ATOM   3862  CE  MET B 142       4.703  -8.406  -0.328  1.00 97.66           C  
ATOM   3863  HE1 MET B 142       4.274  -8.514   0.668  1.00 97.66           H  
ATOM   3864  HE2 MET B 142       5.311  -7.503  -0.375  1.00 97.66           H  
ATOM   3865  HE3 MET B 142       5.330  -9.274  -0.534  1.00 97.66           H  
ATOM   3866  N   THR B 143      -0.465  -8.163   2.376  1.00 96.20           N  
ATOM   3867  H   THR B 143      -0.116  -9.095   2.204  1.00 96.20           H  
ATOM   3868  CA  THR B 143      -1.271  -7.931   3.591  1.00 96.20           C  
ATOM   3869  HA  THR B 143      -1.506  -6.870   3.665  1.00 96.20           H  
ATOM   3870  C   THR B 143      -0.492  -8.327   4.840  1.00 96.20           C  
ATOM   3871  CB  THR B 143      -2.612  -8.676   3.526  1.00 96.20           C  
ATOM   3872  HB  THR B 143      -2.430  -9.749   3.470  1.00 96.20           H  
ATOM   3873  O   THR B 143      -0.050  -9.469   4.950  1.00 96.20           O  
ATOM   3874  CG2 THR B 143      -3.539  -8.376   4.702  1.00 96.20           C  
ATOM   3875 HG21 THR B 143      -3.106  -8.755   5.628  1.00 96.20           H  
ATOM   3876 HG22 THR B 143      -4.500  -8.864   4.540  1.00 96.20           H  
ATOM   3877 HG23 THR B 143      -3.695  -7.301   4.790  1.00 96.20           H  
ATOM   3878  OG1 THR B 143      -3.308  -8.269   2.373  1.00 96.20           O  
ATOM   3879  HG1 THR B 143      -2.654  -8.107   1.689  1.00 96.20           H  
ATOM   3880  N   SER B 144      -0.293  -7.402   5.771  1.00 94.81           N  
ATOM   3881  H   SER B 144      -0.748  -6.506   5.680  1.00 94.81           H  
ATOM   3882  CA  SER B 144       0.370  -7.649   7.053  1.00 94.81           C  
ATOM   3883  HA  SER B 144       1.220  -8.313   6.890  1.00 94.81           H  
ATOM   3884  C   SER B 144      -0.559  -8.343   8.051  1.00 94.81           C  
ATOM   3885  CB  SER B 144       0.923  -6.337   7.620  1.00 94.81           C  
ATOM   3886  HB2 SER B 144       1.260  -6.470   8.648  1.00 94.81           H  
ATOM   3887  HB3 SER B 144       1.768  -6.005   7.017  1.00 94.81           H  
ATOM   3888  O   SER B 144      -1.769  -8.460   7.845  1.00 94.81           O  
ATOM   3889  OG  SER B 144      -0.078  -5.359   7.564  1.00 94.81           O  
ATOM   3890  HG  SER B 144      -0.229  -5.034   8.455  1.00 94.81           H  
ATOM   3891  N   LEU B 145       0.018  -8.834   9.150  1.00 91.25           N  
ATOM   3892  H   LEU B 145       1.015  -8.716   9.260  1.00 91.25           H  
ATOM   3893  CA  LEU B 145      -0.722  -9.537  10.207  1.00 91.25           C  
ATOM   3894  HA  LEU B 145      -1.280 -10.361   9.761  1.00 91.25           H  
ATOM   3895  C   LEU B 145      -1.767  -8.657  10.913  1.00 91.25           C  
ATOM   3896  CB  LEU B 145       0.278 -10.090  11.238  1.00 91.25           C  
ATOM   3897  HB2 LEU B 145       0.892  -9.265  11.599  1.00 91.25           H  
ATOM   3898  HB3 LEU B 145      -0.282 -10.477  12.089  1.00 91.25           H  
ATOM   3899  O   LEU B 145      -2.755  -9.180  11.415  1.00 91.25           O  
ATOM   3900  CG  LEU B 145       1.194 -11.210  10.715  1.00 91.25           C  
ATOM   3901  HG  LEU B 145       1.726 -10.868   9.827  1.00 91.25           H  
ATOM   3902  CD1 LEU B 145       2.225 -11.564  11.787  1.00 91.25           C  
ATOM   3903 HD11 LEU B 145       1.724 -11.917  12.688  1.00 91.25           H  
ATOM   3904 HD12 LEU B 145       2.821 -10.685  12.029  1.00 91.25           H  
ATOM   3905 HD13 LEU B 145       2.890 -12.344  11.416  1.00 91.25           H  
ATOM   3906  CD2 LEU B 145       0.413 -12.481  10.370  1.00 91.25           C  
ATOM   3907 HD21 LEU B 145      -0.141 -12.827  11.243  1.00 91.25           H  
ATOM   3908 HD22 LEU B 145       1.104 -13.262  10.051  1.00 91.25           H  
ATOM   3909 HD23 LEU B 145      -0.286 -12.289   9.556  1.00 91.25           H  
ATOM   3910  N   ASP B 146      -1.568  -7.340  10.924  1.00 90.80           N  
ATOM   3911  H   ASP B 146      -0.768  -6.962  10.436  1.00 90.80           H  
ATOM   3912  CA  ASP B 146      -2.497  -6.337  11.463  1.00 90.80           C  
ATOM   3913  HA  ASP B 146      -3.081  -6.803  12.256  1.00 90.80           H  
ATOM   3914  C   ASP B 146      -3.514  -5.831  10.420  1.00 90.80           C  
ATOM   3915  CB  ASP B 146      -1.693  -5.185  12.097  1.00 90.80           C  
ATOM   3916  HB2 ASP B 146      -2.382  -4.502  12.594  1.00 90.80           H  
ATOM   3917  HB3 ASP B 146      -1.035  -5.600  12.861  1.00 90.80           H  
ATOM   3918  O   ASP B 146      -4.193  -4.830  10.643  1.00 90.80           O  
ATOM   3919  CG  ASP B 146      -0.844  -4.392  11.094  1.00 90.80           C  
ATOM   3920  OD1 ASP B 146      -0.803  -4.791   9.908  1.00 90.80           O  
ATOM   3921  OD2 ASP B 146      -0.165  -3.435  11.524  1.00 90.80           O  
ATOM   3922  N   HIS B 147      -3.631  -6.523   9.280  1.00 91.85           N  
ATOM   3923  H   HIS B 147      -3.020  -7.318   9.160  1.00 91.85           H  
ATOM   3924  CA  HIS B 147      -4.524  -6.188   8.167  1.00 91.85           C  
ATOM   3925  HA  HIS B 147      -4.385  -6.980   7.431  1.00 91.85           H  
ATOM   3926  C   HIS B 147      -4.184  -4.890   7.418  1.00 91.85           C  
ATOM   3927  CB  HIS B 147      -5.991  -6.245   8.612  1.00 91.85           C  
ATOM   3928  HB2 HIS B 147      -6.615  -6.188   7.720  1.00 91.85           H  
ATOM   3929  HB3 HIS B 147      -6.222  -5.375   9.226  1.00 91.85           H  
ATOM   3930  O   HIS B 147      -4.960  -4.444   6.561  1.00 91.85           O  
ATOM   3931  CG  HIS B 147      -6.353  -7.490   9.375  1.00 91.85           C  
ATOM   3932  CD2 HIS B 147      -6.717  -7.563  10.691  1.00 91.85           C  
ATOM   3933  HD2 HIS B 147      -6.789  -6.728  11.373  1.00 91.85           H  
ATOM   3934  ND1 HIS B 147      -6.345  -8.772   8.881  1.00 91.85           N  
ATOM   3935  HD1 HIS B 147      -6.036  -9.045   7.960  1.00 91.85           H  
ATOM   3936  CE1 HIS B 147      -6.707  -9.598   9.875  1.00 91.85           C  
ATOM   3937  HE1 HIS B 147      -6.766 -10.674   9.799  1.00 91.85           H  
ATOM   3938  NE2 HIS B 147      -6.977  -8.905  10.991  1.00 91.85           N  
ATOM   3939  N   GLY B 148      -3.002  -4.323   7.672  1.00 94.12           N  
ATOM   3940  H   GLY B 148      -2.439  -4.701   8.420  1.00 94.12           H  
ATOM   3941  CA  GLY B 148      -2.340  -3.416   6.745  1.00 94.12           C  
ATOM   3942  HA2 GLY B 148      -1.331  -3.209   7.102  1.00 94.12           H  
ATOM   3943  HA3 GLY B 148      -2.874  -2.466   6.715  1.00 94.12           H  
ATOM   3944  C   GLY B 148      -2.242  -4.045   5.355  1.00 94.12           C  
ATOM   3945  O   GLY B 148      -1.989  -5.239   5.227  1.00 94.12           O  
ATOM   3946  N   SER B 149      -2.458  -3.281   4.290  1.00 97.02           N  
ATOM   3947  H   SER B 149      -2.667  -2.299   4.395  1.00 97.02           H  
ATOM   3948  CA  SER B 149      -2.290  -3.796   2.937  1.00 97.02           C  
ATOM   3949  HA  SER B 149      -1.523  -4.568   3.002  1.00 97.02           H  
ATOM   3950  C   SER B 149      -1.746  -2.755   1.979  1.00 97.02           C  
ATOM   3951  CB  SER B 149      -3.562  -4.463   2.398  1.00 97.02           C  
ATOM   3952  HB2 SER B 149      -3.332  -4.952   1.452  1.00 97.02           H  
ATOM   3953  HB3 SER B 149      -3.900  -5.223   3.102  1.00 97.02           H  
ATOM   3954  O   SER B 149      -1.785  -1.553   2.242  1.00 97.02           O  
ATOM   3955  OG  SER B 149      -4.589  -3.521   2.184  1.00 97.02           O  
ATOM   3956  HG  SER B 149      -5.229  -3.627   2.892  1.00 97.02           H  
ATOM   3957  N   THR B 150      -1.167  -3.249   0.892  1.00 98.43           N  
ATOM   3958  H   THR B 150      -1.119  -4.253   0.793  1.00 98.43           H  
ATOM   3959  CA  THR B 150      -0.731  -2.447  -0.245  1.00 98.43           C  
ATOM   3960  HA  THR B 150      -1.435  -1.625  -0.375  1.00 98.43           H  
ATOM   3961  C   THR B 150      -0.772  -3.294  -1.508  1.00 98.43           C  
ATOM   3962  CB  THR B 150       0.664  -1.842  -0.002  1.00 98.43           C  
ATOM   3963  HB  THR B 150       0.619  -1.238   0.904  1.00 98.43           H  
ATOM   3964  O   THR B 150      -0.414  -4.480  -1.483  1.00 98.43           O  
ATOM   3965  CG2 THR B 150       1.793  -2.860   0.169  1.00 98.43           C  
ATOM   3966 HG21 THR B 150       1.572  -3.501   1.023  1.00 98.43           H  
ATOM   3967 HG22 THR B 150       2.728  -2.336   0.364  1.00 98.43           H  
ATOM   3968 HG23 THR B 150       1.903  -3.461  -0.733  1.00 98.43           H  
ATOM   3969  OG1 THR B 150       1.030  -0.999  -1.065  1.00 98.43           O  
ATOM   3970  HG1 THR B 150       1.939  -0.722  -0.934  1.00 98.43           H  
ATOM   3971  N   VAL B 151      -1.200  -2.697  -2.616  1.00 98.79           N  
ATOM   3972  H   VAL B 151      -1.545  -1.751  -2.534  1.00 98.79           H  
ATOM   3973  CA  VAL B 151      -1.057  -3.292  -3.941  1.00 98.79           C  
ATOM   3974  HA  VAL B 151      -1.093  -4.374  -3.816  1.00 98.79           H  
ATOM   3975  C   VAL B 151       0.313  -2.945  -4.514  1.00 98.79           C  
ATOM   3976  CB  VAL B 151      -2.227  -2.955  -4.886  1.00 98.79           C  
ATOM   3977  HB  VAL B 151      -3.134  -3.363  -4.441  1.00 98.79           H  
ATOM   3978  O   VAL B 151       0.684  -1.778  -4.643  1.00 98.79           O  
ATOM   3979  CG1 VAL B 151      -2.463  -1.461  -5.134  1.00 98.79           C  
ATOM   3980 HG11 VAL B 151      -3.296  -1.327  -5.824  1.00 98.79           H  
ATOM   3981 HG12 VAL B 151      -2.738  -0.975  -4.198  1.00 98.79           H  
ATOM   3982 HG13 VAL B 151      -1.576  -0.986  -5.554  1.00 98.79           H  
ATOM   3983  CG2 VAL B 151      -2.040  -3.651  -6.239  1.00 98.79           C  
ATOM   3984 HG21 VAL B 151      -2.875  -3.417  -6.900  1.00 98.79           H  
ATOM   3985 HG22 VAL B 151      -1.135  -3.291  -6.729  1.00 98.79           H  
ATOM   3986 HG23 VAL B 151      -1.975  -4.730  -6.101  1.00 98.79           H  
ATOM   3987  N   LEU B 152       1.054  -3.982  -4.896  1.00 98.85           N  
ATOM   3988  H   LEU B 152       0.656  -4.903  -4.779  1.00 98.85           H  
ATOM   3989  CA  LEU B 152       2.175  -3.848  -5.813  1.00 98.85           C  
ATOM   3990  HA  LEU B 152       2.589  -2.844  -5.728  1.00 98.85           H  
ATOM   3991  C   LEU B 152       1.672  -4.046  -7.236  1.00 98.85           C  
ATOM   3992  CB  LEU B 152       3.285  -4.860  -5.508  1.00 98.85           C  
ATOM   3993  HB2 LEU B 152       2.915  -5.863  -5.719  1.00 98.85           H  
ATOM   3994  HB3 LEU B 152       4.095  -4.659  -6.209  1.00 98.85           H  
ATOM   3995  O   LEU B 152       0.875  -4.951  -7.491  1.00 98.85           O  
ATOM   3996  CG  LEU B 152       3.854  -4.835  -4.083  1.00 98.85           C  
ATOM   3997  HG  LEU B 152       3.092  -5.205  -3.397  1.00 98.85           H  
ATOM   3998  CD1 LEU B 152       5.070  -5.758  -3.997  1.00 98.85           C  
ATOM   3999 HD11 LEU B 152       4.788  -6.762  -4.314  1.00 98.85           H  
ATOM   4000 HD12 LEU B 152       5.422  -5.805  -2.967  1.00 98.85           H  
ATOM   4001 HD13 LEU B 152       5.866  -5.387  -4.643  1.00 98.85           H  
ATOM   4002  CD2 LEU B 152       4.273  -3.444  -3.626  1.00 98.85           C  
ATOM   4003 HD21 LEU B 152       4.876  -2.957  -4.392  1.00 98.85           H  
ATOM   4004 HD22 LEU B 152       4.837  -3.501  -2.695  1.00 98.85           H  
ATOM   4005 HD23 LEU B 152       3.371  -2.864  -3.432  1.00 98.85           H  
ATOM   4006  N   TYR B 153       2.180  -3.256  -8.167  1.00 98.83           N  
ATOM   4007  H   TYR B 153       2.833  -2.537  -7.891  1.00 98.83           H  
ATOM   4008  CA  TYR B 153       1.893  -3.388  -9.584  1.00 98.83           C  
ATOM   4009  HA  TYR B 153       1.399  -4.348  -9.731  1.00 98.83           H  
ATOM   4010  C   TYR B 153       3.169  -3.422 -10.418  1.00 98.83           C  
ATOM   4011  CB  TYR B 153       0.921  -2.289 -10.017  1.00 98.83           C  
ATOM   4012  HB2 TYR B 153       0.646  -2.445 -11.060  1.00 98.83           H  
ATOM   4013  HB3 TYR B 153       0.018  -2.397  -9.417  1.00 98.83           H  
ATOM   4014  O   TYR B 153       4.249  -3.099  -9.934  1.00 98.83           O  
ATOM   4015  CG  TYR B 153       1.436  -0.875  -9.849  1.00 98.83           C  
ATOM   4016  CD1 TYR B 153       1.080  -0.132  -8.706  1.00 98.83           C  
ATOM   4017  HD1 TYR B 153       0.453  -0.570  -7.944  1.00 98.83           H  
ATOM   4018  CD2 TYR B 153       2.238  -0.289 -10.849  1.00 98.83           C  
ATOM   4019  HD2 TYR B 153       2.513  -0.850 -11.730  1.00 98.83           H  
ATOM   4020  CE1 TYR B 153       1.493   1.206  -8.579  1.00 98.83           C  
ATOM   4021  HE1 TYR B 153       1.154   1.799  -7.743  1.00 98.83           H  
ATOM   4022  CE2 TYR B 153       2.683   1.037 -10.704  1.00 98.83           C  
ATOM   4023  HE2 TYR B 153       3.307   1.495 -11.458  1.00 98.83           H  
ATOM   4024  OH  TYR B 153       2.727   3.071  -9.443  1.00 98.83           O  
ATOM   4025  HH  TYR B 153       2.232   3.534  -8.763  1.00 98.83           H  
ATOM   4026  CZ  TYR B 153       2.304   1.789  -9.574  1.00 98.83           C  
ATOM   4027  N   SER B 154       3.047  -3.849 -11.669  1.00 98.33           N  
ATOM   4028  H   SER B 154       2.132  -4.128 -11.994  1.00 98.33           H  
ATOM   4029  CA  SER B 154       4.105  -3.698 -12.666  1.00 98.33           C  
ATOM   4030  HA  SER B 154       4.871  -3.029 -12.272  1.00 98.33           H  
ATOM   4031  C   SER B 154       3.552  -3.055 -13.926  1.00 98.33           C  
ATOM   4032  CB  SER B 154       4.787  -5.036 -12.974  1.00 98.33           C  
ATOM   4033  HB2 SER B 154       5.791  -4.827 -13.342  1.00 98.33           H  
ATOM   4034  HB3 SER B 154       4.880  -5.609 -12.051  1.00 98.33           H  
ATOM   4035  O   SER B 154       2.346  -3.120 -14.177  1.00 98.33           O  
ATOM   4036  OG  SER B 154       4.103  -5.812 -13.961  1.00 98.33           O  
ATOM   4037  HG  SER B 154       4.089  -5.295 -14.769  1.00 98.33           H  
ATOM   4038  N   HIS B 155       4.438  -2.499 -14.746  1.00 91.58           N  
ATOM   4039  H   HIS B 155       5.401  -2.434 -14.447  1.00 91.58           H  
ATOM   4040  CA  HIS B 155       4.116  -2.115 -16.120  1.00 91.58           C  
ATOM   4041  HA  HIS B 155       3.140  -1.629 -16.122  1.00 91.58           H  
ATOM   4042  C   HIS B 155       3.961  -3.332 -17.047  1.00 91.58           C  
ATOM   4043  CB  HIS B 155       5.136  -1.076 -16.603  1.00 91.58           C  
ATOM   4044  HB2 HIS B 155       4.937  -0.847 -17.650  1.00 91.58           H  
ATOM   4045  HB3 HIS B 155       6.142  -1.489 -16.534  1.00 91.58           H  
ATOM   4046  O   HIS B 155       4.309  -4.470 -16.641  1.00 91.58           O  
ATOM   4047  CG  HIS B 155       5.059   0.210 -15.812  1.00 91.58           C  
ATOM   4048  CD2 HIS B 155       5.865   0.593 -14.773  1.00 91.58           C  
ATOM   4049  HD2 HIS B 155       6.689   0.028 -14.362  1.00 91.58           H  
ATOM   4050  ND1 HIS B 155       4.123   1.205 -15.980  1.00 91.58           N  
ATOM   4051  HD1 HIS B 155       3.364   1.203 -16.646  1.00 91.58           H  
ATOM   4052  CE1 HIS B 155       4.371   2.170 -15.078  1.00 91.58           C  
ATOM   4053  HE1 HIS B 155       3.803   3.082 -14.968  1.00 91.58           H  
ATOM   4054  NE2 HIS B 155       5.427   1.842 -14.321  1.00 91.58           N  
ATOM   4055  OXT HIS B 155       3.358  -3.133 -18.124  1.00 91.58           O  
TER    4056      HIS B 155                                                       
END   
