# Supplementary material for: Vibrio cholerae’s ToxRS bile sensing system
Source: eLife. 2023 Sep 28;12:e88721. doi: 10.7554/eLife.88721 (PMC10624426; doi:10.7554/eLife.88721)
Supplement: Figure 10—source data 1. [file elife-88721-fig10-data1.zip › Vibrio_structures/parahaemolyticus_00.pdb]

ATOM      1  N   ASN A   1       9.154  21.684  -0.118  1.00 55.62           N  
ATOM      2  H   ASN A   1       8.544  22.024  -0.848  1.00 55.62           H  
ATOM      3  H2  ASN A   1      10.085  22.042  -0.276  1.00 55.62           H  
ATOM      4  H3  ASN A   1       8.813  22.002   0.778  1.00 55.62           H  
ATOM      5  CA  ASN A   1       9.193  20.211  -0.163  1.00 55.62           C  
ATOM      6  HA  ASN A   1       8.197  19.834   0.070  1.00 55.62           H  
ATOM      7  C   ASN A   1      10.144  19.654   0.881  1.00 55.62           C  
ATOM      8  CB  ASN A   1       9.587  19.715  -1.566  1.00 55.62           C  
ATOM      9  HB2 ASN A   1      10.457  19.059  -1.531  1.00 55.62           H  
ATOM     10  HB3 ASN A   1       9.816  20.543  -2.237  1.00 55.62           H  
ATOM     11  O   ASN A   1      11.196  20.269   1.075  1.00 55.62           O  
ATOM     12  CG  ASN A   1       8.429  18.923  -2.124  1.00 55.62           C  
ATOM     13  ND2 ASN A   1       8.145  19.023  -3.389  1.00 55.62           N  
ATOM     14 HD21 ASN A   1       8.753  19.423  -4.089  1.00 55.62           H  
ATOM     15 HD22 ASN A   1       7.361  18.492  -3.739  1.00 55.62           H  
ATOM     16  OD1 ASN A   1       7.681  18.318  -1.380  1.00 55.62           O  
ATOM     17  N   PRO A   2       9.812  18.560   1.592  1.00 63.22           N  
ATOM     18  CA  PRO A   2      10.785  17.727   2.301  1.00 63.22           C  
ATOM     19  HA  PRO A   2      11.133  18.216   3.211  1.00 63.22           H  
ATOM     20  C   PRO A   2      11.965  17.368   1.420  1.00 63.22           C  
ATOM     21  CB  PRO A   2      10.082  16.457   2.735  1.00 63.22           C  
ATOM     22  HB2 PRO A   2      10.229  15.689   1.975  1.00 63.22           H  
ATOM     23  HB3 PRO A   2      10.416  16.109   3.713  1.00 63.22           H  
ATOM     24  O   PRO A   2      11.854  17.414   0.203  1.00 63.22           O  
ATOM     25  CG  PRO A   2       8.640  16.887   2.746  1.00 63.22           C  
ATOM     26  HG2 PRO A   2       8.469  17.414   3.685  1.00 63.22           H  
ATOM     27  HG3 PRO A   2       7.982  16.028   2.616  1.00 63.22           H  
ATOM     28  CD  PRO A   2       8.542  17.870   1.585  1.00 63.22           C  
ATOM     29  HD2 PRO A   2       7.707  18.557   1.722  1.00 63.22           H  
ATOM     30  HD3 PRO A   2       8.435  17.301   0.662  1.00 63.22           H  
ATOM     31  N   ALA A   3      13.096  17.057   2.048  1.00 75.16           N  
ATOM     32  H   ALA A   3      13.031  16.790   3.020  1.00 75.16           H  
ATOM     33  CA  ALA A   3      14.119  16.342   1.301  1.00 75.16           C  
ATOM     34  HA  ALA A   3      14.300  16.827   0.342  1.00 75.16           H  
ATOM     35  C   ALA A   3      13.578  14.931   1.040  1.00 75.16           C  
ATOM     36  CB  ALA A   3      15.421  16.335   2.107  1.00 75.16           C  
ATOM     37  HB1 ALA A   3      15.775  17.354   2.265  1.00 75.16           H  
ATOM     38  HB2 ALA A   3      15.266  15.839   3.065  1.00 75.16           H  
ATOM     39  HB3 ALA A   3      16.178  15.779   1.554  1.00 75.16           H  
ATOM     40  O   ALA A   3      12.952  14.361   1.938  1.00 75.16           O  
ATOM     41  N   GLU A   4      13.786  14.420  -0.168  1.00 84.39           N  
ATOM     42  H   GLU A   4      14.272  14.951  -0.877  1.00 84.39           H  
ATOM     43  CA  GLU A   4      13.493  13.027  -0.495  1.00 84.39           C  
ATOM     44  HA  GLU A   4      12.434  12.831  -0.329  1.00 84.39           H  
ATOM     45  C   GLU A   4      14.293  12.101   0.429  1.00 84.39           C  
ATOM     46  CB  GLU A   4      13.789  12.757  -1.977  1.00 84.39           C  
ATOM     47  HB2 GLU A   4      13.718  11.686  -2.168  1.00 84.39           H  
ATOM     48  HB3 GLU A   4      14.803  13.091  -2.196  1.00 84.39           H  
ATOM     49  O   GLU A   4      15.416  12.410   0.849  1.00 84.39           O  
ATOM     50  CG  GLU A   4      12.779  13.493  -2.877  1.00 84.39           C  
ATOM     51  HG2 GLU A   4      11.787  13.078  -2.698  1.00 84.39           H  
ATOM     52  HG3 GLU A   4      12.748  14.543  -2.585  1.00 84.39           H  
ATOM     53  CD  GLU A   4      13.110  13.431  -4.375  1.00 84.39           C  
ATOM     54  OE1 GLU A   4      12.325  14.055  -5.130  1.00 84.39           O  
ATOM     55  OE2 GLU A   4      14.190  12.909  -4.729  1.00 84.39           O  
ATOM     56  N   SER A   5      13.673  10.986   0.799  1.00 91.52           N  
ATOM     57  H   SER A   5      12.794  10.770   0.351  1.00 91.52           H  
ATOM     58  CA  SER A   5      14.302   9.941   1.594  1.00 91.52           C  
ATOM     59  HA  SER A   5      14.786  10.398   2.457  1.00 91.52           H  
ATOM     60  C   SER A   5      15.369   9.216   0.781  1.00 91.52           C  
ATOM     61  CB  SER A   5      13.261   8.939   2.094  1.00 91.52           C  
ATOM     62  HB2 SER A   5      12.526   8.745   1.313  1.00 91.52           H  
ATOM     63  HB3 SER A   5      13.752   7.998   2.342  1.00 91.52           H  
ATOM     64  O   SER A   5      15.389   9.237  -0.446  1.00 91.52           O  
ATOM     65  OG  SER A   5      12.626   9.420   3.262  1.00 91.52           O  
ATOM     66  HG  SER A   5      12.471   8.649   3.812  1.00 91.52           H  
ATOM     67  N   GLN A   6      16.273   8.534   1.480  1.00 94.06           N  
ATOM     68  H   GLN A   6      16.190   8.493   2.485  1.00 94.06           H  
ATOM     69  CA  GLN A   6      17.319   7.768   0.820  1.00 94.06           C  
ATOM     70  HA  GLN A   6      17.582   8.270  -0.111  1.00 94.06           H  
ATOM     71  C   GLN A   6      16.831   6.365   0.457  1.00 94.06           C  
ATOM     72  CB  GLN A   6      18.586   7.737   1.676  1.00 94.06           C  
ATOM     73  HB2 GLN A   6      18.358   7.329   2.661  1.00 94.06           H  
ATOM     74  HB3 GLN A   6      19.315   7.095   1.182  1.00 94.06           H  
ATOM     75  O   GLN A   6      16.450   5.564   1.320  1.00 94.06           O  
ATOM     76  CG  GLN A   6      19.202   9.135   1.816  1.00 94.06           C  
ATOM     77  HG2 GLN A   6      19.347   9.557   0.821  1.00 94.06           H  
ATOM     78  HG3 GLN A   6      18.530   9.788   2.370  1.00 94.06           H  
ATOM     79  CD  GLN A   6      20.546   9.104   2.532  1.00 94.06           C  
ATOM     80  NE2 GLN A   6      21.385  10.092   2.319  1.00 94.06           N  
ATOM     81 HE21 GLN A   6      22.276  10.023   2.789  1.00 94.06           H  
ATOM     82 HE22 GLN A   6      21.148  10.826   1.666  1.00 94.06           H  
ATOM     83  OE1 GLN A   6      20.873   8.211   3.297  1.00 94.06           O  
ATOM     84  N   PHE A   7      16.951   6.048  -0.826  1.00 97.16           N  
ATOM     85  H   PHE A   7      17.238   6.769  -1.472  1.00 97.16           H  
ATOM     86  CA  PHE A   7      16.734   4.723  -1.387  1.00 97.16           C  
ATOM     87  HA  PHE A   7      16.456   4.030  -0.593  1.00 97.16           H  
ATOM     88  C   PHE A   7      18.032   4.211  -2.016  1.00 97.16           C  
ATOM     89  CB  PHE A   7      15.570   4.773  -2.384  1.00 97.16           C  
ATOM     90  HB2 PHE A   7      15.430   3.776  -2.800  1.00 97.16           H  
ATOM     91  HB3 PHE A   7      15.824   5.443  -3.205  1.00 97.16           H  
ATOM     92  O   PHE A   7      18.914   4.986  -2.385  1.00 97.16           O  
ATOM     93  CG  PHE A   7      14.263   5.228  -1.761  1.00 97.16           C  
ATOM     94  CD1 PHE A   7      13.379   4.283  -1.210  1.00 97.16           C  
ATOM     95  HD1 PHE A   7      13.604   3.229  -1.278  1.00 97.16           H  
ATOM     96  CD2 PHE A   7      13.932   6.595  -1.717  1.00 97.16           C  
ATOM     97  HD2 PHE A   7      14.584   7.330  -2.166  1.00 97.16           H  
ATOM     98  CE1 PHE A   7      12.185   4.706  -0.601  1.00 97.16           C  
ATOM     99  HE1 PHE A   7      11.498   3.978  -0.195  1.00 97.16           H  
ATOM    100  CE2 PHE A   7      12.734   7.017  -1.117  1.00 97.16           C  
ATOM    101  HE2 PHE A   7      12.478   8.067  -1.122  1.00 97.16           H  
ATOM    102  CZ  PHE A   7      11.858   6.072  -0.560  1.00 97.16           C  
ATOM    103  HZ  PHE A   7      10.919   6.394  -0.134  1.00 97.16           H  
ATOM    104  N   ARG A   8      18.165   2.891  -2.121  1.00 97.48           N  
ATOM    105  H   ARG A   8      17.394   2.320  -1.805  1.00 97.48           H  
ATOM    106  CA  ARG A   8      19.252   2.227  -2.847  1.00 97.48           C  
ATOM    107  HA  ARG A   8      19.870   2.989  -3.322  1.00 97.48           H  
ATOM    108  C   ARG A   8      18.666   1.380  -3.966  1.00 97.48           C  
ATOM    109  CB  ARG A   8      20.155   1.432  -1.886  1.00 97.48           C  
ATOM    110  HB2 ARG A   8      20.986   1.016  -2.455  1.00 97.48           H  
ATOM    111  HB3 ARG A   8      20.565   2.123  -1.150  1.00 97.48           H  
ATOM    112  O   ARG A   8      17.678   0.680  -3.746  1.00 97.48           O  
ATOM    113  CG  ARG A   8      19.435   0.287  -1.154  1.00 97.48           C  
ATOM    114  HG2 ARG A   8      18.561   0.675  -0.631  1.00 97.48           H  
ATOM    115  HG3 ARG A   8      19.113  -0.456  -1.884  1.00 97.48           H  
ATOM    116  CD  ARG A   8      20.351  -0.396  -0.132  1.00 97.48           C  
ATOM    117  HD2 ARG A   8      20.691   0.351   0.585  1.00 97.48           H  
ATOM    118  HD3 ARG A   8      21.228  -0.797  -0.640  1.00 97.48           H  
ATOM    119  NE  ARG A   8      19.646  -1.467   0.603  1.00 97.48           N  
ATOM    120  HE  ARG A   8      19.257  -1.215   1.500  1.00 97.48           H  
ATOM    121  NH1 ARG A   8      19.858  -3.127  -0.969  1.00 97.48           N  
ATOM    122 HH11 ARG A   8      19.605  -4.039  -1.320  1.00 97.48           H  
ATOM    123 HH12 ARG A   8      20.309  -2.465  -1.584  1.00 97.48           H  
ATOM    124  NH2 ARG A   8      18.719  -3.527   0.912  1.00 97.48           N  
ATOM    125 HH21 ARG A   8      18.390  -4.400   0.526  1.00 97.48           H  
ATOM    126 HH22 ARG A   8      18.337  -3.230   1.799  1.00 97.48           H  
ATOM    127  CZ  ARG A   8      19.413  -2.698   0.182  1.00 97.48           C  
ATOM    128  N   GLN A   9      19.294   1.421  -5.133  1.00 97.59           N  
ATOM    129  H   GLN A   9      20.082   2.040  -5.255  1.00 97.59           H  
ATOM    130  CA  GLN A   9      18.927   0.567  -6.256  1.00 97.59           C  
ATOM    131  HA  GLN A   9      17.840   0.554  -6.334  1.00 97.59           H  
ATOM    132  C   GLN A   9      19.419  -0.865  -6.007  1.00 97.59           C  
ATOM    133  CB  GLN A   9      19.479   1.183  -7.548  1.00 97.59           C  
ATOM    134  HB2 GLN A   9      19.231   2.244  -7.555  1.00 97.59           H  
ATOM    135  HB3 GLN A   9      20.565   1.086  -7.565  1.00 97.59           H  
ATOM    136  O   GLN A   9      20.531  -1.073  -5.515  1.00 97.59           O  
ATOM    137  CG  GLN A   9      18.891   0.542  -8.815  1.00 97.59           C  
ATOM    138  HG2 GLN A   9      19.215  -0.497  -8.877  1.00 97.59           H  
ATOM    139  HG3 GLN A   9      17.802   0.563  -8.766  1.00 97.59           H  
ATOM    140  CD  GLN A   9      19.318   1.263 -10.093  1.00 97.59           C  
ATOM    141  NE2 GLN A   9      19.094   0.657 -11.235  1.00 97.59           N  
ATOM    142 HE21 GLN A   9      19.297   1.142 -12.098  1.00 97.59           H  
ATOM    143 HE22 GLN A   9      18.550  -0.193 -11.262  1.00 97.59           H  
ATOM    144  OE1 GLN A   9      19.869   2.351 -10.067  1.00 97.59           O  
ATOM    145  N   ILE A  10      18.580  -1.851  -6.312  1.00 97.19           N  
ATOM    146  H   ILE A  10      17.665  -1.588  -6.648  1.00 97.19           H  
ATOM    147  CA  ILE A  10      18.884  -3.288  -6.194  1.00 97.19           C  
ATOM    148  HA  ILE A  10      19.916  -3.402  -5.862  1.00 97.19           H  
ATOM    149  C   ILE A  10      18.821  -4.024  -7.534  1.00 97.19           C  
ATOM    150  CB  ILE A  10      17.981  -3.969  -5.144  1.00 97.19           C  
ATOM    151  HB  ILE A  10      18.249  -5.025  -5.115  1.00 97.19           H  
ATOM    152  O   ILE A  10      19.243  -5.174  -7.610  1.00 97.19           O  
ATOM    153  CG1 ILE A  10      16.480  -3.866  -5.492  1.00 97.19           C  
ATOM    154 HG12 ILE A  10      16.150  -2.831  -5.402  1.00 97.19           H  
ATOM    155 HG13 ILE A  10      16.326  -4.188  -6.522  1.00 97.19           H  
ATOM    156  CG2 ILE A  10      18.282  -3.379  -3.759  1.00 97.19           C  
ATOM    157 HG21 ILE A  10      19.361  -3.399  -3.601  1.00 97.19           H  
ATOM    158 HG22 ILE A  10      17.933  -2.347  -3.717  1.00 97.19           H  
ATOM    159 HG23 ILE A  10      17.784  -3.966  -2.988  1.00 97.19           H  
ATOM    160  CD1 ILE A  10      15.587  -4.734  -4.600  1.00 97.19           C  
ATOM    161 HD11 ILE A  10      15.931  -5.768  -4.620  1.00 97.19           H  
ATOM    162 HD12 ILE A  10      15.598  -4.362  -3.575  1.00 97.19           H  
ATOM    163 HD13 ILE A  10      14.562  -4.699  -4.970  1.00 97.19           H  
ATOM    164  N   GLY A  11      18.316  -3.365  -8.576  1.00 97.02           N  
ATOM    165  H   GLY A  11      17.967  -2.427  -8.439  1.00 97.02           H  
ATOM    166  CA  GLY A  11      18.205  -3.898  -9.927  1.00 97.02           C  
ATOM    167  HA2 GLY A  11      19.188  -4.199 -10.287  1.00 97.02           H  
ATOM    168  HA3 GLY A  11      17.555  -4.773  -9.926  1.00 97.02           H  
ATOM    169  C   GLY A  11      17.627  -2.861 -10.885  1.00 97.02           C  
ATOM    170  O   GLY A  11      17.306  -1.738 -10.488  1.00 97.02           O  
ATOM    171  N   GLU A  12      17.503  -3.238 -12.148  1.00 97.99           N  
ATOM    172  H   GLU A  12      17.785  -4.167 -12.424  1.00 97.99           H  
ATOM    173  CA  GLU A  12      16.840  -2.456 -13.188  1.00 97.99           C  
ATOM    174  HA  GLU A  12      16.012  -1.893 -12.757  1.00 97.99           H  
ATOM    175  C   GLU A  12      16.303  -3.422 -14.235  1.00 97.99           C  
ATOM    176  CB  GLU A  12      17.832  -1.483 -13.832  1.00 97.99           C  
ATOM    177  HB2 GLU A  12      18.351  -0.956 -13.032  1.00 97.99           H  
ATOM    178  HB3 GLU A  12      18.575  -2.036 -14.406  1.00 97.99           H  
ATOM    179  O   GLU A  12      17.047  -4.272 -14.724  1.00 97.99           O  
ATOM    180  CG  GLU A  12      17.137  -0.460 -14.739  1.00 97.99           C  
ATOM    181  HG2 GLU A  12      16.381   0.073 -14.162  1.00 97.99           H  
ATOM    182  HG3 GLU A  12      16.636  -0.981 -15.555  1.00 97.99           H  
ATOM    183  CD  GLU A  12      18.146   0.550 -15.294  1.00 97.99           C  
ATOM    184  OE1 GLU A  12      18.101   0.787 -16.521  1.00 97.99           O  
ATOM    185  OE2 GLU A  12      18.960   1.057 -14.483  1.00 97.99           O  
ATOM    186  N   TYR A  13      15.021  -3.301 -14.562  1.00 96.55           N  
ATOM    187  H   TYR A  13      14.472  -2.562 -14.146  1.00 96.55           H  
ATOM    188  CA  TYR A  13      14.350  -4.188 -15.509  1.00 96.55           C  
ATOM    189  HA  TYR A  13      15.092  -4.695 -16.126  1.00 96.55           H  
ATOM    190  C   TYR A  13      13.459  -3.343 -16.413  1.00 96.55           C  
ATOM    191  CB  TYR A  13      13.548  -5.256 -14.751  1.00 96.55           C  
ATOM    192  HB2 TYR A  13      13.124  -5.954 -15.473  1.00 96.55           H  
ATOM    193  HB3 TYR A  13      12.716  -4.775 -14.238  1.00 96.55           H  
ATOM    194  O   TYR A  13      12.727  -2.491 -15.922  1.00 96.55           O  
ATOM    195  CG  TYR A  13      14.361  -6.042 -13.736  1.00 96.55           C  
ATOM    196  CD1 TYR A  13      15.245  -7.049 -14.163  1.00 96.55           C  
ATOM    197  HD1 TYR A  13      15.337  -7.287 -15.212  1.00 96.55           H  
ATOM    198  CD2 TYR A  13      14.237  -5.757 -12.363  1.00 96.55           C  
ATOM    199  HD2 TYR A  13      13.566  -4.971 -12.051  1.00 96.55           H  
ATOM    200  CE1 TYR A  13      15.980  -7.789 -13.220  1.00 96.55           C  
ATOM    201  HE1 TYR A  13      16.610  -8.597 -13.562  1.00 96.55           H  
ATOM    202  CE2 TYR A  13      14.974  -6.491 -11.413  1.00 96.55           C  
ATOM    203  HE2 TYR A  13      14.866  -6.299 -10.355  1.00 96.55           H  
ATOM    204  OH  TYR A  13      16.517  -8.268 -10.940  1.00 96.55           O  
ATOM    205  HH  TYR A  13      16.897  -9.021 -11.399  1.00 96.55           H  
ATOM    206  CZ  TYR A  13      15.838  -7.518 -11.844  1.00 96.55           C  
ATOM    207  N   GLN A  14      13.532  -3.539 -17.733  1.00 93.85           N  
ATOM    208  H   GLN A  14      14.126  -4.280 -18.076  1.00 93.85           H  
ATOM    209  CA  GLN A  14      12.799  -2.721 -18.716  1.00 93.85           C  
ATOM    210  HA  GLN A  14      13.196  -2.976 -19.699  1.00 93.85           H  
ATOM    211  C   GLN A  14      13.037  -1.198 -18.577  1.00 93.85           C  
ATOM    212  CB  GLN A  14      11.297  -3.081 -18.707  1.00 93.85           C  
ATOM    213  HB2 GLN A  14      10.784  -2.491 -19.465  1.00 93.85           H  
ATOM    214  HB3 GLN A  14      10.877  -2.802 -17.740  1.00 93.85           H  
ATOM    215  O   GLN A  14      12.126  -0.405 -18.797  1.00 93.85           O  
ATOM    216  CG  GLN A  14      10.967  -4.559 -18.961  1.00 93.85           C  
ATOM    217  HG2 GLN A  14       9.908  -4.697 -18.742  1.00 93.85           H  
ATOM    218  HG3 GLN A  14      11.526  -5.202 -18.281  1.00 93.85           H  
ATOM    219  CD  GLN A  14      11.208  -5.012 -20.399  1.00 93.85           C  
ATOM    220  NE2 GLN A  14      10.598  -6.097 -20.813  1.00 93.85           N  
ATOM    221 HE21 GLN A  14      10.155  -6.703 -20.137  1.00 93.85           H  
ATOM    222 HE22 GLN A  14      10.882  -6.430 -21.724  1.00 93.85           H  
ATOM    223  OE1 GLN A  14      11.944  -4.430 -21.180  1.00 93.85           O  
ATOM    224  N   ASN A  15      14.260  -0.783 -18.220  1.00 94.39           N  
ATOM    225  H   ASN A  15      14.976  -1.482 -18.087  1.00 94.39           H  
ATOM    226  CA  ASN A  15      14.635   0.607 -17.894  1.00 94.39           C  
ATOM    227  HA  ASN A  15      15.685   0.586 -17.603  1.00 94.39           H  
ATOM    228  C   ASN A  15      13.899   1.203 -16.677  1.00 94.39           C  
ATOM    229  CB  ASN A  15      14.540   1.528 -19.124  1.00 94.39           C  
ATOM    230  HB2 ASN A  15      13.492   1.752 -19.321  1.00 94.39           H  
ATOM    231  HB3 ASN A  15      15.037   2.470 -18.893  1.00 94.39           H  
ATOM    232  O   ASN A  15      13.874   2.420 -16.507  1.00 94.39           O  
ATOM    233  CG  ASN A  15      15.187   0.964 -20.368  1.00 94.39           C  
ATOM    234  ND2 ASN A  15      14.430   0.805 -21.428  1.00 94.39           N  
ATOM    235 HD21 ASN A  15      13.438   0.976 -21.343  1.00 94.39           H  
ATOM    236 HD22 ASN A  15      14.867   0.378 -22.232  1.00 94.39           H  
ATOM    237  OD1 ASN A  15      16.362   0.650 -20.425  1.00 94.39           O  
ATOM    238  N   VAL A  16      13.303   0.357 -15.832  1.00 96.84           N  
ATOM    239  H   VAL A  16      13.278  -0.627 -16.058  1.00 96.84           H  
ATOM    240  CA  VAL A  16      12.674   0.764 -14.575  1.00 96.84           C  
ATOM    241  HA  VAL A  16      12.530   1.844 -14.592  1.00 96.84           H  
ATOM    242  C   VAL A  16      13.599   0.365 -13.420  1.00 96.84           C  
ATOM    243  CB  VAL A  16      11.272   0.157 -14.420  1.00 96.84           C  
ATOM    244  HB  VAL A  16      11.345  -0.927 -14.337  1.00 96.84           H  
ATOM    245  O   VAL A  16      13.789  -0.835 -13.174  1.00 96.84           O  
ATOM    246  CG1 VAL A  16      10.596   0.692 -13.155  1.00 96.84           C  
ATOM    247 HG11 VAL A  16       9.617   0.223 -13.063  1.00 96.84           H  
ATOM    248 HG12 VAL A  16      10.464   1.771 -13.230  1.00 96.84           H  
ATOM    249 HG13 VAL A  16      11.187   0.457 -12.269  1.00 96.84           H  
ATOM    250  CG2 VAL A  16      10.368   0.497 -15.612  1.00 96.84           C  
ATOM    251 HG21 VAL A  16       9.372   0.082 -15.455  1.00 96.84           H  
ATOM    252 HG22 VAL A  16      10.771   0.071 -16.530  1.00 96.84           H  
ATOM    253 HG23 VAL A  16      10.292   1.579 -15.726  1.00 96.84           H  
ATOM    254  N   PRO A  17      14.204   1.327 -12.703  1.00 98.30           N  
ATOM    255  CA  PRO A  17      15.045   1.032 -11.554  1.00 98.30           C  
ATOM    256  HA  PRO A  17      15.819   0.320 -11.840  1.00 98.30           H  
ATOM    257  C   PRO A  17      14.211   0.435 -10.418  1.00 98.30           C  
ATOM    258  CB  PRO A  17      15.713   2.355 -11.173  1.00 98.30           C  
ATOM    259  HB2 PRO A  17      15.890   2.438 -10.101  1.00 98.30           H  
ATOM    260  HB3 PRO A  17      16.649   2.459 -11.722  1.00 98.30           H  
ATOM    261  O   PRO A  17      13.122   0.910 -10.085  1.00 98.30           O  
ATOM    262  CG  PRO A  17      14.721   3.406 -11.667  1.00 98.30           C  
ATOM    263  HG2 PRO A  17      13.938   3.543 -10.921  1.00 98.30           H  
ATOM    264  HG3 PRO A  17      15.207   4.355 -11.891  1.00 98.30           H  
ATOM    265  CD  PRO A  17      14.129   2.763 -12.919  1.00 98.30           C  
ATOM    266  HD2 PRO A  17      14.721   3.033 -13.794  1.00 98.30           H  
ATOM    267  HD3 PRO A  17      13.096   3.087 -13.046  1.00 98.30           H  
ATOM    268  N   VAL A  18      14.751  -0.613  -9.798  1.00 98.28           N  
ATOM    269  H   VAL A  18      15.644  -0.952 -10.126  1.00 98.28           H  
ATOM    270  CA  VAL A  18      14.171  -1.223  -8.602  1.00 98.28           C  
ATOM    271  HA  VAL A  18      13.117  -0.951  -8.547  1.00 98.28           H  
ATOM    272  C   VAL A  18      14.885  -0.672  -7.388  1.00 98.28           C  
ATOM    273  CB  VAL A  18      14.235  -2.752  -8.615  1.00 98.28           C  
ATOM    274  HB  VAL A  18      15.272  -3.084  -8.569  1.00 98.28           H  
ATOM    275  O   VAL A  18      16.066  -0.945  -7.164  1.00 98.28           O  
ATOM    276  CG1 VAL A  18      13.473  -3.328  -7.412  1.00 98.28           C  
ATOM    277 HG11 VAL A  18      12.403  -3.160  -7.531  1.00 98.28           H  
ATOM    278 HG12 VAL A  18      13.799  -2.861  -6.482  1.00 98.28           H  
ATOM    279 HG13 VAL A  18      13.681  -4.395  -7.339  1.00 98.28           H  
ATOM    280  CG2 VAL A  18      13.605  -3.290  -9.894  1.00 98.28           C  
ATOM    281 HG21 VAL A  18      13.474  -4.370  -9.819  1.00 98.28           H  
ATOM    282 HG22 VAL A  18      12.640  -2.806 -10.047  1.00 98.28           H  
ATOM    283 HG23 VAL A  18      14.245  -3.068 -10.748  1.00 98.28           H  
ATOM    284  N   MET A  19      14.147   0.074  -6.585  1.00 98.40           N  
ATOM    285  H   MET A  19      13.178   0.203  -6.837  1.00 98.40           H  
ATOM    286  CA  MET A  19      14.638   0.773  -5.412  1.00 98.40           C  
ATOM    287  HA  MET A  19      15.728   0.769  -5.421  1.00 98.40           H  
ATOM    288  C   MET A  19      14.182   0.067  -4.137  1.00 98.40           C  
ATOM    289  CB  MET A  19      14.171   2.235  -5.475  1.00 98.40           C  
ATOM    290  HB2 MET A  19      14.586   2.784  -4.630  1.00 98.40           H  
ATOM    291  HB3 MET A  19      13.084   2.263  -5.408  1.00 98.40           H  
ATOM    292  O   MET A  19      13.199  -0.668  -4.110  1.00 98.40           O  
ATOM    293  CG  MET A  19      14.585   2.936  -6.776  1.00 98.40           C  
ATOM    294  HG2 MET A  19      14.042   2.487  -7.608  1.00 98.40           H  
ATOM    295  HG3 MET A  19      14.276   3.980  -6.719  1.00 98.40           H  
ATOM    296  SD  MET A  19      16.356   2.882  -7.160  1.00 98.40           S  
ATOM    297  CE  MET A  19      16.938   4.218  -6.090  1.00 98.40           C  
ATOM    298  HE1 MET A  19      18.003   4.378  -6.253  1.00 98.40           H  
ATOM    299  HE2 MET A  19      16.758   3.960  -5.046  1.00 98.40           H  
ATOM    300  HE3 MET A  19      16.398   5.133  -6.334  1.00 98.40           H  
ATOM    301  N   THR A  20      14.885   0.290  -3.037  1.00 97.86           N  
ATOM    302  H   THR A  20      15.754   0.799  -3.121  1.00 97.86           H  
ATOM    303  CA  THR A  20      14.442  -0.117  -1.699  1.00 97.86           C  
ATOM    304  HA  THR A  20      13.352  -0.107  -1.685  1.00 97.86           H  
ATOM    305  C   THR A  20      14.962   0.893  -0.678  1.00 97.86           C  
ATOM    306  CB  THR A  20      14.890  -1.558  -1.401  1.00 97.86           C  
ATOM    307  HB  THR A  20      14.656  -2.178  -2.266  1.00 97.86           H  
ATOM    308  O   THR A  20      16.031   1.472  -0.909  1.00 97.86           O  
ATOM    309  CG2 THR A  20      16.380  -1.703  -1.103  1.00 97.86           C  
ATOM    310 HG21 THR A  20      16.951  -1.256  -1.917  1.00 97.86           H  
ATOM    311 HG22 THR A  20      16.628  -1.209  -0.163  1.00 97.86           H  
ATOM    312 HG23 THR A  20      16.620  -2.764  -1.031  1.00 97.86           H  
ATOM    313  OG1 THR A  20      14.185  -2.079  -0.304  1.00 97.86           O  
ATOM    314  HG1 THR A  20      13.334  -2.357  -0.651  1.00 97.86           H  
ATOM    315  N   PRO A  21      14.261   1.165   0.439  1.00 96.62           N  
ATOM    316  CA  PRO A  21      14.783   2.077   1.452  1.00 96.62           C  
ATOM    317  HA  PRO A  21      14.830   3.082   1.031  1.00 96.62           H  
ATOM    318  C   PRO A  21      16.179   1.645   1.914  1.00 96.62           C  
ATOM    319  CB  PRO A  21      13.768   2.056   2.594  1.00 96.62           C  
ATOM    320  HB2 PRO A  21      14.055   1.317   3.342  1.00 96.62           H  
ATOM    321  HB3 PRO A  21      13.675   3.044   3.045  1.00 96.62           H  
ATOM    322  O   PRO A  21      16.433   0.450   2.080  1.00 96.62           O  
ATOM    323  CG  PRO A  21      12.464   1.623   1.919  1.00 96.62           C  
ATOM    324  HG2 PRO A  21      11.970   2.496   1.495  1.00 96.62           H  
ATOM    325  HG3 PRO A  21      11.796   1.109   2.610  1.00 96.62           H  
ATOM    326  CD  PRO A  21      12.927   0.700   0.794  1.00 96.62           C  
ATOM    327  HD2 PRO A  21      12.979  -0.326   1.157  1.00 96.62           H  
ATOM    328  HD3 PRO A  21      12.237   0.768  -0.047  1.00 96.62           H  
ATOM    329  N   VAL A  22      17.091   2.591   2.157  1.00 95.20           N  
ATOM    330  H   VAL A  22      16.854   3.555   1.976  1.00 95.20           H  
ATOM    331  CA  VAL A  22      18.495   2.251   2.487  1.00 95.20           C  
ATOM    332  HA  VAL A  22      18.919   1.723   1.634  1.00 95.20           H  
ATOM    333  C   VAL A  22      18.624   1.298   3.679  1.00 95.20           C  
ATOM    334  CB  VAL A  22      19.359   3.501   2.735  1.00 95.20           C  
ATOM    335  HB  VAL A  22      20.323   3.173   3.122  1.00 95.20           H  
ATOM    336  O   VAL A  22      19.458   0.395   3.657  1.00 95.20           O  
ATOM    337  CG1 VAL A  22      19.637   4.208   1.409  1.00 95.20           C  
ATOM    338 HG11 VAL A  22      20.281   5.070   1.582  1.00 95.20           H  
ATOM    339 HG12 VAL A  22      20.156   3.530   0.731  1.00 95.20           H  
ATOM    340 HG13 VAL A  22      18.709   4.529   0.936  1.00 95.20           H  
ATOM    341  CG2 VAL A  22      18.760   4.482   3.753  1.00 95.20           C  
ATOM    342 HG21 VAL A  22      17.787   4.846   3.426  1.00 95.20           H  
ATOM    343 HG22 VAL A  22      18.668   4.005   4.729  1.00 95.20           H  
ATOM    344 HG23 VAL A  22      19.429   5.336   3.863  1.00 95.20           H  
ATOM    345  N   ASN A  23      17.735   1.441   4.664  1.00 91.36           N  
ATOM    346  H   ASN A  23      17.083   2.206   4.573  1.00 91.36           H  
ATOM    347  CA  ASN A  23      17.696   0.633   5.886  1.00 91.36           C  
ATOM    348  HA  ASN A  23      18.711   0.311   6.119  1.00 91.36           H  
ATOM    349  C   ASN A  23      16.855  -0.651   5.751  1.00 91.36           C  
ATOM    350  CB  ASN A  23      17.200   1.530   7.035  1.00 91.36           C  
ATOM    351  HB2 ASN A  23      17.165   0.950   7.957  1.00 91.36           H  
ATOM    352  HB3 ASN A  23      16.192   1.880   6.812  1.00 91.36           H  
ATOM    353  O   ASN A  23      16.611  -1.334   6.744  1.00 91.36           O  
ATOM    354  CG  ASN A  23      18.109   2.720   7.282  1.00 91.36           C  
ATOM    355  ND2 ASN A  23      17.564   3.849   7.671  1.00 91.36           N  
ATOM    356 HD21 ASN A  23      16.567   3.941   7.803  1.00 91.36           H  
ATOM    357 HD22 ASN A  23      18.206   4.617   7.806  1.00 91.36           H  
ATOM    358  OD1 ASN A  23      19.313   2.665   7.116  1.00 91.36           O  
ATOM    359  N   HIS A  24      16.349  -0.966   4.557  1.00 93.98           N  
ATOM    360  H   HIS A  24      16.596  -0.409   3.752  1.00 93.98           H  
ATOM    361  CA  HIS A  24      15.549  -2.163   4.331  1.00 93.98           C  
ATOM    362  HA  HIS A  24      14.865  -2.260   5.174  1.00 93.98           H  
ATOM    363  C   HIS A  24      16.447  -3.413   4.236  1.00 93.98           C  
ATOM    364  CB  HIS A  24      14.689  -1.988   3.075  1.00 93.98           C  
ATOM    365  HB2 HIS A  24      14.211  -1.008   3.100  1.00 93.98           H  
ATOM    366  HB3 HIS A  24      15.322  -2.034   2.189  1.00 93.98           H  
ATOM    367  O   HIS A  24      17.477  -3.365   3.544  1.00 93.98           O  
ATOM    368  CG  HIS A  24      13.613  -3.033   2.971  1.00 93.98           C  
ATOM    369  CD2 HIS A  24      12.296  -2.879   3.299  1.00 93.98           C  
ATOM    370  HD2 HIS A  24      11.825  -1.969   3.639  1.00 93.98           H  
ATOM    371  ND1 HIS A  24      13.787  -4.341   2.584  1.00 93.98           N  
ATOM    372  HD1 HIS A  24      14.647  -4.768   2.271  1.00 93.98           H  
ATOM    373  CE1 HIS A  24      12.610  -4.968   2.696  1.00 93.98           C  
ATOM    374  HE1 HIS A  24      12.445  -6.009   2.462  1.00 93.98           H  
ATOM    375  NE2 HIS A  24      11.671  -4.116   3.137  1.00 93.98           N  
ATOM    376  N   PRO A  25      16.059  -4.543   4.865  1.00 93.76           N  
ATOM    377  CA  PRO A  25      16.743  -5.826   4.714  1.00 93.76           C  
ATOM    378  HA  PRO A  25      17.719  -5.747   5.192  1.00 93.76           H  
ATOM    379  C   PRO A  25      16.933  -6.240   3.252  1.00 93.76           C  
ATOM    380  CB  PRO A  25      15.892  -6.846   5.478  1.00 93.76           C  
ATOM    381  HB2 PRO A  25      16.498  -7.647   5.902  1.00 93.76           H  
ATOM    382  HB3 PRO A  25      15.116  -7.252   4.830  1.00 93.76           H  
ATOM    383  O   PRO A  25      16.228  -5.779   2.350  1.00 93.76           O  
ATOM    384  CG  PRO A  25      15.249  -5.988   6.563  1.00 93.76           C  
ATOM    385  HG2 PRO A  25      15.963  -5.815   7.368  1.00 93.76           H  
ATOM    386  HG3 PRO A  25      14.335  -6.434   6.955  1.00 93.76           H  
ATOM    387  CD  PRO A  25      14.975  -4.680   5.829  1.00 93.76           C  
ATOM    388  HD2 PRO A  25      14.972  -3.859   6.546  1.00 93.76           H  
ATOM    389  HD3 PRO A  25      14.018  -4.742   5.311  1.00 93.76           H  
ATOM    390  N   GLN A  26      17.902  -7.119   3.003  1.00 91.60           N  
ATOM    391  H   GLN A  26      18.401  -7.534   3.777  1.00 91.60           H  
ATOM    392  CA  GLN A  26      18.132  -7.644   1.660  1.00 91.60           C  
ATOM    393  HA  GLN A  26      18.204  -6.805   0.968  1.00 91.60           H  
ATOM    394  C   GLN A  26      16.955  -8.515   1.211  1.00 91.60           C  
ATOM    395  CB  GLN A  26      19.445  -8.430   1.592  1.00 91.60           C  
ATOM    396  HB2 GLN A  26      19.435  -9.227   2.336  1.00 91.60           H  
ATOM    397  HB3 GLN A  26      19.519  -8.884   0.604  1.00 91.60           H  
ATOM    398  O   GLN A  26      16.484  -9.366   1.960  1.00 91.60           O  
ATOM    399  CG  GLN A  26      20.674  -7.534   1.809  1.00 91.60           C  
ATOM    400  HG2 GLN A  26      20.635  -6.697   1.112  1.00 91.60           H  
ATOM    401  HG3 GLN A  26      20.668  -7.138   2.824  1.00 91.60           H  
ATOM    402  CD  GLN A  26      21.988  -8.278   1.587  1.00 91.60           C  
ATOM    403  NE2 GLN A  26      23.111  -7.598   1.645  1.00 91.60           N  
ATOM    404 HE21 GLN A  26      23.952  -8.137   1.497  1.00 91.60           H  
ATOM    405 HE22 GLN A  26      23.119  -6.609   1.852  1.00 91.60           H  
ATOM    406  OE1 GLN A  26      22.043  -9.470   1.345  1.00 91.60           O  
ATOM    407  N   ILE A  27      16.523  -8.319  -0.033  1.00 89.78           N  
ATOM    408  H   ILE A  27      16.945  -7.582  -0.580  1.00 89.78           H  
ATOM    409  CA  ILE A  27      15.432  -9.071  -0.669  1.00 89.78           C  
ATOM    410  HA  ILE A  27      15.148  -9.893  -0.011  1.00 89.78           H  
ATOM    411  C   ILE A  27      15.904  -9.745  -1.962  1.00 89.78           C  
ATOM    412  CB  ILE A  27      14.171  -8.194  -0.851  1.00 89.78           C  
ATOM    413  HB  ILE A  27      13.403  -8.805  -1.325  1.00 89.78           H  
ATOM    414  O   ILE A  27      15.118  -9.995  -2.864  1.00 89.78           O  
ATOM    415  CG1 ILE A  27      14.444  -6.967  -1.749  1.00 89.78           C  
ATOM    416 HG12 ILE A  27      14.866  -7.301  -2.697  1.00 89.78           H  
ATOM    417 HG13 ILE A  27      15.165  -6.305  -1.270  1.00 89.78           H  
ATOM    418  CG2 ILE A  27      13.629  -7.773   0.527  1.00 89.78           C  
ATOM    419 HG21 ILE A  27      12.613  -7.391   0.424  1.00 89.78           H  
ATOM    420 HG22 ILE A  27      14.262  -7.000   0.963  1.00 89.78           H  
ATOM    421 HG23 ILE A  27      13.605  -8.628   1.202  1.00 89.78           H  
ATOM    422  CD1 ILE A  27      13.180  -6.161  -2.063  1.00 89.78           C  
ATOM    423 HD11 ILE A  27      13.431  -5.367  -2.766  1.00 89.78           H  
ATOM    424 HD12 ILE A  27      12.781  -5.703  -1.159  1.00 89.78           H  
ATOM    425 HD13 ILE A  27      12.425  -6.809  -2.509  1.00 89.78           H  
ATOM    426  N   ASN A  28      17.201 -10.048  -2.056  1.00 87.94           N  
ATOM    427  H   ASN A  28      17.801  -9.792  -1.285  1.00 87.94           H  
ATOM    428  CA  ASN A  28      17.839 -10.517  -3.291  1.00 87.94           C  
ATOM    429  HA  ASN A  28      17.707  -9.752  -4.056  1.00 87.94           H  
ATOM    430  C   ASN A  28      17.224 -11.821  -3.828  1.00 87.94           C  
ATOM    431  CB  ASN A  28      19.346 -10.688  -3.047  1.00 87.94           C  
ATOM    432  HB2 ASN A  28      19.506 -11.445  -2.279  1.00 87.94           H  
ATOM    433  HB3 ASN A  28      19.808 -11.042  -3.968  1.00 87.94           H  
ATOM    434  O   ASN A  28      17.163 -12.018  -5.036  1.00 87.94           O  
ATOM    435  CG  ASN A  28      20.062  -9.411  -2.638  1.00 87.94           C  
ATOM    436  ND2 ASN A  28      21.286  -9.531  -2.187  1.00 87.94           N  
ATOM    437 HD21 ASN A  28      21.769  -8.679  -1.938  1.00 87.94           H  
ATOM    438 HD22 ASN A  28      21.728 -10.438  -2.146  1.00 87.94           H  
ATOM    439  OD1 ASN A  28      19.537  -8.308  -2.648  1.00 87.94           O  
ATOM    440  N   ASN A  29      16.711 -12.678  -2.940  1.00 87.18           N  
ATOM    441  H   ASN A  29      16.822 -12.474  -1.957  1.00 87.18           H  
ATOM    442  CA  ASN A  29      16.020 -13.917  -3.317  1.00 87.18           C  
ATOM    443  HA  ASN A  29      16.673 -14.506  -3.961  1.00 87.18           H  
ATOM    444  C   ASN A  29      14.726 -13.669  -4.111  1.00 87.18           C  
ATOM    445  CB  ASN A  29      15.714 -14.727  -2.045  1.00 87.18           C  
ATOM    446  HB2 ASN A  29      15.148 -15.615  -2.327  1.00 87.18           H  
ATOM    447  HB3 ASN A  29      15.090 -14.132  -1.377  1.00 87.18           H  
ATOM    448  O   ASN A  29      14.236 -14.578  -4.767  1.00 87.18           O  
ATOM    449  CG  ASN A  29      16.949 -15.195  -1.297  1.00 87.18           C  
ATOM    450  ND2 ASN A  29      16.781 -15.650  -0.079  1.00 87.18           N  
ATOM    451 HD21 ASN A  29      15.850 -15.766   0.295  1.00 87.18           H  
ATOM    452 HD22 ASN A  29      17.610 -16.001   0.379  1.00 87.18           H  
ATOM    453  OD1 ASN A  29      18.074 -15.136  -1.759  1.00 87.18           O  
ATOM    454  N   TRP A  30      14.183 -12.451  -4.057  1.00 90.90           N  
ATOM    455  H   TRP A  30      14.648 -11.732  -3.521  1.00 90.90           H  
ATOM    456  CA  TRP A  30      12.975 -12.050  -4.773  1.00 90.90           C  
ATOM    457  HA  TRP A  30      12.388 -12.935  -5.017  1.00 90.90           H  
ATOM    458  C   TRP A  30      13.268 -11.353  -6.102  1.00 90.90           C  
ATOM    459  CB  TRP A  30      12.123 -11.166  -3.857  1.00 90.90           C  
ATOM    460  HB2 TRP A  30      12.689 -10.284  -3.555  1.00 90.90           H  
ATOM    461  HB3 TRP A  30      11.263 -10.811  -4.425  1.00 90.90           H  
ATOM    462  O   TRP A  30      12.325 -11.041  -6.819  1.00 90.90           O  
ATOM    463  CG  TRP A  30      11.603 -11.868  -2.645  1.00 90.90           C  
ATOM    464  CD1 TRP A  30      12.216 -11.963  -1.444  1.00 90.90           C  
ATOM    465  HD1 TRP A  30      13.176 -11.526  -1.212  1.00 90.90           H  
ATOM    466  CD2 TRP A  30      10.350 -12.601  -2.519  1.00 90.90           C  
ATOM    467  CE2 TRP A  30      10.245 -13.075  -1.178  1.00 90.90           C  
ATOM    468  CE3 TRP A  30       9.290 -12.904  -3.398  1.00 90.90           C  
ATOM    469  HE3 TRP A  30       9.360 -12.618  -4.437  1.00 90.90           H  
ATOM    470  NE1 TRP A  30      11.435 -12.713  -0.584  1.00 90.90           N  
ATOM    471  HE1 TRP A  30      11.673 -12.894   0.381  1.00 90.90           H  
ATOM    472  CH2 TRP A  30       8.049 -13.986  -1.592  1.00 90.90           C  
ATOM    473  HH2 TRP A  30       7.163 -14.498  -1.247  1.00 90.90           H  
ATOM    474  CZ2 TRP A  30       9.113 -13.752  -0.708  1.00 90.90           C  
ATOM    475  HZ2 TRP A  30       9.068 -14.095   0.315  1.00 90.90           H  
ATOM    476  CZ3 TRP A  30       8.145 -13.576  -2.933  1.00 90.90           C  
ATOM    477  HZ3 TRP A  30       7.335 -13.796  -3.612  1.00 90.90           H  
ATOM    478  N   LEU A  31      14.537 -11.109  -6.458  1.00 92.32           N  
ATOM    479  H   LEU A  31      15.284 -11.442  -5.866  1.00 92.32           H  
ATOM    480  CA  LEU A  31      14.890 -10.429  -7.711  1.00 92.32           C  
ATOM    481  HA  LEU A  31      14.452  -9.431  -7.687  1.00 92.32           H  
ATOM    482  C   LEU A  31      14.279 -11.093  -8.960  1.00 92.32           C  
ATOM    483  CB  LEU A  31      16.416 -10.273  -7.844  1.00 92.32           C  
ATOM    484  HB2 LEU A  31      16.894 -11.237  -7.672  1.00 92.32           H  
ATOM    485  HB3 LEU A  31      16.648  -9.971  -8.865  1.00 92.32           H  
ATOM    486  O   LEU A  31      13.706 -10.353  -9.755  1.00 92.32           O  
ATOM    487  CG  LEU A  31      17.032  -9.241  -6.888  1.00 92.32           C  
ATOM    488  HG  LEU A  31      16.714  -9.470  -5.870  1.00 92.32           H  
ATOM    489  CD1 LEU A  31      18.558  -9.323  -6.963  1.00 92.32           C  
ATOM    490 HD11 LEU A  31      19.001  -8.613  -6.264  1.00 92.32           H  
ATOM    491 HD12 LEU A  31      18.887  -9.080  -7.973  1.00 92.32           H  
ATOM    492 HD13 LEU A  31      18.884 -10.332  -6.708  1.00 92.32           H  
ATOM    493  CD2 LEU A  31      16.616  -7.801  -7.193  1.00 92.32           C  
ATOM    494 HD21 LEU A  31      17.149  -7.111  -6.539  1.00 92.32           H  
ATOM    495 HD22 LEU A  31      15.545  -7.670  -7.041  1.00 92.32           H  
ATOM    496 HD23 LEU A  31      16.859  -7.558  -8.228  1.00 92.32           H  
ATOM    497  N   PRO A  32      14.285 -12.436  -9.115  1.00 90.20           N  
ATOM    498  CA  PRO A  32      13.635 -13.076 -10.264  1.00 90.20           C  
ATOM    499  HA  PRO A  32      14.098 -12.714 -11.182  1.00 90.20           H  
ATOM    500  C   PRO A  32      12.126 -12.800 -10.332  1.00 90.20           C  
ATOM    501  CB  PRO A  32      13.913 -14.577 -10.109  1.00 90.20           C  
ATOM    502  HB2 PRO A  32      14.067 -15.055 -11.076  1.00 90.20           H  
ATOM    503  HB3 PRO A  32      13.097 -15.063  -9.575  1.00 90.20           H  
ATOM    504  O   PRO A  32      11.573 -12.557 -11.401  1.00 90.20           O  
ATOM    505  CG  PRO A  32      15.173 -14.629  -9.248  1.00 90.20           C  
ATOM    506  HG2 PRO A  32      15.252 -15.567  -8.698  1.00 90.20           H  
ATOM    507  HG3 PRO A  32      16.052 -14.468  -9.872  1.00 90.20           H  
ATOM    508  CD  PRO A  32      14.980 -13.440  -8.315  1.00 90.20           C  
ATOM    509  HD2 PRO A  32      14.351 -13.735  -7.475  1.00 90.20           H  
ATOM    510  HD3 PRO A  32      15.950 -13.095  -7.957  1.00 90.20           H  
ATOM    511  N   SER A  33      11.450 -12.794  -9.181  1.00 89.57           N  
ATOM    512  H   SER A  33      11.933 -13.016  -8.322  1.00 89.57           H  
ATOM    513  CA  SER A  33      10.029 -12.454  -9.094  1.00 89.57           C  
ATOM    514  HA  SER A  33       9.466 -13.070  -9.796  1.00 89.57           H  
ATOM    515  C   SER A  33       9.779 -10.988  -9.432  1.00 89.57           C  
ATOM    516  CB  SER A  33       9.506 -12.700  -7.683  1.00 89.57           C  
ATOM    517  HB2 SER A  33       8.420 -12.607  -7.694  1.00 89.57           H  
ATOM    518  HB3 SER A  33       9.913 -11.949  -7.006  1.00 89.57           H  
ATOM    519  O   SER A  33       8.837 -10.680 -10.154  1.00 89.57           O  
ATOM    520  OG  SER A  33       9.886 -13.973  -7.214  1.00 89.57           O  
ATOM    521  HG  SER A  33       9.245 -14.606  -7.543  1.00 89.57           H  
ATOM    522  N   ILE A  34      10.621 -10.084  -8.921  1.00 93.74           N  
ATOM    523  H   ILE A  34      11.389 -10.424  -8.360  1.00 93.74           H  
ATOM    524  CA  ILE A  34      10.536  -8.641  -9.176  1.00 93.74           C  
ATOM    525  HA  ILE A  34       9.549  -8.288  -8.877  1.00 93.74           H  
ATOM    526  C   ILE A  34      10.679  -8.358 -10.674  1.00 93.74           C  
ATOM    527  CB  ILE A  34      11.603  -7.876  -8.359  1.00 93.74           C  
ATOM    528  HB  ILE A  34      12.583  -8.307  -8.561  1.00 93.74           H  
ATOM    529  O   ILE A  34       9.860  -7.628 -11.227  1.00 93.74           O  
ATOM    530  CG1 ILE A  34      11.323  -7.958  -6.843  1.00 93.74           C  
ATOM    531 HG12 ILE A  34      11.018  -8.968  -6.568  1.00 93.74           H  
ATOM    532 HG13 ILE A  34      10.485  -7.296  -6.621  1.00 93.74           H  
ATOM    533  CG2 ILE A  34      11.625  -6.398  -8.786  1.00 93.74           C  
ATOM    534 HG21 ILE A  34      12.286  -5.825  -8.136  1.00 93.74           H  
ATOM    535 HG22 ILE A  34      12.007  -6.308  -9.802  1.00 93.74           H  
ATOM    536 HG23 ILE A  34      10.623  -5.972  -8.741  1.00 93.74           H  
ATOM    537  CD1 ILE A  34      12.491  -7.554  -5.933  1.00 93.74           C  
ATOM    538 HD11 ILE A  34      12.760  -6.509  -6.083  1.00 93.74           H  
ATOM    539 HD12 ILE A  34      13.354  -8.188  -6.135  1.00 93.74           H  
ATOM    540 HD13 ILE A  34      12.195  -7.690  -4.893  1.00 93.74           H  
ATOM    541  N   GLU A  35      11.676  -8.958 -11.325  1.00 94.21           N  
ATOM    542  H   GLU A  35      12.318  -9.538 -10.804  1.00 94.21           H  
ATOM    543  CA  GLU A  35      11.896  -8.861 -12.771  1.00 94.21           C  
ATOM    544  HA  GLU A  35      12.153  -7.837 -13.039  1.00 94.21           H  
ATOM    545  C   GLU A  35      10.632  -9.243 -13.541  1.00 94.21           C  
ATOM    546  CB  GLU A  35      13.073  -9.774 -13.141  1.00 94.21           C  
ATOM    547  HB2 GLU A  35      12.871 -10.786 -12.787  1.00 94.21           H  
ATOM    548  HB3 GLU A  35      13.954  -9.412 -12.611  1.00 94.21           H  
ATOM    549  O   GLU A  35      10.073  -8.426 -14.272  1.00 94.21           O  
ATOM    550  CG  GLU A  35      13.367  -9.837 -14.648  1.00 94.21           C  
ATOM    551  HG2 GLU A  35      13.356  -8.825 -15.053  1.00 94.21           H  
ATOM    552  HG3 GLU A  35      12.577 -10.403 -15.141  1.00 94.21           H  
ATOM    553  CD  GLU A  35      14.725 -10.502 -14.941  1.00 94.21           C  
ATOM    554  OE1 GLU A  35      15.303 -10.214 -16.012  1.00 94.21           O  
ATOM    555  OE2 GLU A  35      15.227 -11.259 -14.073  1.00 94.21           O  
ATOM    556  N   GLN A  36      10.109 -10.442 -13.283  1.00 91.25           N  
ATOM    557  H   GLN A  36      10.617 -11.064 -12.671  1.00 91.25           H  
ATOM    558  CA  GLN A  36       8.912 -10.938 -13.951  1.00 91.25           C  
ATOM    559  HA  GLN A  36       9.107 -10.975 -15.023  1.00 91.25           H  
ATOM    560  C   GLN A  36       7.685 -10.039 -13.709  1.00 91.25           C  
ATOM    561  CB  GLN A  36       8.655 -12.348 -13.426  1.00 91.25           C  
ATOM    562  HB2 GLN A  36       8.300 -12.275 -12.398  1.00 91.25           H  
ATOM    563  HB3 GLN A  36       9.582 -12.921 -13.432  1.00 91.25           H  
ATOM    564  O   GLN A  36       6.887  -9.795 -14.618  1.00 91.25           O  
ATOM    565  CG  GLN A  36       7.635 -13.076 -14.304  1.00 91.25           C  
ATOM    566  HG2 GLN A  36       8.099 -13.313 -15.262  1.00 91.25           H  
ATOM    567  HG3 GLN A  36       6.766 -12.446 -14.489  1.00 91.25           H  
ATOM    568  CD  GLN A  36       7.136 -14.342 -13.644  1.00 91.25           C  
ATOM    569  NE2 GLN A  36       6.763 -15.336 -14.422  1.00 91.25           N  
ATOM    570 HE21 GLN A  36       6.120 -16.015 -14.041  1.00 91.25           H  
ATOM    571 HE22 GLN A  36       6.856 -15.244 -15.424  1.00 91.25           H  
ATOM    572  OE1 GLN A  36       7.022 -14.417 -12.431  1.00 91.25           O  
ATOM    573  N   CYS A  37       7.530  -9.524 -12.488  1.00 92.95           N  
ATOM    574  H   CYS A  37       8.196  -9.783 -11.774  1.00 92.95           H  
ATOM    575  CA  CYS A  37       6.470  -8.588 -12.135  1.00 92.95           C  
ATOM    576  HA  CYS A  37       5.505  -9.026 -12.390  1.00 92.95           H  
ATOM    577  C   CYS A  37       6.555  -7.274 -12.911  1.00 92.95           C  
ATOM    578  CB  CYS A  37       6.536  -8.312 -10.631  1.00 92.95           C  
ATOM    579  HB2 CYS A  37       5.892  -7.461 -10.408  1.00 92.95           H  
ATOM    580  HB3 CYS A  37       7.556  -8.036 -10.363  1.00 92.95           H  
ATOM    581  O   CYS A  37       5.531  -6.765 -13.370  1.00 92.95           O  
ATOM    582  SG  CYS A  37       6.019  -9.676  -9.571  1.00 92.95           S  
ATOM    583  N   ILE A  38       7.755  -6.721 -13.068  1.00 94.37           N  
ATOM    584  H   ILE A  38       8.560  -7.197 -12.687  1.00 94.37           H  
ATOM    585  CA  ILE A  38       7.976  -5.473 -13.802  1.00 94.37           C  
ATOM    586  HA  ILE A  38       7.232  -4.740 -13.488  1.00 94.37           H  
ATOM    587  C   ILE A  38       7.761  -5.689 -15.295  1.00 94.37           C  
ATOM    588  CB  ILE A  38       9.369  -4.901 -13.475  1.00 94.37           C  
ATOM    589  HB  ILE A  38      10.114  -5.689 -13.587  1.00 94.37           H  
ATOM    590  O   ILE A  38       7.020  -4.928 -15.911  1.00 94.37           O  
ATOM    591  CG1 ILE A  38       9.344  -4.423 -12.008  1.00 94.37           C  
ATOM    592 HG12 ILE A  38       8.664  -3.575 -11.926  1.00 94.37           H  
ATOM    593 HG13 ILE A  38       8.961  -5.211 -11.360  1.00 94.37           H  
ATOM    594  CG2 ILE A  38       9.736  -3.738 -14.418  1.00 94.37           C  
ATOM    595 HG21 ILE A  38      10.710  -3.324 -14.157  1.00 94.37           H  
ATOM    596 HG22 ILE A  38       9.811  -4.084 -15.449  1.00 94.37           H  
ATOM    597 HG23 ILE A  38       8.991  -2.945 -14.359  1.00 94.37           H  
ATOM    598  CD1 ILE A  38      10.711  -4.024 -11.466  1.00 94.37           C  
ATOM    599 HD11 ILE A  38      10.612  -3.810 -10.402  1.00 94.37           H  
ATOM    600 HD12 ILE A  38      11.406  -4.853 -11.601  1.00 94.37           H  
ATOM    601 HD13 ILE A  38      11.088  -3.134 -11.970  1.00 94.37           H  
ATOM    602  N   GLU A  39       8.316  -6.759 -15.868  1.00 92.02           N  
ATOM    603  H   GLU A  39       8.923  -7.348 -15.317  1.00 92.02           H  
ATOM    604  CA  GLU A  39       8.098  -7.107 -17.274  1.00 92.02           C  
ATOM    605  HA  GLU A  39       8.506  -6.326 -17.916  1.00 92.02           H  
ATOM    606  C   GLU A  39       6.613  -7.245 -17.602  1.00 92.02           C  
ATOM    607  CB  GLU A  39       8.770  -8.442 -17.598  1.00 92.02           C  
ATOM    608  HB2 GLU A  39       8.477  -9.182 -16.854  1.00 92.02           H  
ATOM    609  HB3 GLU A  39       8.409  -8.770 -18.572  1.00 92.02           H  
ATOM    610  O   GLU A  39       6.134  -6.728 -18.617  1.00 92.02           O  
ATOM    611  CG  GLU A  39      10.296  -8.352 -17.667  1.00 92.02           C  
ATOM    612  HG2 GLU A  39      10.708  -8.096 -16.691  1.00 92.02           H  
ATOM    613  HG3 GLU A  39      10.554  -7.551 -18.360  1.00 92.02           H  
ATOM    614  CD  GLU A  39      10.903  -9.669 -18.169  1.00 92.02           C  
ATOM    615  OE1 GLU A  39      12.003  -9.582 -18.751  1.00 92.02           O  
ATOM    616  OE2 GLU A  39      10.214 -10.717 -18.095  1.00 92.02           O  
ATOM    617  N   ARG A  40       5.859  -7.914 -16.724  1.00 90.78           N  
ATOM    618  H   ARG A  40       6.315  -8.345 -15.933  1.00 90.78           H  
ATOM    619  CA  ARG A  40       4.422  -8.063 -16.907  1.00 90.78           C  
ATOM    620  HA  ARG A  40       4.262  -8.402 -17.931  1.00 90.78           H  
ATOM    621  C   ARG A  40       3.690  -6.735 -16.774  1.00 90.78           C  
ATOM    622  CB  ARG A  40       3.882  -9.117 -15.940  1.00 90.78           C  
ATOM    623  HB2 ARG A  40       4.495 -10.015 -16.013  1.00 90.78           H  
ATOM    624  HB3 ARG A  40       3.911  -8.747 -14.915  1.00 90.78           H  
ATOM    625  O   ARG A  40       2.805  -6.482 -17.588  1.00 90.78           O  
ATOM    626  CG  ARG A  40       2.448  -9.451 -16.348  1.00 90.78           C  
ATOM    627  HG2 ARG A  40       1.796  -8.593 -16.182  1.00 90.78           H  
ATOM    628  HG3 ARG A  40       2.445  -9.720 -17.404  1.00 90.78           H  
ATOM    629  CD  ARG A  40       1.920 -10.625 -15.551  1.00 90.78           C  
ATOM    630  HD2 ARG A  40       2.657 -11.426 -15.607  1.00 90.78           H  
ATOM    631  HD3 ARG A  40       1.802 -10.322 -14.511  1.00 90.78           H  
ATOM    632  NE  ARG A  40       0.624 -11.064 -16.086  1.00 90.78           N  
ATOM    633  HE  ARG A  40      -0.175 -10.492 -15.854  1.00 90.78           H  
ATOM    634  NH1 ARG A  40       1.150 -13.274 -16.489  1.00 90.78           N  
ATOM    635 HH11 ARG A  40       0.804 -14.180 -16.771  1.00 90.78           H  
ATOM    636 HH12 ARG A  40       2.006 -13.177 -15.961  1.00 90.78           H  
ATOM    637  NH2 ARG A  40      -0.867 -12.513 -16.973  1.00 90.78           N  
ATOM    638 HH21 ARG A  40      -1.442 -12.622 -16.150  1.00 90.78           H  
ATOM    639 HH22 ARG A  40      -1.295 -11.733 -17.451  1.00 90.78           H  
ATOM    640  CZ  ARG A  40       0.326 -12.267 -16.532  1.00 90.78           C  
ATOM    641  N   TYR A  41       4.037  -5.908 -15.792  1.00 92.13           N  
ATOM    642  H   TYR A  41       4.775  -6.185 -15.161  1.00 92.13           H  
ATOM    643  CA  TYR A  41       3.411  -4.601 -15.596  1.00 92.13           C  
ATOM    644  HA  TYR A  41       2.337  -4.739 -15.469  1.00 92.13           H  
ATOM    645  C   TYR A  41       3.615  -3.701 -16.821  1.00 92.13           C  
ATOM    646  CB  TYR A  41       3.961  -3.960 -14.318  1.00 92.13           C  
ATOM    647  HB2 TYR A  41       3.867  -4.673 -13.499  1.00 92.13           H  
ATOM    648  HB3 TYR A  41       5.022  -3.739 -14.442  1.00 92.13           H  
ATOM    649  O   TYR A  41       2.640  -3.255 -17.419  1.00 92.13           O  
ATOM    650  CG  TYR A  41       3.232  -2.695 -13.923  1.00 92.13           C  
ATOM    651  CD1 TYR A  41       3.680  -1.440 -14.380  1.00 92.13           C  
ATOM    652  HD1 TYR A  41       4.546  -1.362 -15.020  1.00 92.13           H  
ATOM    653  CD2 TYR A  41       2.082  -2.782 -13.114  1.00 92.13           C  
ATOM    654  HD2 TYR A  41       1.730  -3.744 -12.772  1.00 92.13           H  
ATOM    655  CE1 TYR A  41       2.980  -0.275 -14.012  1.00 92.13           C  
ATOM    656  HE1 TYR A  41       3.276   0.700 -14.368  1.00 92.13           H  
ATOM    657  CE2 TYR A  41       1.379  -1.616 -12.755  1.00 92.13           C  
ATOM    658  HE2 TYR A  41       0.485  -1.678 -12.153  1.00 92.13           H  
ATOM    659  OH  TYR A  41       1.179   0.781 -12.861  1.00 92.13           O  
ATOM    660  HH  TYR A  41       0.310   0.620 -12.484  1.00 92.13           H  
ATOM    661  CZ  TYR A  41       1.834  -0.358 -13.200  1.00 92.13           C  
ATOM    662  N   VAL A  42       4.863  -3.549 -17.275  1.00 91.61           N  
ATOM    663  H   VAL A  42       5.614  -3.982 -16.756  1.00 91.61           H  
ATOM    664  CA  VAL A  42       5.222  -2.754 -18.463  1.00 91.61           C  
ATOM    665  HA  VAL A  42       4.907  -1.722 -18.310  1.00 91.61           H  
ATOM    666  C   VAL A  42       4.496  -3.258 -19.711  1.00 91.61           C  
ATOM    667  CB  VAL A  42       6.752  -2.776 -18.670  1.00 91.61           C  
ATOM    668  HB  VAL A  42       7.092  -3.811 -18.671  1.00 91.61           H  
ATOM    669  O   VAL A  42       4.008  -2.465 -20.508  1.00 91.61           O  
ATOM    670  CG1 VAL A  42       7.193  -2.134 -19.992  1.00 91.61           C  
ATOM    671 HG11 VAL A  42       6.831  -2.714 -20.841  1.00 91.61           H  
ATOM    672 HG12 VAL A  42       8.281  -2.100 -20.043  1.00 91.61           H  
ATOM    673 HG13 VAL A  42       6.806  -1.117 -20.062  1.00 91.61           H  
ATOM    674  CG2 VAL A  42       7.464  -2.030 -17.532  1.00 91.61           C  
ATOM    675 HG21 VAL A  42       7.182  -0.977 -17.534  1.00 91.61           H  
ATOM    676 HG22 VAL A  42       7.206  -2.458 -16.563  1.00 91.61           H  
ATOM    677 HG23 VAL A  42       8.544  -2.102 -17.659  1.00 91.61           H  
ATOM    678  N   LYS A  43       4.353  -4.580 -19.874  1.00 87.78           N  
ATOM    679  H   LYS A  43       4.812  -5.192 -19.214  1.00 87.78           H  
ATOM    680  CA  LYS A  43       3.626  -5.160 -21.011  1.00 87.78           C  
ATOM    681  HA  LYS A  43       4.038  -4.733 -21.926  1.00 87.78           H  
ATOM    682  C   LYS A  43       2.132  -4.810 -21.022  1.00 87.78           C  
ATOM    683  CB  LYS A  43       3.854  -6.675 -21.015  1.00 87.78           C  
ATOM    684  HB2 LYS A  43       4.927  -6.866 -21.018  1.00 87.78           H  
ATOM    685  HB3 LYS A  43       3.427  -7.107 -20.109  1.00 87.78           H  
ATOM    686  O   LYS A  43       1.566  -4.682 -22.104  1.00 87.78           O  
ATOM    687  CG  LYS A  43       3.231  -7.350 -22.242  1.00 87.78           C  
ATOM    688  HG2 LYS A  43       3.654  -6.916 -23.148  1.00 87.78           H  
ATOM    689  HG3 LYS A  43       2.151  -7.200 -22.242  1.00 87.78           H  
ATOM    690  CD  LYS A  43       3.503  -8.852 -22.216  1.00 87.78           C  
ATOM    691  HD2 LYS A  43       3.078  -9.273 -21.305  1.00 87.78           H  
ATOM    692  HD3 LYS A  43       4.579  -9.022 -22.227  1.00 87.78           H  
ATOM    693  CE  LYS A  43       2.852  -9.490 -23.443  1.00 87.78           C  
ATOM    694  HE2 LYS A  43       1.788  -9.255 -23.431  1.00 87.78           H  
ATOM    695  HE3 LYS A  43       3.284  -9.036 -24.335  1.00 87.78           H  
ATOM    696  NZ  LYS A  43       3.065 -10.955 -23.445  1.00 87.78           N  
ATOM    697  HZ1 LYS A  43       4.055 -11.155 -23.431  1.00 87.78           H  
ATOM    698  HZ2 LYS A  43       2.653 -11.369 -24.269  1.00 87.78           H  
ATOM    699  HZ3 LYS A  43       2.646 -11.363 -22.622  1.00 87.78           H  
ATOM    700  N   HIS A  44       1.488  -4.712 -19.858  1.00 85.90           N  
ATOM    701  H   HIS A  44       2.025  -4.764 -19.004  1.00 85.90           H  
ATOM    702  CA  HIS A  44       0.048  -4.429 -19.759  1.00 85.90           C  
ATOM    703  HA  HIS A  44      -0.441  -4.769 -20.672  1.00 85.90           H  
ATOM    704  C   HIS A  44      -0.276  -2.931 -19.662  1.00 85.90           C  
ATOM    705  CB  HIS A  44      -0.577  -5.215 -18.597  1.00 85.90           C  
ATOM    706  HB2 HIS A  44      -0.041  -4.983 -17.678  1.00 85.90           H  
ATOM    707  HB3 HIS A  44      -1.608  -4.886 -18.468  1.00 85.90           H  
ATOM    708  O   HIS A  44      -1.410  -2.566 -19.942  1.00 85.90           O  
ATOM    709  CG  HIS A  44      -0.585  -6.711 -18.812  1.00 85.90           C  
ATOM    710  CD2 HIS A  44      -1.588  -7.479 -19.342  1.00 85.90           C  
ATOM    711  HD2 HIS A  44      -2.542  -7.111 -19.690  1.00 85.90           H  
ATOM    712  ND1 HIS A  44       0.442  -7.560 -18.504  1.00 85.90           N  
ATOM    713  HD1 HIS A  44       1.326  -7.255 -18.121  1.00 85.90           H  
ATOM    714  CE1 HIS A  44       0.079  -8.806 -18.832  1.00 85.90           C  
ATOM    715  HE1 HIS A  44       0.698  -9.684 -18.715  1.00 85.90           H  
ATOM    716  NE2 HIS A  44      -1.156  -8.818 -19.349  1.00 85.90           N  
ATOM    717  N   HIS A  45       0.709  -2.092 -19.332  1.00 83.83           N  
ATOM    718  H   HIS A  45       1.585  -2.485 -19.019  1.00 83.83           H  
ATOM    719  CA  HIS A  45       0.602  -0.629 -19.261  1.00 83.83           C  
ATOM    720  HA  HIS A  45      -0.438  -0.335 -19.401  1.00 83.83           H  
ATOM    721  C   HIS A  45       1.382   0.079 -20.382  1.00 83.83           C  
ATOM    722  CB  HIS A  45       1.018  -0.169 -17.857  1.00 83.83           C  
ATOM    723  HB2 HIS A  45       1.115   0.916 -17.839  1.00 83.83           H  
ATOM    724  HB3 HIS A  45       1.987  -0.593 -17.592  1.00 83.83           H  
ATOM    725  O   HIS A  45       1.756   1.236 -20.258  1.00 83.83           O  
ATOM    726  CG  HIS A  45      -0.012  -0.538 -16.829  1.00 83.83           C  
ATOM    727  CD2 HIS A  45       0.072  -1.515 -15.876  1.00 83.83           C  
ATOM    728  HD2 HIS A  45       0.922  -2.162 -15.715  1.00 83.83           H  
ATOM    729  ND1 HIS A  45      -1.246   0.053 -16.709  1.00 83.83           N  
ATOM    730  HD1 HIS A  45      -1.615   0.778 -17.308  1.00 83.83           H  
ATOM    731  CE1 HIS A  45      -1.880  -0.540 -15.686  1.00 83.83           C  
ATOM    732  HE1 HIS A  45      -2.873  -0.272 -15.358  1.00 83.83           H  
ATOM    733  NE2 HIS A  45      -1.127  -1.521 -15.147  1.00 83.83           N  
ATOM    734  N   ALA A  46       1.653  -0.610 -21.495  1.00 73.61           N  
ATOM    735  H   ALA A  46       1.350  -1.572 -21.548  1.00 73.61           H  
ATOM    736  CA  ALA A  46       2.484  -0.077 -22.580  1.00 73.61           C  
ATOM    737  HA  ALA A  46       3.438   0.236 -22.155  1.00 73.61           H  
ATOM    738  C   ALA A  46       1.885   1.154 -23.293  1.00 73.61           C  
ATOM    739  CB  ALA A  46       2.738  -1.213 -23.579  1.00 73.61           C  
ATOM    740  HB1 ALA A  46       3.210  -2.054 -23.072  1.00 73.61           H  
ATOM    741  HB2 ALA A  46       1.794  -1.535 -24.020  1.00 73.61           H  
ATOM    742  HB3 ALA A  46       3.399  -0.856 -24.369  1.00 73.61           H  
ATOM    743  O   ALA A  46       2.621   1.883 -23.955  1.00 73.61           O  
ATOM    744  N   GLU A  47       0.567   1.353 -23.202  1.00 73.33           N  
ATOM    745  H   GLU A  47       0.028   0.734 -22.614  1.00 73.33           H  
ATOM    746  CA  GLU A  47      -0.131   2.530 -23.744  1.00 73.33           C  
ATOM    747  HA  GLU A  47       0.474   2.968 -24.538  1.00 73.33           H  
ATOM    748  C   GLU A  47      -0.319   3.652 -22.704  1.00 73.33           C  
ATOM    749  CB  GLU A  47      -1.482   2.114 -24.366  1.00 73.33           C  
ATOM    750  HB2 GLU A  47      -2.112   1.662 -23.600  1.00 73.33           H  
ATOM    751  HB3 GLU A  47      -1.973   3.015 -24.733  1.00 73.33           H  
ATOM    752  O   GLU A  47      -0.705   4.759 -23.082  1.00 73.33           O  
ATOM    753  CG  GLU A  47      -1.325   1.131 -25.544  1.00 73.33           C  
ATOM    754  HG2 GLU A  47      -0.972   0.174 -25.159  1.00 73.33           H  
ATOM    755  HG3 GLU A  47      -0.558   1.519 -26.213  1.00 73.33           H  
ATOM    756  CD  GLU A  47      -2.609   0.894 -26.368  1.00 73.33           C  
ATOM    757  OE1 GLU A  47      -2.533   0.069 -27.313  1.00 73.33           O  
ATOM    758  OE2 GLU A  47      -3.655   1.530 -26.105  1.00 73.33           O  
ATOM    759  N   ASP A  48      -0.018   3.380 -21.430  1.00 74.41           N  
ATOM    760  H   ASP A  48       0.459   2.515 -21.221  1.00 74.41           H  
ATOM    761  CA  ASP A  48      -0.155   4.307 -20.302  1.00 74.41           C  
ATOM    762  HA  ASP A  48      -0.834   5.115 -20.572  1.00 74.41           H  
ATOM    763  C   ASP A  48       1.206   4.935 -19.935  1.00 74.41           C  
ATOM    764  CB  ASP A  48      -0.766   3.571 -19.092  1.00 74.41           C  
ATOM    765  HB2 ASP A  48      -0.076   2.788 -18.776  1.00 74.41           H  
ATOM    766  HB3 ASP A  48      -0.867   4.273 -18.264  1.00 74.41           H  
ATOM    767  O   ASP A  48       2.221   4.715 -20.610  1.00 74.41           O  
ATOM    768  CG  ASP A  48      -2.150   2.956 -19.328  1.00 74.41           C  
ATOM    769  OD1 ASP A  48      -2.979   3.574 -20.037  1.00 74.41           O  
ATOM    770  OD2 ASP A  48      -2.382   1.853 -18.764  1.00 74.41           O  
ATOM    771  N   SER A  49       1.250   5.726 -18.856  1.00 81.85           N  
ATOM    772  H   SER A  49       0.442   5.775 -18.252  1.00 81.85           H  
ATOM    773  CA  SER A  49       2.534   6.131 -18.290  1.00 81.85           C  
ATOM    774  HA  SER A  49       3.129   6.573 -19.089  1.00 81.85           H  
ATOM    775  C   SER A  49       3.264   4.891 -17.771  1.00 81.85           C  
ATOM    776  CB  SER A  49       2.368   7.188 -17.197  1.00 81.85           C  
ATOM    777  HB2 SER A  49       1.640   7.932 -17.520  1.00 81.85           H  
ATOM    778  HB3 SER A  49       2.016   6.724 -16.276  1.00 81.85           H  
ATOM    779  O   SER A  49       2.668   3.974 -17.211  1.00 81.85           O  
ATOM    780  OG  SER A  49       3.623   7.824 -16.994  1.00 81.85           O  
ATOM    781  HG  SER A  49       3.533   8.492 -16.310  1.00 81.85           H  
ATOM    782  N   LEU A  50       4.573   4.814 -18.003  1.00 92.39           N  
ATOM    783  H   LEU A  50       5.026   5.640 -18.368  1.00 92.39           H  
ATOM    784  CA  LEU A  50       5.389   3.760 -17.412  1.00 92.39           C  
ATOM    785  HA  LEU A  50       4.749   2.900 -17.216  1.00 92.39           H  
ATOM    786  C   LEU A  50       5.920   4.234 -16.056  1.00 92.39           C  
ATOM    787  CB  LEU A  50       6.506   3.315 -18.372  1.00 92.39           C  
ATOM    788  HB2 LEU A  50       7.219   2.702 -17.820  1.00 92.39           H  
ATOM    789  HB3 LEU A  50       7.039   4.202 -18.717  1.00 92.39           H  
ATOM    790  O   LEU A  50       6.231   5.418 -15.893  1.00 92.39           O  
ATOM    791  CG  LEU A  50       6.013   2.513 -19.592  1.00 92.39           C  
ATOM    792  HG  LEU A  50       5.357   3.135 -20.199  1.00 92.39           H  
ATOM    793  CD1 LEU A  50       7.228   2.119 -20.439  1.00 92.39           C  
ATOM    794 HD11 LEU A  50       7.893   1.475 -19.865  1.00 92.39           H  
ATOM    795 HD12 LEU A  50       6.889   1.596 -21.333  1.00 92.39           H  
ATOM    796 HD13 LEU A  50       7.764   3.019 -20.741  1.00 92.39           H  
ATOM    797  CD2 LEU A  50       5.273   1.225 -19.212  1.00 92.39           C  
ATOM    798 HD21 LEU A  50       4.308   1.480 -18.774  1.00 92.39           H  
ATOM    799 HD22 LEU A  50       5.067   0.637 -20.107  1.00 92.39           H  
ATOM    800 HD23 LEU A  50       5.861   0.644 -18.501  1.00 92.39           H  
ATOM    801  N   PRO A  51       6.098   3.314 -15.093  1.00 95.68           N  
ATOM    802  CA  PRO A  51       6.643   3.672 -13.799  1.00 95.68           C  
ATOM    803  HA  PRO A  51       6.030   4.456 -13.353  1.00 95.68           H  
ATOM    804  C   PRO A  51       8.078   4.180 -13.977  1.00 95.68           C  
ATOM    805  CB  PRO A  51       6.543   2.408 -12.943  1.00 95.68           C  
ATOM    806  HB2 PRO A  51       7.348   2.339 -12.213  1.00 95.68           H  
ATOM    807  HB3 PRO A  51       5.572   2.387 -12.447  1.00 95.68           H  
ATOM    808  O   PRO A  51       8.892   3.559 -14.661  1.00 95.68           O  
ATOM    809  CG  PRO A  51       6.612   1.284 -13.978  1.00 95.68           C  
ATOM    810  HG2 PRO A  51       6.108   0.377 -13.645  1.00 95.68           H  
ATOM    811  HG3 PRO A  51       7.655   1.075 -14.216  1.00 95.68           H  
ATOM    812  CD  PRO A  51       5.926   1.877 -15.205  1.00 95.68           C  
ATOM    813  HD2 PRO A  51       4.859   1.654 -15.201  1.00 95.68           H  
ATOM    814  HD3 PRO A  51       6.386   1.483 -16.111  1.00 95.68           H  
ATOM    815  N   VAL A  52       8.395   5.302 -13.335  1.00 96.63           N  
ATOM    816  H   VAL A  52       7.696   5.696 -12.723  1.00 96.63           H  
ATOM    817  CA  VAL A  52       9.751   5.863 -13.296  1.00 96.63           C  
ATOM    818  HA  VAL A  52      10.186   5.774 -14.291  1.00 96.63           H  
ATOM    819  C   VAL A  52      10.660   5.073 -12.359  1.00 96.63           C  
ATOM    820  CB  VAL A  52       9.747   7.356 -12.918  1.00 96.63           C  
ATOM    821  HB  VAL A  52      10.781   7.701 -12.904  1.00 96.63           H  
ATOM    822  O   VAL A  52      11.872   5.075 -12.544  1.00 96.63           O  
ATOM    823  CG1 VAL A  52       9.004   8.181 -13.974  1.00 96.63           C  
ATOM    824 HG11 VAL A  52       7.951   7.903 -14.004  1.00 96.63           H  
ATOM    825 HG12 VAL A  52       9.091   9.243 -13.742  1.00 96.63           H  
ATOM    826 HG13 VAL A  52       9.438   7.995 -14.957  1.00 96.63           H  
ATOM    827  CG2 VAL A  52       9.132   7.670 -11.547  1.00 96.63           C  
ATOM    828 HG21 VAL A  52       8.067   7.436 -11.541  1.00 96.63           H  
ATOM    829 HG22 VAL A  52       9.634   7.097 -10.768  1.00 96.63           H  
ATOM    830 HG23 VAL A  52       9.253   8.730 -11.326  1.00 96.63           H  
ATOM    831  N   GLU A  53      10.084   4.384 -11.372  1.00 98.04           N  
ATOM    832  H   GLU A  53       9.084   4.463 -11.261  1.00 98.04           H  
ATOM    833  CA  GLU A  53      10.778   3.445 -10.495  1.00 98.04           C  
ATOM    834  HA  GLU A  53      11.472   2.858 -11.097  1.00 98.04           H  
ATOM    835  C   GLU A  53       9.792   2.470  -9.836  1.00 98.04           C  
ATOM    836  CB  GLU A  53      11.606   4.194  -9.432  1.00 98.04           C  
ATOM    837  HB2 GLU A  53      12.180   3.462  -8.864  1.00 98.04           H  
ATOM    838  HB3 GLU A  53      12.311   4.855  -9.935  1.00 98.04           H  
ATOM    839  O   GLU A  53       8.583   2.708  -9.768  1.00 98.04           O  
ATOM    840  CG  GLU A  53      10.770   5.030  -8.453  1.00 98.04           C  
ATOM    841  HG2 GLU A  53      10.182   5.757  -9.013  1.00 98.04           H  
ATOM    842  HG3 GLU A  53      10.087   4.365  -7.924  1.00 98.04           H  
ATOM    843  CD  GLU A  53      11.612   5.784  -7.417  1.00 98.04           C  
ATOM    844  OE1 GLU A  53      10.982   6.339  -6.490  1.00 98.04           O  
ATOM    845  OE2 GLU A  53      12.861   5.765  -7.501  1.00 98.04           O  
ATOM    846  N   VAL A  54      10.317   1.367  -9.304  1.00 98.29           N  
ATOM    847  H   VAL A  54      11.308   1.209  -9.423  1.00 98.29           H  
ATOM    848  CA  VAL A  54       9.559   0.453  -8.442  1.00 98.29           C  
ATOM    849  HA  VAL A  54       8.570   0.874  -8.263  1.00 98.29           H  
ATOM    850  C   VAL A  54      10.257   0.331  -7.103  1.00 98.29           C  
ATOM    851  CB  VAL A  54       9.353  -0.921  -9.102  1.00 98.29           C  
ATOM    852  HB  VAL A  54      10.316  -1.330  -9.408  1.00 98.29           H  
ATOM    853  O   VAL A  54      11.396  -0.127  -7.037  1.00 98.29           O  
ATOM    854  CG1 VAL A  54       8.664  -1.925  -8.164  1.00 98.29           C  
ATOM    855 HG11 VAL A  54       7.717  -1.514  -7.814  1.00 98.29           H  
ATOM    856 HG12 VAL A  54       8.473  -2.853  -8.703  1.00 98.29           H  
ATOM    857 HG13 VAL A  54       9.306  -2.151  -7.313  1.00 98.29           H  
ATOM    858  CG2 VAL A  54       8.459  -0.767 -10.332  1.00 98.29           C  
ATOM    859 HG21 VAL A  54       8.919  -0.077 -11.040  1.00 98.29           H  
ATOM    860 HG22 VAL A  54       7.492  -0.360 -10.036  1.00 98.29           H  
ATOM    861 HG23 VAL A  54       8.313  -1.731 -10.820  1.00 98.29           H  
ATOM    862  N   ILE A  55       9.573   0.681  -6.014  1.00 98.61           N  
ATOM    863  H   ILE A  55       8.640   1.048  -6.137  1.00 98.61           H  
ATOM    864  CA  ILE A  55      10.116   0.502  -4.666  1.00 98.61           C  
ATOM    865  HA  ILE A  55      11.202   0.489  -4.752  1.00 98.61           H  
ATOM    866  C   ILE A  55       9.676  -0.854  -4.114  1.00 98.61           C  
ATOM    867  CB  ILE A  55       9.798   1.673  -3.717  1.00 98.61           C  
ATOM    868  HB  ILE A  55       8.724   1.719  -3.540  1.00 98.61           H  
ATOM    869  O   ILE A  55       8.502  -1.062  -3.794  1.00 98.61           O  
ATOM    870  CG1 ILE A  55      10.257   3.027  -4.303  1.00 98.61           C  
ATOM    871 HG12 ILE A  55      11.345   3.086  -4.290  1.00 98.61           H  
ATOM    872 HG13 ILE A  55       9.926   3.122  -5.337  1.00 98.61           H  
ATOM    873  CG2 ILE A  55      10.514   1.388  -2.380  1.00 98.61           C  
ATOM    874 HG21 ILE A  55      11.566   1.173  -2.565  1.00 98.61           H  
ATOM    875 HG22 ILE A  55      10.459   2.259  -1.727  1.00 98.61           H  
ATOM    876 HG23 ILE A  55      10.048   0.545  -1.871  1.00 98.61           H  
ATOM    877  CD1 ILE A  55       9.695   4.235  -3.550  1.00 98.61           C  
ATOM    878 HD11 ILE A  55       8.605   4.198  -3.546  1.00 98.61           H  
ATOM    879 HD12 ILE A  55      10.014   5.143  -4.062  1.00 98.61           H  
ATOM    880 HD13 ILE A  55      10.066   4.270  -2.526  1.00 98.61           H  
ATOM    881  N   ALA A  56      10.634  -1.765  -3.972  1.00 97.57           N  
ATOM    882  H   ALA A  56      11.571  -1.501  -4.239  1.00 97.57           H  
ATOM    883  CA  ALA A  56      10.432  -3.104  -3.446  1.00 97.57           C  
ATOM    884  HA  ALA A  56       9.390  -3.378  -3.612  1.00 97.57           H  
ATOM    885  C   ALA A  56      10.713  -3.168  -1.934  1.00 97.57           C  
ATOM    886  CB  ALA A  56      11.281  -4.082  -4.263  1.00 97.57           C  
ATOM    887  HB1 ALA A  56      11.107  -5.100  -3.916  1.00 97.57           H  
ATOM    888  HB2 ALA A  56      12.336  -3.828  -4.164  1.00 97.57           H  
ATOM    889  HB3 ALA A  56      11.001  -4.020  -5.315  1.00 97.57           H  
ATOM    890  O   ALA A  56      11.782  -2.768  -1.454  1.00 97.57           O  
ATOM    891  N   THR A  57       9.760  -3.709  -1.174  1.00 96.92           N  
ATOM    892  H   THR A  57       8.911  -4.011  -1.630  1.00 96.92           H  
ATOM    893  CA  THR A  57       9.891  -3.983   0.267  1.00 96.92           C  
ATOM    894  HA  THR A  57      10.951  -3.988   0.520  1.00 96.92           H  
ATOM    895  C   THR A  57       9.353  -5.373   0.621  1.00 96.92           C  
ATOM    896  CB  THR A  57       9.223  -2.905   1.150  1.00 96.92           C  
ATOM    897  HB  THR A  57       9.576  -3.036   2.173  1.00 96.92           H  
ATOM    898  O   THR A  57       8.902  -6.135  -0.237  1.00 96.92           O  
ATOM    899  CG2 THR A  57       9.554  -1.466   0.753  1.00 96.92           C  
ATOM    900 HG21 THR A  57      10.635  -1.340   0.697  1.00 96.92           H  
ATOM    901 HG22 THR A  57       9.149  -0.781   1.497  1.00 96.92           H  
ATOM    902 HG23 THR A  57       9.112  -1.235  -0.216  1.00 96.92           H  
ATOM    903  OG1 THR A  57       7.825  -3.050   1.195  1.00 96.92           O  
ATOM    904  HG1 THR A  57       7.620  -3.548   1.990  1.00 96.92           H  
ATOM    905  N   GLY A  58       9.410  -5.724   1.906  1.00 93.07           N  
ATOM    906  H   GLY A  58       9.848  -5.089   2.558  1.00 93.07           H  
ATOM    907  CA  GLY A  58       8.980  -7.023   2.404  1.00 93.07           C  
ATOM    908  HA2 GLY A  58       8.107  -7.365   1.848  1.00 93.07           H  
ATOM    909  HA3 GLY A  58       8.698  -6.941   3.454  1.00 93.07           H  
ATOM    910  C   GLY A  58      10.102  -8.047   2.278  1.00 93.07           C  
ATOM    911  O   GLY A  58      11.148  -7.920   2.914  1.00 93.07           O  
ATOM    912  N   GLY A  59       9.862  -9.096   1.501  1.00 84.06           N  
ATOM    913  H   GLY A  59       8.958  -9.152   1.054  1.00 84.06           H  
ATOM    914  CA  GLY A  59      10.743 -10.247   1.317  1.00 84.06           C  
ATOM    915  HA2 GLY A  59      11.749  -9.911   1.068  1.00 84.06           H  
ATOM    916  HA3 GLY A  59      10.333 -10.803   0.474  1.00 84.06           H  
ATOM    917  C   GLY A  59      10.819 -11.197   2.518  1.00 84.06           C  
ATOM    918  O   GLY A  59      11.527 -12.202   2.471  1.00 84.06           O  
ATOM    919  N   GLN A  60      10.075 -10.890   3.579  1.00 82.74           N  
ATOM    920  H   GLN A  60       9.457 -10.098   3.475  1.00 82.74           H  
ATOM    921  CA  GLN A  60       9.918 -11.680   4.796  1.00 82.74           C  
ATOM    922  HA  GLN A  60      10.559 -12.561   4.754  1.00 82.74           H  
ATOM    923  C   GLN A  60       8.464 -12.151   4.897  1.00 82.74           C  
ATOM    924  CB  GLN A  60      10.322 -10.831   6.013  1.00 82.74           C  
ATOM    925  HB2 GLN A  60      10.104 -11.384   6.926  1.00 82.74           H  
ATOM    926  HB3 GLN A  60       9.733  -9.914   6.019  1.00 82.74           H  
ATOM    927  O   GLN A  60       7.575 -11.563   4.281  1.00 82.74           O  
ATOM    928  CG  GLN A  60      11.816 -10.474   6.000  1.00 82.74           C  
ATOM    929  HG2 GLN A  60      12.083 -10.015   5.048  1.00 82.74           H  
ATOM    930  HG3 GLN A  60      12.409 -11.381   6.118  1.00 82.74           H  
ATOM    931  CD  GLN A  60      12.165  -9.510   7.124  1.00 82.74           C  
ATOM    932  NE2 GLN A  60      12.504  -8.285   6.799  1.00 82.74           N  
ATOM    933 HE21 GLN A  60      12.622  -7.629   7.558  1.00 82.74           H  
ATOM    934 HE22 GLN A  60      12.467  -7.989   5.834  1.00 82.74           H  
ATOM    935  OE1 GLN A  60      12.112  -9.834   8.297  1.00 82.74           O  
ATOM    936  N   ASN A  61       8.204 -13.205   5.676  1.00 76.83           N  
ATOM    937  H   ASN A  61       8.962 -13.622   6.197  1.00 76.83           H  
ATOM    938  CA  ASN A  61       6.852 -13.749   5.887  1.00 76.83           C  
ATOM    939  HA  ASN A  61       6.963 -14.699   6.410  1.00 76.83           H  
ATOM    940  C   ASN A  61       6.104 -14.080   4.579  1.00 76.83           C  
ATOM    941  CB  ASN A  61       6.057 -12.805   6.810  1.00 76.83           C  
ATOM    942  HB2 ASN A  61       5.864 -11.869   6.286  1.00 76.83           H  
ATOM    943  HB3 ASN A  61       5.096 -13.259   7.052  1.00 76.83           H  
ATOM    944  O   ASN A  61       4.890 -13.897   4.494  1.00 76.83           O  
ATOM    945  CG  ASN A  61       6.774 -12.523   8.112  1.00 76.83           C  
ATOM    946  ND2 ASN A  61       6.755 -11.296   8.575  1.00 76.83           N  
ATOM    947 HD21 ASN A  61       6.333 -10.555   8.034  1.00 76.83           H  
ATOM    948 HD22 ASN A  61       7.290 -11.134   9.416  1.00 76.83           H  
ATOM    949  OD1 ASN A  61       7.381 -13.390   8.715  1.00 76.83           O  
ATOM    950  N   ASN A  62       6.844 -14.533   3.561  1.00 80.60           N  
ATOM    951  H   ASN A  62       7.818 -14.727   3.739  1.00 80.60           H  
ATOM    952  CA  ASN A  62       6.349 -14.872   2.223  1.00 80.60           C  
ATOM    953  HA  ASN A  62       7.224 -15.051   1.598  1.00 80.60           H  
ATOM    954  C   ASN A  62       5.583 -13.739   1.521  1.00 80.60           C  
ATOM    955  CB  ASN A  62       5.569 -16.191   2.265  1.00 80.60           C  
ATOM    956  HB2 ASN A  62       5.316 -16.459   1.239  1.00 80.60           H  
ATOM    957  HB3 ASN A  62       4.643 -16.059   2.825  1.00 80.60           H  
ATOM    958  O   ASN A  62       4.674 -13.990   0.730  1.00 80.60           O  
ATOM    959  CG  ASN A  62       6.339 -17.361   2.832  1.00 80.60           C  
ATOM    960  ND2 ASN A  62       5.661 -18.453   3.081  1.00 80.60           N  
ATOM    961 HD21 ASN A  62       6.220 -19.260   3.320  1.00 80.60           H  
ATOM    962 HD22 ASN A  62       4.715 -18.510   2.732  1.00 80.60           H  
ATOM    963  OD1 ASN A  62       7.536 -17.322   3.067  1.00 80.60           O  
ATOM    964  N   GLN A  63       5.939 -12.488   1.818  1.00 88.13           N  
ATOM    965  H   GLN A  63       6.656 -12.327   2.511  1.00 88.13           H  
ATOM    966  CA  GLN A  63       5.328 -11.319   1.200  1.00 88.13           C  
ATOM    967  HA  GLN A  63       4.556 -11.646   0.503  1.00 88.13           H  
ATOM    968  C   GLN A  63       6.355 -10.514   0.419  1.00 88.13           C  
ATOM    969  CB  GLN A  63       4.646 -10.453   2.258  1.00 88.13           C  
ATOM    970  HB2 GLN A  63       5.346 -10.259   3.071  1.00 88.13           H  
ATOM    971  HB3 GLN A  63       4.359  -9.500   1.813  1.00 88.13           H  
ATOM    972  O   GLN A  63       7.379 -10.116   0.972  1.00 88.13           O  
ATOM    973  CG  GLN A  63       3.392 -11.136   2.803  1.00 88.13           C  
ATOM    974  HG2 GLN A  63       2.618 -11.137   2.035  1.00 88.13           H  
ATOM    975  HG3 GLN A  63       3.609 -12.172   3.065  1.00 88.13           H  
ATOM    976  CD  GLN A  63       2.871 -10.419   4.033  1.00 88.13           C  
ATOM    977  NE2 GLN A  63       2.395 -11.131   5.021  1.00 88.13           N  
ATOM    978 HE21 GLN A  63       2.115 -10.656   5.867  1.00 88.13           H  
ATOM    979 HE22 GLN A  63       2.463 -12.136   4.952  1.00 88.13           H  
ATOM    980  OE1 GLN A  63       2.875  -9.204   4.154  1.00 88.13           O  
ATOM    981  N   LEU A  64       6.045 -10.211  -0.836  1.00 92.26           N  
ATOM    982  H   LEU A  64       5.178 -10.572  -1.207  1.00 92.26           H  
ATOM    983  CA  LEU A  64       6.756  -9.226  -1.647  1.00 92.26           C  
ATOM    984  HA  LEU A  64       7.625  -8.856  -1.102  1.00 92.26           H  
ATOM    985  C   LEU A  64       5.822  -8.052  -1.911  1.00 92.26           C  
ATOM    986  CB  LEU A  64       7.245  -9.889  -2.944  1.00 92.26           C  
ATOM    987  HB2 LEU A  64       6.389 -10.339  -3.447  1.00 92.26           H  
ATOM    988  HB3 LEU A  64       7.938 -10.688  -2.681  1.00 92.26           H  
ATOM    989  O   LEU A  64       4.642  -8.250  -2.199  1.00 92.26           O  
ATOM    990  CG  LEU A  64       7.938  -8.929  -3.930  1.00 92.26           C  
ATOM    991  HG  LEU A  64       7.270  -8.102  -4.167  1.00 92.26           H  
ATOM    992  CD1 LEU A  64       9.242  -8.366  -3.354  1.00 92.26           C  
ATOM    993 HD11 LEU A  64       9.036  -7.723  -2.499  1.00 92.26           H  
ATOM    994 HD12 LEU A  64       9.749  -7.769  -4.112  1.00 92.26           H  
ATOM    995 HD13 LEU A  64       9.896  -9.182  -3.047  1.00 92.26           H  
ATOM    996  CD2 LEU A  64       8.247  -9.663  -5.233  1.00 92.26           C  
ATOM    997 HD21 LEU A  64       8.984 -10.447  -5.061  1.00 92.26           H  
ATOM    998 HD22 LEU A  64       8.639  -8.963  -5.971  1.00 92.26           H  
ATOM    999 HD23 LEU A  64       7.339 -10.107  -5.638  1.00 92.26           H  
ATOM   1000  N   ILE A  65       6.335  -6.831  -1.795  1.00 95.49           N  
ATOM   1001  H   ILE A  65       7.304  -6.713  -1.536  1.00 95.49           H  
ATOM   1002  CA  ILE A  65       5.544  -5.626  -2.026  1.00 95.49           C  
ATOM   1003  HA  ILE A  65       4.584  -5.900  -2.465  1.00 95.49           H  
ATOM   1004  C   ILE A  65       6.274  -4.754  -3.026  1.00 95.49           C  
ATOM   1005  CB  ILE A  65       5.249  -4.885  -0.714  1.00 95.49           C  
ATOM   1006  HB  ILE A  65       6.190  -4.550  -0.279  1.00 95.49           H  
ATOM   1007  O   ILE A  65       7.418  -4.372  -2.789  1.00 95.49           O  
ATOM   1008  CG1 ILE A  65       4.553  -5.852   0.263  1.00 95.49           C  
ATOM   1009 HG12 ILE A  65       3.587  -6.141  -0.152  1.00 95.49           H  
ATOM   1010 HG13 ILE A  65       5.153  -6.751   0.402  1.00 95.49           H  
ATOM   1011  CG2 ILE A  65       4.358  -3.665  -1.004  1.00 95.49           C  
ATOM   1012 HG21 ILE A  65       3.418  -3.984  -1.456  1.00 95.49           H  
ATOM   1013 HG22 ILE A  65       4.145  -3.119  -0.085  1.00 95.49           H  
ATOM   1014 HG23 ILE A  65       4.860  -2.971  -1.677  1.00 95.49           H  
ATOM   1015  CD1 ILE A  65       4.359  -5.274   1.648  1.00 95.49           C  
ATOM   1016 HD11 ILE A  65       4.034  -6.071   2.317  1.00 95.49           H  
ATOM   1017 HD12 ILE A  65       3.589  -4.502   1.628  1.00 95.49           H  
ATOM   1018 HD13 ILE A  65       5.309  -4.866   1.992  1.00 95.49           H  
ATOM   1019  N   LEU A  66       5.601  -4.458  -4.132  1.00 96.84           N  
ATOM   1020  H   LEU A  66       4.657  -4.806  -4.221  1.00 96.84           H  
ATOM   1021  CA  LEU A  66       6.107  -3.640  -5.223  1.00 96.84           C  
ATOM   1022  HA  LEU A  66       7.131  -3.329  -5.016  1.00 96.84           H  
ATOM   1023  C   LEU A  66       5.259  -2.388  -5.325  1.00 96.84           C  
ATOM   1024  CB  LEU A  66       6.090  -4.435  -6.540  1.00 96.84           C  
ATOM   1025  HB2 LEU A  66       5.055  -4.643  -6.813  1.00 96.84           H  
ATOM   1026  HB3 LEU A  66       6.521  -3.817  -7.327  1.00 96.84           H  
ATOM   1027  O   LEU A  66       4.060  -2.455  -5.574  1.00 96.84           O  
ATOM   1028  CG  LEU A  66       6.844  -5.768  -6.476  1.00 96.84           C  
ATOM   1029  HG  LEU A  66       6.360  -6.420  -5.749  1.00 96.84           H  
ATOM   1030  CD1 LEU A  66       6.797  -6.465  -7.831  1.00 96.84           C  
ATOM   1031 HD11 LEU A  66       7.277  -5.848  -8.591  1.00 96.84           H  
ATOM   1032 HD12 LEU A  66       7.307  -7.426  -7.770  1.00 96.84           H  
ATOM   1033 HD13 LEU A  66       5.759  -6.635  -8.117  1.00 96.84           H  
ATOM   1034  CD2 LEU A  66       8.306  -5.597  -6.077  1.00 96.84           C  
ATOM   1035 HD21 LEU A  66       8.400  -5.062  -5.132  1.00 96.84           H  
ATOM   1036 HD22 LEU A  66       8.710  -6.597  -5.917  1.00 96.84           H  
ATOM   1037 HD23 LEU A  66       8.860  -5.075  -6.857  1.00 96.84           H  
ATOM   1038  N   ASN A  67       5.886  -1.245  -5.109  1.00 98.55           N  
ATOM   1039  H   ASN A  67       6.870  -1.261  -4.883  1.00 98.55           H  
ATOM   1040  CA  ASN A  67       5.244   0.047  -5.238  1.00 98.55           C  
ATOM   1041  HA  ASN A  67       4.158  -0.048  -5.229  1.00 98.55           H  
ATOM   1042  C   ASN A  67       5.663   0.654  -6.570  1.00 98.55           C  
ATOM   1043  CB  ASN A  67       5.664   0.909  -4.053  1.00 98.55           C  
ATOM   1044  HB2 ASN A  67       5.199   1.887  -4.175  1.00 98.55           H  
ATOM   1045  HB3 ASN A  67       6.744   1.057  -4.079  1.00 98.55           H  
ATOM   1046  O   ASN A  67       6.801   1.100  -6.698  1.00 98.55           O  
ATOM   1047  CG  ASN A  67       5.272   0.316  -2.719  1.00 98.55           C  
ATOM   1048  ND2 ASN A  67       6.188  -0.365  -2.077  1.00 98.55           N  
ATOM   1049 HD21 ASN A  67       5.941  -0.740  -1.173  1.00 98.55           H  
ATOM   1050 HD22 ASN A  67       7.070  -0.560  -2.529  1.00 98.55           H  
ATOM   1051  OD1 ASN A  67       4.148   0.435  -2.255  1.00 98.55           O  
ATOM   1052  N   TYR A  68       4.770   0.630  -7.550  1.00 97.46           N  
ATOM   1053  H   TYR A  68       3.838   0.291  -7.356  1.00 97.46           H  
ATOM   1054  CA  TYR A  68       4.998   1.220  -8.863  1.00 97.46           C  
ATOM   1055  HA  TYR A  68       6.024   1.032  -9.178  1.00 97.46           H  
ATOM   1056  C   TYR A  68       4.799   2.727  -8.756  1.00 97.46           C  
ATOM   1057  CB  TYR A  68       4.053   0.573  -9.882  1.00 97.46           C  
ATOM   1058  HB2 TYR A  68       3.023   0.715  -9.555  1.00 97.46           H  
ATOM   1059  HB3 TYR A  68       4.162   1.086 -10.837  1.00 97.46           H  
ATOM   1060  O   TYR A  68       3.702   3.181  -8.424  1.00 97.46           O  
ATOM   1061  CG  TYR A  68       4.311  -0.909 -10.088  1.00 97.46           C  
ATOM   1062  CD1 TYR A  68       5.177  -1.329 -11.113  1.00 97.46           C  
ATOM   1063  HD1 TYR A  68       5.640  -0.591 -11.750  1.00 97.46           H  
ATOM   1064  CD2 TYR A  68       3.704  -1.867  -9.252  1.00 97.46           C  
ATOM   1065  HD2 TYR A  68       3.043  -1.550  -8.459  1.00 97.46           H  
ATOM   1066  CE1 TYR A  68       5.428  -2.697 -11.322  1.00 97.46           C  
ATOM   1067  HE1 TYR A  68       6.080  -3.006 -12.126  1.00 97.46           H  
ATOM   1068  CE2 TYR A  68       3.954  -3.238  -9.454  1.00 97.46           C  
ATOM   1069  HE2 TYR A  68       3.482  -3.982  -8.829  1.00 97.46           H  
ATOM   1070  OH  TYR A  68       5.007  -4.982 -10.714  1.00 97.46           O  
ATOM   1071  HH  TYR A  68       5.465  -5.135 -11.544  1.00 97.46           H  
ATOM   1072  CZ  TYR A  68       4.806  -3.656 -10.496  1.00 97.46           C  
ATOM   1073  N   ILE A  69       5.876   3.480  -8.974  1.00 97.70           N  
ATOM   1074  H   ILE A  69       6.743   3.040  -9.251  1.00 97.70           H  
ATOM   1075  CA  ILE A  69       5.890   4.937  -8.889  1.00 97.70           C  
ATOM   1076  HA  ILE A  69       4.961   5.286  -8.438  1.00 97.70           H  
ATOM   1077  C   ILE A  69       5.982   5.482 -10.306  1.00 97.70           C  
ATOM   1078  CB  ILE A  69       7.065   5.451  -8.032  1.00 97.70           C  
ATOM   1079  HB  ILE A  69       7.981   5.300  -8.603  1.00 97.70           H  
ATOM   1080  O   ILE A  69       6.962   5.244 -11.004  1.00 97.70           O  
ATOM   1081  CG1 ILE A  69       7.261   4.706  -6.695  1.00 97.70           C  
ATOM   1082 HG12 ILE A  69       7.588   3.687  -6.905  1.00 97.70           H  
ATOM   1083 HG13 ILE A  69       8.073   5.184  -6.148  1.00 97.70           H  
ATOM   1084  CG2 ILE A  69       6.920   6.964  -7.793  1.00 97.70           C  
ATOM   1085 HG21 ILE A  69       6.961   7.491  -8.747  1.00 97.70           H  
ATOM   1086 HG22 ILE A  69       5.970   7.189  -7.309  1.00 97.70           H  
ATOM   1087 HG23 ILE A  69       7.750   7.318  -7.182  1.00 97.70           H  
ATOM   1088  CD1 ILE A  69       6.031   4.640  -5.789  1.00 97.70           C  
ATOM   1089 HD11 ILE A  69       6.330   4.188  -4.843  1.00 97.70           H  
ATOM   1090 HD12 ILE A  69       5.255   4.027  -6.246  1.00 97.70           H  
ATOM   1091 HD13 ILE A  69       5.635   5.638  -5.598  1.00 97.70           H  
ATOM   1092  N   HIS A  70       4.968   6.220 -10.721  1.00 95.86           N  
ATOM   1093  H   HIS A  70       4.198   6.359 -10.083  1.00 95.86           H  
ATOM   1094  CA  HIS A  70       4.906   6.975 -11.963  1.00 95.86           C  
ATOM   1095  HA  HIS A  70       5.550   6.527 -12.719  1.00 95.86           H  
ATOM   1096  C   HIS A  70       5.388   8.407 -11.738  1.00 95.86           C  
ATOM   1097  CB  HIS A  70       3.473   6.915 -12.483  1.00 95.86           C  
ATOM   1098  HB2 HIS A  70       3.369   7.584 -13.338  1.00 95.86           H  
ATOM   1099  HB3 HIS A  70       2.782   7.246 -11.708  1.00 95.86           H  
ATOM   1100  O   HIS A  70       5.624   8.844 -10.605  1.00 95.86           O  
ATOM   1101  CG  HIS A  70       3.088   5.535 -12.933  1.00 95.86           C  
ATOM   1102  CD2 HIS A  70       2.721   4.488 -12.138  1.00 95.86           C  
ATOM   1103  HD2 HIS A  70       2.656   4.501 -11.060  1.00 95.86           H  
ATOM   1104  ND1 HIS A  70       2.942   5.168 -14.260  1.00 95.86           N  
ATOM   1105  CE1 HIS A  70       2.408   3.940 -14.246  1.00 95.86           C  
ATOM   1106  HE1 HIS A  70       2.019   3.424 -15.111  1.00 95.86           H  
ATOM   1107  NE2 HIS A  70       2.306   3.488 -12.988  1.00 95.86           N  
ATOM   1108  HE2 HIS A  70       1.802   2.650 -12.736  1.00 95.86           H  
ATOM   1109  N   ASP A  71       5.578   9.150 -12.825  1.00 93.15           N  
ATOM   1110  H   ASP A  71       5.309   8.789 -13.729  1.00 93.15           H  
ATOM   1111  CA  ASP A  71       5.987  10.545 -12.723  1.00 93.15           C  
ATOM   1112  HA  ASP A  71       6.890  10.575 -12.113  1.00 93.15           H  
ATOM   1113  C   ASP A  71       4.920  11.402 -12.018  1.00 93.15           C  
ATOM   1114  CB  ASP A  71       6.345  11.104 -14.103  1.00 93.15           C  
ATOM   1115  HB2 ASP A  71       6.990  10.402 -14.631  1.00 93.15           H  
ATOM   1116  HB3 ASP A  71       6.902  12.031 -13.970  1.00 93.15           H  
ATOM   1117  O   ASP A  71       3.740  11.065 -11.954  1.00 93.15           O  
ATOM   1118  CG  ASP A  71       5.098  11.388 -14.930  1.00 93.15           C  
ATOM   1119  OD1 ASP A  71       4.632  12.555 -14.899  1.00 93.15           O  
ATOM   1120  OD2 ASP A  71       4.598  10.447 -15.573  1.00 93.15           O  
ATOM   1121  N   SER A  72       5.322  12.565 -11.506  1.00 91.03           N  
ATOM   1122  H   SER A  72       6.308  12.782 -11.533  1.00 91.03           H  
ATOM   1123  CA  SER A  72       4.442  13.442 -10.723  1.00 91.03           C  
ATOM   1124  HA  SER A  72       4.101  12.887  -9.849  1.00 91.03           H  
ATOM   1125  C   SER A  72       3.184  13.937 -11.463  1.00 91.03           C  
ATOM   1126  CB  SER A  72       5.238  14.659 -10.244  1.00 91.03           C  
ATOM   1127  HB2 SER A  72       5.598  15.213 -11.111  1.00 91.03           H  
ATOM   1128  HB3 SER A  72       4.589  15.309  -9.657  1.00 91.03           H  
ATOM   1129  O   SER A  72       2.272  14.449 -10.806  1.00 91.03           O  
ATOM   1130  OG  SER A  72       6.339  14.264  -9.445  1.00 91.03           O  
ATOM   1131  HG  SER A  72       6.976  14.982  -9.410  1.00 91.03           H  
ATOM   1132  N   ASN A  73       3.105  13.844 -12.796  1.00 92.14           N  
ATOM   1133  H   ASN A  73       3.833  13.364 -13.307  1.00 92.14           H  
ATOM   1134  CA  ASN A  73       1.883  14.176 -13.543  1.00 92.14           C  
ATOM   1135  HA  ASN A  73       1.348  14.966 -13.016  1.00 92.14           H  
ATOM   1136  C   ASN A  73       0.913  12.991 -13.647  1.00 92.14           C  
ATOM   1137  CB  ASN A  73       2.230  14.717 -14.934  1.00 92.14           C  
ATOM   1138  HB2 ASN A  73       2.623  13.909 -15.550  1.00 92.14           H  
ATOM   1139  HB3 ASN A  73       1.319  15.075 -15.414  1.00 92.14           H  
ATOM   1140  O   ASN A  73      -0.272  13.211 -13.886  1.00 92.14           O  
ATOM   1141  CG  ASN A  73       3.217  15.860 -14.884  1.00 92.14           C  
ATOM   1142  ND2 ASN A  73       4.382  15.655 -15.446  1.00 92.14           N  
ATOM   1143 HD21 ASN A  73       5.081  16.379 -15.363  1.00 92.14           H  
ATOM   1144 HD22 ASN A  73       4.600  14.701 -15.695  1.00 92.14           H  
ATOM   1145  OD1 ASN A  73       2.972  16.917 -14.319  1.00 92.14           O  
ATOM   1146  N   HIS A  74       1.397  11.773 -13.403  1.00 94.18           N  
ATOM   1147  H   HIS A  74       2.386  11.678 -13.224  1.00 94.18           H  
ATOM   1148  CA  HIS A  74       0.644  10.519 -13.427  1.00 94.18           C  
ATOM   1149  HA  HIS A  74      -0.404  10.738 -13.633  1.00 94.18           H  
ATOM   1150  C   HIS A  74       0.678   9.823 -12.061  1.00 94.18           C  
ATOM   1151  CB  HIS A  74       1.147   9.630 -14.572  1.00 94.18           C  
ATOM   1152  HB2 HIS A  74       2.177   9.333 -14.372  1.00 94.18           H  
ATOM   1153  HB3 HIS A  74       0.539   8.727 -14.626  1.00 94.18           H  
ATOM   1154  O   HIS A  74       0.530   8.612 -11.960  1.00 94.18           O  
ATOM   1155  CG  HIS A  74       1.092  10.329 -15.903  1.00 94.18           C  
ATOM   1156  CD2 HIS A  74       0.040  10.373 -16.774  1.00 94.18           C  
ATOM   1157  HD2 HIS A  74      -0.894   9.843 -16.653  1.00 94.18           H  
ATOM   1158  ND1 HIS A  74       2.114  11.045 -16.469  1.00 94.18           N  
ATOM   1159  HD1 HIS A  74       3.070  11.032 -16.143  1.00 94.18           H  
ATOM   1160  CE1 HIS A  74       1.693  11.519 -17.647  1.00 94.18           C  
ATOM   1161  HE1 HIS A  74       2.310  12.065 -18.345  1.00 94.18           H  
ATOM   1162  NE2 HIS A  74       0.415  11.177 -17.864  1.00 94.18           N  
ATOM   1163  N   SER A  75       0.831  10.584 -10.971  1.00 94.79           N  
ATOM   1164  H   SER A  75       0.961  11.578 -11.092  1.00 94.79           H  
ATOM   1165  CA  SER A  75       0.875  10.037  -9.608  1.00 94.79           C  
ATOM   1166  HA  SER A  75       1.716   9.347  -9.548  1.00 94.79           H  
ATOM   1167  C   SER A  75      -0.380   9.242  -9.231  1.00 94.79           C  
ATOM   1168  CB  SER A  75       1.100  11.163  -8.592  1.00 94.79           C  
ATOM   1169  HB2 SER A  75       1.031  10.757  -7.582  1.00 94.79           H  
ATOM   1170  HB3 SER A  75       2.103  11.565  -8.733  1.00 94.79           H  
ATOM   1171  O   SER A  75      -0.306   8.393  -8.349  1.00 94.79           O  
ATOM   1172  OG  SER A  75       0.160  12.214  -8.758  1.00 94.79           O  
ATOM   1173  HG  SER A  75      -0.229  12.445  -7.912  1.00 94.79           H  
ATOM   1174  N   TYR A  76      -1.509   9.475  -9.909  1.00 93.91           N  
ATOM   1175  H   TYR A  76      -1.477  10.163 -10.648  1.00 93.91           H  
ATOM   1176  CA  TYR A  76      -2.746   8.706  -9.755  1.00 93.91           C  
ATOM   1177  HA  TYR A  76      -2.967   8.634  -8.690  1.00 93.91           H  
ATOM   1178  C   TYR A  76      -2.656   7.263 -10.281  1.00 93.91           C  
ATOM   1179  CB  TYR A  76      -3.900   9.462 -10.424  1.00 93.91           C  
ATOM   1180  HB2 TYR A  76      -4.829   8.932 -10.213  1.00 93.91           H  
ATOM   1181  HB3 TYR A  76      -3.986  10.449  -9.972  1.00 93.91           H  
ATOM   1182  O   TYR A  76      -3.490   6.435  -9.919  1.00 93.91           O  
ATOM   1183  CG  TYR A  76      -3.764   9.626 -11.926  1.00 93.91           C  
ATOM   1184  CD1 TYR A  76      -3.135  10.770 -12.460  1.00 93.91           C  
ATOM   1185  HD1 TYR A  76      -2.756  11.538 -11.801  1.00 93.91           H  
ATOM   1186  CD2 TYR A  76      -4.256   8.627 -12.788  1.00 93.91           C  
ATOM   1187  HD2 TYR A  76      -4.699   7.729 -12.384  1.00 93.91           H  
ATOM   1188  CE1 TYR A  76      -3.000  10.914 -13.854  1.00 93.91           C  
ATOM   1189  HE1 TYR A  76      -2.512  11.785 -14.268  1.00 93.91           H  
ATOM   1190  CE2 TYR A  76      -4.138   8.779 -14.182  1.00 93.91           C  
ATOM   1191  HE2 TYR A  76      -4.473   8.006 -14.857  1.00 93.91           H  
ATOM   1192  OH  TYR A  76      -3.428  10.076 -16.063  1.00 93.91           O  
ATOM   1193  HH  TYR A  76      -2.744  10.700 -16.320  1.00 93.91           H  
ATOM   1194  CZ  TYR A  76      -3.507   9.919 -14.718  1.00 93.91           C  
ATOM   1195  N   GLU A  77      -1.654   6.953 -11.109  1.00 94.85           N  
ATOM   1196  H   GLU A  77      -1.028   7.682 -11.420  1.00 94.85           H  
ATOM   1197  CA  GLU A  77      -1.348   5.598 -11.587  1.00 94.85           C  
ATOM   1198  HA  GLU A  77      -2.276   5.033 -11.676  1.00 94.85           H  
ATOM   1199  C   GLU A  77      -0.452   4.824 -10.607  1.00 94.85           C  
ATOM   1200  CB  GLU A  77      -0.702   5.650 -12.982  1.00 94.85           C  
ATOM   1201  HB2 GLU A  77       0.245   6.187 -12.928  1.00 94.85           H  
ATOM   1202  HB3 GLU A  77      -0.502   4.625 -13.296  1.00 94.85           H  
ATOM   1203  O   GLU A  77      -0.251   3.615 -10.763  1.00 94.85           O  
ATOM   1204  CG  GLU A  77      -1.609   6.318 -14.026  1.00 94.85           C  
ATOM   1205  HG2 GLU A  77      -1.763   7.356 -13.733  1.00 94.85           H  
ATOM   1206  HG3 GLU A  77      -2.578   5.818 -14.023  1.00 94.85           H  
ATOM   1207  CD  GLU A  77      -1.031   6.289 -15.450  1.00 94.85           C  
ATOM   1208  OE1 GLU A  77      -1.365   7.220 -16.217  1.00 94.85           O  
ATOM   1209  OE2 GLU A  77      -0.277   5.350 -15.776  1.00 94.85           O  
ATOM   1210  N   ASN A  78       0.059   5.489  -9.560  1.00 97.03           N  
ATOM   1211  H   ASN A  78      -0.155   6.472  -9.463  1.00 97.03           H  
ATOM   1212  CA  ASN A  78       0.833   4.829  -8.517  1.00 97.03           C  
ATOM   1213  HA  ASN A  78       1.709   4.385  -8.989  1.00 97.03           H  
ATOM   1214  C   ASN A  78       0.015   3.709  -7.875  1.00 97.03           C  
ATOM   1215  CB  ASN A  78       1.294   5.817  -7.434  1.00 97.03           C  
ATOM   1216  HB2 ASN A  78       0.429   6.374  -7.074  1.00 97.03           H  
ATOM   1217  HB3 ASN A  78       1.708   5.252  -6.599  1.00 97.03           H  
ATOM   1218  O   ASN A  78      -1.115   3.905  -7.418  1.00 97.03           O  
ATOM   1219  CG  ASN A  78       2.359   6.788  -7.890  1.00 97.03           C  
ATOM   1220  ND2 ASN A  78       2.734   7.729  -7.058  1.00 97.03           N  
ATOM   1221 HD21 ASN A  78       2.222   7.874  -6.200  1.00 97.03           H  
ATOM   1222 HD22 ASN A  78       3.453   8.358  -7.385  1.00 97.03           H  
ATOM   1223  OD1 ASN A  78       2.914   6.700  -8.963  1.00 97.03           O  
ATOM   1224  N   VAL A  79       0.621   2.529  -7.773  1.00 96.94           N  
ATOM   1225  H   VAL A  79       1.552   2.436  -8.152  1.00 96.94           H  
ATOM   1226  CA  VAL A  79      -0.056   1.350  -7.237  1.00 96.94           C  
ATOM   1227  HA  VAL A  79      -0.824   1.695  -6.545  1.00 96.94           H  
ATOM   1228  C   VAL A  79       0.897   0.482  -6.433  1.00 96.94           C  
ATOM   1229  CB  VAL A  79      -0.791   0.581  -8.355  1.00 96.94           C  
ATOM   1230  HB  VAL A  79      -1.499   1.268  -8.817  1.00 96.94           H  
ATOM   1231  O   VAL A  79       2.026   0.201  -6.833  1.00 96.94           O  
ATOM   1232  CG1 VAL A  79       0.129   0.051  -9.461  1.00 96.94           C  
ATOM   1233 HG11 VAL A  79       0.659   0.884  -9.924  1.00 96.94           H  
ATOM   1234 HG12 VAL A  79       0.848  -0.663  -9.062  1.00 96.94           H  
ATOM   1235 HG13 VAL A  79      -0.472  -0.433 -10.230  1.00 96.94           H  
ATOM   1236  CG2 VAL A  79      -1.609  -0.592  -7.795  1.00 96.94           C  
ATOM   1237 HG21 VAL A  79      -2.249  -0.239  -6.986  1.00 96.94           H  
ATOM   1238 HG22 VAL A  79      -2.237  -1.000  -8.587  1.00 96.94           H  
ATOM   1239 HG23 VAL A  79      -0.949  -1.376  -7.424  1.00 96.94           H  
ATOM   1240  N   THR A  80       0.421   0.025  -5.281  1.00 97.97           N  
ATOM   1241  H   THR A  80      -0.492   0.341  -4.987  1.00 97.97           H  
ATOM   1242  CA  THR A  80       1.105  -0.970  -4.461  1.00 97.97           C  
ATOM   1243  HA  THR A  80       2.173  -0.953  -4.674  1.00 97.97           H  
ATOM   1244  C   THR A  80       0.566  -2.356  -4.799  1.00 97.97           C  
ATOM   1245  CB  THR A  80       0.929  -0.656  -2.971  1.00 97.97           C  
ATOM   1246  HB  THR A  80      -0.134  -0.628  -2.731  1.00 97.97           H  
ATOM   1247  O   THR A  80      -0.594  -2.664  -4.540  1.00 97.97           O  
ATOM   1248  CG2 THR A  80       1.612  -1.699  -2.091  1.00 97.97           C  
ATOM   1249 HG21 THR A  80       1.485  -1.420  -1.045  1.00 97.97           H  
ATOM   1250 HG22 THR A  80       1.155  -2.678  -2.232  1.00 97.97           H  
ATOM   1251 HG23 THR A  80       2.673  -1.755  -2.333  1.00 97.97           H  
ATOM   1252  OG1 THR A  80       1.501   0.595  -2.651  1.00 97.97           O  
ATOM   1253  HG1 THR A  80       2.453   0.474  -2.613  1.00 97.97           H  
ATOM   1254  N   LEU A  81       1.412  -3.231  -5.326  1.00 95.11           N  
ATOM   1255  H   LEU A  81       2.348  -2.920  -5.540  1.00 95.11           H  
ATOM   1256  CA  LEU A  81       1.123  -4.649  -5.484  1.00 95.11           C  
ATOM   1257  HA  LEU A  81       0.043  -4.796  -5.492  1.00 95.11           H  
ATOM   1258  C   LEU A  81       1.718  -5.420  -4.302  1.00 95.11           C  
ATOM   1259  CB  LEU A  81       1.669  -5.112  -6.841  1.00 95.11           C  
ATOM   1260  HB2 LEU A  81       2.746  -4.942  -6.850  1.00 95.11           H  
ATOM   1261  HB3 LEU A  81       1.224  -4.502  -7.627  1.00 95.11           H  
ATOM   1262  O   LEU A  81       2.935  -5.503  -4.151  1.00 95.11           O  
ATOM   1263  CG  LEU A  81       1.410  -6.595  -7.150  1.00 95.11           C  
ATOM   1264  HG  LEU A  81       1.865  -7.208  -6.372  1.00 95.11           H  
ATOM   1265  CD1 LEU A  81      -0.078  -6.940  -7.232  1.00 95.11           C  
ATOM   1266 HD11 LEU A  81      -0.576  -6.276  -7.939  1.00 95.11           H  
ATOM   1267 HD12 LEU A  81      -0.194  -7.971  -7.564  1.00 95.11           H  
ATOM   1268 HD13 LEU A  81      -0.539  -6.846  -6.248  1.00 95.11           H  
ATOM   1269  CD2 LEU A  81       2.057  -6.955  -8.483  1.00 95.11           C  
ATOM   1270 HD21 LEU A  81       3.130  -6.767  -8.438  1.00 95.11           H  
ATOM   1271 HD22 LEU A  81       1.895  -8.011  -8.697  1.00 95.11           H  
ATOM   1272 HD23 LEU A  81       1.628  -6.357  -9.287  1.00 95.11           H  
ATOM   1273  N   ARG A  82       0.860  -6.004  -3.466  1.00 92.54           N  
ATOM   1274  H   ARG A  82      -0.122  -5.905  -3.681  1.00 92.54           H  
ATOM   1275  CA  ARG A  82       1.237  -6.896  -2.366  1.00 92.54           C  
ATOM   1276  HA  ARG A  82       2.303  -6.783  -2.170  1.00 92.54           H  
ATOM   1277  C   ARG A  82       0.994  -8.336  -2.779  1.00 92.54           C  
ATOM   1278  CB  ARG A  82       0.474  -6.509  -1.095  1.00 92.54           C  
ATOM   1279  HB2 ARG A  82       0.725  -5.476  -0.851  1.00 92.54           H  
ATOM   1280  HB3 ARG A  82      -0.597  -6.561  -1.287  1.00 92.54           H  
ATOM   1281  O   ARG A  82      -0.120  -8.729  -3.107  1.00 92.54           O  
ATOM   1282  CG  ARG A  82       0.818  -7.406   0.107  1.00 92.54           C  
ATOM   1283  HG2 ARG A  82       1.896  -7.423   0.266  1.00 92.54           H  
ATOM   1284  HG3 ARG A  82       0.476  -8.425  -0.074  1.00 92.54           H  
ATOM   1285  CD  ARG A  82       0.125  -6.854   1.355  1.00 92.54           C  
ATOM   1286  HD2 ARG A  82      -0.950  -6.988   1.241  1.00 92.54           H  
ATOM   1287  HD3 ARG A  82       0.331  -5.785   1.420  1.00 92.54           H  
ATOM   1288  NE  ARG A  82       0.587  -7.497   2.602  1.00 92.54           N  
ATOM   1289  HE  ARG A  82       1.349  -8.158   2.547  1.00 92.54           H  
ATOM   1290  NH1 ARG A  82      -0.832  -6.362   4.019  1.00 92.54           N  
ATOM   1291 HH11 ARG A  82      -1.060  -6.032   4.946  1.00 92.54           H  
ATOM   1292 HH12 ARG A  82      -1.245  -5.892   3.227  1.00 92.54           H  
ATOM   1293  NH2 ARG A  82       0.685  -7.739   4.863  1.00 92.54           N  
ATOM   1294 HH21 ARG A  82       0.376  -7.446   5.779  1.00 92.54           H  
ATOM   1295 HH22 ARG A  82       1.524  -8.286   4.735  1.00 92.54           H  
ATOM   1296  CZ  ARG A  82       0.141  -7.205   3.813  1.00 92.54           C  
ATOM   1297  N   ILE A  83       2.035  -9.139  -2.714  1.00 88.28           N  
ATOM   1298  H   ILE A  83       2.930  -8.750  -2.456  1.00 88.28           H  
ATOM   1299  CA  ILE A  83       2.020 -10.510  -3.190  1.00 88.28           C  
ATOM   1300  HA  ILE A  83       1.053 -10.760  -3.625  1.00 88.28           H  
ATOM   1301  C   ILE A  83       2.284 -11.423  -2.009  1.00 88.28           C  
ATOM   1302  CB  ILE A  83       3.089 -10.678  -4.275  1.00 88.28           C  
ATOM   1303  HB  ILE A  83       4.067 -10.510  -3.824  1.00 88.28           H  
ATOM   1304  O   ILE A  83       3.337 -11.332  -1.383  1.00 88.28           O  
ATOM   1305  CG1 ILE A  83       2.914  -9.674  -5.434  1.00 88.28           C  
ATOM   1306 HG12 ILE A  83       1.966  -9.847  -5.944  1.00 88.28           H  
ATOM   1307 HG13 ILE A  83       2.909  -8.662  -5.028  1.00 88.28           H  
ATOM   1308  CG2 ILE A  83       3.033 -12.109  -4.789  1.00 88.28           C  
ATOM   1309 HG21 ILE A  83       3.929 -12.255  -5.393  1.00 88.28           H  
ATOM   1310 HG22 ILE A  83       3.075 -12.840  -3.982  1.00 88.28           H  
ATOM   1311 HG23 ILE A  83       2.136 -12.262  -5.389  1.00 88.28           H  
ATOM   1312  CD1 ILE A  83       4.057  -9.713  -6.448  1.00 88.28           C  
ATOM   1313 HD11 ILE A  83       5.015  -9.651  -5.932  1.00 88.28           H  
ATOM   1314 HD12 ILE A  83       3.968  -8.853  -7.113  1.00 88.28           H  
ATOM   1315 HD13 ILE A  83       4.014 -10.629  -7.037  1.00 88.28           H  
ATOM   1316  N   PHE A  84       1.346 -12.319  -1.731  1.00 82.98           N  
ATOM   1317  H   PHE A  84       0.507 -12.326  -2.293  1.00 82.98           H  
ATOM   1318  CA  PHE A  84       1.559 -13.443  -0.830  1.00 82.98           C  
ATOM   1319  HA  PHE A  84       2.382 -13.232  -0.148  1.00 82.98           H  
ATOM   1320  C   PHE A  84       1.934 -14.664  -1.666  1.00 82.98           C  
ATOM   1321  CB  PHE A  84       0.306 -13.675   0.012  1.00 82.98           C  
ATOM   1322  HB2 PHE A  84       0.382 -14.658   0.476  1.00 82.98           H  
ATOM   1323  HB3 PHE A  84      -0.571 -13.694  -0.636  1.00 82.98           H  
ATOM   1324  O   PHE A  84       1.106 -15.193  -2.418  1.00 82.98           O  
ATOM   1325  CG  PHE A  84       0.098 -12.643   1.099  1.00 82.98           C  
ATOM   1326  CD1 PHE A  84       0.439 -12.959   2.424  1.00 82.98           C  
ATOM   1327  HD1 PHE A  84       0.870 -13.921   2.657  1.00 82.98           H  
ATOM   1328  CD2 PHE A  84      -0.495 -11.400   0.806  1.00 82.98           C  
ATOM   1329  HD2 PHE A  84      -0.770 -11.165  -0.211  1.00 82.98           H  
ATOM   1330  CE1 PHE A  84       0.126 -12.061   3.455  1.00 82.98           C  
ATOM   1331  HE1 PHE A  84       0.274 -12.360   4.482  1.00 82.98           H  
ATOM   1332  CE2 PHE A  84      -0.743 -10.476   1.836  1.00 82.98           C  
ATOM   1333  HE2 PHE A  84      -1.214  -9.530   1.611  1.00 82.98           H  
ATOM   1334  CZ  PHE A  84      -0.435 -10.807   3.164  1.00 82.98           C  
ATOM   1335  HZ  PHE A  84      -0.684 -10.127   3.965  1.00 82.98           H  
ATOM   1336  N   ALA A  85       3.190 -15.083  -1.553  1.00 72.93           N  
ATOM   1337  H   ALA A  85       3.793 -14.634  -0.878  1.00 72.93           H  
ATOM   1338  CA  ALA A  85       3.672 -16.307  -2.174  1.00 72.93           C  
ATOM   1339  HA  ALA A  85       3.116 -16.488  -3.093  1.00 72.93           H  
ATOM   1340  C   ALA A  85       3.440 -17.499  -1.237  1.00 72.93           C  
ATOM   1341  CB  ALA A  85       5.143 -16.144  -2.565  1.00 72.93           C  
ATOM   1342  HB1 ALA A  85       5.753 -16.116  -1.662  1.00 72.93           H  
ATOM   1343  HB2 ALA A  85       5.283 -15.231  -3.144  1.00 72.93           H  
ATOM   1344  HB3 ALA A  85       5.458 -16.998  -3.164  1.00 72.93           H  
ATOM   1345  O   ALA A  85       3.464 -17.368  -0.008  1.00 72.93           O  
ATOM   1346  N   GLY A  86       3.223 -18.679  -1.816  1.00 62.56           N  
ATOM   1347  H   GLY A  86       3.225 -18.738  -2.824  1.00 62.56           H  
ATOM   1348  CA  GLY A  86       3.335 -19.923  -1.063  1.00 62.56           C  
ATOM   1349  HA2 GLY A  86       3.036 -20.758  -1.697  1.00 62.56           H  
ATOM   1350  HA3 GLY A  86       2.673 -19.892  -0.197  1.00 62.56           H  
ATOM   1351  C   GLY A  86       4.771 -20.171  -0.592  1.00 62.56           C  
ATOM   1352  O   GLY A  86       5.680 -19.390  -0.854  1.00 62.56           O  
ATOM   1353  N   GLN A  87       4.995 -21.288   0.103  1.00 56.48           N  
ATOM   1354  H   GLN A  87       4.226 -21.923   0.262  1.00 56.48           H  
ATOM   1355  CA  GLN A  87       6.362 -21.742   0.412  1.00 56.48           C  
ATOM   1356  HA  GLN A  87       6.917 -20.921   0.866  1.00 56.48           H  
ATOM   1357  C   GLN A  87       7.158 -22.160  -0.839  1.00 56.48           C  
ATOM   1358  CB  GLN A  87       6.320 -22.926   1.390  1.00 56.48           C  
ATOM   1359  HB2 GLN A  87       7.321 -23.352   1.444  1.00 56.48           H  
ATOM   1360  HB3 GLN A  87       5.647 -23.696   1.013  1.00 56.48           H  
ATOM   1361  O   GLN A  87       8.365 -22.373  -0.744  1.00 56.48           O  
ATOM   1362  CG  GLN A  87       5.911 -22.529   2.814  1.00 56.48           C  
ATOM   1363  HG2 GLN A  87       6.476 -21.646   3.111  1.00 56.48           H  
ATOM   1364  HG3 GLN A  87       4.849 -22.284   2.837  1.00 56.48           H  
ATOM   1365  CD  GLN A  87       6.193 -23.635   3.830  1.00 56.48           C  
ATOM   1366  NE2 GLN A  87       6.036 -23.364   5.107  1.00 56.48           N  
ATOM   1367 HE21 GLN A  87       6.233 -24.130   5.735  1.00 56.48           H  
ATOM   1368 HE22 GLN A  87       5.733 -22.450   5.413  1.00 56.48           H  
ATOM   1369  OE1 GLN A  87       6.559 -24.757   3.526  1.00 56.48           O  
ATOM   1370  N   ASN A  88       6.480 -22.325  -1.977  1.00 52.09           N  
ATOM   1371  H   ASN A  88       5.512 -22.039  -2.003  1.00 52.09           H  
ATOM   1372  CA  ASN A  88       7.081 -22.727  -3.241  1.00 52.09           C  
ATOM   1373  HA  ASN A  88       7.867 -23.457  -3.044  1.00 52.09           H  
ATOM   1374  C   ASN A  88       7.743 -21.549  -3.964  1.00 52.09           C  
ATOM   1375  CB  ASN A  88       5.996 -23.394  -4.098  1.00 52.09           C  
ATOM   1376  HB2 ASN A  88       5.158 -22.707  -4.212  1.00 52.09           H  
ATOM   1377  HB3 ASN A  88       6.379 -23.612  -5.095  1.00 52.09           H  
ATOM   1378  O   ASN A  88       7.682 -20.407  -3.512  1.00 52.09           O  
ATOM   1379  CG  ASN A  88       5.511 -24.703  -3.514  1.00 52.09           C  
ATOM   1380  ND2 ASN A  88       4.251 -25.005  -3.707  1.00 52.09           N  
ATOM   1381 HD21 ASN A  88       3.913 -25.861  -3.292  1.00 52.09           H  
ATOM   1382 HD22 ASN A  88       3.641 -24.308  -4.109  1.00 52.09           H  
ATOM   1383  OD1 ASN A  88       6.236 -25.465  -2.892  1.00 52.09           O  
ATOM   1384  N   ASP A  89       8.384 -21.866  -5.091  1.00 51.70           N  
ATOM   1385  H   ASP A  89       8.338 -22.819  -5.423  1.00 51.70           H  
ATOM   1386  CA  ASP A  89       9.153 -20.928  -5.900  1.00 51.70           C  
ATOM   1387  HA  ASP A  89      10.046 -20.669  -5.332  1.00 51.70           H  
ATOM   1388  C   ASP A  89       8.335 -19.662  -6.217  1.00 51.70           C  
ATOM   1389  CB  ASP A  89       9.625 -21.633  -7.185  1.00 51.70           C  
ATOM   1390  HB2 ASP A  89       8.789 -21.758  -7.873  1.00 51.70           H  
ATOM   1391  HB3 ASP A  89       9.991 -22.626  -6.921  1.00 51.70           H  
ATOM   1392  O   ASP A  89       7.321 -19.754  -6.914  1.00 51.70           O  
ATOM   1393  CG  ASP A  89      10.763 -20.883  -7.886  1.00 51.70           C  
ATOM   1394  OD1 ASP A  89      10.976 -19.698  -7.539  1.00 51.70           O  
ATOM   1395  OD2 ASP A  89      11.460 -21.534  -8.696  1.00 51.70           O  
ATOM   1396  N   PRO A  90       8.749 -18.478  -5.724  1.00 53.86           N  
ATOM   1397  CA  PRO A  90       8.089 -17.220  -6.032  1.00 53.86           C  
ATOM   1398  HA  PRO A  90       7.015 -17.328  -5.879  1.00 53.86           H  
ATOM   1399  C   PRO A  90       8.316 -16.800  -7.494  1.00 53.86           C  
ATOM   1400  CB  PRO A  90       8.649 -16.233  -5.005  1.00 53.86           C  
ATOM   1401  HB2 PRO A  90       8.095 -16.334  -4.072  1.00 53.86           H  
ATOM   1402  HB3 PRO A  90       8.625 -15.198  -5.345  1.00 53.86           H  
ATOM   1403  O   PRO A  90       8.016 -15.672  -7.876  1.00 53.86           O  
ATOM   1404  CG  PRO A  90      10.075 -16.726  -4.799  1.00 53.86           C  
ATOM   1405  HG2 PRO A  90      10.706 -16.391  -5.623  1.00 53.86           H  
ATOM   1406  HG3 PRO A  90      10.482 -16.404  -3.841  1.00 53.86           H  
ATOM   1407  CD  PRO A  90       9.902 -18.240  -4.864  1.00 53.86           C  
ATOM   1408  HD2 PRO A  90       9.693 -18.630  -3.868  1.00 53.86           H  
ATOM   1409  HD3 PRO A  90      10.810 -18.690  -5.265  1.00 53.86           H  
ATOM   1410  N   THR A  91       8.862 -17.647  -8.359  1.00 52.60           N  
ATOM   1411  H   THR A  91       9.262 -18.515  -8.033  1.00 52.60           H  
ATOM   1412  CA  THR A  91       8.668 -17.477  -9.798  1.00 52.60           C  
ATOM   1413  HA  THR A  91       9.011 -16.484 -10.091  1.00 52.60           H  
ATOM   1414  C   THR A  91       7.180 -17.599 -10.139  1.00 52.60           C  
ATOM   1415  CB  THR A  91       9.473 -18.508 -10.588  1.00 52.60           C  
ATOM   1416  HB  THR A  91       9.210 -18.416 -11.641  1.00 52.60           H  
ATOM   1417  O   THR A  91       6.522 -18.555  -9.742  1.00 52.60           O  
ATOM   1418  CG2 THR A  91      10.981 -18.268 -10.459  1.00 52.60           C  
ATOM   1419 HG21 THR A  91      11.257 -17.373 -11.015  1.00 52.60           H  
ATOM   1420 HG22 THR A  91      11.517 -19.126 -10.864  1.00 52.60           H  
ATOM   1421 HG23 THR A  91      11.269 -18.137  -9.416  1.00 52.60           H  
ATOM   1422  OG1 THR A  91       9.134 -19.808 -10.172  1.00 52.60           O  
ATOM   1423  HG1 THR A  91       8.274 -19.760  -9.747  1.00 52.60           H  
ATOM   1424  N   ASP A  92       6.654 -16.663 -10.927  1.00 60.93           N  
ATOM   1425  H   ASP A  92       7.242 -15.902 -11.235  1.00 60.93           H  
ATOM   1426  CA  ASP A  92       5.290 -16.665 -11.479  1.00 60.93           C  
ATOM   1427  HA  ASP A  92       5.301 -15.902 -12.258  1.00 60.93           H  
ATOM   1428  C   ASP A  92       4.172 -16.137 -10.565  1.00 60.93           C  
ATOM   1429  CB  ASP A  92       5.020 -17.991 -12.216  1.00 60.93           C  
ATOM   1430  HB2 ASP A  92       5.969 -18.446 -12.503  1.00 60.93           H  
ATOM   1431  HB3 ASP A  92       4.514 -18.680 -11.540  1.00 60.93           H  
ATOM   1432  O   ASP A  92       2.998 -16.473 -10.730  1.00 60.93           O  
ATOM   1433  CG  ASP A  92       4.210 -17.855 -13.500  1.00 60.93           C  
ATOM   1434  OD1 ASP A  92       4.188 -16.760 -14.106  1.00 60.93           O  
ATOM   1435  OD2 ASP A  92       3.571 -18.867 -13.884  1.00 60.93           O  
ATOM   1436  N   ILE A  93       4.515 -15.251  -9.626  1.00 65.36           N  
ATOM   1437  H   ILE A  93       5.500 -15.073  -9.495  1.00 65.36           H  
ATOM   1438  CA  ILE A  93       3.532 -14.585  -8.750  1.00 65.36           C  
ATOM   1439  HA  ILE A  93       2.767 -15.329  -8.525  1.00 65.36           H  
ATOM   1440  C   ILE A  93       2.791 -13.429  -9.425  1.00 65.36           C  
ATOM   1441  CB  ILE A  93       4.140 -14.088  -7.418  1.00 65.36           C  
ATOM   1442  HB  ILE A  93       3.916 -13.025  -7.339  1.00 65.36           H  
ATOM   1443  O   ILE A  93       1.634 -13.162  -9.100  1.00 65.36           O  
ATOM   1444  CG1 ILE A  93       5.654 -14.237  -7.278  1.00 65.36           C  
ATOM   1445 HG12 ILE A  93       5.847 -15.290  -7.071  1.00 65.36           H  
ATOM   1446 HG13 ILE A  93       6.143 -13.931  -8.203  1.00 65.36           H  
ATOM   1447  CG2 ILE A  93       3.476 -14.836  -6.250  1.00 65.36           C  
ATOM   1448 HG21 ILE A  93       4.016 -14.712  -5.311  1.00 65.36           H  
ATOM   1449 HG22 ILE A  93       2.476 -14.429  -6.104  1.00 65.36           H  
ATOM   1450 HG23 ILE A  93       3.432 -15.905  -6.459  1.00 65.36           H  
ATOM   1451  CD1 ILE A  93       6.272 -13.387  -6.164  1.00 65.36           C  
ATOM   1452 HD11 ILE A  93       7.341 -13.589  -6.097  1.00 65.36           H  
ATOM   1453 HD12 ILE A  93       5.825 -13.614  -5.196  1.00 65.36           H  
ATOM   1454 HD13 ILE A  93       6.130 -12.330  -6.387  1.00 65.36           H  
ATOM   1455  N   CYS A  94       3.439 -12.738 -10.361  1.00 74.66           N  
ATOM   1456  H   CYS A  94       4.377 -13.018 -10.609  1.00 74.66           H  
ATOM   1457  CA  CYS A  94       2.800 -11.670 -11.115  1.00 74.66           C  
ATOM   1458  HA  CYS A  94       2.003 -11.227 -10.517  1.00 74.66           H  
ATOM   1459  C   CYS A  94       2.152 -12.243 -12.363  1.00 74.66           C  
ATOM   1460  CB  CYS A  94       3.797 -10.561 -11.379  1.00 74.66           C  
ATOM   1461  HB2 CYS A  94       3.403  -9.893 -12.145  1.00 74.66           H  
ATOM   1462  HB3 CYS A  94       4.738 -10.989 -11.725  1.00 74.66           H  
ATOM   1463  O   CYS A  94       2.781 -12.390 -13.413  1.00 74.66           O  
ATOM   1464  SG  CYS A  94       4.044  -9.618  -9.867  1.00 74.66           S  
ATOM   1465  N   LYS A  95       0.872 -12.579 -12.210  1.00 58.08           N  
ATOM   1466  H   LYS A  95       0.451 -12.390 -11.312  1.00 58.08           H  
ATOM   1467  CA  LYS A  95      -0.038 -12.949 -13.290  1.00 58.08           C  
ATOM   1468  HA  LYS A  95       0.555 -12.979 -14.204  1.00 58.08           H  
ATOM   1469  C   LYS A  95      -1.104 -11.878 -13.501  1.00 58.08           C  
ATOM   1470  CB  LYS A  95      -0.626 -14.349 -13.077  1.00 58.08           C  
ATOM   1471  HB2 LYS A  95      -1.124 -14.389 -12.109  1.00 58.08           H  
ATOM   1472  HB3 LYS A  95      -1.359 -14.549 -13.858  1.00 58.08           H  
ATOM   1473  O   LYS A  95      -1.323 -11.067 -12.588  1.00 58.08           O  
ATOM   1474  CG  LYS A  95       0.474 -15.410 -13.142  1.00 58.08           C  
ATOM   1475  HG2 LYS A  95       1.196 -15.218 -12.348  1.00 58.08           H  
ATOM   1476  HG3 LYS A  95       0.984 -15.331 -14.101  1.00 58.08           H  
ATOM   1477  CD  LYS A  95      -0.078 -16.830 -12.977  1.00 58.08           C  
ATOM   1478  HD2 LYS A  95      -0.555 -16.937 -12.002  1.00 58.08           H  
ATOM   1479  HD3 LYS A  95      -0.771 -17.069 -13.783  1.00 58.08           H  
ATOM   1480  CE  LYS A  95       1.173 -17.689 -13.060  1.00 58.08           C  
ATOM   1481  HE2 LYS A  95       1.651 -17.510 -14.023  1.00 58.08           H  
ATOM   1482  HE3 LYS A  95       1.883 -17.327 -12.316  1.00 58.08           H  
ATOM   1483  NZ  LYS A  95       1.004 -19.141 -12.872  1.00 58.08           N  
ATOM   1484  HZ1 LYS A  95       1.915 -19.512 -13.100  1.00 58.08           H  
ATOM   1485  HZ2 LYS A  95       0.328 -19.531 -13.513  1.00 58.08           H  
ATOM   1486  HZ3 LYS A  95       0.812 -19.356 -11.904  1.00 58.08           H  
ATOM   1487  OXT LYS A  95      -1.671 -11.866 -14.609  1.00 58.08           O  
TER    1488      LYS A  95                                                       
ATOM   1488  N   ASP B   1      10.859  15.540  11.848  1.00 57.39           N  
ATOM   1489  H   ASP B   1      10.859  15.376  10.851  1.00 57.39           H  
ATOM   1490  H2  ASP B   1      11.433  16.329  12.106  1.00 57.39           H  
ATOM   1491  H3  ASP B   1      11.217  14.705  12.290  1.00 57.39           H  
ATOM   1492  CA  ASP B   1       9.477  15.724  12.312  1.00 57.39           C  
ATOM   1493  HA  ASP B   1       8.969  14.816  11.986  1.00 57.39           H  
ATOM   1494  C   ASP B   1       8.681  16.812  11.602  1.00 57.39           C  
ATOM   1495  CB  ASP B   1       9.373  15.758  13.841  1.00 57.39           C  
ATOM   1496  HB2 ASP B   1       8.862  16.657  14.186  1.00 57.39           H  
ATOM   1497  HB3 ASP B   1      10.369  15.736  14.284  1.00 57.39           H  
ATOM   1498  O   ASP B   1       8.063  16.488  10.600  1.00 57.39           O  
ATOM   1499  CG  ASP B   1       8.578  14.530  14.264  1.00 57.39           C  
ATOM   1500  OD1 ASP B   1       7.695  14.179  13.460  1.00 57.39           O  
ATOM   1501  OD2 ASP B   1       9.016  13.878  15.225  1.00 57.39           O  
ATOM   1502  N   LEU B   2       8.761  18.092  12.002  1.00 63.85           N  
ATOM   1503  H   LEU B   2       9.194  18.253  12.900  1.00 63.85           H  
ATOM   1504  CA  LEU B   2       7.870  19.178  11.524  1.00 63.85           C  
ATOM   1505  HA  LEU B   2       6.894  19.059  11.996  1.00 63.85           H  
ATOM   1506  C   LEU B   2       7.612  19.219  10.006  1.00 63.85           C  
ATOM   1507  CB  LEU B   2       8.485  20.532  11.940  1.00 63.85           C  
ATOM   1508  HB2 LEU B   2       9.535  20.539  11.645  1.00 63.85           H  
ATOM   1509  HB3 LEU B   2       7.987  21.330  11.389  1.00 63.85           H  
ATOM   1510  O   LEU B   2       6.509  19.514   9.554  1.00 63.85           O  
ATOM   1511  CG  LEU B   2       8.376  20.855  13.440  1.00 63.85           C  
ATOM   1512  HG  LEU B   2       8.692  19.991  14.025  1.00 63.85           H  
ATOM   1513  CD1 LEU B   2       9.299  22.028  13.778  1.00 63.85           C  
ATOM   1514 HD11 LEU B   2       9.221  22.251  14.842  1.00 63.85           H  
ATOM   1515 HD12 LEU B   2      10.333  21.765  13.553  1.00 63.85           H  
ATOM   1516 HD13 LEU B   2       9.009  22.909  13.207  1.00 63.85           H  
ATOM   1517  CD2 LEU B   2       6.948  21.238  13.826  1.00 63.85           C  
ATOM   1518 HD21 LEU B   2       6.907  21.495  14.885  1.00 63.85           H  
ATOM   1519 HD22 LEU B   2       6.599  22.085  13.235  1.00 63.85           H  
ATOM   1520 HD23 LEU B   2       6.276  20.394  13.672  1.00 63.85           H  
ATOM   1521  N   LYS B   3       8.634  18.922   9.197  1.00 84.78           N  
ATOM   1522  H   LYS B   3       9.502  18.649   9.636  1.00 84.78           H  
ATOM   1523  CA  LYS B   3       8.532  18.949   7.734  1.00 84.78           C  
ATOM   1524  HA  LYS B   3       8.067  19.894   7.453  1.00 84.78           H  
ATOM   1525  C   LYS B   3       7.614  17.851   7.182  1.00 84.78           C  
ATOM   1526  CB  LYS B   3       9.950  18.883   7.146  1.00 84.78           C  
ATOM   1527  HB2 LYS B   3      10.281  17.846   7.091  1.00 84.78           H  
ATOM   1528  HB3 LYS B   3      10.625  19.422   7.812  1.00 84.78           H  
ATOM   1529  O   LYS B   3       6.972  18.071   6.164  1.00 84.78           O  
ATOM   1530  CG  LYS B   3      10.040  19.540   5.763  1.00 84.78           C  
ATOM   1531  HG2 LYS B   3       9.471  18.957   5.039  1.00 84.78           H  
ATOM   1532  HG3 LYS B   3       9.616  20.542   5.819  1.00 84.78           H  
ATOM   1533  CD  LYS B   3      11.507  19.644   5.318  1.00 84.78           C  
ATOM   1534  HD2 LYS B   3      11.907  18.639   5.185  1.00 84.78           H  
ATOM   1535  HD3 LYS B   3      12.092  20.150   6.086  1.00 84.78           H  
ATOM   1536  CE  LYS B   3      11.594  20.450   4.017  1.00 84.78           C  
ATOM   1537  HE2 LYS B   3      10.757  20.149   3.387  1.00 84.78           H  
ATOM   1538  HE3 LYS B   3      11.457  21.507   4.244  1.00 84.78           H  
ATOM   1539  NZ  LYS B   3      12.871  20.235   3.279  1.00 84.78           N  
ATOM   1540  HZ1 LYS B   3      13.107  19.255   3.217  1.00 84.78           H  
ATOM   1541  HZ2 LYS B   3      12.757  20.546   2.325  1.00 84.78           H  
ATOM   1542  HZ3 LYS B   3      13.642  20.730   3.703  1.00 84.78           H  
ATOM   1543  N   VAL B   4       7.553  16.695   7.842  1.00 87.02           N  
ATOM   1544  H   VAL B   4       7.990  16.647   8.752  1.00 87.02           H  
ATOM   1545  CA  VAL B   4       6.734  15.543   7.442  1.00 87.02           C  
ATOM   1546  HA  VAL B   4       6.759  15.445   6.356  1.00 87.02           H  
ATOM   1547  C   VAL B   4       5.271  15.757   7.833  1.00 87.02           C  
ATOM   1548  CB  VAL B   4       7.300  14.244   8.045  1.00 87.02           C  
ATOM   1549  HB  VAL B   4       7.341  14.329   9.131  1.00 87.02           H  
ATOM   1550  O   VAL B   4       4.391  15.566   7.000  1.00 87.02           O  
ATOM   1551  CG1 VAL B   4       6.427  13.049   7.684  1.00 87.02           C  
ATOM   1552 HG11 VAL B   4       5.472  13.114   8.204  1.00 87.02           H  
ATOM   1553 HG12 VAL B   4       6.257  13.018   6.607  1.00 87.02           H  
ATOM   1554 HG13 VAL B   4       6.931  12.133   7.992  1.00 87.02           H  
ATOM   1555  CG2 VAL B   4       8.716  13.959   7.520  1.00 87.02           C  
ATOM   1556 HG21 VAL B   4       9.395  14.766   7.794  1.00 87.02           H  
ATOM   1557 HG22 VAL B   4       9.091  13.036   7.962  1.00 87.02           H  
ATOM   1558 HG23 VAL B   4       8.698  13.845   6.436  1.00 87.02           H  
ATOM   1559  N   GLU B   5       5.003  16.256   9.042  1.00 91.77           N  
ATOM   1560  H   GLU B   5       5.748  16.344   9.718  1.00 91.77           H  
ATOM   1561  CA  GLU B   5       3.644  16.626   9.471  1.00 91.77           C  
ATOM   1562  HA  GLU B   5       2.998  15.748   9.470  1.00 91.77           H  
ATOM   1563  C   GLU B   5       3.014  17.684   8.554  1.00 91.77           C  
ATOM   1564  CB  GLU B   5       3.688  17.210  10.884  1.00 91.77           C  
ATOM   1565  HB2 GLU B   5       2.692  17.574  11.135  1.00 91.77           H  
ATOM   1566  HB3 GLU B   5       4.374  18.057  10.883  1.00 91.77           H  
ATOM   1567  O   GLU B   5       1.850  17.580   8.162  1.00 91.77           O  
ATOM   1568  CG  GLU B   5       4.121  16.207  11.957  1.00 91.77           C  
ATOM   1569  HG2 GLU B   5       5.142  15.884  11.755  1.00 91.77           H  
ATOM   1570  HG3 GLU B   5       3.464  15.338  11.907  1.00 91.77           H  
ATOM   1571  CD  GLU B   5       4.052  16.840  13.354  1.00 91.77           C  
ATOM   1572  OE1 GLU B   5       3.831  16.084  14.319  1.00 91.77           O  
ATOM   1573  OE2 GLU B   5       4.213  18.083  13.437  1.00 91.77           O  
ATOM   1574  N   GLN B   6       3.798  18.691   8.153  1.00 91.75           N  
ATOM   1575  H   GLN B   6       4.717  18.775   8.562  1.00 91.75           H  
ATOM   1576  CA  GLN B   6       3.352  19.697   7.186  1.00 91.75           C  
ATOM   1577  HA  GLN B   6       2.468  20.201   7.575  1.00 91.75           H  
ATOM   1578  C   GLN B   6       2.956  19.072   5.847  1.00 91.75           C  
ATOM   1579  CB  GLN B   6       4.461  20.730   6.964  1.00 91.75           C  
ATOM   1580  HB2 GLN B   6       5.417  20.221   6.838  1.00 91.75           H  
ATOM   1581  HB3 GLN B   6       4.248  21.293   6.055  1.00 91.75           H  
ATOM   1582  O   GLN B   6       1.969  19.481   5.247  1.00 91.75           O  
ATOM   1583  CG  GLN B   6       4.541  21.721   8.129  1.00 91.75           C  
ATOM   1584  HG2 GLN B   6       4.670  21.186   9.070  1.00 91.75           H  
ATOM   1585  HG3 GLN B   6       3.601  22.270   8.187  1.00 91.75           H  
ATOM   1586  CD  GLN B   6       5.678  22.724   7.975  1.00 91.75           C  
ATOM   1587  NE2 GLN B   6       5.749  23.702   8.851  1.00 91.75           N  
ATOM   1588 HE21 GLN B   6       6.502  24.364   8.730  1.00 91.75           H  
ATOM   1589 HE22 GLN B   6       5.089  23.739   9.615  1.00 91.75           H  
ATOM   1590  OE1 GLN B   6       6.514  22.675   7.082  1.00 91.75           O  
ATOM   1591  N   VAL B   7       3.689  18.065   5.376  1.00 91.76           N  
ATOM   1592  H   VAL B   7       4.475  17.737   5.920  1.00 91.76           H  
ATOM   1593  CA  VAL B   7       3.360  17.381   4.119  1.00 91.76           C  
ATOM   1594  HA  VAL B   7       3.199  18.126   3.339  1.00 91.76           H  
ATOM   1595  C   VAL B   7       2.079  16.587   4.256  1.00 91.76           C  
ATOM   1596  CB  VAL B   7       4.510  16.483   3.679  1.00 91.76           C  
ATOM   1597  HB  VAL B   7       4.769  15.802   4.490  1.00 91.76           H  
ATOM   1598  O   VAL B   7       1.181  16.766   3.433  1.00 91.76           O  
ATOM   1599  CG1 VAL B   7       4.223  15.636   2.441  1.00 91.76           C  
ATOM   1600 HG11 VAL B   7       3.514  14.850   2.702  1.00 91.76           H  
ATOM   1601 HG12 VAL B   7       5.140  15.158   2.097  1.00 91.76           H  
ATOM   1602 HG13 VAL B   7       3.816  16.253   1.640  1.00 91.76           H  
ATOM   1603  CG2 VAL B   7       5.703  17.374   3.388  1.00 91.76           C  
ATOM   1604 HG21 VAL B   7       5.545  18.416   3.669  1.00 91.76           H  
ATOM   1605 HG22 VAL B   7       6.489  16.966   4.024  1.00 91.76           H  
ATOM   1606 HG23 VAL B   7       5.959  17.335   2.329  1.00 91.76           H  
ATOM   1607  N   LEU B   8       1.955  15.794   5.321  1.00 94.98           N  
ATOM   1608  H   LEU B   8       2.727  15.730   5.970  1.00 94.98           H  
ATOM   1609  CA  LEU B   8       0.759  14.998   5.588  1.00 94.98           C  
ATOM   1610  HA  LEU B   8       0.622  14.278   4.781  1.00 94.98           H  
ATOM   1611  C   LEU B   8      -0.500  15.866   5.631  1.00 94.98           C  
ATOM   1612  CB  LEU B   8       0.923  14.250   6.919  1.00 94.98           C  
ATOM   1613  HB2 LEU B   8       1.243  14.956   7.685  1.00 94.98           H  
ATOM   1614  HB3 LEU B   8      -0.051  13.864   7.220  1.00 94.98           H  
ATOM   1615  O   LEU B   8      -1.500  15.515   5.014  1.00 94.98           O  
ATOM   1616  CG  LEU B   8       1.907  13.071   6.875  1.00 94.98           C  
ATOM   1617  HG  LEU B   8       2.881  13.406   6.520  1.00 94.98           H  
ATOM   1618  CD1 LEU B   8       2.052  12.540   8.298  1.00 94.98           C  
ATOM   1619 HD11 LEU B   8       1.071  12.314   8.716  1.00 94.98           H  
ATOM   1620 HD12 LEU B   8       2.539  13.292   8.919  1.00 94.98           H  
ATOM   1621 HD13 LEU B   8       2.652  11.630   8.304  1.00 94.98           H  
ATOM   1622  CD2 LEU B   8       1.419  11.930   5.980  1.00 94.98           C  
ATOM   1623 HD21 LEU B   8       0.443  11.581   6.318  1.00 94.98           H  
ATOM   1624 HD22 LEU B   8       2.126  11.102   6.026  1.00 94.98           H  
ATOM   1625 HD23 LEU B   8       1.349  12.256   4.942  1.00 94.98           H  
ATOM   1626  N   THR B   9      -0.429  17.020   6.297  1.00 95.82           N  
ATOM   1627  H   THR B   9       0.423  17.225   6.798  1.00 95.82           H  
ATOM   1628  CA  THR B   9      -1.574  17.929   6.455  1.00 95.82           C  
ATOM   1629  HA  THR B   9      -2.471  17.321   6.579  1.00 95.82           H  
ATOM   1630  C   THR B   9      -1.844  18.826   5.251  1.00 95.82           C  
ATOM   1631  CB  THR B   9      -1.419  18.813   7.696  1.00 95.82           C  
ATOM   1632  HB  THR B   9      -2.264  19.501   7.746  1.00 95.82           H  
ATOM   1633  O   THR B   9      -2.928  19.398   5.141  1.00 95.82           O  
ATOM   1634  CG2 THR B   9      -1.369  18.011   8.986  1.00 95.82           C  
ATOM   1635 HG21 THR B   9      -1.194  18.687   9.823  1.00 95.82           H  
ATOM   1636 HG22 THR B   9      -0.562  17.280   8.949  1.00 95.82           H  
ATOM   1637 HG23 THR B   9      -2.315  17.488   9.129  1.00 95.82           H  
ATOM   1638  OG1 THR B   9      -0.221  19.551   7.664  1.00 95.82           O  
ATOM   1639  HG1 THR B   9       0.477  18.950   7.937  1.00 95.82           H  
ATOM   1640  N   SER B  10      -0.875  18.967   4.343  1.00 91.64           N  
ATOM   1641  H   SER B  10       0.018  18.539   4.539  1.00 91.64           H  
ATOM   1642  CA  SER B  10      -0.989  19.896   3.214  1.00 91.64           C  
ATOM   1643  HA  SER B  10      -1.436  20.815   3.594  1.00 91.64           H  
ATOM   1644  C   SER B  10      -1.917  19.423   2.095  1.00 91.64           C  
ATOM   1645  CB  SER B  10       0.389  20.279   2.662  1.00 91.64           C  
ATOM   1646  HB2 SER B  10       0.258  21.012   1.866  1.00 91.64           H  
ATOM   1647  HB3 SER B  10       0.962  20.762   3.454  1.00 91.64           H  
ATOM   1648  O   SER B  10      -2.295  20.242   1.261  1.00 91.64           O  
ATOM   1649  OG  SER B  10       1.122  19.181   2.152  1.00 91.64           O  
ATOM   1650  HG  SER B  10       1.064  18.449   2.770  1.00 91.64           H  
ATOM   1651  N   ASN B  11      -2.295  18.140   2.058  1.00 91.93           N  
ATOM   1652  H   ASN B  11      -2.045  17.530   2.822  1.00 91.93           H  
ATOM   1653  CA  ASN B  11      -3.133  17.580   0.994  1.00 91.93           C  
ATOM   1654  HA  ASN B  11      -3.762  18.372   0.586  1.00 91.93           H  
ATOM   1655  C   ASN B  11      -4.058  16.484   1.519  1.00 91.93           C  
ATOM   1656  CB  ASN B  11      -2.278  17.013  -0.154  1.00 91.93           C  
ATOM   1657  HB2 ASN B  11      -1.813  16.081   0.167  1.00 91.93           H  
ATOM   1658  HB3 ASN B  11      -2.911  16.783  -1.010  1.00 91.93           H  
ATOM   1659  O   ASN B  11      -3.880  15.951   2.614  1.00 91.93           O  
ATOM   1660  CG  ASN B  11      -1.213  17.974  -0.607  1.00 91.93           C  
ATOM   1661  ND2 ASN B  11      -0.047  17.845  -0.027  1.00 91.93           N  
ATOM   1662 HD21 ASN B  11       0.052  17.149   0.697  1.00 91.93           H  
ATOM   1663 HD22 ASN B  11       0.617  18.603  -0.093  1.00 91.93           H  
ATOM   1664  OD1 ASN B  11      -1.379  18.815  -1.475  1.00 91.93           O  
ATOM   1665  N   GLU B  12      -5.028  16.132   0.686  1.00 97.29           N  
ATOM   1666  H   GLU B  12      -5.059  16.581  -0.218  1.00 97.29           H  
ATOM   1667  CA  GLU B  12      -5.653  14.819   0.735  1.00 97.29           C  
ATOM   1668  HA  GLU B  12      -5.755  14.496   1.771  1.00 97.29           H  
ATOM   1669  C   GLU B  12      -4.750  13.822   0.005  1.00 97.29           C  
ATOM   1670  CB  GLU B  12      -7.050  14.931   0.126  1.00 97.29           C  
ATOM   1671  HB2 GLU B  12      -7.553  15.741   0.655  1.00 97.29           H  
ATOM   1672  HB3 GLU B  12      -6.974  15.199  -0.928  1.00 97.29           H  
ATOM   1673  O   GLU B  12      -4.185  14.136  -1.045  1.00 97.29           O  
ATOM   1674  CG  GLU B  12      -7.881  13.650   0.272  1.00 97.29           C  
ATOM   1675  HG2 GLU B  12      -7.816  13.311   1.306  1.00 97.29           H  
ATOM   1676  HG3 GLU B  12      -7.460  12.876  -0.369  1.00 97.29           H  
ATOM   1677  CD  GLU B  12      -9.362  13.876  -0.077  1.00 97.29           C  
ATOM   1678  OE1 GLU B  12     -10.091  12.866  -0.162  1.00 97.29           O  
ATOM   1679  OE2 GLU B  12      -9.789  15.056  -0.141  1.00 97.29           O  
ATOM   1680  N   TRP B  13      -4.579  12.650   0.600  1.00 98.05           N  
ATOM   1681  H   TRP B  13      -5.115  12.441   1.430  1.00 98.05           H  
ATOM   1682  CA  TRP B  13      -3.734  11.585   0.085  1.00 98.05           C  
ATOM   1683  HA  TRP B  13      -3.174  11.936  -0.782  1.00 98.05           H  
ATOM   1684  C   TRP B  13      -4.595  10.418  -0.347  1.00 98.05           C  
ATOM   1685  CB  TRP B  13      -2.742  11.140   1.154  1.00 98.05           C  
ATOM   1686  HB2 TRP B  13      -2.190  10.281   0.772  1.00 98.05           H  
ATOM   1687  HB3 TRP B  13      -3.294  10.816   2.036  1.00 98.05           H  
ATOM   1688  O   TRP B  13      -5.582  10.090   0.307  1.00 98.05           O  
ATOM   1689  CG  TRP B  13      -1.768  12.190   1.562  1.00 98.05           C  
ATOM   1690  CD1 TRP B  13      -1.953  13.098   2.544  1.00 98.05           C  
ATOM   1691  HD1 TRP B  13      -2.838  13.170   3.158  1.00 98.05           H  
ATOM   1692  CD2 TRP B  13      -0.499  12.522   0.934  1.00 98.05           C  
ATOM   1693  CE2 TRP B  13       0.035  13.670   1.590  1.00 98.05           C  
ATOM   1694  CE3 TRP B  13       0.230  11.995  -0.152  1.00 98.05           C  
ATOM   1695  HE3 TRP B  13      -0.165  11.141  -0.682  1.00 98.05           H  
ATOM   1696  NE1 TRP B  13      -0.887  13.970   2.573  1.00 98.05           N  
ATOM   1697  HE1 TRP B  13      -0.864  14.760   3.203  1.00 98.05           H  
ATOM   1698  CH2 TRP B  13       1.948  13.707   0.100  1.00 98.05           C  
ATOM   1699  HH2 TRP B  13       2.879  14.147  -0.224  1.00 98.05           H  
ATOM   1700  CZ2 TRP B  13       1.231  14.268   1.172  1.00 98.05           C  
ATOM   1701  HZ2 TRP B  13       1.586  15.162   1.662  1.00 98.05           H  
ATOM   1702  CZ3 TRP B  13       1.445  12.573  -0.560  1.00 98.05           C  
ATOM   1703  HZ3 TRP B  13       1.988  12.141  -1.388  1.00 98.05           H  
ATOM   1704  N   GLN B  14      -4.180   9.761  -1.412  1.00 98.31           N  
ATOM   1705  H   GLN B  14      -3.360  10.091  -1.901  1.00 98.31           H  
ATOM   1706  CA  GLN B  14      -4.836   8.594  -1.962  1.00 98.31           C  
ATOM   1707  HA  GLN B  14      -5.706   8.360  -1.348  1.00 98.31           H  
ATOM   1708  C   GLN B  14      -3.883   7.406  -1.928  1.00 98.31           C  
ATOM   1709  CB  GLN B  14      -5.326   8.886  -3.381  1.00 98.31           C  
ATOM   1710  HB2 GLN B  14      -5.971   8.069  -3.706  1.00 98.31           H  
ATOM   1711  HB3 GLN B  14      -4.459   8.936  -4.039  1.00 98.31           H  
ATOM   1712  O   GLN B  14      -2.662   7.574  -1.882  1.00 98.31           O  
ATOM   1713  CG  GLN B  14      -6.084  10.214  -3.498  1.00 98.31           C  
ATOM   1714  HG2 GLN B  14      -6.821  10.294  -2.700  1.00 98.31           H  
ATOM   1715  HG3 GLN B  14      -5.386  11.045  -3.388  1.00 98.31           H  
ATOM   1716  CD  GLN B  14      -6.742  10.347  -4.859  1.00 98.31           C  
ATOM   1717  NE2 GLN B  14      -8.038  10.184  -4.970  1.00 98.31           N  
ATOM   1718 HE21 GLN B  14      -8.568  10.001  -4.130  1.00 98.31           H  
ATOM   1719 HE22 GLN B  14      -8.432  10.198  -5.900  1.00 98.31           H  
ATOM   1720  OE1 GLN B  14      -6.099  10.595  -5.860  1.00 98.31           O  
ATOM   1721  N   SER B  15      -4.432   6.200  -1.945  1.00 98.23           N  
ATOM   1722  H   SER B  15      -5.439   6.125  -1.938  1.00 98.23           H  
ATOM   1723  CA  SER B  15      -3.655   4.989  -2.180  1.00 98.23           C  
ATOM   1724  HA  SER B  15      -2.783   5.250  -2.779  1.00 98.23           H  
ATOM   1725  C   SER B  15      -4.460   3.967  -2.958  1.00 98.23           C  
ATOM   1726  CB  SER B  15      -3.145   4.377  -0.875  1.00 98.23           C  
ATOM   1727  HB2 SER B  15      -2.432   3.590  -1.119  1.00 98.23           H  
ATOM   1728  HB3 SER B  15      -2.625   5.155  -0.314  1.00 98.23           H  
ATOM   1729  O   SER B  15      -5.661   3.811  -2.734  1.00 98.23           O  
ATOM   1730  OG  SER B  15      -4.172   3.825  -0.070  1.00 98.23           O  
ATOM   1731  HG  SER B  15      -3.772   3.122   0.447  1.00 98.23           H  
ATOM   1732  N   THR B  16      -3.764   3.231  -3.818  1.00 98.10           N  
ATOM   1733  H   THR B  16      -2.793   3.457  -3.978  1.00 98.10           H  
ATOM   1734  CA  THR B  16      -4.306   2.092  -4.556  1.00 98.10           C  
ATOM   1735  HA  THR B  16      -5.324   1.887  -4.225  1.00 98.10           H  
ATOM   1736  C   THR B  16      -3.426   0.891  -4.256  1.00 98.10           C  
ATOM   1737  CB  THR B  16      -4.360   2.377  -6.063  1.00 98.10           C  
ATOM   1738  HB  THR B  16      -3.350   2.505  -6.451  1.00 98.10           H  
ATOM   1739  O   THR B  16      -2.230   0.900  -4.545  1.00 98.10           O  
ATOM   1740  CG2 THR B  16      -5.070   1.256  -6.823  1.00 98.10           C  
ATOM   1741 HG21 THR B  16      -4.537   0.313  -6.699  1.00 98.10           H  
ATOM   1742 HG22 THR B  16      -5.097   1.504  -7.884  1.00 98.10           H  
ATOM   1743 HG23 THR B  16      -6.091   1.148  -6.458  1.00 98.10           H  
ATOM   1744  OG1 THR B  16      -5.096   3.555  -6.287  1.00 98.10           O  
ATOM   1745  HG1 THR B  16      -4.855   3.887  -7.155  1.00 98.10           H  
ATOM   1746  N   MET B  17      -4.000  -0.144  -3.651  1.00 97.15           N  
ATOM   1747  H   MET B  17      -4.978  -0.069  -3.412  1.00 97.15           H  
ATOM   1748  CA  MET B  17      -3.291  -1.368  -3.297  1.00 97.15           C  
ATOM   1749  HA  MET B  17      -2.301  -1.331  -3.750  1.00 97.15           H  
ATOM   1750  C   MET B  17      -4.020  -2.587  -3.849  1.00 97.15           C  
ATOM   1751  CB  MET B  17      -3.089  -1.451  -1.777  1.00 97.15           C  
ATOM   1752  HB2 MET B  17      -2.533  -0.576  -1.443  1.00 97.15           H  
ATOM   1753  HB3 MET B  17      -4.065  -1.450  -1.291  1.00 97.15           H  
ATOM   1754  O   MET B  17      -5.209  -2.778  -3.610  1.00 97.15           O  
ATOM   1755  CG  MET B  17      -2.315  -2.714  -1.367  1.00 97.15           C  
ATOM   1756  HG2 MET B  17      -2.856  -3.596  -1.712  1.00 97.15           H  
ATOM   1757  HG3 MET B  17      -1.347  -2.699  -1.868  1.00 97.15           H  
ATOM   1758  SD  MET B  17      -2.022  -2.912   0.415  1.00 97.15           S  
ATOM   1759  CE  MET B  17      -3.720  -3.098   1.025  1.00 97.15           C  
ATOM   1760  HE1 MET B  17      -4.278  -2.178   0.854  1.00 97.15           H  
ATOM   1761  HE2 MET B  17      -3.699  -3.301   2.096  1.00 97.15           H  
ATOM   1762  HE3 MET B  17      -4.210  -3.925   0.510  1.00 97.15           H  
ATOM   1763  N   VAL B  18      -3.287  -3.460  -4.530  1.00 94.18           N  
ATOM   1764  H   VAL B  18      -2.312  -3.242  -4.677  1.00 94.18           H  
ATOM   1765  CA  VAL B  18      -3.767  -4.766  -4.977  1.00 94.18           C  
ATOM   1766  HA  VAL B  18      -4.833  -4.859  -4.766  1.00 94.18           H  
ATOM   1767  C   VAL B  18      -3.027  -5.833  -4.191  1.00 94.18           C  
ATOM   1768  CB  VAL B  18      -3.586  -4.937  -6.494  1.00 94.18           C  
ATOM   1769  HB  VAL B  18      -2.531  -4.845  -6.750  1.00 94.18           H  
ATOM   1770  O   VAL B  18      -1.810  -5.935  -4.269  1.00 94.18           O  
ATOM   1771  CG1 VAL B  18      -4.084  -6.317  -6.942  1.00 94.18           C  
ATOM   1772 HG11 VAL B  18      -3.440  -7.091  -6.527  1.00 94.18           H  
ATOM   1773 HG12 VAL B  18      -4.040  -6.392  -8.029  1.00 94.18           H  
ATOM   1774 HG13 VAL B  18      -5.103  -6.479  -6.591  1.00 94.18           H  
ATOM   1775  CG2 VAL B  18      -4.370  -3.865  -7.263  1.00 94.18           C  
ATOM   1776 HG21 VAL B  18      -4.267  -4.026  -8.336  1.00 94.18           H  
ATOM   1777 HG22 VAL B  18      -5.422  -3.887  -6.980  1.00 94.18           H  
ATOM   1778 HG23 VAL B  18      -3.966  -2.877  -7.038  1.00 94.18           H  
ATOM   1779  N   THR B  19      -3.752  -6.638  -3.424  1.00 91.79           N  
ATOM   1780  H   THR B  19      -4.753  -6.506  -3.421  1.00 91.79           H  
ATOM   1781  CA  THR B  19      -3.207  -7.822  -2.758  1.00 91.79           C  
ATOM   1782  HA  THR B  19      -2.121  -7.736  -2.720  1.00 91.79           H  
ATOM   1783  C   THR B  19      -3.575  -9.065  -3.554  1.00 91.79           C  
ATOM   1784  CB  THR B  19      -3.684  -7.926  -1.309  1.00 91.79           C  
ATOM   1785  HB  THR B  19      -4.771  -8.008  -1.285  1.00 91.79           H  
ATOM   1786  O   THR B  19      -4.758  -9.285  -3.805  1.00 91.79           O  
ATOM   1787  CG2 THR B  19      -3.067  -9.118  -0.581  1.00 91.79           C  
ATOM   1788 HG21 THR B  19      -3.425 -10.052  -1.015  1.00 91.79           H  
ATOM   1789 HG22 THR B  19      -1.981  -9.073  -0.662  1.00 91.79           H  
ATOM   1790 HG23 THR B  19      -3.360  -9.091   0.468  1.00 91.79           H  
ATOM   1791  OG1 THR B  19      -3.285  -6.770  -0.609  1.00 91.79           O  
ATOM   1792  HG1 THR B  19      -3.520  -6.020  -1.160  1.00 91.79           H  
ATOM   1793  N   VAL B  20      -2.590  -9.881  -3.928  1.00 87.99           N  
ATOM   1794  H   VAL B  20      -1.644  -9.617  -3.691  1.00 87.99           H  
ATOM   1795  CA  VAL B  20      -2.778 -11.157  -4.635  1.00 87.99           C  
ATOM   1796  HA  VAL B  20      -3.842 -11.311  -4.815  1.00 87.99           H  
ATOM   1797  C   VAL B  20      -2.285 -12.306  -3.761  1.00 87.99           C  
ATOM   1798  CB  VAL B  20      -2.077 -11.166  -6.009  1.00 87.99           C  
ATOM   1799  HB  VAL B  20      -1.000 -11.083  -5.865  1.00 87.99           H  
ATOM   1800  O   VAL B  20      -1.200 -12.242  -3.180  1.00 87.99           O  
ATOM   1801  CG1 VAL B  20      -2.375 -12.459  -6.781  1.00 87.99           C  
ATOM   1802 HG11 VAL B  20      -3.450 -12.594  -6.898  1.00 87.99           H  
ATOM   1803 HG12 VAL B  20      -1.954 -13.319  -6.259  1.00 87.99           H  
ATOM   1804 HG13 VAL B  20      -1.910 -12.414  -7.765  1.00 87.99           H  
ATOM   1805  CG2 VAL B  20      -2.544  -9.989  -6.877  1.00 87.99           C  
ATOM   1806 HG21 VAL B  20      -3.629  -9.999  -6.976  1.00 87.99           H  
ATOM   1807 HG22 VAL B  20      -2.224  -9.051  -6.424  1.00 87.99           H  
ATOM   1808 HG23 VAL B  20      -2.088 -10.055  -7.865  1.00 87.99           H  
ATOM   1809  N   ILE B  21      -3.093 -13.361  -3.674  1.00 81.78           N  
ATOM   1810  H   ILE B  21      -3.968 -13.329  -4.176  1.00 81.78           H  
ATOM   1811  CA  ILE B  21      -2.832 -14.571  -2.892  1.00 81.78           C  
ATOM   1812  HA  ILE B  21      -1.884 -14.478  -2.362  1.00 81.78           H  
ATOM   1813  C   ILE B  21      -2.724 -15.741  -3.876  1.00 81.78           C  
ATOM   1814  CB  ILE B  21      -3.956 -14.785  -1.852  1.00 81.78           C  
ATOM   1815  HB  ILE B  21      -4.891 -14.956  -2.387  1.00 81.78           H  
ATOM   1816  O   ILE B  21      -3.734 -16.186  -4.424  1.00 81.78           O  
ATOM   1817  CG1 ILE B  21      -4.158 -13.554  -0.933  1.00 81.78           C  
ATOM   1818 HG12 ILE B  21      -4.248 -12.651  -1.537  1.00 81.78           H  
ATOM   1819 HG13 ILE B  21      -3.289 -13.440  -0.285  1.00 81.78           H  
ATOM   1820  CG2 ILE B  21      -3.642 -16.039  -1.019  1.00 81.78           C  
ATOM   1821 HG21 ILE B  21      -4.488 -16.274  -0.373  1.00 81.78           H  
ATOM   1822 HG22 ILE B  21      -2.748 -15.875  -0.417  1.00 81.78           H  
ATOM   1823 HG23 ILE B  21      -3.480 -16.906  -1.659  1.00 81.78           H  
ATOM   1824  CD1 ILE B  21      -5.428 -13.622  -0.075  1.00 81.78           C  
ATOM   1825 HD11 ILE B  21      -5.383 -14.459   0.623  1.00 81.78           H  
ATOM   1826 HD12 ILE B  21      -5.524 -12.699   0.497  1.00 81.78           H  
ATOM   1827 HD13 ILE B  21      -6.302 -13.728  -0.718  1.00 81.78           H  
ATOM   1828  N   THR B  22      -1.501 -16.206  -4.134  1.00 69.94           N  
ATOM   1829  H   THR B  22      -0.721 -15.841  -3.607  1.00 69.94           H  
ATOM   1830  CA  THR B  22      -1.221 -17.141  -5.242  1.00 69.94           C  
ATOM   1831  HA  THR B  22      -1.897 -16.908  -6.065  1.00 69.94           H  
ATOM   1832  C   THR B  22      -1.491 -18.598  -4.919  1.00 69.94           C  
ATOM   1833  CB  THR B  22       0.209 -16.996  -5.763  1.00 69.94           C  
ATOM   1834  HB  THR B  22       0.427 -17.827  -6.434  1.00 69.94           H  
ATOM   1835  O   THR B  22      -2.324 -19.221  -5.575  1.00 69.94           O  
ATOM   1836  CG2 THR B  22       0.286 -15.699  -6.559  1.00 69.94           C  
ATOM   1837 HG21 THR B  22       1.157 -15.746  -7.212  1.00 69.94           H  
ATOM   1838 HG22 THR B  22      -0.579 -15.602  -7.215  1.00 69.94           H  
ATOM   1839 HG23 THR B  22       0.321 -14.835  -5.896  1.00 69.94           H  
ATOM   1840  OG1 THR B  22       1.147 -16.987  -4.700  1.00 69.94           O  
ATOM   1841  HG1 THR B  22       1.113 -16.143  -4.244  1.00 69.94           H  
ATOM   1842  N   ASP B  23      -0.825 -19.136  -3.905  1.00 62.93           N  
ATOM   1843  H   ASP B  23      -0.099 -18.590  -3.462  1.00 62.93           H  
ATOM   1844  CA  ASP B  23      -1.040 -20.513  -3.476  1.00 62.93           C  
ATOM   1845  HA  ASP B  23      -1.356 -21.103  -4.336  1.00 62.93           H  
ATOM   1846  C   ASP B  23      -2.187 -20.604  -2.471  1.00 62.93           C  
ATOM   1847  CB  ASP B  23       0.270 -21.126  -2.951  1.00 62.93           C  
ATOM   1848  HB2 ASP B  23       0.784 -20.393  -2.330  1.00 62.93           H  
ATOM   1849  HB3 ASP B  23       0.031 -21.982  -2.320  1.00 62.93           H  
ATOM   1850  O   ASP B  23      -2.629 -19.615  -1.877  1.00 62.93           O  
ATOM   1851  CG  ASP B  23       1.203 -21.628  -4.064  1.00 62.93           C  
ATOM   1852  OD1 ASP B  23       0.725 -21.800  -5.206  1.00 62.93           O  
ATOM   1853  OD2 ASP B  23       2.372 -21.928  -3.729  1.00 62.93           O  
ATOM   1854  N   ASN B  24      -2.707 -21.816  -2.280  1.00 55.75           N  
ATOM   1855  H   ASN B  24      -2.310 -22.587  -2.798  1.00 55.75           H  
ATOM   1856  CA  ASN B  24      -3.569 -22.110  -1.142  1.00 55.75           C  
ATOM   1857  HA  ASN B  24      -4.463 -21.486  -1.171  1.00 55.75           H  
ATOM   1858  C   ASN B  24      -2.785 -21.759   0.124  1.00 55.75           C  
ATOM   1859  CB  ASN B  24      -3.996 -23.589  -1.173  1.00 55.75           C  
ATOM   1860  HB2 ASN B  24      -4.534 -23.816  -0.252  1.00 55.75           H  
ATOM   1861  HB3 ASN B  24      -3.108 -24.221  -1.207  1.00 55.75           H  
ATOM   1862  O   ASN B  24      -1.844 -22.469   0.484  1.00 55.75           O  
ATOM   1863  CG  ASN B  24      -4.899 -23.939  -2.338  1.00 55.75           C  
ATOM   1864  ND2 ASN B  24      -5.150 -25.203  -2.570  1.00 55.75           N  
ATOM   1865 HD21 ASN B  24      -5.794 -25.406  -3.322  1.00 55.75           H  
ATOM   1866 HD22 ASN B  24      -4.793 -25.908  -1.941  1.00 55.75           H  
ATOM   1867  OD1 ASN B  24      -5.399 -23.095  -3.060  1.00 55.75           O  
ATOM   1868  N   LEU B  25      -3.145 -20.640   0.765  1.00 54.91           N  
ATOM   1869  H   LEU B  25      -3.881 -20.066   0.380  1.00 54.91           H  
ATOM   1870  CA  LEU B  25      -2.668 -20.350   2.108  1.00 54.91           C  
ATOM   1871  HA  LEU B  25      -1.591 -20.189   2.055  1.00 54.91           H  
ATOM   1872  C   LEU B  25      -2.978 -21.596   2.946  1.00 54.91           C  
ATOM   1873  CB  LEU B  25      -3.359 -19.097   2.674  1.00 54.91           C  
ATOM   1874  HB2 LEU B  25      -4.417 -19.140   2.416  1.00 54.91           H  
ATOM   1875  HB3 LEU B  25      -3.296 -19.112   3.762  1.00 54.91           H  
ATOM   1876  O   LEU B  25      -4.099 -22.099   2.874  1.00 54.91           O  
ATOM   1877  CG  LEU B  25      -2.750 -17.778   2.163  1.00 54.91           C  
ATOM   1878  HG  LEU B  25      -2.564 -17.853   1.092  1.00 54.91           H  
ATOM   1879  CD1 LEU B  25      -3.722 -16.625   2.408  1.00 54.91           C  
ATOM   1880 HD11 LEU B  25      -3.303 -15.695   2.025  1.00 54.91           H  
ATOM   1881 HD12 LEU B  25      -3.916 -16.523   3.476  1.00 54.91           H  
ATOM   1882 HD13 LEU B  25      -4.664 -16.828   1.900  1.00 54.91           H  
ATOM   1883  CD2 LEU B  25      -1.439 -17.440   2.883  1.00 54.91           C  
ATOM   1884 HD21 LEU B  25      -1.609 -17.361   3.957  1.00 54.91           H  
ATOM   1885 HD22 LEU B  25      -1.052 -16.493   2.507  1.00 54.91           H  
ATOM   1886 HD23 LEU B  25      -0.697 -18.214   2.687  1.00 54.91           H  
ATOM   1887  N   PRO B  26      -1.995 -22.143   3.679  1.00 49.89           N  
ATOM   1888  CA  PRO B  26      -2.187 -23.400   4.394  1.00 49.89           C  
ATOM   1889  HA  PRO B  26      -2.423 -24.195   3.687  1.00 49.89           H  
ATOM   1890  C   PRO B  26      -3.333 -23.306   5.403  1.00 49.89           C  
ATOM   1891  CB  PRO B  26      -0.845 -23.691   5.072  1.00 49.89           C  
ATOM   1892  HB2 PRO B  26      -0.970 -24.092   6.078  1.00 49.89           H  
ATOM   1893  HB3 PRO B  26      -0.283 -24.396   4.459  1.00 49.89           H  
ATOM   1894  O   PRO B  26      -4.025 -24.290   5.643  1.00 49.89           O  
ATOM   1895  CG  PRO B  26      -0.114 -22.348   5.092  1.00 49.89           C  
ATOM   1896  HG2 PRO B  26      -0.391 -21.798   5.991  1.00 49.89           H  
ATOM   1897  HG3 PRO B  26       0.968 -22.475   5.040  1.00 49.89           H  
ATOM   1898  CD  PRO B  26      -0.655 -21.622   3.867  1.00 49.89           C  
ATOM   1899  HD2 PRO B  26      -0.049 -21.858   2.992  1.00 49.89           H  
ATOM   1900  HD3 PRO B  26      -0.664 -20.547   4.048  1.00 49.89           H  
ATOM   1901  N   ASP B  27      -3.532 -22.115   5.969  1.00 49.23           N  
ATOM   1902  H   ASP B  27      -2.959 -21.339   5.670  1.00 49.23           H  
ATOM   1903  CA  ASP B  27      -4.673 -21.810   6.811  1.00 49.23           C  
ATOM   1904  HA  ASP B  27      -5.024 -22.744   7.251  1.00 49.23           H  
ATOM   1905  C   ASP B  27      -5.791 -21.250   5.924  1.00 49.23           C  
ATOM   1906  CB  ASP B  27      -4.226 -20.862   7.946  1.00 49.23           C  
ATOM   1907  HB2 ASP B  27      -3.137 -20.865   8.007  1.00 49.23           H  
ATOM   1908  HB3 ASP B  27      -4.527 -19.839   7.725  1.00 49.23           H  
ATOM   1909  O   ASP B  27      -5.749 -20.091   5.504  1.00 49.23           O  
ATOM   1910  CG  ASP B  27      -4.753 -21.248   9.333  1.00 49.23           C  
ATOM   1911  OD1 ASP B  27      -5.581 -22.181   9.431  1.00 49.23           O  
ATOM   1912  OD2 ASP B  27      -4.321 -20.581  10.297  1.00 49.23           O  
ATOM   1913  N   ASP B  28      -6.803 -22.076   5.659  1.00 54.04           N  
ATOM   1914  H   ASP B  28      -6.706 -23.023   5.994  1.00 54.04           H  
ATOM   1915  CA  ASP B  28      -8.002 -21.795   4.843  1.00 54.04           C  
ATOM   1916  HA  ASP B  28      -7.654 -21.410   3.885  1.00 54.04           H  
ATOM   1917  C   ASP B  28      -8.916 -20.709   5.475  1.00 54.04           C  
ATOM   1918  CB  ASP B  28      -8.738 -23.140   4.621  1.00 54.04           C  
ATOM   1919  HB2 ASP B  28      -9.594 -23.201   5.294  1.00 54.04           H  
ATOM   1920  HB3 ASP B  28      -8.075 -23.959   4.898  1.00 54.04           H  
ATOM   1921  O   ASP B  28     -10.111 -20.603   5.204  1.00 54.04           O  
ATOM   1922  CG  ASP B  28      -9.200 -23.429   3.186  1.00 54.04           C  
ATOM   1923  OD1 ASP B  28      -8.916 -22.622   2.273  1.00 54.04           O  
ATOM   1924  OD2 ASP B  28      -9.824 -24.501   3.007  1.00 54.04           O  
ATOM   1925  N   THR B  29      -8.362 -19.895   6.375  1.00 55.76           N  
ATOM   1926  H   THR B  29      -7.360 -19.982   6.475  1.00 55.76           H  
ATOM   1927  CA  THR B  29      -9.054 -18.913   7.218  1.00 55.76           C  
ATOM   1928  HA  THR B  29      -9.852 -19.419   7.761  1.00 55.76           H  
ATOM   1929  C   THR B  29      -9.701 -17.799   6.405  1.00 55.76           C  
ATOM   1930  CB  THR B  29      -8.090 -18.285   8.237  1.00 55.76           C  
ATOM   1931  HB  THR B  29      -8.594 -17.453   8.728  1.00 55.76           H  
ATOM   1932  O   THR B  29     -10.836 -17.413   6.682  1.00 55.76           O  
ATOM   1933  CG2 THR B  29      -7.666 -19.283   9.309  1.00 55.76           C  
ATOM   1934 HG21 THR B  29      -6.908 -18.839   9.955  1.00 55.76           H  
ATOM   1935 HG22 THR B  29      -7.259 -20.185   8.850  1.00 55.76           H  
ATOM   1936 HG23 THR B  29      -8.528 -19.561   9.914  1.00 55.76           H  
ATOM   1937  OG1 THR B  29      -6.924 -17.793   7.610  1.00 55.76           O  
ATOM   1938  HG1 THR B  29      -6.315 -18.526   7.495  1.00 55.76           H  
ATOM   1939  N   VAL B  30      -9.018 -17.310   5.367  1.00 60.30           N  
ATOM   1940  H   VAL B  30      -8.082 -17.661   5.220  1.00 60.30           H  
ATOM   1941  CA  VAL B  30      -9.584 -16.357   4.395  1.00 60.30           C  
ATOM   1942  HA  VAL B  30     -10.318 -15.750   4.926  1.00 60.30           H  
ATOM   1943  C   VAL B  30     -10.413 -17.043   3.300  1.00 60.30           C  
ATOM   1944  CB  VAL B  30      -8.527 -15.379   3.837  1.00 60.30           C  
ATOM   1945  HB  VAL B  30      -8.824 -15.062   2.837  1.00 60.30           H  
ATOM   1946  O   VAL B  30     -10.989 -16.369   2.444  1.00 60.30           O  
ATOM   1947  CG1 VAL B  30      -8.484 -14.113   4.701  1.00 60.30           C  
ATOM   1948 HG11 VAL B  30      -8.213 -14.372   5.725  1.00 60.30           H  
ATOM   1949 HG12 VAL B  30      -7.747 -13.417   4.298  1.00 60.30           H  
ATOM   1950 HG13 VAL B  30      -9.460 -13.629   4.695  1.00 60.30           H  
ATOM   1951  CG2 VAL B  30      -7.110 -15.963   3.740  1.00 60.30           C  
ATOM   1952 HG21 VAL B  30      -6.460 -15.255   3.228  1.00 60.30           H  
ATOM   1953 HG22 VAL B  30      -7.134 -16.888   3.165  1.00 60.30           H  
ATOM   1954 HG23 VAL B  30      -6.701 -16.160   4.731  1.00 60.30           H  
ATOM   1955  N   GLY B  31     -10.553 -18.370   3.368  1.00 65.65           N  
ATOM   1956  H   GLY B  31     -10.080 -18.872   4.106  1.00 65.65           H  
ATOM   1957  CA  GLY B  31     -11.379 -19.177   2.482  1.00 65.65           C  
ATOM   1958  HA2 GLY B  31     -11.176 -20.230   2.678  1.00 65.65           H  
ATOM   1959  HA3 GLY B  31     -12.428 -18.989   2.708  1.00 65.65           H  
ATOM   1960  C   GLY B  31     -11.065 -18.917   1.007  1.00 65.65           C  
ATOM   1961  O   GLY B  31      -9.906 -18.984   0.603  1.00 65.65           O  
ATOM   1962  N   PRO B  32     -12.068 -18.581   0.179  1.00 76.18           N  
ATOM   1963  CA  PRO B  32     -11.875 -18.482  -1.259  1.00 76.18           C  
ATOM   1964  HA  PRO B  32     -11.283 -19.329  -1.607  1.00 76.18           H  
ATOM   1965  C   PRO B  32     -11.148 -17.199  -1.694  1.00 76.18           C  
ATOM   1966  CB  PRO B  32     -13.291 -18.593  -1.830  1.00 76.18           C  
ATOM   1967  HB2 PRO B  32     -13.581 -19.643  -1.876  1.00 76.18           H  
ATOM   1968  HB3 PRO B  32     -13.377 -18.143  -2.819  1.00 76.18           H  
ATOM   1969  O   PRO B  32     -11.011 -16.985  -2.893  1.00 76.18           O  
ATOM   1970  CG  PRO B  32     -14.137 -17.878  -0.776  1.00 76.18           C  
ATOM   1971  HG2 PRO B  32     -14.056 -16.799  -0.906  1.00 76.18           H  
ATOM   1972  HG3 PRO B  32     -15.181 -18.191  -0.810  1.00 76.18           H  
ATOM   1973  CD  PRO B  32     -13.457 -18.300   0.527  1.00 76.18           C  
ATOM   1974  HD2 PRO B  32     -13.524 -17.498   1.263  1.00 76.18           H  
ATOM   1975  HD3 PRO B  32     -13.926 -19.207   0.907  1.00 76.18           H  
ATOM   1976  N   LEU B  33     -10.712 -16.316  -0.790  1.00 82.06           N  
ATOM   1977  H   LEU B  33     -10.750 -16.562   0.189  1.00 82.06           H  
ATOM   1978  CA  LEU B  33     -10.138 -15.021  -1.160  1.00 82.06           C  
ATOM   1979  HA  LEU B  33     -10.868 -14.517  -1.793  1.00 82.06           H  
ATOM   1980  C   LEU B  33      -8.830 -15.173  -1.956  1.00 82.06           C  
ATOM   1981  CB  LEU B  33      -9.914 -14.194   0.115  1.00 82.06           C  
ATOM   1982  HB2 LEU B  33     -10.815 -14.225   0.728  1.00 82.06           H  
ATOM   1983  HB3 LEU B  33      -9.108 -14.666   0.677  1.00 82.06           H  
ATOM   1984  O   LEU B  33      -7.864 -15.764  -1.478  1.00 82.06           O  
ATOM   1985  CG  LEU B  33      -9.541 -12.725  -0.137  1.00 82.06           C  
ATOM   1986  HG  LEU B  33      -8.668 -12.663  -0.786  1.00 82.06           H  
ATOM   1987  CD1 LEU B  33     -10.703 -11.970  -0.788  1.00 82.06           C  
ATOM   1988 HD11 LEU B  33     -10.924 -12.379  -1.774  1.00 82.06           H  
ATOM   1989 HD12 LEU B  33     -10.440 -10.922  -0.927  1.00 82.06           H  
ATOM   1990 HD13 LEU B  33     -11.586 -12.033  -0.153  1.00 82.06           H  
ATOM   1991  CD2 LEU B  33      -9.206 -12.066   1.202  1.00 82.06           C  
ATOM   1992 HD21 LEU B  33      -8.958 -11.015   1.053  1.00 82.06           H  
ATOM   1993 HD22 LEU B  33      -8.350 -12.569   1.650  1.00 82.06           H  
ATOM   1994 HD23 LEU B  33     -10.058 -12.139   1.879  1.00 82.06           H  
ATOM   1995  N   ARG B  34      -8.777 -14.587  -3.158  1.00 84.52           N  
ATOM   1996  H   ARG B  34      -9.626 -14.170  -3.510  1.00 84.52           H  
ATOM   1997  CA  ARG B  34      -7.582 -14.616  -4.027  1.00 84.52           C  
ATOM   1998  HA  ARG B  34      -6.761 -15.100  -3.498  1.00 84.52           H  
ATOM   1999  C   ARG B  34      -7.014 -13.257  -4.357  1.00 84.52           C  
ATOM   2000  CB  ARG B  34      -7.882 -15.380  -5.325  1.00 84.52           C  
ATOM   2001  HB2 ARG B  34      -7.037 -15.283  -6.006  1.00 84.52           H  
ATOM   2002  HB3 ARG B  34      -8.759 -14.946  -5.805  1.00 84.52           H  
ATOM   2003  O   ARG B  34      -5.812 -13.141  -4.584  1.00 84.52           O  
ATOM   2004  CG  ARG B  34      -8.133 -16.867  -5.080  1.00 84.52           C  
ATOM   2005  HG2 ARG B  34      -8.962 -16.970  -4.379  1.00 84.52           H  
ATOM   2006  HG3 ARG B  34      -8.404 -17.335  -6.026  1.00 84.52           H  
ATOM   2007  CD  ARG B  34      -6.903 -17.576  -4.512  1.00 84.52           C  
ATOM   2008  HD2 ARG B  34      -6.526 -17.036  -3.644  1.00 84.52           H  
ATOM   2009  HD3 ARG B  34      -6.118 -17.606  -5.267  1.00 84.52           H  
ATOM   2010  NE  ARG B  34      -7.229 -18.933  -4.067  1.00 84.52           N  
ATOM   2011  HE  ARG B  34      -8.144 -19.314  -4.259  1.00 84.52           H  
ATOM   2012  NH1 ARG B  34      -5.266 -19.282  -2.954  1.00 84.52           N  
ATOM   2013 HH11 ARG B  34      -4.919 -18.399  -3.300  1.00 84.52           H  
ATOM   2014 HH12 ARG B  34      -4.624 -19.862  -2.433  1.00 84.52           H  
ATOM   2015  NH2 ARG B  34      -6.883 -20.853  -2.985  1.00 84.52           N  
ATOM   2016 HH21 ARG B  34      -6.236 -21.558  -2.661  1.00 84.52           H  
ATOM   2017 HH22 ARG B  34      -7.770 -21.166  -3.354  1.00 84.52           H  
ATOM   2018  CZ  ARG B  34      -6.451 -19.682  -3.320  1.00 84.52           C  
ATOM   2019  N   ARG B  35      -7.859 -12.232  -4.383  1.00 88.34           N  
ATOM   2020  H   ARG B  35      -8.837 -12.404  -4.195  1.00 88.34           H  
ATOM   2021  CA  ARG B  35      -7.424 -10.869  -4.652  1.00 88.34           C  
ATOM   2022  HA  ARG B  35      -6.390 -10.783  -4.317  1.00 88.34           H  
ATOM   2023  C   ARG B  35      -8.238  -9.876  -3.843  1.00 88.34           C  
ATOM   2024  CB  ARG B  35      -7.445 -10.625  -6.169  1.00 88.34           C  
ATOM   2025  HB2 ARG B  35      -6.739 -11.311  -6.637  1.00 88.34           H  
ATOM   2026  HB3 ARG B  35      -8.434 -10.852  -6.567  1.00 88.34           H  
ATOM   2027  O   ARG B  35      -9.439 -10.060  -3.650  1.00 88.34           O  
ATOM   2028  CG  ARG B  35      -7.072  -9.198  -6.580  1.00 88.34           C  
ATOM   2029  HG2 ARG B  35      -7.769  -8.489  -6.133  1.00 88.34           H  
ATOM   2030  HG3 ARG B  35      -6.060  -8.969  -6.247  1.00 88.34           H  
ATOM   2031  CD  ARG B  35      -7.158  -9.064  -8.101  1.00 88.34           C  
ATOM   2032  HD2 ARG B  35      -6.416  -9.720  -8.557  1.00 88.34           H  
ATOM   2033  HD3 ARG B  35      -8.153  -9.361  -8.431  1.00 88.34           H  
ATOM   2034  NE  ARG B  35      -6.910  -7.674  -8.499  1.00 88.34           N  
ATOM   2035  HE  ARG B  35      -6.872  -6.997  -7.751  1.00 88.34           H  
ATOM   2036  NH1 ARG B  35      -6.938  -7.934 -10.778  1.00 88.34           N  
ATOM   2037 HH11 ARG B  35      -7.101  -8.924 -10.657  1.00 88.34           H  
ATOM   2038 HH12 ARG B  35      -6.793  -7.547 -11.699  1.00 88.34           H  
ATOM   2039  NH2 ARG B  35      -6.536  -5.924  -9.875  1.00 88.34           N  
ATOM   2040 HH21 ARG B  35      -6.361  -5.541 -10.793  1.00 88.34           H  
ATOM   2041 HH22 ARG B  35      -6.361  -5.358  -9.057  1.00 88.34           H  
ATOM   2042  CZ  ARG B  35      -6.794  -7.190  -9.717  1.00 88.34           C  
ATOM   2043  N   VAL B  36      -7.573  -8.819  -3.399  1.00 92.10           N  
ATOM   2044  H   VAL B  36      -6.581  -8.773  -3.583  1.00 92.10           H  
ATOM   2045  CA  VAL B  36      -8.209  -7.665  -2.770  1.00 92.10           C  
ATOM   2046  HA  VAL B  36      -9.285  -7.735  -2.932  1.00 92.10           H  
ATOM   2047  C   VAL B  36      -7.698  -6.396  -3.426  1.00 92.10           C  
ATOM   2048  CB  VAL B  36      -7.964  -7.606  -1.254  1.00 92.10           C  
ATOM   2049  HB  VAL B  36      -6.917  -7.383  -1.047  1.00 92.10           H  
ATOM   2050  O   VAL B  36      -6.490  -6.181  -3.449  1.00 92.10           O  
ATOM   2051  CG1 VAL B  36      -8.838  -6.500  -0.658  1.00 92.10           C  
ATOM   2052 HG11 VAL B  36      -8.344  -5.536  -0.777  1.00 92.10           H  
ATOM   2053 HG12 VAL B  36      -9.029  -6.689   0.399  1.00 92.10           H  
ATOM   2054 HG13 VAL B  36      -9.803  -6.454  -1.162  1.00 92.10           H  
ATOM   2055  CG2 VAL B  36      -8.311  -8.919  -0.554  1.00 92.10           C  
ATOM   2056 HG21 VAL B  36      -8.142  -8.820   0.518  1.00 92.10           H  
ATOM   2057 HG22 VAL B  36      -9.362  -9.141  -0.739  1.00 92.10           H  
ATOM   2058 HG23 VAL B  36      -7.688  -9.732  -0.926  1.00 92.10           H  
ATOM   2059  N   ASN B  37      -8.594  -5.553  -3.927  1.00 94.62           N  
ATOM   2060  H   ASN B  37      -9.573  -5.781  -3.834  1.00 94.62           H  
ATOM   2061  CA  ASN B  37      -8.242  -4.202  -4.356  1.00 94.62           C  
ATOM   2062  HA  ASN B  37      -7.160  -4.105  -4.443  1.00 94.62           H  
ATOM   2063  C   ASN B  37      -8.722  -3.219  -3.293  1.00 94.62           C  
ATOM   2064  CB  ASN B  37      -8.846  -3.878  -5.728  1.00 94.62           C  
ATOM   2065  HB2 ASN B  37      -8.585  -2.852  -5.989  1.00 94.62           H  
ATOM   2066  HB3 ASN B  37      -9.933  -3.933  -5.663  1.00 94.62           H  
ATOM   2067  O   ASN B  37      -9.876  -3.288  -2.876  1.00 94.62           O  
ATOM   2068  CG  ASN B  37      -8.380  -4.773  -6.858  1.00 94.62           C  
ATOM   2069  ND2 ASN B  37      -8.994  -4.637  -8.010  1.00 94.62           N  
ATOM   2070 HD21 ASN B  37      -8.758  -5.259  -8.770  1.00 94.62           H  
ATOM   2071 HD22 ASN B  37      -9.692  -3.915  -8.113  1.00 94.62           H  
ATOM   2072  OD1 ASN B  37      -7.480  -5.592  -6.758  1.00 94.62           O  
ATOM   2073  N   VAL B  38      -7.847  -2.322  -2.864  1.00 97.16           N  
ATOM   2074  H   VAL B  38      -6.915  -2.332  -3.254  1.00 97.16           H  
ATOM   2075  CA  VAL B  38      -8.140  -1.285  -1.881  1.00 97.16           C  
ATOM   2076  HA  VAL B  38      -9.201  -1.302  -1.634  1.00 97.16           H  
ATOM   2077  C   VAL B  38      -7.804   0.056  -2.496  1.00 97.16           C  
ATOM   2078  CB  VAL B  38      -7.349  -1.483  -0.577  1.00 97.16           C  
ATOM   2079  HB  VAL B  38      -6.285  -1.343  -0.768  1.00 97.16           H  
ATOM   2080  O   VAL B  38      -6.644   0.324  -2.794  1.00 97.16           O  
ATOM   2081  CG1 VAL B  38      -7.787  -0.466   0.486  1.00 97.16           C  
ATOM   2082 HG11 VAL B  38      -7.271  -0.660   1.426  1.00 97.16           H  
ATOM   2083 HG12 VAL B  38      -8.864  -0.523   0.641  1.00 97.16           H  
ATOM   2084 HG13 VAL B  38      -7.532   0.543   0.159  1.00 97.16           H  
ATOM   2085  CG2 VAL B  38      -7.534  -2.893  -0.016  1.00 97.16           C  
ATOM   2086 HG21 VAL B  38      -7.011  -2.963   0.937  1.00 97.16           H  
ATOM   2087 HG22 VAL B  38      -7.094  -3.620  -0.699  1.00 97.16           H  
ATOM   2088 HG23 VAL B  38      -8.594  -3.105   0.123  1.00 97.16           H  
ATOM   2089  N   GLU B  39      -8.812   0.898  -2.649  1.00 97.82           N  
ATOM   2090  H   GLU B  39      -9.743   0.587  -2.408  1.00 97.82           H  
ATOM   2091  CA  GLU B  39      -8.650   2.307  -2.994  1.00 97.82           C  
ATOM   2092  HA  GLU B  39      -7.619   2.524  -3.274  1.00 97.82           H  
ATOM   2093  C   GLU B  39      -9.016   3.123  -1.761  1.00 97.82           C  
ATOM   2094  CB  GLU B  39      -9.546   2.669  -4.180  1.00 97.82           C  
ATOM   2095  HB2 GLU B  39      -9.563   3.753  -4.292  1.00 97.82           H  
ATOM   2096  HB3 GLU B  39     -10.558   2.324  -3.969  1.00 97.82           H  
ATOM   2097  O   GLU B  39     -10.093   2.932  -1.191  1.00 97.82           O  
ATOM   2098  CG  GLU B  39      -9.048   2.043  -5.492  1.00 97.82           C  
ATOM   2099  HG2 GLU B  39      -8.120   2.532  -5.786  1.00 97.82           H  
ATOM   2100  HG3 GLU B  39      -8.834   0.987  -5.328  1.00 97.82           H  
ATOM   2101  CD  GLU B  39     -10.079   2.160  -6.627  1.00 97.82           C  
ATOM   2102  OE1 GLU B  39      -9.975   1.352  -7.580  1.00 97.82           O  
ATOM   2103  OE2 GLU B  39     -11.017   2.983  -6.513  1.00 97.82           O  
ATOM   2104  N   SER B  40      -8.132   4.006  -1.308  1.00 97.94           N  
ATOM   2105  H   SER B  40      -7.266   4.136  -1.812  1.00 97.94           H  
ATOM   2106  CA  SER B  40      -8.393   4.819  -0.124  1.00 97.94           C  
ATOM   2107  HA  SER B  40      -9.465   4.779   0.071  1.00 97.94           H  
ATOM   2108  C   SER B  40      -8.082   6.287  -0.341  1.00 97.94           C  
ATOM   2109  CB  SER B  40      -7.708   4.237   1.118  1.00 97.94           C  
ATOM   2110  HB2 SER B  40      -7.728   3.149   1.068  1.00 97.94           H  
ATOM   2111  HB3 SER B  40      -8.283   4.541   1.993  1.00 97.94           H  
ATOM   2112  O   SER B  40      -7.193   6.635  -1.109  1.00 97.94           O  
ATOM   2113  OG  SER B  40      -6.380   4.684   1.300  1.00 97.94           O  
ATOM   2114  HG  SER B  40      -5.836   4.426   0.552  1.00 97.94           H  
ATOM   2115  N   ASN B  41      -8.825   7.138   0.364  1.00 98.09           N  
ATOM   2116  H   ASN B  41      -9.538   6.746   0.962  1.00 98.09           H  
ATOM   2117  CA  ASN B  41      -8.571   8.567   0.483  1.00 98.09           C  
ATOM   2118  HA  ASN B  41      -7.642   8.823  -0.025  1.00 98.09           H  
ATOM   2119  C   ASN B  41      -8.434   8.895   1.968  1.00 98.09           C  
ATOM   2120  CB  ASN B  41      -9.708   9.370  -0.161  1.00 98.09           C  
ATOM   2121  HB2 ASN B  41     -10.658   9.133   0.320  1.00 98.09           H  
ATOM   2122  HB3 ASN B  41      -9.512  10.432  -0.016  1.00 98.09           H  
ATOM   2123  O   ASN B  41      -9.267   8.470   2.772  1.00 98.09           O  
ATOM   2124  CG  ASN B  41      -9.820   9.133  -1.651  1.00 98.09           C  
ATOM   2125  ND2 ASN B  41     -10.674   8.237  -2.086  1.00 98.09           N  
ATOM   2126 HD21 ASN B  41     -11.200   7.677  -1.430  1.00 98.09           H  
ATOM   2127 HD22 ASN B  41     -10.653   8.049  -3.078  1.00 98.09           H  
ATOM   2128  OD1 ASN B  41      -9.130   9.721  -2.456  1.00 98.09           O  
ATOM   2129  N   VAL B  42      -7.395   9.631   2.347  1.00 98.22           N  
ATOM   2130  H   VAL B  42      -6.762   9.953   1.629  1.00 98.22           H  
ATOM   2131  CA  VAL B  42      -7.110  10.019   3.728  1.00 98.22           C  
ATOM   2132  HA  VAL B  42      -8.034   9.900   4.295  1.00 98.22           H  
ATOM   2133  C   VAL B  42      -6.723  11.485   3.812  1.00 98.22           C  
ATOM   2134  CB  VAL B  42      -6.062   9.096   4.380  1.00 98.22           C  
ATOM   2135  HB  VAL B  42      -6.434   8.074   4.309  1.00 98.22           H  
ATOM   2136  O   VAL B  42      -5.939  12.000   3.017  1.00 98.22           O  
ATOM   2137  CG1 VAL B  42      -4.683   9.126   3.720  1.00 98.22           C  
ATOM   2138 HG11 VAL B  42      -4.224  10.103   3.872  1.00 98.22           H  
ATOM   2139 HG12 VAL B  42      -4.776   8.929   2.652  1.00 98.22           H  
ATOM   2140 HG13 VAL B  42      -4.038   8.364   4.156  1.00 98.22           H  
ATOM   2141  CG2 VAL B  42      -5.862   9.404   5.871  1.00 98.22           C  
ATOM   2142 HG21 VAL B  42      -5.241   8.635   6.331  1.00 98.22           H  
ATOM   2143 HG22 VAL B  42      -5.370  10.368   6.000  1.00 98.22           H  
ATOM   2144 HG23 VAL B  42      -6.824   9.429   6.383  1.00 98.22           H  
ATOM   2145  N   LYS B  43      -7.244  12.160   4.832  1.00 98.27           N  
ATOM   2146  H   LYS B  43      -7.893  11.672   5.433  1.00 98.27           H  
ATOM   2147  CA  LYS B  43      -6.893  13.539   5.152  1.00 98.27           C  
ATOM   2148  HA  LYS B  43      -6.065  13.854   4.517  1.00 98.27           H  
ATOM   2149  C   LYS B  43      -6.437  13.633   6.597  1.00 98.27           C  
ATOM   2150  CB  LYS B  43      -8.091  14.433   4.834  1.00 98.27           C  
ATOM   2151  HB2 LYS B  43      -8.915  14.204   5.508  1.00 98.27           H  
ATOM   2152  HB3 LYS B  43      -8.410  14.228   3.812  1.00 98.27           H  
ATOM   2153  O   LYS B  43      -7.216  13.371   7.513  1.00 98.27           O  
ATOM   2154  CG  LYS B  43      -7.722  15.914   4.951  1.00 98.27           C  
ATOM   2155  HG2 LYS B  43      -7.487  16.160   5.987  1.00 98.27           H  
ATOM   2156  HG3 LYS B  43      -6.853  16.119   4.326  1.00 98.27           H  
ATOM   2157  CD  LYS B  43      -8.901  16.757   4.470  1.00 98.27           C  
ATOM   2158  HD2 LYS B  43      -9.165  16.439   3.462  1.00 98.27           H  
ATOM   2159  HD3 LYS B  43      -9.757  16.602   5.128  1.00 98.27           H  
ATOM   2160  CE  LYS B  43      -8.509  18.233   4.450  1.00 98.27           C  
ATOM   2161  HE2 LYS B  43      -8.382  18.586   5.473  1.00 98.27           H  
ATOM   2162  HE3 LYS B  43      -7.550  18.321   3.940  1.00 98.27           H  
ATOM   2163  NZ  LYS B  43      -9.535  19.021   3.729  1.00 98.27           N  
ATOM   2164  HZ1 LYS B  43      -9.263  19.992   3.666  1.00 98.27           H  
ATOM   2165  HZ2 LYS B  43      -9.624  18.659   2.790  1.00 98.27           H  
ATOM   2166  HZ3 LYS B  43     -10.435  18.937   4.179  1.00 98.27           H  
ATOM   2167  N   TYR B  44      -5.188  14.045   6.780  1.00 98.06           N  
ATOM   2168  H   TYR B  44      -4.623  14.236   5.964  1.00 98.06           H  
ATOM   2169  CA  TYR B  44      -4.601  14.357   8.078  1.00 98.06           C  
ATOM   2170  HA  TYR B  44      -5.080  13.760   8.854  1.00 98.06           H  
ATOM   2171  C   TYR B  44      -4.842  15.836   8.381  1.00 98.06           C  
ATOM   2172  CB  TYR B  44      -3.111  13.994   8.051  1.00 98.06           C  
ATOM   2173  HB2 TYR B  44      -2.659  14.260   9.006  1.00 98.06           H  
ATOM   2174  HB3 TYR B  44      -2.613  14.586   7.283  1.00 98.06           H  
ATOM   2175  O   TYR B  44      -4.481  16.710   7.598  1.00 98.06           O  
ATOM   2176  CG  TYR B  44      -2.866  12.520   7.790  1.00 98.06           C  
ATOM   2177  CD1 TYR B  44      -3.088  11.587   8.818  1.00 98.06           C  
ATOM   2178  HD1 TYR B  44      -3.395  11.935   9.793  1.00 98.06           H  
ATOM   2179  CD2 TYR B  44      -2.472  12.074   6.514  1.00 98.06           C  
ATOM   2180  HD2 TYR B  44      -2.294  12.786   5.722  1.00 98.06           H  
ATOM   2181  CE1 TYR B  44      -2.932  10.210   8.582  1.00 98.06           C  
ATOM   2182  HE1 TYR B  44      -3.119   9.506   9.379  1.00 98.06           H  
ATOM   2183  CE2 TYR B  44      -2.323  10.695   6.266  1.00 98.06           C  
ATOM   2184  HE2 TYR B  44      -2.034  10.344   5.286  1.00 98.06           H  
ATOM   2185  OH  TYR B  44      -2.481   8.428   7.052  1.00 98.06           O  
ATOM   2186  HH  TYR B  44      -2.563   7.951   7.881  1.00 98.06           H  
ATOM   2187  CZ  TYR B  44      -2.562   9.762   7.296  1.00 98.06           C  
ATOM   2188  N   LEU B  45      -5.504  16.139   9.491  1.00 98.01           N  
ATOM   2189  H   LEU B  45      -5.792  15.394  10.109  1.00 98.01           H  
ATOM   2190  CA  LEU B  45      -5.829  17.506   9.883  1.00 98.01           C  
ATOM   2191  HA  LEU B  45      -5.829  18.122   8.984  1.00 98.01           H  
ATOM   2192  C   LEU B  45      -4.770  18.051  10.856  1.00 98.01           C  
ATOM   2193  CB  LEU B  45      -7.244  17.560  10.482  1.00 98.01           C  
ATOM   2194  HB2 LEU B  45      -7.257  16.931  11.372  1.00 98.01           H  
ATOM   2195  HB3 LEU B  45      -7.454  18.583  10.795  1.00 98.01           H  
ATOM   2196  O   LEU B  45      -4.311  17.304  11.722  1.00 98.01           O  
ATOM   2197  CG  LEU B  45      -8.370  17.083   9.548  1.00 98.01           C  
ATOM   2198  HG  LEU B  45      -8.185  16.056   9.234  1.00 98.01           H  
ATOM   2199  CD1 LEU B  45      -9.705  17.123  10.291  1.00 98.01           C  
ATOM   2200 HD11 LEU B  45      -9.653  16.457  11.153  1.00 98.01           H  
ATOM   2201 HD12 LEU B  45      -9.918  18.135  10.636  1.00 98.01           H  
ATOM   2202 HD13 LEU B  45     -10.504  16.776   9.637  1.00 98.01           H  
ATOM   2203  CD2 LEU B  45      -8.501  17.965   8.301  1.00 98.01           C  
ATOM   2204 HD21 LEU B  45      -8.661  19.002   8.595  1.00 98.01           H  
ATOM   2205 HD22 LEU B  45      -9.342  17.615   7.702  1.00 98.01           H  
ATOM   2206 HD23 LEU B  45      -7.593  17.887   7.703  1.00 98.01           H  
ATOM   2207  N   PRO B  46      -4.420  19.354  10.794  1.00 96.01           N  
ATOM   2208  CA  PRO B  46      -3.422  19.965  11.684  1.00 96.01           C  
ATOM   2209  HA  PRO B  46      -2.455  19.497  11.499  1.00 96.01           H  
ATOM   2210  C   PRO B  46      -3.720  19.863  13.186  1.00 96.01           C  
ATOM   2211  CB  PRO B  46      -3.360  21.439  11.270  1.00 96.01           C  
ATOM   2212  HB2 PRO B  46      -2.357  21.846  11.394  1.00 96.01           H  
ATOM   2213  HB3 PRO B  46      -4.079  22.022  11.846  1.00 96.01           H  
ATOM   2214  O   PRO B  46      -2.833  20.073  14.004  1.00 96.01           O  
ATOM   2215  CG  PRO B  46      -3.786  21.426   9.807  1.00 96.01           C  
ATOM   2216  HG2 PRO B  46      -4.213  22.380   9.499  1.00 96.01           H  
ATOM   2217  HG3 PRO B  46      -2.930  21.170   9.183  1.00 96.01           H  
ATOM   2218  CD  PRO B  46      -4.815  20.301   9.757  1.00 96.01           C  
ATOM   2219  HD2 PRO B  46      -4.791  19.854   8.763  1.00 96.01           H  
ATOM   2220  HD3 PRO B  46      -5.808  20.693   9.978  1.00 96.01           H  
ATOM   2221  N   ASN B  47      -4.964  19.565  13.570  1.00 96.73           N  
ATOM   2222  H   ASN B  47      -5.632  19.304  12.859  1.00 96.73           H  
ATOM   2223  CA  ASN B  47      -5.363  19.365  14.965  1.00 96.73           C  
ATOM   2224  HA  ASN B  47      -4.780  20.047  15.584  1.00 96.73           H  
ATOM   2225  C   ASN B  47      -5.061  17.941  15.491  1.00 96.73           C  
ATOM   2226  CB  ASN B  47      -6.853  19.741  15.110  1.00 96.73           C  
ATOM   2227  HB2 ASN B  47      -7.037  20.723  14.673  1.00 96.73           H  
ATOM   2228  HB3 ASN B  47      -7.090  19.793  16.173  1.00 96.73           H  
ATOM   2229  O   ASN B  47      -5.434  17.617  16.624  1.00 96.73           O  
ATOM   2230  CG  ASN B  47      -7.788  18.728  14.466  1.00 96.73           C  
ATOM   2231  ND2 ASN B  47      -9.041  18.713  14.847  1.00 96.73           N  
ATOM   2232 HD21 ASN B  47      -9.534  17.848  14.678  1.00 96.73           H  
ATOM   2233 HD22 ASN B  47      -9.347  19.304  15.607  1.00 96.73           H  
ATOM   2234  OD1 ASN B  47      -7.392  17.938  13.629  1.00 96.73           O  
ATOM   2235  N   GLY B  48      -4.440  17.083  14.674  1.00 97.28           N  
ATOM   2236  H   GLY B  48      -4.182  17.400  13.751  1.00 97.28           H  
ATOM   2237  CA  GLY B  48      -4.135  15.689  14.995  1.00 97.28           C  
ATOM   2238  HA2 GLY B  48      -3.820  15.607  16.036  1.00 97.28           H  
ATOM   2239  HA3 GLY B  48      -3.298  15.362  14.378  1.00 97.28           H  
ATOM   2240  C   GLY B  48      -5.293  14.717  14.762  1.00 97.28           C  
ATOM   2241  O   GLY B  48      -5.188  13.561  15.152  1.00 97.28           O  
ATOM   2242  N   ASP B  49      -6.404  15.146  14.156  1.00 98.31           N  
ATOM   2243  H   ASP B  49      -6.457  16.107  13.847  1.00 98.31           H  
ATOM   2244  CA  ASP B  49      -7.449  14.227  13.692  1.00 98.31           C  
ATOM   2245  HA  ASP B  49      -7.463  13.345  14.332  1.00 98.31           H  
ATOM   2246  C   ASP B  49      -7.166  13.776  12.258  1.00 98.31           C  
ATOM   2247  CB  ASP B  49      -8.843  14.863  13.755  1.00 98.31           C  
ATOM   2248  HB2 ASP B  49      -8.839  15.775  13.157  1.00 98.31           H  
ATOM   2249  HB3 ASP B  49      -9.560  14.177  13.303  1.00 98.31           H  
ATOM   2250  O   ASP B  49      -6.573  14.511  11.471  1.00 98.31           O  
ATOM   2251  CG  ASP B  49      -9.339  15.191  15.162  1.00 98.31           C  
ATOM   2252  OD1 ASP B  49      -8.912  14.537  16.141  1.00 98.31           O  
ATOM   2253  OD2 ASP B  49     -10.188  16.108  15.255  1.00 98.31           O  
ATOM   2254  N   TYR B  50      -7.621  12.586  11.884  1.00 98.28           N  
ATOM   2255  H   TYR B  50      -8.077  11.999  12.568  1.00 98.28           H  
ATOM   2256  CA  TYR B  50      -7.680  12.179  10.483  1.00 98.28           C  
ATOM   2257  HA  TYR B  50      -7.580  13.072   9.866  1.00 98.28           H  
ATOM   2258  C   TYR B  50      -9.036  11.572  10.151  1.00 98.28           C  
ATOM   2259  CB  TYR B  50      -6.531  11.232  10.106  1.00 98.28           C  
ATOM   2260  HB2 TYR B  50      -6.446  11.200   9.019  1.00 98.28           H  
ATOM   2261  HB3 TYR B  50      -5.594  11.635  10.489  1.00 98.28           H  
ATOM   2262  O   TYR B  50      -9.765  11.090  11.025  1.00 98.28           O  
ATOM   2263  CG  TYR B  50      -6.714   9.821  10.617  1.00 98.28           C  
ATOM   2264  CD1 TYR B  50      -6.454   9.554  11.970  1.00 98.28           C  
ATOM   2265  HD1 TYR B  50      -6.084  10.339  12.613  1.00 98.28           H  
ATOM   2266  CD2 TYR B  50      -7.181   8.796   9.767  1.00 98.28           C  
ATOM   2267  HD2 TYR B  50      -7.384   9.002   8.727  1.00 98.28           H  
ATOM   2268  CE1 TYR B  50      -6.681   8.271  12.483  1.00 98.28           C  
ATOM   2269  HE1 TYR B  50      -6.472   8.037  13.517  1.00 98.28           H  
ATOM   2270  CE2 TYR B  50      -7.394   7.501  10.283  1.00 98.28           C  
ATOM   2271  HE2 TYR B  50      -7.740   6.705   9.640  1.00 98.28           H  
ATOM   2272  OH  TYR B  50      -7.358   6.051  12.242  1.00 98.28           O  
ATOM   2273  HH  TYR B  50      -7.512   5.349  11.605  1.00 98.28           H  
ATOM   2274  CZ  TYR B  50      -7.158   7.250  11.654  1.00 98.28           C  
ATOM   2275  N   ILE B  51      -9.353  11.600   8.863  1.00 98.39           N  
ATOM   2276  H   ILE B  51      -8.692  12.027   8.229  1.00 98.39           H  
ATOM   2277  CA  ILE B  51     -10.470  10.875   8.269  1.00 98.39           C  
ATOM   2278  HA  ILE B  51     -10.869  10.175   9.003  1.00 98.39           H  
ATOM   2279  C   ILE B  51      -9.940  10.051   7.105  1.00 98.39           C  
ATOM   2280  CB  ILE B  51     -11.612  11.823   7.843  1.00 98.39           C  
ATOM   2281  HB  ILE B  51     -12.354  11.223   7.315  1.00 98.39           H  
ATOM   2282  O   ILE B  51      -9.099  10.533   6.345  1.00 98.39           O  
ATOM   2283  CG1 ILE B  51     -11.131  12.943   6.889  1.00 98.39           C  
ATOM   2284 HG12 ILE B  51     -10.635  12.493   6.028  1.00 98.39           H  
ATOM   2285 HG13 ILE B  51     -10.412  13.582   7.401  1.00 98.39           H  
ATOM   2286  CG2 ILE B  51     -12.291  12.397   9.100  1.00 98.39           C  
ATOM   2287 HG21 ILE B  51     -12.563  11.579   9.767  1.00 98.39           H  
ATOM   2288 HG22 ILE B  51     -11.610  13.071   9.621  1.00 98.39           H  
ATOM   2289 HG23 ILE B  51     -13.200  12.932   8.825  1.00 98.39           H  
ATOM   2290  CD1 ILE B  51     -12.254  13.826   6.336  1.00 98.39           C  
ATOM   2291 HD11 ILE B  51     -13.023  13.204   5.878  1.00 98.39           H  
ATOM   2292 HD12 ILE B  51     -11.843  14.495   5.579  1.00 98.39           H  
ATOM   2293 HD13 ILE B  51     -12.693  14.427   7.132  1.00 98.39           H  
ATOM   2294  N   ARG B  52     -10.418   8.817   6.967  1.00 98.22           N  
ATOM   2295  H   ARG B  52     -11.077   8.476   7.652  1.00 98.22           H  
ATOM   2296  CA  ARG B  52     -10.099   7.942   5.841  1.00 98.22           C  
ATOM   2297  HA  ARG B  52      -9.751   8.566   5.018  1.00 98.22           H  
ATOM   2298  C   ARG B  52     -11.354   7.230   5.366  1.00 98.22           C  
ATOM   2299  CB  ARG B  52      -8.968   6.972   6.225  1.00 98.22           C  
ATOM   2300  HB2 ARG B  52      -9.270   6.386   7.093  1.00 98.22           H  
ATOM   2301  HB3 ARG B  52      -8.093   7.553   6.515  1.00 98.22           H  
ATOM   2302  O   ARG B  52     -12.167   6.788   6.174  1.00 98.22           O  
ATOM   2303  CG  ARG B  52      -8.575   6.007   5.093  1.00 98.22           C  
ATOM   2304  HG2 ARG B  52      -9.446   5.423   4.793  1.00 98.22           H  
ATOM   2305  HG3 ARG B  52      -8.216   6.562   4.226  1.00 98.22           H  
ATOM   2306  CD  ARG B  52      -7.505   5.015   5.549  1.00 98.22           C  
ATOM   2307  HD2 ARG B  52      -7.371   4.271   4.764  1.00 98.22           H  
ATOM   2308  HD3 ARG B  52      -7.870   4.507   6.441  1.00 98.22           H  
ATOM   2309  NE  ARG B  52      -6.205   5.662   5.816  1.00 98.22           N  
ATOM   2310  HE  ARG B  52      -6.025   6.536   5.341  1.00 98.22           H  
ATOM   2311  NH1 ARG B  52      -5.359   3.979   7.115  1.00 98.22           N  
ATOM   2312 HH11 ARG B  52      -6.299   3.628   7.222  1.00 98.22           H  
ATOM   2313 HH12 ARG B  52      -4.650   3.623   7.741  1.00 98.22           H  
ATOM   2314  NH2 ARG B  52      -4.059   5.718   6.598  1.00 98.22           N  
ATOM   2315 HH21 ARG B  52      -3.307   5.248   7.082  1.00 98.22           H  
ATOM   2316 HH22 ARG B  52      -3.889   6.588   6.115  1.00 98.22           H  
ATOM   2317  CZ  ARG B  52      -5.216   5.120   6.502  1.00 98.22           C  
ATOM   2318  N   VAL B  53     -11.491   7.101   4.055  1.00 97.85           N  
ATOM   2319  H   VAL B  53     -10.777   7.499   3.461  1.00 97.85           H  
ATOM   2320  CA  VAL B  53     -12.494   6.240   3.431  1.00 97.85           C  
ATOM   2321  HA  VAL B  53     -13.005   5.674   4.209  1.00 97.85           H  
ATOM   2322  C   VAL B  53     -11.770   5.256   2.528  1.00 97.85           C  
ATOM   2323  CB  VAL B  53     -13.561   7.049   2.673  1.00 97.85           C  
ATOM   2324  HB  VAL B  53     -13.090   7.594   1.855  1.00 97.85           H  
ATOM   2325  O   VAL B  53     -10.871   5.658   1.792  1.00 97.85           O  
ATOM   2326  CG1 VAL B  53     -14.648   6.132   2.096  1.00 97.85           C  
ATOM   2327 HG11 VAL B  53     -15.107   5.544   2.891  1.00 97.85           H  
ATOM   2328 HG12 VAL B  53     -15.415   6.731   1.605  1.00 97.85           H  
ATOM   2329 HG13 VAL B  53     -14.221   5.459   1.352  1.00 97.85           H  
ATOM   2330  CG2 VAL B  53     -14.252   8.058   3.603  1.00 97.85           C  
ATOM   2331 HG21 VAL B  53     -13.534   8.802   3.949  1.00 97.85           H  
ATOM   2332 HG22 VAL B  53     -15.043   8.577   3.062  1.00 97.85           H  
ATOM   2333 HG23 VAL B  53     -14.680   7.543   4.463  1.00 97.85           H  
ATOM   2334  N   ALA B  54     -12.141   3.981   2.595  1.00 97.27           N  
ATOM   2335  H   ALA B  54     -12.880   3.727   3.235  1.00 97.27           H  
ATOM   2336  CA  ALA B  54     -11.578   2.931   1.756  1.00 97.27           C  
ATOM   2337  HA  ALA B  54     -10.972   3.391   0.975  1.00 97.27           H  
ATOM   2338  C   ALA B  54     -12.683   2.127   1.065  1.00 97.27           C  
ATOM   2339  CB  ALA B  54     -10.649   2.046   2.595  1.00 97.27           C  
ATOM   2340  HB1 ALA B  54      -9.865   2.656   3.045  1.00 97.27           H  
ATOM   2341  HB2 ALA B  54     -10.188   1.295   1.954  1.00 97.27           H  
ATOM   2342  HB3 ALA B  54     -11.216   1.546   3.380  1.00 97.27           H  
ATOM   2343  O   ALA B  54     -13.633   1.683   1.714  1.00 97.27           O  
ATOM   2344  N   ASN B  55     -12.535   1.917  -0.240  1.00 96.24           N  
ATOM   2345  H   ASN B  55     -11.714   2.299  -0.687  1.00 96.24           H  
ATOM   2346  CA  ASN B  55     -13.311   0.965  -1.021  1.00 96.24           C  
ATOM   2347  HA  ASN B  55     -14.234   0.721  -0.495  1.00 96.24           H  
ATOM   2348  C   ASN B  55     -12.482  -0.313  -1.180  1.00 96.24           C  
ATOM   2349  CB  ASN B  55     -13.669   1.594  -2.375  1.00 96.24           C  
ATOM   2350  HB2 ASN B  55     -12.765   1.756  -2.961  1.00 96.24           H  
ATOM   2351  HB3 ASN B  55     -14.153   2.558  -2.217  1.00 96.24           H  
ATOM   2352  O   ASN B  55     -11.384  -0.282  -1.732  1.00 96.24           O  
ATOM   2353  CG  ASN B  55     -14.604   0.702  -3.167  1.00 96.24           C  
ATOM   2354  ND2 ASN B  55     -15.884   0.776  -2.913  1.00 96.24           N  
ATOM   2355 HD21 ASN B  55     -16.469   0.129  -3.422  1.00 96.24           H  
ATOM   2356 HD22 ASN B  55     -16.219   1.350  -2.152  1.00 96.24           H  
ATOM   2357  OD1 ASN B  55     -14.224  -0.110  -3.991  1.00 96.24           O  
ATOM   2358  N   ILE B  56     -12.992  -1.425  -0.660  1.00 94.81           N  
ATOM   2359  H   ILE B  56     -13.891  -1.373  -0.202  1.00 94.81           H  
ATOM   2360  CA  ILE B  56     -12.304  -2.714  -0.626  1.00 94.81           C  
ATOM   2361  HA  ILE B  56     -11.305  -2.612  -1.049  1.00 94.81           H  
ATOM   2362  C   ILE B  56     -13.103  -3.697  -1.472  1.00 94.81           C  
ATOM   2363  CB  ILE B  56     -12.152  -3.212   0.824  1.00 94.81           C  
ATOM   2364  HB  ILE B  56     -13.153  -3.333   1.238  1.00 94.81           H  
ATOM   2365  O   ILE B  56     -14.208  -4.082  -1.094  1.00 94.81           O  
ATOM   2366  CG1 ILE B  56     -11.403  -2.182   1.697  1.00 94.81           C  
ATOM   2367 HG12 ILE B  56     -10.371  -2.096   1.355  1.00 94.81           H  
ATOM   2368 HG13 ILE B  56     -11.874  -1.203   1.608  1.00 94.81           H  
ATOM   2369  CG2 ILE B  56     -11.448  -4.582   0.856  1.00 94.81           C  
ATOM   2370 HG21 ILE B  56     -11.446  -4.979   1.871  1.00 94.81           H  
ATOM   2371 HG22 ILE B  56     -11.974  -5.303   0.229  1.00 94.81           H  
ATOM   2372 HG23 ILE B  56     -10.421  -4.479   0.504  1.00 94.81           H  
ATOM   2373  CD1 ILE B  56     -11.408  -2.535   3.181  1.00 94.81           C  
ATOM   2374 HD11 ILE B  56     -10.805  -3.426   3.357  1.00 94.81           H  
ATOM   2375 HD12 ILE B  56     -10.971  -1.708   3.741  1.00 94.81           H  
ATOM   2376 HD13 ILE B  56     -12.432  -2.711   3.511  1.00 94.81           H  
ATOM   2377  N   LYS B  57     -12.536  -4.135  -2.594  1.00 92.82           N  
ATOM   2378  H   LYS B  57     -11.625  -3.764  -2.822  1.00 92.82           H  
ATOM   2379  CA  LYS B  57     -13.125  -5.138  -3.488  1.00 92.82           C  
ATOM   2380  HA  LYS B  57     -14.185  -5.252  -3.263  1.00 92.82           H  
ATOM   2381  C   LYS B  57     -12.447  -6.481  -3.281  1.00 92.82           C  
ATOM   2382  CB  LYS B  57     -13.009  -4.691  -4.945  1.00 92.82           C  
ATOM   2383  HB2 LYS B  57     -13.382  -5.485  -5.592  1.00 92.82           H  
ATOM   2384  HB3 LYS B  57     -11.958  -4.520  -5.179  1.00 92.82           H  
ATOM   2385  O   LYS B  57     -11.244  -6.614  -3.494  1.00 92.82           O  
ATOM   2386  CG  LYS B  57     -13.811  -3.418  -5.222  1.00 92.82           C  
ATOM   2387  HG2 LYS B  57     -13.541  -2.636  -4.513  1.00 92.82           H  
ATOM   2388  HG3 LYS B  57     -14.875  -3.638  -5.129  1.00 92.82           H  
ATOM   2389  CD  LYS B  57     -13.502  -2.928  -6.634  1.00 92.82           C  
ATOM   2390  HD2 LYS B  57     -12.463  -2.601  -6.683  1.00 92.82           H  
ATOM   2391  HD3 LYS B  57     -13.659  -3.740  -7.343  1.00 92.82           H  
ATOM   2392  CE  LYS B  57     -14.424  -1.765  -6.977  1.00 92.82           C  
ATOM   2393  HE2 LYS B  57     -15.452  -2.111  -6.867  1.00 92.82           H  
ATOM   2394  HE3 LYS B  57     -14.247  -0.952  -6.273  1.00 92.82           H  
ATOM   2395  NZ  LYS B  57     -14.192  -1.323  -8.367  1.00 92.82           N  
ATOM   2396  HZ1 LYS B  57     -14.369  -2.104  -8.983  1.00 92.82           H  
ATOM   2397  HZ2 LYS B  57     -13.241  -0.998  -8.474  1.00 92.82           H  
ATOM   2398  HZ3 LYS B  57     -14.817  -0.565  -8.601  1.00 92.82           H  
ATOM   2399  N   LEU B  58     -13.226  -7.468  -2.868  1.00 91.64           N  
ATOM   2400  H   LEU B  58     -14.200  -7.246  -2.718  1.00 91.64           H  
ATOM   2401  CA  LEU B  58     -12.803  -8.836  -2.600  1.00 91.64           C  
ATOM   2402  HA  LEU B  58     -11.722  -8.869  -2.458  1.00 91.64           H  
ATOM   2403  C   LEU B  58     -13.170  -9.728  -3.783  1.00 91.64           C  
ATOM   2404  CB  LEU B  58     -13.495  -9.347  -1.326  1.00 91.64           C  
ATOM   2405  HB2 LEU B  58     -13.105 -10.339  -1.096  1.00 91.64           H  
ATOM   2406  HB3 LEU B  58     -14.556  -9.458  -1.547  1.00 91.64           H  
ATOM   2407  O   LEU B  58     -14.324  -9.735  -4.215  1.00 91.64           O  
ATOM   2408  CG  LEU B  58     -13.372  -8.461  -0.076  1.00 91.64           C  
ATOM   2409  HG  LEU B  58     -13.738  -7.456  -0.285  1.00 91.64           H  
ATOM   2410  CD1 LEU B  58     -14.236  -9.058   1.031  1.00 91.64           C  
ATOM   2411 HD11 LEU B  58     -14.044  -8.536   1.968  1.00 91.64           H  
ATOM   2412 HD12 LEU B  58     -15.289  -8.946   0.772  1.00 91.64           H  
ATOM   2413 HD13 LEU B  58     -14.012 -10.118   1.155  1.00 91.64           H  
ATOM   2414  CD2 LEU B  58     -11.929  -8.366   0.409  1.00 91.64           C  
ATOM   2415 HD21 LEU B  58     -11.558  -9.352   0.690  1.00 91.64           H  
ATOM   2416 HD22 LEU B  58     -11.313  -7.950  -0.388  1.00 91.64           H  
ATOM   2417 HD23 LEU B  58     -11.877  -7.694   1.265  1.00 91.64           H  
ATOM   2418  N   PHE B  59     -12.212 -10.520  -4.252  1.00 88.31           N  
ATOM   2419  H   PHE B  59     -11.283 -10.433  -3.865  1.00 88.31           H  
ATOM   2420  CA  PHE B  59     -12.395 -11.464  -5.350  1.00 88.31           C  
ATOM   2421  HA  PHE B  59     -13.424 -11.424  -5.707  1.00 88.31           H  
ATOM   2422  C   PHE B  59     -12.106 -12.885  -4.867  1.00 88.31           C  
ATOM   2423  CB  PHE B  59     -11.489 -11.083  -6.521  1.00 88.31           C  
ATOM   2424  HB2 PHE B  59     -10.457 -11.163  -6.180  1.00 88.31           H  
ATOM   2425  HB3 PHE B  59     -11.629 -11.808  -7.322  1.00 88.31           H  
ATOM   2426  O   PHE B  59     -11.017 -13.178  -4.354  1.00 88.31           O  
ATOM   2427  CG  PHE B  59     -11.722  -9.690  -7.073  1.00 88.31           C  
ATOM   2428  CD1 PHE B  59     -12.630  -9.498  -8.131  1.00 88.31           C  
ATOM   2429  HD1 PHE B  59     -13.165 -10.337  -8.550  1.00 88.31           H  
ATOM   2430  CD2 PHE B  59     -11.057  -8.580  -6.513  1.00 88.31           C  
ATOM   2431  HD2 PHE B  59     -10.381  -8.714  -5.682  1.00 88.31           H  
ATOM   2432  CE1 PHE B  59     -12.865  -8.204  -8.627  1.00 88.31           C  
ATOM   2433  HE1 PHE B  59     -13.582  -8.047  -9.419  1.00 88.31           H  
ATOM   2434  CE2 PHE B  59     -11.310  -7.286  -6.998  1.00 88.31           C  
ATOM   2435  HE2 PHE B  59     -10.831  -6.435  -6.536  1.00 88.31           H  
ATOM   2436  CZ  PHE B  59     -12.218  -7.098  -8.053  1.00 88.31           C  
ATOM   2437  HZ  PHE B  59     -12.453  -6.105  -8.407  1.00 88.31           H  
ATOM   2438  N   ALA B  60     -13.094 -13.761  -5.035  1.00 84.82           N  
ATOM   2439  H   ALA B  60     -13.938 -13.452  -5.497  1.00 84.82           H  
ATOM   2440  CA  ALA B  60     -13.029 -15.163  -4.651  1.00 84.82           C  
ATOM   2441  HA  ALA B  60     -12.330 -15.256  -3.819  1.00 84.82           H  
ATOM   2442  C   ALA B  60     -12.522 -16.055  -5.801  1.00 84.82           C  
ATOM   2443  CB  ALA B  60     -14.412 -15.582  -4.137  1.00 84.82           C  
ATOM   2444  HB1 ALA B  60     -15.179 -15.324  -4.867  1.00 84.82           H  
ATOM   2445  HB2 ALA B  60     -14.450 -16.660  -3.976  1.00 84.82           H  
ATOM   2446  HB3 ALA B  60     -14.634 -15.070  -3.201  1.00 84.82           H  
ATOM   2447  O   ALA B  60     -12.746 -15.779  -6.979  1.00 84.82           O  
ATOM   2448  N   GLN B  61     -11.855 -17.160  -5.467  1.00 79.13           N  
ATOM   2449  H   GLN B  61     -11.683 -17.329  -4.486  1.00 79.13           H  
ATOM   2450  CA  GLN B  61     -11.387 -18.150  -6.429  1.00 79.13           C  
ATOM   2451  HA  GLN B  61     -10.708 -17.649  -7.119  1.00 79.13           H  
ATOM   2452  C   GLN B  61     -12.559 -18.735  -7.212  1.00 79.13           C  
ATOM   2453  CB  GLN B  61     -10.638 -19.286  -5.718  1.00 79.13           C  
ATOM   2454  HB2 GLN B  61     -11.341 -19.894  -5.151  1.00 79.13           H  
ATOM   2455  HB3 GLN B  61      -9.925 -18.864  -5.009  1.00 79.13           H  
ATOM   2456  O   GLN B  61     -13.537 -19.196  -6.630  1.00 79.13           O  
ATOM   2457  CG  GLN B  61      -9.888 -20.172  -6.730  1.00 79.13           C  
ATOM   2458  HG2 GLN B  61     -10.604 -20.732  -7.332  1.00 79.13           H  
ATOM   2459  HG3 GLN B  61      -9.298 -19.539  -7.393  1.00 79.13           H  
ATOM   2460  CD  GLN B  61      -8.943 -21.161  -6.062  1.00 79.13           C  
ATOM   2461  NE2 GLN B  61      -8.114 -21.850  -6.812  1.00 79.13           N  
ATOM   2462 HE21 GLN B  61      -8.099 -21.742  -7.817  1.00 79.13           H  
ATOM   2463 HE22 GLN B  61      -7.470 -22.455  -6.323  1.00 79.13           H  
ATOM   2464  OE1 GLN B  61      -8.892 -21.297  -4.851  1.00 79.13           O  
ATOM   2465  N   GLY B  62     -12.437 -18.755  -8.539  1.00 74.11           N  
ATOM   2466  H   GLY B  62     -11.644 -18.294  -8.963  1.00 74.11           H  
ATOM   2467  CA  GLY B  62     -13.468 -19.316  -9.412  1.00 74.11           C  
ATOM   2468  HA2 GLY B  62     -13.066 -19.415 -10.421  1.00 74.11           H  
ATOM   2469  HA3 GLY B  62     -13.744 -20.307  -9.051  1.00 74.11           H  
ATOM   2470  C   GLY B  62     -14.749 -18.480  -9.500  1.00 74.11           C  
ATOM   2471  O   GLY B  62     -15.676 -18.897 -10.188  1.00 74.11           O  
ATOM   2472  N   SER B  63     -14.801 -17.311  -8.854  1.00 72.51           N  
ATOM   2473  H   SER B  63     -13.999 -17.009  -8.318  1.00 72.51           H  
ATOM   2474  CA  SER B  63     -15.893 -16.349  -8.986  1.00 72.51           C  
ATOM   2475  HA  SER B  63     -16.746 -16.832  -9.463  1.00 72.51           H  
ATOM   2476  C   SER B  63     -15.452 -15.174  -9.853  1.00 72.51           C  
ATOM   2477  CB  SER B  63     -16.360 -15.863  -7.611  1.00 72.51           C  
ATOM   2478  HB2 SER B  63     -16.596 -16.721  -6.982  1.00 72.51           H  
ATOM   2479  HB3 SER B  63     -15.565 -15.283  -7.144  1.00 72.51           H  
ATOM   2480  O   SER B  63     -14.325 -14.692  -9.756  1.00 72.51           O  
ATOM   2481  OG  SER B  63     -17.513 -15.058  -7.753  1.00 72.51           O  
ATOM   2482  HG  SER B  63     -17.768 -14.770  -6.873  1.00 72.51           H  
ATOM   2483  N   THR B  64     -16.354 -14.695 -10.706  1.00 73.38           N  
ATOM   2484  H   THR B  64     -17.247 -15.161 -10.773  1.00 73.38           H  
ATOM   2485  CA  THR B  64     -16.207 -13.400 -11.387  1.00 73.38           C  
ATOM   2486  HA  THR B  64     -15.152 -13.129 -11.436  1.00 73.38           H  
ATOM   2487  C   THR B  64     -16.910 -12.279 -10.629  1.00 73.38           C  
ATOM   2488  CB  THR B  64     -16.745 -13.457 -12.822  1.00 73.38           C  
ATOM   2489  HB  THR B  64     -16.638 -12.476 -13.286  1.00 73.38           H  
ATOM   2490  O   THR B  64     -16.859 -11.130 -11.060  1.00 73.38           O  
ATOM   2491  CG2 THR B  64     -15.995 -14.473 -13.681  1.00 73.38           C  
ATOM   2492 HG21 THR B  64     -14.929 -14.244 -13.673  1.00 73.38           H  
ATOM   2493 HG22 THR B  64     -16.150 -15.482 -13.299  1.00 73.38           H  
ATOM   2494 HG23 THR B  64     -16.363 -14.419 -14.706  1.00 73.38           H  
ATOM   2495  OG1 THR B  64     -18.111 -13.815 -12.817  1.00 73.38           O  
ATOM   2496  HG1 THR B  64     -18.603 -13.034 -12.553  1.00 73.38           H  
ATOM   2497  N   ALA B  65     -17.626 -12.602  -9.549  1.00 79.81           N  
ATOM   2498  H   ALA B  65     -17.550 -13.532  -9.163  1.00 79.81           H  
ATOM   2499  CA  ALA B  65     -18.278 -11.606  -8.723  1.00 79.81           C  
ATOM   2500  HA  ALA B  65     -18.669 -10.821  -9.369  1.00 79.81           H  
ATOM   2501  C   ALA B  65     -17.256 -10.966  -7.777  1.00 79.81           C  
ATOM   2502  CB  ALA B  65     -19.469 -12.234  -7.989  1.00 79.81           C  
ATOM   2503  HB1 ALA B  65     -20.151 -12.691  -8.705  1.00 79.81           H  
ATOM   2504  HB2 ALA B  65     -19.995 -11.465  -7.424  1.00 79.81           H  
ATOM   2505  HB3 ALA B  65     -19.118 -12.994  -7.291  1.00 79.81           H  
ATOM   2506  O   ALA B  65     -16.375 -11.632  -7.231  1.00 79.81           O  
ATOM   2507  N   GLU B  66     -17.396  -9.659  -7.583  1.00 83.44           N  
ATOM   2508  H   GLU B  66     -18.136  -9.163  -8.059  1.00 83.44           H  
ATOM   2509  CA  GLU B  66     -16.687  -8.937  -6.536  1.00 83.44           C  
ATOM   2510  HA  GLU B  66     -15.875  -9.565  -6.169  1.00 83.44           H  
ATOM   2511  C   GLU B  66     -17.621  -8.679  -5.359  1.00 83.44           C  
ATOM   2512  CB  GLU B  66     -16.016  -7.663  -7.071  1.00 83.44           C  
ATOM   2513  HB2 GLU B  66     -15.412  -7.952  -7.931  1.00 83.44           H  
ATOM   2514  HB3 GLU B  66     -15.348  -7.280  -6.298  1.00 83.44           H  
ATOM   2515  O   GLU B  66     -18.838  -8.544  -5.507  1.00 83.44           O  
ATOM   2516  CG  GLU B  66     -16.963  -6.529  -7.502  1.00 83.44           C  
ATOM   2517  HG2 GLU B  66     -17.617  -6.894  -8.294  1.00 83.44           H  
ATOM   2518  HG3 GLU B  66     -17.585  -6.248  -6.652  1.00 83.44           H  
ATOM   2519  CD  GLU B  66     -16.204  -5.281  -8.002  1.00 83.44           C  
ATOM   2520  OE1 GLU B  66     -16.745  -4.157  -7.875  1.00 83.44           O  
ATOM   2521  OE2 GLU B  66     -15.070  -5.419  -8.516  1.00 83.44           O  
ATOM   2522  N   SER B  67     -17.037  -8.617  -4.170  1.00 86.90           N  
ATOM   2523  H   SER B  67     -16.040  -8.767  -4.123  1.00 86.90           H  
ATOM   2524  CA  SER B  67     -17.730  -8.172  -2.966  1.00 86.90           C  
ATOM   2525  HA  SER B  67     -18.777  -7.964  -3.187  1.00 86.90           H  
ATOM   2526  C   SER B  67     -17.090  -6.900  -2.460  1.00 86.90           C  
ATOM   2527  CB  SER B  67     -17.684  -9.259  -1.909  1.00 86.90           C  
ATOM   2528  HB2 SER B  67     -16.650  -9.501  -1.661  1.00 86.90           H  
ATOM   2529  HB3 SER B  67     -18.201  -8.923  -1.011  1.00 86.90           H  
ATOM   2530  O   SER B  67     -15.878  -6.863  -2.266  1.00 86.90           O  
ATOM   2531  OG  SER B  67     -18.320 -10.394  -2.454  1.00 86.90           O  
ATOM   2532  HG  SER B  67     -17.969 -10.516  -3.339  1.00 86.90           H  
ATOM   2533  N   THR B  68     -17.901  -5.874  -2.229  1.00 90.61           N  
ATOM   2534  H   THR B  68     -18.886  -5.968  -2.431  1.00 90.61           H  
ATOM   2535  CA  THR B  68     -17.396  -4.537  -1.916  1.00 90.61           C  
ATOM   2536  HA  THR B  68     -16.314  -4.527  -2.047  1.00 90.61           H  
ATOM   2537  C   THR B  68     -17.705  -4.168  -0.475  1.00 90.61           C  
ATOM   2538  CB  THR B  68     -17.941  -3.501  -2.902  1.00 90.61           C  
ATOM   2539  HB  THR B  68     -19.026  -3.439  -2.816  1.00 90.61           H  
ATOM   2540  O   THR B  68     -18.868  -4.079  -0.085  1.00 90.61           O  
ATOM   2541  CG2 THR B  68     -17.325  -2.120  -2.693  1.00 90.61           C  
ATOM   2542 HG21 THR B  68     -16.241  -2.184  -2.779  1.00 90.61           H  
ATOM   2543 HG22 THR B  68     -17.583  -1.735  -1.706  1.00 90.61           H  
ATOM   2544 HG23 THR B  68     -17.710  -1.438  -3.451  1.00 90.61           H  
ATOM   2545  OG1 THR B  68     -17.594  -3.923  -4.201  1.00 90.61           O  
ATOM   2546  HG1 THR B  68     -17.919  -3.308  -4.862  1.00 90.61           H  
ATOM   2547  N   ILE B  69     -16.658  -3.898   0.298  1.00 91.19           N  
ATOM   2548  H   ILE B  69     -15.739  -3.984  -0.112  1.00 91.19           H  
ATOM   2549  CA  ILE B  69     -16.740  -3.318   1.636  1.00 91.19           C  
ATOM   2550  HA  ILE B  69     -17.768  -3.373   1.993  1.00 91.19           H  
ATOM   2551  C   ILE B  69     -16.338  -1.848   1.519  1.00 91.19           C  
ATOM   2552  CB  ILE B  69     -15.861  -4.090   2.645  1.00 91.19           C  
ATOM   2553  HB  ILE B  69     -14.816  -3.961   2.365  1.00 91.19           H  
ATOM   2554  O   ILE B  69     -15.312  -1.524   0.925  1.00 91.19           O  
ATOM   2555  CG1 ILE B  69     -16.168  -5.607   2.637  1.00 91.19           C  
ATOM   2556 HG12 ILE B  69     -17.201  -5.774   2.939  1.00 91.19           H  
ATOM   2557 HG13 ILE B  69     -16.037  -6.002   1.629  1.00 91.19           H  
ATOM   2558  CG2 ILE B  69     -16.047  -3.502   4.055  1.00 91.19           C  
ATOM   2559 HG21 ILE B  69     -15.341  -3.949   4.755  1.00 91.19           H  
ATOM   2560 HG22 ILE B  69     -17.061  -3.696   4.404  1.00 91.19           H  
ATOM   2561 HG23 ILE B  69     -15.871  -2.426   4.061  1.00 91.19           H  
ATOM   2562  CD1 ILE B  69     -15.235  -6.408   3.554  1.00 91.19           C  
ATOM   2563 HD11 ILE B  69     -15.447  -6.186   4.601  1.00 91.19           H  
ATOM   2564 HD12 ILE B  69     -15.391  -7.476   3.404  1.00 91.19           H  
ATOM   2565 HD13 ILE B  69     -14.195  -6.170   3.331  1.00 91.19           H  
ATOM   2566  N   ASN B  70     -17.141  -0.950   2.082  1.00 93.91           N  
ATOM   2567  H   ASN B  70     -17.901  -1.284   2.658  1.00 93.91           H  
ATOM   2568  CA  ASN B  70     -16.787   0.462   2.185  1.00 93.91           C  
ATOM   2569  HA  ASN B  70     -15.872   0.670   1.632  1.00 93.91           H  
ATOM   2570  C   ASN B  70     -16.529   0.770   3.650  1.00 93.91           C  
ATOM   2571  CB  ASN B  70     -17.897   1.340   1.599  1.00 93.91           C  
ATOM   2572  HB2 ASN B  70     -17.687   2.383   1.836  1.00 93.91           H  
ATOM   2573  HB3 ASN B  70     -18.856   1.067   2.038  1.00 93.91           H  
ATOM   2574  O   ASN B  70     -17.414   0.576   4.478  1.00 93.91           O  
ATOM   2575  CG  ASN B  70     -17.967   1.231   0.095  1.00 93.91           C  
ATOM   2576  ND2 ASN B  70     -18.990   0.606  -0.438  1.00 93.91           N  
ATOM   2577 HD21 ASN B  70     -19.006   0.546  -1.446  1.00 93.91           H  
ATOM   2578 HD22 ASN B  70     -19.688   0.187   0.159  1.00 93.91           H  
ATOM   2579  OD1 ASN B  70     -17.109   1.709  -0.624  1.00 93.91           O  
ATOM   2580  N   ILE B  71     -15.333   1.242   3.973  1.00 95.11           N  
ATOM   2581  H   ILE B  71     -14.661   1.401   3.236  1.00 95.11           H  
ATOM   2582  CA  ILE B  71     -14.938   1.539   5.346  1.00 95.11           C  
ATOM   2583  HA  ILE B  71     -15.725   1.212   6.026  1.00 95.11           H  
ATOM   2584  C   ILE B  71     -14.790   3.043   5.501  1.00 95.11           C  
ATOM   2585  CB  ILE B  71     -13.667   0.760   5.734  1.00 95.11           C  
ATOM   2586  HB  ILE B  71     -12.864   1.040   5.052  1.00 95.11           H  
ATOM   2587  O   ILE B  71     -14.103   3.683   4.708  1.00 95.11           O  
ATOM   2588  CG1 ILE B  71     -13.932  -0.758   5.585  1.00 95.11           C  
ATOM   2589 HG12 ILE B  71     -14.041  -0.984   4.524  1.00 95.11           H  
ATOM   2590 HG13 ILE B  71     -14.867  -1.015   6.083  1.00 95.11           H  
ATOM   2591  CG2 ILE B  71     -13.225   1.132   7.160  1.00 95.11           C  
ATOM   2592 HG21 ILE B  71     -12.253   0.679   7.354  1.00 95.11           H  
ATOM   2593 HG22 ILE B  71     -13.082   2.207   7.266  1.00 95.11           H  
ATOM   2594 HG23 ILE B  71     -13.954   0.784   7.892  1.00 95.11           H  
ATOM   2595  CD1 ILE B  71     -12.836  -1.677   6.131  1.00 95.11           C  
ATOM   2596 HD11 ILE B  71     -11.853  -1.332   5.811  1.00 95.11           H  
ATOM   2597 HD12 ILE B  71     -13.005  -2.696   5.783  1.00 95.11           H  
ATOM   2598 HD13 ILE B  71     -12.883  -1.685   7.220  1.00 95.11           H  
ATOM   2599  N   SER B  72     -15.408   3.594   6.543  1.00 96.61           N  
ATOM   2600  H   SER B  72     -15.949   2.981   7.136  1.00 96.61           H  
ATOM   2601  CA  SER B  72     -15.140   4.945   7.028  1.00 96.61           C  
ATOM   2602  HA  SER B  72     -14.512   5.474   6.311  1.00 96.61           H  
ATOM   2603  C   SER B  72     -14.399   4.867   8.355  1.00 96.61           C  
ATOM   2604  CB  SER B  72     -16.437   5.738   7.173  1.00 96.61           C  
ATOM   2605  HB2 SER B  72     -16.941   5.771   6.207  1.00 96.61           H  
ATOM   2606  HB3 SER B  72     -17.089   5.244   7.894  1.00 96.61           H  
ATOM   2607  O   SER B  72     -14.822   4.176   9.283  1.00 96.61           O  
ATOM   2608  OG  SER B  72     -16.175   7.063   7.599  1.00 96.61           O  
ATOM   2609  HG  SER B  72     -15.696   7.036   8.431  1.00 96.61           H  
ATOM   2610  N   GLU B  73     -13.320   5.625   8.456  1.00 96.92           N  
ATOM   2611  H   GLU B  73     -13.023   6.144   7.641  1.00 96.92           H  
ATOM   2612  CA  GLU B  73     -12.427   5.664   9.600  1.00 96.92           C  
ATOM   2613  HA  GLU B  73     -12.868   5.109  10.428  1.00 96.92           H  
ATOM   2614  C   GLU B  73     -12.217   7.116  10.034  1.00 96.92           C  
ATOM   2615  CB  GLU B  73     -11.127   4.958   9.207  1.00 96.92           C  
ATOM   2616  HB2 GLU B  73     -11.371   3.943   8.893  1.00 96.92           H  
ATOM   2617  HB3 GLU B  73     -10.703   5.486   8.353  1.00 96.92           H  
ATOM   2618  O   GLU B  73     -11.990   8.010   9.215  1.00 96.92           O  
ATOM   2619  CG  GLU B  73     -10.079   4.879  10.320  1.00 96.92           C  
ATOM   2620  HG2 GLU B  73      -9.864   5.885  10.678  1.00 96.92           H  
ATOM   2621  HG3 GLU B  73     -10.498   4.305  11.147  1.00 96.92           H  
ATOM   2622  CD  GLU B  73      -8.771   4.223   9.834  1.00 96.92           C  
ATOM   2623  OE1 GLU B  73      -7.788   4.265  10.595  1.00 96.92           O  
ATOM   2624  OE2 GLU B  73      -8.681   3.746   8.684  1.00 96.92           O  
ATOM   2625  N   LYS B  74     -12.294   7.354  11.340  1.00 97.70           N  
ATOM   2626  H   LYS B  74     -12.485   6.570  11.948  1.00 97.70           H  
ATOM   2627  CA  LYS B  74     -11.917   8.617  11.967  1.00 97.70           C  
ATOM   2628  HA  LYS B  74     -11.283   9.175  11.278  1.00 97.70           H  
ATOM   2629  C   LYS B  74     -11.094   8.306  13.203  1.00 97.70           C  
ATOM   2630  CB  LYS B  74     -13.167   9.454  12.280  1.00 97.70           C  
ATOM   2631  HB2 LYS B  74     -13.809   8.898  12.962  1.00 97.70           H  
ATOM   2632  HB3 LYS B  74     -13.713   9.627  11.352  1.00 97.70           H  
ATOM   2633  O   LYS B  74     -11.403   7.376  13.947  1.00 97.70           O  
ATOM   2634  CG  LYS B  74     -12.819  10.806  12.918  1.00 97.70           C  
ATOM   2635  HG2 LYS B  74     -12.179  11.373  12.241  1.00 97.70           H  
ATOM   2636  HG3 LYS B  74     -12.287  10.643  13.855  1.00 97.70           H  
ATOM   2637  CD  LYS B  74     -14.081  11.615  13.220  1.00 97.70           C  
ATOM   2638  HD2 LYS B  74     -14.609  11.821  12.290  1.00 97.70           H  
ATOM   2639  HD3 LYS B  74     -14.725  11.037  13.883  1.00 97.70           H  
ATOM   2640  CE  LYS B  74     -13.665  12.924  13.897  1.00 97.70           C  
ATOM   2641  HE2 LYS B  74     -13.073  12.685  14.780  1.00 97.70           H  
ATOM   2642  HE3 LYS B  74     -13.020  13.479  13.216  1.00 97.70           H  
ATOM   2643  NZ  LYS B  74     -14.844  13.736  14.274  1.00 97.70           N  
ATOM   2644  HZ1 LYS B  74     -15.378  13.973  13.450  1.00 97.70           H  
ATOM   2645  HZ2 LYS B  74     -15.431  13.213  14.907  1.00 97.70           H  
ATOM   2646  HZ3 LYS B  74     -14.538  14.585  14.728  1.00 97.70           H  
ATOM   2647  N   GLY B  75     -10.069   9.102  13.451  1.00 98.06           N  
ATOM   2648  H   GLY B  75      -9.827   9.827  12.790  1.00 98.06           H  
ATOM   2649  CA  GLY B  75      -9.218   8.880  14.604  1.00 98.06           C  
ATOM   2650  HA2 GLY B  75      -8.668   7.952  14.447  1.00 98.06           H  
ATOM   2651  HA3 GLY B  75      -9.821   8.770  15.505  1.00 98.06           H  
ATOM   2652  C   GLY B  75      -8.224   9.994  14.833  1.00 98.06           C  
ATOM   2653  O   GLY B  75      -8.358  11.095  14.296  1.00 98.06           O  
ATOM   2654  N   ARG B  76      -7.225   9.676  15.650  1.00 98.33           N  
ATOM   2655  H   ARG B  76      -7.188   8.725  15.987  1.00 98.33           H  
ATOM   2656  CA  ARG B  76      -6.082  10.540  15.939  1.00 98.33           C  
ATOM   2657  HA  ARG B  76      -6.306  11.554  15.609  1.00 98.33           H  
ATOM   2658  C   ARG B  76      -4.865  10.079  15.153  1.00 98.33           C  
ATOM   2659  CB  ARG B  76      -5.799  10.546  17.447  1.00 98.33           C  
ATOM   2660  HB2 ARG B  76      -5.600   9.524  17.770  1.00 98.33           H  
ATOM   2661  HB3 ARG B  76      -4.898  11.129  17.639  1.00 98.33           H  
ATOM   2662  O   ARG B  76      -4.689   8.881  14.958  1.00 98.33           O  
ATOM   2663  CG  ARG B  76      -6.962  11.105  18.287  1.00 98.33           C  
ATOM   2664  HG2 ARG B  76      -6.728  10.966  19.342  1.00 98.33           H  
ATOM   2665  HG3 ARG B  76      -7.872  10.543  18.076  1.00 98.33           H  
ATOM   2666  CD  ARG B  76      -7.229  12.594  18.037  1.00 98.33           C  
ATOM   2667  HD2 ARG B  76      -8.122  12.891  18.586  1.00 98.33           H  
ATOM   2668  HD3 ARG B  76      -7.418  12.753  16.975  1.00 98.33           H  
ATOM   2669  NE  ARG B  76      -6.092  13.423  18.473  1.00 98.33           N  
ATOM   2670  HE  ARG B  76      -5.284  12.941  18.843  1.00 98.33           H  
ATOM   2671  NH1 ARG B  76      -6.889  15.446  17.722  1.00 98.33           N  
ATOM   2672 HH11 ARG B  76      -7.674  14.987  17.282  1.00 98.33           H  
ATOM   2673 HH12 ARG B  76      -6.645  16.372  17.400  1.00 98.33           H  
ATOM   2674  NH2 ARG B  76      -4.870  15.338  18.607  1.00 98.33           N  
ATOM   2675 HH21 ARG B  76      -4.064  14.811  18.910  1.00 98.33           H  
ATOM   2676 HH22 ARG B  76      -4.764  16.294  18.300  1.00 98.33           H  
ATOM   2677  CZ  ARG B  76      -5.965  14.720  18.273  1.00 98.33           C  
ATOM   2678  N   TRP B  77      -4.036  11.015  14.727  1.00 97.81           N  
ATOM   2679  H   TRP B  77      -4.228  11.980  14.953  1.00 97.81           H  
ATOM   2680  CA  TRP B  77      -2.726  10.731  14.161  1.00 97.81           C  
ATOM   2681  HA  TRP B  77      -2.474   9.693  14.378  1.00 97.81           H  
ATOM   2682  C   TRP B  77      -1.670  11.603  14.826  1.00 97.81           C  
ATOM   2683  CB  TRP B  77      -2.721  10.926  12.641  1.00 97.81           C  
ATOM   2684  HB2 TRP B  77      -1.810  10.479  12.243  1.00 97.81           H  
ATOM   2685  HB3 TRP B  77      -3.566  10.393  12.205  1.00 97.81           H  
ATOM   2686  O   TRP B  77      -1.963  12.692  15.324  1.00 97.81           O  
ATOM   2687  CG  TRP B  77      -2.764  12.357  12.211  1.00 97.81           C  
ATOM   2688  CD1 TRP B  77      -3.869  13.128  12.202  1.00 97.81           C  
ATOM   2689  HD1 TRP B  77      -4.846  12.779  12.505  1.00 97.81           H  
ATOM   2690  CD2 TRP B  77      -1.665  13.232  11.809  1.00 97.81           C  
ATOM   2691  CE2 TRP B  77      -2.196  14.542  11.613  1.00 97.81           C  
ATOM   2692  CE3 TRP B  77      -0.275  13.071  11.622  1.00 97.81           C  
ATOM   2693  HE3 TRP B  77       0.175  12.103  11.784  1.00 97.81           H  
ATOM   2694  NE1 TRP B  77      -3.548  14.414  11.825  1.00 97.81           N  
ATOM   2695  HE1 TRP B  77      -4.209  15.177  11.802  1.00 97.81           H  
ATOM   2696  CH2 TRP B  77      -0.021  15.447  11.091  1.00 97.81           C  
ATOM   2697  HH2 TRP B  77       0.619  16.283  10.851  1.00 97.81           H  
ATOM   2698  CZ2 TRP B  77      -1.395  15.639  11.285  1.00 97.81           C  
ATOM   2699  HZ2 TRP B  77      -1.833  16.624  11.215  1.00 97.81           H  
ATOM   2700  CZ3 TRP B  77       0.529  14.167  11.247  1.00 97.81           C  
ATOM   2701  HZ3 TRP B  77       1.593  14.047  11.102  1.00 97.81           H  
ATOM   2702  N   GLU B  78      -0.442  11.116  14.801  1.00 96.96           N  
ATOM   2703  H   GLU B  78      -0.291  10.192  14.422  1.00 96.96           H  
ATOM   2704  CA  GLU B  78       0.749  11.853  15.201  1.00 96.96           C  
ATOM   2705  HA  GLU B  78       0.627  12.902  14.930  1.00 96.96           H  
ATOM   2706  C   GLU B  78       1.954  11.316  14.428  1.00 96.96           C  
ATOM   2707  CB  GLU B  78       0.945  11.784  16.727  1.00 96.96           C  
ATOM   2708  HB2 GLU B  78       1.819  12.378  16.994  1.00 96.96           H  
ATOM   2709  HB3 GLU B  78       0.074  12.240  17.198  1.00 96.96           H  
ATOM   2710  O   GLU B  78       1.916  10.203  13.888  1.00 96.96           O  
ATOM   2711  CG  GLU B  78       1.123  10.359  17.280  1.00 96.96           C  
ATOM   2712  HG2 GLU B  78       2.043   9.942  16.872  1.00 96.96           H  
ATOM   2713  HG3 GLU B  78       0.288   9.743  16.945  1.00 96.96           H  
ATOM   2714  CD  GLU B  78       1.175  10.294  18.816  1.00 96.96           C  
ATOM   2715  OE1 GLU B  78       1.396   9.171  19.324  1.00 96.96           O  
ATOM   2716  OE2 GLU B  78       0.948  11.332  19.481  1.00 96.96           O  
ATOM   2717  N   VAL B  79       3.019  12.113  14.355  1.00 95.95           N  
ATOM   2718  H   VAL B  79       3.011  13.006  14.827  1.00 95.95           H  
ATOM   2719  CA  VAL B  79       4.318  11.645  13.875  1.00 95.95           C  
ATOM   2720  HA  VAL B  79       4.209  10.612  13.546  1.00 95.95           H  
ATOM   2721  C   VAL B  79       5.287  11.649  15.045  1.00 95.95           C  
ATOM   2722  CB  VAL B  79       4.838  12.437  12.664  1.00 95.95           C  
ATOM   2723  HB  VAL B  79       4.956  13.487  12.930  1.00 95.95           H  
ATOM   2724  O   VAL B  79       5.344  12.596  15.824  1.00 95.95           O  
ATOM   2725  CG1 VAL B  79       6.169  11.883  12.131  1.00 95.95           C  
ATOM   2726 HG11 VAL B  79       6.922  11.902  12.919  1.00 95.95           H  
ATOM   2727 HG12 VAL B  79       6.520  12.507  11.309  1.00 95.95           H  
ATOM   2728 HG13 VAL B  79       6.044  10.854  11.794  1.00 95.95           H  
ATOM   2729  CG2 VAL B  79       3.856  12.310  11.493  1.00 95.95           C  
ATOM   2730 HG21 VAL B  79       2.863  12.608  11.829  1.00 95.95           H  
ATOM   2731 HG22 VAL B  79       3.798  11.272  11.163  1.00 95.95           H  
ATOM   2732 HG23 VAL B  79       4.176  12.951  10.672  1.00 95.95           H  
ATOM   2733  N   SER B  80       6.026  10.554  15.186  1.00 93.56           N  
ATOM   2734  H   SER B  80       5.873   9.787  14.547  1.00 93.56           H  
ATOM   2735  CA  SER B  80       7.084  10.420  16.181  1.00 93.56           C  
ATOM   2736  HA  SER B  80       7.394  11.410  16.516  1.00 93.56           H  
ATOM   2737  C   SER B  80       8.274   9.730  15.534  1.00 93.56           C  
ATOM   2738  CB  SER B  80       6.560   9.636  17.385  1.00 93.56           C  
ATOM   2739  HB2 SER B  80       5.660  10.117  17.766  1.00 93.56           H  
ATOM   2740  HB3 SER B  80       6.314   8.618  17.080  1.00 93.56           H  
ATOM   2741  O   SER B  80       8.133   8.640  14.981  1.00 93.56           O  
ATOM   2742  OG  SER B  80       7.534   9.597  18.407  1.00 93.56           O  
ATOM   2743  HG  SER B  80       7.722  10.497  18.684  1.00 93.56           H  
ATOM   2744  N   ASP B  81       9.435  10.388  15.526  1.00 91.49           N  
ATOM   2745  H   ASP B  81       9.477  11.291  15.976  1.00 91.49           H  
ATOM   2746  CA  ASP B  81      10.669   9.864  14.921  1.00 91.49           C  
ATOM   2747  HA  ASP B  81      11.369  10.698  14.870  1.00 91.49           H  
ATOM   2748  C   ASP B  81      10.483   9.405  13.455  1.00 91.49           C  
ATOM   2749  CB  ASP B  81      11.314   8.804  15.839  1.00 91.49           C  
ATOM   2750  HB2 ASP B  81      10.597   8.007  16.040  1.00 91.49           H  
ATOM   2751  HB3 ASP B  81      12.166   8.363  15.322  1.00 91.49           H  
ATOM   2752  O   ASP B  81      11.011   8.381  13.019  1.00 91.49           O  
ATOM   2753  CG  ASP B  81      11.841   9.378  17.160  1.00 91.49           C  
ATOM   2754  OD1 ASP B  81      12.284  10.551  17.150  1.00 91.49           O  
ATOM   2755  OD2 ASP B  81      11.881   8.613  18.150  1.00 91.49           O  
ATOM   2756  N   ASN B  82       9.718  10.180  12.669  1.00 89.96           N  
ATOM   2757  H   ASN B  82       9.294  10.977  13.121  1.00 89.96           H  
ATOM   2758  CA  ASN B  82       9.305   9.887  11.284  1.00 89.96           C  
ATOM   2759  HA  ASN B  82       8.685  10.726  10.969  1.00 89.96           H  
ATOM   2760  C   ASN B  82       8.404   8.647  11.109  1.00 89.96           C  
ATOM   2761  CB  ASN B  82      10.512   9.837  10.323  1.00 89.96           C  
ATOM   2762  HB2 ASN B  82      11.140   8.986  10.589  1.00 89.96           H  
ATOM   2763  HB3 ASN B  82      10.151   9.660   9.310  1.00 89.96           H  
ATOM   2764  O   ASN B  82       8.194   8.202   9.978  1.00 89.96           O  
ATOM   2765  CG  ASN B  82      11.371  11.083  10.257  1.00 89.96           C  
ATOM   2766  ND2 ASN B  82      12.592  10.915   9.804  1.00 89.96           N  
ATOM   2767 HD21 ASN B  82      13.185  11.729   9.727  1.00 89.96           H  
ATOM   2768 HD22 ASN B  82      12.892   9.985   9.549  1.00 89.96           H  
ATOM   2769  OD1 ASN B  82      10.984  12.214  10.539  1.00 89.96           O  
ATOM   2770  N   TYR B  83       7.844   8.090  12.182  1.00 95.86           N  
ATOM   2771  H   TYR B  83       8.076   8.442  13.100  1.00 95.86           H  
ATOM   2772  CA  TYR B  83       6.769   7.106  12.101  1.00 95.86           C  
ATOM   2773  HA  TYR B  83       6.806   6.609  11.132  1.00 95.86           H  
ATOM   2774  C   TYR B  83       5.419   7.804  12.206  1.00 95.86           C  
ATOM   2775  CB  TYR B  83       6.927   6.017  13.168  1.00 95.86           C  
ATOM   2776  HB2 TYR B  83       5.990   5.463  13.235  1.00 95.86           H  
ATOM   2777  HB3 TYR B  83       7.098   6.469  14.145  1.00 95.86           H  
ATOM   2778  O   TYR B  83       5.192   8.575  13.129  1.00 95.86           O  
ATOM   2779  CG  TYR B  83       8.040   5.037  12.857  1.00 95.86           C  
ATOM   2780  CD1 TYR B  83       7.736   3.779  12.302  1.00 95.86           C  
ATOM   2781  HD1 TYR B  83       6.707   3.500  12.129  1.00 95.86           H  
ATOM   2782  CD2 TYR B  83       9.379   5.393  13.097  1.00 95.86           C  
ATOM   2783  HD2 TYR B  83       9.605   6.349  13.546  1.00 95.86           H  
ATOM   2784  CE1 TYR B  83       8.771   2.886  11.969  1.00 95.86           C  
ATOM   2785  HE1 TYR B  83       8.546   1.921  11.538  1.00 95.86           H  
ATOM   2786  CE2 TYR B  83      10.418   4.505  12.769  1.00 95.86           C  
ATOM   2787  HE2 TYR B  83      11.440   4.797  12.965  1.00 95.86           H  
ATOM   2788  OH  TYR B  83      11.119   2.395  11.876  1.00 95.86           O  
ATOM   2789  HH  TYR B  83      11.950   2.719  12.232  1.00 95.86           H  
ATOM   2790  CZ  TYR B  83      10.114   3.250  12.201  1.00 95.86           C  
ATOM   2791  N   LEU B  84       4.517   7.507  11.273  1.00 97.53           N  
ATOM   2792  H   LEU B  84       4.796   6.877  10.535  1.00 97.53           H  
ATOM   2793  CA  LEU B  84       3.100   7.810  11.383  1.00 97.53           C  
ATOM   2794  HA  LEU B  84       2.978   8.823  11.765  1.00 97.53           H  
ATOM   2795  C   LEU B  84       2.458   6.817  12.350  1.00 97.53           C  
ATOM   2796  CB  LEU B  84       2.446   7.685   9.995  1.00 97.53           C  
ATOM   2797  HB2 LEU B  84       2.584   6.664   9.640  1.00 97.53           H  
ATOM   2798  HB3 LEU B  84       2.936   8.343   9.278  1.00 97.53           H  
ATOM   2799  O   LEU B  84       2.496   5.607  12.105  1.00 97.53           O  
ATOM   2800  CG  LEU B  84       0.945   8.002   9.998  1.00 97.53           C  
ATOM   2801  HG  LEU B  84       0.434   7.315  10.672  1.00 97.53           H  
ATOM   2802  CD1 LEU B  84       0.629   9.438  10.420  1.00 97.53           C  
ATOM   2803 HD11 LEU B  84       0.865   9.576  11.476  1.00 97.53           H  
ATOM   2804 HD12 LEU B  84      -0.432   9.644  10.284  1.00 97.53           H  
ATOM   2805 HD13 LEU B  84       1.213  10.142   9.828  1.00 97.53           H  
ATOM   2806  CD2 LEU B  84       0.394   7.778   8.595  1.00 97.53           C  
ATOM   2807 HD21 LEU B  84      -0.691   7.865   8.650  1.00 97.53           H  
ATOM   2808 HD22 LEU B  84       0.649   6.776   8.250  1.00 97.53           H  
ATOM   2809 HD23 LEU B  84       0.795   8.519   7.904  1.00 97.53           H  
ATOM   2810  N   LEU B  85       1.822   7.330  13.395  1.00 97.36           N  
ATOM   2811  H   LEU B  85       1.866   8.328  13.546  1.00 97.36           H  
ATOM   2812  CA  LEU B  85       0.939   6.572  14.268  1.00 97.36           C  
ATOM   2813  HA  LEU B  85       1.007   5.510  14.032  1.00 97.36           H  
ATOM   2814  C   LEU B  85      -0.495   7.021  13.999  1.00 97.36           C  
ATOM   2815  CB  LEU B  85       1.332   6.755  15.745  1.00 97.36           C  
ATOM   2816  HB2 LEU B  85       1.241   7.805  16.021  1.00 97.36           H  
ATOM   2817  HB3 LEU B  85       0.607   6.201  16.342  1.00 97.36           H  
ATOM   2818  O   LEU B  85      -0.767   8.217  13.916  1.00 97.36           O  
ATOM   2819  CG  LEU B  85       2.749   6.256  16.095  1.00 97.36           C  
ATOM   2820  HG  LEU B  85       3.011   5.431  15.433  1.00 97.36           H  
ATOM   2821  CD1 LEU B  85       3.813   7.348  15.977  1.00 97.36           C  
ATOM   2822 HD11 LEU B  85       4.805   6.922  16.124  1.00 97.36           H  
ATOM   2823 HD12 LEU B  85       3.639   8.116  16.729  1.00 97.36           H  
ATOM   2824 HD13 LEU B  85       3.772   7.821  14.996  1.00 97.36           H  
ATOM   2825  CD2 LEU B  85       2.793   5.740  17.532  1.00 97.36           C  
ATOM   2826 HD21 LEU B  85       3.800   5.403  17.777  1.00 97.36           H  
ATOM   2827 HD22 LEU B  85       2.098   4.910  17.656  1.00 97.36           H  
ATOM   2828 HD23 LEU B  85       2.512   6.542  18.215  1.00 97.36           H  
ATOM   2829  N   VAL B  86      -1.412   6.065  13.856  1.00 97.35           N  
ATOM   2830  H   VAL B  86      -1.135   5.100  13.958  1.00 97.35           H  
ATOM   2831  CA  VAL B  86      -2.849   6.335  13.747  1.00 97.35           C  
ATOM   2832  HA  VAL B  86      -3.022   7.381  14.002  1.00 97.35           H  
ATOM   2833  C   VAL B  86      -3.605   5.505  14.773  1.00 97.35           C  
ATOM   2834  CB  VAL B  86      -3.413   6.133  12.329  1.00 97.35           C  
ATOM   2835  HB  VAL B  86      -4.483   6.336  12.365  1.00 97.35           H  
ATOM   2836  O   VAL B  86      -3.256   4.363  15.058  1.00 97.35           O  
ATOM   2837  CG1 VAL B  86      -2.795   7.107  11.321  1.00 97.35           C  
ATOM   2838 HG11 VAL B  86      -3.313   7.020  10.366  1.00 97.35           H  
ATOM   2839 HG12 VAL B  86      -1.736   6.883  11.190  1.00 97.35           H  
ATOM   2840 HG13 VAL B  86      -2.900   8.126  11.693  1.00 97.35           H  
ATOM   2841  CG2 VAL B  86      -3.223   4.714  11.803  1.00 97.35           C  
ATOM   2842 HG21 VAL B  86      -2.164   4.460  11.743  1.00 97.35           H  
ATOM   2843 HG22 VAL B  86      -3.722   4.001  12.459  1.00 97.35           H  
ATOM   2844 HG23 VAL B  86      -3.672   4.624  10.814  1.00 97.35           H  
ATOM   2845  N   SER B  87      -4.629   6.099  15.366  1.00 96.46           N  
ATOM   2846  H   SER B  87      -4.804   7.065  15.131  1.00 96.46           H  
ATOM   2847  CA  SER B  87      -5.472   5.479  16.385  1.00 96.46           C  
ATOM   2848  HA  SER B  87      -5.285   4.407  16.438  1.00 96.46           H  
ATOM   2849  C   SER B  87      -6.939   5.717  16.025  1.00 96.46           C  
ATOM   2850  CB  SER B  87      -5.127   6.047  17.759  1.00 96.46           C  
ATOM   2851  HB2 SER B  87      -5.166   7.136  17.730  1.00 96.46           H  
ATOM   2852  HB3 SER B  87      -5.843   5.684  18.496  1.00 96.46           H  
ATOM   2853  O   SER B  87      -7.470   6.798  16.321  1.00 96.46           O  
ATOM   2854  OG  SER B  87      -3.831   5.629  18.131  1.00 96.46           O  
ATOM   2855  HG  SER B  87      -3.374   5.304  17.352  1.00 96.46           H  
ATOM   2856  N   PRO B  88      -7.598   4.744  15.370  1.00 95.98           N  
ATOM   2857  CA  PRO B  88      -8.997   4.845  14.982  1.00 95.98           C  
ATOM   2858  HA  PRO B  88      -9.133   5.734  14.365  1.00 95.98           H  
ATOM   2859  C   PRO B  88      -9.894   4.918  16.221  1.00 95.98           C  
ATOM   2860  CB  PRO B  88      -9.302   3.601  14.133  1.00 95.98           C  
ATOM   2861  HB2 PRO B  88      -9.857   2.863  14.712  1.00 95.98           H  
ATOM   2862  HB3 PRO B  88      -9.867   3.865  13.239  1.00 95.98           H  
ATOM   2863  O   PRO B  88      -9.942   3.988  17.026  1.00 95.98           O  
ATOM   2864  CG  PRO B  88      -7.938   3.014  13.774  1.00 95.98           C  
ATOM   2865  HG2 PRO B  88      -7.577   3.430  12.834  1.00 95.98           H  
ATOM   2866  HG3 PRO B  88      -7.971   1.926  13.715  1.00 95.98           H  
ATOM   2867  CD  PRO B  88      -7.032   3.489  14.898  1.00 95.98           C  
ATOM   2868  HD2 PRO B  88      -7.047   2.762  15.710  1.00 95.98           H  
ATOM   2869  HD3 PRO B  88      -6.019   3.614  14.515  1.00 95.98           H  
ATOM   2870  N   SER B  89     -10.646   6.008  16.369  1.00 95.66           N  
ATOM   2871  H   SER B  89     -10.613   6.715  15.649  1.00 95.66           H  
ATOM   2872  CA  SER B  89     -11.700   6.121  17.387  1.00 95.66           C  
ATOM   2873  HA  SER B  89     -11.459   5.470  18.227  1.00 95.66           H  
ATOM   2874  C   SER B  89     -13.058   5.666  16.851  1.00 95.66           C  
ATOM   2875  CB  SER B  89     -11.766   7.550  17.926  1.00 95.66           C  
ATOM   2876  HB2 SER B  89     -12.554   7.612  18.677  1.00 95.66           H  
ATOM   2877  HB3 SER B  89     -10.814   7.786  18.400  1.00 95.66           H  
ATOM   2878  O   SER B  89     -13.913   5.218  17.612  1.00 95.66           O  
ATOM   2879  OG  SER B  89     -12.019   8.496  16.902  1.00 95.66           O  
ATOM   2880  HG  SER B  89     -11.918   9.374  17.276  1.00 95.66           H  
ATOM   2881  N   GLU B  90     -13.238   5.725  15.532  1.00 95.69           N  
ATOM   2882  H   GLU B  90     -12.508   6.147  14.977  1.00 95.69           H  
ATOM   2883  CA  GLU B  90     -14.406   5.239  14.815  1.00 95.69           C  
ATOM   2884  HA  GLU B  90     -14.973   4.570  15.463  1.00 95.69           H  
ATOM   2885  C   GLU B  90     -13.955   4.465  13.575  1.00 95.69           C  
ATOM   2886  CB  GLU B  90     -15.298   6.433  14.455  1.00 95.69           C  
ATOM   2887  HB2 GLU B  90     -14.763   7.087  13.766  1.00 95.69           H  
ATOM   2888  HB3 GLU B  90     -15.518   6.989  15.366  1.00 95.69           H  
ATOM   2889  O   GLU B  90     -13.158   4.958  12.780  1.00 95.69           O  
ATOM   2890  CG  GLU B  90     -16.614   5.999  13.808  1.00 95.69           C  
ATOM   2891  HG2 GLU B  90     -17.130   5.317  14.482  1.00 95.69           H  
ATOM   2892  HG3 GLU B  90     -16.398   5.462  12.884  1.00 95.69           H  
ATOM   2893  CD  GLU B  90     -17.529   7.190  13.498  1.00 95.69           C  
ATOM   2894  OE1 GLU B  90     -18.238   7.129  12.469  1.00 95.69           O  
ATOM   2895  OE2 GLU B  90     -17.691   8.089  14.346  1.00 95.69           O  
ATOM   2896  N   PHE B  91     -14.479   3.252  13.408  1.00 93.64           N  
ATOM   2897  H   PHE B  91     -15.128   2.902  14.098  1.00 93.64           H  
ATOM   2898  CA  PHE B  91     -14.216   2.399  12.254  1.00 93.64           C  
ATOM   2899  HA  PHE B  91     -13.895   3.005  11.406  1.00 93.64           H  
ATOM   2900  C   PHE B  91     -15.514   1.684  11.892  1.00 93.64           C  
ATOM   2901  CB  PHE B  91     -13.089   1.421  12.605  1.00 93.64           C  
ATOM   2902  HB2 PHE B  91     -13.440   0.704  13.346  1.00 93.64           H  
ATOM   2903  HB3 PHE B  91     -12.273   1.982  13.060  1.00 93.64           H  
ATOM   2904  O   PHE B  91     -15.992   0.840  12.656  1.00 93.64           O  
ATOM   2905  CG  PHE B  91     -12.533   0.676  11.413  1.00 93.64           C  
ATOM   2906  CD1 PHE B  91     -13.153  -0.499  10.949  1.00 93.64           C  
ATOM   2907  HD1 PHE B  91     -14.055  -0.866  11.416  1.00 93.64           H  
ATOM   2908  CD2 PHE B  91     -11.365   1.146  10.785  1.00 93.64           C  
ATOM   2909  HD2 PHE B  91     -10.885   2.050  11.129  1.00 93.64           H  
ATOM   2910  CE1 PHE B  91     -12.568  -1.214   9.893  1.00 93.64           C  
ATOM   2911  HE1 PHE B  91     -13.010  -2.139   9.553  1.00 93.64           H  
ATOM   2912  CE2 PHE B  91     -10.792   0.432   9.722  1.00 93.64           C  
ATOM   2913  HE2 PHE B  91      -9.891   0.796   9.252  1.00 93.64           H  
ATOM   2914  CZ  PHE B  91     -11.383  -0.765   9.291  1.00 93.64           C  
ATOM   2915  HZ  PHE B  91     -10.925  -1.334   8.495  1.00 93.64           H  
ATOM   2916  N   LYS B  92     -16.129   2.078  10.777  1.00 91.89           N  
ATOM   2917  H   LYS B  92     -15.668   2.760  10.193  1.00 91.89           H  
ATOM   2918  CA  LYS B  92     -17.468   1.630  10.385  1.00 91.89           C  
ATOM   2919  HA  LYS B  92     -17.813   0.854  11.068  1.00 91.89           H  
ATOM   2920  C   LYS B  92     -17.445   1.029   8.994  1.00 91.89           C  
ATOM   2921  CB  LYS B  92     -18.464   2.796  10.439  1.00 91.89           C  
ATOM   2922  HB2 LYS B  92     -19.401   2.476   9.983  1.00 91.89           H  
ATOM   2923  HB3 LYS B  92     -18.071   3.631   9.859  1.00 91.89           H  
ATOM   2924  O   LYS B  92     -16.986   1.667   8.050  1.00 91.89           O  
ATOM   2925  CG  LYS B  92     -18.751   3.252  11.875  1.00 91.89           C  
ATOM   2926  HG2 LYS B  92     -17.827   3.584  12.348  1.00 91.89           H  
ATOM   2927  HG3 LYS B  92     -19.162   2.418  12.445  1.00 91.89           H  
ATOM   2928  CD  LYS B  92     -19.756   4.407  11.865  1.00 91.89           C  
ATOM   2929  HD2 LYS B  92     -20.685   4.086  11.394  1.00 91.89           H  
ATOM   2930  HD3 LYS B  92     -19.332   5.219  11.274  1.00 91.89           H  
ATOM   2931  CE  LYS B  92     -20.038   4.882  13.295  1.00 91.89           C  
ATOM   2932  HE2 LYS B  92     -20.718   4.183  13.781  1.00 91.89           H  
ATOM   2933  HE3 LYS B  92     -19.095   4.880  13.840  1.00 91.89           H  
ATOM   2934  NZ  LYS B  92     -20.584   6.259  13.298  1.00 91.89           N  
ATOM   2935  HZ1 LYS B  92     -20.681   6.623  14.235  1.00 91.89           H  
ATOM   2936  HZ2 LYS B  92     -21.435   6.340  12.760  1.00 91.89           H  
ATOM   2937  HZ3 LYS B  92     -19.881   6.839  12.863  1.00 91.89           H  
ATOM   2938  N   ASP B  93     -18.017  -0.162   8.886  1.00 88.79           N  
ATOM   2939  H   ASP B  93     -18.387  -0.603   9.716  1.00 88.79           H  
ATOM   2940  CA  ASP B  93     -18.468  -0.695   7.609  1.00 88.79           C  
ATOM   2941  HA  ASP B  93     -17.709  -0.513   6.849  1.00 88.79           H  
ATOM   2942  C   ASP B  93     -19.759   0.037   7.214  1.00 88.79           C  
ATOM   2943  CB  ASP B  93     -18.656  -2.211   7.734  1.00 88.79           C  
ATOM   2944  HB2 ASP B  93     -17.747  -2.638   8.158  1.00 88.79           H  
ATOM   2945  HB3 ASP B  93     -19.477  -2.423   8.418  1.00 88.79           H  
ATOM   2946  O   ASP B  93     -20.755   0.011   7.939  1.00 88.79           O  
ATOM   2947  CG  ASP B  93     -18.925  -2.893   6.393  1.00 88.79           C  
ATOM   2948  OD1 ASP B  93     -19.256  -2.195   5.406  1.00 88.79           O  
ATOM   2949  OD2 ASP B  93     -18.791  -4.132   6.357  1.00 88.79           O  
ATOM   2950  N   ILE B  94     -19.697   0.754   6.099  1.00 86.73           N  
ATOM   2951  H   ILE B  94     -18.839   0.688   5.570  1.00 86.73           H  
ATOM   2952  CA  ILE B  94     -20.787   1.532   5.506  1.00 86.73           C  
ATOM   2953  HA  ILE B  94     -21.657   1.458   6.159  1.00 86.73           H  
ATOM   2954  C   ILE B  94     -21.236   0.919   4.170  1.00 86.73           C  
ATOM   2955  CB  ILE B  94     -20.407   3.030   5.404  1.00 86.73           C  
ATOM   2956  HB  ILE B  94     -21.237   3.553   4.929  1.00 86.73           H  
ATOM   2957  O   ILE B  94     -21.813   1.607   3.326  1.00 86.73           O  
ATOM   2958  CG1 ILE B  94     -19.138   3.246   4.553  1.00 86.73           C  
ATOM   2959 HG12 ILE B  94     -19.208   2.627   3.658  1.00 86.73           H  
ATOM   2960 HG13 ILE B  94     -18.260   2.937   5.120  1.00 86.73           H  
ATOM   2961  CG2 ILE B  94     -20.226   3.633   6.810  1.00 86.73           C  
ATOM   2962 HG21 ILE B  94     -21.105   3.414   7.416  1.00 86.73           H  
ATOM   2963 HG22 ILE B  94     -20.106   4.714   6.743  1.00 86.73           H  
ATOM   2964 HG23 ILE B  94     -19.347   3.204   7.291  1.00 86.73           H  
ATOM   2965  CD1 ILE B  94     -18.929   4.689   4.086  1.00 86.73           C  
ATOM   2966 HD11 ILE B  94     -18.024   4.744   3.482  1.00 86.73           H  
ATOM   2967 HD12 ILE B  94     -19.779   5.007   3.482  1.00 86.73           H  
ATOM   2968 HD13 ILE B  94     -18.823   5.356   4.941  1.00 86.73           H  
ATOM   2969  N   SER B  95     -20.936  -0.365   3.945  1.00 83.78           N  
ATOM   2970  H   SER B  95     -20.445  -0.884   4.658  1.00 83.78           H  
ATOM   2971  CA  SER B  95     -21.406  -1.105   2.776  1.00 83.78           C  
ATOM   2972  HA  SER B  95     -21.050  -0.576   1.892  1.00 83.78           H  
ATOM   2973  C   SER B  95     -22.936  -1.140   2.709  1.00 83.78           C  
ATOM   2974  CB  SER B  95     -20.814  -2.521   2.724  1.00 83.78           C  
ATOM   2975  HB2 SER B  95     -21.214  -3.050   1.858  1.00 83.78           H  
ATOM   2976  HB3 SER B  95     -19.731  -2.455   2.616  1.00 83.78           H  
ATOM   2977  O   SER B  95     -23.644  -1.262   3.707  1.00 83.78           O  
ATOM   2978  OG  SER B  95     -21.109  -3.253   3.888  1.00 83.78           O  
ATOM   2979  HG  SER B  95     -20.441  -3.025   4.539  1.00 83.78           H  
ATOM   2980  N   SER B  96     -23.463  -1.004   1.492  1.00 70.76           N  
ATOM   2981  H   SER B  96     -22.850  -0.842   0.705  1.00 70.76           H  
ATOM   2982  CA  SER B  96     -24.905  -1.009   1.224  1.00 70.76           C  
ATOM   2983  HA  SER B  96     -25.443  -0.692   2.117  1.00 70.76           H  
ATOM   2984  C   SER B  96     -25.448  -2.383   0.832  1.00 70.76           C  
ATOM   2985  CB  SER B  96     -25.206  -0.006   0.109  1.00 70.76           C  
ATOM   2986  HB2 SER B  96     -26.271  -0.023  -0.120  1.00 70.76           H  
ATOM   2987  HB3 SER B  96     -24.934   0.994   0.446  1.00 70.76           H  
ATOM   2988  O   SER B  96     -26.662  -2.574   0.804  1.00 70.76           O  
ATOM   2989  OG  SER B  96     -24.458  -0.330  -1.053  1.00 70.76           O  
ATOM   2990  HG  SER B  96     -24.672   0.305  -1.741  1.00 70.76           H  
ATOM   2991  N   SER B  97     -24.576  -3.333   0.487  1.00 64.34           N  
ATOM   2992  H   SER B  97     -23.596  -3.179   0.675  1.00 64.34           H  
ATOM   2993  CA  SER B  97     -24.956  -4.641  -0.050  1.00 64.34           C  
ATOM   2994  HA  SER B  97     -26.009  -4.819   0.173  1.00 64.34           H  
ATOM   2995  C   SER B  97     -24.170  -5.759   0.624  1.00 64.34           C  
ATOM   2996  CB  SER B  97     -24.811  -4.674  -1.579  1.00 64.34           C  
ATOM   2997  HB2 SER B  97     -25.566  -4.019  -2.012  1.00 64.34           H  
ATOM   2998  HB3 SER B  97     -24.988  -5.688  -1.938  1.00 64.34           H  
ATOM   2999  O   SER B  97     -22.992  -5.604   0.934  1.00 64.34           O  
ATOM   3000  OG  SER B  97     -23.539  -4.240  -2.014  1.00 64.34           O  
ATOM   3001  HG  SER B  97     -23.341  -3.404  -1.586  1.00 64.34           H  
ATOM   3002  N   GLN B  98     -24.841  -6.887   0.864  1.00 63.25           N  
ATOM   3003  H   GLN B  98     -25.804  -6.956   0.567  1.00 63.25           H  
ATOM   3004  CA  GLN B  98     -24.199  -8.097   1.369  1.00 63.25           C  
ATOM   3005  HA  GLN B  98     -23.441  -7.815   2.100  1.00 63.25           H  
ATOM   3006  C   GLN B  98     -23.489  -8.839   0.230  1.00 63.25           C  
ATOM   3007  CB  GLN B  98     -25.226  -9.001   2.070  1.00 63.25           C  
ATOM   3008  HB2 GLN B  98     -26.097  -9.127   1.427  1.00 63.25           H  
ATOM   3009  HB3 GLN B  98     -24.777  -9.981   2.232  1.00 63.25           H  
ATOM   3010  O   GLN B  98     -23.983  -8.897  -0.899  1.00 63.25           O  
ATOM   3011  CG  GLN B  98     -25.657  -8.441   3.437  1.00 63.25           C  
ATOM   3012  HG2 GLN B  98     -26.096  -7.452   3.308  1.00 63.25           H  
ATOM   3013  HG3 GLN B  98     -24.776  -8.343   4.072  1.00 63.25           H  
ATOM   3014  CD  GLN B  98     -26.676  -9.326   4.155  1.00 63.25           C  
ATOM   3015  NE2 GLN B  98     -26.914  -9.093   5.426  1.00 63.25           N  
ATOM   3016 HE21 GLN B  98     -26.319  -8.466   5.948  1.00 63.25           H  
ATOM   3017 HE22 GLN B  98     -27.415  -9.819   5.918  1.00 63.25           H  
ATOM   3018  OE1 GLN B  98     -27.278 -10.229   3.596  1.00 63.25           O  
ATOM   3019  N   SER B  99     -22.339  -9.433   0.545  1.00 64.43           N  
ATOM   3020  H   SER B  99     -22.012  -9.362   1.498  1.00 64.43           H  
ATOM   3021  CA  SER B  99     -21.621 -10.336  -0.355  1.00 64.43           C  
ATOM   3022  HA  SER B  99     -21.475  -9.845  -1.318  1.00 64.43           H  
ATOM   3023  C   SER B  99     -22.391 -11.642  -0.561  1.00 64.43           C  
ATOM   3024  CB  SER B  99     -20.257 -10.667   0.243  1.00 64.43           C  
ATOM   3025  HB2 SER B  99     -20.405 -11.119   1.223  1.00 64.43           H  
ATOM   3026  HB3 SER B  99     -19.659  -9.763   0.352  1.00 64.43           H  
ATOM   3027  O   SER B  99     -22.981 -12.172   0.379  1.00 64.43           O  
ATOM   3028  OG  SER B  99     -19.600 -11.604  -0.576  1.00 64.43           O  
ATOM   3029  HG  SER B  99     -19.115 -11.138  -1.262  1.00 64.43           H  
ATOM   3030  N   LYS B 100     -22.347 -12.190  -1.782  1.00 68.23           N  
ATOM   3031  H   LYS B 100     -21.829 -11.702  -2.498  1.00 68.23           H  
ATOM   3032  CA  LYS B 100     -22.802 -13.565  -2.056  1.00 68.23           C  
ATOM   3033  HA  LYS B 100     -23.633 -13.813  -1.395  1.00 68.23           H  
ATOM   3034  C   LYS B 100     -21.727 -14.615  -1.768  1.00 68.23           C  
ATOM   3035  CB  LYS B 100     -23.265 -13.693  -3.512  1.00 68.23           C  
ATOM   3036  HB2 LYS B 100     -23.477 -14.743  -3.713  1.00 68.23           H  
ATOM   3037  HB3 LYS B 100     -22.461 -13.378  -4.177  1.00 68.23           H  
ATOM   3038  O   LYS B 100     -22.072 -15.752  -1.464  1.00 68.23           O  
ATOM   3039  CG  LYS B 100     -24.530 -12.872  -3.790  1.00 68.23           C  
ATOM   3040  HG2 LYS B 100     -25.316 -13.173  -3.098  1.00 68.23           H  
ATOM   3041  HG3 LYS B 100     -24.319 -11.812  -3.654  1.00 68.23           H  
ATOM   3042  CD  LYS B 100     -24.995 -13.118  -5.227  1.00 68.23           C  
ATOM   3043  HD2 LYS B 100     -25.209 -14.179  -5.356  1.00 68.23           H  
ATOM   3044  HD3 LYS B 100     -24.196 -12.830  -5.909  1.00 68.23           H  
ATOM   3045  CE  LYS B 100     -26.249 -12.293  -5.516  1.00 68.23           C  
ATOM   3046  HE2 LYS B 100     -27.032 -12.595  -4.820  1.00 68.23           H  
ATOM   3047  HE3 LYS B 100     -26.020 -11.244  -5.328  1.00 68.23           H  
ATOM   3048  NZ  LYS B 100     -26.689 -12.484  -6.918  1.00 68.23           N  
ATOM   3049  HZ1 LYS B 100     -27.511 -11.930  -7.111  1.00 68.23           H  
ATOM   3050  HZ2 LYS B 100     -25.949 -12.200  -7.545  1.00 68.23           H  
ATOM   3051  HZ3 LYS B 100     -26.890 -13.459  -7.088  1.00 68.23           H  
ATOM   3052  N   ASP B 101     -20.458 -14.225  -1.855  1.00 76.86           N  
ATOM   3053  H   ASP B 101     -20.269 -13.249  -2.036  1.00 76.86           H  
ATOM   3054  CA  ASP B 101     -19.315 -15.145  -1.856  1.00 76.86           C  
ATOM   3055  HA  ASP B 101     -19.657 -16.146  -2.116  1.00 76.86           H  
ATOM   3056  C   ASP B 101     -18.640 -15.252  -0.478  1.00 76.86           C  
ATOM   3057  CB  ASP B 101     -18.311 -14.701  -2.937  1.00 76.86           C  
ATOM   3058  HB2 ASP B 101     -18.018 -13.669  -2.747  1.00 76.86           H  
ATOM   3059  HB3 ASP B 101     -17.417 -15.320  -2.855  1.00 76.86           H  
ATOM   3060  O   ASP B 101     -17.925 -16.217  -0.212  1.00 76.86           O  
ATOM   3061  CG  ASP B 101     -18.833 -14.822  -4.379  1.00 76.86           C  
ATOM   3062  OD1 ASP B 101     -19.908 -15.422  -4.598  1.00 76.86           O  
ATOM   3063  OD2 ASP B 101     -18.150 -14.294  -5.285  1.00 76.86           O  
ATOM   3064  N   PHE B 102     -18.883 -14.288   0.416  1.00 81.13           N  
ATOM   3065  H   PHE B 102     -19.469 -13.515   0.133  1.00 81.13           H  
ATOM   3066  CA  PHE B 102     -18.331 -14.255   1.767  1.00 81.13           C  
ATOM   3067  HA  PHE B 102     -17.761 -15.167   1.943  1.00 81.13           H  
ATOM   3068  C   PHE B 102     -19.446 -14.190   2.807  1.00 81.13           C  
ATOM   3069  CB  PHE B 102     -17.368 -13.073   1.924  1.00 81.13           C  
ATOM   3070  HB2 PHE B 102     -16.991 -13.059   2.946  1.00 81.13           H  
ATOM   3071  HB3 PHE B 102     -17.924 -12.149   1.764  1.00 81.13           H  
ATOM   3072  O   PHE B 102     -20.333 -13.337   2.757  1.00 81.13           O  
ATOM   3073  CG  PHE B 102     -16.189 -13.112   0.974  1.00 81.13           C  
ATOM   3074  CD1 PHE B 102     -15.064 -13.901   1.273  1.00 81.13           C  
ATOM   3075  HD1 PHE B 102     -15.029 -14.470   2.190  1.00 81.13           H  
ATOM   3076  CD2 PHE B 102     -16.233 -12.394  -0.236  1.00 81.13           C  
ATOM   3077  HD2 PHE B 102     -17.099 -11.795  -0.475  1.00 81.13           H  
ATOM   3078  CE1 PHE B 102     -13.994 -13.975   0.363  1.00 81.13           C  
ATOM   3079  HE1 PHE B 102     -13.139 -14.595   0.589  1.00 81.13           H  
ATOM   3080  CE2 PHE B 102     -15.174 -12.479  -1.154  1.00 81.13           C  
ATOM   3081  HE2 PHE B 102     -15.229 -11.952  -2.095  1.00 81.13           H  
ATOM   3082  CZ  PHE B 102     -14.054 -13.272  -0.854  1.00 81.13           C  
ATOM   3083  HZ  PHE B 102     -13.246 -13.352  -1.566  1.00 81.13           H  
ATOM   3084  N   SER B 103     -19.363 -15.071   3.799  1.00 81.52           N  
ATOM   3085  H   SER B 103     -18.602 -15.734   3.772  1.00 81.52           H  
ATOM   3086  CA  SER B 103     -20.233 -15.022   4.973  1.00 81.52           C  
ATOM   3087  HA  SER B 103     -21.268 -15.024   4.631  1.00 81.52           H  
ATOM   3088  C   SER B 103     -20.003 -13.745   5.788  1.00 81.52           C  
ATOM   3089  CB  SER B 103     -20.009 -16.257   5.850  1.00 81.52           C  
ATOM   3090  HB2 SER B 103     -20.718 -16.245   6.678  1.00 81.52           H  
ATOM   3091  HB3 SER B 103     -20.179 -17.157   5.259  1.00 81.52           H  
ATOM   3092  O   SER B 103     -18.908 -13.179   5.788  1.00 81.52           O  
ATOM   3093  OG  SER B 103     -18.693 -16.272   6.366  1.00 81.52           O  
ATOM   3094  HG  SER B 103     -18.116 -16.468   5.624  1.00 81.52           H  
ATOM   3095  N   GLU B 104     -20.998 -13.328   6.577  1.00 83.37           N  
ATOM   3096  H   GLU B 104     -21.912 -13.749   6.490  1.00 83.37           H  
ATOM   3097  CA  GLU B 104     -20.822 -12.202   7.506  1.00 83.37           C  
ATOM   3098  HA  GLU B 104     -20.630 -11.290   6.940  1.00 83.37           H  
ATOM   3099  C   GLU B 104     -19.639 -12.409   8.463  1.00 83.37           C  
ATOM   3100  CB  GLU B 104     -22.066 -11.999   8.375  1.00 83.37           C  
ATOM   3101  HB2 GLU B 104     -21.789 -11.280   9.145  1.00 83.37           H  
ATOM   3102  HB3 GLU B 104     -22.327 -12.938   8.864  1.00 83.37           H  
ATOM   3103  O   GLU B 104     -18.956 -11.450   8.813  1.00 83.37           O  
ATOM   3104  CG  GLU B 104     -23.290 -11.454   7.630  1.00 83.37           C  
ATOM   3105  HG2 GLU B 104     -22.981 -10.599   7.028  1.00 83.37           H  
ATOM   3106  HG3 GLU B 104     -23.669 -12.227   6.961  1.00 83.37           H  
ATOM   3107  CD  GLU B 104     -24.399 -11.006   8.601  1.00 83.37           C  
ATOM   3108  OE1 GLU B 104     -25.492 -10.663   8.100  1.00 83.37           O  
ATOM   3109  OE2 GLU B 104     -24.137 -10.961   9.836  1.00 83.37           O  
ATOM   3110  N   ALA B 105     -19.374 -13.652   8.882  1.00 84.69           N  
ATOM   3111  H   ALA B 105     -19.935 -14.410   8.519  1.00 84.69           H  
ATOM   3112  CA  ALA B 105     -18.237 -13.972   9.740  1.00 84.69           C  
ATOM   3113  HA  ALA B 105     -18.264 -13.323  10.615  1.00 84.69           H  
ATOM   3114  C   ALA B 105     -16.897 -13.722   9.026  1.00 84.69           C  
ATOM   3115  CB  ALA B 105     -18.372 -15.425  10.210  1.00 84.69           C  
ATOM   3116  HB1 ALA B 105     -17.541 -15.671  10.872  1.00 84.69           H  
ATOM   3117  HB2 ALA B 105     -19.308 -15.556  10.753  1.00 84.69           H  
ATOM   3118  HB3 ALA B 105     -18.353 -16.100   9.355  1.00 84.69           H  
ATOM   3119  O   ALA B 105     -15.996 -13.123   9.613  1.00 84.69           O  
ATOM   3120  N   GLN B 106     -16.787 -14.113   7.751  1.00 83.97           N  
ATOM   3121  H   GLN B 106     -17.580 -14.553   7.309  1.00 83.97           H  
ATOM   3122  CA  GLN B 106     -15.605 -13.840   6.927  1.00 83.97           C  
ATOM   3123  HA  GLN B 106     -14.713 -14.182   7.451  1.00 83.97           H  
ATOM   3124  C   GLN B 106     -15.431 -12.341   6.674  1.00 83.97           C  
ATOM   3125  CB  GLN B 106     -15.711 -14.589   5.594  1.00 83.97           C  
ATOM   3126  HB2 GLN B 106     -14.981 -14.186   4.892  1.00 83.97           H  
ATOM   3127  HB3 GLN B 106     -16.704 -14.425   5.174  1.00 83.97           H  
ATOM   3128  O   GLN B 106     -14.329 -11.829   6.839  1.00 83.97           O  
ATOM   3129  CG  GLN B 106     -15.436 -16.092   5.753  1.00 83.97           C  
ATOM   3130  HG2 GLN B 106     -14.366 -16.242   5.899  1.00 83.97           H  
ATOM   3131  HG3 GLN B 106     -15.952 -16.483   6.629  1.00 83.97           H  
ATOM   3132  CD  GLN B 106     -15.908 -16.878   4.538  1.00 83.97           C  
ATOM   3133  NE2 GLN B 106     -15.127 -17.798   4.022  1.00 83.97           N  
ATOM   3134 HE21 GLN B 106     -14.204 -17.964   4.396  1.00 83.97           H  
ATOM   3135 HE22 GLN B 106     -15.483 -18.299   3.221  1.00 83.97           H  
ATOM   3136  OE1 GLN B 106     -17.023 -16.696   4.070  1.00 83.97           O  
ATOM   3137  N   LEU B 107     -16.506 -11.616   6.345  1.00 86.07           N  
ATOM   3138  H   LEU B 107     -17.383 -12.094   6.197  1.00 86.07           H  
ATOM   3139  CA  LEU B 107     -16.447 -10.164   6.150  1.00 86.07           C  
ATOM   3140  HA  LEU B 107     -15.695  -9.938   5.394  1.00 86.07           H  
ATOM   3141  C   LEU B 107     -16.004  -9.444   7.428  1.00 86.07           C  
ATOM   3142  CB  LEU B 107     -17.810  -9.632   5.678  1.00 86.07           C  
ATOM   3143  HB2 LEU B 107     -17.771  -8.542   5.677  1.00 86.07           H  
ATOM   3144  HB3 LEU B 107     -18.568  -9.935   6.400  1.00 86.07           H  
ATOM   3145  O   LEU B 107     -15.123  -8.593   7.371  1.00 86.07           O  
ATOM   3146  CG  LEU B 107     -18.244 -10.098   4.277  1.00 86.07           C  
ATOM   3147  HG  LEU B 107     -18.250 -11.187   4.234  1.00 86.07           H  
ATOM   3148  CD1 LEU B 107     -19.660  -9.589   4.011  1.00 86.07           C  
ATOM   3149 HD11 LEU B 107     -19.684  -8.500   4.047  1.00 86.07           H  
ATOM   3150 HD12 LEU B 107     -20.341  -9.993   4.760  1.00 86.07           H  
ATOM   3151 HD13 LEU B 107     -19.992  -9.929   3.030  1.00 86.07           H  
ATOM   3152  CD2 LEU B 107     -17.338  -9.566   3.166  1.00 86.07           C  
ATOM   3153 HD21 LEU B 107     -17.351  -8.476   3.178  1.00 86.07           H  
ATOM   3154 HD22 LEU B 107     -16.319  -9.932   3.291  1.00 86.07           H  
ATOM   3155 HD23 LEU B 107     -17.706  -9.904   2.196  1.00 86.07           H  
ATOM   3156  N   ARG B 108     -16.534  -9.828   8.598  1.00 87.22           N  
ATOM   3157  H   ARG B 108     -17.262 -10.528   8.583  1.00 87.22           H  
ATOM   3158  CA  ARG B 108     -16.091  -9.273   9.889  1.00 87.22           C  
ATOM   3159  HA  ARG B 108     -16.190  -8.188   9.858  1.00 87.22           H  
ATOM   3160  C   ARG B 108     -14.609  -9.539  10.147  1.00 87.22           C  
ATOM   3161  CB  ARG B 108     -16.939  -9.827  11.041  1.00 87.22           C  
ATOM   3162  HB2 ARG B 108     -16.444  -9.600  11.985  1.00 87.22           H  
ATOM   3163  HB3 ARG B 108     -17.007 -10.911  10.945  1.00 87.22           H  
ATOM   3164  O   ARG B 108     -13.917  -8.630  10.600  1.00 87.22           O  
ATOM   3165  CG  ARG B 108     -18.346  -9.215  11.078  1.00 87.22           C  
ATOM   3166  HG2 ARG B 108     -18.840  -9.366  10.118  1.00 87.22           H  
ATOM   3167  HG3 ARG B 108     -18.279  -8.142  11.258  1.00 87.22           H  
ATOM   3168  CD  ARG B 108     -19.168  -9.869  12.195  1.00 87.22           C  
ATOM   3169  HD2 ARG B 108     -18.891  -9.409  13.143  1.00 87.22           H  
ATOM   3170  HD3 ARG B 108     -18.922 -10.930  12.233  1.00 87.22           H  
ATOM   3171  NE  ARG B 108     -20.619  -9.747  11.954  1.00 87.22           N  
ATOM   3172  HE  ARG B 108     -20.907  -9.519  11.013  1.00 87.22           H  
ATOM   3173  NH1 ARG B 108     -21.331 -10.377  14.037  1.00 87.22           N  
ATOM   3174 HH11 ARG B 108     -22.083 -10.643  14.656  1.00 87.22           H  
ATOM   3175 HH12 ARG B 108     -20.370 -10.353  14.346  1.00 87.22           H  
ATOM   3176  NH2 ARG B 108     -22.830 -10.113  12.393  1.00 87.22           N  
ATOM   3177 HH21 ARG B 108     -23.071 -10.125  11.412  1.00 87.22           H  
ATOM   3178 HH22 ARG B 108     -23.579 -10.383  13.014  1.00 87.22           H  
ATOM   3179  CZ  ARG B 108     -21.587 -10.068  12.792  1.00 87.22           C  
ATOM   3180  N   LEU B 109     -14.118 -10.741   9.835  1.00 88.08           N  
ATOM   3181  H   LEU B 109     -14.750 -11.445   9.483  1.00 88.08           H  
ATOM   3182  CA  LEU B 109     -12.700 -11.080   9.970  1.00 88.08           C  
ATOM   3183  HA  LEU B 109     -12.396 -10.852  10.992  1.00 88.08           H  
ATOM   3184  C   LEU B 109     -11.825 -10.231   9.036  1.00 88.08           C  
ATOM   3185  CB  LEU B 109     -12.512 -12.589   9.722  1.00 88.08           C  
ATOM   3186  HB2 LEU B 109     -13.131 -13.141  10.429  1.00 88.08           H  
ATOM   3187  HB3 LEU B 109     -12.860 -12.827   8.717  1.00 88.08           H  
ATOM   3188  O   LEU B 109     -10.840  -9.651   9.483  1.00 88.08           O  
ATOM   3189  CG  LEU B 109     -11.054 -13.070   9.851  1.00 88.08           C  
ATOM   3190  HG  LEU B 109     -10.425 -12.529   9.143  1.00 88.08           H  
ATOM   3191  CD1 LEU B 109     -10.503 -12.863  11.264  1.00 88.08           C  
ATOM   3192 HD11 LEU B 109     -11.150 -13.347  11.995  1.00 88.08           H  
ATOM   3193 HD12 LEU B 109      -9.502 -13.289  11.330  1.00 88.08           H  
ATOM   3194 HD13 LEU B 109     -10.430 -11.798  11.486  1.00 88.08           H  
ATOM   3195  CD2 LEU B 109     -10.971 -14.557   9.510  1.00 88.08           C  
ATOM   3196 HD21 LEU B 109     -11.329 -14.727   8.495  1.00 88.08           H  
ATOM   3197 HD22 LEU B 109      -9.935 -14.891   9.565  1.00 88.08           H  
ATOM   3198 HD23 LEU B 109     -11.574 -15.140  10.206  1.00 88.08           H  
ATOM   3199  N   ILE B 110     -12.210 -10.102   7.764  1.00 87.00           N  
ATOM   3200  H   ILE B 110     -13.029 -10.609   7.462  1.00 87.00           H  
ATOM   3201  CA  ILE B 110     -11.500  -9.280   6.773  1.00 87.00           C  
ATOM   3202  HA  ILE B 110     -10.466  -9.619   6.710  1.00 87.00           H  
ATOM   3203  C   ILE B 110     -11.459  -7.815   7.228  1.00 87.00           C  
ATOM   3204  CB  ILE B 110     -12.154  -9.460   5.382  1.00 87.00           C  
ATOM   3205  HB  ILE B 110     -13.230  -9.312   5.480  1.00 87.00           H  
ATOM   3206  O   ILE B 110     -10.387  -7.215   7.291  1.00 87.00           O  
ATOM   3207  CG1 ILE B 110     -11.891 -10.890   4.849  1.00 87.00           C  
ATOM   3208 HG12 ILE B 110     -12.097 -11.620   5.632  1.00 87.00           H  
ATOM   3209 HG13 ILE B 110     -10.838 -10.991   4.586  1.00 87.00           H  
ATOM   3210  CG2 ILE B 110     -11.617  -8.428   4.379  1.00 87.00           C  
ATOM   3211 HG21 ILE B 110     -12.047  -8.603   3.393  1.00 87.00           H  
ATOM   3212 HG22 ILE B 110     -10.532  -8.503   4.319  1.00 87.00           H  
ATOM   3213 HG23 ILE B 110     -11.904  -7.420   4.678  1.00 87.00           H  
ATOM   3214  CD1 ILE B 110     -12.746 -11.269   3.633  1.00 87.00           C  
ATOM   3215 HD11 ILE B 110     -12.415 -10.717   2.753  1.00 87.00           H  
ATOM   3216 HD12 ILE B 110     -13.797 -11.060   3.831  1.00 87.00           H  
ATOM   3217 HD13 ILE B 110     -12.630 -12.334   3.431  1.00 87.00           H  
ATOM   3218  N   THR B 111     -12.599  -7.256   7.634  1.00 87.36           N  
ATOM   3219  H   THR B 111     -13.458  -7.773   7.507  1.00 87.36           H  
ATOM   3220  CA  THR B 111     -12.711  -5.891   8.169  1.00 87.36           C  
ATOM   3221  HA  THR B 111     -12.374  -5.186   7.410  1.00 87.36           H  
ATOM   3222  C   THR B 111     -11.830  -5.689   9.409  1.00 87.36           C  
ATOM   3223  CB  THR B 111     -14.193  -5.599   8.464  1.00 87.36           C  
ATOM   3224  HB  THR B 111     -14.592  -6.361   9.134  1.00 87.36           H  
ATOM   3225  O   THR B 111     -11.189  -4.646   9.548  1.00 87.36           O  
ATOM   3226  CG2 THR B 111     -14.476  -4.223   9.046  1.00 87.36           C  
ATOM   3227 HG21 THR B 111     -13.958  -4.106   9.999  1.00 87.36           H  
ATOM   3228 HG22 THR B 111     -15.546  -4.114   9.218  1.00 87.36           H  
ATOM   3229 HG23 THR B 111     -14.157  -3.465   8.331  1.00 87.36           H  
ATOM   3230  OG1 THR B 111     -14.892  -5.624   7.245  1.00 87.36           O  
ATOM   3231  HG1 THR B 111     -15.830  -5.492   7.401  1.00 87.36           H  
ATOM   3232  N   GLN B 112     -11.728  -6.691  10.289  1.00 89.70           N  
ATOM   3233  H   GLN B 112     -12.278  -7.526  10.144  1.00 89.70           H  
ATOM   3234  CA  GLN B 112     -10.839  -6.643  11.452  1.00 89.70           C  
ATOM   3235  HA  GLN B 112     -11.015  -5.700  11.968  1.00 89.70           H  
ATOM   3236  C   GLN B 112      -9.355  -6.666  11.056  1.00 89.70           C  
ATOM   3237  CB  GLN B 112     -11.196  -7.785  12.415  1.00 89.70           C  
ATOM   3238  HB2 GLN B 112     -12.261  -7.726  12.640  1.00 89.70           H  
ATOM   3239  HB3 GLN B 112     -10.993  -8.747  11.945  1.00 89.70           H  
ATOM   3240  O   GLN B 112      -8.573  -5.918  11.640  1.00 89.70           O  
ATOM   3241  CG  GLN B 112     -10.412  -7.691  13.733  1.00 89.70           C  
ATOM   3242  HG2 GLN B 112      -9.351  -7.845  13.538  1.00 89.70           H  
ATOM   3243  HG3 GLN B 112     -10.541  -6.696  14.158  1.00 89.70           H  
ATOM   3244  CD  GLN B 112     -10.855  -8.717  14.771  1.00 89.70           C  
ATOM   3245  NE2 GLN B 112     -10.267  -8.698  15.947  1.00 89.70           N  
ATOM   3246 HE21 GLN B 112     -10.551  -9.425  16.588  1.00 89.70           H  
ATOM   3247 HE22 GLN B 112      -9.507  -8.059  16.131  1.00 89.70           H  
ATOM   3248  OE1 GLN B 112     -11.731  -9.542  14.573  1.00 89.70           O  
ATOM   3249  N   ILE B 113      -8.963  -7.459  10.052  1.00 89.36           N  
ATOM   3250  H   ILE B 113      -9.648  -8.064   9.623  1.00 89.36           H  
ATOM   3251  CA  ILE B 113      -7.591  -7.464   9.517  1.00 89.36           C  
ATOM   3252  HA  ILE B 113      -6.898  -7.665  10.333  1.00 89.36           H  
ATOM   3253  C   ILE B 113      -7.231  -6.078   8.967  1.00 89.36           C  
ATOM   3254  CB  ILE B 113      -7.417  -8.575   8.452  1.00 89.36           C  
ATOM   3255  HB  ILE B 113      -8.221  -8.489   7.721  1.00 89.36           H  
ATOM   3256  O   ILE B 113      -6.159  -5.566   9.281  1.00 89.36           O  
ATOM   3257  CG1 ILE B 113      -7.497  -9.969   9.117  1.00 89.36           C  
ATOM   3258 HG12 ILE B 113      -6.588 -10.151   9.690  1.00 89.36           H  
ATOM   3259 HG13 ILE B 113      -8.332  -9.998   9.817  1.00 89.36           H  
ATOM   3260  CG2 ILE B 113      -6.077  -8.432   7.702  1.00 89.36           C  
ATOM   3261 HG21 ILE B 113      -6.050  -7.499   7.139  1.00 89.36           H  
ATOM   3262 HG22 ILE B 113      -5.952  -9.241   6.982  1.00 89.36           H  
ATOM   3263 HG23 ILE B 113      -5.247  -8.448   8.408  1.00 89.36           H  
ATOM   3264  CD1 ILE B 113      -7.699 -11.119   8.120  1.00 89.36           C  
ATOM   3265 HD11 ILE B 113      -7.842 -12.049   8.670  1.00 89.36           H  
ATOM   3266 HD12 ILE B 113      -6.827 -11.232   7.475  1.00 89.36           H  
ATOM   3267 HD13 ILE B 113      -8.583 -10.932   7.510  1.00 89.36           H  
ATOM   3268  N   PHE B 114      -8.136  -5.436   8.221  1.00 90.43           N  
ATOM   3269  H   PHE B 114      -8.983  -5.923   7.965  1.00 90.43           H  
ATOM   3270  CA  PHE B 114      -7.919  -4.077   7.713  1.00 90.43           C  
ATOM   3271  HA  PHE B 114      -6.978  -4.063   7.162  1.00 90.43           H  
ATOM   3272  C   PHE B 114      -7.767  -3.039   8.822  1.00 90.43           C  
ATOM   3273  CB  PHE B 114      -9.054  -3.682   6.760  1.00 90.43           C  
ATOM   3274  HB2 PHE B 114     -10.012  -4.029   7.148  1.00 90.43           H  
ATOM   3275  HB3 PHE B 114      -9.101  -2.596   6.690  1.00 90.43           H  
ATOM   3276  O   PHE B 114      -6.903  -2.169   8.724  1.00 90.43           O  
ATOM   3277  CG  PHE B 114      -8.824  -4.216   5.369  1.00 90.43           C  
ATOM   3278  CD1 PHE B 114      -7.763  -3.689   4.614  1.00 90.43           C  
ATOM   3279  HD1 PHE B 114      -7.154  -2.892   5.015  1.00 90.43           H  
ATOM   3280  CD2 PHE B 114      -9.607  -5.262   4.848  1.00 90.43           C  
ATOM   3281  HD2 PHE B 114     -10.442  -5.648   5.414  1.00 90.43           H  
ATOM   3282  CE1 PHE B 114      -7.455  -4.235   3.363  1.00 90.43           C  
ATOM   3283  HE1 PHE B 114      -6.594  -3.870   2.822  1.00 90.43           H  
ATOM   3284  CE2 PHE B 114      -9.312  -5.792   3.579  1.00 90.43           C  
ATOM   3285  HE2 PHE B 114      -9.909  -6.591   3.166  1.00 90.43           H  
ATOM   3286  CZ  PHE B 114      -8.227  -5.283   2.846  1.00 90.43           C  
ATOM   3287  HZ  PHE B 114      -7.955  -5.706   1.890  1.00 90.43           H  
ATOM   3288  N   LYS B 115      -8.557  -3.145   9.895  1.00 92.22           N  
ATOM   3289  H   LYS B 115      -9.279  -3.852   9.891  1.00 92.22           H  
ATOM   3290  CA  LYS B 115      -8.417  -2.267  11.061  1.00 92.22           C  
ATOM   3291  HA  LYS B 115      -8.457  -1.232  10.720  1.00 92.22           H  
ATOM   3292  C   LYS B 115      -7.054  -2.438  11.743  1.00 92.22           C  
ATOM   3293  CB  LYS B 115      -9.583  -2.512  12.026  1.00 92.22           C  
ATOM   3294  HB2 LYS B 115     -10.527  -2.392  11.494  1.00 92.22           H  
ATOM   3295  HB3 LYS B 115      -9.530  -3.524  12.426  1.00 92.22           H  
ATOM   3296  O   LYS B 115      -6.375  -1.450  12.001  1.00 92.22           O  
ATOM   3297  CG  LYS B 115      -9.516  -1.501  13.173  1.00 92.22           C  
ATOM   3298  HG2 LYS B 115      -9.514  -0.492  12.762  1.00 92.22           H  
ATOM   3299  HG3 LYS B 115      -8.592  -1.652  13.731  1.00 92.22           H  
ATOM   3300  CD  LYS B 115     -10.689  -1.644  14.140  1.00 92.22           C  
ATOM   3301  HD2 LYS B 115     -11.620  -1.400  13.629  1.00 92.22           H  
ATOM   3302  HD3 LYS B 115     -10.721  -2.661  14.529  1.00 92.22           H  
ATOM   3303  CE  LYS B 115     -10.406  -0.651  15.267  1.00 92.22           C  
ATOM   3304  HE2 LYS B 115      -9.438  -0.896  15.704  1.00 92.22           H  
ATOM   3305  HE3 LYS B 115     -10.303   0.347  14.842  1.00 92.22           H  
ATOM   3306  NZ  LYS B 115     -11.447  -0.666  16.314  1.00 92.22           N  
ATOM   3307  HZ1 LYS B 115     -11.180   0.010  17.016  1.00 92.22           H  
ATOM   3308  HZ2 LYS B 115     -11.478  -1.579  16.743  1.00 92.22           H  
ATOM   3309  HZ3 LYS B 115     -12.343  -0.413  15.924  1.00 92.22           H  
ATOM   3310  N   LEU B 116      -6.639  -3.682  11.990  1.00 92.23           N  
ATOM   3311  H   LEU B 116      -7.245  -4.447  11.731  1.00 92.23           H  
ATOM   3312  CA  LEU B 116      -5.344  -3.985  12.610  1.00 92.23           C  
ATOM   3313  HA  LEU B 116      -5.252  -3.425  13.541  1.00 92.23           H  
ATOM   3314  C   LEU B 116      -4.166  -3.555  11.727  1.00 92.23           C  
ATOM   3315  CB  LEU B 116      -5.254  -5.493  12.897  1.00 92.23           C  
ATOM   3316  HB2 LEU B 116      -5.461  -6.031  11.972  1.00 92.23           H  
ATOM   3317  HB3 LEU B 116      -4.232  -5.727  13.194  1.00 92.23           H  
ATOM   3318  O   LEU B 116      -3.143  -3.107  12.239  1.00 92.23           O  
ATOM   3319  CG  LEU B 116      -6.202  -6.003  13.996  1.00 92.23           C  
ATOM   3320  HG  LEU B 116      -7.231  -5.724  13.767  1.00 92.23           H  
ATOM   3321  CD1 LEU B 116      -6.118  -7.531  14.058  1.00 92.23           C  
ATOM   3322 HD11 LEU B 116      -6.412  -7.948  13.095  1.00 92.23           H  
ATOM   3323 HD12 LEU B 116      -5.098  -7.838  14.290  1.00 92.23           H  
ATOM   3324 HD13 LEU B 116      -6.794  -7.908  14.825  1.00 92.23           H  
ATOM   3325  CD2 LEU B 116      -5.857  -5.446  15.376  1.00 92.23           C  
ATOM   3326 HD21 LEU B 116      -6.508  -5.883  16.133  1.00 92.23           H  
ATOM   3327 HD22 LEU B 116      -4.817  -5.664  15.622  1.00 92.23           H  
ATOM   3328 HD23 LEU B 116      -5.998  -4.365  15.392  1.00 92.23           H  
ATOM   3329  N   ASP B 117      -4.295  -3.676  10.404  1.00 90.37           N  
ATOM   3330  H   ASP B 117      -5.119  -4.126  10.031  1.00 90.37           H  
ATOM   3331  CA  ASP B 117      -3.299  -3.162   9.467  1.00 90.37           C  
ATOM   3332  HA  ASP B 117      -2.319  -3.534   9.768  1.00 90.37           H  
ATOM   3333  C   ASP B 117      -3.248  -1.630   9.530  1.00 90.37           C  
ATOM   3334  CB  ASP B 117      -3.579  -3.691   8.051  1.00 90.37           C  
ATOM   3335  HB2 ASP B 117      -3.778  -4.761   8.106  1.00 90.37           H  
ATOM   3336  HB3 ASP B 117      -4.465  -3.205   7.644  1.00 90.37           H  
ATOM   3337  O   ASP B 117      -2.161  -1.065   9.656  1.00 90.37           O  
ATOM   3338  CG  ASP B 117      -2.384  -3.478   7.113  1.00 90.37           C  
ATOM   3339  OD1 ASP B 117      -1.450  -4.315   7.148  1.00 90.37           O  
ATOM   3340  OD2 ASP B 117      -2.392  -2.479   6.362  1.00 90.37           O  
ATOM   3341  N   ALA B 118      -4.393  -0.938   9.532  1.00 91.42           N  
ATOM   3342  H   ALA B 118      -5.265  -1.440   9.442  1.00 91.42           H  
ATOM   3343  CA  ALA B 118      -4.449   0.521   9.641  1.00 91.42           C  
ATOM   3344  HA  ALA B 118      -3.938   0.941   8.775  1.00 91.42           H  
ATOM   3345  C   ALA B 118      -3.721   1.042  10.893  1.00 91.42           C  
ATOM   3346  CB  ALA B 118      -5.911   0.986   9.594  1.00 91.42           C  
ATOM   3347  HB1 ALA B 118      -5.957   2.074   9.631  1.00 91.42           H  
ATOM   3348  HB2 ALA B 118      -6.462   0.592  10.448  1.00 91.42           H  
ATOM   3349  HB3 ALA B 118      -6.385   0.640   8.675  1.00 91.42           H  
ATOM   3350  O   ALA B 118      -2.951   1.989  10.768  1.00 91.42           O  
ATOM   3351  N   GLU B 119      -3.868   0.373  12.041  1.00 94.47           N  
ATOM   3352  H   GLU B 119      -4.531  -0.389  12.047  1.00 94.47           H  
ATOM   3353  CA  GLU B 119      -3.262   0.734  13.336  1.00 94.47           C  
ATOM   3354  HA  GLU B 119      -3.450   1.789  13.536  1.00 94.47           H  
ATOM   3355  C   GLU B 119      -1.731   0.560  13.412  1.00 94.47           C  
ATOM   3356  CB  GLU B 119      -3.951  -0.095  14.441  1.00 94.47           C  
ATOM   3357  HB2 GLU B 119      -3.985  -1.139  14.131  1.00 94.47           H  
ATOM   3358  HB3 GLU B 119      -3.373  -0.027  15.363  1.00 94.47           H  
ATOM   3359  O   GLU B 119      -1.100   1.064  14.342  1.00 94.47           O  
ATOM   3360  CG  GLU B 119      -5.374   0.415  14.731  1.00 94.47           C  
ATOM   3361  HG2 GLU B 119      -5.915   0.531  13.792  1.00 94.47           H  
ATOM   3362  HG3 GLU B 119      -5.276   1.402  15.183  1.00 94.47           H  
ATOM   3363  CD  GLU B 119      -6.211  -0.478  15.670  1.00 94.47           C  
ATOM   3364  OE1 GLU B 119      -7.390  -0.113  15.920  1.00 94.47           O  
ATOM   3365  OE2 GLU B 119      -5.718  -1.533  16.128  1.00 94.47           O  
ATOM   3366  N   GLN B 120      -1.093  -0.122  12.452  1.00 94.77           N  
ATOM   3367  H   GLN B 120      -1.636  -0.528  11.703  1.00 94.77           H  
ATOM   3368  CA  GLN B 120       0.365  -0.274  12.466  1.00 94.77           C  
ATOM   3369  HA  GLN B 120       0.649  -0.673  13.440  1.00 94.77           H  
ATOM   3370  C   GLN B 120       1.080   1.070  12.287  1.00 94.77           C  
ATOM   3371  CB  GLN B 120       0.851  -1.256  11.390  1.00 94.77           C  
ATOM   3372  HB2 GLN B 120       1.940  -1.233  11.365  1.00 94.77           H  
ATOM   3373  HB3 GLN B 120       0.479  -0.943  10.414  1.00 94.77           H  
ATOM   3374  O   GLN B 120       0.825   1.804  11.326  1.00 94.77           O  
ATOM   3375  CG  GLN B 120       0.405  -2.694  11.670  1.00 94.77           C  
ATOM   3376  HG2 GLN B 120       0.794  -3.018  12.636  1.00 94.77           H  
ATOM   3377  HG3 GLN B 120      -0.684  -2.721  11.714  1.00 94.77           H  
ATOM   3378  CD  GLN B 120       0.868  -3.677  10.600  1.00 94.77           C  
ATOM   3379  NE2 GLN B 120       0.203  -4.802  10.480  1.00 94.77           N  
ATOM   3380 HE21 GLN B 120       0.298  -5.246   9.577  1.00 94.77           H  
ATOM   3381 HE22 GLN B 120      -0.640  -4.914  11.024  1.00 94.77           H  
ATOM   3382  OE1 GLN B 120       1.819  -3.470   9.861  1.00 94.77           O  
ATOM   3383  N   SER B 121       2.065   1.339  13.148  1.00 96.30           N  
ATOM   3384  H   SER B 121       2.155   0.781  13.985  1.00 96.30           H  
ATOM   3385  CA  SER B 121       3.009   2.438  12.950  1.00 96.30           C  
ATOM   3386  HA  SER B 121       2.437   3.362  12.876  1.00 96.30           H  
ATOM   3387  C   SER B 121       3.805   2.229  11.663  1.00 96.30           C  
ATOM   3388  CB  SER B 121       3.983   2.563  14.123  1.00 96.30           C  
ATOM   3389  HB2 SER B 121       4.602   3.451  13.994  1.00 96.30           H  
ATOM   3390  HB3 SER B 121       4.630   1.686  14.147  1.00 96.30           H  
ATOM   3391  O   SER B 121       4.339   1.141  11.422  1.00 96.30           O  
ATOM   3392  OG  SER B 121       3.285   2.644  15.347  1.00 96.30           O  
ATOM   3393  HG  SER B 121       2.909   3.522  15.443  1.00 96.30           H  
ATOM   3394  N   ARG B 122       3.910   3.275  10.839  1.00 97.21           N  
ATOM   3395  H   ARG B 122       3.448   4.133  11.103  1.00 97.21           H  
ATOM   3396  CA  ARG B 122       4.609   3.212   9.547  1.00 97.21           C  
ATOM   3397  HA  ARG B 122       5.152   2.270   9.474  1.00 97.21           H  
ATOM   3398  C   ARG B 122       5.633   4.325   9.421  1.00 97.21           C  
ATOM   3399  CB  ARG B 122       3.605   3.275   8.388  1.00 97.21           C  
ATOM   3400  HB2 ARG B 122       2.986   4.166   8.494  1.00 97.21           H  
ATOM   3401  HB3 ARG B 122       4.171   3.353   7.459  1.00 97.21           H  
ATOM   3402  O   ARG B 122       5.276   5.491   9.541  1.00 97.21           O  
ATOM   3403  CG  ARG B 122       2.711   2.031   8.305  1.00 97.21           C  
ATOM   3404  HG2 ARG B 122       3.333   1.154   8.124  1.00 97.21           H  
ATOM   3405  HG3 ARG B 122       2.177   1.896   9.245  1.00 97.21           H  
ATOM   3406  CD  ARG B 122       1.700   2.171   7.164  1.00 97.21           C  
ATOM   3407  HD2 ARG B 122       1.080   3.052   7.328  1.00 97.21           H  
ATOM   3408  HD3 ARG B 122       2.248   2.295   6.230  1.00 97.21           H  
ATOM   3409  NE  ARG B 122       0.848   0.984   7.012  1.00 97.21           N  
ATOM   3410  HE  ARG B 122       1.023   0.391   6.213  1.00 97.21           H  
ATOM   3411  NH1 ARG B 122      -0.545   1.244   8.847  1.00 97.21           N  
ATOM   3412 HH11 ARG B 122       0.090   1.849   9.348  1.00 97.21           H  
ATOM   3413 HH12 ARG B 122      -1.307   0.855   9.385  1.00 97.21           H  
ATOM   3414  NH2 ARG B 122      -0.926  -0.355   7.376  1.00 97.21           N  
ATOM   3415 HH21 ARG B 122      -1.622  -0.703   8.020  1.00 97.21           H  
ATOM   3416 HH22 ARG B 122      -0.813  -0.914   6.542  1.00 97.21           H  
ATOM   3417  CZ  ARG B 122      -0.191   0.641   7.746  1.00 97.21           C  
ATOM   3418  N   ARG B 123       6.887   3.983   9.132  1.00 96.28           N  
ATOM   3419  H   ARG B 123       7.079   3.004   8.975  1.00 96.28           H  
ATOM   3420  CA  ARG B 123       7.914   4.960   8.763  1.00 96.28           C  
ATOM   3421  HA  ARG B 123       8.006   5.694   9.564  1.00 96.28           H  
ATOM   3422  C   ARG B 123       7.479   5.679   7.492  1.00 96.28           C  
ATOM   3423  CB  ARG B 123       9.271   4.275   8.559  1.00 96.28           C  
ATOM   3424  HB2 ARG B 123       9.234   3.659   7.661  1.00 96.28           H  
ATOM   3425  HB3 ARG B 123       9.486   3.632   9.412  1.00 96.28           H  
ATOM   3426  O   ARG B 123       7.045   5.021   6.547  1.00 96.28           O  
ATOM   3427  CG  ARG B 123      10.389   5.326   8.436  1.00 96.28           C  
ATOM   3428  HG2 ARG B 123      10.183   6.009   7.612  1.00 96.28           H  
ATOM   3429  HG3 ARG B 123      10.428   5.904   9.359  1.00 96.28           H  
ATOM   3430  CD  ARG B 123      11.758   4.686   8.202  1.00 96.28           C  
ATOM   3431  HD2 ARG B 123      11.929   3.931   8.969  1.00 96.28           H  
ATOM   3432  HD3 ARG B 123      12.516   5.462   8.306  1.00 96.28           H  
ATOM   3433  NE  ARG B 123      11.854   4.123   6.846  1.00 96.28           N  
ATOM   3434  HE  ARG B 123      11.578   4.721   6.080  1.00 96.28           H  
ATOM   3435  NH1 ARG B 123      12.646   2.015   7.321  1.00 96.28           N  
ATOM   3436 HH11 ARG B 123      12.848   1.077   7.005  1.00 96.28           H  
ATOM   3437 HH12 ARG B 123      12.630   2.247   8.304  1.00 96.28           H  
ATOM   3438  NH2 ARG B 123      12.099   2.605   5.227  1.00 96.28           N  
ATOM   3439 HH21 ARG B 123      12.215   1.668   4.868  1.00 96.28           H  
ATOM   3440 HH22 ARG B 123      11.727   3.343   4.646  1.00 96.28           H  
ATOM   3441  CZ  ARG B 123      12.208   2.913   6.479  1.00 96.28           C  
ATOM   3442  N   ILE B 124       7.614   6.996   7.480  1.00 96.14           N  
ATOM   3443  H   ILE B 124       7.956   7.448   8.316  1.00 96.14           H  
ATOM   3444  CA  ILE B 124       7.286   7.850   6.345  1.00 96.14           C  
ATOM   3445  HA  ILE B 124       6.608   7.321   5.676  1.00 96.14           H  
ATOM   3446  C   ILE B 124       8.576   8.157   5.597  1.00 96.14           C  
ATOM   3447  CB  ILE B 124       6.596   9.150   6.808  1.00 96.14           C  
ATOM   3448  HB  ILE B 124       7.329   9.737   7.362  1.00 96.14           H  
ATOM   3449  O   ILE B 124       9.473   8.806   6.136  1.00 96.14           O  
ATOM   3450  CG1 ILE B 124       5.389   8.894   7.744  1.00 96.14           C  
ATOM   3451 HG12 ILE B 124       4.521   8.587   7.161  1.00 96.14           H  
ATOM   3452 HG13 ILE B 124       5.611   8.109   8.467  1.00 96.14           H  
ATOM   3453  CG2 ILE B 124       6.159   9.953   5.565  1.00 96.14           C  
ATOM   3454 HG21 ILE B 124       5.628  10.860   5.854  1.00 96.14           H  
ATOM   3455 HG22 ILE B 124       5.500   9.349   4.942  1.00 96.14           H  
ATOM   3456 HG23 ILE B 124       7.029  10.245   4.977  1.00 96.14           H  
ATOM   3457  CD1 ILE B 124       5.039  10.144   8.552  1.00 96.14           C  
ATOM   3458 HD11 ILE B 124       4.236   9.944   9.262  1.00 96.14           H  
ATOM   3459 HD12 ILE B 124       5.907  10.464   9.128  1.00 96.14           H  
ATOM   3460 HD13 ILE B 124       4.714  10.939   7.880  1.00 96.14           H  
ATOM   3461  N   ASP B 125       8.644   7.719   4.348  1.00 95.74           N  
ATOM   3462  H   ASP B 125       7.887   7.158   3.985  1.00 95.74           H  
ATOM   3463  CA  ASP B 125       9.702   8.083   3.422  1.00 95.74           C  
ATOM   3464  HA  ASP B 125      10.440   8.682   3.956  1.00 95.74           H  
ATOM   3465  C   ASP B 125       9.134   8.962   2.309  1.00 95.74           C  
ATOM   3466  CB  ASP B 125      10.402   6.823   2.898  1.00 95.74           C  
ATOM   3467  HB2 ASP B 125      11.022   7.094   2.043  1.00 95.74           H  
ATOM   3468  HB3 ASP B 125       9.658   6.099   2.567  1.00 95.74           H  
ATOM   3469  O   ASP B 125       8.086   8.666   1.737  1.00 95.74           O  
ATOM   3470  CG  ASP B 125      11.302   6.182   3.955  1.00 95.74           C  
ATOM   3471  OD1 ASP B 125      12.213   6.888   4.445  1.00 95.74           O  
ATOM   3472  OD2 ASP B 125      11.125   4.978   4.274  1.00 95.74           O  
ATOM   3473  N   VAL B 126       9.810  10.066   2.004  1.00 94.48           N  
ATOM   3474  H   VAL B 126      10.705  10.223   2.445  1.00 94.48           H  
ATOM   3475  CA  VAL B 126       9.388  10.965   0.924  1.00 94.48           C  
ATOM   3476  HA  VAL B 126       8.304  10.922   0.813  1.00 94.48           H  
ATOM   3477  C   VAL B 126      10.015  10.458  -0.362  1.00 94.48           C  
ATOM   3478  CB  VAL B 126       9.768  12.423   1.220  1.00 94.48           C  
ATOM   3479  HB  VAL B 126      10.847  12.497   1.351  1.00 94.48           H  
ATOM   3480  O   VAL B 126      11.235  10.474  -0.483  1.00 94.48           O  
ATOM   3481  CG1 VAL B 126       9.336  13.347   0.070  1.00 94.48           C  
ATOM   3482 HG11 VAL B 126       8.265  13.256  -0.110  1.00 94.48           H  
ATOM   3483 HG12 VAL B 126       9.864  13.081  -0.845  1.00 94.48           H  
ATOM   3484 HG13 VAL B 126       9.578  14.384   0.301  1.00 94.48           H  
ATOM   3485  CG2 VAL B 126       9.091  12.891   2.520  1.00 94.48           C  
ATOM   3486 HG21 VAL B 126       9.289  12.191   3.331  1.00 94.48           H  
ATOM   3487 HG22 VAL B 126       8.014  12.973   2.374  1.00 94.48           H  
ATOM   3488 HG23 VAL B 126       9.495  13.856   2.823  1.00 94.48           H  
ATOM   3489  N   VAL B 127       9.191   9.994  -1.295  1.00 95.64           N  
ATOM   3490  H   VAL B 127       8.194  10.048  -1.146  1.00 95.64           H  
ATOM   3491  CA  VAL B 127       9.665   9.478  -2.585  1.00 95.64           C  
ATOM   3492  HA  VAL B 127      10.623   8.975  -2.458  1.00 95.64           H  
ATOM   3493  C   VAL B 127       9.896  10.637  -3.545  1.00 95.64           C  
ATOM   3494  CB  VAL B 127       8.667   8.458  -3.158  1.00 95.64           C  
ATOM   3495  HB  VAL B 127       7.694   8.936  -3.270  1.00 95.64           H  
ATOM   3496  O   VAL B 127      10.966  10.759  -4.119  1.00 95.64           O  
ATOM   3497  CG1 VAL B 127       9.109   7.946  -4.524  1.00 95.64           C  
ATOM   3498 HG11 VAL B 127       8.445   7.153  -4.868  1.00 95.64           H  
ATOM   3499 HG12 VAL B 127      10.123   7.550  -4.459  1.00 95.64           H  
ATOM   3500 HG13 VAL B 127       9.101   8.744  -5.266  1.00 95.64           H  
ATOM   3501  CG2 VAL B 127       8.494   7.261  -2.216  1.00 95.64           C  
ATOM   3502 HG21 VAL B 127       9.454   6.762  -2.087  1.00 95.64           H  
ATOM   3503 HG22 VAL B 127       7.781   6.559  -2.648  1.00 95.64           H  
ATOM   3504 HG23 VAL B 127       8.120   7.589  -1.246  1.00 95.64           H  
ATOM   3505  N   ASN B 128       8.906  11.521  -3.672  1.00 93.47           N  
ATOM   3506  H   ASN B 128       8.079  11.394  -3.107  1.00 93.47           H  
ATOM   3507  CA  ASN B 128       8.991  12.735  -4.479  1.00 93.47           C  
ATOM   3508  HA  ASN B 128       9.982  13.173  -4.361  1.00 93.47           H  
ATOM   3509  C   ASN B 128       7.964  13.768  -3.991  1.00 93.47           C  
ATOM   3510  CB  ASN B 128       8.822  12.358  -5.969  1.00 93.47           C  
ATOM   3511  HB2 ASN B 128       8.976  13.235  -6.598  1.00 93.47           H  
ATOM   3512  HB3 ASN B 128       9.615  11.658  -6.233  1.00 93.47           H  
ATOM   3513  O   ASN B 128       7.339  13.617  -2.938  1.00 93.47           O  
ATOM   3514  CG  ASN B 128       7.481  11.740  -6.331  1.00 93.47           C  
ATOM   3515  ND2 ASN B 128       7.489  10.693  -7.120  1.00 93.47           N  
ATOM   3516 HD21 ASN B 128       8.366  10.304  -7.434  1.00 93.47           H  
ATOM   3517 HD22 ASN B 128       6.620  10.292  -7.444  1.00 93.47           H  
ATOM   3518  OD1 ASN B 128       6.419  12.192  -5.917  1.00 93.47           O  
ATOM   3519  N   GLU B 129       7.749  14.826  -4.771  1.00 90.30           N  
ATOM   3520  H   GLU B 129       8.303  14.911  -5.611  1.00 90.30           H  
ATOM   3521  CA  GLU B 129       6.844  15.916  -4.406  1.00 90.30           C  
ATOM   3522  HA  GLU B 129       7.206  16.356  -3.477  1.00 90.30           H  
ATOM   3523  C   GLU B 129       5.393  15.479  -4.168  1.00 90.30           C  
ATOM   3524  CB  GLU B 129       6.831  16.984  -5.506  1.00 90.30           C  
ATOM   3525  HB2 GLU B 129       6.278  16.610  -6.368  1.00 90.30           H  
ATOM   3526  HB3 GLU B 129       6.284  17.840  -5.110  1.00 90.30           H  
ATOM   3527  O   GLU B 129       4.675  16.135  -3.412  1.00 90.30           O  
ATOM   3528  CG  GLU B 129       8.222  17.438  -5.985  1.00 90.30           C  
ATOM   3529  HG2 GLU B 129       8.528  16.816  -6.826  1.00 90.30           H  
ATOM   3530  HG3 GLU B 129       8.950  17.291  -5.187  1.00 90.30           H  
ATOM   3531  CD  GLU B 129       8.205  18.914  -6.404  1.00 90.30           C  
ATOM   3532  OE1 GLU B 129       9.078  19.663  -5.898  1.00 90.30           O  
ATOM   3533  OE2 GLU B 129       7.226  19.324  -7.061  1.00 90.30           O  
ATOM   3534  N   LYS B 130       4.931  14.409  -4.816  1.00 95.20           N  
ATOM   3535  H   LYS B 130       5.576  13.883  -5.388  1.00 95.20           H  
ATOM   3536  CA  LYS B 130       3.544  13.944  -4.743  1.00 95.20           C  
ATOM   3537  HA  LYS B 130       2.974  14.594  -4.078  1.00 95.20           H  
ATOM   3538  C   LYS B 130       3.392  12.563  -4.124  1.00 95.20           C  
ATOM   3539  CB  LYS B 130       2.886  14.008  -6.127  1.00 95.20           C  
ATOM   3540  HB2 LYS B 130       3.458  13.408  -6.834  1.00 95.20           H  
ATOM   3541  HB3 LYS B 130       1.892  13.568  -6.051  1.00 95.20           H  
ATOM   3542  O   LYS B 130       2.270  12.076  -4.076  1.00 95.20           O  
ATOM   3543  CG  LYS B 130       2.737  15.440  -6.668  1.00 95.20           C  
ATOM   3544  HG2 LYS B 130       2.444  16.120  -5.869  1.00 95.20           H  
ATOM   3545  HG3 LYS B 130       3.682  15.768  -7.102  1.00 95.20           H  
ATOM   3546  CD  LYS B 130       1.640  15.418  -7.736  1.00 95.20           C  
ATOM   3547  HD2 LYS B 130       1.824  14.573  -8.400  1.00 95.20           H  
ATOM   3548  HD3 LYS B 130       0.682  15.246  -7.245  1.00 95.20           H  
ATOM   3549  CE  LYS B 130       1.513  16.694  -8.564  1.00 95.20           C  
ATOM   3550  HE2 LYS B 130       2.473  16.899  -9.038  1.00 95.20           H  
ATOM   3551  HE3 LYS B 130       1.239  17.526  -7.916  1.00 95.20           H  
ATOM   3552  NZ  LYS B 130       0.475  16.488  -9.602  1.00 95.20           N  
ATOM   3553  HZ1 LYS B 130       0.672  15.641 -10.115  1.00 95.20           H  
ATOM   3554  HZ2 LYS B 130       0.411  17.256 -10.256  1.00 95.20           H  
ATOM   3555  HZ3 LYS B 130      -0.443  16.384  -9.193  1.00 95.20           H  
ATOM   3556  N   THR B 131       4.472  11.963  -3.628  1.00 96.62           N  
ATOM   3557  H   THR B 131       5.358  12.444  -3.685  1.00 96.62           H  
ATOM   3558  CA  THR B 131       4.491  10.542  -3.276  1.00 96.62           C  
ATOM   3559  HA  THR B 131       3.468  10.182  -3.164  1.00 96.62           H  
ATOM   3560  C   THR B 131       5.230  10.306  -1.965  1.00 96.62           C  
ATOM   3561  CB  THR B 131       5.130   9.729  -4.408  1.00 96.62           C  
ATOM   3562  HB  THR B 131       6.198   9.942  -4.455  1.00 96.62           H  
ATOM   3563  O   THR B 131       6.382  10.711  -1.796  1.00 96.62           O  
ATOM   3564  CG2 THR B 131       4.918   8.238  -4.229  1.00 96.62           C  
ATOM   3565 HG21 THR B 131       3.853   8.029  -4.324  1.00 96.62           H  
ATOM   3566 HG22 THR B 131       5.294   7.896  -3.264  1.00 96.62           H  
ATOM   3567 HG23 THR B 131       5.461   7.721  -5.021  1.00 96.62           H  
ATOM   3568  OG1 THR B 131       4.549  10.071  -5.646  1.00 96.62           O  
ATOM   3569  HG1 THR B 131       5.025  10.848  -5.948  1.00 96.62           H  
ATOM   3570  N   LEU B 132       4.569   9.616  -1.039  1.00 96.93           N  
ATOM   3571  H   LEU B 132       3.640   9.297  -1.271  1.00 96.93           H  
ATOM   3572  CA  LEU B 132       5.138   9.116   0.207  1.00 96.93           C  
ATOM   3573  HA  LEU B 132       6.181   9.422   0.287  1.00 96.93           H  
ATOM   3574  C   LEU B 132       5.084   7.591   0.205  1.00 96.93           C  
ATOM   3575  CB  LEU B 132       4.363   9.659   1.421  1.00 96.93           C  
ATOM   3576  HB2 LEU B 132       3.358   9.238   1.394  1.00 96.93           H  
ATOM   3577  HB3 LEU B 132       4.847   9.292   2.326  1.00 96.93           H  
ATOM   3578  O   LEU B 132       4.083   7.002  -0.192  1.00 96.93           O  
ATOM   3579  CG  LEU B 132       4.236  11.186   1.511  1.00 96.93           C  
ATOM   3580  HG  LEU B 132       3.750  11.571   0.614  1.00 96.93           H  
ATOM   3581  CD1 LEU B 132       3.376  11.547   2.723  1.00 96.93           C  
ATOM   3582 HD11 LEU B 132       3.251  12.628   2.779  1.00 96.93           H  
ATOM   3583 HD12 LEU B 132       3.840  11.182   3.640  1.00 96.93           H  
ATOM   3584 HD13 LEU B 132       2.389  11.099   2.610  1.00 96.93           H  
ATOM   3585  CD2 LEU B 132       5.600  11.854   1.654  1.00 96.93           C  
ATOM   3586 HD21 LEU B 132       5.470  12.924   1.822  1.00 96.93           H  
ATOM   3587 HD22 LEU B 132       6.147  11.409   2.486  1.00 96.93           H  
ATOM   3588 HD23 LEU B 132       6.165  11.720   0.731  1.00 96.93           H  
ATOM   3589  N   LEU B 133       6.123   6.951   0.721  1.00 97.84           N  
ATOM   3590  H   LEU B 133       6.902   7.502   1.053  1.00 97.84           H  
ATOM   3591  CA  LEU B 133       6.121   5.533   1.038  1.00 97.84           C  
ATOM   3592  HA  LEU B 133       5.303   5.038   0.515  1.00 97.84           H  
ATOM   3593  C   LEU B 133       5.913   5.372   2.543  1.00 97.84           C  
ATOM   3594  CB  LEU B 133       7.440   4.917   0.561  1.00 97.84           C  
ATOM   3595  HB2 LEU B 133       8.257   5.415   1.084  1.00 97.84           H  
ATOM   3596  HB3 LEU B 133       7.566   5.113  -0.504  1.00 97.84           H  
ATOM   3597  O   LEU B 133       6.687   5.889   3.347  1.00 97.84           O  
ATOM   3598  CG  LEU B 133       7.524   3.401   0.806  1.00 97.84           C  
ATOM   3599  HG  LEU B 133       7.151   3.148   1.799  1.00 97.84           H  
ATOM   3600  CD1 LEU B 133       6.722   2.633  -0.243  1.00 97.84           C  
ATOM   3601 HD11 LEU B 133       6.856   1.561  -0.104  1.00 97.84           H  
ATOM   3602 HD12 LEU B 133       5.661   2.865  -0.154  1.00 97.84           H  
ATOM   3603 HD13 LEU B 133       7.060   2.897  -1.246  1.00 97.84           H  
ATOM   3604  CD2 LEU B 133       8.982   2.969   0.733  1.00 97.84           C  
ATOM   3605 HD21 LEU B 133       9.542   3.436   1.544  1.00 97.84           H  
ATOM   3606 HD22 LEU B 133       9.384   3.301  -0.224  1.00 97.84           H  
ATOM   3607 HD23 LEU B 133       9.056   1.885   0.819  1.00 97.84           H  
ATOM   3608  N   LEU B 134       4.884   4.625   2.928  1.00 97.81           N  
ATOM   3609  H   LEU B 134       4.281   4.231   2.220  1.00 97.81           H  
ATOM   3610  CA  LEU B 134       4.646   4.249   4.313  1.00 97.81           C  
ATOM   3611  HA  LEU B 134       5.236   4.880   4.978  1.00 97.81           H  
ATOM   3612  C   LEU B 134       5.078   2.802   4.520  1.00 97.81           C  
ATOM   3613  CB  LEU B 134       3.167   4.451   4.662  1.00 97.81           C  
ATOM   3614  HB2 LEU B 134       2.563   3.773   4.058  1.00 97.81           H  
ATOM   3615  HB3 LEU B 134       3.049   4.182   5.712  1.00 97.81           H  
ATOM   3616  O   LEU B 134       4.491   1.911   3.916  1.00 97.81           O  
ATOM   3617  CG  LEU B 134       2.614   5.871   4.491  1.00 97.81           C  
ATOM   3618  HG  LEU B 134       2.565   6.131   3.433  1.00 97.81           H  
ATOM   3619  CD1 LEU B 134       1.206   5.889   5.088  1.00 97.81           C  
ATOM   3620 HD11 LEU B 134       0.832   6.912   5.105  1.00 97.81           H  
ATOM   3621 HD12 LEU B 134       0.544   5.271   4.481  1.00 97.81           H  
ATOM   3622 HD13 LEU B 134       1.221   5.518   6.113  1.00 97.81           H  
ATOM   3623  CD2 LEU B 134       3.454   6.917   5.222  1.00 97.81           C  
ATOM   3624 HD21 LEU B 134       3.573   6.635   6.268  1.00 97.81           H  
ATOM   3625 HD22 LEU B 134       4.433   6.996   4.750  1.00 97.81           H  
ATOM   3626 HD23 LEU B 134       2.970   7.891   5.157  1.00 97.81           H  
ATOM   3627  N   THR B 135       6.071   2.559   5.379  1.00 96.60           N  
ATOM   3628  H   THR B 135       6.501   3.351   5.835  1.00 96.60           H  
ATOM   3629  CA  THR B 135       6.598   1.209   5.653  1.00 96.60           C  
ATOM   3630  HA  THR B 135       6.076   0.490   5.021  1.00 96.60           H  
ATOM   3631  C   THR B 135       6.378   0.813   7.111  1.00 96.60           C  
ATOM   3632  CB  THR B 135       8.088   1.103   5.298  1.00 96.60           C  
ATOM   3633  HB  THR B 135       8.670   1.724   5.978  1.00 96.60           H  
ATOM   3634  O   THR B 135       6.905   1.461   8.013  1.00 96.60           O  
ATOM   3635  CG2 THR B 135       8.603  -0.336   5.361  1.00 96.60           C  
ATOM   3636 HG21 THR B 135       8.564  -0.702   6.387  1.00 96.60           H  
ATOM   3637 HG22 THR B 135       7.991  -0.977   4.726  1.00 96.60           H  
ATOM   3638 HG23 THR B 135       9.635  -0.370   5.013  1.00 96.60           H  
ATOM   3639  OG1 THR B 135       8.327   1.539   3.981  1.00 96.60           O  
ATOM   3640  HG1 THR B 135       7.995   2.436   3.903  1.00 96.60           H  
ATOM   3641  N   SER B 136       5.621  -0.249   7.371  1.00 95.24           N  
ATOM   3642  H   SER B 136       5.289  -0.809   6.598  1.00 95.24           H  
ATOM   3643  CA  SER B 136       5.399  -0.796   8.713  1.00 95.24           C  
ATOM   3644  HA  SER B 136       5.184   0.027   9.395  1.00 95.24           H  
ATOM   3645  C   SER B 136       6.631  -1.529   9.254  1.00 95.24           C  
ATOM   3646  CB  SER B 136       4.181  -1.725   8.711  1.00 95.24           C  
ATOM   3647  HB2 SER B 136       3.280  -1.160   8.472  1.00 95.24           H  
ATOM   3648  HB3 SER B 136       4.060  -2.181   9.693  1.00 95.24           H  
ATOM   3649  O   SER B 136       7.568  -1.865   8.526  1.00 95.24           O  
ATOM   3650  OG  SER B 136       4.377  -2.720   7.738  1.00 95.24           O  
ATOM   3651  HG  SER B 136       4.090  -3.570   8.079  1.00 95.24           H  
ATOM   3652  N   LEU B 137       6.622  -1.824  10.558  1.00 91.55           N  
ATOM   3653  H   LEU B 137       5.853  -1.479  11.115  1.00 91.55           H  
ATOM   3654  CA  LEU B 137       7.716  -2.534  11.237  1.00 91.55           C  
ATOM   3655  HA  LEU B 137       8.643  -1.981  11.080  1.00 91.55           H  
ATOM   3656  C   LEU B 137       7.973  -3.949  10.691  1.00 91.55           C  
ATOM   3657  CB  LEU B 137       7.414  -2.607  12.744  1.00 91.55           C  
ATOM   3658  HB2 LEU B 137       6.448  -3.091  12.882  1.00 91.55           H  
ATOM   3659  HB3 LEU B 137       8.168  -3.238  13.216  1.00 91.55           H  
ATOM   3660  O   LEU B 137       9.091  -4.441  10.784  1.00 91.55           O  
ATOM   3661  CG  LEU B 137       7.402  -1.251  13.473  1.00 91.55           C  
ATOM   3662  HG  LEU B 137       6.669  -0.592  13.009  1.00 91.55           H  
ATOM   3663  CD1 LEU B 137       7.001  -1.470  14.931  1.00 91.55           C  
ATOM   3664 HD11 LEU B 137       6.962  -0.511  15.447  1.00 91.55           H  
ATOM   3665 HD12 LEU B 137       6.012  -1.926  14.980  1.00 91.55           H  
ATOM   3666 HD13 LEU B 137       7.724  -2.115  15.430  1.00 91.55           H  
ATOM   3667  CD2 LEU B 137       8.772  -0.570  13.450  1.00 91.55           C  
ATOM   3668 HD21 LEU B 137       8.731   0.354  14.028  1.00 91.55           H  
ATOM   3669 HD22 LEU B 137       9.528  -1.227  13.881  1.00 91.55           H  
ATOM   3670 HD23 LEU B 137       9.054  -0.314  12.429  1.00 91.55           H  
ATOM   3671  N   ASN B 138       6.964  -4.596  10.099  1.00 90.31           N  
ATOM   3672  H   ASN B 138       6.082  -4.113  10.003  1.00 90.31           H  
ATOM   3673  CA  ASN B 138       7.102  -5.897   9.434  1.00 90.31           C  
ATOM   3674  HA  ASN B 138       7.950  -6.415   9.882  1.00 90.31           H  
ATOM   3675  C   ASN B 138       7.446  -5.778   7.935  1.00 90.31           C  
ATOM   3676  CB  ASN B 138       5.853  -6.758   9.709  1.00 90.31           C  
ATOM   3677  HB2 ASN B 138       5.690  -6.821  10.785  1.00 90.31           H  
ATOM   3678  HB3 ASN B 138       6.029  -7.765   9.333  1.00 90.31           H  
ATOM   3679  O   ASN B 138       7.299  -6.753   7.201  1.00 90.31           O  
ATOM   3680  CG  ASN B 138       4.587  -6.230   9.057  1.00 90.31           C  
ATOM   3681  ND2 ASN B 138       3.460  -6.859   9.276  1.00 90.31           N  
ATOM   3682 HD21 ASN B 138       2.634  -6.393   8.930  1.00 90.31           H  
ATOM   3683 HD22 ASN B 138       3.425  -7.662   9.888  1.00 90.31           H  
ATOM   3684  OD1 ASN B 138       4.570  -5.224   8.376  1.00 90.31           O  
ATOM   3685  N   HIS B 139       7.892  -4.598   7.489  1.00 91.15           N  
ATOM   3686  H   HIS B 139       7.953  -3.837   8.150  1.00 91.15           H  
ATOM   3687  CA  HIS B 139       8.278  -4.286   6.108  1.00 91.15           C  
ATOM   3688  HA  HIS B 139       8.615  -3.250   6.119  1.00 91.15           H  
ATOM   3689  C   HIS B 139       7.139  -4.313   5.079  1.00 91.15           C  
ATOM   3690  CB  HIS B 139       9.481  -5.138   5.693  1.00 91.15           C  
ATOM   3691  HB2 HIS B 139       9.182  -6.182   5.591  1.00 91.15           H  
ATOM   3692  HB3 HIS B 139       9.823  -4.800   4.715  1.00 91.15           H  
ATOM   3693  O   HIS B 139       7.386  -4.196   3.872  1.00 91.15           O  
ATOM   3694  CG  HIS B 139      10.621  -5.049   6.666  1.00 91.15           C  
ATOM   3695  CD2 HIS B 139      10.937  -5.957   7.636  1.00 91.15           C  
ATOM   3696  HD2 HIS B 139      10.409  -6.878   7.834  1.00 91.15           H  
ATOM   3697  ND1 HIS B 139      11.503  -4.004   6.782  1.00 91.15           N  
ATOM   3698  HD1 HIS B 139      11.508  -3.180   6.197  1.00 91.15           H  
ATOM   3699  CE1 HIS B 139      12.346  -4.286   7.788  1.00 91.15           C  
ATOM   3700  HE1 HIS B 139      13.154  -3.651   8.121  1.00 91.15           H  
ATOM   3701  NE2 HIS B 139      12.070  -5.490   8.308  1.00 91.15           N  
ATOM   3702  N   GLY B 140       5.897  -4.397   5.560  1.00 93.54           N  
ATOM   3703  H   GLY B 140       5.780  -4.478   6.560  1.00 93.54           H  
ATOM   3704  CA  GLY B 140       4.718  -4.022   4.798  1.00 93.54           C  
ATOM   3705  HA2 GLY B 140       3.840  -4.063   5.443  1.00 93.54           H  
ATOM   3706  HA3 GLY B 140       4.573  -4.733   3.985  1.00 93.54           H  
ATOM   3707  C   GLY B 140       4.866  -2.592   4.289  1.00 93.54           C  
ATOM   3708  O   GLY B 140       5.288  -1.726   5.048  1.00 93.54           O  
ATOM   3709  N   SER B 141       4.550  -2.309   3.030  1.00 96.96           N  
ATOM   3710  H   SER B 141       4.199  -3.021   2.406  1.00 96.96           H  
ATOM   3711  CA  SER B 141       4.535  -0.929   2.554  1.00 96.96           C  
ATOM   3712  HA  SER B 141       4.446  -0.291   3.434  1.00 96.96           H  
ATOM   3713  C   SER B 141       3.309  -0.615   1.719  1.00 96.96           C  
ATOM   3714  CB  SER B 141       5.836  -0.535   1.851  1.00 96.96           C  
ATOM   3715  HB2 SER B 141       5.814   0.536   1.651  1.00 96.96           H  
ATOM   3716  HB3 SER B 141       6.683  -0.745   2.504  1.00 96.96           H  
ATOM   3717  O   SER B 141       2.636  -1.509   1.211  1.00 96.96           O  
ATOM   3718  OG  SER B 141       5.985  -1.232   0.636  1.00 96.96           O  
ATOM   3719  HG  SER B 141       6.637  -1.925   0.770  1.00 96.96           H  
ATOM   3720  N   THR B 142       2.998   0.672   1.646  1.00 97.89           N  
ATOM   3721  H   THR B 142       3.571   1.328   2.157  1.00 97.89           H  
ATOM   3722  CA  THR B 142       1.999   1.238   0.746  1.00 97.89           C  
ATOM   3723  HA  THR B 142       1.938   0.615  -0.147  1.00 97.89           H  
ATOM   3724  C   THR B 142       2.457   2.622   0.334  1.00 97.89           C  
ATOM   3725  CB  THR B 142       0.603   1.283   1.392  1.00 97.89           C  
ATOM   3726  HB  THR B 142       0.344   0.270   1.699  1.00 97.89           H  
ATOM   3727  O   THR B 142       3.066   3.346   1.128  1.00 97.89           O  
ATOM   3728  CG2 THR B 142       0.500   2.189   2.622  1.00 97.89           C  
ATOM   3729 HG21 THR B 142       0.673   3.230   2.348  1.00 97.89           H  
ATOM   3730 HG22 THR B 142      -0.499   2.097   3.048  1.00 97.89           H  
ATOM   3731 HG23 THR B 142       1.231   1.879   3.369  1.00 97.89           H  
ATOM   3732  OG1 THR B 142      -0.383   1.717   0.479  1.00 97.89           O  
ATOM   3733  HG1 THR B 142      -0.126   2.554   0.087  1.00 97.89           H  
ATOM   3734  N   VAL B 143       2.128   3.015  -0.888  1.00 98.16           N  
ATOM   3735  H   VAL B 143       1.684   2.360  -1.516  1.00 98.16           H  
ATOM   3736  CA  VAL B 143       2.318   4.390  -1.339  1.00 98.16           C  
ATOM   3737  HA  VAL B 143       3.169   4.823  -0.813  1.00 98.16           H  
ATOM   3738  C   VAL B 143       1.093   5.219  -0.994  1.00 98.16           C  
ATOM   3739  CB  VAL B 143       2.649   4.430  -2.831  1.00 98.16           C  
ATOM   3740  HB  VAL B 143       1.946   3.807  -3.383  1.00 98.16           H  
ATOM   3741  O   VAL B 143      -0.039   4.765  -1.155  1.00 98.16           O  
ATOM   3742  CG1 VAL B 143       2.636   5.839  -3.416  1.00 98.16           C  
ATOM   3743 HG11 VAL B 143       3.259   6.491  -2.804  1.00 98.16           H  
ATOM   3744 HG12 VAL B 143       3.010   5.817  -4.440  1.00 98.16           H  
ATOM   3745 HG13 VAL B 143       1.618   6.230  -3.433  1.00 98.16           H  
ATOM   3746  CG2 VAL B 143       4.062   3.900  -3.018  1.00 98.16           C  
ATOM   3747 HG21 VAL B 143       4.797   4.606  -2.629  1.00 98.16           H  
ATOM   3748 HG22 VAL B 143       4.210   3.766  -4.090  1.00 98.16           H  
ATOM   3749 HG23 VAL B 143       4.179   2.946  -2.506  1.00 98.16           H  
ATOM   3750  N   LEU B 144       1.340   6.436  -0.522  1.00 97.94           N  
ATOM   3751  H   LEU B 144       2.310   6.702  -0.426  1.00 97.94           H  
ATOM   3752  CA  LEU B 144       0.377   7.522  -0.550  1.00 97.94           C  
ATOM   3753  HA  LEU B 144      -0.612   7.129  -0.785  1.00 97.94           H  
ATOM   3754  C   LEU B 144       0.776   8.496  -1.650  1.00 97.94           C  
ATOM   3755  CB  LEU B 144       0.319   8.252   0.798  1.00 97.94           C  
ATOM   3756  HB2 LEU B 144      -0.339   9.111   0.667  1.00 97.94           H  
ATOM   3757  HB3 LEU B 144       1.311   8.639   1.031  1.00 97.94           H  
ATOM   3758  O   LEU B 144       1.932   8.916  -1.714  1.00 97.94           O  
ATOM   3759  CG  LEU B 144      -0.181   7.440   1.999  1.00 97.94           C  
ATOM   3760  HG  LEU B 144       0.571   6.701   2.279  1.00 97.94           H  
ATOM   3761  CD1 LEU B 144      -0.398   8.397   3.173  1.00 97.94           C  
ATOM   3762 HD11 LEU B 144      -1.085   9.192   2.881  1.00 97.94           H  
ATOM   3763 HD12 LEU B 144       0.555   8.840   3.465  1.00 97.94           H  
ATOM   3764 HD13 LEU B 144      -0.831   7.867   4.020  1.00 97.94           H  
ATOM   3765  CD2 LEU B 144      -1.493   6.714   1.728  1.00 97.94           C  
ATOM   3766 HD21 LEU B 144      -1.282   5.886   1.051  1.00 97.94           H  
ATOM   3767 HD22 LEU B 144      -2.217   7.388   1.270  1.00 97.94           H  
ATOM   3768 HD23 LEU B 144      -1.902   6.300   2.650  1.00 97.94           H  
ATOM   3769  N   PHE B 145      -0.179   8.900  -2.473  1.00 97.79           N  
ATOM   3770  H   PHE B 145      -1.104   8.506  -2.386  1.00 97.79           H  
ATOM   3771  CA  PHE B 145       0.035   9.901  -3.507  1.00 97.79           C  
ATOM   3772  HA  PHE B 145       0.999  10.374  -3.319  1.00 97.79           H  
ATOM   3773  C   PHE B 145      -1.011  11.010  -3.445  1.00 97.79           C  
ATOM   3774  CB  PHE B 145       0.122   9.230  -4.879  1.00 97.79           C  
ATOM   3775  HB2 PHE B 145       0.286   9.995  -5.638  1.00 97.79           H  
ATOM   3776  HB3 PHE B 145       0.994   8.576  -4.887  1.00 97.79           H  
ATOM   3777  O   PHE B 145      -2.065  10.860  -2.832  1.00 97.79           O  
ATOM   3778  CG  PHE B 145      -1.102   8.422  -5.251  1.00 97.79           C  
ATOM   3779  CD1 PHE B 145      -1.131   7.037  -5.002  1.00 97.79           C  
ATOM   3780  HD1 PHE B 145      -0.283   6.544  -4.551  1.00 97.79           H  
ATOM   3781  CD2 PHE B 145      -2.205   9.046  -5.863  1.00 97.79           C  
ATOM   3782  HD2 PHE B 145      -2.192  10.104  -6.081  1.00 97.79           H  
ATOM   3783  CE1 PHE B 145      -2.242   6.274  -5.392  1.00 97.79           C  
ATOM   3784  HE1 PHE B 145      -2.235   5.200  -5.275  1.00 97.79           H  
ATOM   3785  CE2 PHE B 145      -3.325   8.283  -6.228  1.00 97.79           C  
ATOM   3786  HE2 PHE B 145      -4.166   8.762  -6.709  1.00 97.79           H  
ATOM   3787  CZ  PHE B 145      -3.343   6.897  -6.001  1.00 97.79           C  
ATOM   3788  HZ  PHE B 145      -4.188   6.307  -6.325  1.00 97.79           H  
ATOM   3789  N   ARG B 146      -0.704  12.150  -4.054  1.00 95.46           N  
ATOM   3790  H   ARG B 146       0.189  12.193  -4.523  1.00 95.46           H  
ATOM   3791  CA  ARG B 146      -1.642  13.262  -4.251  1.00 95.46           C  
ATOM   3792  HA  ARG B 146      -2.642  12.936  -3.965  1.00 95.46           H  
ATOM   3793  C   ARG B 146      -1.720  13.620  -5.730  1.00 95.46           C  
ATOM   3794  CB  ARG B 146      -1.265  14.456  -3.360  1.00 95.46           C  
ATOM   3795  HB2 ARG B 146      -1.331  14.145  -2.317  1.00 95.46           H  
ATOM   3796  HB3 ARG B 146      -1.993  15.251  -3.520  1.00 95.46           H  
ATOM   3797  O   ARG B 146      -0.753  13.386  -6.459  1.00 95.46           O  
ATOM   3798  CG  ARG B 146       0.149  15.000  -3.636  1.00 95.46           C  
ATOM   3799  HG2 ARG B 146       0.879  14.227  -3.398  1.00 95.46           H  
ATOM   3800  HG3 ARG B 146       0.242  15.286  -4.684  1.00 95.46           H  
ATOM   3801  CD  ARG B 146       0.416  16.219  -2.757  1.00 95.46           C  
ATOM   3802  HD2 ARG B 146       0.294  15.909  -1.719  1.00 95.46           H  
ATOM   3803  HD3 ARG B 146      -0.337  16.968  -3.003  1.00 95.46           H  
ATOM   3804  NE  ARG B 146       1.770  16.789  -2.932  1.00 95.46           N  
ATOM   3805  HE  ARG B 146       2.512  16.166  -3.217  1.00 95.46           H  
ATOM   3806  NH1 ARG B 146       1.317  18.959  -2.287  1.00 95.46           N  
ATOM   3807 HH11 ARG B 146       1.588  19.932  -2.263  1.00 95.46           H  
ATOM   3808 HH12 ARG B 146       0.340  18.725  -2.179  1.00 95.46           H  
ATOM   3809  NH2 ARG B 146       3.356  18.420  -2.904  1.00 95.46           N  
ATOM   3810 HH21 ARG B 146       3.638  19.386  -2.814  1.00 95.46           H  
ATOM   3811 HH22 ARG B 146       4.016  17.706  -3.174  1.00 95.46           H  
ATOM   3812  CZ  ARG B 146       2.132  18.039  -2.705  1.00 95.46           C  
ATOM   3813  N   ASN B 147      -2.834  14.221  -6.138  1.00 86.20           N  
ATOM   3814  H   ASN B 147      -3.544  14.430  -5.451  1.00 86.20           H  
ATOM   3815  CA  ASN B 147      -3.063  14.702  -7.507  1.00 86.20           C  
ATOM   3816  HA  ASN B 147      -2.376  14.193  -8.182  1.00 86.20           H  
ATOM   3817  C   ASN B 147      -2.736  16.193  -7.635  1.00 86.20           C  
ATOM   3818  CB  ASN B 147      -4.494  14.321  -7.945  1.00 86.20           C  
ATOM   3819  HB2 ASN B 147      -4.665  14.695  -8.955  1.00 86.20           H  
ATOM   3820  HB3 ASN B 147      -5.211  14.795  -7.274  1.00 86.20           H  
ATOM   3821  O   ASN B 147      -3.028  16.941  -6.678  1.00 86.20           O  
ATOM   3822  CG  ASN B 147      -4.738  12.819  -7.963  1.00 86.20           C  
ATOM   3823  ND2 ASN B 147      -5.981  12.410  -7.938  1.00 86.20           N  
ATOM   3824 HD21 ASN B 147      -6.739  13.074  -7.871  1.00 86.20           H  
ATOM   3825 HD22 ASN B 147      -6.072  11.454  -7.623  1.00 86.20           H  
ATOM   3826  OD1 ASN B 147      -3.831  12.006  -7.959  1.00 86.20           O  
ATOM   3827  OXT ASN B 147      -2.110  16.555  -8.658  1.00 86.20           O  
TER    3828      ASN B 147                                                       
END   
