# Supplementary material for: Vibrio cholerae’s ToxRS bile sensing system
Source: eLife. 2023 Sep 28;12:e88721. doi: 10.7554/eLife.88721 (PMC10624426; doi:10.7554/eLife.88721)
Supplement: Figure 10—source data 1. [file elife-88721-fig10-data1.zip › Vibrio_structures/rotiferanus_new.cif]

# generated by PyMOL 2.3.2
#
data_ToxRSrotiferianus
_entry.id ToxRSrotiferianus
#
loop_
_atom_site.group_PDB
_atom_site.id
_atom_site.type_symbol
_atom_site.label_atom_id
_atom_site.label_alt_id
_atom_site.label_comp_id
_atom_site.label_asym_id
_atom_site.label_entity_id
_atom_site.label_seq_id
_atom_site.pdbx_PDB_ins_code
_atom_site.Cartn_x
_atom_site.Cartn_y
_atom_site.Cartn_z
_atom_site.occupancy
_atom_site.B_iso_or_equiv
_atom_site.pdbx_formal_charge
_atom_site.auth_asym_id
_atom_site.pdbx_PDB_model_num
ATOM   1   N N   . THR . . 197 ? -5.071  5.336 28.790 1.00  57.65 0 A 1
ATOM   2   C CA  . THR . . 197 ? -5.626  5.642 27.470 1.00  57.65 0 A 1
ATOM   3   C C   . THR . . 197 ? -4.931  6.863 26.885 1.00  57.65 0 A 1
ATOM   4   O O   . THR . . 197 ? -5.598  7.765 26.371 1.00  57.65 0 A 1
ATOM   5   C CB  . THR . . 197 ? -7.154  5.849 27.480 1.00  57.65 0 A 1
ATOM   6   C CG2 . THR . . 197 ? -7.931  4.660 28.039 1.00  57.65 0 A 1
ATOM   7   O OG1 . THR . . 197 ? -7.508  7.007 28.200 1.00  57.65 0 A 1
ATOM   8   H H   . THR . . 197 ? -5.521  5.782 29.576 1.00  57.65 0 A 1
ATOM   9   H HA  . THR . . 197 ? -5.415  4.809 26.799 1.00  57.65 0 A 1
ATOM   10  H HB  . THR . . 197 ? -7.480  5.990 26.449 1.00  57.65 0 A 1
ATOM   11  H HG1 . THR . . 197 ? -7.017  7.720 27.786 1.00  57.65 0 A 1
ATOM   12  H HG21 . THR . . 197 ? -8.998  4.883 28.012 1.00  57.65 0 A 1
ATOM   13  H HG22 . THR . . 197 ? -7.737  3.780 27.425 1.00  57.65 0 A 1
ATOM   14  H HG23 . THR . . 197 ? -7.636  4.451 29.067 1.00  57.65 0 A 1
ATOM   15  N N   . LYS . . 198 ? -3.590  6.920 26.960 1.00  49.56 0 A 1
ATOM   16  C CA  . LYS . . 198 ? -2.848  7.834 26.088 1.00  49.56 0 A 1
ATOM   17  C C   . LYS . . 198 ? -3.434  7.641 24.687 1.00  49.56 0 A 1
ATOM   18  O O   . LYS . . 198 ? -3.461  6.487 24.245 1.00  49.56 0 A 1
ATOM   19  C CB  . LYS . . 198 ? -1.351  7.512 26.066 1.00  49.56 0 A 1
ATOM   20  C CG  . LYS . . 198 ? -0.559  8.291 27.122 1.00  49.56 0 A 1
ATOM   21  C CD  . LYS . . 198 ?  0.918  7.941 26.930 1.00  49.56 0 A 1
ATOM   22  C CE  . LYS . . 198 ?  1.870  8.847 27.702 1.00  49.56 0 A 1
ATOM   23  N NZ  . LYS . . 198 ?  3.239  8.637 27.166 1.00  49.56 1 A 1
ATOM   24  H H   . LYS . . 198 ? -3.107  6.139 27.380 1.00  49.56 0 A 1
ATOM   25  H HA  . LYS . . 198 ? -3.016  8.853 26.435 1.00  49.56 0 A 1
ATOM   26  H HB2 . LYS . . 198 ? -0.963  7.788 25.085 1.00  49.56 0 A 1
ATOM   27  H HB3 . LYS . . 198 ? -1.200  6.441 26.195 1.00  49.56 0 A 1
ATOM   28  H HG2 . LYS . . 198 ? -0.884  8.020 28.126 1.00  49.56 0 A 1
ATOM   29  H HG3 . LYS . . 198 ? -0.705  9.360 26.967 1.00  49.56 0 A 1
ATOM   30  H HD2 . LYS . . 198 ?  1.081  6.903 27.219 1.00  49.56 0 A 1
ATOM   31  H HD3 . LYS . . 198 ?  1.151  8.036 25.870 1.00  49.56 0 A 1
ATOM   32  H HE2 . LYS . . 198 ?  1.565  9.881 27.539 1.00  49.56 0 A 1
ATOM   33  H HE3 . LYS . . 198 ?  1.812  8.623 28.768 1.00  49.56 0 A 1
ATOM   34  H HZ1 . LYS . . 198 ?  3.583  7.710 27.369 1.00  49.56 0 A 1
ATOM   35  H HZ2 . LYS . . 198 ?  3.231  8.655 26.156 1.00  49.56 0 A 1
ATOM   36  H HZ3 . LYS . . 198 ?  3.899  9.339 27.471 1.00  49.56 0 A 1
ATOM   37  N N   . PRO . . 199 ? -3.974  8.700 24.048 1.00  48.48 0 A 1
ATOM   38  C CA  . PRO . . 199 ? -4.520  8.587 22.702 1.00  48.48 0 A 1
ATOM   39  C C   . PRO . . 199 ? -3.435  7.904 21.897 1.00  48.48 0 A 1
ATOM   40  O O   . PRO . . 199 ? -2.311  8.406 21.943 1.00  48.48 0 A 1
ATOM   41  C CB  . PRO . . 199 ? -4.794 10.021 22.231 1.00  48.48 0 A 1
ATOM   42  C CG  . PRO . . 199 ? -3.905 10.885 23.126 1.00  48.48 0 A 1
ATOM   43  C CD  . PRO . . 199 ? -3.850 10.097 24.430 1.00  48.48 0 A 1
ATOM   44  H HA  . PRO . . 199 ? -5.436  7.996 22.697 1.00  48.48 0 A 1
ATOM   45  H HB2 . PRO . . 199 ? -5.839 10.265 22.420 1.00  48.48 0 A 1
ATOM   46  H HB3 . PRO . . 199 ? -4.561 10.160 21.175 1.00  48.48 0 A 1
ATOM   47  H HG2 . PRO . . 199 ? -2.905 10.953 22.696 1.00  48.48 0 A 1
ATOM   48  H HG3 . PRO . . 199 ? -4.325 11.880 23.273 1.00  48.48 0 A 1
ATOM   49  H HD2 . PRO . . 199 ? -4.688 10.372 25.070 1.00  48.48 0 A 1
ATOM   50  H HD3 . PRO . . 199 ? -2.903 10.303 24.930 1.00  48.48 0 A 1
ATOM   51  N N   . ALA . . 200 ? -3.746  6.712 21.361 1.00  52.17 0 A 1
ATOM   52  C CA  . ALA . . 200 ? -2.769  5.770 20.822 1.00  52.17 0 A 1
ATOM   53  C C   . ALA . . 200 ? -1.675  6.580 20.133 1.00  52.17 0 A 1
ATOM   54  O O   . ALA . . 200 ? -1.981  7.248 19.144 1.00  52.17 0 A 1
ATOM   55  C CB  . ALA . . 200 ? -3.488  4.821 19.852 1.00  52.17 0 A 1
ATOM   56  H H   . ALA . . 200 ? -4.701  6.392 21.433 1.00  52.17 0 A 1
ATOM   57  H HA  . ALA . . 200 ? -2.334  5.193 21.638 1.00  52.17 0 A 1
ATOM   58  H HB1 . ALA . . 200 ? -3.958  5.390 19.050 1.00  52.17 0 A 1
ATOM   59  H HB2 . ALA . . 200 ? -2.766  4.130 19.417 1.00  52.17 0 A 1
ATOM   60  H HB3 . ALA . . 200 ? -4.250  4.252 20.384 1.00  52.17 0 A 1
ATOM   61  N N   . GLU . . 201 ? -0.494  6.665 20.779 1.00  50.19 0 A 1
ATOM   62  C CA  . GLU . . 201 ?  0.543  7.632 20.406 1.00  50.19 0 A 1
ATOM   63  C C   . GLU . . 201 ?  0.679  7.553 18.895 1.00  50.19 0 A 1
ATOM   64  O O   . GLU . . 201 ?  0.828  6.442 18.379 1.00  50.19 0 A 1
ATOM   65  C CB  . GLU . . 201 ?  1.896  7.332 21.093 1.00  50.19 0 A 1
ATOM   66  C CG  . GLU . . 201 ?  2.007  7.945 22.503 1.00  50.19 0 A 1
ATOM   67  C CD  . GLU . . 201 ?  3.310  7.613 23.267 1.00  50.19 0 A 1
ATOM   68  O OE1 . GLU . . 201 ?  3.462  8.135 24.412 1.00  50.19 0 A 1
ATOM   69  O OE2 . GLU . . 201 ?  4.124  6.807 22.770 1.00  50.19 -1 A 1
ATOM   70  H H   . GLU . . 201 ? -0.364  6.133 21.628 1.00  50.19 0 A 1
ATOM   71  H HA  . GLU . . 201 ?  0.211  8.635 20.677 1.00  50.19 0 A 1
ATOM   72  H HB2 . GLU . . 201 ?  2.040  6.253 21.143 1.00  50.19 0 A 1
ATOM   73  H HB3 . GLU . . 201 ?  2.696  7.756 20.486 1.00  50.19 0 A 1
ATOM   74  H HG2 . GLU . . 201 ?  1.163  7.594 23.097 1.00  50.19 0 A 1
ATOM   75  H HG3 . GLU . . 201 ?  1.916  9.028 22.416 1.00  50.19 0 A 1
ATOM   76  N N   . SER . . 202 ?  0.498  8.701 18.223 1.00  57.17 0 A 1
ATOM   77  C CA  . SER . . 202 ?  0.532  8.834 16.765 1.00  57.17 0 A 1
ATOM   78  C C   . SER . . 202 ?  1.500  7.803 16.209 1.00  57.17 0 A 1
ATOM   79  O O   . SER . . 202 ?  2.706  7.899 16.435 1.00  57.17 0 A 1
ATOM   80  C CB  . SER . . 202 ?  0.993 10.253 16.399 1.00  57.17 0 A 1
ATOM   81  O OG  . SER . . 202 ?  1.626 10.311 15.134 1.00  57.17 0 A 1
ATOM   82  H H   . SER . . 202 ?  0.262  9.522 18.763 1.00  57.17 0 A 1
ATOM   83  H HA  . SER . . 202 ? -0.463  8.661 16.356 1.00  57.17 0 A 1
ATOM   84  H HB2 . SER . . 202 ?  0.132 10.921 16.411 1.00  57.17 0 A 1
ATOM   85  H HB3 . SER . . 202 ?  1.709 10.602 17.143 1.00  57.17 0 A 1
ATOM   86  H HG  . SER . . 202 ?  2.535 10.014 15.226 1.00  57.17 0 A 1
ATOM   87  N N   . GLN . . 203 ?  0.975  6.786 15.526 1.00  75.45 0 A 1
ATOM   88  C CA  . GLN . . 203 ?  1.795  5.655 15.074 1.00  75.45 0 A 1
ATOM   89  C C   . GLN . . 203 ?  2.819  6.066 14.019 1.00  75.45 0 A 1
ATOM   90  O O   . GLN . . 203 ?  3.695  5.287 13.635 1.00  75.45 0 A 1
ATOM   91  C CB  . GLN . . 203 ?  0.891  4.551 14.553 1.00  75.45 0 A 1
ATOM   92  C CG  . GLN . . 203 ? -0.005  4.090 15.702 1.00  75.45 0 A 1
ATOM   93  C CD  . GLN . . 203 ? -0.719  2.827 15.336 1.00  75.45 0 A 1
ATOM   94  N NE2 . GLN . . 203 ? -1.984  2.724 15.668 1.00  75.45 0 A 1
ATOM   95  O OE1 . GLN . . 203 ? -0.125  1.912 14.792 1.00  75.45 0 A 1
ATOM   96  H H   . GLN . . 203 ? -0.030  6.716 15.459 1.00  75.45 0 A 1
ATOM   97  H HA  . GLN . . 203 ?  2.358  5.276 15.927 1.00  75.45 0 A 1
ATOM   98  H HB2 . GLN . . 203 ?  1.519  3.725 14.217 1.00  75.45 0 A 1
ATOM   99  H HB3 . GLN . . 203 ?  0.284  4.907 13.721 1.00  75.45 0 A 1
ATOM   100 H HG2 . GLN . . 203 ? -0.733  4.865 15.941 1.00  75.45 0 A 1
ATOM   101 H HG3 . GLN . . 203 ?  0.596  3.888 16.589 1.00  75.45 0 A 1
ATOM   102 H HE21 . GLN . . 203 ? -2.536  2.040 15.171 1.00  75.45 0 A 1
ATOM   103 H HE22 . GLN . . 203 ? -2.447  3.536 16.052 1.00  75.45 0 A 1
ATOM   104 N N   . PHE . . 204 ?  2.705  7.317 13.589 1.00  85.81 0 A 1
ATOM   105 C CA  . PHE . . 204 ?  3.642  8.027 12.769 1.00  85.81 0 A 1
ATOM   106 C C   . PHE . . 204 ?  4.672  8.742 13.643 1.00  85.81 0 A 1
ATOM   107 O O   . PHE . . 204 ?  4.344  9.579 14.487 1.00  85.81 0 A 1
ATOM   108 C CB  . PHE . . 204 ?  2.867  8.970 11.851 1.00  85.81 0 A 1
ATOM   109 C CG  . PHE . . 204 ?  1.740  8.272 11.129 1.00  85.81 0 A 1
ATOM   110 C CD1 . PHE . . 204 ?  2.023  7.453 10.021 1.00  85.81 0 A 1
ATOM   111 C CD2 . PHE . . 204 ?  0.425  8.369 11.620 1.00  85.81 0 A 1
ATOM   112 C CE1 . PHE . . 204 ?  0.992  6.715  9.417 1.00  85.81 0 A 1
ATOM   113 C CE2 . PHE . . 204 ? -0.601  7.622 11.020 1.00  85.81 0 A 1
ATOM   114 C CZ  . PHE . . 204 ? -0.313  6.783  9.934 1.00  85.81 0 A 1
ATOM   115 H H   . PHE . . 204 ?  1.945  7.861 13.971 1.00  85.81 0 A 1
ATOM   116 H HA  . PHE . . 204 ?  4.141  7.291 12.138 1.00  85.81 0 A 1
ATOM   117 H HB2 . PHE . . 204 ?  2.461  9.800 12.429 1.00  85.81 0 A 1
ATOM   118 H HB3 . PHE . . 204 ?  3.549  9.366 11.098 1.00  85.81 0 A 1
ATOM   119 H HD1 . PHE . . 204 ?  3.030  7.386  9.636 1.00  85.81 0 A 1
ATOM   120 H HD2 . PHE . . 204 ?  0.204  8.997 12.470 1.00  85.81 0 A 1
ATOM   121 H HE1 . PHE . . 204 ?  1.188  6.089  8.559 1.00  85.81 0 A 1
ATOM   122 H HE2 . PHE . . 204 ? -1.610  7.673 11.403 1.00  85.81 0 A 1
ATOM   123 H HZ  . PHE . . 204 ? -1.103  6.182  9.510 1.00  85.81 0 A 1
ATOM   124 N N   . ARG . . 205 ?  5.942  8.439 13.391 1.00  90.94 0 A 1
ATOM   125 C CA  . ARG . . 205 ?  7.090  9.165 13.925 1.00  90.94 0 A 1
ATOM   126 C C   . ARG . . 205 ?  7.566 10.165 12.877 1.00  90.94 0 A 1
ATOM   127 O O   . ARG . . 205 ?  7.771  9.785 11.727 1.00  90.94 0 A 1
ATOM   128 C CB  . ARG . . 205 ?  8.168  8.145 14.314 1.00  90.94 0 A 1
ATOM   129 C CG  . ARG . . 205 ?  9.465  8.825 14.760 1.00  90.94 0 A 1
ATOM   130 C CD  . ARG . . 205 ? 10.513  7.799 15.180 1.00  90.94 0 A 1
ATOM   131 N NE  . ARG . . 205 ? 11.799  8.467 15.442 1.00  90.94 0 A 1
ATOM   132 C CZ  . ARG . . 205 ? 12.943  7.880 15.731 1.00  90.94 0 A 1
ATOM   133 N NH1 . ARG . . 205 ? 13.044  6.582 15.826 1.00  90.94 1 A 1
ATOM   134 N NH2 . ARG . . 205 ? 14.015  8.594 15.924 1.00  90.94 0 A 1
ATOM   135 H H   . ARG . . 205 ?  6.111  7.752 12.670 1.00  90.94 0 A 1
ATOM   136 H HA  . ARG . . 205 ?  6.786  9.715 14.816 1.00  90.94 0 A 1
ATOM   137 H HB2 . ARG . . 205 ?  8.383  7.507 13.456 1.00  90.94 0 A 1
ATOM   138 H HB3 . ARG . . 205 ?  7.789  7.522 15.124 1.00  90.94 0 A 1
ATOM   139 H HG2 . ARG . . 205 ?  9.262  9.504 15.589 1.00  90.94 0 A 1
ATOM   140 H HG3 . ARG . . 205 ?  9.873  9.387 13.920 1.00  90.94 0 A 1
ATOM   141 H HD2 . ARG . . 205 ? 10.166  7.283 16.075 1.00  90.94 0 A 1
ATOM   142 H HD3 . ARG . . 205 ? 10.636  7.077 14.372 1.00  90.94 0 A 1
ATOM   143 H HE  . ARG . . 205 ? 11.807  9.470 15.324 1.00  90.94 0 A 1
ATOM   144 H HH11 . ARG . . 205 ? 12.214  6.029 15.671 1.00  90.94 0 A 1
ATOM   145 H HH12 . ARG . . 205 ? 13.932  6.145 16.030 1.00  90.94 0 A 1
ATOM   146 H HH21 . ARG . . 205 ? 13.967  9.596 15.810 1.00  90.94 0 A 1
ATOM   147 H HH22 . ARG . . 205 ? 14.904  8.153 16.112 1.00  90.94 0 A 1
ATOM   148 N N   . GLN . . 206 ?  7.797 11.413 13.279 1.00  94.07 0 A 1
ATOM   149 C CA  . GLN . . 206 ?  8.484 12.388 12.431 1.00  94.07 0 A 1
ATOM   150 C C   . GLN . . 206 ?  9.946 11.960 12.216 1.00  94.07 0 A 1
ATOM   151 O O   . GLN . . 206 ? 10.650 11.631 13.176 1.00  94.07 0 A 1
ATOM   152 C CB  . GLN . . 206 ?  8.367 13.787 13.049 1.00  94.07 0 A 1
ATOM   153 C CG  . GLN . . 206 ?  8.911 14.884 12.117 1.00  94.07 0 A 1
ATOM   154 C CD  . GLN . . 206 ?  8.777 16.285 12.710 1.00  94.07 0 A 1
ATOM   155 N NE2 . GLN . . 206 ?  9.370 17.276 12.083 1.00  94.07 0 A 1
ATOM   156 O OE1 . GLN . . 206 ?  8.149 16.491 13.736 1.00  94.07 0 A 1
ATOM   157 H H   . GLN . . 206 ?  7.581 11.677 14.230 1.00  94.07 0 A 1
ATOM   158 H HA  . GLN . . 206 ?  7.984 12.416 11.463 1.00  94.07 0 A 1
ATOM   159 H HB2 . GLN . . 206 ?  7.315 13.992 13.248 1.00  94.07 0 A 1
ATOM   160 H HB3 . GLN . . 206 ?  8.911 13.813 13.994 1.00  94.07 0 A 1
ATOM   161 H HG2 . GLN . . 206 ?  8.370 14.861 11.171 1.00  94.07 0 A 1
ATOM   162 H HG3 . GLN . . 206 ?  9.966 14.704 11.911 1.00  94.07 0 A 1
ATOM   163 H HE21 . GLN . . 206 ?  9.832 17.136 11.196 1.00  94.07 0 A 1
ATOM   164 H HE22 . GLN . . 206 ?  9.255 18.212 12.446 1.00  94.07 0 A 1
ATOM   165 N N   . ILE . . 207 ? 10.388 11.946 10.958 1.00  93.78 0 A 1
ATOM   166 C CA  . ILE . . 207 ? 11.750 11.557 10.550 1.00  93.78 0 A 1
ATOM   167 C C   . ILE . . 207 ? 12.561 12.715  9.979 1.00  93.78 0 A 1
ATOM   168 O O   . ILE . . 207 ? 13.786 12.681 10.065 1.00  93.78 0 A 1
ATOM   169 C CB  . ILE . . 207 ? 11.731 10.376  9.556 1.00  93.78 0 A 1
ATOM   170 C CG1 . ILE . . 207 ? 10.799 10.617  8.344 1.00  93.78 0 A 1
ATOM   171 C CG2 . ILE . . 207 ? 11.384  9.105 10.344 1.00  93.78 0 A 1
ATOM   172 C CD1 . ILE . . 207 ? 10.941  9.565  7.237 1.00  93.78 0 A 1
ATOM   173 H H   . ILE . . 207 ?  9.740 12.220 10.233 1.00  93.78 0 A 1
ATOM   174 H HA  . ILE . . 207 ? 12.306 11.235 11.431 1.00  93.78 0 A 1
ATOM   175 H HB  . ILE . . 207 ? 12.744 10.247  9.175 1.00  93.78 0 A 1
ATOM   176 H HG12 . ILE . . 207 ?  9.759 10.628  8.672 1.00  93.78 0 A 1
ATOM   177 H HG13 . ILE . . 207 ? 11.030 11.586  7.902 1.00  93.78 0 A 1
ATOM   178 H HG21 . ILE . . 207 ? 10.406  9.214 10.812 1.00  93.78 0 A 1
ATOM   179 H HG22 . ILE . . 207 ? 11.404  8.240  9.682 1.00  93.78 0 A 1
ATOM   180 H HG23 . ILE . . 207 ? 12.129  8.949 11.125 1.00  93.78 0 A 1
ATOM   181 H HD11 . ILE . . 207 ? 10.545  8.607  7.572 1.00  93.78 0 A 1
ATOM   182 H HD12 . ILE . . 207 ? 11.990  9.447  6.967 1.00  93.78 0 A 1
ATOM   183 H HD13 . ILE . . 207 ? 10.380  9.883  6.358 1.00  93.78 0 A 1
ATOM   184 N N   . ALA . . 208 ? 11.897 13.727  9.423 1.00  95.86 0 A 1
ATOM   185 C CA  . ALA . . 208 ? 12.522 14.930  8.890 1.00  95.86 0 A 1
ATOM   186 C C   . ALA . . 208 ? 11.504 16.073  8.787 1.00  95.86 0 A 1
ATOM   187 O O   . ALA . . 208 ? 10.318 15.909  9.085 1.00  95.86 0 A 1
ATOM   188 C CB  . ALA . . 208 ? 13.122 14.606  7.518 1.00  95.86 0 A 1
ATOM   189 H H   . ALA . . 208 ? 10.888 13.698  9.392 1.00  95.86 0 A 1
ATOM   190 H HA  . ALA . . 208 ? 13.322 15.253  9.556 1.00  95.86 0 A 1
ATOM   191 H HB1 . ALA . . 208 ? 12.346 14.238  6.847 1.00  95.86 0 A 1
ATOM   192 H HB2 . ALA . . 208 ? 13.575 15.493  7.077 1.00  95.86 0 A 1
ATOM   193 H HB3 . ALA . . 208 ? 13.905 13.858  7.642 1.00  95.86 0 A 1
ATOM   194 N N   . GLU . . 209 ? 11.987 17.225  8.349 1.00  97.40 0 A 1
ATOM   195 C CA  . GLU . . 209 ? 11.192 18.379  7.955 1.00  97.40 0 A 1
ATOM   196 C C   . GLU . . 209 ? 11.831 18.963  6.695 1.00  97.40 0 A 1
ATOM   197 O O   . GLU . . 209 ? 13.034 19.232  6.686 1.00  97.40 0 A 1
ATOM   198 C CB  . GLU . . 209 ? 11.166 19.378  9.115 1.00  97.40 0 A 1
ATOM   199 C CG  . GLU . . 209 ? 10.214 20.551  8.861 1.00  97.40 0 A 1
ATOM   200 C CD  . GLU . . 209 ? 10.228 21.529 10.043 1.00  97.40 0 A 1
ATOM   201 O OE1 . GLU . . 209 ? 10.220 22.750  9.776 1.00  97.40 0 A 1
ATOM   202 O OE2 . GLU . . 209 ? 10.270 21.042 11.200 1.00  97.40 -1 A 1
ATOM   203 H H   . GLU . . 209 ? 12.967 17.289  8.113 1.00  97.40 0 A 1
ATOM   204 H HA  . GLU . . 209 ? 10.170 18.075  7.727 1.00  97.40 0 A 1
ATOM   205 H HB2 . GLU . . 209 ? 12.173 19.757  9.292 1.00  97.40 0 A 1
ATOM   206 H HB3 . GLU . . 209 ? 10.837 18.845 10.007 1.00  97.40 0 A 1
ATOM   207 H HG2 . GLU . . 209 ?  9.205 20.164  8.721 1.00  97.40 0 A 1
ATOM   208 H HG3 . GLU . . 209 ? 10.513 21.065  7.948 1.00  97.40 0 A 1
ATOM   209 N N   . PHE . . 210 ? 11.048 19.112  5.628 1.00  95.68 0 A 1
ATOM   210 C CA  . PHE . . 210 ? 11.521 19.633  4.345 1.00  95.68 0 A 1
ATOM   211 C C   . PHE . . 210 ? 10.637 20.799  3.926 1.00  95.68 0 A 1
ATOM   212 O O   . PHE . . 210 ?  9.419 20.656  3.864 1.00  95.68 0 A 1
ATOM   213 C CB  . PHE . . 210 ? 11.529 18.527  3.282 1.00  95.68 0 A 1
ATOM   214 C CG  . PHE . . 210 ? 12.406 17.332  3.603 1.00  95.68 0 A 1
ATOM   215 C CD1 . PHE . . 210 ? 13.760 17.509  3.940 1.00  95.68 0 A 1
ATOM   216 C CD2 . PHE . . 210 ? 11.878 16.033  3.506 1.00  95.68 0 A 1
ATOM   217 C CE1 . PHE . . 210 ? 14.583 16.395  4.164 1.00  95.68 0 A 1
ATOM   218 C CE2 . PHE . . 210 ? 12.694 14.914  3.749 1.00  95.68 0 A 1
ATOM   219 C CZ  . PHE . . 210 ? 14.051 15.101  4.060 1.00  95.68 0 A 1
ATOM   220 H H   . PHE . . 210 ? 10.062 18.909  5.710 1.00  95.68 0 A 1
ATOM   221 H HA  . PHE . . 210 ? 12.539 20.008  4.451 1.00  95.68 0 A 1
ATOM   222 H HB2 . PHE . . 210 ? 10.504 18.188  3.132 1.00  95.68 0 A 1
ATOM   223 H HB3 . PHE . . 210 ? 11.873 18.954  2.340 1.00  95.68 0 A 1
ATOM   224 H HD1 . PHE . . 210 ? 14.188 18.500  3.987 1.00  95.68 0 A 1
ATOM   225 H HD2 . PHE . . 210 ? 10.855 15.904  3.183 1.00  95.68 0 A 1
ATOM   226 H HE1 . PHE . . 210 ? 15.635 16.540  4.358 1.00  95.68 0 A 1
ATOM   227 H HE2 . PHE . . 210 ? 12.300 13.915  3.635 1.00  95.68 0 A 1
ATOM   228 H HZ  . PHE . . 210 ? 14.715 14.254  4.151 1.00  95.68 0 A 1
ATOM   229 N N   . SER . . 211 ? 11.242 21.962  3.671 1.00  93.68 0 A 1
ATOM   230 C CA  . SER . . 211 ? 10.524 23.198  3.321 1.00  93.68 0 A 1
ATOM   231 C C   . SER . . 211 ?  9.394 23.563  4.304 1.00  93.68 0 A 1
ATOM   232 O O   . SER . . 211 ?  8.344 24.040  3.890 1.00  93.68 0 A 1
ATOM   233 C CB  . SER . . 211 ? 10.033 23.145  1.867 1.00  93.68 0 A 1
ATOM   234 O OG  . SER . . 211 ? 11.125 22.909  0.994 1.00  93.68 0 A 1
ATOM   235 H H   . SER . . 211 ? 12.252 21.986  3.652 1.00  93.68 0 A 1
ATOM   236 H HA  . SER . . 211 ? 11.242 24.016  3.378 1.00  93.68 0 A 1
ATOM   237 H HB2 . SER . . 211 ?  9.294 22.352  1.754 1.00  93.68 0 A 1
ATOM   238 H HB3 . SER . . 211 ?  9.571 24.098  1.608 1.00  93.68 0 A 1
ATOM   239 H HG  . SER . . 211 ? 10.816 23.040  0.094 1.00  93.68 0 A 1
ATOM   240 N N   . GLY . . 212 ?  9.593 23.311  5.605 1.00  94.27 0 A 1
ATOM   241 C CA  . GLY . . 212 ?  8.597 23.569  6.655 1.00  94.27 0 A 1
ATOM   242 C C   . GLY . . 212 ?  7.491 22.514  6.778 1.00  94.27 0 A 1
ATOM   243 O O   . GLY . . 212 ?  6.601 22.661  7.611 1.00  94.27 0 A 1
ATOM   244 H H   . GLY . . 212 ? 10.473 22.905  5.890 1.00  94.27 0 A 1
ATOM   245 H HA2 . GLY . . 212 ?  9.105 23.625  7.618 1.00  94.27 0 A 1
ATOM   246 H HA3 . GLY . . 212 ?  8.117 24.530  6.469 1.00  94.27 0 A 1
ATOM   247 N N   . VAL . . 213 ?  7.536 21.442  5.978 1.00  96.50 0 A 1
ATOM   248 C CA  . VAL . . 213 ?  6.550 20.357  6.012 1.00  96.50 0 A 1
ATOM   249 C C   . VAL . . 213 ?  7.127 19.156  6.772 1.00  96.50 0 A 1
ATOM   250 O O   . VAL . . 213 ?  8.140 18.586  6.342 1.00  96.50 0 A 1
ATOM   251 C CB  . VAL . . 213 ?  6.100 19.964  4.596 1.00  96.50 0 A 1
ATOM   252 C CG1 . VAL . . 213 ?  5.016 18.881  4.659 1.00  96.50 0 A 1
ATOM   253 C CG2 . VAL . . 213 ?  5.540 21.171  3.832 1.00  96.50 0 A 1
ATOM   254 H H   . VAL . . 213 ?  8.256 21.394  5.272 1.00  96.50 0 A 1
ATOM   255 H HA  . VAL . . 213 ?  5.657 20.727  6.516 1.00  96.50 0 A 1
ATOM   256 H HB  . VAL . . 213 ?  6.948 19.567  4.039 1.00  96.50 0 A 1
ATOM   257 H HG11 . VAL . . 213 ?  5.420 17.959  5.078 1.00  96.50 0 A 1
ATOM   258 H HG12 . VAL . . 213 ?  4.179 19.225  5.267 1.00  96.50 0 A 1
ATOM   259 H HG13 . VAL . . 213 ?  4.659 18.682  3.649 1.00  96.50 0 A 1
ATOM   260 H HG21 . VAL . . 213 ?  5.254 20.871  2.825 1.00  96.50 0 A 1
ATOM   261 H HG22 . VAL . . 213 ?  6.297 21.950  3.740 1.00  96.50 0 A 1
ATOM   262 H HG23 . VAL . . 213 ?  4.674 21.580  4.352 1.00  96.50 0 A 1
ATOM   263 N N   . PRO . . 214 ?  6.515 18.726  7.891 1.00  97.25 0 A 1
ATOM   264 C CA  . PRO . . 214 ?  6.978 17.565  8.637 1.00  97.25 0 A 1
ATOM   265 C C   . PRO . . 214 ?  6.738 16.277  7.842 1.00  97.25 0 A 1
ATOM   266 O O   . PRO . . 214 ?  5.624 15.994  7.393 1.00  97.25 0 A 1
ATOM   267 C CB  . PRO . . 214 ?  6.214 17.594  9.965 1.00  97.25 0 A 1
ATOM   268 C CG  . PRO . . 214 ?  4.919 18.324  9.615 1.00  97.25 0 A 1
ATOM   269 C CD  . PRO . . 214 ?  5.355 19.320  8.541 1.00  97.25 0 A 1
ATOM   270 H HA  . PRO . . 214 ?  8.044 17.665  8.843 1.00  97.25 0 A 1
ATOM   271 H HB2 . PRO . . 214 ?  6.775 18.185 10.689 1.00  97.25 0 A 1
ATOM   272 H HB3 . PRO . . 214 ?  6.024 16.594 10.356 1.00  97.25 0 A 1
ATOM   273 H HG2 . PRO . . 214 ?  4.206 17.616  9.192 1.00  97.25 0 A 1
ATOM   274 H HG3 . PRO . . 214 ?  4.489 18.829 10.480 1.00  97.25 0 A 1
ATOM   275 H HD2 . PRO . . 214 ?  5.643 20.264  9.003 1.00  97.25 0 A 1
ATOM   276 H HD3 . PRO . . 214 ?  4.546 19.483  7.830 1.00  97.25 0 A 1
ATOM   277 N N   . VAL . . 215 ?  7.783 15.457  7.718 1.00  96.90 0 A 1
ATOM   278 C CA  . VAL . . 215 ?  7.703 14.123  7.112 1.00  96.90 0 A 1
ATOM   279 C C   . VAL . . 215 ?  7.630 13.074  8.210 1.00  96.90 0 A 1
ATOM   280 O O   . VAL . . 215 ?  8.515 12.984  9.067 1.00  96.90 0 A 1
ATOM   281 C CB  . VAL . . 215 ?  8.871 13.839  6.159 1.00  96.90 0 A 1
ATOM   282 C CG1 . VAL . . 215 ?  8.716 12.461  5.499 1.00  96.90 0 A 1
ATOM   283 C CG2 . VAL . . 215 ?  8.935 14.884  5.045 1.00  96.90 0 A 1
ATOM   284 H H   . VAL . . 215 ?  8.666 15.748  8.112 1.00  96.90 0 A 1
ATOM   285 H HA  . VAL . . 215 ?  6.792 14.065  6.517 1.00  96.90 0 A 1
ATOM   286 H HB  . VAL . . 215 ?  9.809 13.856  6.714 1.00  96.90 0 A 1
ATOM   287 H HG11 . VAL . . 215 ?  7.823 12.441  4.874 1.00  96.90 0 A 1
ATOM   288 H HG12 . VAL . . 215 ?  8.648 11.672  6.248 1.00  96.90 0 A 1
ATOM   289 H HG13 . VAL . . 215 ?  9.596 12.259  4.888 1.00  96.90 0 A 1
ATOM   290 H HG21 . VAL . . 215 ?  9.641 14.548  4.285 1.00  96.90 0 A 1
ATOM   291 H HG22 . VAL . . 215 ?  9.265 15.843  5.444 1.00  96.90 0 A 1
ATOM   292 H HG23 . VAL . . 215 ?  7.956 15.011  4.583 1.00  96.90 0 A 1
ATOM   293 N N   . MET . . 216 ?  6.587 12.253  8.173 1.00  95.29 0 A 1
ATOM   294 C CA  . MET . . 216 ?  6.315 11.205  9.149 1.00  95.29 0 A 1
ATOM   295 C C   . MET . . 216 ?  6.302  9.820  8.491 1.00  95.29 0 A 1
ATOM   296 O O   . MET . . 216 ?  6.004  9.691  7.311 1.00  95.29 0 A 1
ATOM   297 C CB  . MET . . 216 ?  4.996 11.483  9.888 1.00  95.29 0 A 1
ATOM   298 C CG  . MET . . 216 ?  4.767 12.935 10.332 1.00  95.29 0 A 1
ATOM   299 S SD  . MET . . 216 ?  3.194 13.186 11.208 1.00  95.29 0 A 1
ATOM   300 C CE  . MET . . 216 ?  3.601 12.541 12.853 1.00  95.29 0 A 1
ATOM   301 H H   . MET . . 216 ?  5.929 12.369  7.415 1.00  95.29 0 A 1
ATOM   302 H HA  . MET . . 216 ?  7.117 11.204  9.888 1.00  95.29 0 A 1
ATOM   303 H HB2 . MET . . 216 ?  5.000 10.862 10.783 1.00  95.29 0 A 1
ATOM   304 H HB3 . MET . . 216 ?  4.163 11.186  9.251 1.00  95.29 0 A 1
ATOM   305 H HG2 . MET . . 216 ?  5.590 13.258 10.968 1.00  95.29 0 A 1
ATOM   306 H HG3 . MET . . 216 ?  4.751 13.572  9.447 1.00  95.29 0 A 1
ATOM   307 H HE1 . MET . . 216 ?  2.707 12.536 13.476 1.00  95.29 0 A 1
ATOM   308 H HE2 . MET . . 216 ?  3.985 11.524 12.771 1.00  95.29 0 A 1
ATOM   309 H HE3 . MET . . 216 ?  4.358 13.175 13.315 1.00  95.29 0 A 1
ATOM   310 N N   . THR . . 217 ?  6.588  8.768  9.255 1.00  92.53 0 A 1
ATOM   311 C CA  . THR . . 217 ?  6.490  7.361  8.818 1.00  92.53 0 A 1
ATOM   312 C C   . THR . . 217 ?  5.850  6.516  9.910 1.00  92.53 0 A 1
ATOM   313 O O   . THR . . 217 ?  6.108  6.788 11.087 1.00  92.53 0 A 1
ATOM   314 C CB  . THR . . 217 ?  7.866  6.762  8.471 1.00  92.53 0 A 1
ATOM   315 C CG2 . THR . . 217 ?  8.896  6.875  9.590 1.00  92.53 0 A 1
ATOM   316 O OG1 . THR . . 217 ?  7.790  5.375  8.224 1.00  92.53 0 A 1
ATOM   317 H H   . THR . . 217 ?  6.879  8.940 10.207 1.00  92.53 0 A 1
ATOM   318 H HA  . THR . . 217 ?  5.878  7.309  7.918 1.00  92.53 0 A 1
ATOM   319 H HB  . THR . . 217 ?  8.250  7.269  7.586 1.00  92.53 0 A 1
ATOM   320 H HG1 . THR . . 217 ?  7.614  4.919  9.050 1.00  92.53 0 A 1
ATOM   321 H HG21 . THR . . 217 ?  9.861  6.529  9.221 1.00  92.53 0 A 1
ATOM   322 H HG22 . THR . . 217 ?  8.972  7.921  9.889 1.00  92.53 0 A 1
ATOM   323 H HG23 . THR . . 217 ?  8.604  6.278 10.454 1.00  92.53 0 A 1
ATOM   324 N N   . PRO . . 218 ?  5.099  5.449  9.574 1.00  86.44 0 A 1
ATOM   325 C CA  . PRO . . 218 ?  4.790  4.394 10.529 1.00  86.44 0 A 1
ATOM   326 C C   . PRO . . 218 ?  6.057  3.887 11.228 1.00  86.44 0 A 1
ATOM   327 O O   . PRO . . 218 ?  7.142  3.850 10.630 1.00  86.44 0 A 1
ATOM   328 C CB  . PRO . . 218 ?  4.126  3.270  9.726 1.00  86.44 0 A 1
ATOM   329 C CG  . PRO . . 218 ?  3.583  3.980  8.491 1.00  86.44 0 A 1
ATOM   330 C CD  . PRO . . 218 ?  4.593  5.102  8.255 1.00  86.44 0 A 1
ATOM   331 H HA  . PRO . . 218 ?  4.081  4.781 11.261 1.00  86.44 0 A 1
ATOM   332 H HB2 . PRO . . 218 ?  3.332  2.786 10.294 1.00  86.44 0 A 1
ATOM   333 H HB3 . PRO . . 218 ?  4.871  2.537  9.416 1.00  86.44 0 A 1
ATOM   334 H HG2 . PRO . . 218 ?  2.604  4.401  8.721 1.00  86.44 0 A 1
ATOM   335 H HG3 . PRO . . 218 ?  3.514  3.303  7.639 1.00  86.44 0 A 1
ATOM   336 H HD2 . PRO . . 218 ?  4.105  5.951  7.776 1.00  86.44 0 A 1
ATOM   337 H HD3 . PRO . . 218 ?  5.405  4.735  7.628 1.00  86.44 0 A 1
ATOM   338 N N   . ALA . . 219 ?  5.928  3.481 12.489 1.00  79.86 0 A 1
ATOM   339 C CA  . ALA . . 219 ?  7.011  2.820 13.208 1.00  79.86 0 A 1
ATOM   340 C C   . ALA . . 219 ?  7.536  1.590 12.429 1.00  79.86 0 A 1
ATOM   341 O O   . ALA . . 219 ?  6.767  0.863 11.805 1.00  79.86 0 A 1
ATOM   342 C CB  . ALA . . 219 ?  6.517  2.453 14.614 1.00  79.86 0 A 1
ATOM   343 H H   . ALA . . 219 ?  5.043  3.626 12.954 1.00  79.86 0 A 1
ATOM   344 H HA  . ALA . . 219 ?  7.829  3.533 13.307 1.00  79.86 0 A 1
ATOM   345 H HB1 . ALA . . 219 ?  7.325  1.993 15.182 1.00  79.86 0 A 1
ATOM   346 H HB2 . ALA . . 219 ?  5.689  1.748 14.541 1.00  79.86 0 A 1
ATOM   347 H HB3 . ALA . . 219 ?  6.178  3.349 15.133 1.00  79.86 0 A 1
ATOM   348 N N   . ASN . . 220 ?  8.847  1.331 12.515 1.00  69.90 0 A 1
ATOM   349 C CA  . ASN . . 220 ?  9.533  0.148 11.962 1.00  69.90 0 A 1
ATOM   350 C C   . ASN . . 220 ?  9.700  0.070 10.431 1.00  69.90 0 A 1
ATOM   351 O O   . ASN . . 220 ?  9.719 -1.031  9.886 1.00  69.90 0 A 1
ATOM   352 C CB  . ASN . . 220 ?  8.948 -1.151 12.555 1.00  69.90 0 A 1
ATOM   353 C CG  . ASN . . 220 ?  8.879 -1.140 14.063 1.00  69.90 0 A 1
ATOM   354 N ND2 . ASN . . 220 ?  7.836 -1.696 14.631 1.00  69.90 0 A 1
ATOM   355 O OD1 . ASN . . 220 ?  9.754 -0.630 14.744 1.00  69.90 0 A 1
ATOM   356 H H   . ASN . . 220 ?  9.396  1.946 13.098 1.00  69.90 0 A 1
ATOM   357 H HA  . ASN . . 220 ? 10.556  0.204 12.334 1.00  69.90 0 A 1
ATOM   358 H HB2 . ASN . . 220 ?  9.571 -1.997 12.266 1.00  69.90 0 A 1
ATOM   359 H HB3 . ASN . . 220 ?  7.955 -1.326 12.141 1.00  69.90 0 A 1
ATOM   360 H HD21 . ASN . . 220 ?  7.095 -2.072 14.058 1.00  69.90 0 A 1
ATOM   361 H HD22 . ASN . . 220 ?  7.795 -1.670 15.640 1.00  69.90 0 A 1
ATOM   362 N N   . HIS . . 221 ?  9.906  1.193  9.734 1.00  73.90 0 A 1
ATOM   363 C CA  . HIS . . 221 ? 10.168  1.185  8.287 1.00  73.90 0 A 1
ATOM   364 C C   . HIS . . 221 ? 11.653  1.459  7.925 1.00  73.90 0 A 1
ATOM   365 O O   . HIS . . 221 ? 11.984  2.548  7.450 1.00  73.90 0 A 1
ATOM   366 C CB  . HIS . . 221 ?  9.162  2.115  7.592 1.00  73.90 0 A 1
ATOM   367 C CG  . HIS . . 221 ?  8.768  1.552  6.257 1.00  73.90 0 A 1
ATOM   368 C CD2 . HIS . . 221 ?  7.604  0.880  6.009 1.00  73.90 0 A 1
ATOM   369 N ND1 . HIS . . 221 ?  9.590  1.372  5.166 1.00  73.90 0 A 1
ATOM   370 C CE1 . HIS . . 221 ?  8.947  0.577  4.295 1.00  73.90 0 A 1
ATOM   371 N NE2 . HIS . . 221 ?  7.734  0.272  4.767 1.00  73.90 0 A 1
ATOM   372 H H   . HIS . . 221 ?  9.781  2.083 10.193 1.00  73.90 0 A 1
ATOM   373 H HA  . HIS . . 221 ?  9.939  0.190  7.905 1.00  73.90 0 A 1
ATOM   374 H HB2 . HIS . . 221 ?  8.258  2.193  8.195 1.00  73.90 0 A 1
ATOM   375 H HB3 . HIS . . 221 ?  9.568  3.121  7.485 1.00  73.90 0 A 1
ATOM   376 H HD1 . HIS . . 221 ? 10.492  1.802  5.022 1.00  73.90 0 A 1
ATOM   377 H HD2 . HIS . . 221 ?  6.782  0.748  6.697 1.00  73.90 0 A 1
ATOM   378 H HE1 . HIS . . 221 ?  9.336  0.228  3.350 1.00  73.90 0 A 1
ATOM   379 N N   . PRO . . 222 ? 12.590  0.502  8.123 1.00  71.99 0 A 1
ATOM   380 C CA  . PRO . . 222 ? 14.035  0.743  7.979 1.00  71.99 0 A 1
ATOM   381 C C   . PRO . . 222 ? 14.446  1.153  6.561 1.00  71.99 0 A 1
ATOM   382 O O   . PRO . . 222 ? 15.419  1.882  6.382 1.00  71.99 0 A 1
ATOM   383 C CB  . PRO . . 222 ? 14.711 -0.573  8.388 1.00  71.99 0 A 1
ATOM   384 C CG  . PRO . . 222 ? 13.646 -1.631  8.100 1.00  71.99 0 A 1
ATOM   385 C CD  . PRO . . 222 ? 12.357 -0.897  8.454 1.00  71.99 0 A 1
ATOM   386 H HA  . PRO . . 222 ? 14.346  1.535  8.661 1.00  71.99 0 A 1
ATOM   387 H HB2 . PRO . . 222 ? 14.921 -0.554  9.457 1.00  71.99 0 A 1
ATOM   388 H HB3 . PRO . . 222 ? 15.628 -0.761  7.829 1.00  71.99 0 A 1
ATOM   389 H HG2 . PRO . . 222 ? 13.649 -1.885  7.040 1.00  71.99 0 A 1
ATOM   390 H HG3 . PRO . . 222 ? 13.783 -2.523  8.711 1.00  71.99 0 A 1
ATOM   391 H HD2 . PRO . . 222 ? 12.183 -0.988  9.526 1.00  71.99 0 A 1
ATOM   392 H HD3 . PRO . . 222 ? 11.521 -1.317  7.894 1.00  71.99 0 A 1
ATOM   393 N N   . GLN . . 223 ? 13.684  0.727  5.550 1.00  78.47 0 A 1
ATOM   394 C CA  . GLN . . 223 ? 13.981  1.034  4.157 1.00  78.47 0 A 1
ATOM   395 C C   . GLN . . 223 ? 13.740  2.494  3.782 1.00  78.47 0 A 1
ATOM   396 O O   . GLN . . 223 ? 14.245  2.882  2.747 1.00  78.47 0 A 1
ATOM   397 C CB  . GLN . . 223 ? 13.178  0.119  3.226 1.00  78.47 0 A 1
ATOM   398 C CG  . GLN . . 223 ? 13.689 -1.328  3.253 1.00  78.47 0 A 1
ATOM   399 C CD  . GLN . . 223 ? 12.959 -2.214  2.249 1.00  78.47 0 A 1
ATOM   400 N NE2 . GLN . . 223 ? 13.321 -3.472  2.139 1.00  78.47 0 A 1
ATOM   401 O OE1 . GLN . . 223 ? 12.053 -1.802  1.551 1.00  78.47 0 A 1
ATOM   402 H H   . GLN . . 223 ? 12.893  0.135  5.758 1.00  78.47 0 A 1
ATOM   403 H HA  . GLN . . 223 ? 15.041  0.849  3.981 1.00  78.47 0 A 1
ATOM   404 H HB2 . GLN . . 223 ? 12.124  0.146  3.505 1.00  78.47 0 A 1
ATOM   405 H HB3 . GLN . . 223 ? 13.268  0.488  2.205 1.00  78.47 0 A 1
ATOM   406 H HG2 . GLN . . 223 ? 14.751 -1.339  3.010 1.00  78.47 0 A 1
ATOM   407 H HG3 . GLN . . 223 ? 13.555 -1.749  4.249 1.00  78.47 0 A 1
ATOM   408 H HE21 . GLN . . 223 ? 12.817 -4.000  1.440 1.00  78.47 0 A 1
ATOM   409 H HE22 . GLN . . 223 ? 14.095 -3.849  2.666 1.00  78.47 0 A 1
ATOM   410 N N   . LEU . . 224 ? 13.025  3.318  4.559 1.00  87.49 0 A 1
ATOM   411 C CA  . LEU . . 224 ? 12.782  4.714  4.155 1.00  87.49 0 A 1
ATOM   412 C C   . LEU . . 224 ? 14.040  5.587  4.223 1.00  87.49 0 A 1
ATOM   413 O O   . LEU . . 224 ? 14.163  6.525  3.443 1.00  87.49 0 A 1
ATOM   414 C CB  . LEU . . 224 ? 11.654  5.326  4.997 1.00  87.49 0 A 1
ATOM   415 C CG  . LEU . . 224 ? 10.252  4.997  4.459 1.00  87.49 0 A 1
ATOM   416 C CD1 . LEU . . 224 ?  9.225  5.420  5.492 1.00  87.49 0 A 1
ATOM   417 C CD2 . LEU . . 224 ?  9.923  5.745  3.167 1.00  87.49 0 A 1
ATOM   418 H H   . LEU . . 224 ? 12.686  3.004  5.458 1.00  87.49 0 A 1
ATOM   419 H HA  . LEU . . 224 ? 12.482  4.726  3.107 1.00  87.49 0 A 1
ATOM   420 H HB2 . LEU . . 224 ? 11.754  4.981  6.027 1.00  87.49 0 A 1
ATOM   421 H HB3 . LEU . . 224 ? 11.761  6.411  5.007 1.00  87.49 0 A 1
ATOM   422 H HG  . LEU . . 224 ? 10.168  3.923  4.294 1.00  87.49 0 A 1
ATOM   423 H HD11 . LEU . . 224 ?  9.169  6.507  5.552 1.00  87.49 0 A 1
ATOM   424 H HD12 . LEU . . 224 ?  9.512  5.033  6.469 1.00  87.49 0 A 1
ATOM   425 H HD13 . LEU . . 224 ?  8.242  5.028  5.231 1.00  87.49 0 A 1
ATOM   426 H HD21 . LEU . . 224 ? 10.577  5.427  2.356 1.00  87.49 0 A 1
ATOM   427 H HD22 . LEU . . 224 ?  8.892  5.546  2.872 1.00  87.49 0 A 1
ATOM   428 H HD23 . LEU . . 224 ? 10.036  6.818  3.320 1.00  87.49 0 A 1
ATOM   429 N N   . MET . . 225 ? 15.005  5.253  5.088 1.00  87.19 0 A 1
ATOM   430 C CA  . MET . . 225 ? 16.207  6.076  5.281 1.00  87.19 0 A 1
ATOM   431 C C   . MET . . 225 ? 17.063  6.210  4.014 1.00  87.19 0 A 1
ATOM   432 O O   . MET . . 225 ? 17.652  7.262  3.789 1.00  87.19 0 A 1
ATOM   433 C CB  . MET . . 225 ? 17.053  5.527  6.437 1.00  87.19 0 A 1
ATOM   434 C CG  . MET . . 225 ? 16.375  5.695  7.803 1.00  87.19 0 A 1
ATOM   435 S SD  . MET . . 225 ? 15.873  7.383  8.265 1.00  87.19 0 A 1
ATOM   436 C CE  . MET . . 225 ? 17.449  8.277  8.170 1.00  87.19 0 A 1
ATOM   437 H H   . MET . . 225 ? 14.865  4.447  5.680 1.00  87.19 0 A 1
ATOM   438 H HA  . MET . . 225 ? 15.888  7.084  5.548 1.00  87.19 0 A 1
ATOM   439 H HB2 . MET . . 225 ? 18.007  6.054  6.459 1.00  87.19 0 A 1
ATOM   440 H HB3 . MET . . 225 ? 17.260  4.470  6.268 1.00  87.19 0 A 1
ATOM   441 H HG2 . MET . . 225 ? 17.058  5.324  8.567 1.00  87.19 0 A 1
ATOM   442 H HG3 . MET . . 225 ? 15.486  5.064  7.826 1.00  87.19 0 A 1
ATOM   443 H HE1 . MET . . 225 ? 17.806  8.291  7.141 1.00  87.19 0 A 1
ATOM   444 H HE2 . MET . . 225 ? 17.299  9.305  8.501 1.00  87.19 0 A 1
ATOM   445 H HE3 . MET . . 225 ? 18.189  7.796  8.810 1.00  87.19 0 A 1
ATOM   446 N N   . GLN . . 226 ? 17.100  5.180  3.165 1.00  87.39 0 A 1
ATOM   447 C CA  . GLN . . 226 ? 17.800  5.226  1.871 1.00  87.39 0 A 1
ATOM   448 C C   . GLN . . 226 ? 17.071  6.096  0.823 1.00  87.39 0 A 1
ATOM   449 O O   . GLN . . 226 ? 17.723  6.577 -0.094 1.00  87.39 0 A 1
ATOM   450 C CB  . GLN . . 226 ? 18.087  3.797  1.346 1.00  87.39 0 A 1
ATOM   451 C CG  . GLN . . 226 ? 16.832  2.926  1.400 1.00  87.39 0 A 1
ATOM   452 C CD  . GLN . . 226 ? 16.837  1.603  0.654 1.00  87.39 0 A 1
ATOM   453 N NE2 . GLN . . 226 ? 15.680  0.986  0.511 1.00  87.39 0 A 1
ATOM   454 O OE1 . GLN . . 226 ? 17.852  1.064  0.262 1.00  87.39 0 A 1
ATOM   455 H H   . GLN . . 226 ? 16.559  4.357  3.387 1.00  87.39 0 A 1
ATOM   456 H HA  . GLN . . 226 ? 18.766  5.706  2.023 1.00  87.39 0 A 1
ATOM   457 H HB2 . GLN . . 226 ? 18.864  3.336  1.955 1.00  87.39 0 A 1
ATOM   458 H HB3 . GLN . . 226 ? 18.446  3.860  0.319 1.00  87.39 0 A 1
ATOM   459 H HG2 . GLN . . 226 ? 16.632  2.694  2.446 1.00  87.39 0 A 1
ATOM   460 H HG3 . GLN . . 226 ? 16.024  3.525  0.982 1.00  87.39 0 A 1
ATOM   461 H HE21 . GLN . . 226 ? 14.859  1.358  0.967 1.00  87.39 0 A 1
ATOM   462 H HE22 . GLN . . 226 ? 15.701  0.131 -0.025 1.00  87.39 0 A 1
ATOM   463 N N   . TRP . . 227 ? 15.761  6.354  0.970 1.00  89.72 0 A 1
ATOM   464 C CA  . TRP . . 227 ? 14.971  7.195  0.046 1.00  89.72 0 A 1
ATOM   465 C C   . TRP . . 227 ? 14.899  8.654  0.506 1.00  89.72 0 A 1
ATOM   466 O O   . TRP . . 227 ? 14.254  9.466 -0.148 1.00  89.72 0 A 1
ATOM   467 C CB  . TRP . . 227 ? 13.552  6.623 -0.187 1.00  89.72 0 A 1
ATOM   468 C CG  . TRP . . 227 ? 13.517  5.231 -0.737 1.00  89.72 0 A 1
ATOM   469 C CD1 . TRP . . 227 ? 13.848  4.149 -0.025 1.00  89.72 0 A 1
ATOM   470 C CD2 . TRP . . 227 ? 13.181  4.708 -2.056 1.00  89.72 0 A 1
ATOM   471 C CE2 . TRP . . 227 ? 13.643  3.361 -2.131 1.00  89.72 0 A 1
ATOM   472 C CE3 . TRP . . 227 ? 12.483  5.182 -3.177 1.00  89.72 0 A 1
ATOM   473 N NE1 . TRP . . 227 ? 13.999  3.056 -0.850 1.00  89.72 0 A 1
ATOM   474 C CZ2 . TRP . . 227 ? 13.635  2.606 -3.304 1.00  89.72 0 A 1
ATOM   475 C CZ3 . TRP . . 227 ? 12.366  4.386 -4.331 1.00  89.72 0 A 1
ATOM   476 C CH2 . TRP . . 227 ? 13.004  3.145 -4.424 1.00  89.72 0 A 1
ATOM   477 H H   . TRP . . 227 ? 15.289  6.023  1.799 1.00  89.72 0 A 1
ATOM   478 H HA  . TRP . . 227 ? 15.468  7.211 -0.924 1.00  89.72 0 A 1
ATOM   479 H HB2 . TRP . . 227 ? 13.030  7.271 -0.892 1.00  89.72 0 A 1
ATOM   480 H HB3 . TRP . . 227 ? 13.001  6.644  0.753 1.00  89.72 0 A 1
ATOM   481 H HD1 . TRP . . 227 ? 14.119  4.232  1.017 1.00  89.72 0 A 1
ATOM   482 H HE1 . TRP . . 227 ? 14.450  2.190 -0.589 1.00  89.72 0 A 1
ATOM   483 H HE3 . TRP . . 227 ? 12.039  6.166 -3.151 1.00  89.72 0 A 1
ATOM   484 H HZ2 . TRP . . 227 ? 14.059  1.613 -3.331 1.00  89.72 0 A 1
ATOM   485 H HZ3 . TRP . . 227 ? 11.741  4.694 -5.156 1.00  89.72 0 A 1
ATOM   486 H HH2 . TRP . . 227 ? 12.921  2.562 -5.329 1.00  89.72 0 A 1
ATOM   487 N N   . MET . . 228 ? 15.542  9.015  1.623 1.00  92.29 0 A 1
ATOM   488 C CA  . MET . . 228 ? 15.459 10.365  2.192 1.00  92.29 0 A 1
ATOM   489 C C   . MET . . 228 ? 15.808 11.490  1.205 1.00  92.29 0 A 1
ATOM   490 O O   . MET . . 228 ? 15.025 12.437  1.142 1.00  92.29 0 A 1
ATOM   491 C CB  . MET . . 228 ? 16.303 10.467  3.472 1.00  92.29 0 A 1
ATOM   492 C CG  . MET . . 228 ? 15.610  9.773  4.648 1.00  92.29 0 A 1
ATOM   493 S SD  . MET . . 228 ? 13.971 10.409  5.088 1.00  92.29 0 A 1
ATOM   494 C CE  . MET . . 228 ? 14.415 12.037  5.721 1.00  92.29 0 A 1
ATOM   495 H H   . MET . . 228 ? 16.064  8.311  2.125 1.00  92.29 0 A 1
ATOM   496 H HA  . MET . . 228 ? 14.416 10.542  2.455 1.00  92.29 0 A 1
ATOM   497 H HB2 . MET . . 228 ? 16.468 11.517  3.716 1.00  92.29 0 A 1
ATOM   498 H HB3 . MET . . 228 ? 17.278 10.005  3.323 1.00  92.29 0 A 1
ATOM   499 H HG2 . MET . . 228 ? 15.484  8.725  4.377 1.00  92.29 0 A 1
ATOM   500 H HG3 . MET . . 228 ? 16.258  9.826  5.524 1.00  92.29 0 A 1
ATOM   501 H HE1 . MET . . 228 ? 14.776 11.940  6.745 1.00  92.29 0 A 1
ATOM   502 H HE2 . MET . . 228 ? 13.529 12.671  5.696 1.00  92.29 0 A 1
ATOM   503 H HE3 . MET . . 228 ? 15.199 12.485  5.111 1.00  92.29 0 A 1
ATOM   504 N N   . PRO . . 229 ? 16.878 11.395  0.385 1.00  92.17 0 A 1
ATOM   505 C CA  . PRO . . 229 ? 17.167 12.420 -0.624 1.00  92.17 0 A 1
ATOM   506 C C   . PRO . . 229 ? 16.045 12.586 -1.660 1.00  92.17 0 A 1
ATOM   507 O O   . PRO . . 229 ? 15.770 13.687 -2.131 1.00  92.17 0 A 1
ATOM   508 C CB  . PRO . . 229 ? 18.468 11.967 -1.298 1.00  92.17 0 A 1
ATOM   509 C CG  . PRO . . 229 ? 19.140 11.086 -0.248 1.00  92.17 0 A 1
ATOM   510 C CD  . PRO . . 229 ? 17.948 10.402  0.411 1.00  92.17 0 A 1
ATOM   511 H HA  . PRO . . 229 ? 17.329 13.375 -0.124 1.00  92.17 0 A 1
ATOM   512 H HB2 . PRO . . 229 ? 19.094 12.817 -1.570 1.00  92.17 0 A 1
ATOM   513 H HB3 . PRO . . 229 ? 18.249 11.363 -2.179 1.00  92.17 0 A 1
ATOM   514 H HG2 . PRO . . 229 ? 19.656 11.710  0.482 1.00  92.17 0 A 1
ATOM   515 H HG3 . PRO . . 229 ? 19.823 10.365 -0.697 1.00  92.17 0 A 1
ATOM   516 H HD2 . PRO . . 229 ? 17.653  9.534 -0.179 1.00  92.17 0 A 1
ATOM   517 H HD3 . PRO . . 229 ? 18.215 10.098  1.423 1.00  92.17 0 A 1
ATOM   518 N N   . SER . . 230 ? 15.371 11.495 -2.019 1.00  91.63 0 A 1
ATOM   519 C CA  . SER . . 230 ? 14.259 11.496 -2.975 1.00  91.63 0 A 1
ATOM   520 C C   . SER . . 230 ? 13.003 12.086 -2.345 1.00  91.63 0 A 1
ATOM   521 O O   . SER . . 230 ? 12.319 12.887 -2.973 1.00  91.63 0 A 1
ATOM   522 C CB  . SER . . 230 ? 13.966 10.074 -3.464 1.00  91.63 0 A 1
ATOM   523 O OG  . SER . . 230 ? 15.128  9.276 -3.377 1.00  91.63 0 A 1
ATOM   524 H H   . SER . . 230 ? 15.627 10.600 -1.627 1.00  91.63 0 A 1
ATOM   525 H HA  . SER . . 230 ? 14.525 12.112 -3.834 1.00  91.63 0 A 1
ATOM   526 H HB2 . SER . . 230 ? 13.204  9.621 -2.831 1.00  91.63 0 A 1
ATOM   527 H HB3 . SER . . 230 ? 13.597 10.108 -4.490 1.00  91.63 0 A 1
ATOM   528 H HG  . SER . . 230 ? 15.584  9.231 -4.220 1.00  91.63 0 A 1
ATOM   529 N N   . ILE . . 231 ? 12.723 11.738 -1.084 1.00  94.73 0 A 1
ATOM   530 C CA  . ILE . . 231 ? 11.616 12.312 -0.312 1.00  94.73 0 A 1
ATOM   531 C C   . ILE . . 231 ? 11.798 13.828 -0.195 1.00  94.73 0 A 1
ATOM   532 O O   . ILE . . 231 ? 10.862 14.564 -0.491 1.00  94.73 0 A 1
ATOM   533 C CB  . ILE . . 231 ? 11.500 11.645  1.078 1.00  94.73 0 A 1
ATOM   534 C CG1 . ILE . . 231 ? 11.206 10.133  0.946 1.00  94.73 0 A 1
ATOM   535 C CG2 . ILE . . 231 ? 10.383 12.316  1.897 1.00  94.73 0 A 1
ATOM   536 C CD1 . ILE . . 231 ? 11.318  9.340  2.253 1.00  94.73 0 A 1
ATOM   537 H H   . ILE . . 231 ? 13.342 11.081 -0.631 1.00  94.73 0 A 1
ATOM   538 H HA  . ILE . . 231 ? 10.687 12.141 -0.854 1.00  94.73 0 A 1
ATOM   539 H HB  . ILE . . 231 ? 12.444 11.774  1.608 1.00  94.73 0 A 1
ATOM   540 H HG12 . ILE . . 231 ? 10.208  9.992  0.532 1.00  94.73 0 A 1
ATOM   541 H HG13 . ILE . . 231 ? 11.891  9.677  0.231 1.00  94.73 0 A 1
ATOM   542 H HG21 . ILE . . 231 ?  9.430 12.236  1.373 1.00  94.73 0 A 1
ATOM   543 H HG22 . ILE . . 231 ? 10.602 13.371  2.064 1.00  94.73 0 A 1
ATOM   544 H HG23 . ILE . . 231 ? 10.300 11.835  2.872 1.00  94.73 0 A 1
ATOM   545 H HD11 . ILE . . 231 ? 10.510  9.602  2.936 1.00  94.73 0 A 1
ATOM   546 H HD12 . ILE . . 231 ? 12.280  9.535  2.725 1.00  94.73 0 A 1
ATOM   547 H HD13 . ILE . . 231 ? 11.253  8.277  2.022 1.00  94.73 0 A 1
ATOM   548 N N   . GLU . . 232 ? 12.998 14.294  0.160 1.00  95.21 0 A 1
ATOM   549 C CA  . GLU . . 232 ? 13.337 15.720  0.226 1.00  95.21 0 A 1
ATOM   550 C C   . GLU . . 232 ? 13.018 16.439 -1.088 1.00  95.21 0 A 1
ATOM   551 O O   . GLU . . 232 ? 12.280 17.422 -1.090 1.00  95.21 0 A 1
ATOM   552 C CB  . GLU . . 232 ? 14.825 15.860  0.584 1.00  95.21 0 A 1
ATOM   553 C CG  . GLU . . 232 ? 15.287 17.322  0.680 1.00  95.21 0 A 1
ATOM   554 C CD  . GLU . . 232 ? 16.744 17.460  1.149 1.00  95.21 0 A 1
ATOM   555 O OE1 . GLU . . 232 ? 17.136 18.605  1.465 1.00  95.21 0 A 1
ATOM   556 O OE2 . GLU . . 232 ? 17.471 16.438  1.178 1.00  95.21 -1 A 1
ATOM   557 H H   . GLU . . 232 ? 13.726 13.635  0.396 1.00  95.21 0 A 1
ATOM   558 H HA  . GLU . . 232 ? 12.748 16.201  1.007 1.00  95.21 0 A 1
ATOM   559 H HB2 . GLU . . 232 ? 15.002 15.363  1.537 1.00  95.21 0 A 1
ATOM   560 H HB3 . GLU . . 232 ? 15.422 15.354 -0.174 1.00  95.21 0 A 1
ATOM   561 H HG2 . GLU . . 232 ? 15.196 17.787 -0.302 1.00  95.21 0 A 1
ATOM   562 H HG3 . GLU . . 232 ? 14.629 17.858  1.364 1.00  95.21 0 A 1
ATOM   563 N N   . GLN . . 233 ? 13.499 15.912 -2.217 1.00  93.56 0 A 1
ATOM   564 C CA  . GLN . . 233 ? 13.268 16.506 -3.537 1.00  93.56 0 A 1
ATOM   565 C C   . GLN . . 233 ? 11.788 16.507 -3.928 1.00  93.56 0 A 1
ATOM   566 O O   . GLN . . 233 ? 11.287 17.504 -4.448 1.00  93.56 0 A 1
ATOM   567 C CB  . GLN . . 233 ? 14.084 15.740 -4.585 1.00  93.56 0 A 1
ATOM   568 C CG  . GLN . . 233 ? 15.582 16.035 -4.460 1.00  93.56 0 A 1
ATOM   569 C CD  . GLN . . 233 ? 16.443 15.116 -5.317 1.00  93.56 0 A 1
ATOM   570 N NE2 . GLN . . 233 ? 17.746 15.173 -5.157 1.00  93.56 0 A 1
ATOM   571 O OE1 . GLN . . 233 ? 15.990 14.332 -6.135 1.00  93.56 0 A 1
ATOM   572 H H   . GLN . . 233 ? 14.102 15.105 -2.145 1.00  93.56 0 A 1
ATOM   573 H HA  . GLN . . 233 ? 13.596 17.545 -3.521 1.00  93.56 0 A 1
ATOM   574 H HB2 . GLN . . 233 ? 13.908 14.671 -4.463 1.00  93.56 0 A 1
ATOM   575 H HB3 . GLN . . 233 ? 13.759 16.035 -5.583 1.00  93.56 0 A 1
ATOM   576 H HG2 . GLN . . 233 ? 15.770 17.067 -4.756 1.00  93.56 0 A 1
ATOM   577 H HG3 . GLN . . 233 ? 15.898 15.926 -3.422 1.00  93.56 0 A 1
ATOM   578 H HE21 . GLN . . 233 ? 18.285 14.452 -5.616 1.00  93.56 0 A 1
ATOM   579 H HE22 . GLN . . 233 ? 18.118 15.752 -4.418 1.00  93.56 0 A 1
ATOM   580 N N   . CYS . . 234 ? 11.073 15.408 -3.679 1.00  94.59 0 A 1
ATOM   581 C CA  . CYS . . 234 ?  9.655 15.306 -4.011 1.00  94.59 0 A 1
ATOM   582 C C   . CYS . . 234 ?  8.808 16.259 -3.158 1.00  94.59 0 A 1
ATOM   583 O O   . CYS . . 234 ?  7.881 16.880 -3.675 1.00  94.59 0 A 1
ATOM   584 C CB  . CYS . . 234 ?  9.185 13.852 -3.863 1.00  94.59 0 A 1
ATOM   585 S SG  . CYS . . 234 ?  9.186 12.877 -5.396 1.00  94.59 0 A 1
ATOM   586 H H   . CYS . . 234 ? 11.532 14.615 -3.252 1.00  94.59 0 A 1
ATOM   587 H HA  . CYS . . 234 ?  9.513 15.606 -5.049 1.00  94.59 0 A 1
ATOM   588 H HB2 . CYS . . 234 ?  9.770 13.341 -3.098 1.00  94.59 0 A 1
ATOM   589 H HB3 . CYS . . 234 ?  8.151 13.871 -3.517 1.00  94.59 0 A 1
ATOM   590 N N   . VAL . . 235 ?  9.114 16.405 -1.867 1.00  95.19 0 A 1
ATOM   591 C CA  . VAL . . 235 ?  8.412 17.346 -0.983 1.00  95.19 0 A 1
ATOM   592 C C   . VAL . . 235 ?  8.751 18.790 -1.347 1.00  95.19 0 A 1
ATOM   593 O O   . VAL . . 235 ?  7.834 19.584 -1.533 1.00  95.19 0 A 1
ATOM   594 C CB  . VAL . . 235 ?  8.688 17.041  0.502 1.00  95.19 0 A 1
ATOM   595 C CG1 . VAL . . 235 ?  8.043 18.080  1.429 1.00  95.19 0 A 1
ATOM   596 C CG2 . VAL . . 235 ?  8.099 15.673  0.879 1.00  95.19 0 A 1
ATOM   597 H H   . VAL . . 235 ?  9.884 15.874 -1.485 1.00  95.19 0 A 1
ATOM   598 H HA  . VAL . . 235 ?  7.339 17.240 -1.143 1.00  95.19 0 A 1
ATOM   599 H HB  . VAL . . 235 ?  9.763 17.029  0.682 1.00  95.19 0 A 1
ATOM   600 H HG11 . VAL . . 235 ?  8.518 19.053  1.302 1.00  95.19 0 A 1
ATOM   601 H HG12 . VAL . . 235 ?  8.168 17.786  2.471 1.00  95.19 0 A 1
ATOM   602 H HG13 . VAL . . 235 ?  6.978 18.175  1.213 1.00  95.19 0 A 1
ATOM   603 H HG21 . VAL . . 235 ?  7.024 15.670  0.696 1.00  95.19 0 A 1
ATOM   604 H HG22 . VAL . . 235 ?  8.547 14.878  0.282 1.00  95.19 0 A 1
ATOM   605 H HG23 . VAL . . 235 ?  8.290 15.464  1.932 1.00  95.19 0 A 1
ATOM   606 N N   . ALA . . 236 ? 10.030 19.124 -1.540 1.00  93.89 0 A 1
ATOM   607 C CA  . ALA . . 236 ? 10.452 20.472 -1.915 1.00  93.89 0 A 1
ATOM   608 C C   . ALA . . 236 ?  9.794 20.935 -3.221 1.00  93.89 0 A 1
ATOM   609 O O   . ALA . . 236 ?  9.250 22.035 -3.281 1.00  93.89 0 A 1
ATOM   610 C CB  . ALA . . 236 ? 11.981 20.501 -2.024 1.00  93.89 0 A 1
ATOM   611 H H   . ALA . . 236 ? 10.751 18.434 -1.381 1.00  93.89 0 A 1
ATOM   612 H HA  . ALA . . 236 ? 10.145 21.164 -1.130 1.00  93.89 0 A 1
ATOM   613 H HB1 . ALA . . 236 ? 12.310 21.504 -2.296 1.00  93.89 0 A 1
ATOM   614 H HB2 . ALA . . 236 ? 12.320 19.796 -2.782 1.00  93.89 0 A 1
ATOM   615 H HB3 . ALA . . 236 ? 12.424 20.234 -1.064 1.00  93.89 0 A 1
ATOM   616 N N   . ARG . . 237 ?  9.767 20.068 -4.239 1.00  92.52 0 A 1
ATOM   617 C CA  . ARG . . 237 ?  9.134 20.375 -5.524 1.00  92.52 0 A 1
ATOM   618 C C   . ARG . . 237 ?  7.613 20.452 -5.444 1.00  92.52 0 A 1
ATOM   619 O O   . ARG . . 237 ?  7.005 21.243 -6.160 1.00  92.52 0 A 1
ATOM   620 C CB  . ARG . . 237 ?  9.587 19.330 -6.536 1.00  92.52 0 A 1
ATOM   621 C CG  . ARG . . 237 ?  9.118 19.719 -7.937 1.00  92.52 0 A 1
ATOM   622 C CD  . ARG . . 237 ?  9.767 18.767 -8.922 1.00  92.52 0 A 1
ATOM   623 N NE  . ARG . . 237 ?  9.371 19.094 -10.298 1.00  92.52 0 A 1
ATOM   624 C CZ  . ARG . . 237 ?  9.166 18.209 -11.244 1.00  92.52 0 A 1
ATOM   625 N NH1 . ARG . . 237 ?  9.354 16.941 -11.004 1.00  92.52 1 A 1
ATOM   626 N NH2 . ARG . . 237 ?  8.765 18.587 -12.427 1.00  92.52 0 A 1
ATOM   627 H H   . ARG . . 237 ? 10.257 19.192 -4.134 1.00  92.52 0 A 1
ATOM   628 H HA  . ARG . . 237 ?  9.477 21.357 -5.849 1.00  92.52 0 A 1
ATOM   629 H HB2 . ARG . . 237 ?  9.191 18.351 -6.267 1.00  92.52 0 A 1
ATOM   630 H HB3 . ARG . . 237 ? 10.676 19.286 -6.527 1.00  92.52 0 A 1
ATOM   631 H HG2 . ARG . . 237 ?  9.424 20.741 -8.160 1.00  92.52 0 A 1
ATOM   632 H HG3 . ARG . . 237 ?  8.034 19.632 -8.013 1.00  92.52 0 A 1
ATOM   633 H HD2 . ARG . . 237 ? 10.851 18.843 -8.833 1.00  92.52 0 A 1
ATOM   634 H HD3 . ARG . . 237 ?  9.461 17.758 -8.646 1.00  92.52 0 A 1
ATOM   635 H HE  . ARG . . 237 ?  9.300 20.076 -10.523 1.00  92.52 0 A 1
ATOM   636 H HH11 . ARG . . 237 ?  9.798 16.701 -10.130 1.00  92.52 0 A 1
ATOM   637 H HH12 . ARG . . 237 ?  9.130 16.211 -11.665 1.00  92.52 0 A 1
ATOM   638 H HH21 . ARG . . 237 ?  8.522 17.903 -13.128 1.00  92.52 0 A 1
ATOM   639 H HH22 . ARG . . 237 ?  8.610 19.571 -12.593 1.00  92.52 0 A 1
ATOM   640 N N   . TYR . . 238 ?  6.984 19.632 -4.600 1.00  92.82 0 A 1
ATOM   641 C CA  . TYR . . 238 ?  5.552 19.762 -4.335 1.00  92.82 0 A 1
ATOM   642 C C   . TYR . . 238 ?  5.254 21.150 -3.759 1.00  92.82 0 A 1
ATOM   643 O O   . TYR . . 238 ?  4.410 21.858 -4.299 1.00  92.82 0 A 1
ATOM   644 C CB  . TYR . . 238 ?  5.073 18.641 -3.404 1.00  92.82 0 A 1
ATOM   645 C CG  . TYR . . 238 ?  3.567 18.598 -3.245 1.00  92.82 0 A 1
ATOM   646 C CD1 . TYR . . 238 ?  2.918 19.474 -2.351 1.00  92.82 0 A 1
ATOM   647 C CD2 . TYR . . 238 ?  2.812 17.700 -4.024 1.00  92.82 0 A 1
ATOM   648 C CE1 . TYR . . 238 ?  1.512 19.485 -2.272 1.00  92.82 0 A 1
ATOM   649 C CE2 . TYR . . 238 ?  1.410 17.689 -3.919 1.00  92.82 0 A 1
ATOM   650 C CZ  . TYR . . 238 ?  0.755 18.592 -3.059 1.00  92.82 0 A 1
ATOM   651 O OH  . TYR . . 238 ? -0.598 18.655 -3.071 1.00  92.82 0 A 1
ATOM   652 H H   . TYR . . 238 ?  7.524 18.976 -4.054 1.00  92.82 0 A 1
ATOM   653 H HA  . TYR . . 238 ?  5.009 19.675 -5.276 1.00  92.82 0 A 1
ATOM   654 H HB2 . TYR . . 238 ?  5.401 17.684 -3.810 1.00  92.82 0 A 1
ATOM   655 H HB3 . TYR . . 238 ?  5.528 18.758 -2.420 1.00  92.82 0 A 1
ATOM   656 H HD1 . TYR . . 238 ?  3.485 20.178 -1.761 1.00  92.82 0 A 1
ATOM   657 H HD2 . TYR . . 238 ?  3.303 17.019 -4.703 1.00  92.82 0 A 1
ATOM   658 H HE1 . TYR . . 238 ?  0.998 20.199 -1.645 1.00  92.82 0 A 1
ATOM   659 H HE2 . TYR . . 238 ?  0.813 17.024 -4.526 1.00  92.82 0 A 1
ATOM   660 H HH  . TYR . . 238 ? -0.909 19.563 -3.048 1.00  92.82 0 A 1
ATOM   661 N N   . VAL . . 239 ?  6.002 21.569 -2.733 1.00  92.66 0 A 1
ATOM   662 C CA  . VAL . . 239 ?  5.851 22.882 -2.084 1.00  92.66 0 A 1
ATOM   663 C C   . VAL . . 239 ?  6.128 24.037 -3.055 1.00  92.66 0 A 1
ATOM   664 O O   . VAL . . 239 ?  5.355 24.986 -3.096 1.00  92.66 0 A 1
ATOM   665 C CB  . VAL . . 239 ?  6.744 22.958 -0.827 1.00  92.66 0 A 1
ATOM   666 C CG1 . VAL . . 239 ?  6.744 24.349 -0.184 1.00  92.66 0 A 1
ATOM   667 C CG2 . VAL . . 239 ?  6.265 21.967  0.245 1.00  92.66 0 A 1
ATOM   668 H H   . VAL . . 239 ?  6.700 20.940 -2.362 1.00  92.66 0 A 1
ATOM   669 H HA  . VAL . . 239 ?  4.815 22.995 -1.765 1.00  92.66 0 A 1
ATOM   670 H HB  . VAL . . 239 ?  7.770 22.706 -1.096 1.00  92.66 0 A 1
ATOM   671 H HG11 . VAL . . 239 ?  7.294 24.332  0.757 1.00  92.66 0 A 1
ATOM   672 H HG12 . VAL . . 239 ?  7.217 25.075 -0.845 1.00  92.66 0 A 1
ATOM   673 H HG13 . VAL . . 239 ?  5.721 24.668  0.015 1.00  92.66 0 A 1
ATOM   674 H HG21 . VAL . . 239 ?  6.231 20.951 -0.148 1.00  92.66 0 A 1
ATOM   675 H HG22 . VAL . . 239 ?  5.267 22.245  0.583 1.00  92.66 0 A 1
ATOM   676 H HG23 . VAL . . 239 ?  6.944 21.986  1.097 1.00  92.66 0 A 1
ATOM   677 N N   . GLU . . 240 ?  7.168 23.948 -3.890 1.00  91.66 0 A 1
ATOM   678 C CA  . GLU . . 240 ?  7.491 24.970 -4.903 1.00  91.66 0 A 1
ATOM   679 C C   . GLU . . 240 ?  6.350 25.191 -5.913 1.00  91.66 0 A 1
ATOM   680 O O   . GLU . . 240 ?  6.085 26.320 -6.327 1.00  91.66 0 A 1
ATOM   681 C CB  . GLU . . 240 ?  8.784 24.550 -5.624 1.00  91.66 0 A 1
ATOM   682 C CG  . GLU . . 240 ?  9.303 25.604 -6.618 1.00  91.66 0 A 1
ATOM   683 C CD  . GLU . . 240 ? 10.596 25.181 -7.339 1.00  91.66 0 A 1
ATOM   684 O OE1 . GLU . . 240 ? 11.199 26.059 -7.999 1.00  91.66 0 A 1
ATOM   685 O OE2 . GLU . . 240 ? 10.978 23.989 -7.252 1.00  91.66 -1 A 1
ATOM   686 H H   . GLU . . 240 ?  7.805 23.171 -3.787 1.00  91.66 0 A 1
ATOM   687 H HA  . GLU . . 240 ?  7.666 25.923 -4.402 1.00  91.66 0 A 1
ATOM   688 H HB2 . GLU . . 240 ?  9.557 24.373 -4.876 1.00  91.66 0 A 1
ATOM   689 H HB3 . GLU . . 240 ?  8.597 23.617 -6.156 1.00  91.66 0 A 1
ATOM   690 H HG2 . GLU . . 240 ?  8.540 25.791 -7.373 1.00  91.66 0 A 1
ATOM   691 H HG3 . GLU . . 240 ?  9.479 26.533 -6.075 1.00  91.66 0 A 1
ATOM   692 N N   . ASN . . 241 ?  5.628 24.130 -6.280 1.00  88.72 0 A 1
ATOM   693 C CA  . ASN . . 241 ?  4.496 24.234 -7.203 1.00  88.72 0 A 1
ATOM   694 C C   . ASN . . 241 ?  3.192 24.718 -6.536 1.00  88.72 0 A 1
ATOM   695 O O   . ASN . . 241 ?  2.271 25.091 -7.255 1.00  88.72 0 A 1
ATOM   696 C CB  . ASN . . 241 ?  4.312 22.891 -7.921 1.00  88.72 0 A 1
ATOM   697 C CG  . ASN . . 241 ?  5.429 22.580 -8.903 1.00  88.72 0 A 1
ATOM   698 N ND2 . ASN . . 241 ?  5.802 21.330 -9.022 1.00  88.72 0 A 1
ATOM   699 O OD1 . ASN . . 241 ?  5.975 23.414 -9.604 1.00  88.72 0 A 1
ATOM   700 H H   . ASN . . 241 ?  5.877 23.227 -5.904 1.00  88.72 0 A 1
ATOM   701 H HA  . ASN . . 241 ?  4.733 24.984 -7.957 1.00  88.72 0 A 1
ATOM   702 H HB2 . ASN . . 241 ?  3.382 22.916 -8.488 1.00  88.72 0 A 1
ATOM   703 H HB3 . ASN . . 241 ?  4.234 22.097 -7.178 1.00  88.72 0 A 1
ATOM   704 H HD21 . ASN . . 241 ?  5.496 20.691 -8.303 1.00  88.72 0 A 1
ATOM   705 H HD22 . ASN . . 241 ?  6.651 21.215 -9.558 1.00  88.72 0 A 1
ATOM   706 N N   . HIS . . 242 ?  3.109 24.751 -5.200 1.00  86.86 0 A 1
ATOM   707 C CA  . HIS . . 242 ?  1.933 25.210 -4.437 1.00  86.86 0 A 1
ATOM   708 C C   . HIS . . 242 ?  2.186 26.582 -3.786 1.00  86.86 0 A 1
ATOM   709 O O   . HIS . . 242 ?  1.842 26.818 -2.632 1.00  86.86 0 A 1
ATOM   710 C CB  . HIS . . 242 ?  1.476 24.139 -3.427 1.00  86.86 0 A 1
ATOM   711 C CG  . HIS . . 242 ?  0.926 22.894 -4.073 1.00  86.86 0 A 1
ATOM   712 C CD2 . HIS . . 242 ? -0.381 22.479 -4.111 1.00  86.86 0 A 1
ATOM   713 N ND1 . HIS . . 242 ?  1.672 21.944 -4.723 1.00  86.86 0 A 1
ATOM   714 C CE1 . HIS . . 242 ?  0.847 20.986 -5.162 1.00  86.86 0 A 1
ATOM   715 N NE2 . HIS . . 242 ? -0.412 21.258 -4.802 1.00  86.86 0 A 1
ATOM   716 H H   . HIS . . 242 ?  3.923 24.486 -4.664 1.00  86.86 0 A 1
ATOM   717 H HA  . HIS . . 242 ?  1.102 25.357 -5.127 1.00  86.86 0 A 1
ATOM   718 H HB2 . HIS . . 242 ?  2.310 23.871 -2.779 1.00  86.86 0 A 1
ATOM   719 H HB3 . HIS . . 242 ?  0.687 24.555 -2.801 1.00  86.86 0 A 1
ATOM   720 H HD1 . HIS . . 242 ?  2.682 21.938 -4.765 1.00  86.86 0 A 1
ATOM   721 H HD2 . HIS . . 242 ? -1.229 22.983 -3.672 1.00  86.86 0 A 1
ATOM   722 H HE1 . HIS . . 242 ?  1.152 20.088 -5.679 1.00  86.86 0 A 1
ATOM   723 N N   . THR . . 243 ?  2.809 27.507 -4.523 1.00  66.31 0 A 1
ATOM   724 C CA  . THR . . 243 ?  3.306 28.791 -3.991 1.00  66.31 0 A 1
ATOM   725 C C   . THR . . 243 ?  2.237 29.773 -3.509 1.00  66.31 0 A 1
ATOM   726 O O   . THR . . 243 ?  2.618 30.759 -2.883 1.00  66.31 0 A 1
ATOM   727 C CB  . THR . . 243 ?  4.242 29.504 -4.993 1.00  66.31 0 A 1
ATOM   728 C CG2 . THR . . 243 ?  5.691 29.077 -4.775 1.00  66.31 0 A 1
ATOM   729 O OG1 . THR . . 243 ?  3.931 29.210 -6.338 1.00  66.31 0 A 1
ATOM   730 H H   . THR . . 243 ?  3.033 27.279 -5.481 1.00  66.31 0 A 1
ATOM   731 H HA  . THR . . 243 ?  3.888 28.565 -3.098 1.00  66.31 0 A 1
ATOM   732 H HB  . THR . . 243 ?  4.187 30.584 -4.858 1.00  66.31 0 A 1
ATOM   733 H HG1 . THR . . 243 ?  4.502 28.480 -6.588 1.00  66.31 0 A 1
ATOM   734 H HG21 . THR . . 243 ?  6.305 29.341 -5.636 1.00  66.31 0 A 1
ATOM   735 H HG22 . THR . . 243 ?  5.744 28.004 -4.588 1.00  66.31 0 A 1
ATOM   736 H HG23 . THR . . 243 ?  6.079 29.591 -3.895 1.00  66.31 0 A 1
ATOM   737 N N   . ASN . . 244 ?  0.940 29.533 -3.756 1.00  66.05 0 A 1
ATOM   738 C CA  . ASN . . 244 ? -0.084 30.554 -3.515 1.00  66.05 0 A 1
ATOM   739 C C   . ASN . . 244 ? -1.311 30.179 -2.678 1.00  66.05 0 A 1
ATOM   740 O O   . ASN . . 244 ? -1.892 31.133 -2.184 1.00  66.05 0 A 1
ATOM   741 C CB  . ASN . . 244 ? -0.483 31.198 -4.851 1.00  66.05 0 A 1
ATOM   742 C CG  . ASN . . 244 ?  0.621 32.077 -5.414 1.00  66.05 0 A 1
ATOM   743 N ND2 . ASN . . 244 ?  0.848 32.017 -6.704 1.00  66.05 0 A 1
ATOM   744 O OD1 . ASN . . 244 ?  1.300 32.833 -4.740 1.00  66.05 0 A 1
ATOM   745 H H   . ASN . . 244 ?  0.677 28.663 -4.195 1.00  66.05 0 A 1
ATOM   746 H HA  . ASN . . 244 ?  0.360 31.351 -2.919 1.00  66.05 0 A 1
ATOM   747 H HB2 . ASN . . 244 ? -1.356 31.832 -4.696 1.00  66.05 0 A 1
ATOM   748 H HB3 . ASN . . 244 ? -0.763 30.421 -5.562 1.00  66.05 0 A 1
ATOM   749 H HD21 . ASN . . 244 ?  0.316 31.369 -7.267 1.00  66.05 0 A 1
ATOM   750 H HD22 . ASN . . 244 ?  1.643 32.545 -7.034 1.00  66.05 0 A 1
ATOM   751 N N   . ASP . . 245 ? -1.697 28.915 -2.440 1.00  70.11 0 A 1
ATOM   752 C CA  . ASP . . 245 ? -2.987 28.696 -1.745 1.00  70.11 0 A 1
ATOM   753 C C   . ASP . . 245 ? -3.019 27.631 -0.636 1.00  70.11 0 A 1
ATOM   754 O O   . ASP . . 245 ? -3.635 27.897  0.392 1.00  70.11 0 A 1
ATOM   755 C CB  . ASP . . 245 ? -4.125 28.589 -2.775 1.00  70.11 0 A 1
ATOM   756 C CG  . ASP . . 245 ? -4.491 29.971 -3.359 1.00  70.11 0 A 1
ATOM   757 O OD1 . ASP . . 245 ? -4.813 30.888 -2.569 1.00  70.11 0 A 1
ATOM   758 O OD2 . ASP . . 245 ? -4.443 30.119 -4.604 1.00  70.11 -1 A 1
ATOM   759 H H   . ASP . . 245 ? -1.196 28.131 -2.833 1.00  70.11 0 A 1
ATOM   760 H HA  . ASP . . 245 ? -3.227 29.591 -1.171 1.00  70.11 0 A 1
ATOM   761 H HB2 . ASP . . 245 ? -3.838 27.900 -3.570 1.00  70.11 0 A 1
ATOM   762 H HB3 . ASP . . 245 ? -5.010 28.186 -2.283 1.00  70.11 0 A 1
ATOM   763 N N   . VAL . . 246 ? -2.304 26.499 -0.704 1.00  86.30 0 A 1
ATOM   764 C CA  . VAL . . 246 ? -2.320 25.534  0.419 1.00  86.30 0 A 1
ATOM   765 C C   . VAL . . 246 ? -1.025 24.728  0.503 1.00  86.30 0 A 1
ATOM   766 O O   . VAL . . 246 ? -0.647 24.006 -0.420 1.00  86.30 0 A 1
ATOM   767 C CB  . VAL . . 246 ? -3.511 24.559  0.333 1.00  86.30 0 A 1
ATOM   768 C CG1 . VAL . . 246 ? -3.758 23.918  1.704 1.00  86.30 0 A 1
ATOM   769 C CG2 . VAL . . 246 ? -4.835 25.171 -0.133 1.00  86.30 0 A 1
ATOM   770 H H   . VAL . . 246 ? -1.862 26.228 -1.571 1.00  86.30 0 A 1
ATOM   771 H HA  . VAL . . 246 ? -2.429 26.091  1.349 1.00  86.30 0 A 1
ATOM   772 H HB  . VAL . . 246 ? -3.244 23.767 -0.367 1.00  86.30 0 A 1
ATOM   773 H HG11 . VAL . . 246 ? -2.828 23.536  2.126 1.00  86.30 0 A 1
ATOM   774 H HG12 . VAL . . 246 ? -4.208 24.639  2.386 1.00  86.30 0 A 1
ATOM   775 H HG13 . VAL . . 246 ? -4.419 23.063  1.561 1.00  86.30 0 A 1
ATOM   776 H HG21 . VAL . . 246 ? -5.192 25.926  0.569 1.00  86.30 0 A 1
ATOM   777 H HG22 . VAL . . 246 ? -5.565 24.369 -0.234 1.00  86.30 0 A 1
ATOM   778 H HG23 . VAL . . 246 ? -4.733 25.598 -1.131 1.00  86.30 0 A 1
ATOM   779 N N   . MET . . 247 ? -0.324 24.832  1.635 1.00  91.32 0 A 1
ATOM   780 C CA  . MET . . 247 ?  0.809 23.953  1.932 1.00  91.32 0 A 1
ATOM   781 C C   . MET . . 247 ?  0.326 22.690  2.655 1.00  91.32 0 A 1
ATOM   782 O O   . MET . . 247 ? -0.494 22.795  3.572 1.00  91.32 0 A 1
ATOM   783 C CB  . MET . . 247 ?  1.876 24.660  2.777 1.00  91.32 0 A 1
ATOM   784 C CG  . MET . . 247 ?  2.588 25.783  2.016 1.00  91.32 0 A 1
ATOM   785 S SD  . MET . . 247 ?  4.099 26.387  2.828 1.00  91.32 0 A 1
ATOM   786 C CE  . MET . . 247 ?  3.430 26.943  4.418 1.00  91.32 0 A 1
ATOM   787 H H   . MET . . 247 ? -0.718 25.384  2.384 1.00  91.32 0 A 1
ATOM   788 H HA  . MET . . 247 ?  1.273 23.666  0.988 1.00  91.32 0 A 1
ATOM   789 H HB2 . MET . . 247 ?  1.414 25.060  3.679 1.00  91.32 0 A 1
ATOM   790 H HB3 . MET . . 247 ?  2.624 23.924  3.071 1.00  91.32 0 A 1
ATOM   791 H HG2 . MET . . 247 ?  2.865 25.414  1.028 1.00  91.32 0 A 1
ATOM   792 H HG3 . MET . . 247 ?  1.898 26.615  1.880 1.00  91.32 0 A 1
ATOM   793 H HE1 . MET . . 247 ?  3.057 26.087  4.982 1.00  91.32 0 A 1
ATOM   794 H HE2 . MET . . 247 ?  2.618 27.649  4.247 1.00  91.32 0 A 1
ATOM   795 H HE3 . MET . . 247 ?  4.219 27.429  4.992 1.00  91.32 0 A 1
ATOM   796 N N   . PRO . . 248 ?  0.887 21.507  2.343 1.00  94.07 0 A 1
ATOM   797 C CA  . PRO . . 248 ?  0.576 20.303  3.097 1.00  94.07 0 A 1
ATOM   798 C C   . PRO . . 248 ?  1.028 20.467  4.555 1.00  94.07 0 A 1
ATOM   799 O O   . PRO . . 248 ?  2.164 20.847  4.835 1.00  94.07 0 A 1
ATOM   800 C CB  . PRO . . 248 ?  1.282 19.160  2.362 1.00  94.07 0 A 1
ATOM   801 C CG  . PRO . . 248 ?  2.447 19.856  1.657 1.00  94.07 0 A 1
ATOM   802 C CD  . PRO . . 248 ?  1.903 21.245  1.335 1.00  94.07 0 A 1
ATOM   803 H HA  . PRO . . 248 ? -0.499 20.128  3.072 1.00  94.07 0 A 1
ATOM   804 H HB2 . PRO . . 248 ?  0.604 18.745  1.616 1.00  94.07 0 A 1
ATOM   805 H HB3 . PRO . . 248 ?  1.623 18.380  3.042 1.00  94.07 0 A 1
ATOM   806 H HG2 . PRO . . 248 ?  2.756 19.327  0.756 1.00  94.07 0 A 1
ATOM   807 H HG3 . PRO . . 248 ?  3.281 19.951  2.353 1.00  94.07 0 A 1
ATOM   808 H HD2 . PRO . . 248 ?  2.709 21.978  1.376 1.00  94.07 0 A 1
ATOM   809 H HD3 . PRO . . 248 ?  1.437 21.248  0.350 1.00  94.07 0 A 1
ATOM   810 N N   . VAL . . 249 ?  0.147 20.135  5.499 1.00  95.28 0 A 1
ATOM   811 C CA  . VAL . . 249 ?  0.408 20.188  6.947 1.00  95.28 0 A 1
ATOM   812 C C   . VAL . . 249 ?  1.394 19.099  7.366 1.00  95.28 0 A 1
ATOM   813 O O   . VAL . . 249 ?  2.145 19.267  8.326 1.00  95.28 0 A 1
ATOM   814 C CB  . VAL . . 249 ? -0.914 20.040  7.729 1.00  95.28 0 A 1
ATOM   815 C CG1 . VAL . . 249 ? -0.713 20.002  9.253 1.00  95.28 0 A 1
ATOM   816 C CG2 . VAL . . 249 ? -1.863 21.202  7.423 1.00  95.28 0 A 1
ATOM   817 H H   . VAL . . 249 ? -0.745 19.777  5.187 1.00  95.28 0 A 1
ATOM   818 H HA  . VAL . . 249 ?  0.856 21.151  7.190 1.00  95.28 0 A 1
ATOM   819 H HB  . VAL . . 249 ? -1.399 19.110  7.432 1.00  95.28 0 A 1
ATOM   820 H HG11 . VAL . . 249 ? -0.154 20.883  9.569 1.00  95.28 0 A 1
ATOM   821 H HG12 . VAL . . 249 ? -1.683 20.001  9.750 1.00  95.28 0 A 1
ATOM   822 H HG13 . VAL . . 249 ? -0.170 19.104  9.546 1.00  95.28 0 A 1
ATOM   823 H HG21 . VAL . . 249 ? -2.805 21.071  7.955 1.00  95.28 0 A 1
ATOM   824 H HG22 . VAL . . 249 ? -2.083 21.249  6.357 1.00  95.28 0 A 1
ATOM   825 H HG23 . VAL . . 249 ? -1.414 22.149  7.724 1.00  95.28 0 A 1
ATOM   826 N N   . LYS . . 250 ?  1.381 17.954  6.678 1.00  96.64 0 A 1
ATOM   827 C CA  . LYS . . 250 ?  2.332 16.855  6.887 1.00  96.64 0 A 1
ATOM   828 C C   . LYS . . 250 ?  2.420 15.968  5.649 1.00  96.64 0 A 1
ATOM   829 O O   . LYS . . 250 ?  1.473 15.872  4.871 1.00  96.64 0 A 1
ATOM   830 C CB  . LYS . . 250 ?  1.952 16.050  8.151 1.00  96.64 0 A 1
ATOM   831 C CG  . LYS . . 250 ?  0.641 15.262  7.992 1.00  96.64 0 A 1
ATOM   832 C CD  . LYS . . 250 ?  0.088 14.687  9.304 1.00  96.64 0 A 1
ATOM   833 C CE  . LYS . . 250 ? -0.917 15.669  9.921 1.00  96.64 0 A 1
ATOM   834 N NZ  . LYS . . 250 ? -1.566 15.126 11.140 1.00  96.64 1 A 1
ATOM   835 H H   . LYS . . 250 ?  0.731 17.886  5.908 1.00  96.64 0 A 1
ATOM   836 H HA  . LYS . . 250 ?  3.319 17.292  7.039 1.00  96.64 0 A 1
ATOM   837 H HB2 . LYS . . 250 ?  2.756 15.352  8.381 1.00  96.64 0 A 1
ATOM   838 H HB3 . LYS . . 250 ?  1.857 16.735  8.993 1.00  96.64 0 A 1
ATOM   839 H HG2 . LYS . . 250 ? -0.115 15.919  7.563 1.00  96.64 0 A 1
ATOM   840 H HG3 . LYS . . 250 ?  0.815 14.437  7.301 1.00  96.64 0 A 1
ATOM   841 H HD2 . LYS . . 250 ?  0.904 14.482  9.997 1.00  96.64 0 A 1
ATOM   842 H HD3 . LYS . . 250 ? -0.426 13.753  9.077 1.00  96.64 0 A 1
ATOM   843 H HE2 . LYS . . 250 ? -1.675 15.897  9.171 1.00  96.64 0 A 1
ATOM   844 H HE3 . LYS . . 250 ? -0.399 16.601 10.146 1.00  96.64 0 A 1
ATOM   845 H HZ1 . LYS . . 250 ? -2.227 15.800 11.502 1.00  96.64 0 A 1
ATOM   846 H HZ2 . LYS . . 250 ? -2.087 14.289 10.919 1.00  96.64 0 A 1
ATOM   847 H HZ3 . LYS . . 250 ? -0.880 14.923 11.852 1.00  96.64 0 A 1
ATOM   848 N N   . VAL . . 251 ?  3.529 15.249  5.514 1.00  97.40 0 A 1
ATOM   849 C CA  . VAL . . 251 ?  3.683 14.178  4.521 1.00  97.40 0 A 1
ATOM   850 C C   . VAL . . 251 ?  3.897 12.860  5.244 1.00  97.40 0 A 1
ATOM   851 O O   . VAL . . 251 ?  4.816 12.736  6.050 1.00  97.40 0 A 1
ATOM   852 C CB  . VAL . . 251 ?  4.812 14.487  3.524 1.00  97.40 0 A 1
ATOM   853 C CG1 . VAL . . 251 ?  5.070 13.323  2.554 1.00  97.40 0 A 1
ATOM   854 C CG2 . VAL . . 251 ?  4.436 15.711  2.685 1.00  97.40 0 A 1
ATOM   855 H H   . VAL . . 251 ?  4.276 15.405  6.176 1.00  97.40 0 A 1
ATOM   856 H HA  . VAL . . 251 ?  2.764 14.094  3.940 1.00  97.40 0 A 1
ATOM   857 H HB  . VAL . . 251 ?  5.729 14.698  4.073 1.00  97.40 0 A 1
ATOM   858 H HG11 . VAL . . 251 ?  4.149 13.060  2.034 1.00  97.40 0 A 1
ATOM   859 H HG12 . VAL . . 251 ?  5.447 12.454  3.094 1.00  97.40 0 A 1
ATOM   860 H HG13 . VAL . . 251 ?  5.817 13.620  1.819 1.00  97.40 0 A 1
ATOM   861 H HG21 . VAL . . 251 ?  4.186 16.552  3.332 1.00  97.40 0 A 1
ATOM   862 H HG22 . VAL . . 251 ?  3.568 15.484  2.067 1.00  97.40 0 A 1
ATOM   863 H HG23 . VAL . . 251 ?  5.269 16.004  2.046 1.00  97.40 0 A 1
ATOM   864 N N   . ILE . . 252 ?  3.066 11.860  4.956 1.00  96.28 0 A 1
ATOM   865 C CA  . ILE . . 252 ?  3.244 10.506  5.490 1.00  96.28 0 A 1
ATOM   866 C C   . ILE . . 252 ?  3.919  9.648  4.423 1.00  96.28 0 A 1
ATOM   867 O O   . ILE . . 252 ?  3.302  9.296  3.414 1.00  96.28 0 A 1
ATOM   868 C CB  . ILE . . 252 ?  1.927  9.903  6.020 1.00  96.28 0 A 1
ATOM   869 C CG1 . ILE . . 252 ?  1.308 10.820  7.103 1.00  96.28 0 A 1
ATOM   870 C CG2 . ILE . . 252 ?  2.218  8.498  6.582 1.00  96.28 0 A 1
ATOM   871 C CD1 . ILE . . 252 ? -0.059 10.356  7.620 1.00  96.28 0 A 1
ATOM   872 H H   . ILE . . 252 ?  2.339 12.029  4.275 1.00  96.28 0 A 1
ATOM   873 H HA  . ILE . . 252 ?  3.915 10.554  6.348 1.00  96.28 0 A 1
ATOM   874 H HB  . ILE . . 252 ?  1.219  9.810  5.196 1.00  96.28 0 A 1
ATOM   875 H HG12 . ILE . . 252 ?  1.993 10.904  7.946 1.00  96.28 0 A 1
ATOM   876 H HG13 . ILE . . 252 ?  1.161 11.817  6.688 1.00  96.28 0 A 1
ATOM   877 H HG21 . ILE . . 252 ?  2.598  7.841  5.799 1.00  96.28 0 A 1
ATOM   878 H HG22 . ILE . . 252 ?  2.950  8.560  7.387 1.00  96.28 0 A 1
ATOM   879 H HG23 . ILE . . 252 ?  1.299  8.050  6.960 1.00  96.28 0 A 1
ATOM   880 H HD11 . ILE . . 252 ? -0.488 11.134  8.251 1.00  96.28 0 A 1
ATOM   881 H HD12 . ILE . . 252 ? -0.733 10.173  6.782 1.00  96.28 0 A 1
ATOM   882 H HD13 . ILE . . 252 ?  0.046  9.450  8.218 1.00  96.28 0 A 1
ATOM   883 N N   . ALA . . 253 ?  5.185  9.315  4.661 1.00  95.33 0 A 1
ATOM   884 C CA  . ALA . . 253 ?  5.986  8.446  3.818 1.00  95.33 0 A 1
ATOM   885 C C   . ALA . . 253 ?  5.874  6.985  4.278 1.00  95.33 0 A 1
ATOM   886 O O   . ALA . . 253 ?  6.067  6.668  5.454 1.00  95.33 0 A 1
ATOM   887 C CB  . ALA . . 253 ?  7.435  8.946  3.813 1.00  95.33 0 A 1
ATOM   888 H H   . ALA . . 253 ?  5.593  9.611  5.536 1.00  95.33 0 A 1
ATOM   889 H HA  . ALA . . 253 ?  5.610  8.516  2.797 1.00  95.33 0 A 1
ATOM   890 H HB1 . ALA . . 253 ?  7.467  9.984  3.480 1.00  95.33 0 A 1
ATOM   891 H HB2 . ALA . . 253 ?  7.856  8.878  4.816 1.00  95.33 0 A 1
ATOM   892 H HB3 . ALA . . 253 ?  8.029  8.338  3.130 1.00  95.33 0 A 1
ATOM   893 N N   . THR . . 254 ?  5.609  6.082  3.338 1.00  92.10 0 A 1
ATOM   894 C CA  . THR . . 254 ?  5.679  4.628  3.537 1.00  92.10 0 A 1
ATOM   895 C C   . THR . . 254 ?  6.520  4.018  2.419 1.00  92.10 0 A 1
ATOM   896 O O   . THR . . 254 ?  6.380  4.403  1.260 1.00  92.10 0 A 1
ATOM   897 C CB  . THR . . 254 ?  4.289  3.968  3.626 1.00  92.10 0 A 1
ATOM   898 C CG2 . THR . . 254 ?  3.444  4.539  4.761 1.00  92.10 0 A 1
ATOM   899 O OG1 . THR . . 254 ?  3.525  4.152  2.464 1.00  92.10 0 A 1
ATOM   900 H H   . THR . . 254 ?  5.421  6.413  2.403 1.00  92.10 0 A 1
ATOM   901 H HA  . THR . . 254 ?  6.187  4.420  4.479 1.00  92.10 0 A 1
ATOM   902 H HB  . THR . . 254 ?  4.422  2.899  3.792 1.00  92.10 0 A 1
ATOM   903 H HG1 . THR . . 254 ?  4.020  3.749  1.746 1.00  92.10 0 A 1
ATOM   904 H HG21 . THR . . 254 ?  2.533  3.950  4.872 1.00  92.10 0 A 1
ATOM   905 H HG22 . THR . . 254 ?  3.181  5.576  4.557 1.00  92.10 0 A 1
ATOM   906 H HG23 . THR . . 254 ?  4.019  4.491  5.686 1.00  92.10 0 A 1
ATOM   907 N N   . GLY . . 255 ?  7.414  3.083  2.736 1.00  82.73 0 A 1
ATOM   908 C CA  . GLY . . 255 ?  8.070  2.274  1.702 1.00  82.73 0 A 1
ATOM   909 C C   . GLY . . 255 ?  7.249  1.017  1.434 1.00  82.73 0 A 1
ATOM   910 O O   . GLY . . 255 ?  6.412  0.666  2.244 1.00  82.73 0 A 1
ATOM   911 H H   . GLY . . 255 ?  7.423  2.716  3.677 1.00  82.73 0 A 1
ATOM   912 H HA2 . GLY . . 255 ?  9.075  1.991  2.015 1.00  82.73 0 A 1
ATOM   913 H HA3 . GLY . . 255 ?  8.164  2.838  0.774 1.00  82.73 0 A 1
ATOM   914 N N   . GLY . . 256 ?  7.465  0.337  0.318 1.00  70.86 0 A 1
ATOM   915 C CA  . GLY . . 256 ?  6.898 -0.984  0.046 1.00  70.86 0 A 1
ATOM   916 C C   . GLY . . 256 ?  7.987 -1.988 -0.290 1.00  70.86 0 A 1
ATOM   917 O O   . GLY . . 256 ?  9.126 -1.616 -0.576 1.00  70.86 0 A 1
ATOM   918 H H   . GLY . . 256 ?  8.137  0.703 -0.340 1.00  70.86 0 A 1
ATOM   919 H HA2 . GLY . . 256 ?  6.201 -0.924 -0.790 1.00  70.86 0 A 1
ATOM   920 H HA3 . GLY . . 256 ?  6.357 -1.364  0.913 1.00  70.86 0 A 1
ATOM   921 N N   . GLN . . 257 ?  7.632 -3.272 -0.304 1.00  73.18 0 A 1
ATOM   922 C CA  . GLN . . 257 ?  8.491 -4.261 -0.952 1.00  73.18 0 A 1
ATOM   923 C C   . GLN . . 257 ?  8.692 -3.884 -2.433 1.00  73.18 0 A 1
ATOM   924 O O   . GLN . . 257 ?  7.781 -3.357 -3.071 1.00  73.18 0 A 1
ATOM   925 C CB  . GLN . . 257 ?  7.899 -5.671 -0.813 1.00  73.18 0 A 1
ATOM   926 C CG  . GLN . . 257 ?  7.861 -6.162  0.645 1.00  73.18 0 A 1
ATOM   927 C CD  . GLN . . 257 ?  7.452 -7.629  0.764 1.00  73.18 0 A 1
ATOM   928 N NE2 . GLN . . 257 ?  7.486 -8.197  1.948 1.00  73.18 0 A 1
ATOM   929 O OE1 . GLN . . 257 ?  7.114 -8.302 -0.192 1.00  73.18 0 A 1
ATOM   930 H H   . GLN . . 257 ?  6.673 -3.517 -0.107 1.00  73.18 0 A 1
ATOM   931 H HA  . GLN . . 257 ?  9.467 -4.243 -0.467 1.00  73.18 0 A 1
ATOM   932 H HB2 . GLN . . 257 ?  8.518 -6.356 -1.392 1.00  73.18 0 A 1
ATOM   933 H HB3 . GLN . . 257 ?  6.891 -5.687 -1.229 1.00  73.18 0 A 1
ATOM   934 H HG2 . GLN . . 257 ?  7.157 -5.559  1.218 1.00  73.18 0 A 1
ATOM   935 H HG3 . GLN . . 257 ?  8.850 -6.046  1.088 1.00  73.18 0 A 1
ATOM   936 H HE21 . GLN . . 257 ?  7.124 -9.139  1.976 1.00  73.18 0 A 1
ATOM   937 H HE22 . GLN . . 257 ?  7.659 -7.650  2.780 1.00  73.18 0 A 1
ATOM   938 N N   . GLY . . 258 ?  9.885 -4.152 -2.974 1.00  72.45 0 A 1
ATOM   939 C CA  . GLY . . 258 ? 10.177 -3.964 -4.400 1.00  72.45 0 A 1
ATOM   940 C C   . GLY . . 258 ? 10.475 -2.523 -4.832 1.00  72.45 0 A 1
ATOM   941 O O   . GLY . . 258 ?  9.997 -2.110 -5.882 1.00  72.45 0 A 1
ATOM   942 H H   . GLY . . 258 ? 10.593 -4.578 -2.393 1.00  72.45 0 A 1
ATOM   943 H HA2 . GLY . . 258 ?  9.332 -4.319 -4.989 1.00  72.45 0 A 1
ATOM   944 H HA3 . GLY . . 258 ? 11.044 -4.570 -4.663 1.00  72.45 0 A 1
ATOM   945 N N   . ASN . . 259 ? 11.261 -1.764 -4.053 1.00  80.54 0 A 1
ATOM   946 C CA  . ASN . . 259 ? 11.706 -0.404 -4.416 1.00  80.54 0 A 1
ATOM   947 C C   . ASN . . 259 ? 10.536  0.552 -4.717 1.00  80.54 0 A 1
ATOM   948 O O   . ASN . . 259 ? 10.548  1.329 -5.677 1.00  80.54 0 A 1
ATOM   949 C CB  . ASN . . 259 ? 12.784 -0.498 -5.516 1.00  80.54 0 A 1
ATOM   950 C CG  . ASN . . 259 ? 14.062 -1.147 -5.023 1.00  80.54 0 A 1
ATOM   951 N ND2 . ASN . . 259 ? 14.860 -1.685 -5.906 1.00  80.54 0 A 1
ATOM   952 O OD1 . ASN . . 259 ? 14.360 -1.193 -3.838 1.00  80.54 0 A 1
ATOM   953 H H   . ASN . . 259 ? 11.636 -2.166 -3.205 1.00  80.54 0 A 1
ATOM   954 H HA  . ASN . . 259 ? 12.185  0.026 -3.537 1.00  80.54 0 A 1
ATOM   955 H HB2 . ASN . . 259 ? 12.398 -1.059 -6.368 1.00  80.54 0 A 1
ATOM   956 H HB3 . ASN . . 259 ? 13.048  0.493 -5.886 1.00  80.54 0 A 1
ATOM   957 H HD21 . ASN . . 259 ? 15.767 -1.990 -5.583 1.00  80.54 0 A 1
ATOM   958 H HD22 . ASN . . 259 ? 14.680 -1.492 -6.881 1.00  80.54 0 A 1
ATOM   959 N N   . LYS . . 260 ?  9.505  0.463 -3.867 1.00  87.78 0 A 1
ATOM   960 C CA  . LYS . . 260 ?  8.317  1.312 -3.900 1.00  87.78 0 A 1
ATOM   961 C C   . LYS . . 260 ?  8.403  2.373 -2.805 1.00  87.78 0 A 1
ATOM   962 O O   . LYS . . 260 ?  8.587  2.035 -1.636 1.00  87.78 0 A 1
ATOM   963 C CB  . LYS . . 260 ?  7.065  0.430 -3.786 1.00  87.78 0 A 1
ATOM   964 C CG  . LYS . . 260 ?  5.754  1.216 -3.966 1.00  87.78 0 A 1
ATOM   965 C CD  . LYS . . 260 ?  4.553  0.287 -3.746 1.00  87.78 0 A 1
ATOM   966 C CE  . LYS . . 260 ?  3.227  1.020 -3.979 1.00  87.78 0 A 1
ATOM   967 N NZ  . LYS . . 260 ?  2.068  0.098 -3.830 1.00  87.78 1 A 1
ATOM   968 H H   . LYS . . 260 ?  9.577 -0.213 -3.120 1.00  87.78 0 A 1
ATOM   969 H HA  . LYS . . 260 ?  8.287  1.816 -4.866 1.00  87.78 0 A 1
ATOM   970 H HB2 . LYS . . 260 ?  7.067 -0.059 -2.812 1.00  87.78 0 A 1
ATOM   971 H HB3 . LYS . . 260 ?  7.113 -0.343 -4.553 1.00  87.78 0 A 1
ATOM   972 H HG2 . LYS . . 260 ?  5.706  2.031 -3.244 1.00  87.78 0 A 1
ATOM   973 H HG3 . LYS . . 260 ?  5.718  1.629 -4.973 1.00  87.78 0 A 1
ATOM   974 H HD2 . LYS . . 260 ?  4.630 -0.558 -4.430 1.00  87.78 0 A 1
ATOM   975 H HD3 . LYS . . 260 ?  4.583 -0.091 -2.724 1.00  87.78 0 A 1
ATOM   976 H HE2 . LYS . . 260 ?  3.246  1.444 -4.983 1.00  87.78 0 A 1
ATOM   977 H HE3 . LYS . . 260 ?  3.156  1.842 -3.267 1.00  87.78 0 A 1
ATOM   978 H HZ1 . LYS . . 260 ?  1.187  0.570 -3.977 1.00  87.78 0 A 1
ATOM   979 H HZ2 . LYS . . 260 ?  2.061 -0.322 -2.912 1.00  87.78 0 A 1
ATOM   980 H HZ3 . LYS . . 260 ?  2.129 -0.654 -4.503 1.00  87.78 0 A 1
ATOM   981 N N   . LEU . . 261 ?  8.195  3.633 -3.166 1.00  92.25 0 A 1
ATOM   982 C CA  . LEU . . 261 ?  8.010  4.746 -2.233 1.00  92.25 0 A 1
ATOM   983 C C   . LEU . . 261 ?  6.594  5.293 -2.389 1.00  92.25 0 A 1
ATOM   984 O O   . LEU . . 261 ?  6.117  5.478 -3.505 1.00  92.25 0 A 1
ATOM   985 C CB  . LEU . . 261 ?  9.100  5.804 -2.482 1.00  92.25 0 A 1
ATOM   986 C CG  . LEU . . 261 ?  8.942  7.118 -1.692 1.00  92.25 0 A 1
ATOM   987 C CD1 . LEU . . 261 ?  9.126  6.895 -0.189 1.00  92.25 0 A 1
ATOM   988 C CD2 . LEU . . 261 ?  9.971  8.149 -2.156 1.00  92.25 0 A 1
ATOM   989 H H   . LEU . . 261 ?  8.040  3.813 -4.148 1.00  92.25 0 A 1
ATOM   990 H HA  . LEU . . 261 ?  8.117  4.387 -1.209 1.00  92.25 0 A 1
ATOM   991 H HB2 . LEU . . 261 ? 10.058  5.356 -2.219 1.00  92.25 0 A 1
ATOM   992 H HB3 . LEU . . 261 ?  9.119  6.041 -3.546 1.00  92.25 0 A 1
ATOM   993 H HG  . LEU . . 261 ?  7.950  7.535 -1.871 1.00  92.25 0 A 1
ATOM   994 H HD11 . LEU . . 261 ?  9.023  7.845  0.336 1.00  92.25 0 A 1
ATOM   995 H HD12 . LEU . . 261 ?  8.365  6.215  0.192 1.00  92.25 0 A 1
ATOM   996 H HD13 . LEU . . 261 ? 10.116  6.482  0.008 1.00  92.25 0 A 1
ATOM   997 H HD21 . LEU . . 261 ?  9.770  9.107 -1.677 1.00  92.25 0 A 1
ATOM   998 H HD22 . LEU . . 261 ?  9.901  8.286 -3.236 1.00  92.25 0 A 1
ATOM   999 H HD23 . LEU . . 261 ? 10.979  7.825 -1.899 1.00  92.25 0 A 1
ATOM   1000 N N   . VAL . . 262 ?  5.913  5.553 -1.280 1.00  94.84 0 A 1
ATOM   1001 C CA  . VAL . . 262 ?  4.597  6.192 -1.271 1.00  94.84 0 A 1
ATOM   1002 C C   . VAL . . 262 ?  4.648  7.417 -0.371 1.00  94.84 0 A 1
ATOM   1003 O O   . VAL . . 262 ?  5.072  7.322  0.780 1.00  94.84 0 A 1
ATOM   1004 C CB  . VAL . . 262 ?  3.489  5.220 -0.841 1.00  94.84 0 A 1
ATOM   1005 C CG1 . VAL . . 262 ?  2.113  5.877 -0.969 1.00  94.84 0 A 1
ATOM   1006 C CG2 . VAL . . 262 ?  3.504  3.919 -1.659 1.00  94.84 0 A 1
ATOM   1007 H H   . VAL . . 262 ?  6.325  5.338 -0.383 1.00  94.84 0 A 1
ATOM   1008 H HA  . VAL . . 262 ?  4.360  6.528 -2.281 1.00  94.84 0 A 1
ATOM   1009 H HB  . VAL . . 262 ?  3.647  4.954  0.204 1.00  94.84 0 A 1
ATOM   1010 H HG11 . VAL . . 262 ?  2.023  6.699 -0.259 1.00  94.84 0 A 1
ATOM   1011 H HG12 . VAL . . 262 ?  1.972  6.269 -1.977 1.00  94.84 0 A 1
ATOM   1012 H HG13 . VAL . . 262 ?  1.326  5.158 -0.742 1.00  94.84 0 A 1
ATOM   1013 H HG21 . VAL . . 262 ?  2.614  3.331 -1.437 1.00  94.84 0 A 1
ATOM   1014 H HG22 . VAL . . 262 ?  4.384  3.335 -1.390 1.00  94.84 0 A 1
ATOM   1015 H HG23 . VAL . . 262 ?  3.547  4.156 -2.722 1.00  94.84 0 A 1
ATOM   1016 N N   . LEU . . 263 ?  4.217  8.557 -0.899 1.00  96.74 0 A 1
ATOM   1017 C CA  . LEU . . 263 ?  4.114  9.830 -0.196 1.00  96.74 0 A 1
ATOM   1018 C C   . LEU . . 263 ?  2.651 10.262 -0.183 1.00  96.74 0 A 1
ATOM   1019 O O   . LEU . . 263 ?  2.051 10.440 -1.239 1.00  96.74 0 A 1
ATOM   1020 C CB  . LEU . . 263 ?  4.995 10.888 -0.891 1.00  96.74 0 A 1
ATOM   1021 C CG  . LEU . . 263 ?  6.489 10.542 -0.968 1.00  96.74 0 A 1
ATOM   1022 C CD1 . LEU . . 263 ?  7.257 11.645 -1.697 1.00  96.74 0 A 1
ATOM   1023 C CD2 . LEU . . 263 ?  7.086 10.382  0.427 1.00  96.74 0 A 1
ATOM   1024 H H   . LEU . . 263 ?  3.882  8.539 -1.852 1.00  96.74 0 A 1
ATOM   1025 H HA  . LEU . . 263 ?  4.439  9.719  0.838 1.00  96.74 0 A 1
ATOM   1026 H HB2 . LEU . . 263 ?  4.878 11.835 -0.365 1.00  96.74 0 A 1
ATOM   1027 H HB3 . LEU . . 263 ?  4.629 11.032 -1.908 1.00  96.74 0 A 1
ATOM   1028 H HG  . LEU . . 263 ?  6.627  9.613 -1.522 1.00  96.74 0 A 1
ATOM   1029 H HD11 . LEU . . 263 ?  6.855 11.768 -2.703 1.00  96.74 0 A 1
ATOM   1030 H HD12 . LEU . . 263 ?  8.311 11.380 -1.772 1.00  96.74 0 A 1
ATOM   1031 H HD13 . LEU . . 263 ?  7.157 12.589 -1.161 1.00  96.74 0 A 1
ATOM   1032 H HD21 . LEU . . 263 ?  6.899 11.275  1.022 1.00  96.74 0 A 1
ATOM   1033 H HD22 . LEU . . 263 ?  8.161 10.226  0.336 1.00  96.74 0 A 1
ATOM   1034 H HD23 . LEU . . 263 ?  6.657  9.508  0.918 1.00  96.74 0 A 1
ATOM   1035 N N   . ASN . . 264 ?  2.077 10.427  1.004 1.00  97.42 0 A 1
ATOM   1036 C CA  . ASN . . 264 ?  0.731 10.970  1.167 1.00  97.42 0 A 1
ATOM   1037 C C   . ASN . . 264 ?  0.858 12.409  1.644 1.00  97.42 0 A 1
ATOM   1038 O O   . ASN . . 264 ?  1.297 12.640  2.774 1.00  97.42 0 A 1
ATOM   1039 C CB  . ASN . . 264 ? -0.094 10.114  2.135 1.00  97.42 0 A 1
ATOM   1040 C CG  . ASN . . 264 ? -0.127  8.662  1.727 1.00  97.42 0 A 1
ATOM   1041 N ND2 . ASN . . 264 ?  0.815  7.893  2.217 1.00  97.42 0 A 1
ATOM   1042 O OD1 . ASN . . 264 ? -0.963  8.223  0.952 1.00  97.42 0 A 1
ATOM   1043 H H   . ASN . . 264 ?  2.614 10.230  1.836 1.00  97.42 0 A 1
ATOM   1044 H HA  . ASN . . 264 ?  0.208 10.977  0.210 1.00  97.42 0 A 1
ATOM   1045 H HB2 . ASN . . 264 ? -1.118 10.488  2.155 1.00  97.42 0 A 1
ATOM   1046 H HB3 . ASN . . 264 ?  0.313 10.196  3.143 1.00  97.42 0 A 1
ATOM   1047 H HD21 . ASN . . 264 ?  0.799  6.914  1.969 1.00  97.42 0 A 1
ATOM   1048 H HD22 . ASN . . 264 ?  1.565  8.293  2.763 1.00  97.42 0 A 1
ATOM   1049 N N   . TYR . . 265 ?  0.508 13.352  0.778 1.00  97.33 0 A 1
ATOM   1050 C CA  . TYR . . 265 ?  0.491 14.775  1.086 1.00  97.33 0 A 1
ATOM   1051 C C   . TYR . . 265 ? -0.843 15.090  1.753 1.00  97.33 0 A 1
ATOM   1052 O O   . TYR . . 265 ? -1.893 14.920  1.137 1.00  97.33 0 A 1
ATOM   1053 C CB  . TYR . . 265 ?  0.711 15.578 -0.201 1.00  97.33 0 A 1
ATOM   1054 C CG  . TYR . . 265 ?  2.071 15.349 -0.835 1.00  97.33 0 A 1
ATOM   1055 C CD1 . TYR . . 265 ?  3.130 16.231 -0.553 1.00  97.33 0 A 1
ATOM   1056 C CD2 . TYR . . 265 ?  2.280 14.260 -1.705 1.00  97.33 0 A 1
ATOM   1057 C CE1 . TYR . . 265 ?  4.391 16.041 -1.147 1.00  97.33 0 A 1
ATOM   1058 C CE2 . TYR . . 265 ?  3.543 14.063 -2.298 1.00  97.33 0 A 1
ATOM   1059 C CZ  . TYR . . 265 ?  4.595 14.963 -2.033 1.00  97.33 0 A 1
ATOM   1060 O OH  . TYR . . 265 ?  5.793 14.807 -2.657 1.00  97.33 0 A 1
ATOM   1061 H H   . TYR . . 265 ?  0.093 13.076 -0.100 1.00  97.33 0 A 1
ATOM   1062 H HA  . TYR . . 265 ?  1.296 15.016  1.781 1.00  97.33 0 A 1
ATOM   1063 H HB2 . TYR . . 265 ? -0.066 15.318 -0.920 1.00  97.33 0 A 1
ATOM   1064 H HB3 . TYR . . 265 ?  0.599 16.639  0.024 1.00  97.33 0 A 1
ATOM   1065 H HD1 . TYR . . 265 ?  2.960 17.078  0.095 1.00  97.33 0 A 1
ATOM   1066 H HD2 . TYR . . 265 ?  1.465 13.588 -1.930 1.00  97.33 0 A 1
ATOM   1067 H HE1 . TYR . . 265 ?  5.184 16.746 -0.947 1.00  97.33 0 A 1
ATOM   1068 H HE2 . TYR . . 265 ?  3.703 13.246 -2.986 1.00  97.33 0 A 1
ATOM   1069 H HH  . TYR . . 265 ?  6.330 15.600 -2.585 1.00  97.33 0 A 1
ATOM   1070 N N   . ILE . . 266 ? -0.787 15.468  3.031 1.00  96.82 0 A 1
ATOM   1071 C CA  . ILE . . 266 ? -1.965 15.736  3.852 1.00  96.82 0 A 1
ATOM   1072 C C   . ILE . . 266 ? -2.055 17.238  4.106 1.00  96.82 0 A 1
ATOM   1073 O O   . ILE . . 266 ? -1.183 17.811  4.763 1.00  96.82 0 A 1
ATOM   1074 C CB  . ILE . . 266 ? -1.916 14.954  5.179 1.00  96.82 0 A 1
ATOM   1075 C CG1 . ILE . . 266 ? -1.633 13.442  5.034 1.00  96.82 0 A 1
ATOM   1076 C CG2 . ILE . . 266 ? -3.205 15.203  5.982 1.00  96.82 0 A 1
ATOM   1077 C CD1 . ILE . . 266 ? -2.651 12.663  4.199 1.00  96.82 0 A 1
ATOM   1078 H H   . ILE . . 266 ?  0.114 15.605  3.467 1.00  96.82 0 A 1
ATOM   1079 H HA  . ILE . . 266 ? -2.859 15.421  3.314 1.00  96.82 0 A 1
ATOM   1080 H HB  . ILE . . 266 ? -1.086 15.361  5.757 1.00  96.82 0 A 1
ATOM   1081 H HG12 . ILE . . 266 ? -1.594 12.998  6.029 1.00  96.82 0 A 1
ATOM   1082 H HG13 . ILE . . 266 ? -0.647 13.307  4.589 1.00  96.82 0 A 1
ATOM   1083 H HG21 . ILE . . 266 ? -3.270 16.251  6.274 1.00  96.82 0 A 1
ATOM   1084 H HG22 . ILE . . 266 ? -3.220 14.593  6.885 1.00  96.82 0 A 1
ATOM   1085 H HG23 . ILE . . 266 ? -4.078 14.976  5.369 1.00  96.82 0 A 1
ATOM   1086 H HD11 . ILE . . 266 ? -2.354 11.616  4.153 1.00  96.82 0 A 1
ATOM   1087 H HD12 . ILE . . 266 ? -3.638 12.726  4.658 1.00  96.82 0 A 1
ATOM   1088 H HD13 . ILE . . 266 ? -2.691 13.061  3.185 1.00  96.82 0 A 1
ATOM   1089 N N   . HIS . . 267 ? -3.120 17.849  3.615 1.00  94.94 0 A 1
ATOM   1090 C CA  . HIS . . 267 ? -3.489 19.243  3.826 1.00  94.94 0 A 1
ATOM   1091 C C   . HIS . . 267 ? -4.396 19.403  5.047 1.00  94.94 0 A 1
ATOM   1092 O O   . HIS . . 267 ? -4.771 18.431  5.711 1.00  94.94 0 A 1
ATOM   1093 C CB  . HIS . . 267 ? -4.124 19.763  2.538 1.00  94.94 0 A 1
ATOM   1094 C CG  . HIS . . 267 ? -3.128 19.831  1.414 1.00  94.94 0 A 1
ATOM   1095 C CD2 . HIS . . 267 ? -2.922 18.868  0.475 1.00  94.94 0 A 1
ATOM   1096 N ND1 . HIS . . 267 ? -2.356 20.944  1.103 1.00  94.94 0 A 1
ATOM   1097 C CE1 . HIS . . 267 ? -1.808 20.682 -0.092 1.00  94.94 0 A 1
ATOM   1098 N NE2 . HIS . . 267 ? -2.095 19.422 -0.473 1.00  94.94 0 A 1
ATOM   1099 H H   . HIS . . 267 ? -3.786 17.290  3.101 1.00  94.94 0 A 1
ATOM   1100 H HA  . HIS . . 267 ? -2.598 19.844  4.006 1.00  94.94 0 A 1
ATOM   1101 H HB2 . HIS . . 267 ? -4.515 20.768  2.695 1.00  94.94 0 A 1
ATOM   1102 H HB3 . HIS . . 267 ? -4.955 19.119  2.249 1.00  94.94 0 A 1
ATOM   1103 H HD2 . HIS . . 267 ? -3.446 17.926  0.412 1.00  94.94 0 A 1
ATOM   1104 H HE1 . HIS . . 267 ? -1.302 21.420 -0.697 1.00  94.94 0 A 1
ATOM   1105 H HE2 . HIS . . 267 ? -1.975 19.055 -1.406 1.00  94.94 0 A 1
ATOM   1106 N N   . ASP . . 268 ? -4.691 20.655  5.386 1.00  92.27 0 A 1
ATOM   1107 C CA  . ASP . . 268 ? -5.594 20.988  6.485 1.00  92.27 0 A 1
ATOM   1108 C C   . ASP . . 268 ? -7.041 20.550  6.190 1.00  92.27 0 A 1
ATOM   1109 O O   . ASP . . 268 ? -7.401 20.294  5.040 1.00  92.27 0 A 1
ATOM   1110 C CB  . ASP . . 268 ? -5.492 22.492  6.778 1.00  92.27 0 A 1
ATOM   1111 C CG  . ASP . . 268 ? -6.133 22.881  8.113 1.00  92.27 0 A 1
ATOM   1112 O OD1 . ASP . . 268 ? -6.330 21.973  8.957 1.00  92.27 0 A 1
ATOM   1113 O OD2 . ASP . . 268 ? -6.393 24.085  8.286 1.00  92.27 -1 A 1
ATOM   1114 H H   . ASP . . 268 ? -4.400 21.403  4.773 1.00  92.27 0 A 1
ATOM   1115 H HA  . ASP . . 268 ? -5.261 20.445  7.370 1.00  92.27 0 A 1
ATOM   1116 H HB2 . ASP . . 268 ? -5.966 23.046  5.968 1.00  92.27 0 A 1
ATOM   1117 H HB3 . ASP . . 268 ? -4.440 22.777  6.814 1.00  92.27 0 A 1
ATOM   1118 N N   . THR . . 269 ? -7.888 20.469  7.219 1.00  86.45 0 A 1
ATOM   1119 C CA  . THR . . 269 ? -9.290 20.033  7.104 1.00  86.45 0 A 1
ATOM   1120 C C   . THR . . 269 ? -10.057 20.834  6.040 1.00  86.45 0 A 1
ATOM   1121 O O   . THR . . 269 ? -10.819 20.244  5.265 1.00  86.45 0 A 1
ATOM   1122 C CB  . THR . . 269 ? -9.991 20.129  8.475 1.00  86.45 0 A 1
ATOM   1123 C CG2 . THR . . 269 ? -11.464 19.731  8.412 1.00  86.45 0 A 1
ATOM   1124 O OG1 . THR . . 269 ? -9.404 19.225  9.393 1.00  86.45 0 A 1
ATOM   1125 H H   . THR . . 269 ? -7.553 20.772  8.122 1.00  86.45 0 A 1
ATOM   1126 H HA  . THR . . 269 ? -9.303 18.989  6.792 1.00  86.45 0 A 1
ATOM   1127 H HB  . THR . . 269 ? -9.910 21.147  8.857 1.00  86.45 0 A 1
ATOM   1128 H HG1 . THR . . 269 ? -10.003 19.167 10.141 1.00  86.45 0 A 1
ATOM   1129 H HG21 . THR . . 269 ? -11.928 19.908  9.382 1.00  86.45 0 A 1
ATOM   1130 H HG22 . THR . . 269 ? -11.998 20.348  7.690 1.00  86.45 0 A 1
ATOM   1131 H HG23 . THR . . 269 ? -11.545 18.676  8.148 1.00  86.45 0 A 1
ATOM   1132 N N   . ASP . . 270 ? -9.814 22.144  5.947 1.00  90.94 0 A 1
ATOM   1133 C CA  . ASP . . 270 ? -10.475 23.045  4.990 1.00  90.94 0 A 1
ATOM   1134 C C   . ASP . . 270 ? -10.049 22.815  3.529 1.00  90.94 0 A 1
ATOM   1135 O O   . ASP . . 270 ? -10.776 23.171  2.605 1.00  90.94 0 A 1
ATOM   1136 C CB  . ASP . . 270 ? -10.216 24.502  5.415 1.00  90.94 0 A 1
ATOM   1137 C CG  . ASP . . 270 ? -10.907 24.885  6.733 1.00  90.94 0 A 1
ATOM   1138 O OD1 . ASP . . 270 ? -11.868 24.182  7.129 1.00  90.94 0 A 1
ATOM   1139 O OD2 . ASP . . 270 ? -10.479 25.893  7.335 1.00  90.94 -1 A 1
ATOM   1140 H H   . ASP . . 270 ? -9.208 22.569  6.634 1.00  90.94 0 A 1
ATOM   1141 H HA  . ASP . . 270 ? -11.551 22.873  5.028 1.00  90.94 0 A 1
ATOM   1142 H HB2 . ASP . . 270 ? -10.591 25.166  4.635 1.00  90.94 0 A 1
ATOM   1143 H HB3 . ASP . . 270 ? -9.142 24.662  5.504 1.00  90.94 0 A 1
ATOM   1144 N N   . HIS . . 271 ? -8.910 22.151  3.317 1.00  91.62 0 A 1
ATOM   1145 C CA  . HIS . . 271 ? -8.322 21.872  2.002 1.00  91.62 0 A 1
ATOM   1146 C C   . HIS . . 271 ? -8.078 20.375  1.795 1.00  91.62 0 A 1
ATOM   1147 O O   . HIS . . 271 ? -7.202 19.955  1.043 1.00  91.62 0 A 1
ATOM   1148 C CB  . HIS . . 271 ? -7.054 22.703  1.829 1.00  91.62 0 A 1
ATOM   1149 C CG  . HIS . . 271 ? -7.302 24.178  1.988 1.00  91.62 0 A 1
ATOM   1150 C CD2 . HIS . . 271 ? -7.778 25.033  1.033 1.00  91.62 0 A 1
ATOM   1151 N ND1 . HIS . . 271 ? -7.112 24.915  3.133 1.00  91.62 0 A 1
ATOM   1152 C CE1 . HIS . . 271 ? -7.460 26.184  2.869 1.00  91.62 0 A 1
ATOM   1153 N NE2 . HIS . . 271 ? -7.883 26.305  1.603 1.00  91.62 0 A 1
ATOM   1154 H H   . HIS . . 271 ? -8.400 21.823  4.124 1.00  91.62 0 A 1
ATOM   1155 H HA  . HIS . . 271 ? -9.021 22.181  1.225 1.00  91.62 0 A 1
ATOM   1156 H HB2 . HIS . . 271 ? -6.643 22.522  0.836 1.00  91.62 0 A 1
ATOM   1157 H HB3 . HIS . . 271 ? -6.325 22.383  2.573 1.00  91.62 0 A 1
ATOM   1158 H HD1 . HIS . . 271 ? -6.789 24.568  4.025 1.00  91.62 0 A 1
ATOM   1159 H HD2 . HIS . . 271 ? -7.994 24.773  0.007 1.00  91.62 0 A 1
ATOM   1160 H HE1 . HIS . . 271 ? -7.428 26.997  3.580 1.00  91.62 0 A 1
ATOM   1161 N N   . SER . . 272 ? -8.863 19.538  2.477 1.00  88.47 0 A 1
ATOM   1162 C CA  . SER . . 272 ? -8.720 18.081  2.410 1.00  88.47 0 A 1
ATOM   1163 C C   . SER . . 272 ? -8.934 17.511  1.000 1.00  88.47 0 A 1
ATOM   1164 O O   . SER . . 272 ? -8.414 16.435  0.716 1.00  88.47 0 A 1
ATOM   1165 C CB  . SER . . 272 ? -9.636 17.407  3.435 1.00  88.47 0 A 1
ATOM   1166 O OG  . SER . . 272 ? -10.968 17.866  3.339 1.00  88.47 0 A 1
ATOM   1167 H H   . SER . . 272 ? -9.516 19.944  3.131 1.00  88.47 0 A 1
ATOM   1168 H HA  . SER . . 272 ? -7.693 17.840  2.682 1.00  88.47 0 A 1
ATOM   1169 H HB2 . SER . . 272 ? -9.263 17.626  4.435 1.00  88.47 0 A 1
ATOM   1170 H HB3 . SER . . 272 ? -9.610 16.327  3.288 1.00  88.47 0 A 1
ATOM   1171 H HG  . SER . . 272 ? -11.028 18.726  3.761 1.00  88.47 0 A 1
ATOM   1172 N N   . TYR . . 273 ? -9.599 18.245  0.100 1.00  88.76 0 A 1
ATOM   1173 C CA  . TYR . . 273 ? -9.732 17.903 -1.322 1.00  88.76 0 A 1
ATOM   1174 C C   . TYR . . 273 ? -8.405 17.926 -2.099 1.00  88.76 0 A 1
ATOM   1175 O O   . TYR . . 273 ? -8.303 17.318 -3.163 1.00  88.76 0 A 1
ATOM   1176 C CB  . TYR . . 273 ? -10.767 18.826 -1.978 1.00  88.76 0 A 1
ATOM   1177 C CG  . TYR . . 273 ? -10.386 20.296 -1.992 1.00  88.76 0 A 1
ATOM   1178 C CD1 . TYR . . 273 ? -10.826 21.146 -0.958 1.00  88.76 0 A 1
ATOM   1179 C CD2 . TYR . . 273 ? -9.588 20.810 -3.033 1.00  88.76 0 A 1
ATOM   1180 C CE1 . TYR . . 273 ? -10.475 22.509 -0.965 1.00  88.76 0 A 1
ATOM   1181 C CE2 . TYR . . 273 ? -9.240 22.175 -3.045 1.00  88.76 0 A 1
ATOM   1182 C CZ  . TYR . . 273 ? -9.687 23.027 -2.016 1.00  88.76 0 A 1
ATOM   1183 O OH  . TYR . . 273 ? -9.387 24.349 -2.057 1.00  88.76 0 A 1
ATOM   1184 H H   . TYR . . 273 ? -9.980 19.132  0.398 1.00  88.76 0 A 1
ATOM   1185 H HA  . TYR . . 273 ? -10.115 16.884 -1.387 1.00  88.76 0 A 1
ATOM   1186 H HB2 . TYR . . 273 ? -11.717 18.711 -1.457 1.00  88.76 0 A 1
ATOM   1187 H HB3 . TYR . . 273 ? -10.927 18.496 -3.005 1.00  88.76 0 A 1
ATOM   1188 H HD1 . TYR . . 273 ? -11.453 20.760 -0.167 1.00  88.76 0 A 1
ATOM   1189 H HD2 . TYR . . 273 ? -9.229 20.159 -3.816 1.00  88.76 0 A 1
ATOM   1190 H HE1 . TYR . . 273 ? -10.818 23.161 -0.176 1.00  88.76 0 A 1
ATOM   1191 H HE2 . TYR . . 273 ? -8.605 22.582 -3.818 1.00  88.76 0 A 1
ATOM   1192 H HH  . TYR . . 273 ? -9.676 24.821 -1.272 1.00  88.76 0 A 1
ATOM   1193 N N   . GLU . . 274 ? -7.373 18.590 -1.568 1.00  93.33 0 A 1
ATOM   1194 C CA  . GLU . . 274 ? -6.025 18.602 -2.146 1.00  93.33 0 A 1
ATOM   1195 C C   . GLU . . 274 ? -5.160 17.423 -1.676 1.00  93.33 0 A 1
ATOM   1196 O O   . GLU . . 274 ? -4.011 17.271 -2.101 1.00  93.33 0 A 1
ATOM   1197 C CB  . GLU . . 274 ? -5.314 19.925 -1.842 1.00  93.33 0 A 1
ATOM   1198 C CG  . GLU . . 274 ? -6.066 21.149 -2.379 1.00  93.33 0 A 1
ATOM   1199 C CD  . GLU . . 274 ? -5.182 22.401 -2.478 1.00  93.33 0 A 1
ATOM   1200 O OE1 . GLU . . 274 ? -5.728 23.443 -2.900 1.00  93.33 0 A 1
ATOM   1201 O OE2 . GLU . . 274 ? -3.963 22.305 -2.199 1.00  93.33 -1 A 1
ATOM   1202 H H   . GLU . . 274 ? -7.515 19.124 -0.723 1.00  93.33 0 A 1
ATOM   1203 H HA  . GLU . . 274 ? -6.104 18.515 -3.230 1.00  93.33 0 A 1
ATOM   1204 H HB2 . GLU . . 274 ? -4.337 19.872 -2.321 1.00  93.33 0 A 1
ATOM   1205 H HB3 . GLU . . 274 ? -5.173 20.033 -0.767 1.00  93.33 0 A 1
ATOM   1206 H HG2 . GLU . . 274 ? -6.446 20.915 -3.374 1.00  93.33 0 A 1
ATOM   1207 H HG3 . GLU . . 274 ? -6.911 21.352 -1.722 1.00  93.33 0 A 1
ATOM   1208 N N   . ASN . . 275 ? -5.686 16.571 -0.787 1.00  95.42 0 A 1
ATOM   1209 C CA  . ASN . . 275 ? -4.974 15.386 -0.327 1.00  95.42 0 A 1
ATOM   1210 C C   . ASN . . 275 ? -4.669 14.453 -1.506 1.00  95.42 0 A 1
ATOM   1211 O O   . ASN . . 275 ? -5.560 14.014 -2.232 1.00  95.42 0 A 1
ATOM   1212 C CB  . ASN . . 275 ? -5.795 14.661  0.745 1.00  95.42 0 A 1
ATOM   1213 C CG  . ASN . . 275 ? -5.820 15.358  2.088 1.00  95.42 0 A 1
ATOM   1214 N ND2 . ASN . . 275 ? -6.758 15.012  2.934 1.00  95.42 0 A 1
ATOM   1215 O OD1 . ASN . . 275 ? -4.963 16.145  2.439 1.00  95.42 0 A 1
ATOM   1216 H H   . ASN . . 275 ? -6.643 16.712 -0.497 1.00  95.42 0 A 1
ATOM   1217 H HA  . ASN . . 275 ? -4.025 15.702  0.107 1.00  95.42 0 A 1
ATOM   1218 H HB2 . ASN . . 275 ? -5.373 13.669  0.905 1.00  95.42 0 A 1
ATOM   1219 H HB3 . ASN . . 275 ? -6.815 14.537  0.380 1.00  95.42 0 A 1
ATOM   1220 H HD21 . ASN . . 275 ? -7.563 14.522  2.572 1.00  95.42 0 A 1
ATOM   1221 H HD22 . ASN . . 275 ? -6.786 15.483  3.827 1.00  95.42 0 A 1
ATOM   1222 N N   . VAL . . 276 ? -3.396 14.088 -1.663 1.00  96.91 0 A 1
ATOM   1223 C CA  . VAL . . 276 ? -2.943 13.262 -2.787 1.00  96.91 0 A 1
ATOM   1224 C C   . VAL . . 276 ? -1.928 12.213 -2.351 1.00  96.91 0 A 1
ATOM   1225 O O   . VAL . . 276 ? -1.024 12.464 -1.549 1.00  96.91 0 A 1
ATOM   1226 C CB  . VAL . . 276 ? -2.446 14.144 -3.952 1.00  96.91 0 A 1
ATOM   1227 C CG1 . VAL . . 276 ? -1.236 15.013 -3.596 1.00  96.91 0 A 1
ATOM   1228 C CG2 . VAL . . 276 ? -2.098 13.315 -5.198 1.00  96.91 0 A 1
ATOM   1229 H H   . VAL . . 276 ? -2.710 14.484 -1.036 1.00  96.91 0 A 1
ATOM   1230 H HA  . VAL . . 276 ? -3.806 12.715 -3.168 1.00  96.91 0 A 1
ATOM   1231 H HB  . VAL . . 276 ? -3.262 14.811 -4.232 1.00  96.91 0 A 1
ATOM   1232 H HG11 . VAL . . 276 ? -1.495 15.679 -2.773 1.00  96.91 0 A 1
ATOM   1233 H HG12 . VAL . . 276 ? -0.986 15.637 -4.454 1.00  96.91 0 A 1
ATOM   1234 H HG13 . VAL . . 276 ? -0.377 14.400 -3.324 1.00  96.91 0 A 1
ATOM   1235 H HG21 . VAL . . 276 ? -2.941 12.674 -5.456 1.00  96.91 0 A 1
ATOM   1236 H HG22 . VAL . . 276 ? -1.909 13.988 -6.034 1.00  96.91 0 A 1
ATOM   1237 H HG23 . VAL . . 276 ? -1.211 12.706 -5.023 1.00  96.91 0 A 1
ATOM   1238 N N   . THR . . 277 ? -2.056 11.015 -2.918 1.00  97.41 0 A 1
ATOM   1239 C CA  . THR . . 277 ? -1.076  9.936 -2.774 1.00  97.41 0 A 1
ATOM   1240 C C   . THR . . 277 ? -0.188  9.860 -4.015 1.00  97.41 0 A 1
ATOM   1241 O O   . THR . . 277 ? -0.650  9.526 -5.103 1.00  97.41 0 A 1
ATOM   1242 C CB  . THR . . 277 ? -1.775  8.594 -2.523 1.00  97.41 0 A 1
ATOM   1243 C CG2 . THR . . 277 ? -0.787  7.438 -2.391 1.00  97.41 0 A 1
ATOM   1244 O OG1 . THR . . 277 ? -2.490  8.604 -1.311 1.00  97.41 0 A 1
ATOM   1245 H H   . THR . . 277 ? -2.858 10.862 -3.512 1.00  97.41 0 A 1
ATOM   1246 H HA  . THR . . 277 ? -0.439 10.135 -1.912 1.00  97.41 0 A 1
ATOM   1247 H HB  . THR . . 277 ? -2.464  8.386 -3.342 1.00  97.41 0 A 1
ATOM   1248 H HG1 . THR . . 277 ? -1.860  8.615 -0.588 1.00  97.41 0 A 1
ATOM   1249 H HG21 . THR . . 277 ? -1.342  6.516 -2.214 1.00  97.41 0 A 1
ATOM   1250 H HG22 . THR . . 277 ? -0.107  7.625 -1.560 1.00  97.41 0 A 1
ATOM   1251 H HG23 . THR . . 277 ? -0.213  7.324 -3.311 1.00  97.41 0 A 1
ATOM   1252 N N   . LEU . . 278 ?  1.115 10.074 -3.853 1.00  96.43 0 A 1
ATOM   1253 C CA  . LEU . . 278 ?  2.126  9.808 -4.874 1.00  96.43 0 A 1
ATOM   1254 C C   . LEU . . 278 ?  2.768  8.437 -4.622 1.00  96.43 0 A 1
ATOM   1255 O O   . LEU . . 278 ?  3.410  8.231 -3.595 1.00  96.43 0 A 1
ATOM   1256 C CB  . LEU . . 278 ?  3.146 10.957 -4.862 1.00  96.43 0 A 1
ATOM   1257 C CG  . LEU . . 278 ?  4.326 10.786 -5.836 1.00  96.43 0 A 1
ATOM   1258 C CD1 . LEU . . 278 ?  3.878 10.732 -7.298 1.00  96.43 0 A 1
ATOM   1259 C CD2 . LEU . . 278 ?  5.294 11.956 -5.676 1.00  96.43 0 A 1
ATOM   1260 H H   . LEU . . 278 ?  1.438 10.349 -2.936 1.00  96.43 0 A 1
ATOM   1261 H HA  . LEU . . 278 ?  1.650  9.797 -5.854 1.00  96.43 0 A 1
ATOM   1262 H HB2 . LEU . . 278 ?  2.627 11.887 -5.093 1.00  96.43 0 A 1
ATOM   1263 H HB3 . LEU . . 278 ?  3.548 11.041 -3.852 1.00  96.43 0 A 1
ATOM   1264 H HG  . LEU . . 278 ?  4.863  9.868 -5.599 1.00  96.43 0 A 1
ATOM   1265 H HD11 . LEU . . 278 ?  3.280 11.611 -7.539 1.00  96.43 0 A 1
ATOM   1266 H HD12 . LEU . . 278 ?  4.752 10.698 -7.949 1.00  96.43 0 A 1
ATOM   1267 H HD13 . LEU . . 278 ?  3.288  9.833 -7.476 1.00  96.43 0 A 1
ATOM   1268 H HD21 . LEU . . 278 ?  4.792 12.894 -5.916 1.00  96.43 0 A 1
ATOM   1269 H HD22 . LEU . . 278 ?  5.649 12.004 -4.647 1.00  96.43 0 A 1
ATOM   1270 H HD23 . LEU . . 278 ?  6.151 11.827 -6.337 1.00  96.43 0 A 1
ATOM   1271 N N   . ARG . . 279 ?  2.629  7.500 -5.563 1.00  94.05 0 A 1
ATOM   1272 C CA  . ARG . . 279 ?  3.315  6.200 -5.572 1.00  94.05 0 A 1
ATOM   1273 C C   . ARG . . 279 ?  4.436  6.216 -6.612 1.00  94.05 0 A 1
ATOM   1274 O O   . ARG . . 279 ?  4.223  6.558 -7.769 1.00  94.05 0 A 1
ATOM   1275 C CB  . ARG . . 279 ?  2.323  5.049 -5.829 1.00  94.05 0 A 1
ATOM   1276 C CG  . ARG . . 279 ?  1.211  4.901 -4.769 1.00  94.05 0 A 1
ATOM   1277 C CD  . ARG . . 279 ?  0.380  3.629 -5.020 1.00  94.05 0 A 1
ATOM   1278 N NE  . ARG . . 279 ? -0.626  3.343 -3.960 1.00  94.05 0 A 1
ATOM   1279 C CZ  . ARG . . 279 ? -1.428  2.280 -3.907 1.00  94.05 0 A 1
ATOM   1280 N NH1 . ARG . . 279 ? -1.369  1.311 -4.781 1.00  94.05 1 A 1
ATOM   1281 N NH2 . ARG . . 279 ? -2.310  2.108 -2.968 1.00  94.05 0 A 1
ATOM   1282 H H   . ARG . . 279 ?  2.098  7.756 -6.383 1.00  94.05 0 A 1
ATOM   1283 H HA  . ARG . . 279 ?  3.782  6.039 -4.600 1.00  94.05 0 A 1
ATOM   1284 H HB2 . ARG . . 279 ?  1.855  5.198 -6.802 1.00  94.05 0 A 1
ATOM   1285 H HB3 . ARG . . 279 ?  2.891  4.120 -5.869 1.00  94.05 0 A 1
ATOM   1286 H HG2 . ARG . . 279 ?  1.658  4.845 -3.777 1.00  94.05 0 A 1
ATOM   1287 H HG3 . ARG . . 279 ?  0.552  5.769 -4.815 1.00  94.05 0 A 1
ATOM   1288 H HD2 . ARG . . 279 ?  1.063  2.784 -5.100 1.00  94.05 0 A 1
ATOM   1289 H HD3 . ARG . . 279 ? -0.124  3.740 -5.981 1.00  94.05 0 A 1
ATOM   1290 H HE  . ARG . . 279 ? -0.798  4.063 -3.273 1.00  94.05 0 A 1
ATOM   1291 H HH11 . ARG . . 279 ? -1.989  0.520 -4.679 1.00  94.05 0 A 1
ATOM   1292 H HH12 . ARG . . 279 ? -1.080  1.542 -5.721 1.00  94.05 0 A 1
ATOM   1293 H HH21 . ARG . . 279 ? -2.624  2.881 -2.399 1.00  94.05 0 A 1
ATOM   1294 H HH22 . ARG . . 279 ? -2.943  1.327 -3.064 1.00  94.05 0 A 1
ATOM   1295 N N   . ILE . . 280 ?  5.626  5.804 -6.211 1.00  92.13 0 A 1
ATOM   1296 C CA  . ILE . . 280 ?  6.825  5.731 -7.041 1.00  92.13 0 A 1
ATOM   1297 C C   . ILE . . 280 ?  7.290  4.279 -7.081 1.00  92.13 0 A 1
ATOM   1298 O O   . ILE . . 280 ?  7.568  3.696 -6.034 1.00  92.13 0 A 1
ATOM   1299 C CB  . ILE . . 280 ?  7.897  6.683 -6.465 1.00  92.13 0 A 1
ATOM   1300 C CG1 . ILE . . 280 ?  7.501  8.150 -6.749 1.00  92.13 0 A 1
ATOM   1301 C CG2 . ILE . . 280 ?  9.291  6.296 -6.989 1.00  92.13 0 A 1
ATOM   1302 C CD1 . ILE . . 280 ?  8.354  9.184 -6.002 1.00  92.13 0 A 1
ATOM   1303 H H   . ILE . . 280 ?  5.737  5.565 -5.236 1.00  92.13 0 A 1
ATOM   1304 H HA  . ILE . . 280 ?  6.604  6.045 -8.061 1.00  92.13 0 A 1
ATOM   1305 H HB  . ILE . . 280 ?  7.916  6.557 -5.382 1.00  92.13 0 A 1
ATOM   1306 H HG12 . ILE . . 280 ?  6.469  8.308 -6.437 1.00  92.13 0 A 1
ATOM   1307 H HG13 . ILE . . 280 ?  7.550  8.344 -7.820 1.00  92.13 0 A 1
ATOM   1308 H HG21 . ILE . . 280 ? 10.011  7.104 -6.859 1.00  92.13 0 A 1
ATOM   1309 H HG22 . ILE . . 280 ?  9.231  5.997 -8.036 1.00  92.13 0 A 1
ATOM   1310 H HG23 . ILE . . 280 ?  9.663  5.440 -6.426 1.00  92.13 0 A 1
ATOM   1311 H HD11 . ILE . . 280 ?  7.960 10.180 -6.205 1.00  92.13 0 A 1
ATOM   1312 H HD12 . ILE . . 280 ?  9.391  9.152 -6.335 1.00  92.13 0 A 1
ATOM   1313 H HD13 . ILE . . 280 ?  8.305  9.000 -4.929 1.00  92.13 0 A 1
ATOM   1314 N N   . PHE . . 281 ?  7.399  3.715 -8.281 1.00  88.35 0 A 1
ATOM   1315 C CA  . PHE . . 281 ?  8.025  2.421 -8.538 1.00  88.35 0 A 1
ATOM   1316 C C   . PHE . . 281 ?  9.347  2.660 -9.259 1.00  88.35 0 A 1
ATOM   1317 O O   . PHE . . 281 ?  9.345  2.954 -10.455 1.00  88.35 0 A 1
ATOM   1318 C CB  . PHE . . 281 ?  7.079  1.547 -9.368 1.00  88.35 0 A 1
ATOM   1319 C CG  . PHE . . 281 ?  5.845  1.102 -8.615 1.00  88.35 0 A 1
ATOM   1320 C CD1 . PHE . . 281 ?  5.876 -0.085 -7.862 1.00  88.35 0 A 1
ATOM   1321 C CD2 . PHE . . 281 ?  4.660  1.855 -8.687 1.00  88.35 0 A 1
ATOM   1322 C CE1 . PHE . . 281 ?  4.713 -0.543 -7.221 1.00  88.35 0 A 1
ATOM   1323 C CE2 . PHE . . 281 ?  3.500  1.406 -8.027 1.00  88.35 0 A 1
ATOM   1324 C CZ  . PHE . . 281 ?  3.521  0.196 -7.315 1.00  88.35 0 A 1
ATOM   1325 H H   . PHE . . 281 ?  7.120  4.253 -9.090 1.00  88.35 0 A 1
ATOM   1326 H HA  . PHE . . 281 ?  8.235  1.904 -7.602 1.00  88.35 0 A 1
ATOM   1327 H HB2 . PHE . . 281 ?  6.774  2.088 -10.264 1.00  88.35 0 A 1
ATOM   1328 H HB3 . PHE . . 281 ?  7.621  0.661 -9.696 1.00  88.35 0 A 1
ATOM   1329 H HD1 . PHE . . 281 ?  6.784 -0.667 -7.811 1.00  88.35 0 A 1
ATOM   1330 H HD2 . PHE . . 281 ?  4.645  2.763 -9.271 1.00  88.35 0 A 1
ATOM   1331 H HE1 . PHE . . 281 ?  4.733 -1.490 -6.702 1.00  88.35 0 A 1
ATOM   1332 H HE2 . PHE . . 281 ?  2.577  1.960 -8.107 1.00  88.35 0 A 1
ATOM   1333 H HZ  . PHE . . 281 ?  2.609 -0.188 -6.882 1.00  88.35 0 A 1
ATOM   1334 N N   . ALA . . 282 ? 10.459  2.575 -8.522 1.00  78.05 0 A 1
ATOM   1335 C CA  . ALA . . 282 ? 11.766  2.952 -9.058 1.00  78.05 0 A 1
ATOM   1336 C C   . ALA . . 282 ? 12.532  1.794 -9.737 1.00  78.05 0 A 1
ATOM   1337 O O   . ALA . . 282 ? 13.622  1.999 -10.256 1.00  78.05 0 A 1
ATOM   1338 C CB  . ALA . . 282 ? 12.601  3.654 -7.993 1.00  78.05 0 A 1
ATOM   1339 H H   . ALA . . 282 ? 10.403  2.315 -7.547 1.00  78.05 0 A 1
ATOM   1340 H HA  . ALA . . 282 ? 11.580  3.726 -9.803 1.00  78.05 0 A 1
ATOM   1341 H HB1 . ALA . . 282 ? 13.377  4.240 -8.486 1.00  78.05 0 A 1
ATOM   1342 H HB2 . ALA . . 282 ? 11.981  4.324 -7.397 1.00  78.05 0 A 1
ATOM   1343 H HB3 . ALA . . 282 ? 13.092  2.905 -7.372 1.00  78.05 0 A 1
ATOM   1344 N N   . GLY . . 283 ? 11.999  0.565 -9.702 1.00  76.40 0 A 1
ATOM   1345 C CA  . GLY . . 283 ? 12.692 -0.621 -10.219 1.00  76.40 0 A 1
ATOM   1346 C C   . GLY . . 283 ? 14.115 -0.753 -9.654 1.00  76.40 0 A 1
ATOM   1347 O O   . GLY . . 283 ? 14.270 -0.833 -8.438 1.00  76.40 0 A 1
ATOM   1348 H H   . GLY . . 283 ? 11.104  0.448 -9.250 1.00  76.40 0 A 1
ATOM   1349 H HA2 . GLY . . 283 ? 12.134 -1.515 -9.939 1.00  76.40 0 A 1
ATOM   1350 H HA3 . GLY . . 283 ? 12.718 -0.577 -11.308 1.00  76.40 0 A 1
ATOM   1351 N N   . GLN . . 284 ? 15.145 -0.811 -10.501 1.00  71.52 0 A 1
ATOM   1352 C CA  . GLN . . 284 ? 16.564 -0.779 -10.112 1.00  71.52 0 A 1
ATOM   1353 C C   . GLN . . 284 ? 17.151  0.639 -10.042 1.00  71.52 0 A 1
ATOM   1354 O O   . GLN . . 284 ? 18.257  0.809 -9.524 1.00  71.52 0 A 1
ATOM   1355 C CB  . GLN . . 284 ? 17.400 -1.613 -11.097 1.00  71.52 0 A 1
ATOM   1356 C CG  . GLN . . 284 ? 17.047 -3.105 -11.057 1.00  71.52 0 A 1
ATOM   1357 C CD  . GLN . . 284 ? 18.011 -3.974 -11.862 1.00  71.52 0 A 1
ATOM   1358 N NE2 . GLN . . 284 ? 17.839 -5.276 -11.829 1.00  71.52 0 A 1
ATOM   1359 O OE1 . GLN . . 284 ? 18.941 -3.539 -12.519 1.00  71.52 0 A 1
ATOM   1360 H H   . GLN . . 284 ? 14.933 -0.646 -11.475 1.00  71.52 0 A 1
ATOM   1361 H HA  . GLN . . 284 ? 16.675 -1.206 -9.116 1.00  71.52 0 A 1
ATOM   1362 H HB2 . GLN . . 284 ? 17.260 -1.233 -12.108 1.00  71.52 0 A 1
ATOM   1363 H HB3 . GLN . . 284 ? 18.452 -1.506 -10.833 1.00  71.52 0 A 1
ATOM   1364 H HG2 . GLN . . 284 ? 17.064 -3.446 -10.022 1.00  71.52 0 A 1
ATOM   1365 H HG3 . GLN . . 284 ? 16.041 -3.248 -11.450 1.00  71.52 0 A 1
ATOM   1366 H HE21 . GLN . . 284 ? 18.457 -5.801 -12.430 1.00  71.52 0 A 1
ATOM   1367 H HE22 . GLN . . 284 ? 17.035 -5.672 -11.361 1.00  71.52 0 A 1
ATOM   1368 N N   . ASN . . 285 ? 16.443  1.639 -10.562 1.00  67.76 0 A 1
ATOM   1369 C CA  . ASN . . 285 ? 16.907  3.016 -10.596 1.00  67.76 0 A 1
ATOM   1370 C C   . ASN . . 285 ? 16.673  3.747 -9.269 1.00  67.76 0 A 1
ATOM   1371 O O   . ASN . . 285 ? 15.856  3.363 -8.430 1.00  67.76 0 A 1
ATOM   1372 C CB  . ASN . . 285 ? 16.270  3.728 -11.800 1.00  67.76 0 A 1
ATOM   1373 C CG  . ASN . . 285 ? 16.868  3.259 -13.116 1.00  67.76 0 A 1
ATOM   1374 N ND2 . ASN . . 285 ? 16.085  3.128 -14.152 1.00  67.76 0 A 1
ATOM   1375 O OD1 . ASN . . 285 ? 18.059  3.031 -13.249 1.00  67.76 0 A 1
ATOM   1376 H H   . ASN . . 285 ? 15.504  1.460 -10.889 1.00  67.76 0 A 1
ATOM   1377 H HA  . ASN . . 285 ? 17.986  3.008 -10.749 1.00  67.76 0 A 1
ATOM   1378 H HB2 . ASN . . 285 ? 16.443  4.802 -11.731 1.00  67.76 0 A 1
ATOM   1379 H HB3 . ASN . . 285 ? 15.193  3.561 -11.794 1.00  67.76 0 A 1
ATOM   1380 H HD21 . ASN . . 285 ? 15.107  2.981 -13.947 1.00  67.76 0 A 1
ATOM   1381 H HD22 . ASN . . 285 ? 16.507  2.706 -14.966 1.00  67.76 0 A 1
ATOM   1382 N N   . ASP . . 286 ? 17.423  4.834 -9.082 1.00  73.15 0 A 1
ATOM   1383 C CA  . ASP . . 286 ? 17.243  5.721 -7.943 1.00  73.15 0 A 1
ATOM   1384 C C   . ASP . . 286 ? 15.940  6.538 -8.132 1.00  73.15 0 A 1
ATOM   1385 O O   . ASP . . 286 ? 15.812  7.272 -9.118 1.00  73.15 0 A 1
ATOM   1386 C CB  . ASP . . 286 ? 18.494  6.600 -7.759 1.00  73.15 0 A 1
ATOM   1387 C CG  . ASP . . 286 ? 18.434  7.549 -6.555 1.00  73.15 0 A 1
ATOM   1388 O OD1 . ASP . . 286 ? 17.394  7.612 -5.869 1.00  73.15 0 A 1
ATOM   1389 O OD2 . ASP . . 286 ? 19.388  8.333 -6.364 1.00  73.15 -1 A 1
ATOM   1390 H H   . ASP . . 286 ? 18.034  5.138 -9.827 1.00  73.15 0 A 1
ATOM   1391 H HA  . ASP . . 286 ? 17.180  5.078 -7.065 1.00  73.15 0 A 1
ATOM   1392 H HB2 . ASP . . 286 ? 19.360  5.949 -7.641 1.00  73.15 0 A 1
ATOM   1393 H HB3 . ASP . . 286 ? 18.643  7.195 -8.660 1.00  73.15 0 A 1
ATOM   1394 N N   . PRO . . 287 ? 14.966  6.473 -7.206 1.00  73.81 0 A 1
ATOM   1395 C CA  . PRO . . 287 ? 13.792  7.367 -7.191 1.00  73.81 0 A 1
ATOM   1396 C C   . PRO . . 287 ? 14.086  8.863 -7.327 1.00  73.81 0 A 1
ATOM   1397 O O   . PRO . . 287 ? 13.170  9.608 -7.688 1.00  73.81 0 A 1
ATOM   1398 C CB  . PRO . . 287 ? 13.178  7.198 -5.802 1.00  73.81 0 A 1
ATOM   1399 C CG  . PRO . . 287 ? 14.415  6.751 -5.018 1.00  73.81 0 A 1
ATOM   1400 C CD  . PRO . . 287 ? 15.029  5.748 -5.950 1.00  73.81 0 A 1
ATOM   1401 H HA  . PRO . . 287 ? 13.081  7.072 -7.962 1.00  73.81 0 A 1
ATOM   1402 H HB2 . PRO . . 287 ? 12.755  8.119 -5.400 1.00  73.81 0 A 1
ATOM   1403 H HB3 . PRO . . 287 ? 12.401  6.437 -5.865 1.00  73.81 0 A 1
ATOM   1404 H HG2 . PRO . . 287 ? 14.282  6.391 -3.998 1.00  73.81 0 A 1
ATOM   1405 H HG3 . PRO . . 287 ? 15.120  7.581 -4.964 1.00  73.81 0 A 1
ATOM   1406 H HD2 . PRO . . 287 ? 14.436  4.835 -6.008 1.00  73.81 0 A 1
ATOM   1407 H HD3 . PRO . . 287 ? 16.034  5.530 -5.591 1.00  73.81 0 A 1
ATOM   1408 N N   . THR . . 288 ? 15.297  9.333 -6.987 1.00  74.00 0 A 1
ATOM   1409 C CA  . THR . . 288 ? 15.621 10.768 -7.034 1.00  74.00 0 A 1
ATOM   1410 C C   . THR . . 288 ? 15.335 11.370 -8.410 1.00  74.00 0 A 1
ATOM   1411 O O   . THR . . 288 ? 14.882 12.510 -8.502 1.00  74.00 0 A 1
ATOM   1412 C CB  . THR . . 288 ? 17.072 11.093 -6.629 1.00  74.00 0 A 1
ATOM   1413 C CG2 . THR . . 288 ? 17.391 10.842 -5.159 1.00  74.00 0 A 1
ATOM   1414 O OG1 . THR . . 288 ? 18.055 10.473 -7.429 1.00  74.00 0 A 1
ATOM   1415 H H   . THR . . 288 ? 16.017  8.678 -6.716 1.00  74.00 0 A 1
ATOM   1416 H HA  . THR . . 288 ? 14.966 11.291 -6.336 1.00  74.00 0 A 1
ATOM   1417 H HB  . THR . . 288 ? 17.198 12.165 -6.777 1.00  74.00 0 A 1
ATOM   1418 H HG1 . THR . . 288 ? 18.415  9.721 -6.954 1.00  74.00 0 A 1
ATOM   1419 H HG21 . THR . . 288 ? 16.770 11.489 -4.540 1.00  74.00 0 A 1
ATOM   1420 H HG22 . THR . . 288 ? 18.439 11.077 -4.970 1.00  74.00 0 A 1
ATOM   1421 H HG23 . THR . . 288 ? 17.218  9.800 -4.892 1.00  74.00 0 A 1
ATOM   1422 N N   . ASP . . 289 ? 15.489 10.601 -9.487 1.00  78.04 0 A 1
ATOM   1423 C CA  . ASP . . 289 ? 15.279 11.096 -10.849 1.00  78.04 0 A 1
ATOM   1424 C C   . ASP . . 289 ? 13.814 11.429 -11.170 1.00  78.04 0 A 1
ATOM   1425 O O   . ASP . . 289 ? 13.550 12.311 -11.989 1.00  78.04 0 A 1
ATOM   1426 C CB  . ASP . . 289 ? 15.878 10.093 -11.842 1.00  78.04 0 A 1
ATOM   1427 C CG  . ASP . . 289 ? 17.414 10.057 -11.784 1.00  78.04 0 A 1
ATOM   1428 O OD1 . ASP . . 289 ? 18.023 11.006 -11.214 1.00  78.04 0 A 1
ATOM   1429 O OD2 . ASP . . 289 ? 17.975  9.104 -12.360 1.00  78.04 -1 A 1
ATOM   1430 H H   . ASP . . 289 ? 15.855  9.667 -9.367 1.00  78.04 0 A 1
ATOM   1431 H HA  . ASP . . 289 ? 15.821 12.035 -10.962 1.00  78.04 0 A 1
ATOM   1432 H HB2 . ASP . . 289 ? 15.586 10.383 -12.851 1.00  78.04 0 A 1
ATOM   1433 H HB3 . ASP . . 289 ? 15.474  9.100 -11.644 1.00  78.04 0 A 1
ATOM   1434 N N   . ILE . . 290 ? 12.843 10.816 -10.485 1.00  78.68 0 A 1
ATOM   1435 C CA  . ILE . . 290 ? 11.425 11.190 -10.633 1.00  78.68 0 A 1
ATOM   1436 C C   . ILE . . 290 ? 11.167 12.557 -10.011 1.00  78.68 0 A 1
ATOM   1437 O O   . ILE . . 290 ? 10.474 13.402 -10.589 1.00  78.68 0 A 1
ATOM   1438 C CB  . ILE . . 290 ? 10.495 10.161 -9.967 1.00  78.68 0 A 1
ATOM   1439 C CG1 . ILE . . 290 ? 10.697  8.780 -10.594 1.00  78.68 0 A 1
ATOM   1440 C CG2 . ILE . . 290 ?  9.018 10.593 -10.102 1.00  78.68 0 A 1
ATOM   1441 C CD1 . ILE . . 290 ?  9.949  7.716 -9.797 1.00  78.68 0 A 1
ATOM   1442 H H   . ILE . . 290 ? 13.110 10.156 -9.768 1.00  78.68 0 A 1
ATOM   1443 H HA  . ILE . . 290 ? 11.182 11.253 -11.694 1.00  78.68 0 A 1
ATOM   1444 H HB  . ILE . . 290 ? 10.745 10.104 -8.907 1.00  78.68 0 A 1
ATOM   1445 H HG12 . ILE . . 290 ? 10.345  8.792 -11.625 1.00  78.68 0 A 1
ATOM   1446 H HG13 . ILE . . 290 ? 11.755  8.521 -10.578 1.00  78.68 0 A 1
ATOM   1447 H HG21 . ILE . . 290 ?  8.825 11.470 -9.486 1.00  78.68 0 A 1
ATOM   1448 H HG22 . ILE . . 290 ?  8.335  9.813 -9.765 1.00  78.68 0 A 1
ATOM   1449 H HG23 . ILE . . 290 ?  8.797 10.837 -11.141 1.00  78.68 0 A 1
ATOM   1450 H HD11 . ILE . . 290 ?  9.524  8.154 -8.893 1.00  78.68 0 A 1
ATOM   1451 H HD12 . ILE . . 290 ? 10.652  6.949 -9.472 1.00  78.68 0 A 1
ATOM   1452 H HD13 . ILE . . 290 ?  9.146  7.283 -10.392 1.00  78.68 0 A 1
ATOM   1453 N N   . CYS . . 291 ? 11.725 12.770 -8.822 1.00  83.27 0 A 1
ATOM   1454 C CA  . CYS . . 291 ? 11.460 13.953 -8.021 1.00  83.27 0 A 1
ATOM   1455 C C   . CYS . . 291 ? 12.132 15.202 -8.604 1.00  83.27 0 A 1
ATOM   1456 O O   . CYS . . 291 ? 11.517 16.267 -8.587 1.00  83.27 0 A 1
ATOM   1457 C CB  . CYS . . 291 ? 11.909 13.679 -6.588 1.00  83.27 0 A 1
ATOM   1458 S SG  . CYS . . 291 ? 11.092 12.280 -5.770 1.00  83.27 0 A 1
ATOM   1459 H H   . CYS . . 291 ? 12.308 12.045 -8.429 1.00  83.27 0 A 1
ATOM   1460 H HA  . CYS . . 291 ? 10.385 14.134 -8.007 1.00  83.27 0 A 1
ATOM   1461 H HB2 . CYS . . 291 ? 11.730 14.579 -5.999 1.00  83.27 0 A 1
ATOM   1462 H HB3 . CYS . . 291 ? 12.982 13.492 -6.589 1.00  83.27 0 A 1
ATOM   1463 N N   . LYS . . 292 ? 13.326 15.076 -9.207 1.00  73.66 0 A 1
ATOM   1464 C CA  . LYS . . 292 ? 14.061 16.194 -9.843 1.00  73.66 0 A 1
ATOM   1465 C C   . LYS . . 292 ? 13.266 16.910 -10.934 1.00  73.66 0 A 1
ATOM   1466 O O   . LYS . . 292 ? 13.495 18.087 -11.191 1.00  73.66 0 A 1
ATOM   1467 C CB  . LYS . . 292 ? 15.379 15.676 -10.444 1.00  73.66 0 A 1
ATOM   1468 C CG  . LYS . . 292 ? 16.410 15.357 -9.355 1.00  73.66 0 A 1
ATOM   1469 C CD  . LYS . . 292 ? 17.616 14.605 -9.932 1.00  73.66 0 A 1
ATOM   1470 C CE  . LYS . . 292 ? 18.384 13.909 -8.807 1.00  73.66 0 A 1
ATOM   1471 N NZ  . LYS . . 292 ? 19.121 12.722 -9.316 1.00  73.66 1 A 1
ATOM   1472 H H   . LYS . . 292 ? 13.786 14.178 -9.147 1.00  73.66 0 A 1
ATOM   1473 H HA  . LYS . . 292 ? 14.285 16.952 -9.093 1.00  73.66 0 A 1
ATOM   1474 H HB2 . LYS . . 292 ? 15.803 16.433 -11.103 1.00  73.66 0 A 1
ATOM   1475 H HB3 . LYS . . 292 ? 15.170 14.785 -11.037 1.00  73.66 0 A 1
ATOM   1476 H HG2 . LYS . . 292 ? 15.933 14.735 -8.598 1.00  73.66 0 A 1
ATOM   1477 H HG3 . LYS . . 292 ? 16.744 16.279 -8.878 1.00  73.66 0 A 1
ATOM   1478 H HD2 . LYS . . 292 ? 17.247 13.845 -10.621 1.00  73.66 0 A 1
ATOM   1479 H HD3 . LYS . . 292 ? 18.265 15.289 -10.479 1.00  73.66 0 A 1
ATOM   1480 H HE2 . LYS . . 292 ? 19.048 14.617 -8.310 1.00  73.66 0 A 1
ATOM   1481 H HE3 . LYS . . 292 ? 17.644 13.570 -8.081 1.00  73.66 0 A 1
ATOM   1482 H HZ1 . LYS . . 292 ? 18.555 12.186 -9.959 1.00  73.66 0 A 1
ATOM   1483 H HZ2 . LYS . . 292 ? 19.301 12.045 -8.589 1.00  73.66 0 A 1
ATOM   1484 H HZ3 . LYS . . 292 ? 19.964 12.947 -9.826 1.00  73.66 0 A 1
ATOM   1485 N N   . ASN . . 35 ? -20.204  9.398  5.231 1.00  87.72 0 B 1
ATOM   1486 C CA  . ASN . . 35 ? -19.858 10.219  4.068 1.00  87.72 0 B 1
ATOM   1487 C C   . ASN . . 35 ? -19.434  9.375  2.864 1.00  87.72 0 B 1
ATOM   1488 O O   . ASN . . 35 ? -19.106  8.194  2.981 1.00  87.72 0 B 1
ATOM   1489 C CB  . ASN . . 35 ? -18.736 11.213  4.426 1.00  87.72 0 B 1
ATOM   1490 C CG  . ASN . . 35 ? -19.016 12.001  5.685 1.00  87.72 0 B 1
ATOM   1491 N ND2 . ASN . . 35 ? -18.558 11.511  6.809 1.00  87.72 0 B 1
ATOM   1492 O OD1 . ASN . . 35 ? -19.588 13.076  5.704 1.00  87.72 0 B 1
ATOM   1493 H H   . ASN . . 35 ? -19.708  8.528  5.356 1.00  87.72 0 B 1
ATOM   1494 H HA  . ASN . . 35 ? -20.733 10.795  3.767 1.00  87.72 0 B 1
ATOM   1495 H HB2 . ASN . . 35 ? -18.601 11.922  3.609 1.00  87.72 0 B 1
ATOM   1496 H HB3 . ASN . . 35 ? -17.800 10.668  4.546 1.00  87.72 0 B 1
ATOM   1497 H HD21 . ASN . . 35 ? -18.180 10.574  6.817 1.00  87.72 0 B 1
ATOM   1498 H HD22 . ASN . . 35 ? -18.920 11.898  7.668 1.00  87.72 0 B 1
ATOM   1499 N N   . GLU . . 36 ? -19.404 10.024  1.706 1.00  95.50 0 B 1
ATOM   1500 C CA  . GLU . . 36 ? -18.667  9.551  0.542 1.00  95.50 0 B 1
ATOM   1501 C C   . GLU . . 36 ? -17.198  9.965  0.672 1.00  95.50 0 B 1
ATOM   1502 O O   . GLU . . 36 ? -16.886 11.086  1.080 1.00  95.50 0 B 1
ATOM   1503 C CB  . GLU . . 36 ? -19.342 10.107 -0.712 1.00  95.50 0 B 1
ATOM   1504 C CG  . GLU . . 36 ? -18.751  9.550 -2.014 1.00  95.50 0 B 1
ATOM   1505 C CD  . GLU . . 36 ? -19.608  9.905 -3.239 1.00  95.50 0 B 1
ATOM   1506 O OE1 . GLU . . 36 ? -19.192  9.510 -4.349 1.00  95.50 0 B 1
ATOM   1507 O OE2 . GLU . . 36 ? -20.707 10.478 -3.055 1.00  95.50 -1 B 1
ATOM   1508 H H   . GLU . . 36 ? -19.639 11.007  1.701 1.00  95.50 0 B 1
ATOM   1509 H HA  . GLU . . 36 ? -18.714  8.463  0.498 1.00  95.50 0 B 1
ATOM   1510 H HB2 . GLU . . 36 ? -19.272 11.195 -0.715 1.00  95.50 0 B 1
ATOM   1511 H HB3 . GLU . . 36 ? -20.393  9.824 -0.655 1.00  95.50 0 B 1
ATOM   1512 H HG2 . GLU . . 36 ? -18.691  8.465 -1.930 1.00  95.50 0 B 1
ATOM   1513 H HG3 . GLU . . 36 ? -17.741  9.939 -2.143 1.00  95.50 0 B 1
ATOM   1514 N N   . TRP . . 37 ? -16.301  9.035  0.367 1.00  97.15 0 B 1
ATOM   1515 C CA  . TRP . . 37 ? -14.861  9.217  0.463 1.00  97.15 0 B 1
ATOM   1516 C C   . TRP . . 37 ? -14.256  9.280 -0.930 1.00  97.15 0 B 1
ATOM   1517 O O   . TRP . . 37 ? -14.522  8.425 -1.771 1.00  97.15 0 B 1
ATOM   1518 C CB  . TRP . . 37 ? -14.249  8.072  1.269 1.00  97.15 0 B 1
ATOM   1519 C CG  . TRP . . 37 ? -14.627  8.054  2.710 1.00  97.15 0 B 1
ATOM   1520 C CD1 . TRP . . 37 ? -15.710  7.442  3.237 1.00  97.15 0 B 1
ATOM   1521 C CD2 . TRP . . 37 ? -13.998  8.777  3.804 1.00  97.15 0 B 1
ATOM   1522 C CE2 . TRP . . 37 ? -14.766  8.558  4.984 1.00  97.15 0 B 1
ATOM   1523 C CE3 . TRP . . 37 ? -12.892  9.648  3.897 1.00  97.15 0 B 1
ATOM   1524 N NE1 . TRP . . 37 ? -15.790  7.720  4.586 1.00  97.15 0 B 1
ATOM   1525 C CZ2 . TRP . . 37 ? -14.451  9.187  6.195 1.00  97.15 0 B 1
ATOM   1526 C CZ3 . TRP . . 37 ? -12.565 10.277  5.110 1.00  97.15 0 B 1
ATOM   1527 C CH2 . TRP . . 37 ? -13.344 10.051  6.259 1.00  97.15 0 B 1
ATOM   1528 H H   . TRP . . 37 ? -16.625  8.153 -0.003 1.00  97.15 0 B 1
ATOM   1529 H HA  . TRP . . 37 ? -14.639 10.152  0.977 1.00  97.15 0 B 1
ATOM   1530 H HB2 . TRP . . 37 ? -14.551  7.126  0.820 1.00  97.15 0 B 1
ATOM   1531 H HB3 . TRP . . 37 ? -13.163  8.145  1.198 1.00  97.15 0 B 1
ATOM   1532 H HD1 . TRP . . 37 ? -16.444  6.890  2.668 1.00  97.15 0 B 1
ATOM   1533 H HE1 . TRP . . 37 ? -16.581  7.438  5.146 1.00  97.15 0 B 1
ATOM   1534 H HE3 . TRP . . 37 ? -12.323  9.865  3.005 1.00  97.15 0 B 1
ATOM   1535 H HZ2 . TRP . . 37 ? -15.082  9.038  7.058 1.00  97.15 0 B 1
ATOM   1536 H HZ3 . TRP . . 37 ? -11.725 10.955  5.149 1.00  97.15 0 B 1
ATOM   1537 H HH2 . TRP . . 37 ? -13.099 10.552  7.184 1.00  97.15 0 B 1
ATOM   1538 N N   . GLN . . 38 ? -13.397 10.259 -1.150 1.00  97.36 0 B 1
ATOM   1539 C CA  . GLN . . 38 ? -12.666 10.464 -2.387 1.00  97.36 0 B 1
ATOM   1540 C C   . GLN . . 38 ? -11.186 10.140 -2.176 1.00  97.36 0 B 1
ATOM   1541 O O   . GLN . . 38 ? -10.663 10.206 -1.061 1.00  97.36 0 B 1
ATOM   1542 C CB  . GLN . . 38 ? -12.863 11.898 -2.886 1.00  97.36 0 B 1
ATOM   1543 C CG  . GLN . . 38 ? -14.325 12.364 -2.848 1.00  97.36 0 B 1
ATOM   1544 C CD  . GLN . . 38 ? -14.536 13.618 -3.682 1.00  97.36 0 B 1
ATOM   1545 N NE2 . GLN . . 38 ? -15.275 13.538 -4.762 1.00  97.36 0 B 1
ATOM   1546 O OE1 . GLN . . 38 ? -14.038 14.688 -3.383 1.00  97.36 0 B 1
ATOM   1547 H H   . GLN . . 38 ? -13.214 10.913 -0.403 1.00  97.36 0 B 1
ATOM   1548 H HA  . GLN . . 38 ? -13.064  9.798 -3.153 1.00  97.36 0 B 1
ATOM   1549 H HB2 . GLN . . 38 ? -12.485 11.967 -3.906 1.00  97.36 0 B 1
ATOM   1550 H HB3 . GLN . . 38 ? -12.284 12.567 -2.249 1.00  97.36 0 B 1
ATOM   1551 H HG2 . GLN . . 38 ? -14.984 11.568 -3.194 1.00  97.36 0 B 1
ATOM   1552 H HG3 . GLN . . 38 ? -14.605 12.594 -1.820 1.00  97.36 0 B 1
ATOM   1553 H HE21 . GLN . . 38 ? -15.568 12.621 -5.065 1.00  97.36 0 B 1
ATOM   1554 H HE22 . GLN . . 38 ? -15.352 14.365 -5.337 1.00  97.36 0 B 1
ATOM   1555 N N   . SER . . 39 ? -10.495  9.778 -3.250 1.00  96.82 0 B 1
ATOM   1556 C CA  . SER . . 39 ? -9.045  9.613 -3.246 1.00  96.82 0 B 1
ATOM   1557 C C   . SER . . 39 ? -8.452  9.970 -4.594 1.00  96.82 0 B 1
ATOM   1558 O O   . SER . . 39 ? -8.944  9.496 -5.622 1.00  96.82 0 B 1
ATOM   1559 C CB  . SER . . 39 ? -8.658  8.181 -2.876 1.00  96.82 0 B 1
ATOM   1560 O OG  . SER . . 39 ? -8.995  7.260 -3.894 1.00  96.82 0 B 1
ATOM   1561 H H   . SER . . 39 ? -10.997  9.663 -4.119 1.00  96.82 0 B 1
ATOM   1562 H HA  . SER . . 39 ? -8.620 10.278 -2.494 1.00  96.82 0 B 1
ATOM   1563 H HB2 . SER . . 39 ? -9.192  7.918 -1.962 1.00  96.82 0 B 1
ATOM   1564 H HB3 . SER . . 39 ? -7.585  8.135 -2.690 1.00  96.82 0 B 1
ATOM   1565 H HG  . SER . . 39 ? -9.203  7.783 -4.672 1.00  96.82 0 B 1
ATOM   1566 N N   . THR . . 40 ? -7.340 10.696 -4.560 1.00  97.14 0 B 1
ATOM   1567 C CA  . THR . . 40 ? -6.531 11.020 -5.734 1.00  97.14 0 B 1
ATOM   1568 C C   . THR . . 40 ? -5.162 10.376 -5.583 1.00  97.14 0 B 1
ATOM   1569 O O   . THR . . 40 ? -4.456 10.588 -4.592 1.00  97.14 0 B 1
ATOM   1570 C CB  . THR . . 40 ? -6.411 12.537 -5.924 1.00  97.14 0 B 1
ATOM   1571 C CG2 . THR . . 40 ? -5.700 12.892 -7.230 1.00  97.14 0 B 1
ATOM   1572 O OG1 . THR . . 40 ? -7.704 13.082 -5.992 1.00  97.14 0 B 1
ATOM   1573 H H   . THR . . 40 ? -7.038 11.076 -3.674 1.00  97.14 0 B 1
ATOM   1574 H HA  . THR . . 40 ? -7.012 10.624 -6.628 1.00  97.14 0 B 1
ATOM   1575 H HB  . THR . . 40 ? -5.877 12.975 -5.080 1.00  97.14 0 B 1
ATOM   1576 H HG1 . THR . . 40 ? -7.647 14.032 -5.870 1.00  97.14 0 B 1
ATOM   1577 H HG21 . THR . . 40 ? -6.237 12.457 -8.073 1.00  97.14 0 B 1
ATOM   1578 H HG22 . THR . . 40 ? -5.681 13.976 -7.346 1.00  97.14 0 B 1
ATOM   1579 H HG23 . THR . . 40 ? -4.674 12.525 -7.221 1.00  97.14 0 B 1
ATOM   1580 N N   . MET . . 41 ? -4.768  9.575 -6.568 1.00  96.94 0 B 1
ATOM   1581 C CA  . MET . . 41 ? -3.498  8.864 -6.564 1.00  96.94 0 B 1
ATOM   1582 C C   . MET . . 41 ? -2.773  9.026 -7.893 1.00  96.94 0 B 1
ATOM   1583 O O   . MET . . 41 ? -3.332  8.793 -8.958 1.00  96.94 0 B 1
ATOM   1584 C CB  . MET . . 41 ? -3.740  7.394 -6.220 1.00  96.94 0 B 1
ATOM   1585 C CG  . MET . . 41 ? -2.446  6.578 -6.108 1.00  96.94 0 B 1
ATOM   1586 S SD  . MET . . 41 ? -2.718  4.793 -5.959 1.00  96.94 0 B 1
ATOM   1587 C CE  . MET . . 41 ? -3.828  4.765 -4.528 1.00  96.94 0 B 1
ATOM   1588 H H   . MET . . 41 ? -5.404  9.419 -7.337 1.00  96.94 0 B 1
ATOM   1589 H HA  . MET . . 41 ? -2.869  9.287 -5.782 1.00  96.94 0 B 1
ATOM   1590 H HB2 . MET . . 41 ? -4.370  6.947 -6.989 1.00  96.94 0 B 1
ATOM   1591 H HB3 . MET . . 41 ? -4.271  7.354 -5.269 1.00  96.94 0 B 1
ATOM   1592 H HG2 . MET . . 41 ? -1.885  6.929 -5.243 1.00  96.94 0 B 1
ATOM   1593 H HG3 . MET . . 41 ? -1.837  6.740 -6.998 1.00  96.94 0 B 1
ATOM   1594 H HE1 . MET . . 41 ? -4.026  3.736 -4.230 1.00  96.94 0 B 1
ATOM   1595 H HE2 . MET . . 41 ? -3.376  5.319 -3.706 1.00  96.94 0 B 1
ATOM   1596 H HE3 . MET . . 41 ? -4.781  5.225 -4.790 1.00  96.94 0 B 1
ATOM   1597 N N   . VAL . . 42 ? -1.486  9.346 -7.823 1.00  95.99 0 B 1
ATOM   1598 C CA  . VAL . . 42 ? -0.587  9.377 -8.977 1.00  95.99 0 B 1
ATOM   1599 C C   . VAL . . 42 ?  0.474  8.310 -8.781 1.00  95.99 0 B 1
ATOM   1600 O O   . VAL . . 42 ?  1.195  8.318 -7.789 1.00  95.99 0 B 1
ATOM   1601 C CB  . VAL . . 42 ?  0.031 10.771 -9.165 1.00  95.99 0 B 1
ATOM   1602 C CG1 . VAL . . 42 ?  0.992 10.792 -10.363 1.00  95.99 0 B 1
ATOM   1603 C CG2 . VAL . . 42 ? -1.061 11.822 -9.404 1.00  95.99 0 B 1
ATOM   1604 H H   . VAL . . 42 ? -1.091  9.517 -6.909 1.00  95.99 0 B 1
ATOM   1605 H HA  . VAL . . 42 ? -1.142  9.144 -9.885 1.00  95.99 0 B 1
ATOM   1606 H HB  . VAL . . 42 ?  0.588 11.047 -8.269 1.00  95.99 0 B 1
ATOM   1607 H HG11 . VAL . . 42 ?  0.472 10.450 -11.258 1.00  95.99 0 B 1
ATOM   1608 H HG12 . VAL . . 42 ?  1.356 11.807 -10.522 1.00  95.99 0 B 1
ATOM   1609 H HG13 . VAL . . 42 ?  1.848 10.146 -10.170 1.00  95.99 0 B 1
ATOM   1610 H HG21 . VAL . . 42 ? -0.610 12.800 -9.574 1.00  95.99 0 B 1
ATOM   1611 H HG22 . VAL . . 42 ? -1.711 11.898 -8.533 1.00  95.99 0 B 1
ATOM   1612 H HG23 . VAL . . 42 ? -1.663 11.546 -10.271 1.00  95.99 0 B 1
ATOM   1613 N N   . THR . . 43 ?  0.588  7.392 -9.729 1.00  93.51 0 B 1
ATOM   1614 C CA  . THR . . 43 ?  1.633  6.371 -9.767 1.00  93.51 0 B 1
ATOM   1615 C C   . THR . . 43 ?  2.617  6.684 -10.884 1.00  93.51 0 B 1
ATOM   1616 O O   . THR . . 43 ?  2.206  6.869 -12.025 1.00  93.51 0 B 1
ATOM   1617 C CB  . THR . . 43 ?  1.035  4.973 -9.932 1.00  93.51 0 B 1
ATOM   1618 C CG2 . THR . . 43 ?  2.115  3.901 -9.961 1.00  93.51 0 B 1
ATOM   1619 O OG1 . THR . . 43 ?  0.195  4.678 -8.836 1.00  93.51 0 B 1
ATOM   1620 H H   . THR . . 43 ? -0.041  7.453 -10.517 1.00  93.51 0 B 1
ATOM   1621 H HA  . THR . . 43 ?  2.168  6.374 -8.817 1.00  93.51 0 B 1
ATOM   1622 H HB  . THR . . 43 ?  0.460  4.925 -10.857 1.00  93.51 0 B 1
ATOM   1623 H HG1 . THR . . 43 ? -0.590  5.222 -8.938 1.00  93.51 0 B 1
ATOM   1624 H HG21 . THR . . 43 ?  2.753  4.017 -9.085 1.00  93.51 0 B 1
ATOM   1625 H HG22 . THR . . 43 ?  1.644  2.918 -9.968 1.00  93.51 0 B 1
ATOM   1626 H HG23 . THR . . 43 ?  2.715  3.993 -10.866 1.00  93.51 0 B 1
ATOM   1627 N N   . VAL . . 44 ?  3.913  6.711 -10.575 1.00  91.72 0 B 1
ATOM   1628 C CA  . VAL . . 44 ?  5.003  6.902 -11.542 1.00  91.72 0 B 1
ATOM   1629 C C   . VAL . . 44 ?  5.896  5.665 -11.559 1.00  91.72 0 B 1
ATOM   1630 O O   . VAL . . 44 ?  6.305  5.181 -10.504 1.00  91.72 0 B 1
ATOM   1631 C CB  . VAL . . 44 ?  5.827  8.167 -11.232 1.00  91.72 0 B 1
ATOM   1632 C CG1 . VAL . . 44 ?  6.851  8.424 -12.348 1.00  91.72 0 B 1
ATOM   1633 C CG2 . VAL . . 44 ?  4.937  9.413 -11.114 1.00  91.72 0 B 1
ATOM   1634 H H   . VAL . . 44 ?  4.169  6.569 -9.608 1.00  91.72 0 B 1
ATOM   1635 H HA  . VAL . . 44 ?  4.579  7.020 -12.539 1.00  91.72 0 B 1
ATOM   1636 H HB  . VAL . . 44 ?  6.359  8.036 -10.290 1.00  91.72 0 B 1
ATOM   1637 H HG11 . VAL . . 44 ?  6.348  8.459 -13.315 1.00  91.72 0 B 1
ATOM   1638 H HG12 . VAL . . 44 ?  7.599  7.631 -12.362 1.00  91.72 0 B 1
ATOM   1639 H HG13 . VAL . . 44 ?  7.361  9.372 -12.176 1.00  91.72 0 B 1
ATOM   1640 H HG21 . VAL . . 44 ?  4.268  9.312 -10.260 1.00  91.72 0 B 1
ATOM   1641 H HG22 . VAL . . 44 ?  5.553 10.298 -10.955 1.00  91.72 0 B 1
ATOM   1642 H HG23 . VAL . . 44 ?  4.344  9.537 -12.021 1.00  91.72 0 B 1
ATOM   1643 N N   . ILE . . 45 ?  6.205  5.172 -12.757 1.00  88.28 0 B 1
ATOM   1644 C CA  . ILE . . 45 ?  7.006  3.963 -12.992 1.00  88.28 0 B 1
ATOM   1645 C C   . ILE . . 45 ?  8.295  4.390 -13.706 1.00  88.28 0 B 1
ATOM   1646 O O   . ILE . . 45 ?  8.212  4.976 -14.783 1.00  88.28 0 B 1
ATOM   1647 C CB  . ILE . . 45 ?  6.171  2.954 -13.818 1.00  88.28 0 B 1
ATOM   1648 C CG1 . ILE . . 45 ?  4.836  2.591 -13.114 1.00  88.28 0 B 1
ATOM   1649 C CG2 . ILE . . 45 ?  6.989  1.681 -14.085 1.00  88.28 0 B 1
ATOM   1650 C CD1 . ILE . . 45 ?  3.837  1.867 -14.023 1.00  88.28 0 B 1
ATOM   1651 H H   . ILE . . 45 ?  5.831  5.626 -13.578 1.00  88.28 0 B 1
ATOM   1652 H HA  . ILE . . 45 ?  7.278  3.496 -12.045 1.00  88.28 0 B 1
ATOM   1653 H HB  . ILE . . 45 ?  5.936  3.415 -14.777 1.00  88.28 0 B 1
ATOM   1654 H HG12 . ILE . . 45 ?  5.040  1.974 -12.239 1.00  88.28 0 B 1
ATOM   1655 H HG13 . ILE . . 45 ?  4.332  3.496 -12.774 1.00  88.28 0 B 1
ATOM   1656 H HG21 . ILE . . 45 ?  7.207  1.156 -13.155 1.00  88.28 0 B 1
ATOM   1657 H HG22 . ILE . . 45 ?  6.440  1.024 -14.759 1.00  88.28 0 B 1
ATOM   1658 H HG23 . ILE . . 45 ?  7.925  1.924 -14.589 1.00  88.28 0 B 1
ATOM   1659 H HD11 . ILE . . 45 ?  3.664  2.462 -14.920 1.00  88.28 0 B 1
ATOM   1660 H HD12 . ILE . . 45 ?  2.893  1.735 -13.495 1.00  88.28 0 B 1
ATOM   1661 H HD13 . ILE . . 45 ?  4.216  0.886 -14.311 1.00  88.28 0 B 1
ATOM   1662 N N   . THR . . 46 ?  9.481  4.190 -13.115 1.00  77.17 0 B 1
ATOM   1663 C CA  . THR . . 46 ? 10.748  4.680 -13.712 1.00  77.17 0 B 1
ATOM   1664 C C   . THR . . 46 ? 11.350  3.766 -14.744 1.00  77.17 0 B 1
ATOM   1665 O O   . THR . . 46 ? 12.005  4.253 -15.666 1.00  77.17 0 B 1
ATOM   1666 C CB  . THR . . 46 ? 11.890  4.897 -12.733 1.00  77.17 0 B 1
ATOM   1667 C CG2 . THR . . 46 ? 11.524  6.016 -11.804 1.00  77.17 0 B 1
ATOM   1668 O OG1 . THR . . 46 ? 12.104  3.745 -11.991 1.00  77.17 0 B 1
ATOM   1669 H H   . THR . . 46 ?  9.528  3.721 -12.221 1.00  77.17 0 B 1
ATOM   1670 H HA  . THR . . 46 ? 10.555  5.653 -14.163 1.00  77.17 0 B 1
ATOM   1671 H HB  . THR . . 46 ? 12.805  5.168 -13.262 1.00  77.17 0 B 1
ATOM   1672 H HG1 . THR . . 46 ? 12.752  3.191 -12.432 1.00  77.17 0 B 1
ATOM   1673 H HG21 . THR . . 46 ? 12.329  6.155 -11.083 1.00  77.17 0 B 1
ATOM   1674 H HG22 . THR . . 46 ? 10.606  5.728 -11.291 1.00  77.17 0 B 1
ATOM   1675 H HG23 . THR . . 46 ? 11.387  6.924 -12.390 1.00  77.17 0 B 1
ATOM   1676 N N   . ASP . . 47 ? 11.162  2.475 -14.548 1.00  69.69 0 B 1
ATOM   1677 C CA  . ASP . . 47 ? 11.867  1.463 -15.299 1.00  69.69 0 B 1
ATOM   1678 C C   . ASP . . 47 ? 10.945  0.932 -16.371 1.00  69.69 0 B 1
ATOM   1679 O O   . ASP . . 47 ?  9.726  0.869 -16.183 1.00  69.69 0 B 1
ATOM   1680 C CB  . ASP . . 47 ? 12.389  0.368 -14.358 1.00  69.69 0 B 1
ATOM   1681 C CG  . ASP . . 47 ? 13.555  0.862 -13.500 1.00  69.69 0 B 1
ATOM   1682 O OD1 . ASP . . 47 ? 13.739  2.095 -13.389 1.00  69.69 0 B 1
ATOM   1683 O OD2 . ASP . . 47 ? 14.270  0.005 -12.945 1.00  69.69 -1 B 1
ATOM   1684 H H   . ASP . . 47 ? 10.605  2.178 -13.760 1.00  69.69 0 B 1
ATOM   1685 H HA  . ASP . . 47 ? 12.730  1.906 -15.796 1.00  69.69 0 B 1
ATOM   1686 H HB2 . ASP . . 47 ? 12.735 -0.473 -14.958 1.00  69.69 0 B 1
ATOM   1687 H HB3 . ASP . . 47 ? 11.582  0.020 -13.713 1.00  69.69 0 B 1
ATOM   1688 N N   . ASN . . 48 ? 11.547  0.516 -17.479 1.00  62.80 0 B 1
ATOM   1689 C CA  . ASN . . 48 ? 10.868 -0.379 -18.390 1.00  62.80 0 B 1
ATOM   1690 C C   . ASN . . 48 ? 10.574 -1.639 -17.573 1.00  62.80 0 B 1
ATOM   1691 O O   . ASN . . 48 ? 11.472 -2.434 -17.276 1.00  62.80 0 B 1
ATOM   1692 C CB  . ASN . . 48 ? 11.741 -0.645 -19.625 1.00  62.80 0 B 1
ATOM   1693 C CG  . ASN . . 48 ? 12.014  0.589 -20.467 1.00  62.80 0 B 1
ATOM   1694 N ND2 . ASN . . 48 ? 12.845  0.453 -21.469 1.00  62.80 0 B 1
ATOM   1695 O OD1 . ASN . . 48 ? 11.535  1.687 -20.245 1.00  62.80 0 B 1
ATOM   1696 H H   . ASN . . 48 ? 12.546  0.626 -17.576 1.00  62.80 0 B 1
ATOM   1697 H HA  . ASN . . 48 ?  9.927  0.064 -18.716 1.00  62.80 0 B 1
ATOM   1698 H HB2 . ASN . . 48 ? 11.232 -1.372 -20.257 1.00  62.80 0 B 1
ATOM   1699 H HB3 . ASN . . 48 ? 12.692 -1.081 -19.316 1.00  62.80 0 B 1
ATOM   1700 H HD21 . ASN . . 48 ? 13.039 -0.491 -21.773 1.00  62.80 0 B 1
ATOM   1701 H HD22 . ASN . . 48 ? 12.872  1.238 -22.103 1.00  62.80 0 B 1
ATOM   1702 N N   . LEU . . 49 ?  9.325 -1.769 -17.122 1.00  65.42 0 B 1
ATOM   1703 C CA  . LEU . . 49 ?  8.814 -3.049 -16.664 1.00  65.42 0 B 1
ATOM   1704 C C   . LEU . . 49 ?  9.089 -4.042 -17.802 1.00  65.42 0 B 1
ATOM   1705 O O   . LEU . . 49 ?  8.963 -3.631 -18.954 1.00  65.42 0 B 1
ATOM   1706 C CB  . LEU . . 49 ?  7.318 -2.924 -16.327 1.00  65.42 0 B 1
ATOM   1707 C CG  . LEU . . 49 ?  7.066 -2.082 -15.061 1.00  65.42 0 B 1
ATOM   1708 C CD1 . LEU . . 49 ?  5.588 -1.751 -14.908 1.00  65.42 0 B 1
ATOM   1709 C CD2 . LEU . . 49 ?  7.485 -2.820 -13.787 1.00  65.42 0 B 1
ATOM   1710 H H   . LEU . . 49 ?  8.671 -1.026 -17.327 1.00  65.42 0 B 1
ATOM   1711 H HA  . LEU . . 49 ?  9.380 -3.345 -15.781 1.00  65.42 0 B 1
ATOM   1712 H HB2 . LEU . . 49 ?  6.896 -3.919 -16.185 1.00  65.42 0 B 1
ATOM   1713 H HB3 . LEU . . 49 ?  6.809 -2.465 -17.175 1.00  65.42 0 B 1
ATOM   1714 H HG  . LEU . . 49 ?  7.618 -1.144 -15.123 1.00  65.42 0 B 1
ATOM   1715 H HD11 . LEU . . 49 ?  5.012 -2.674 -14.841 1.00  65.42 0 B 1
ATOM   1716 H HD12 . LEU . . 49 ?  5.273 -1.156 -15.765 1.00  65.42 0 B 1
ATOM   1717 H HD13 . LEU . . 49 ?  5.432 -1.164 -14.003 1.00  65.42 0 B 1
ATOM   1718 H HD21 . LEU . . 49 ?  8.561 -2.993 -13.795 1.00  65.42 0 B 1
ATOM   1719 H HD22 . LEU . . 49 ?  6.962 -3.774 -13.719 1.00  65.42 0 B 1
ATOM   1720 H HD23 . LEU . . 49 ?  7.248 -2.210 -12.915 1.00  65.42 0 B 1
ATOM   1721 N N   . PRO . . 50 ?  9.516 -5.287 -17.512 1.00  62.13 0 B 1
ATOM   1722 C CA  . PRO . . 50 ?  9.871 -6.259 -18.545 1.00  62.13 0 B 1
ATOM   1723 C C   . PRO . . 50 ?  8.851 -6.210 -19.689 1.00  62.13 0 B 1
ATOM   1724 O O   . PRO . . 50 ?  7.657 -6.362 -19.417 1.00  62.13 0 B 1
ATOM   1725 C CB  . PRO . . 50 ?  9.891 -7.613 -17.827 1.00  62.13 0 B 1
ATOM   1726 C CG  . PRO . . 50 ? 10.240 -7.246 -16.385 1.00  62.13 0 B 1
ATOM   1727 C CD  . PRO . . 50 ?  9.606 -5.872 -16.188 1.00  62.13 0 B 1
ATOM   1728 H HA  . PRO . . 50 ? 10.866 -6.023 -18.922 1.00  62.13 0 B 1
ATOM   1729 H HB2 . PRO . . 50 ? 10.626 -8.288 -18.265 1.00  62.13 0 B 1
ATOM   1730 H HB3 . PRO . . 50 ?  8.900 -8.067 -17.848 1.00  62.13 0 B 1
ATOM   1731 H HG2 . PRO . . 50 ? 11.322 -7.160 -16.288 1.00  62.13 0 B 1
ATOM   1732 H HG3 . PRO . . 50 ?  9.849 -7.976 -15.677 1.00  62.13 0 B 1
ATOM   1733 H HD2 . PRO . . 50 ?  8.604 -5.983 -15.775 1.00  62.13 0 B 1
ATOM   1734 H HD3 . PRO . . 50 ? 10.230 -5.272 -15.525 1.00  62.13 0 B 1
ATOM   1735 N N   . ASP . . 51 ?  9.334 -5.915 -20.907 1.00  57.07 0 B 1
ATOM   1736 C CA  . ASP . . 51 ?  8.610 -5.234 -22.007 1.00  57.07 0 B 1
ATOM   1737 C C   . ASP . . 51 ?  7.271 -5.872 -22.437 1.00  57.07 0 B 1
ATOM   1738 O O   . ASP . . 51 ?  6.494 -5.268 -23.176 1.00  57.07 0 B 1
ATOM   1739 C CB  . ASP . . 51 ?  9.553 -5.098 -23.230 1.00  57.07 0 B 1
ATOM   1740 C CG  . ASP . . 51 ? 10.608 -3.981 -23.125 1.00  57.07 0 B 1
ATOM   1741 O OD1 . ASP . . 51 ? 10.314 -2.918 -22.534 1.00  57.07 0 B 1
ATOM   1742 O OD2 . ASP . . 51 ? 11.730 -4.182 -23.649 1.00  57.07 -1 B 1
ATOM   1743 H H   . ASP . . 51 ? 10.338 -5.825 -20.981 1.00  57.07 0 B 1
ATOM   1744 H HA  . ASP . . 51 ?  8.358 -4.229 -21.669 1.00  57.07 0 B 1
ATOM   1745 H HB2 . ASP . . 51 ?  8.953 -4.876 -24.113 1.00  57.07 0 B 1
ATOM   1746 H HB3 . ASP . . 51 ? 10.045 -6.054 -23.408 1.00  57.07 0 B 1
ATOM   1747 N N   . ASP . . 52 ?  6.939 -7.052 -21.925 1.00  61.60 0 B 1
ATOM   1748 C CA  . ASP . . 52 ?  5.799 -7.837 -22.376 1.00  61.60 0 B 1
ATOM   1749 C C   . ASP . . 52 ?  4.556 -7.745 -21.474 1.00  61.60 0 B 1
ATOM   1750 O O   . ASP . . 52 ?  3.486 -8.164 -21.905 1.00  61.60 0 B 1
ATOM   1751 C CB  . ASP . . 52 ?  6.265 -9.285 -22.574 1.00  61.60 0 B 1
ATOM   1752 C CG  . ASP . . 52 ?  7.399 -9.428 -23.603 1.00  61.60 0 B 1
ATOM   1753 O OD1 . ASP . . 52 ?  7.467 -8.618 -24.553 1.00  61.60 0 B 1
ATOM   1754 O OD2 . ASP . . 52 ?  8.191 -10.385 -23.436 1.00  61.60 -1 B 1
ATOM   1755 H H   . ASP . . 52 ?  7.591 -7.464 -21.274 1.00  61.60 0 B 1
ATOM   1756 H HA  . ASP . . 52 ?  5.488 -7.473 -23.356 1.00  61.60 0 B 1
ATOM   1757 H HB2 . ASP . . 52 ?  5.420 -9.883 -22.915 1.00  61.60 0 B 1
ATOM   1758 H HB3 . ASP . . 52 ?  6.592 -9.684 -21.614 1.00  61.60 0 B 1
ATOM   1759 N N   . THR . . 53 ?  4.626 -7.223 -20.236 1.00  67.26 0 B 1
ATOM   1760 C CA  . THR . . 53 ?  3.471 -7.359 -19.308 1.00  67.26 0 B 1
ATOM   1761 C C   . THR . . 53 ?  2.523 -6.159 -19.228 1.00  67.26 0 B 1
ATOM   1762 O O   . THR . . 53 ?  1.317 -6.364 -19.150 1.00  67.26 0 B 1
ATOM   1763 C CB  . THR . . 53 ?  3.861 -7.849 -17.900 1.00  67.26 0 B 1
ATOM   1764 C CG2 . THR . . 53 ?  3.128 -9.143 -17.542 1.00  67.26 0 B 1
ATOM   1765 O OG1 . THR . . 53 ?  5.235 -8.140 -17.785 1.00  67.26 0 B 1
ATOM   1766 H H   . THR . . 53 ?  5.517 -6.885 -19.902 1.00  67.26 0 B 1
ATOM   1767 H HA  . THR . . 53 ?  2.831 -8.146 -19.705 1.00  67.26 0 B 1
ATOM   1768 H HB  . THR . . 53 ?  3.603 -7.089 -17.163 1.00  67.26 0 B 1
ATOM   1769 H HG1 . THR . . 53 ?  5.487 -8.617 -18.579 1.00  67.26 0 B 1
ATOM   1770 H HG21 . THR . . 53 ?  2.051 -8.984 -17.592 1.00  67.26 0 B 1
ATOM   1771 H HG22 . THR . . 53 ?  3.391 -9.445 -16.528 1.00  67.26 0 B 1
ATOM   1772 H HG23 . THR . . 53 ?  3.406 -9.936 -18.237 1.00  67.26 0 B 1
ATOM   1773 N N   . VAL . . 54 ?  3.002 -4.909 -19.245 1.00  68.60 0 B 1
ATOM   1774 C CA  . VAL . . 54 ?  2.121 -3.714 -19.118 1.00  68.60 0 B 1
ATOM   1775 C C   . VAL . . 54 ?  2.400 -2.608 -20.141 1.00  68.60 0 B 1
ATOM   1776 O O   . VAL . . 54 ?  1.841 -1.514 -20.048 1.00  68.60 0 B 1
ATOM   1777 C CB  . VAL . . 54 ?  2.086 -3.156 -17.683 1.00  68.60 0 B 1
ATOM   1778 C CG1 . VAL . . 54 ?  1.501 -4.150 -16.672 1.00  68.60 0 B 1
ATOM   1779 C CG2 . VAL . . 54 ?  3.470 -2.730 -17.205 1.00  68.60 0 B 1
ATOM   1780 H H   . VAL . . 54 ?  4.002 -4.779 -19.299 1.00  68.60 0 B 1
ATOM   1781 H HA  . VAL . . 54 ?  1.099 -4.018 -19.345 1.00  68.60 0 B 1
ATOM   1782 H HB  . VAL . . 54 ?  1.438 -2.280 -17.665 1.00  68.60 0 B 1
ATOM   1783 H HG11 . VAL . . 54 ?  1.399 -3.669 -15.699 1.00  68.60 0 B 1
ATOM   1784 H HG12 . VAL . . 54 ?  2.147 -5.024 -16.576 1.00  68.60 0 B 1
ATOM   1785 H HG13 . VAL . . 54 ?  0.517 -4.473 -17.009 1.00  68.60 0 B 1
ATOM   1786 H HG21 . VAL . . 54 ?  3.917 -2.033 -17.914 1.00  68.60 0 B 1
ATOM   1787 H HG22 . VAL . . 54 ?  3.332 -2.217 -16.253 1.00  68.60 0 B 1
ATOM   1788 H HG23 . VAL . . 54 ?  4.122 -3.594 -17.079 1.00  68.60 0 B 1
ATOM   1789 N N   . GLY . . 55 ?  3.236 -2.895 -21.141 1.00  74.72 0 B 1
ATOM   1790 C CA  . GLY . . 55 ?  3.526 -1.975 -22.238 1.00  74.72 0 B 1
ATOM   1791 C C   . GLY . . 55 ?  4.290 -0.716 -21.809 1.00  74.72 0 B 1
ATOM   1792 O O   . GLY . . 55 ?  4.971 -0.722 -20.783 1.00  74.72 0 B 1
ATOM   1793 H H   . GLY . . 55 ?  3.682 -3.801 -21.158 1.00  74.72 0 B 1
ATOM   1794 H HA2 . GLY . . 55 ?  4.116 -2.489 -22.997 1.00  74.72 0 B 1
ATOM   1795 H HA3 . GLY . . 55 ?  2.575 -1.681 -22.682 1.00  74.72 0 B 1
ATOM   1796 N N   . PRO . . 56 ?  4.178  0.390 -22.570 1.00  86.20 0 B 1
ATOM   1797 C CA  . PRO . . 56 ?  4.952  1.616 -22.357 1.00  86.20 0 B 1
ATOM   1798 C C   . PRO . . 56 ?  4.464  2.450 -21.155 1.00  86.20 0 B 1
ATOM   1799 O O   . PRO . . 56 ?  4.650  3.666 -21.131 1.00  86.20 0 B 1
ATOM   1800 C CB  . PRO . . 56 ?  4.850  2.363 -23.696 1.00  86.20 0 B 1
ATOM   1801 C CG  . PRO . . 56 ?  3.450  1.987 -24.182 1.00  86.20 0 B 1
ATOM   1802 C CD  . PRO . . 56 ?  3.326  0.531 -23.748 1.00  86.20 0 B 1
ATOM   1803 H HA  . PRO . . 56 ?  5.995  1.357 -22.172 1.00  86.20 0 B 1
ATOM   1804 H HB2 . PRO . . 56 ?  5.590  1.962 -24.388 1.00  86.20 0 B 1
ATOM   1805 H HB3 . PRO . . 56 ?  4.977  3.441 -23.605 1.00  86.20 0 B 1
ATOM   1806 H HG2 . PRO . . 56 ?  2.699  2.577 -23.658 1.00  86.20 0 B 1
ATOM   1807 H HG3 . PRO . . 56 ?  3.347  2.099 -25.262 1.00  86.20 0 B 1
ATOM   1808 H HD2 . PRO . . 56 ?  2.284  0.305 -23.521 1.00  86.20 0 B 1
ATOM   1809 H HD3 . PRO . . 56 ?  3.687 -0.122 -24.543 1.00  86.20 0 B 1
ATOM   1810 N N   . LEU . . 57 ?  3.789  1.847 -20.172 1.00  89.43 0 B 1
ATOM   1811 C CA  . LEU . . 57 ?  3.130  2.556 -19.078 1.00  89.43 0 B 1
ATOM   1812 C C   . LEU . . 57 ?  4.134  3.341 -18.220 1.00  89.43 0 B 1
ATOM   1813 O O   . LEU . . 57 ?  4.973  2.761 -17.536 1.00  89.43 0 B 1
ATOM   1814 C CB  . LEU . . 57 ?  2.350  1.542 -18.223 1.00  89.43 0 B 1
ATOM   1815 C CG  . LEU . . 57 ?  1.452  2.195 -17.157 1.00  89.43 0 B 1
ATOM   1816 C CD1 . LEU . . 57 ?  0.342  3.036 -17.790 1.00  89.43 0 B 1
ATOM   1817 C CD2 . LEU . . 57 ?  0.828  1.098 -16.295 1.00  89.43 0 B 1
ATOM   1818 H H   . LEU . . 57 ?  3.769  0.837 -20.170 1.00  89.43 0 B 1
ATOM   1819 H HA  . LEU . . 57 ?  2.432  3.259 -19.531 1.00  89.43 0 B 1
ATOM   1820 H HB2 . LEU . . 57 ?  3.064  0.884 -17.728 1.00  89.43 0 B 1
ATOM   1821 H HB3 . LEU . . 57 ?  1.731  0.916 -18.865 1.00  89.43 0 B 1
ATOM   1822 H HG  . LEU . . 57 ?  2.047  2.843 -16.514 1.00  89.43 0 B 1
ATOM   1823 H HD11 . LEU . . 57 ? -0.313  3.440 -17.018 1.00  89.43 0 B 1
ATOM   1824 H HD12 . LEU . . 57 ? -0.252  2.417 -18.463 1.00  89.43 0 B 1
ATOM   1825 H HD13 . LEU . . 57 ?  0.761  3.882 -18.335 1.00  89.43 0 B 1
ATOM   1826 H HD21 . LEU . . 57 ?  0.175  1.534 -15.540 1.00  89.43 0 B 1
ATOM   1827 H HD22 . LEU . . 57 ?  0.246  0.423 -16.922 1.00  89.43 0 B 1
ATOM   1828 H HD23 . LEU . . 57 ?  1.615  0.528 -15.801 1.00  89.43 0 B 1
ATOM   1829 N N   . ARG . . 58 ?  4.009  4.673 -18.201 1.00  90.51 0 B 1
ATOM   1830 C CA  . ARG . . 58 ?  4.897  5.565 -17.437 1.00  90.51 0 B 1
ATOM   1831 C C   . ARG . . 58 ?  4.239  6.157 -16.200 1.00  90.51 0 B 1
ATOM   1832 O O   . ARG . . 58 ?  4.897  6.362 -15.176 1.00  90.51 0 B 1
ATOM   1833 C CB  . ARG . . 58 ?  5.409  6.671 -18.380 1.00  90.51 0 B 1
ATOM   1834 C CG  . ARG . . 58 ?  6.391  7.654 -17.719 1.00  90.51 0 B 1
ATOM   1835 C CD  . ARG . . 58 ?  7.654  6.922 -17.267 1.00  90.51 0 B 1
ATOM   1836 N NE  . ARG . . 58 ?  8.545  7.752 -16.434 1.00  90.51 0 B 1
ATOM   1837 C CZ  . ARG . . 58 ?  9.747  7.355 -16.054 1.00  90.51 0 B 1
ATOM   1838 N NH1 . ARG . . 58 ? 10.208  6.206 -16.448 1.00  90.51 1 B 1
ATOM   1839 N NH2 . ARG . . 58 ? 10.512  8.104 -15.306 1.00  90.51 0 B 1
ATOM   1840 H H   . ARG . . 58 ?  3.322  5.082 -18.819 1.00  90.51 0 B 1
ATOM   1841 H HA  . ARG . . 58 ?  5.736  4.968 -17.080 1.00  90.51 0 B 1
ATOM   1842 H HB2 . ARG . . 58 ?  5.901  6.202 -19.232 1.00  90.51 0 B 1
ATOM   1843 H HB3 . ARG . . 58 ?  4.560  7.238 -18.759 1.00  90.51 0 B 1
ATOM   1844 H HG2 . ARG . . 58 ?  6.667  8.420 -18.445 1.00  90.51 0 B 1
ATOM   1845 H HG3 . ARG . . 58 ?  5.918  8.144 -16.868 1.00  90.51 0 B 1
ATOM   1846 H HD2 . ARG . . 58 ?  8.185  6.573 -18.153 1.00  90.51 0 B 1
ATOM   1847 H HD3 . ARG . . 58 ?  7.368  6.049 -16.681 1.00  90.51 0 B 1
ATOM   1848 H HE  . ARG . . 58 ?  8.181  8.618 -16.061 1.00  90.51 0 B 1
ATOM   1849 H HH11 . ARG . . 58 ?  9.547  5.537 -16.814 1.00  90.51 0 B 1
ATOM   1850 H HH12 . ARG . . 58 ? 11.118  5.837 -16.208 1.00  90.51 0 B 1
ATOM   1851 H HH21 . ARG . . 58 ? 11.436  7.765 -15.082 1.00  90.51 0 B 1
ATOM   1852 H HH22 . ARG . . 58 ? 10.191  9.001 -14.972 1.00  90.51 0 B 1
ATOM   1853 N N   . ARG . . 59 ?  2.957  6.495 -16.311 1.00  93.03 0 B 1
ATOM   1854 C CA  . ARG . . 59 ?  2.191  7.133 -15.243 1.00  93.03 0 B 1
ATOM   1855 C C   . ARG . . 59 ?  0.759  6.625 -15.248 1.00  93.03 0 B 1
ATOM   1856 O O   . ARG . . 59 ?  0.176  6.428 -16.311 1.00  93.03 0 B 1
ATOM   1857 C CB  . ARG . . 59 ?  2.293  8.665 -15.372 1.00  93.03 0 B 1
ATOM   1858 C CG  . ARG . . 59 ?  1.506  9.444 -14.305 1.00  93.03 0 B 1
ATOM   1859 C CD  . ARG . . 59 ?  1.598 10.960 -14.516 1.00  93.03 0 B 1
ATOM   1860 N NE  . ARG . . 59 ?  0.854 11.400 -15.715 1.00  93.03 0 B 1
ATOM   1861 C CZ  . ARG . . 59 ?  0.886 12.591 -16.281 1.00  93.03 0 B 1
ATOM   1862 N NH1 . ARG . . 59 ?  1.650 13.548 -15.831 1.00  93.03 1 B 1
ATOM   1863 N NH2 . ARG . . 59 ?  0.134 12.850 -17.310 1.00  93.03 0 B 1
ATOM   1864 H H   . ARG . . 59 ?  2.490  6.288 -17.183 1.00  93.03 0 B 1
ATOM   1865 H HA  . ARG . . 59 ?  2.635  6.838 -14.292 1.00  93.03 0 B 1
ATOM   1866 H HB2 . ARG . . 59 ?  3.343  8.948 -15.299 1.00  93.03 0 B 1
ATOM   1867 H HB3 . ARG . . 59 ?  1.937  8.967 -16.357 1.00  93.03 0 B 1
ATOM   1868 H HG2 . ARG . . 59 ?  1.908  9.204 -13.321 1.00  93.03 0 B 1
ATOM   1869 H HG3 . ARG . . 59 ?  0.454  9.160 -14.329 1.00  93.03 0 B 1
ATOM   1870 H HD2 . ARG . . 59 ?  1.166 11.446 -13.641 1.00  93.03 0 B 1
ATOM   1871 H HD3 . ARG . . 59 ?  2.648 11.243 -14.593 1.00  93.03 0 B 1
ATOM   1872 H HE  . ARG . . 59 ?  0.166 10.758 -16.083 1.00  93.03 0 B 1
ATOM   1873 H HH11 . ARG . . 59 ?  2.178 13.379 -14.987 1.00  93.03 0 B 1
ATOM   1874 H HH12 . ARG . . 59 ?  1.610 14.464 -16.254 1.00  93.03 0 B 1
ATOM   1875 H HH21 . ARG . . 59 ? -0.505 12.148 -17.655 1.00  93.03 0 B 1
ATOM   1876 H HH22 . ARG . . 59 ?  0.115 13.762 -17.743 1.00  93.03 0 B 1
ATOM   1877 N N   . VAL . . 60 ?  0.201  6.476 -14.053 1.00  94.52 0 B 1
ATOM   1878 C CA  . VAL . . 60 ? -1.216  6.193 -13.838 1.00  94.52 0 B 1
ATOM   1879 C C   . VAL . . 60 ? -1.779  7.226 -12.879 1.00  94.52 0 B 1
ATOM   1880 O O   . VAL . . 60 ? -1.258  7.371 -11.776 1.00  94.52 0 B 1
ATOM   1881 C CB  . VAL . . 60 ? -1.451  4.778 -13.284 1.00  94.52 0 B 1
ATOM   1882 C CG1 . VAL . . 60 ? -2.953  4.491 -13.257 1.00  94.52 0 B 1
ATOM   1883 C CG2 . VAL . . 60 ? -0.764  3.696 -14.115 1.00  94.52 0 B 1
ATOM   1884 H H   . VAL . . 60 ?  0.769  6.665 -13.240 1.00  94.52 0 B 1
ATOM   1885 H HA  . VAL . . 60 ? -1.743  6.271 -14.789 1.00  94.52 0 B 1
ATOM   1886 H HB  . VAL . . 60 ? -1.070  4.706 -12.266 1.00  94.52 0 B 1
ATOM   1887 H HG11 . VAL . . 60 ? -3.441  4.899 -14.142 1.00  94.52 0 B 1
ATOM   1888 H HG12 . VAL . . 60 ? -3.402  4.956 -12.380 1.00  94.52 0 B 1
ATOM   1889 H HG13 . VAL . . 60 ? -3.136  3.416 -13.236 1.00  94.52 0 B 1
ATOM   1890 H HG21 . VAL . . 60 ?  0.314  3.854 -14.154 1.00  94.52 0 B 1
ATOM   1891 H HG22 . VAL . . 60 ? -1.182  3.714 -15.122 1.00  94.52 0 B 1
ATOM   1892 H HG23 . VAL . . 60 ? -0.953  2.718 -13.672 1.00  94.52 0 B 1
ATOM   1893 N N   . ASN . . 61 ? -2.835  7.920 -13.278 1.00  96.44 0 B 1
ATOM   1894 C CA  . ASN . . 61 ? -3.603  8.776 -12.383 1.00  96.44 0 B 1
ATOM   1895 C C   . ASN . . 61 ? -4.921  8.074 -12.070 1.00  96.44 0 B 1
ATOM   1896 O O   . ASN . . 61 ? -5.585  7.588 -12.980 1.00  96.44 0 B 1
ATOM   1897 C CB  . ASN . . 61 ? -3.834 10.155 -13.008 1.00  96.44 0 B 1
ATOM   1898 C CG  . ASN . . 61 ? -2.580 10.977 -13.241 1.00  96.44 0 B 1
ATOM   1899 N ND2 . ASN . . 61 ? -2.757 12.187 -13.710 1.00  96.44 0 B 1
ATOM   1900 O OD1 . ASN . . 61 ? -1.442 10.581 -13.033 1.00  96.44 0 B 1
ATOM   1901 H H   . ASN . . 61 ? -3.242  7.705 -14.178 1.00  96.44 0 B 1
ATOM   1902 H HA  . ASN . . 61 ? -3.066  8.921 -11.446 1.00  96.44 0 B 1
ATOM   1903 H HB2 . ASN . . 61 ? -4.485 10.724 -12.346 1.00  96.44 0 B 1
ATOM   1904 H HB3 . ASN . . 61 ? -4.356 10.038 -13.958 1.00  96.44 0 B 1
ATOM   1905 H HD21 . ASN . . 61 ? -1.948 12.791 -13.744 1.00  96.44 0 B 1
ATOM   1906 H HD22 . ASN . . 61 ? -3.698 12.544 -13.800 1.00  96.44 0 B 1
ATOM   1907 N N   . VAL . . 62 ? -5.281  8.016 -10.796 1.00  96.67 0 B 1
ATOM   1908 C CA  . VAL . . 62 ? -6.501  7.375 -10.316 1.00  96.67 0 B 1
ATOM   1909 C C   . VAL . . 62 ? -7.260  8.373 -9.472 1.00  96.67 0 B 1
ATOM   1910 O O   . VAL . . 62 ? -6.743  8.860 -8.468 1.00  96.67 0 B 1
ATOM   1911 C CB  . VAL . . 62 ? -6.211  6.115 -9.489 1.00  96.67 0 B 1
ATOM   1912 C CG1 . VAL . . 62 ? -7.501  5.379 -9.104 1.00  96.67 0 B 1
ATOM   1913 C CG2 . VAL . . 62 ? -5.290  5.149 -10.232 1.00  96.67 0 B 1
ATOM   1914 H H   . VAL . . 62 ? -4.692  8.456 -10.103 1.00  96.67 0 B 1
ATOM   1915 H HA  . VAL . . 62 ? -7.123  7.085 -11.163 1.00  96.67 0 B 1
ATOM   1916 H HB  . VAL . . 62 ? -5.702  6.401 -8.569 1.00  96.67 0 B 1
ATOM   1917 H HG11 . VAL . . 62 ? -8.091  5.164 -9.995 1.00  96.67 0 B 1
ATOM   1918 H HG12 . VAL . . 62 ? -8.098  5.999 -8.435 1.00  96.67 0 B 1
ATOM   1919 H HG13 . VAL . . 62 ? -7.265  4.447 -8.591 1.00  96.67 0 B 1
ATOM   1920 H HG21 . VAL . . 62 ? -5.773  4.802 -11.146 1.00  96.67 0 B 1
ATOM   1921 H HG22 . VAL . . 62 ? -5.076  4.308 -9.573 1.00  96.67 0 B 1
ATOM   1922 H HG23 . VAL . . 62 ? -4.343  5.637 -10.462 1.00  96.67 0 B 1
ATOM   1923 N N   . GLU . . 63 ? -8.494  8.627 -9.865 1.00  97.10 0 B 1
ATOM   1924 C CA  . GLU . . 63 ? -9.481  9.341 -9.069 1.00  97.10 0 B 1
ATOM   1925 C C   . GLU . . 63 ? -10.562  8.331 -8.702 1.00  97.10 0 B 1
ATOM   1926 O O   . GLU . . 63 ? -11.097  7.643 -9.570 1.00  97.10 0 B 1
ATOM   1927 C CB  . GLU . . 63 ? -10.039 10.521 -9.871 1.00  97.10 0 B 1
ATOM   1928 C CG  . GLU . . 63 ? -8.983 11.624 -10.062 1.00  97.10 0 B 1
ATOM   1929 C CD  . GLU . . 63 ? -9.391 12.684 -11.098 1.00  97.10 0 B 1
ATOM   1930 O OE1 . GLU . . 63 ? -8.484 13.433 -11.534 1.00  97.10 0 B 1
ATOM   1931 O OE2 . GLU . . 63 ? -10.570 12.707 -11.515 1.00  97.10 -1 B 1
ATOM   1932 H H   . GLU . . 63 ? -8.825  8.210 -10.724 1.00  97.10 0 B 1
ATOM   1933 H HA  . GLU . . 63 ? -9.037  9.733 -8.154 1.00  97.10 0 B 1
ATOM   1934 H HB2 . GLU . . 63 ? -10.370 10.156 -10.843 1.00  97.10 0 B 1
ATOM   1935 H HB3 . GLU . . 63 ? -10.895 10.939 -9.341 1.00  97.10 0 B 1
ATOM   1936 H HG2 . GLU . . 63 ? -8.046 11.174 -10.392 1.00  97.10 0 B 1
ATOM   1937 H HG3 . GLU . . 63 ? -8.798 12.103 -9.100 1.00  97.10 0 B 1
ATOM   1938 N N   . SER . . 64 ? -10.847  8.176 -7.415 1.00  96.12 0 B 1
ATOM   1939 C CA  . SER . . 64 ? -11.813  7.188 -6.939 1.00  96.12 0 B 1
ATOM   1940 C C   . SER . . 64 ? -12.749  7.803 -5.919 1.00  96.12 0 B 1
ATOM   1941 O O   . SER . . 64 ? -12.301  8.498 -5.013 1.00  96.12 0 B 1
ATOM   1942 C CB  . SER . . 64 ? -11.089  5.958 -6.383 1.00  96.12 0 B 1
ATOM   1943 O OG  . SER . . 64 ? -11.981  5.050 -5.764 1.00  96.12 0 B 1
ATOM   1944 H H   . SER . . 64 ? -10.398  8.781 -6.742 1.00  96.12 0 B 1
ATOM   1945 H HA  . SER . . 64 ? -12.426  6.854 -7.777 1.00  96.12 0 B 1
ATOM   1946 H HB2 . SER . . 64 ? -10.571  5.454 -7.200 1.00  96.12 0 B 1
ATOM   1947 H HB3 . SER . . 64 ? -10.348  6.277 -5.650 1.00  96.12 0 B 1
ATOM   1948 H HG  . SER . . 64 ? -12.436  5.526 -5.065 1.00  96.12 0 B 1
ATOM   1949 N N   . ASN . . 65 ? -14.027  7.459 -6.027 1.00  96.69 0 B 1
ATOM   1950 C CA  . ASN . . 65 ? -15.070  7.767 -5.059 1.00  96.69 0 B 1
ATOM   1951 C C   . ASN . . 65 ? -15.608  6.455 -4.485 1.00  96.69 0 B 1
ATOM   1952 O O   . ASN . . 65 ? -15.891  5.519 -5.236 1.00  96.69 0 B 1
ATOM   1953 C CB  . ASN . . 65 ? -16.175  8.584 -5.738 1.00  96.69 0 B 1
ATOM   1954 C CG  . ASN . . 65 ? -15.677  9.925 -6.236 1.00  96.69 0 B 1
ATOM   1955 N ND2 . ASN . . 65 ? -15.671 10.153 -7.528 1.00  96.69 0 B 1
ATOM   1956 O OD1 . ASN . . 65 ? -15.245 10.776 -5.482 1.00  96.69 0 B 1
ATOM   1957 H H   . ASN . . 65 ? -14.287  6.865 -6.802 1.00  96.69 0 B 1
ATOM   1958 H HA  . ASN . . 65 ? -14.661  8.366 -4.245 1.00  96.69 0 B 1
ATOM   1959 H HB2 . ASN . . 65 ? -16.962  8.781 -5.009 1.00  96.69 0 B 1
ATOM   1960 H HB3 . ASN . . 65 ? -16.610  8.017 -6.560 1.00  96.69 0 B 1
ATOM   1961 H HD21 . ASN . . 65 ? -15.326 11.055 -7.825 1.00  96.69 0 B 1
ATOM   1962 H HD22 . ASN . . 65 ? -16.065  9.478 -8.167 1.00  96.69 0 B 1
ATOM   1963 N N   . VAL . . 66 ? -15.718  6.355 -3.164 1.00  96.60 0 B 1
ATOM   1964 C CA  . VAL . . 66 ? -16.231  5.177 -2.463 1.00  96.60 0 B 1
ATOM   1965 C C   . VAL . . 66 ? -17.245  5.578 -1.402 1.00  96.60 0 B 1
ATOM   1966 O O   . VAL . . 66 ? -17.015  6.476 -0.595 1.00  96.60 0 B 1
ATOM   1967 C CB  . VAL . . 66 ? -15.096  4.295 -1.902 1.00  96.60 0 B 1
ATOM   1968 C CG1 . VAL . . 66 ? -14.249  4.954 -0.811 1.00  96.60 0 B 1
ATOM   1969 C CG2 . VAL . . 66 ? -15.631  2.968 -1.350 1.00  96.60 0 B 1
ATOM   1970 H H   . VAL . . 66 ? -15.474  7.162 -2.607 1.00  96.60 0 B 1
ATOM   1971 H HA  . VAL . . 66 ? -16.765  4.571 -3.194 1.00  96.60 0 B 1
ATOM   1972 H HB  . VAL . . 66 ? -14.426  4.055 -2.728 1.00  96.60 0 B 1
ATOM   1973 H HG11 . VAL . . 66 ? -13.397  4.317 -0.571 1.00  96.60 0 B 1
ATOM   1974 H HG12 . VAL . . 66 ? -13.876  5.917 -1.161 1.00  96.60 0 B 1
ATOM   1975 H HG13 . VAL . . 66 ? -14.854  5.095  0.085 1.00  96.60 0 B 1
ATOM   1976 H HG21 . VAL . . 66 ? -16.238  3.136 -0.461 1.00  96.60 0 B 1
ATOM   1977 H HG22 . VAL . . 66 ? -16.238  2.472 -2.107 1.00  96.60 0 B 1
ATOM   1978 H HG23 . VAL . . 66 ? -14.799  2.314 -1.085 1.00  96.60 0 B 1
ATOM   1979 N N   . LYS . . 67 ? -18.368  4.865 -1.370 1.00  97.01 0 B 1
ATOM   1980 C CA  . LYS . . 67 ? -19.415  5.021 -0.364 1.00  97.01 0 B 1
ATOM   1981 C C   . LYS . . 67 ? -19.594  3.713  0.393 1.00  97.01 0 B 1
ATOM   1982 O O   . LYS . . 67 ? -19.937  2.697 -0.210 1.00  97.01 0 B 1
ATOM   1983 C CB  . LYS . . 67 ? -20.688  5.498 -1.068 1.00  97.01 0 B 1
ATOM   1984 C CG  . LYS . . 67 ? -21.792  5.867 -0.070 1.00  97.01 0 B 1
ATOM   1985 C CD  . LYS . . 67 ? -22.952  6.519 -0.827 1.00  97.01 0 B 1
ATOM   1986 C CE  . LYS . . 67 ? -24.031  7.011  0.138 1.00  97.01 0 B 1
ATOM   1987 N NZ  . LYS . . 67 ? -25.024  7.842 -0.587 1.00  97.01 1 B 1
ATOM   1988 H H   . LYS . . 67 ? -18.494  4.160 -2.083 1.00  97.01 0 B 1
ATOM   1989 H HA  . LYS . . 67 ? -19.119  5.790  0.351 1.00  97.01 0 B 1
ATOM   1990 H HB2 . LYS . . 67 ? -21.048  4.723 -1.745 1.00  97.01 0 B 1
ATOM   1991 H HB3 . LYS . . 67 ? -20.440  6.380 -1.659 1.00  97.01 0 B 1
ATOM   1992 H HG2 . LYS . . 67 ? -21.397  6.574  0.659 1.00  97.01 0 B 1
ATOM   1993 H HG3 . LYS . . 67 ? -22.142  4.974  0.447 1.00  97.01 0 B 1
ATOM   1994 H HD2 . LYS . . 67 ? -23.378  5.801 -1.528 1.00  97.01 0 B 1
ATOM   1995 H HD3 . LYS . . 67 ? -22.562  7.368 -1.389 1.00  97.01 0 B 1
ATOM   1996 H HE2 . LYS . . 67 ? -23.549  7.604  0.915 1.00  97.01 0 B 1
ATOM   1997 H HE3 . LYS . . 67 ? -24.507  6.152  0.610 1.00  97.01 0 B 1
ATOM   1998 H HZ1 . LYS . . 67 ? -25.472  7.312 -1.320 1.00  97.01 0 B 1
ATOM   1999 H HZ2 . LYS . . 67 ? -24.554  8.621 -1.026 1.00  97.01 0 B 1
ATOM   2000 H HZ3 . LYS . . 67 ? -25.723  8.212  0.041 1.00  97.01 0 B 1
ATOM   2001 N N   . TYR . . 68 ? -19.379  3.753  1.706 1.00  95.28 0 B 1
ATOM   2002 C CA  . TYR . . 68 ? -19.617  2.632  2.617 1.00  95.28 0 B 1
ATOM   2003 C C   . TYR . . 68 ? -21.014  2.773  3.230 1.00  95.28 0 B 1
ATOM   2004 O O   . TYR . . 68 ? -21.320  3.775  3.870 1.00  95.28 0 B 1
ATOM   2005 C CB  . TYR . . 68 ? -18.521  2.594  3.692 1.00  95.28 0 B 1
ATOM   2006 C CG  . TYR . . 68 ? -17.115  2.437  3.142 1.00  95.28 0 B 1
ATOM   2007 C CD1 . TYR . . 68 ? -16.652  1.173  2.733 1.00  95.28 0 B 1
ATOM   2008 C CD2 . TYR . . 68 ? -16.278  3.562  3.022 1.00  95.28 0 B 1
ATOM   2009 C CE1 . TYR . . 68 ? -15.357  1.028  2.197 1.00  95.28 0 B 1
ATOM   2010 C CE2 . TYR . . 68 ? -14.984  3.426  2.484 1.00  95.28 0 B 1
ATOM   2011 C CZ  . TYR . . 68 ? -14.524  2.158  2.067 1.00  95.28 0 B 1
ATOM   2012 O OH  . TYR . . 68 ? -13.282  2.041  1.528 1.00  95.28 0 B 1
ATOM   2013 H H   . TYR . . 68 ? -19.110  4.634  2.121 1.00  95.28 0 B 1
ATOM   2014 H HA  . TYR . . 68 ? -19.575  1.693  2.065 1.00  95.28 0 B 1
ATOM   2015 H HB2 . TYR . . 68 ? -18.574  3.508  4.283 1.00  95.28 0 B 1
ATOM   2016 H HB3 . TYR . . 68 ? -18.721  1.765  4.371 1.00  95.28 0 B 1
ATOM   2017 H HD1 . TYR . . 68 ? -17.298  0.312  2.824 1.00  95.28 0 B 1
ATOM   2018 H HD2 . TYR . . 68 ? -16.631  4.531  3.344 1.00  95.28 0 B 1
ATOM   2019 H HE1 . TYR . . 68 ? -15.004  0.061  1.871 1.00  95.28 0 B 1
ATOM   2020 H HE2 . TYR . . 68 ? -14.352  4.296  2.391 1.00  95.28 0 B 1
ATOM   2021 H HH  . TYR . . 68 ? -12.856  2.900  1.484 1.00  95.28 0 B 1
ATOM   2022 N N   . LEU . . 69 ? -21.889  1.795  3.016 1.00  96.34 0 B 1
ATOM   2023 C CA  . LEU . . 69 ? -23.269  1.812  3.497 1.00  96.34 0 B 1
ATOM   2024 C C   . LEU . . 69 ? -23.390  1.104  4.861 1.00  96.34 0 B 1
ATOM   2025 O O   . LEU . . 69 ? -22.720  0.092  5.076 1.00  96.34 0 B 1
ATOM   2026 C CB  . LEU . . 69 ? -24.193  1.176  2.443 1.00  96.34 0 B 1
ATOM   2027 C CG  . LEU . . 69 ? -24.198  1.867  1.066 1.00  96.34 0 B 1
ATOM   2028 C CD1 . LEU . . 69 ? -25.074  1.080  0.092 1.00  96.34 0 B 1
ATOM   2029 C CD2 . LEU . . 69 ? -24.745  3.297  1.140 1.00  96.34 0 B 1
ATOM   2030 H H   . LEU . . 69 ? -21.594  0.987  2.486 1.00  96.34 0 B 1
ATOM   2031 H HA  . LEU . . 69 ? -23.565  2.854  3.614 1.00  96.34 0 B 1
ATOM   2032 H HB2 . LEU . . 69 ? -23.878  0.142  2.298 1.00  96.34 0 B 1
ATOM   2033 H HB3 . LEU . . 69 ? -25.212  1.158  2.830 1.00  96.34 0 B 1
ATOM   2034 H HG  . LEU . . 69 ? -23.186  1.899  0.663 1.00  96.34 0 B 1
ATOM   2035 H HD11 . LEU . . 69 ? -24.664  0.078 -0.037 1.00  96.34 0 B 1
ATOM   2036 H HD12 . LEU . . 69 ? -25.083  1.568 -0.883 1.00  96.34 0 B 1
ATOM   2037 H HD13 . LEU . . 69 ? -26.093  1.000  0.472 1.00  96.34 0 B 1
ATOM   2038 H HD21 . LEU . . 69 ? -24.084  3.912  1.750 1.00  96.34 0 B 1
ATOM   2039 H HD22 . LEU . . 69 ? -24.783  3.717  0.135 1.00  96.34 0 B 1
ATOM   2040 H HD23 . LEU . . 69 ? -25.747  3.289  1.570 1.00  96.34 0 B 1
ATOM   2041 N N   . PRO . . 70 ? -24.278  1.558  5.775 1.00  94.38 0 B 1
ATOM   2042 C CA  . PRO . . 70 ? -24.445  0.966  7.113 1.00  94.38 0 B 1
ATOM   2043 C C   . PRO . . 70 ? -24.836 -0.518  7.146 1.00  94.38 0 B 1
ATOM   2044 O O   . PRO . . 70 ? -24.712 -1.168  8.178 1.00  94.38 0 B 1
ATOM   2045 C CB  . PRO . . 70 ? -25.542  1.792  7.791 1.00  94.38 0 B 1
ATOM   2046 C CG  . PRO . . 70 ? -25.461  3.148  7.099 1.00  94.38 0 B 1
ATOM   2047 C CD  . PRO . . 70 ? -25.062  2.785  5.673 1.00  94.38 0 B 1
ATOM   2048 H HA  . PRO . . 70 ? -23.512  1.084  7.664 1.00  94.38 0 B 1
ATOM   2049 H HB2 . PRO . . 70 ? -26.520  1.352  7.596 1.00  94.38 0 B 1
ATOM   2050 H HB3 . PRO . . 70 ? -25.372  1.878  8.864 1.00  94.38 0 B 1
ATOM   2051 H HG2 . PRO . . 70 ? -26.413  3.678  7.130 1.00  94.38 0 B 1
ATOM   2052 H HG3 . PRO . . 70 ? -24.675  3.746  7.560 1.00  94.38 0 B 1
ATOM   2053 H HD2 . PRO . . 70 ? -25.952  2.600  5.070 1.00  94.38 0 B 1
ATOM   2054 H HD3 . PRO . . 70 ? -24.483  3.609  5.255 1.00  94.38 0 B 1
ATOM   2055 N N   . ASN . . 71 ? -25.336 -1.064  6.039 1.00  93.95 0 B 1
ATOM   2056 C CA  . ASN . . 71 ? -25.701 -2.475  5.913 1.00  93.95 0 B 1
ATOM   2057 C C   . ASN . . 71 ? -24.496 -3.388  5.587 1.00  93.95 0 B 1
ATOM   2058 O O   . ASN . . 71 ? -24.684 -4.593  5.383 1.00  93.95 0 B 1
ATOM   2059 C CB  . ASN . . 71 ? -26.834 -2.588  4.874 1.00  93.95 0 B 1
ATOM   2060 C CG  . ASN . . 71 ? -26.378 -2.252  3.465 1.00  93.95 0 B 1
ATOM   2061 N ND2 . ASN . . 71 ? -27.181 -2.559  2.482 1.00  93.95 0 B 1
ATOM   2062 O OD1 . ASN . . 71 ? -25.304 -1.715  3.254 1.00  93.95 0 B 1
ATOM   2063 H H   . ASN . . 71 ? -25.325 -0.519  5.189 1.00  93.95 0 B 1
ATOM   2064 H HA  . ASN . . 71 ? -26.088 -2.816  6.873 1.00  93.95 0 B 1
ATOM   2065 H HB2 . ASN . . 71 ? -27.208 -3.612  4.876 1.00  93.95 0 B 1
ATOM   2066 H HB3 . ASN . . 71 ? -27.654 -1.923  5.146 1.00  93.95 0 B 1
ATOM   2067 H HD21 . ASN . . 71 ? -28.030 -3.078  2.651 1.00  93.95 0 B 1
ATOM   2068 H HD22 . ASN . . 71 ? -26.709 -2.715  1.603 1.00  93.95 0 B 1
ATOM   2069 N N   . GLY . . 72 ? -23.282 -2.831  5.521 1.00  94.58 0 B 1
ATOM   2070 C CA  . GLY . . 72 ? -22.050 -3.537  5.169 1.00  94.58 0 B 1
ATOM   2071 C C   . GLY . . 72 ? -21.814 -3.677  3.663 1.00  94.58 0 B 1
ATOM   2072 O O   . GLY . . 72 ? -20.939 -4.444  3.275 1.00  94.58 0 B 1
ATOM   2073 H H   . GLY . . 72 ? -23.206 -1.834  5.663 1.00  94.58 0 B 1
ATOM   2074 H HA2 . GLY . . 72 ? -21.204 -2.990  5.585 1.00  94.58 0 B 1
ATOM   2075 H HA3 . GLY . . 72 ? -22.050 -4.532  5.615 1.00  94.58 0 B 1
ATOM   2076 N N   . ASP . . 73 ? -22.574 -2.980  2.812 1.00  96.95 0 B 1
ATOM   2077 C CA  . ASP . . 73 ? -22.299 -2.880  1.371 1.00  96.95 0 B 1
ATOM   2078 C C   . ASP . . 73 ? -21.429 -1.659  1.063 1.00  96.95 0 B 1
ATOM   2079 O O   . ASP . . 73 ? -21.479 -0.655  1.774 1.00  96.95 0 B 1
ATOM   2080 C CB  . ASP . . 73 ? -23.592 -2.789  0.549 1.00  96.95 0 B 1
ATOM   2081 C CG  . ASP . . 73 ? -24.473 -4.031  0.638 1.00  96.95 0 B 1
ATOM   2082 O OD1 . ASP . . 73 ? -23.931 -5.150  0.772 1.00  96.95 0 B 1
ATOM   2083 O OD2 . ASP . . 73 ? -25.711 -3.865  0.616 1.00  96.95 -1 B 1
ATOM   2084 H H   . ASP . . 73 ? -23.308 -2.390  3.177 1.00  96.95 0 B 1
ATOM   2085 H HA  . ASP . . 73 ? -21.765 -3.772  1.044 1.00  96.95 0 B 1
ATOM   2086 H HB2 . ASP . . 73 ? -24.160 -1.920  0.882 1.00  96.95 0 B 1
ATOM   2087 H HB3 . ASP . . 73 ? -23.332 -2.636 -0.498 1.00  96.95 0 B 1
ATOM   2088 N N   . TYR . . 74 ? -20.638 -1.711 -0.004 1.00  97.24 0 B 1
ATOM   2089 C CA  . TYR . . 74 ? -19.950 -0.536 -0.536 1.00  97.24 0 B 1
ATOM   2090 C C   . TYR . . 74 ? -20.116 -0.437 -2.051 1.00  97.24 0 B 1
ATOM   2091 O O   . TYR . . 74 ? -20.324 -1.435 -2.744 1.00  97.24 0 B 1
ATOM   2092 C CB  . TYR . . 74 ? -18.468 -0.507 -0.134 1.00  97.24 0 B 1
ATOM   2093 C CG  . TYR . . 74 ? -17.607 -1.455 -0.938 1.00  97.24 0 B 1
ATOM   2094 C CD1 . TYR . . 74 ? -17.573 -2.818 -0.603 1.00  97.24 0 B 1
ATOM   2095 C CD2 . TYR . . 74 ? -16.910 -0.985 -2.069 1.00  97.24 0 B 1
ATOM   2096 C CE1 . TYR . . 74 ? -16.859 -3.719 -1.411 1.00  97.24 0 B 1
ATOM   2097 C CE2 . TYR . . 74 ? -16.187 -1.884 -2.872 1.00  97.24 0 B 1
ATOM   2098 C CZ  . TYR . . 74 ? -16.168 -3.255 -2.543 1.00  97.24 0 B 1
ATOM   2099 O OH  . TYR . . 74 ? -15.451 -4.136 -3.274 1.00  97.24 0 B 1
ATOM   2100 H H   . TYR . . 74 ? -20.624 -2.556 -0.557 1.00  97.24 0 B 1
ATOM   2101 H HA  . TYR . . 74 ? -20.421  0.351 -0.112 1.00  97.24 0 B 1
ATOM   2102 H HB2 . TYR . . 74 ? -18.093  0.507 -0.276 1.00  97.24 0 B 1
ATOM   2103 H HB3 . TYR . . 74 ? -18.368 -0.735  0.927 1.00  97.24 0 B 1
ATOM   2104 H HD1 . TYR . . 74 ? -18.119 -3.172  0.260 1.00  97.24 0 B 1
ATOM   2105 H HD2 . TYR . . 74 ? -16.957  0.059 -2.340 1.00  97.24 0 B 1
ATOM   2106 H HE1 . TYR . . 74 ? -16.797 -4.766 -1.155 1.00  97.24 0 B 1
ATOM   2107 H HE2 . TYR . . 74 ? -15.671 -1.535 -3.754 1.00  97.24 0 B 1
ATOM   2108 H HH  . TYR . . 74 ? -14.889 -3.675 -3.902 1.00  97.24 0 B 1
ATOM   2109 N N   . ILE . . 75 ? -19.993  0.790 -2.552 1.00  96.42 0 B 1
ATOM   2110 C CA  . ILE . . 75 ? -19.946  1.104 -3.979 1.00  96.42 0 B 1
ATOM   2111 C C   . ILE . . 75 ? -18.700  1.951 -4.209 1.00  96.42 0 B 1
ATOM   2112 O O   . ILE . . 75 ? -18.496  2.939 -3.502 1.00  96.42 0 B 1
ATOM   2113 C CB  . ILE . . 75 ? -21.230  1.835 -4.436 1.00  96.42 0 B 1
ATOM   2114 C CG1 . ILE . . 75 ? -22.499  1.016 -4.089 1.00  96.42 0 B 1
ATOM   2115 C CG2 . ILE . . 75 ? -21.156  2.123 -5.949 1.00  96.42 0 B 1
ATOM   2116 C CD1 . ILE . . 75 ? -23.816  1.758 -4.342 1.00  96.42 0 B 1
ATOM   2117 H H   . ILE . . 75 ? -19.846  1.549 -1.902 1.00  96.42 0 B 1
ATOM   2118 H HA  . ILE . . 75 ? -19.850  0.183 -4.554 1.00  96.42 0 B 1
ATOM   2119 H HB  . ILE . . 75 ? -21.287  2.787 -3.908 1.00  96.42 0 B 1
ATOM   2120 H HG12 . ILE . . 75 ? -22.499  0.084 -4.654 1.00  96.42 0 B 1
ATOM   2121 H HG13 . ILE . . 75 ? -22.494  0.763 -3.029 1.00  96.42 0 B 1
ATOM   2122 H HG21 . ILE . . 75 ? -22.044  2.660 -6.283 1.00  96.42 0 B 1
ATOM   2123 H HG22 . ILE . . 75 ? -21.066  1.190 -6.506 1.00  96.42 0 B 1
ATOM   2124 H HG23 . ILE . . 75 ? -20.298  2.756 -6.177 1.00  96.42 0 B 1
ATOM   2125 H HD11 . ILE . . 75 ? -23.802  2.723 -3.836 1.00  96.42 0 B 1
ATOM   2126 H HD12 . ILE . . 75 ? -24.642  1.164 -3.950 1.00  96.42 0 B 1
ATOM   2127 H HD13 . ILE . . 75 ? -23.975  1.905 -5.410 1.00  96.42 0 B 1
ATOM   2128 N N   . ARG . . 76 ? -17.870  1.575 -5.183 1.00  96.05 0 B 1
ATOM   2129 C CA  . ARG . . 76 ? -16.714  2.358 -5.624 1.00  96.05 0 B 1
ATOM   2130 C C   . ARG . . 76 ? -16.803  2.635 -7.119 1.00  96.05 0 B 1
ATOM   2131 O O   . ARG . . 76 ? -17.093  1.734 -7.900 1.00  96.05 0 B 1
ATOM   2132 C CB  . ARG . . 76 ? -15.403  1.654 -5.238 1.00  96.05 0 B 1
ATOM   2133 C CG  . ARG . . 76 ? -14.182  2.554 -5.499 1.00  96.05 0 B 1
ATOM   2134 C CD  . ARG . . 76 ? -12.864  1.910 -5.065 1.00  96.05 0 B 1
ATOM   2135 N NE  . ARG . . 76 ? -12.416  0.894 -6.035 1.00  96.05 0 B 1
ATOM   2136 C CZ  . ARG . . 76 ? -12.143 -0.368 -5.792 1.00  96.05 0 B 1
ATOM   2137 N NH1 . ARG . . 76 ? -12.148 -0.837 -4.584 1.00  96.05 1 B 1
ATOM   2138 N NH2 . ARG . . 76 ? -11.920 -1.181 -6.779 1.00  96.05 0 B 1
ATOM   2139 H H   . ARG . . 76 ? -18.102  0.743 -5.706 1.00  96.05 0 B 1
ATOM   2140 H HA  . ARG . . 76 ? -16.744  3.323 -5.119 1.00  96.05 0 B 1
ATOM   2141 H HB2 . ARG . . 76 ? -15.305  0.731 -5.810 1.00  96.05 0 B 1
ATOM   2142 H HB3 . ARG . . 76 ? -15.434  1.402 -4.178 1.00  96.05 0 B 1
ATOM   2143 H HG2 . ARG . . 76 ? -14.306  3.479 -4.935 1.00  96.05 0 B 1
ATOM   2144 H HG3 . ARG . . 76 ? -14.116  2.811 -6.556 1.00  96.05 0 B 1
ATOM   2145 H HD2 . ARG . . 76 ? -12.988  1.501 -4.062 1.00  96.05 0 B 1
ATOM   2146 H HD3 . ARG . . 76 ? -12.099  2.685 -5.011 1.00  96.05 0 B 1
ATOM   2147 H HE  . ARG . . 76 ? -12.390  1.181 -7.003 1.00  96.05 0 B 1
ATOM   2148 H HH11 . ARG . . 76 ? -12.485 -0.233 -3.847 1.00  96.05 0 B 1
ATOM   2149 H HH12 . ARG . . 76 ? -12.443 -1.802 -4.542 1.00  96.05 0 B 1
ATOM   2150 H HH21 . ARG . . 76 ? -12.001 -0.874 -7.738 1.00  96.05 0 B 1
ATOM   2151 H HH22 . ARG . . 76 ? -12.038 -2.170 -6.616 1.00  96.05 0 B 1
ATOM   2152 N N   . VAL . . 77 ? -16.493  3.863 -7.512 1.00  95.75 0 B 1
ATOM   2153 C CA  . VAL . . 77 ? -16.284  4.257 -8.908 1.00  95.75 0 B 1
ATOM   2154 C C   . VAL . . 77 ? -14.880  4.830 -9.027 1.00  95.75 0 B 1
ATOM   2155 O O   . VAL . . 77 ? -14.497  5.674 -8.219 1.00  95.75 0 B 1
ATOM   2156 C CB  . VAL . . 77 ? -17.349  5.261 -9.385 1.00  95.75 0 B 1
ATOM   2157 C CG1 . VAL . . 77 ? -17.131  5.639 -10.856 1.00  95.75 0 B 1
ATOM   2158 C CG2 . VAL . . 77 ? -18.758  4.665 -9.254 1.00  95.75 0 B 1
ATOM   2159 H H   . VAL . . 77 ? -16.272  4.546 -6.802 1.00  95.75 0 B 1
ATOM   2160 H HA  . VAL . . 77 ? -16.349  3.378 -9.548 1.00  95.75 0 B 1
ATOM   2161 H HB  . VAL . . 77 ? -17.294  6.164 -8.778 1.00  95.75 0 B 1
ATOM   2162 H HG11 . VAL . . 77 ? -17.130  4.745 -11.480 1.00  95.75 0 B 1
ATOM   2163 H HG12 . VAL . . 77 ? -17.930  6.302 -11.189 1.00  95.75 0 B 1
ATOM   2164 H HG13 . VAL . . 77 ? -16.185  6.166 -10.979 1.00  95.75 0 B 1
ATOM   2165 H HG21 . VAL . . 77 ? -18.991  4.471 -8.208 1.00  95.75 0 B 1
ATOM   2166 H HG22 . VAL . . 77 ? -19.493  5.374 -9.637 1.00  95.75 0 B 1
ATOM   2167 H HG23 . VAL . . 77 ? -18.826  3.738 -9.823 1.00  95.75 0 B 1
ATOM   2168 N N   . ALA . . 78 ? -14.108  4.363 -10.005 1.00  95.71 0 B 1
ATOM   2169 C CA  . ALA . . 78 ? -12.749  4.833 -10.246 1.00  95.71 0 B 1
ATOM   2170 C C   . ALA . . 78 ? -12.544  5.224 -11.714 1.00  95.71 0 B 1
ATOM   2171 O O   . ALA . . 78 ? -12.889  4.462 -12.617 1.00  95.71 0 B 1
ATOM   2172 C CB  . ALA . . 78 ? -11.749  3.767 -9.779 1.00  95.71 0 B 1
ATOM   2173 H H   . ALA . . 78 ? -14.497  3.690 -10.650 1.00  95.71 0 B 1
ATOM   2174 H HA  . ALA . . 78 ? -12.574  5.728 -9.649 1.00  95.71 0 B 1
ATOM   2175 H HB1 . ALA . . 78 ? -10.734  4.132 -9.931 1.00  95.71 0 B 1
ATOM   2176 H HB2 . ALA . . 78 ? -11.900  3.566 -8.718 1.00  95.71 0 B 1
ATOM   2177 H HB3 . ALA . . 78 ? -11.890  2.851 -10.351 1.00  95.71 0 B 1
ATOM   2178 N N   . ASN . . 79 ? -11.941  6.393 -11.929 1.00  96.14 0 B 1
ATOM   2179 C CA  . ASN . . 79 ? -11.440  6.873 -13.209 1.00  96.14 0 B 1
ATOM   2180 C C   . ASN . . 79 ? -9.916  6.715 -13.234 1.00  96.14 0 B 1
ATOM   2181 O O   . ASN . . 79 ? -9.209  7.270 -12.391 1.00  96.14 0 B 1
ATOM   2182 C CB  . ASN . . 79 ? -11.861  8.338 -13.395 1.00  96.14 0 B 1
ATOM   2183 C CG  . ASN . . 79 ? -11.433  8.874 -14.748 1.00  96.14 0 B 1
ATOM   2184 N ND2 . ASN . . 79 ? -12.240  8.692 -15.760 1.00  96.14 0 B 1
ATOM   2185 O OD1 . ASN . . 79 ? -10.358  9.417 -14.943 1.00  96.14 0 B 1
ATOM   2186 H H   . ASN . . 79 ? -11.687  6.942 -11.120 1.00  96.14 0 B 1
ATOM   2187 H HA  . ASN . . 79 ? -11.870  6.282 -14.018 1.00  96.14 0 B 1
ATOM   2188 H HB2 . ASN . . 79 ? -11.407  8.958 -12.621 1.00  96.14 0 B 1
ATOM   2189 H HB3 . ASN . . 79 ? -12.944  8.422 -13.311 1.00  96.14 0 B 1
ATOM   2190 H HD21 . ASN . . 79 ? -11.911  9.001 -16.663 1.00  96.14 0 B 1
ATOM   2191 H HD22 . ASN . . 79 ? -13.056  8.105 -15.660 1.00  96.14 0 B 1
ATOM   2192 N N   . ILE . . 80 ? -9.411  5.932 -14.183 1.00  95.81 0 B 1
ATOM   2193 C CA  . ILE . . 80 ? -7.999  5.564 -14.274 1.00  95.81 0 B 1
ATOM   2194 C C   . ILE . . 80 ? -7.443  6.071 -15.595 1.00  95.81 0 B 1
ATOM   2195 O O   . ILE . . 80 ? -7.780  5.542 -16.650 1.00  95.81 0 B 1
ATOM   2196 C CB  . ILE . . 80 ? -7.824  4.039 -14.133 1.00  95.81 0 B 1
ATOM   2197 C CG1 . ILE . . 80 ? -8.520  3.546 -12.845 1.00  95.81 0 B 1
ATOM   2198 C CG2 . ILE . . 80 ? -6.329  3.671 -14.181 1.00  95.81 0 B 1
ATOM   2199 C CD1 . ILE . . 80 ? -8.306  2.070 -12.549 1.00  95.81 0 B 1
ATOM   2200 H H   . ILE . . 80 ? -10.052  5.466 -14.810 1.00  95.81 0 B 1
ATOM   2201 H HA  . ILE . . 80 ? -7.444  6.035 -13.462 1.00  95.81 0 B 1
ATOM   2202 H HB  . ILE . . 80 ? -8.315  3.557 -14.979 1.00  95.81 0 B 1
ATOM   2203 H HG12 . ILE . . 80 ? -9.595  3.700 -12.933 1.00  95.81 0 B 1
ATOM   2204 H HG13 . ILE . . 80 ? -8.156  4.125 -11.996 1.00  95.81 0 B 1
ATOM   2205 H HG21 . ILE . . 80 ? -6.214  2.587 -14.203 1.00  95.81 0 B 1
ATOM   2206 H HG22 . ILE . . 80 ? -5.868  4.062 -15.088 1.00  95.81 0 B 1
ATOM   2207 H HG23 . ILE . . 80 ? -5.818  4.077 -13.308 1.00  95.81 0 B 1
ATOM   2208 H HD11 . ILE . . 80 ? -7.271  1.936 -12.235 1.00  95.81 0 B 1
ATOM   2209 H HD12 . ILE . . 80 ? -8.515  1.469 -13.434 1.00  95.81 0 B 1
ATOM   2210 H HD13 . ILE . . 80 ? -8.946  1.772 -11.718 1.00  95.81 0 B 1
ATOM   2211 N N   . LYS . . 81 ? -6.555  7.063 -15.543 1.00  95.90 0 B 1
ATOM   2212 C CA  . LYS . . 81 ? -5.872  7.620 -16.715 1.00  95.90 0 B 1
ATOM   2213 C C   . LYS . . 81 ? -4.462  7.062 -16.822 1.00  95.90 0 B 1
ATOM   2214 O O   . LYS . . 81 ? -3.649  7.205 -15.907 1.00  95.90 0 B 1
ATOM   2215 C CB  . LYS . . 81 ? -5.870  9.151 -16.686 1.00  95.90 0 B 1
ATOM   2216 C CG  . LYS . . 81 ? -7.291  9.722 -16.647 1.00  95.90 0 B 1
ATOM   2217 C CD  . LYS . . 81 ? -7.259 11.250 -16.594 1.00  95.90 0 B 1
ATOM   2218 C CE  . LYS . . 81 ? -8.698 11.752 -16.485 1.00  95.90 0 B 1
ATOM   2219 N NZ  . LYS . . 81 ? -8.755 13.220 -16.309 1.00  95.90 1 B 1
ATOM   2220 H H   . LYS . . 81 ? -6.324  7.425 -14.629 1.00  95.90 0 B 1
ATOM   2221 H HA  . LYS . . 81 ? -6.418  7.323 -17.610 1.00  95.90 0 B 1
ATOM   2222 H HB2 . LYS . . 81 ? -5.320  9.494 -15.810 1.00  95.90 0 B 1
ATOM   2223 H HB3 . LYS . . 81 ? -5.367  9.519 -17.580 1.00  95.90 0 B 1
ATOM   2224 H HG2 . LYS . . 81 ? -7.837  9.398 -17.533 1.00  95.90 0 B 1
ATOM   2225 H HG3 . LYS . . 81 ? -7.806  9.356 -15.759 1.00  95.90 0 B 1
ATOM   2226 H HD2 . LYS . . 81 ? -6.798 11.639 -17.503 1.00  95.90 0 B 1
ATOM   2227 H HD3 . LYS . . 81 ? -6.690 11.571 -15.722 1.00  95.90 0 B 1
ATOM   2228 H HE2 . LYS . . 81 ? -9.175 11.260 -15.638 1.00  95.90 0 B 1
ATOM   2229 H HE3 . LYS . . 81 ? -9.235 11.455 -17.386 1.00  95.90 0 B 1
ATOM   2230 H HZ1 . LYS . . 81 ? -8.329 13.479 -15.430 1.00  95.90 0 B 1
ATOM   2231 H HZ2 . LYS . . 81 ? -8.297 13.675 -17.085 1.00  95.90 0 B 1
ATOM   2232 H HZ3 . LYS . . 81 ? -9.720 13.514 -16.267 1.00  95.90 0 B 1
ATOM   2233 N N   . LEU . . 82 ? -4.167  6.448 -17.955 1.00  94.77 0 B 1
ATOM   2234 C CA  . LEU . . 82 ? -2.904  5.805 -18.279 1.00  94.77 0 B 1
ATOM   2235 C C   . LEU . . 82 ? -2.126  6.675 -19.261 1.00  94.77 0 B 1
ATOM   2236 O O   . LEU . . 82 ? -2.671  7.128 -20.268 1.00  94.77 0 B 1
ATOM   2237 C CB  . LEU . . 82 ? -3.172  4.419 -18.888 1.00  94.77 0 B 1
ATOM   2238 C CG  . LEU . . 82 ? -4.109  3.504 -18.083 1.00  94.77 0 B 1
ATOM   2239 C CD1 . LEU . . 82 ? -4.348  2.226 -18.875 1.00  94.77 0 B 1
ATOM   2240 C CD2 . LEU . . 82 ? -3.517  3.146 -16.723 1.00  94.77 0 B 1
ATOM   2241 H H   . LEU . . 82 ? -4.900  6.401 -18.649 1.00  94.77 0 B 1
ATOM   2242 H HA  . LEU . . 82 ? -2.308  5.682 -17.375 1.00  94.77 0 B 1
ATOM   2243 H HB2 . LEU . . 82 ? -3.616  4.568 -19.873 1.00  94.77 0 B 1
ATOM   2244 H HB3 . LEU . . 82 ? -2.219  3.912 -19.035 1.00  94.77 0 B 1
ATOM   2245 H HG  . LEU . . 82 ? -5.072  3.991 -17.928 1.00  94.77 0 B 1
ATOM   2246 H HD11 . LEU . . 82 ? -3.401  1.779 -19.177 1.00  94.77 0 B 1
ATOM   2247 H HD12 . LEU . . 82 ? -4.927  2.462 -19.768 1.00  94.77 0 B 1
ATOM   2248 H HD13 . LEU . . 82 ? -4.910  1.514 -18.270 1.00  94.77 0 B 1
ATOM   2249 H HD21 . LEU . . 82 ? -2.600  2.570 -16.852 1.00  94.77 0 B 1
ATOM   2250 H HD22 . LEU . . 82 ? -4.244  2.560 -16.160 1.00  94.77 0 B 1
ATOM   2251 H HD23 . LEU . . 82 ? -3.310  4.061 -16.169 1.00  94.77 0 B 1
ATOM   2252 N N   . PHE . . 83 ? -0.838  6.867 -18.987 1.00  93.67 0 B 1
ATOM   2253 C CA  . PHE . . 83 ?  0.059  7.653 -19.829 1.00  93.67 0 B 1
ATOM   2254 C C   . PHE . . 83 ?  1.251  6.800 -20.244 1.00  93.67 0 B 1
ATOM   2255 O O   . PHE . . 83 ?  2.004  6.312 -19.393 1.00  93.67 0 B 1
ATOM   2256 C CB  . PHE . . 83 ?  0.518  8.908 -19.083 1.00  93.67 0 B 1
ATOM   2257 C CG  . PHE . . 83 ? -0.608  9.789 -18.580 1.00  93.67 0 B 1
ATOM   2258 C CD1 . PHE . . 83 ? -1.119 10.810 -19.402 1.00  93.67 0 B 1
ATOM   2259 C CD2 . PHE . . 83 ? -1.186  9.553 -17.317 1.00  93.67 0 B 1
ATOM   2260 C CE1 . PHE . . 83 ? -2.200 11.593 -18.959 1.00  93.67 0 B 1
ATOM   2261 C CE2 . PHE . . 83 ? -2.262 10.340 -16.875 1.00  93.67 0 B 1
ATOM   2262 C CZ  . PHE . . 83 ? -2.772 11.358 -17.698 1.00  93.67 0 B 1
ATOM   2263 H H   . PHE . . 83 ? -0.468  6.479 -18.131 1.00  93.67 0 B 1
ATOM   2264 H HA  . PHE . . 83 ? -0.465  7.975 -20.729 1.00  93.67 0 B 1
ATOM   2265 H HB2 . PHE . . 83 ?  1.129  8.590 -18.238 1.00  93.67 0 B 1
ATOM   2266 H HB3 . PHE . . 83 ?  1.155  9.492 -19.746 1.00  93.67 0 B 1
ATOM   2267 H HD1 . PHE . . 83 ? -0.728 10.953 -20.398 1.00  93.67 0 B 1
ATOM   2268 H HD2 . PHE . . 83 ? -0.850  8.727 -16.709 1.00  93.67 0 B 1
ATOM   2269 H HE1 . PHE . . 83 ? -2.648 12.325 -19.615 1.00  93.67 0 B 1
ATOM   2270 H HE2 . PHE . . 83 ? -2.746 10.112 -15.936 1.00  93.67 0 B 1
ATOM   2271 H HZ  . PHE . . 83 ? -3.647 11.916 -17.401 1.00  93.67 0 B 1
ATOM   2272 N N   . ALA . . 84 ?  1.424  6.642 -21.553 1.00  91.45 0 B 1
ATOM   2273 C CA  . ALA . . 84 ?  2.549  5.929 -22.134 1.00  91.45 0 B 1
ATOM   2274 C C   . ALA . . 84 ?  3.801  6.816 -22.231 1.00  91.45 0 B 1
ATOM   2275 O O   . ALA . . 84 ?  3.727  8.037 -22.383 1.00  91.45 0 B 1
ATOM   2276 C CB  . ALA . . 84 ?  2.124  5.366 -23.490 1.00  91.45 0 B 1
ATOM   2277 H H   . ALA . . 84 ?  0.773  7.078 -22.190 1.00  91.45 0 B 1
ATOM   2278 H HA  . ALA . . 84 ?  2.782  5.081 -21.490 1.00  91.45 0 B 1
ATOM   2279 H HB1 . ALA . . 84 ?  1.737  6.161 -24.128 1.00  91.45 0 B 1
ATOM   2280 H HB2 . ALA . . 84 ?  1.345  4.618 -23.348 1.00  91.45 0 B 1
ATOM   2281 H HB3 . ALA . . 84 ?  2.978  4.906 -23.988 1.00  91.45 0 B 1
ATOM   2282 N N   . GLN . . 85 ?  4.979  6.205 -22.160 1.00  86.92 0 B 1
ATOM   2283 C CA  . GLN . . 85 ?  6.248  6.886 -22.368 1.00  86.92 0 B 1
ATOM   2284 C C   . GLN . . 85 ?  6.340  7.415 -23.805 1.00  86.92 0 B 1
ATOM   2285 O O   . GLN . . 85 ?  6.186  6.670 -24.766 1.00  86.92 0 B 1
ATOM   2286 C CB  . GLN . . 85 ?  7.396  5.925 -22.041 1.00  86.92 0 B 1
ATOM   2287 C CG  . GLN . . 85 ?  8.763  6.626 -22.086 1.00  86.92 0 B 1
ATOM   2288 C CD  . GLN . . 85 ?  9.894  5.714 -21.624 1.00  86.92 0 B 1
ATOM   2289 N NE2 . GLN . . 85 ? 11.095  6.219 -21.448 1.00  86.92 0 B 1
ATOM   2290 O OE1 . GLN . . 85 ?  9.731  4.538 -21.389 1.00  86.92 0 B 1
ATOM   2291 H H   . GLN . . 85 ?  4.991  5.205 -22.013 1.00  86.92 0 B 1
ATOM   2292 H HA  . GLN . . 85 ?  6.294  7.729 -21.679 1.00  86.92 0 B 1
ATOM   2293 H HB2 . GLN . . 85 ?  7.242  5.521 -21.041 1.00  86.92 0 B 1
ATOM   2294 H HB3 . GLN . . 85 ?  7.389  5.095 -22.748 1.00  86.92 0 B 1
ATOM   2295 H HG2 . GLN . . 85 ?  8.980  6.949 -23.104 1.00  86.92 0 B 1
ATOM   2296 H HG3 . GLN . . 85 ?  8.740  7.501 -21.437 1.00  86.92 0 B 1
ATOM   2297 H HE21 . GLN . . 85 ? 11.313  7.178 -21.678 1.00  86.92 0 B 1
ATOM   2298 H HE22 . GLN . . 85 ? 11.777  5.535 -21.152 1.00  86.92 0 B 1
ATOM   2299 N N   . GLY . . 86 ?  6.622  8.712 -23.952 1.00  85.88 0 B 1
ATOM   2300 C CA  . GLY . . 86 ?  6.782  9.349 -25.265 1.00  85.88 0 B 1
ATOM   2301 C C   . GLY . . 86 ?  5.473  9.660 -25.998 1.00  85.88 0 B 1
ATOM   2302 O O   . GLY . . 86 ?  5.529 10.189 -27.105 1.00  85.88 0 B 1
ATOM   2303 H H   . GLY . . 86 ?  6.655  9.294 -23.127 1.00  85.88 0 B 1
ATOM   2304 H HA2 . GLY . . 86 ?  7.370  8.695 -25.909 1.00  85.88 0 B 1
ATOM   2305 H HA3 . GLY . . 86 ?  7.324 10.286 -25.142 1.00  85.88 0 B 1
ATOM   2306 N N   . SER . . 87 ?  4.317  9.394 -25.385 1.00  87.85 0 B 1
ATOM   2307 C CA  . SER . . 87 ?  3.005  9.757 -25.923 1.00  87.85 0 B 1
ATOM   2308 C C   . SER . . 87 ?  2.367 10.867 -25.090 1.00  87.85 0 B 1
ATOM   2309 O O   . SER . . 87 ?  2.506 10.914 -23.868 1.00  87.85 0 B 1
ATOM   2310 C CB  . SER . . 87 ?  2.099  8.529 -25.985 1.00  87.85 0 B 1
ATOM   2311 O OG  . SER . . 87 ?  0.881  8.852 -26.623 1.00  87.85 0 B 1
ATOM   2312 H H   . SER . . 87 ?  4.331  8.968 -24.469 1.00  87.85 0 B 1
ATOM   2313 H HA  . SER . . 87 ?  3.118 10.119 -26.945 1.00  87.85 0 B 1
ATOM   2314 H HB2 . SER . . 87 ?  2.595  7.734 -26.543 1.00  87.85 0 B 1
ATOM   2315 H HB3 . SER . . 87 ?  1.894  8.184 -24.972 1.00  87.85 0 B 1
ATOM   2316 H HG  . SER . . 87 ?  0.383  8.031 -26.650 1.00  87.85 0 B 1
ATOM   2317 N N   . SER . . 88 ?  1.659 11.777 -25.760 1.00  87.84 0 B 1
ATOM   2318 C CA  . SER . . 88 ?  0.761 12.737 -25.111 1.00  87.84 0 B 1
ATOM   2319 C C   . SER . . 88 ? -0.678 12.225 -25.025 1.00  87.84 0 B 1
ATOM   2320 O O   . SER . . 88 ? -1.523 12.917 -24.464 1.00  87.84 0 B 1
ATOM   2321 C CB  . SER . . 88 ?  0.801 14.078 -25.848 1.00  87.84 0 B 1
ATOM   2322 O OG  . SER . . 88 ?  0.313 13.942 -27.171 1.00  87.84 0 B 1
ATOM   2323 H H   . SER . . 88 ?  1.597 11.685 -26.764 1.00  87.84 0 B 1
ATOM   2324 H HA  . SER . . 88 ?  1.095 12.911 -24.088 1.00  87.84 0 B 1
ATOM   2325 H HB2 . SER . . 88 ?  1.830 14.436 -25.881 1.00  87.84 0 B 1
ATOM   2326 H HB3 . SER . . 88 ?  0.196 14.809 -25.311 1.00  87.84 0 B 1
ATOM   2327 H HG  . SER . . 88 ? -0.640 13.837 -27.124 1.00  87.84 0 B 1
ATOM   2328 N N   . ALA . . 89 ? -0.980 11.070 -25.628 1.00  88.13 0 B 1
ATOM   2329 C CA  . ALA . . 89 ? -2.309 10.486 -25.573 1.00  88.13 0 B 1
ATOM   2330 C C   . ALA . . 89 ? -2.527  9.807 -24.215 1.00  88.13 0 B 1
ATOM   2331 O O   . ALA . . 89 ? -1.646  9.119 -23.696 1.00  88.13 0 B 1
ATOM   2332 C CB  . ALA . . 89 ? -2.506  9.534 -26.756 1.00  88.13 0 B 1
ATOM   2333 H H   . ALA . . 89 ? -0.239 10.489 -25.992 1.00  88.13 0 B 1
ATOM   2334 H HA  . ALA . . 89 ? -3.043 11.286 -25.668 1.00  88.13 0 B 1
ATOM   2335 H HB1 . ALA . . 89 ? -2.284 10.048 -27.691 1.00  88.13 0 B 1
ATOM   2336 H HB2 . ALA . . 89 ? -1.847  8.672 -26.651 1.00  88.13 0 B 1
ATOM   2337 H HB3 . ALA . . 89 ? -3.542  9.194 -26.772 1.00  88.13 0 B 1
ATOM   2338 N N   . GLU . . 90 ? -3.713 10.006 -23.650 1.00  91.60 0 B 1
ATOM   2339 C CA  . GLU . . 90 ? -4.163  9.300 -22.455 1.00  91.60 0 B 1
ATOM   2340 C C   . GLU . . 90 ? -5.138  8.189 -22.845 1.00  91.60 0 B 1
ATOM   2341 O O   . GLU . . 90 ? -5.951  8.357 -23.755 1.00  91.60 0 B 1
ATOM   2342 C CB  . GLU . . 90 ? -4.724 10.280 -21.408 1.00  91.60 0 B 1
ATOM   2343 C CG  . GLU . . 90 ? -6.002 11.037 -21.816 1.00  91.60 0 B 1
ATOM   2344 C CD  . GLU . . 90 ? -6.480 12.036 -20.741 1.00  91.60 0 B 1
ATOM   2345 O OE1 . GLU . . 90 ? -7.632 12.508 -20.857 1.00  91.60 0 B 1
ATOM   2346 O OE2 . GLU . . 90 ? -5.703 12.346 -19.803 1.00  91.60 -1 B 1
ATOM   2347 H H   . GLU . . 90 ? -4.406 10.565 -24.128 1.00  91.60 0 B 1
ATOM   2348 H HA  . GLU . . 90 ? -3.304  8.820 -21.987 1.00  91.60 0 B 1
ATOM   2349 H HB2 . GLU . . 90 ? -4.927  9.720 -20.495 1.00  91.60 0 B 1
ATOM   2350 H HB3 . GLU . . 90 ? -3.941 11.006 -21.191 1.00  91.60 0 B 1
ATOM   2351 H HG2 . GLU . . 90 ? -6.795 10.311 -21.999 1.00  91.60 0 B 1
ATOM   2352 H HG3 . GLU . . 90 ? -5.813 11.578 -22.743 1.00  91.60 0 B 1
ATOM   2353 N N   . SER . . 91 ? -5.046  7.051 -22.161 1.00  92.76 0 B 1
ATOM   2354 C CA  . SER . . 91 ? -6.114  6.047 -22.155 1.00  92.76 0 B 1
ATOM   2355 C C   . SER . . 91 ? -6.860  6.135 -20.836 1.00  92.76 0 B 1
ATOM   2356 O O   . SER . . 91 ? -6.222  6.247 -19.793 1.00  92.76 0 B 1
ATOM   2357 C CB  . SER . . 91 ? -5.573  4.633 -22.345 1.00  92.76 0 B 1
ATOM   2358 O OG  . SER . . 91 ? -5.067  4.479 -23.648 1.00  92.76 0 B 1
ATOM   2359 H H   . SER . . 91 ? -4.344  6.989 -21.437 1.00  92.76 0 B 1
ATOM   2360 H HA  . SER . . 91 ? -6.819  6.248 -22.962 1.00  92.76 0 B 1
ATOM   2361 H HB2 . SER . . 91 ? -6.381  3.917 -22.198 1.00  92.76 0 B 1
ATOM   2362 H HB3 . SER . . 91 ? -4.785  4.429 -21.621 1.00  92.76 0 B 1
ATOM   2363 H HG  . SER . . 91 ? -4.356  5.105 -23.803 1.00  92.76 0 B 1
ATOM   2364 N N   . THR . . 92 ? -8.188  6.081 -20.858 1.00  94.65 0 B 1
ATOM   2365 C CA  . THR . . 92 ? -9.004  6.121 -19.637 1.00  94.65 0 B 1
ATOM   2366 C C   . THR . . 92 ? -9.735  4.803 -19.456 1.00  94.65 0 B 1
ATOM   2367 O O   . THR . . 92 ? -10.347  4.323 -20.403 1.00  94.65 0 B 1
ATOM   2368 C CB  . THR . . 92 ? -9.996  7.286 -19.650 1.00  94.65 0 B 1
ATOM   2369 C CG2 . THR . . 92 ? -10.736  7.460 -18.328 1.00  94.65 0 B 1
ATOM   2370 O OG1 . THR . . 92 ? -9.305  8.492 -19.881 1.00  94.65 0 B 1
ATOM   2371 H H   . THR . . 92 ? -8.652  5.913 -21.739 1.00  94.65 0 B 1
ATOM   2372 H HA  . THR . . 92 ? -8.358  6.278 -18.773 1.00  94.65 0 B 1
ATOM   2373 H HB  . THR . . 92 ? -10.736  7.131 -20.435 1.00  94.65 0 B 1
ATOM   2374 H HG1 . THR . . 92 ? -8.803  8.379 -20.691 1.00  94.65 0 B 1
ATOM   2375 H HG21 . THR . . 92 ? -10.022  7.582 -17.513 1.00  94.65 0 B 1
ATOM   2376 H HG22 . THR . . 92 ? -11.367  8.346 -18.397 1.00  94.65 0 B 1
ATOM   2377 H HG23 . THR . . 92 ? -11.371  6.596 -18.130 1.00  94.65 0 B 1
ATOM   2378 N N   . ILE . . 93 ? -9.709  4.247 -18.247 1.00  93.18 0 B 1
ATOM   2379 C CA  . ILE . . 93 ? -10.520  3.100 -17.827 1.00  93.18 0 B 1
ATOM   2380 C C   . ILE . . 93 ? -11.454  3.576 -16.711 1.00  93.18 0 B 1
ATOM   2381 O O   . ILE . . 93 ? -10.992  4.129 -15.711 1.00  93.18 0 B 1
ATOM   2382 C CB  . ILE . . 93 ? -9.636  1.915 -17.365 1.00  93.18 0 B 1
ATOM   2383 C CG1 . ILE . . 93 ? -8.572  1.518 -18.416 1.00  93.18 0 B 1
ATOM   2384 C CG2 . ILE . . 93 ? -10.525  0.708 -17.015 1.00  93.18 0 B 1
ATOM   2385 C CD1 . ILE . . 93 ? -7.592  0.448 -17.912 1.00  93.18 0 B 1
ATOM   2386 H H   . ILE . . 93 ? -9.150  4.696 -17.536 1.00  93.18 0 B 1
ATOM   2387 H HA  . ILE . . 93 ? -11.130  2.757 -18.662 1.00  93.18 0 B 1
ATOM   2388 H HB  . ILE . . 93 ? -9.111  2.214 -16.457 1.00  93.18 0 B 1
ATOM   2389 H HG12 . ILE . . 93 ? -9.066  1.155 -19.318 1.00  93.18 0 B 1
ATOM   2390 H HG13 . ILE . . 93 ? -7.978  2.391 -18.683 1.00  93.18 0 B 1
ATOM   2391 H HG21 . ILE . . 93 ? -10.990  0.305 -17.915 1.00  93.18 0 B 1
ATOM   2392 H HG22 . ILE . . 93 ? -9.938 -0.076 -16.536 1.00  93.18 0 B 1
ATOM   2393 H HG23 . ILE . . 93 ? -11.312  0.991 -16.317 1.00  93.18 0 B 1
ATOM   2394 H HD11 . ILE . . 93 ? -8.106 -0.501 -17.759 1.00  93.18 0 B 1
ATOM   2395 H HD12 . ILE . . 93 ? -6.810  0.283 -18.652 1.00  93.18 0 B 1
ATOM   2396 H HD13 . ILE . . 93 ? -7.134  0.772 -16.977 1.00  93.18 0 B 1
ATOM   2397 N N   . ASN . . 94 ? -12.758  3.362 -16.876 1.00  94.50 0 B 1
ATOM   2398 C CA  . ASN . . 94 ? -13.760  3.618 -15.846 1.00  94.50 0 B 1
ATOM   2399 C C   . ASN . . 94 ? -14.248  2.297 -15.259 1.00  94.50 0 B 1
ATOM   2400 O O   . ASN . . 94 ? -14.800  1.463 -15.976 1.00  94.50 0 B 1
ATOM   2401 C CB  . ASN . . 94 ? -14.920  4.429 -16.433 1.00  94.50 0 B 1
ATOM   2402 C CG  . ASN . . 94 ? -14.487  5.824 -16.825 1.00  94.50 0 B 1
ATOM   2403 N ND2 . ASN . . 94 ? -14.591  6.177 -18.082 1.00  94.50 0 B 1
ATOM   2404 O OD1 . ASN . . 94 ? -14.051  6.616 -16.007 1.00  94.50 0 B 1
ATOM   2405 H H   . ASN . . 94 ? -13.070  2.924 -17.731 1.00  94.50 0 B 1
ATOM   2406 H HA  . ASN . . 94 ? -13.321  4.206 -15.040 1.00  94.50 0 B 1
ATOM   2407 H HB2 . ASN . . 94 ? -15.325  3.906 -17.299 1.00  94.50 0 B 1
ATOM   2408 H HB3 . ASN . . 94 ? -15.710  4.526 -15.689 1.00  94.50 0 B 1
ATOM   2409 H HD21 . ASN . . 94 ? -14.355  7.130 -18.321 1.00  94.50 0 B 1
ATOM   2410 H HD22 . ASN . . 94 ? -14.999  5.540 -18.750 1.00  94.50 0 B 1
ATOM   2411 N N   . ILE . . 95 ? -14.080  2.132 -13.951 1.00  93.07 0 B 1
ATOM   2412 C CA  . ILE . . 95 ? -14.473  0.926 -13.218 1.00  93.07 0 B 1
ATOM   2413 C C   . ILE . . 95 ? -15.581  1.276 -12.232 1.00  93.07 0 B 1
ATOM   2414 O O   . ILE . . 95 ? -15.479  2.267 -11.505 1.00  93.07 0 B 1
ATOM   2415 C CB  . ILE . . 95 ? -13.243  0.311 -12.517 1.00  93.07 0 B 1
ATOM   2416 C CG1 . ILE . . 95 ? -12.277 -0.294 -13.560 1.00  93.07 0 B 1
ATOM   2417 C CG2 . ILE . . 95 ? -13.633 -0.769 -11.492 1.00  93.07 0 B 1
ATOM   2418 C CD1 . ILE . . 95 ? -10.844 -0.414 -13.039 1.00  93.07 0 B 1
ATOM   2419 H H   . ILE . . 95 ? -13.661  2.887 -13.428 1.00  93.07 0 B 1
ATOM   2420 H HA  . ILE . . 95 ? -14.865  0.179 -13.908 1.00  93.07 0 B 1
ATOM   2421 H HB  . ILE . . 95 ? -12.732  1.112 -11.983 1.00  93.07 0 B 1
ATOM   2422 H HG12 . ILE . . 95 ? -12.245  0.343 -14.444 1.00  93.07 0 B 1
ATOM   2423 H HG13 . ILE . . 95 ? -12.636 -1.274 -13.876 1.00  93.07 0 B 1
ATOM   2424 H HG21 . ILE . . 95 ? -12.736 -1.178 -11.025 1.00  93.07 0 B 1
ATOM   2425 H HG22 . ILE . . 95 ? -14.178 -1.573 -11.985 1.00  93.07 0 B 1
ATOM   2426 H HG23 . ILE . . 95 ? -14.251 -0.351 -10.697 1.00  93.07 0 B 1
ATOM   2427 H HD11 . ILE . . 95 ? -10.788 -1.073 -12.172 1.00  93.07 0 B 1
ATOM   2428 H HD12 . ILE . . 95 ? -10.195 -0.792 -13.829 1.00  93.07 0 B 1
ATOM   2429 H HD13 . ILE . . 95 ? -10.512  0.581 -12.744 1.00  93.07 0 B 1
ATOM   2430 N N   . SER . . 96 ? -16.595  0.416 -12.154 1.00  94.78 0 B 1
ATOM   2431 C CA  . SER . . 96 ? -17.528  0.356 -11.032 1.00  94.78 0 B 1
ATOM   2432 C C   . SER . . 96 ? -17.369 -0.967 -10.296 1.00  94.78 0 B 1
ATOM   2433 O O   . SER . . 96 ? -17.361 -2.038 -10.899 1.00  94.78 0 B 1
ATOM   2434 C CB  . SER . . 96 ? -18.966  0.548 -11.499 1.00  94.78 0 B 1
ATOM   2435 O OG  . SER . . 96 ? -19.845  0.607 -10.391 1.00  94.78 0 B 1
ATOM   2436 H H   . SER . . 96 ? -16.608 -0.360 -12.801 1.00  94.78 0 B 1
ATOM   2437 H HA  . SER . . 96 ? -17.300  1.163 -10.336 1.00  94.78 0 B 1
ATOM   2438 H HB2 . SER . . 96 ? -19.027  1.498 -12.028 1.00  94.78 0 B 1
ATOM   2439 H HB3 . SER . . 96 ? -19.256 -0.264 -12.165 1.00  94.78 0 B 1
ATOM   2440 H HG  . SER . . 96 ? -19.564  1.328 -9.823 1.00  94.78 0 B 1
ATOM   2441 N N   . GLU . . 97 ? -17.235 -0.886 -8.979 1.00  93.96 0 B 1
ATOM   2442 C CA  . GLU . . 97 ? -17.133 -2.037 -8.094 1.00  93.96 0 B 1
ATOM   2443 C C   . GLU . . 97 ? -18.219 -1.954 -7.022 1.00  93.96 0 B 1
ATOM   2444 O O   . GLU . . 97 ? -18.441 -0.898 -6.421 1.00  93.96 0 B 1
ATOM   2445 C CB  . GLU . . 97 ? -15.721 -2.094 -7.494 1.00  93.96 0 B 1
ATOM   2446 C CG  . GLU . . 97 ? -15.469 -3.357 -6.663 1.00  93.96 0 B 1
ATOM   2447 C CD  . GLU . . 97 ? -14.068 -3.311 -6.049 1.00  93.96 0 B 1
ATOM   2448 O OE1 . GLU . . 97 ? -13.926 -2.849 -4.893 1.00  93.96 0 B 1
ATOM   2449 O OE2 . GLU . . 97 ? -13.074 -3.613 -6.741 1.00  93.96 -1 B 1
ATOM   2450 H H   . GLU . . 97 ? -17.276  0.025 -8.547 1.00  93.96 0 B 1
ATOM   2451 H HA  . GLU . . 97 ? -17.291 -2.952 -8.666 1.00  93.96 0 B 1
ATOM   2452 H HB2 . GLU . . 97 ? -14.992 -2.063 -8.304 1.00  93.96 0 B 1
ATOM   2453 H HB3 . GLU . . 97 ? -15.565 -1.219 -6.864 1.00  93.96 0 B 1
ATOM   2454 H HG2 . GLU . . 97 ? -16.211 -3.427 -5.867 1.00  93.96 0 B 1
ATOM   2455 H HG3 . GLU . . 97 ? -15.564 -4.233 -7.304 1.00  93.96 0 B 1
ATOM   2456 N N   . ARG . . 98 ? -18.873 -3.084 -6.757 1.00  95.90 0 B 1
ATOM   2457 C CA  . ARG . . 98 ? -19.779 -3.262 -5.620 1.00  95.90 0 B 1
ATOM   2458 C C   . ARG . . 98 ? -19.338 -4.468 -4.813 1.00  95.90 0 B 1
ATOM   2459 O O   . ARG . . 98 ? -18.810 -5.437 -5.360 1.00  95.90 0 B 1
ATOM   2460 C CB  . ARG . . 98 ? -21.237 -3.413 -6.073 1.00  95.90 0 B 1
ATOM   2461 C CG  . ARG . . 98 ? -21.739 -2.228 -6.907 1.00  95.90 0 B 1
ATOM   2462 C CD  . ARG . . 98 ? -23.211 -2.442 -7.261 1.00  95.90 0 B 1
ATOM   2463 N NE  . ARG . . 98 ? -23.783 -1.262 -7.935 1.00  95.90 0 B 1
ATOM   2464 C CZ  . ARG . . 98 ? -25.072 -1.008 -8.069 1.00  95.90 0 B 1
ATOM   2465 N NH1 . ARG . . 98 ? -25.982 -1.813 -7.596 1.00  95.90 1 B 1
ATOM   2466 N NH2 . ARG . . 98 ? -25.475  0.060 -8.700 1.00  95.90 0 B 1
ATOM   2467 H H   . ARG . . 98 ? -18.623 -3.909 -7.284 1.00  95.90 0 B 1
ATOM   2468 H HA  . ARG . . 98 ? -19.710 -2.393 -4.965 1.00  95.90 0 B 1
ATOM   2469 H HB2 . ARG . . 98 ? -21.862 -3.504 -5.185 1.00  95.90 0 B 1
ATOM   2470 H HB3 . ARG . . 98 ? -21.347 -4.331 -6.651 1.00  95.90 0 B 1
ATOM   2471 H HG2 . ARG . . 98 ? -21.626 -1.311 -6.329 1.00  95.90 0 B 1
ATOM   2472 H HG3 . ARG . . 98 ? -21.163 -2.145 -7.828 1.00  95.90 0 B 1
ATOM   2473 H HD2 . ARG . . 98 ? -23.295 -3.309 -7.916 1.00  95.90 0 B 1
ATOM   2474 H HD3 . ARG . . 98 ? -23.762 -2.644 -6.342 1.00  95.90 0 B 1
ATOM   2475 H HE  . ARG . . 98 ? -23.135 -0.669 -8.432 1.00  95.90 0 B 1
ATOM   2476 H HH11 . ARG . . 98 ? -26.954 -1.677 -7.833 1.00  95.90 0 B 1
ATOM   2477 H HH12 . ARG . . 98 ? -25.667 -2.726 -7.299 1.00  95.90 0 B 1
ATOM   2478 H HH21 . ARG . . 98 ? -24.800  0.636 -9.182 1.00  95.90 0 B 1
ATOM   2479 H HH22 . ARG . . 98 ? -26.459  0.181 -8.895 1.00  95.90 0 B 1
ATOM   2480 N N   . GLY . . 99 ? -19.573 -4.431 -3.511 1.00  95.96 0 B 1
ATOM   2481 C CA  . GLY . . 99 ? -19.252 -5.560 -2.653 1.00  95.96 0 B 1
ATOM   2482 C C   . GLY . . 99 ? -19.617 -5.340 -1.201 1.00  95.96 0 B 1
ATOM   2483 O O   . GLY . . 99 ? -20.393 -4.451 -0.857 1.00  95.96 0 B 1
ATOM   2484 H H   . GLY . . 99 ? -19.987 -3.605 -3.103 1.00  95.96 0 B 1
ATOM   2485 H HA2 . GLY . . 99 ? -18.182 -5.759 -2.722 1.00  95.96 0 B 1
ATOM   2486 H HA3 . GLY . . 99 ? -19.781 -6.450 -2.994 1.00  95.96 0 B 1
ATOM   2487 N N   . ARG . . 100 ? -19.021 -6.163 -0.342 1.00  97.07 0 B 1
ATOM   2488 C CA  . ARG . . 100 ? -19.179 -6.116  1.111 1.00  97.07 0 B 1
ATOM   2489 C C   . ARG . . 100 ? -17.951 -5.508  1.775 1.00  97.07 0 B 1
ATOM   2490 O O   . ARG . . 100 ? -16.830 -5.740  1.328 1.00  97.07 0 B 1
ATOM   2491 C CB  . ARG . . 100 ? -19.468 -7.527  1.644 1.00  97.07 0 B 1
ATOM   2492 C CG  . ARG . . 100 ? -20.762 -8.150  1.084 1.00  97.07 0 B 1
ATOM   2493 C CD  . ARG . . 100 ? -22.028 -7.420  1.541 1.00  97.07 0 B 1
ATOM   2494 N NE  . ARG . . 100 ? -22.224 -7.543  2.998 1.00  97.07 0 B 1
ATOM   2495 C CZ  . ARG . . 100 ? -23.186 -6.972  3.694 1.00  97.07 0 B 1
ATOM   2496 N NH1 . ARG . . 100 ? -24.165 -6.313  3.161 1.00  97.07 1 B 1
ATOM   2497 N NH2 . ARG . . 100 ? -23.181 -7.021  4.993 1.00  97.07 0 B 1
ATOM   2498 H H   . ARG . . 100 ? -18.370 -6.832 -0.729 1.00  97.07 0 B 1
ATOM   2499 H HA  . ARG . . 100 ? -20.021 -5.466  1.350 1.00  97.07 0 B 1
ATOM   2500 H HB2 . ARG . . 100 ? -18.633 -8.177  1.379 1.00  97.07 0 B 1
ATOM   2501 H HB3 . ARG . . 100 ? -19.523 -7.493  2.732 1.00  97.07 0 B 1
ATOM   2502 H HG2 . ARG . . 100 ? -20.730 -8.152 -0.006 1.00  97.07 0 B 1
ATOM   2503 H HG3 . ARG . . 100 ? -20.820 -9.189  1.410 1.00  97.07 0 B 1
ATOM   2504 H HD2 . ARG . . 100 ? -21.944 -6.368  1.267 1.00  97.07 0 B 1
ATOM   2505 H HD3 . ARG . . 100 ? -22.889 -7.836  1.018 1.00  97.07 0 B 1
ATOM   2506 H HE  . ARG . . 100 ? -21.482 -7.985  3.522 1.00  97.07 0 B 1
ATOM   2507 H HH11 . ARG . . 100 ? -24.730 -5.713  3.745 1.00  97.07 0 B 1
ATOM   2508 H HH12 . ARG . . 100 ? -24.108 -6.079  2.180 1.00  97.07 0 B 1
ATOM   2509 H HH21 . ARG . . 100 ? -22.376 -7.391  5.480 1.00  97.07 0 B 1
ATOM   2510 H HH22 . ARG . . 100 ? -23.819 -6.392  5.460 1.00  97.07 0 B 1
ATOM   2511 N N   . TRP . . 101 ? -18.152 -4.776  2.861 1.00  96.65 0 B 1
ATOM   2512 C CA  . TRP . . 101 ? -17.079 -4.293  3.725 1.00  96.65 0 B 1
ATOM   2513 C C   . TRP . . 101 ? -17.363 -4.638  5.188 1.00  96.65 0 B 1
ATOM   2514 O O   . TRP . . 101 ? -18.515 -4.752  5.606 1.00  96.65 0 B 1
ATOM   2515 C CB  . TRP . . 101 ? -16.848 -2.791  3.523 1.00  96.65 0 B 1
ATOM   2516 C CG  . TRP . . 101 ? -17.943 -1.922  4.050 1.00  96.65 0 B 1
ATOM   2517 C CD1 . TRP . . 101 ? -19.102 -1.662  3.415 1.00  96.65 0 B 1
ATOM   2518 C CD2 . TRP . . 101 ? -18.056 -1.275  5.353 1.00  96.65 0 B 1
ATOM   2519 C CE2 . TRP . . 101 ? -19.337 -0.654  5.435 1.00  96.65 0 B 1
ATOM   2520 C CE3 . TRP . . 101 ? -17.229 -1.197  6.494 1.00  96.65 0 B 1
ATOM   2521 N NE1 . TRP . . 101 ? -19.918 -0.887  4.211 1.00  96.65 0 B 1
ATOM   2522 C CZ2 . TRP . . 101 ? -19.785 -0.013  6.593 1.00  96.65 0 B 1
ATOM   2523 C CZ3 . TRP . . 101 ? -17.667 -0.536  7.657 1.00  96.65 0 B 1
ATOM   2524 C CH2 . TRP . . 101 ? -18.942  0.050  7.712 1.00  96.65 0 B 1
ATOM   2525 H H   . TRP . . 101 ? -19.098 -4.644  3.189 1.00  96.65 0 B 1
ATOM   2526 H HA  . TRP . . 101 ? -16.156 -4.803  3.449 1.00  96.65 0 B 1
ATOM   2527 H HB2 . TRP . . 101 ? -16.709 -2.588  2.461 1.00  96.65 0 B 1
ATOM   2528 H HB3 . TRP . . 101 ? -15.923 -2.517  4.030 1.00  96.65 0 B 1
ATOM   2529 H HD1 . TRP . . 101 ? -19.356 -2.059  2.443 1.00  96.65 0 B 1
ATOM   2530 H HE1 . TRP . . 101 ? -20.856 -0.622  3.948 1.00  96.65 0 B 1
ATOM   2531 H HE3 . TRP . . 101 ? -16.262 -1.678  6.477 1.00  96.65 0 B 1
ATOM   2532 H HZ2 . TRP . . 101 ? -20.789  0.383  6.635 1.00  96.65 0 B 1
ATOM   2533 H HZ3 . TRP . . 101 ? -17.043 -0.509  8.538 1.00  96.65 0 B 1
ATOM   2534 H HH2 . TRP . . 101 ? -19.283  0.511  8.627 1.00  96.65 0 B 1
ATOM   2535 N N   . GLU . . 102 ? -16.294 -4.808  5.957 1.00  94.51 0 B 1
ATOM   2536 C CA  . GLU . . 102 ? -16.328 -4.983  7.408 1.00  94.51 0 B 1
ATOM   2537 C C   . GLU . . 102 ? -15.087 -4.338  8.036 1.00  94.51 0 B 1
ATOM   2538 O O   . GLU . . 102 ? -14.039 -4.233  7.387 1.00  94.51 0 B 1
ATOM   2539 C CB  . GLU . . 102 ? -16.463 -6.476  7.780 1.00  94.51 0 B 1
ATOM   2540 C CG  . GLU . . 102 ? -15.273 -7.353  7.344 1.00  94.51 0 B 1
ATOM   2541 C CD  . GLU . . 102 ? -15.432 -8.854  7.648 1.00  94.51 0 B 1
ATOM   2542 O OE1 . GLU . . 102 ? -14.447 -9.596  7.394 1.00  94.51 0 B 1
ATOM   2543 O OE2 . GLU . . 102 ? -16.525 -9.288  8.071 1.00  94.51 -1 B 1
ATOM   2544 H H   . GLU . . 102 ? -15.381 -4.773  5.528 1.00  94.51 0 B 1
ATOM   2545 H HA  . GLU . . 102 ? -17.202 -4.465  7.803 1.00  94.51 0 B 1
ATOM   2546 H HB2 . GLU . . 102 ? -16.575 -6.552  8.861 1.00  94.51 0 B 1
ATOM   2547 H HB3 . GLU . . 102 ? -17.374 -6.861  7.320 1.00  94.51 0 B 1
ATOM   2548 H HG2 . GLU . . 102 ? -14.376 -6.993  7.848 1.00  94.51 0 B 1
ATOM   2549 H HG3 . GLU . . 102 ? -15.129 -7.240  6.269 1.00  94.51 0 B 1
ATOM   2550 N N   . VAL . . 103 ? -15.196 -3.897  9.291 1.00  92.29 0 B 1
ATOM   2551 C CA  . VAL . . 103 ? -14.060 -3.390 10.069 1.00  92.29 0 B 1
ATOM   2552 C C   . VAL . . 103 ? -13.806 -4.307 11.260 1.00  92.29 0 B 1
ATOM   2553 O O   . VAL . . 103 ? -14.703 -4.580 12.048 1.00  92.29 0 B 1
ATOM   2554 C CB  . VAL . . 103 ? -14.257 -1.923 10.492 1.00  92.29 0 B 1
ATOM   2555 C CG1 . VAL . . 103 ? -13.124 -1.414 11.398 1.00  92.29 0 B 1
ATOM   2556 C CG2 . VAL . . 103 ? -14.262 -1.013  9.258 1.00  92.29 0 B 1
ATOM   2557 H H   . VAL . . 103 ? -16.072 -4.004  9.784 1.00  92.29 0 B 1
ATOM   2558 H HA  . VAL . . 103 ? -13.172 -3.416  9.438 1.00  92.29 0 B 1
ATOM   2559 H HB  . VAL . . 103 ? -15.204 -1.820 11.020 1.00  92.29 0 B 1
ATOM   2560 H HG11 . VAL . . 103 ? -12.159 -1.567 10.915 1.00  92.29 0 B 1
ATOM   2561 H HG12 . VAL . . 103 ? -13.148 -1.946 12.349 1.00  92.29 0 B 1
ATOM   2562 H HG13 . VAL . . 103 ? -13.268 -0.354 11.605 1.00  92.29 0 B 1
ATOM   2563 H HG21 . VAL . . 103 ? -13.295 -1.059  8.757 1.00  92.29 0 B 1
ATOM   2564 H HG22 . VAL . . 103 ? -15.027 -1.343  8.555 1.00  92.29 0 B 1
ATOM   2565 H HG23 . VAL . . 103 ? -14.475  0.010  9.569 1.00  92.29 0 B 1
ATOM   2566 N N   . SER . . 104 ? -12.563 -4.761 11.415 1.00  89.13 0 B 1
ATOM   2567 C CA  . SER . . 104 ? -12.111 -5.546 12.571 1.00  89.13 0 B 1
ATOM   2568 C C   . SER . . 104 ? -10.765 -5.013 13.048 1.00  89.13 0 B 1
ATOM   2569 O O   . SER . . 104 ? -9.830 -4.936 12.259 1.00  89.13 0 B 1
ATOM   2570 C CB  . SER . . 104 ? -12.002 -7.027 12.193 1.00  89.13 0 B 1
ATOM   2571 O OG  . SER . . 104 ? -11.767 -7.828 13.337 1.00  89.13 0 B 1
ATOM   2572 H H   . SER . . 104 ? -11.882 -4.523 10.708 1.00  89.13 0 B 1
ATOM   2573 H HA  . SER . . 104 ? -12.833 -5.459 13.383 1.00  89.13 0 B 1
ATOM   2574 H HB2 . SER . . 104 ? -11.201 -7.169 11.468 1.00  89.13 0 B 1
ATOM   2575 H HB3 . SER . . 104 ? -12.942 -7.341 11.739 1.00  89.13 0 B 1
ATOM   2576 H HG  . SER . . 104 ? -10.865 -7.736 13.653 1.00  89.13 0 B 1
ATOM   2577 N N   . ASP . . 105 ? -10.644 -4.616 14.318 1.00  85.45 0 B 1
ATOM   2578 C CA  . ASP . . 105 ? -9.386 -4.135 14.924 1.00  85.45 0 B 1
ATOM   2579 C C   . ASP . . 105 ? -8.674 -2.998 14.147 1.00  85.45 0 B 1
ATOM   2580 O O   . ASP . . 105 ? -7.445 -2.950 14.058 1.00  85.45 0 B 1
ATOM   2581 C CB  . ASP . . 105 ? -8.454 -5.322 15.226 1.00  85.45 0 B 1
ATOM   2582 C CG  . ASP . . 105 ? -9.053 -6.298 16.237 1.00  85.45 0 B 1
ATOM   2583 O OD1 . ASP . . 105 ? -9.434 -5.826 17.331 1.00  85.45 0 B 1
ATOM   2584 O OD2 . ASP . . 105 ? -9.069 -7.508 15.935 1.00  85.45 -1 B 1
ATOM   2585 H H   . ASP . . 105 ? -11.423 -4.779 14.939 1.00  85.45 0 B 1
ATOM   2586 H HA  . ASP . . 105 ? -9.654 -3.701 15.888 1.00  85.45 0 B 1
ATOM   2587 H HB2 . ASP . . 105 ? -7.523 -4.947 15.651 1.00  85.45 0 B 1
ATOM   2588 H HB3 . ASP . . 105 ? -8.212 -5.843 14.300 1.00  85.45 0 B 1
ATOM   2589 N N   . ASN . . 106 ? -9.439 -2.047 13.593 1.00  86.00 0 B 1
ATOM   2590 C CA  . ASN . . 106 ? -8.974 -0.988 12.676 1.00  86.00 0 B 1
ATOM   2591 C C   . ASN . . 106 ? -8.463 -1.487 11.315 1.00  86.00 0 B 1
ATOM   2592 O O   . ASN . . 106 ? -7.771 -0.751 10.618 1.00  86.00 0 B 1
ATOM   2593 C CB  . ASN . . 106 ? -7.952 -0.033 13.327 1.00  86.00 0 B 1
ATOM   2594 C CG  . ASN . . 106 ? -8.389  0.503 14.665 1.00  86.00 0 B 1
ATOM   2595 N ND2 . ASN . . 106 ? -7.817  0.011 15.737 1.00  86.00 0 B 1
ATOM   2596 O OD1 . ASN . . 106 ? -9.252  1.351 14.770 1.00  86.00 0 B 1
ATOM   2597 H H   . ASN . . 106 ? -10.435 -2.139 13.731 1.00  86.00 0 B 1
ATOM   2598 H HA  . ASN . . 106 ? -9.852 -0.386 12.443 1.00  86.00 0 B 1
ATOM   2599 H HB2 . ASN . . 106 ? -7.804  0.827 12.674 1.00  86.00 0 B 1
ATOM   2600 H HB3 . ASN . . 106 ? -6.989 -0.534 13.427 1.00  86.00 0 B 1
ATOM   2601 H HD21 . ASN . . 106 ? -8.285  0.255 16.598 1.00  86.00 0 B 1
ATOM   2602 H HD22 . ASN . . 106 ? -7.299 -0.848 15.626 1.00  86.00 0 B 1
ATOM   2603 N N   . TYR . . 107 ? -8.788 -2.707 10.903 1.00  90.51 0 B 1
ATOM   2604 C CA  . TYR . . 107 ? -8.588 -3.170  9.534 1.00  90.51 0 B 1
ATOM   2605 C C   . TYR . . 107 ? -9.909 -3.121  8.782 1.00  90.51 0 B 1
ATOM   2606 O O   . TYR . . 107 ? -10.897 -3.697  9.222 1.00  90.51 0 B 1
ATOM   2607 C CB  . TYR . . 107 ? -7.960 -4.567  9.507 1.00  90.51 0 B 1
ATOM   2608 C CG  . TYR . . 107 ? -6.516 -4.570  9.962 1.00  90.51 0 B 1
ATOM   2609 C CD1 . TYR . . 107 ? -5.483 -4.510  9.007 1.00  90.51 0 B 1
ATOM   2610 C CD2 . TYR . . 107 ? -6.207 -4.609 11.334 1.00  90.51 0 B 1
ATOM   2611 C CE1 . TYR . . 107 ? -4.138 -4.496  9.424 1.00  90.51 0 B 1
ATOM   2612 C CE2 . TYR . . 107 ? -4.866 -4.587 11.757 1.00  90.51 0 B 1
ATOM   2613 C CZ  . TYR . . 107 ? -3.830 -4.534 10.800 1.00  90.51 0 B 1
ATOM   2614 O OH  . TYR . . 107 ? -2.534 -4.520 11.206 1.00  90.51 0 B 1
ATOM   2615 H H   . TYR . . 107 ? -9.281 -3.328 11.528 1.00  90.51 0 B 1
ATOM   2616 H HA  . TYR . . 107 ? -7.894 -2.507  9.018 1.00  90.51 0 B 1
ATOM   2617 H HB2 . TYR . . 107 ? -8.541 -5.255 10.122 1.00  90.51 0 B 1
ATOM   2618 H HB3 . TYR . . 107 ? -8.002 -4.942  8.485 1.00  90.51 0 B 1
ATOM   2619 H HD1 . TYR . . 107 ? -5.725 -4.478  7.955 1.00  90.51 0 B 1
ATOM   2620 H HD2 . TYR . . 107 ? -7.004 -4.662 12.061 1.00  90.51 0 B 1
ATOM   2621 H HE1 . TYR . . 107 ? -3.338 -4.462  8.700 1.00  90.51 0 B 1
ATOM   2622 H HE2 . TYR . . 107 ? -4.649 -4.622 12.814 1.00  90.51 0 B 1
ATOM   2623 H HH  . TYR . . 107 ? -2.493 -4.651 12.156 1.00  90.51 0 B 1
ATOM   2624 N N   . LEU . . 108 ? -9.905 -2.440  7.641 1.00  93.96 0 B 1
ATOM   2625 C CA  . LEU . . 108 ? -10.932 -2.527  6.620 1.00  93.96 0 B 1
ATOM   2626 C C   . LEU . . 108 ? -10.694 -3.791  5.801 1.00  93.96 0 B 1
ATOM   2627 O O   . LEU . . 108 ? -9.633 -3.943  5.182 1.00  93.96 0 B 1
ATOM   2628 C CB  . LEU . . 108 ? -10.844 -1.295  5.702 1.00  93.96 0 B 1
ATOM   2629 C CG  . LEU . . 108 ? -11.990 -1.197  4.685 1.00  93.96 0 B 1
ATOM   2630 C CD1 . LEU . . 108 ? -13.368 -1.065  5.336 1.00  93.96 0 B 1
ATOM   2631 C CD2 . LEU . . 108 ? -11.749  0.022  3.798 1.00  93.96 0 B 1
ATOM   2632 H H   . LEU . . 108 ? -9.040 -1.997  7.366 1.00  93.96 0 B 1
ATOM   2633 H HA  . LEU . . 108 ? -11.910 -2.574  7.100 1.00  93.96 0 B 1
ATOM   2634 H HB2 . LEU . . 108 ? -9.900 -1.335  5.158 1.00  93.96 0 B 1
ATOM   2635 H HB3 . LEU . . 108 ? -10.822 -0.378  6.289 1.00  93.96 0 B 1
ATOM   2636 H HG  . LEU . . 108 ? -11.987 -2.089  4.058 1.00  93.96 0 B 1
ATOM   2637 H HD11 . LEU . . 108 ? -14.120 -0.862  4.575 1.00  93.96 0 B 1
ATOM   2638 H HD12 . LEU . . 108 ? -13.367 -0.250  6.060 1.00  93.96 0 B 1
ATOM   2639 H HD13 . LEU . . 108 ? -13.639 -1.994  5.838 1.00  93.96 0 B 1
ATOM   2640 H HD21 . LEU . . 108 ? -12.508  0.042  3.017 1.00  93.96 0 B 1
ATOM   2641 H HD22 . LEU . . 108 ? -11.816  0.937  4.387 1.00  93.96 0 B 1
ATOM   2642 H HD23 . LEU . . 108 ? -10.768 -0.046  3.328 1.00  93.96 0 B 1
ATOM   2643 N N   . LEU . . 109 ? -11.692 -4.663  5.756 1.00  93.73 0 B 1
ATOM   2644 C CA  . LEU . . 109 ? -11.715 -5.790  4.845 1.00  93.73 0 B 1
ATOM   2645 C C   . LEU . . 109 ? -12.825 -5.577  3.822 1.00  93.73 0 B 1
ATOM   2646 O O   . LEU . . 109 ? -13.982 -5.365  4.172 1.00  93.73 0 B 1
ATOM   2647 C CB  . LEU . . 109 ? -11.853 -7.117  5.595 1.00  93.73 0 B 1
ATOM   2648 C CG  . LEU . . 109 ? -10.682 -7.469  6.533 1.00  93.73 0 B 1
ATOM   2649 C CD1 . LEU . . 109 ? -10.911 -6.981  7.960 1.00  93.73 0 B 1
ATOM   2650 C CD2 . LEU . . 109 ? -10.464 -8.979  6.633 1.00  93.73 0 B 1
ATOM   2651 H H   . LEU . . 109 ? -12.518 -4.490  6.312 1.00  93.73 0 B 1
ATOM   2652 H HA  . LEU . . 109 ? -10.774 -5.835  4.296 1.00  93.73 0 B 1
ATOM   2653 H HB2 . LEU . . 109 ? -11.882 -7.869  4.807 1.00  93.73 0 B 1
ATOM   2654 H HB3 . LEU . . 109 ? -12.794 -7.148  6.144 1.00  93.73 0 B 1
ATOM   2655 H HG  . LEU . . 109 ? -9.765 -7.023  6.148 1.00  93.73 0 B 1
ATOM   2656 H HD11 . LEU . . 109 ? -10.047 -7.207  8.585 1.00  93.73 0 B 1
ATOM   2657 H HD12 . LEU . . 109 ? -11.796 -7.457  8.383 1.00  93.73 0 B 1
ATOM   2658 H HD13 . LEU . . 109 ? -11.070 -5.903  7.969 1.00  93.73 0 B 1
ATOM   2659 H HD21 . LEU . . 109 ? -10.209 -9.379  5.652 1.00  93.73 0 B 1
ATOM   2660 H HD22 . LEU . . 109 ? -9.632 -9.177  7.308 1.00  93.73 0 B 1
ATOM   2661 H HD23 . LEU . . 109 ? -11.356 -9.454  7.043 1.00  93.73 0 B 1
ATOM   2662 N N   . VAL . . 110 ? -12.454 -5.652  2.549 1.00  92.61 0 B 1
ATOM   2663 C CA  . VAL . . 110 ? -13.342 -5.430  1.409 1.00  92.61 0 B 1
ATOM   2664 C C   . VAL . . 110 ? -13.455 -6.736  0.628 1.00  92.61 0 B 1
ATOM   2665 O O   . VAL . . 110 ? -12.466 -7.443  0.457 1.00  92.61 0 B 1
ATOM   2666 C CB  . VAL . . 110 ? -12.813 -4.271  0.544 1.00  92.61 0 B 1
ATOM   2667 C CG1 . VAL . . 110 ? -13.776 -3.944 -0.583 1.00  92.61 0 B 1
ATOM   2668 C CG2 . VAL . . 110 ? -12.657 -2.982  1.365 1.00  92.61 0 B 1
ATOM   2669 H H   . VAL . . 110 ? -11.490 -5.864  2.334 1.00  92.61 0 B 1
ATOM   2670 H HA  . VAL . . 110 ? -14.336 -5.155  1.762 1.00  92.61 0 B 1
ATOM   2671 H HB  . VAL . . 110 ? -11.847 -4.542  0.119 1.00  92.61 0 B 1
ATOM   2672 H HG11 . VAL . . 110 ? -13.362 -3.157 -1.213 1.00  92.61 0 B 1
ATOM   2673 H HG12 . VAL . . 110 ? -14.711 -3.599 -0.142 1.00  92.61 0 B 1
ATOM   2674 H HG13 . VAL . . 110 ? -13.945 -4.819 -1.211 1.00  92.61 0 B 1
ATOM   2675 H HG21 . VAL . . 110 ? -12.410 -2.148  0.708 1.00  92.61 0 B 1
ATOM   2676 H HG22 . VAL . . 110 ? -11.837 -3.106  2.073 1.00  92.61 0 B 1
ATOM   2677 H HG23 . VAL . . 110 ? -13.579 -2.760  1.902 1.00  92.61 0 B 1
ATOM   2678 N N   . THR . . 111 ? -14.666 -7.083  0.201 1.00  93.50 0 B 1
ATOM   2679 C CA  . THR . . 111 ? -14.958 -8.290 -0.582 1.00  93.50 0 B 1
ATOM   2680 C C   . THR . . 111 ? -15.812 -7.895 -1.788 1.00  93.50 0 B 1
ATOM   2681 O O   . THR . . 111 ? -17.032 -7.772 -1.640 1.00  93.50 0 B 1
ATOM   2682 C CB  . THR . . 111 ? -15.671 -9.358  0.266 1.00  93.50 0 B 1
ATOM   2683 C CG2 . THR . . 111 ? -15.679 -10.716 -0.433 1.00  93.50 0 B 1
ATOM   2684 O OG1 . THR . . 111 ? -15.031 -9.507  1.518 1.00  93.50 0 B 1
ATOM   2685 H H   . THR . . 111 ? -15.437 -6.466  0.412 1.00  93.50 0 B 1
ATOM   2686 H HA  . THR . . 111 ? -14.028 -8.736 -0.935 1.00  93.50 0 B 1
ATOM   2687 H HB  . THR . . 111 ? -16.700 -9.052  0.458 1.00  93.50 0 B 1
ATOM   2688 H HG1 . THR . . 111 ? -15.258 -8.713  2.009 1.00  93.50 0 B 1
ATOM   2689 H HG21 . THR . . 111 ? -16.173 -11.449  0.204 1.00  93.50 0 B 1
ATOM   2690 H HG22 . THR . . 111 ? -14.657 -11.041 -0.627 1.00  93.50 0 B 1
ATOM   2691 H HG23 . THR . . 111 ? -16.221 -10.647 -1.376 1.00  93.50 0 B 1
ATOM   2692 N N   . PRO . . 112 ? -15.205 -7.654 -2.963 1.00  91.01 0 B 1
ATOM   2693 C CA  . PRO . . 112 ? -15.942 -7.328 -4.179 1.00  91.01 0 B 1
ATOM   2694 C C   . PRO . . 112 ? -16.890 -8.465 -4.572 1.00  91.01 0 B 1
ATOM   2695 O O   . PRO . . 112 ? -16.483 -9.625 -4.627 1.00  91.01 0 B 1
ATOM   2696 C CB  . PRO . . 112 ? -14.887 -7.069 -5.261 1.00  91.01 0 B 1
ATOM   2697 C CG  . PRO . . 112 ? -13.615 -6.761 -4.478 1.00  91.01 0 B 1
ATOM   2698 C CD  . PRO . . 112 ? -13.774 -7.604 -3.215 1.00  91.01 0 B 1
ATOM   2699 H HA  . PRO . . 112 ? -16.511 -6.412 -4.017 1.00  91.01 0 B 1
ATOM   2700 H HB2 . PRO . . 112 ? -15.173 -6.238 -5.907 1.00  91.01 0 B 1
ATOM   2701 H HB3 . PRO . . 112 ? -14.725 -7.967 -5.857 1.00  91.01 0 B 1
ATOM   2702 H HG2 . PRO . . 112 ? -13.578 -5.704 -4.216 1.00  91.01 0 B 1
ATOM   2703 H HG3 . PRO . . 112 ? -12.735 -7.036 -5.059 1.00  91.01 0 B 1
ATOM   2704 H HD2 . PRO . . 112 ? -13.411 -8.616 -3.399 1.00  91.01 0 B 1
ATOM   2705 H HD3 . PRO . . 112 ? -13.227 -7.144 -2.393 1.00  91.01 0 B 1
ATOM   2706 N N   . SER . . 113 ? -18.149 -8.137 -4.854 1.00  89.48 0 B 1
ATOM   2707 C CA  . SER . . 113 ? -19.149 -9.069 -5.393 1.00  89.48 0 B 1
ATOM   2708 C C   . SER . . 113 ? -19.414 -8.837 -6.878 1.00  89.48 0 B 1
ATOM   2709 O O   . SER . . 113 ? -19.767 -9.771 -7.588 1.00  89.48 0 B 1
ATOM   2710 C CB  . SER . . 113 ? -20.460 -8.966 -4.608 1.00  89.48 0 B 1
ATOM   2711 O OG  . SER . . 113 ? -21.028 -7.671 -4.689 1.00  89.48 0 B 1
ATOM   2712 H H   . SER . . 113 ? -18.411 -7.162 -4.802 1.00  89.48 0 B 1
ATOM   2713 H HA  . SER . . 113 ? -18.786 -10.092 -5.292 1.00  89.48 0 B 1
ATOM   2714 H HB2 . SER . . 113 ? -20.263 -9.200 -3.561 1.00  89.48 0 B 1
ATOM   2715 H HB3 . SER . . 113 ? -21.170 -9.696 -4.996 1.00  89.48 0 B 1
ATOM   2716 H HG  . SER . . 113 ? -21.344 -7.522 -5.583 1.00  89.48 0 B 1
ATOM   2717 N N   . GLU . . 114 ? -19.238 -7.602 -7.349 1.00  89.75 0 B 1
ATOM   2718 C CA  . GLU . . 114 ? -19.481 -7.195 -8.729 1.00  89.75 0 B 1
ATOM   2719 C C   . GLU . . 114 ? -18.398 -6.213 -9.180 1.00  89.75 0 B 1
ATOM   2720 O O   . GLU . . 114 ? -17.990 -5.324 -8.428 1.00  89.75 0 B 1
ATOM   2721 C CB  . GLU . . 114 ? -20.870 -6.558 -8.828 1.00  89.75 0 B 1
ATOM   2722 C CG  . GLU . . 114 ? -21.328 -6.325 -10.274 1.00  89.75 0 B 1
ATOM   2723 C CD  . GLU . . 114 ? -22.652 -5.549 -10.350 1.00  89.75 0 B 1
ATOM   2724 O OE1 . GLU . . 114 ? -22.980 -5.107 -11.471 1.00  89.75 0 B 1
ATOM   2725 O OE2 . GLU . . 114 ? -23.294 -5.345 -9.290 1.00  89.75 -1 B 1
ATOM   2726 H H   . GLU . . 114 ? -18.938 -6.876 -6.714 1.00  89.75 0 B 1
ATOM   2727 H HA  . GLU . . 114 ? -19.459 -8.071 -9.377 1.00  89.75 0 B 1
ATOM   2728 H HB2 . GLU . . 114 ? -21.594 -7.205 -8.333 1.00  89.75 0 B 1
ATOM   2729 H HB3 . GLU . . 114 ? -20.840 -5.600 -8.310 1.00  89.75 0 B 1
ATOM   2730 H HG2 . GLU . . 114 ? -21.435 -7.291 -10.769 1.00  89.75 0 B 1
ATOM   2731 H HG3 . GLU . . 114 ? -20.563 -5.757 -10.804 1.00  89.75 0 B 1
ATOM   2732 N N   . PHE . . 115 ? -17.936 -6.378 -10.417 1.00  87.25 0 B 1
ATOM   2733 C CA  . PHE . . 115 ? -16.930 -5.528 -11.037 1.00  87.25 0 B 1
ATOM   2734 C C   . PHE . . 115 ? -17.314 -5.317 -12.506 1.00  87.25 0 B 1
ATOM   2735 O O   . PHE . . 115 ? -17.299 -6.274 -13.281 1.00  87.25 0 B 1
ATOM   2736 C CB  . PHE . . 115 ? -15.563 -6.207 -10.864 1.00  87.25 0 B 1
ATOM   2737 C CG  . PHE . . 115 ? -14.391 -5.343 -11.267 1.00  87.25 0 B 1
ATOM   2738 C CD1 . PHE . . 115 ? -14.040 -5.224 -12.622 1.00  87.25 0 B 1
ATOM   2739 C CD2 . PHE . . 115 ? -13.654 -4.656 -10.284 1.00  87.25 0 B 1
ATOM   2740 C CE1 . PHE . . 115 ? -12.950 -4.426 -12.993 1.00  87.25 0 B 1
ATOM   2741 C CE2 . PHE . . 115 ? -12.543 -3.881 -10.655 1.00  87.25 0 B 1
ATOM   2742 C CZ  . PHE . . 115 ? -12.187 -3.775 -12.010 1.00  87.25 0 B 1
ATOM   2743 H H   . PHE . . 115 ? -18.364 -7.079 -11.005 1.00  87.25 0 B 1
ATOM   2744 H HA  . PHE . . 115 ? -16.902 -4.558 -10.540 1.00  87.25 0 B 1
ATOM   2745 H HB2 . PHE . . 115 ? -15.441 -6.478 -9.815 1.00  87.25 0 B 1
ATOM   2746 H HB3 . PHE . . 115 ? -15.540 -7.131 -11.442 1.00  87.25 0 B 1
ATOM   2747 H HD1 . PHE . . 115 ? -14.618 -5.720 -13.388 1.00  87.25 0 B 1
ATOM   2748 H HD2 . PHE . . 115 ? -13.928 -4.730 -9.242 1.00  87.25 0 B 1
ATOM   2749 H HE1 . PHE . . 115 ? -12.721 -4.303 -14.041 1.00  87.25 0 B 1
ATOM   2750 H HE2 . PHE . . 115 ? -11.967 -3.372 -9.897 1.00  87.25 0 B 1
ATOM   2751 H HZ  . PHE . . 115 ? -11.331 -3.184 -12.303 1.00  87.25 0 B 1
ATOM   2752 N N   . LYS . . 116 ? -17.681 -4.084 -12.873 1.00  86.29 0 B 1
ATOM   2753 C CA  . LYS . . 116 ? -18.079 -3.692 -14.234 1.00  86.29 0 B 1
ATOM   2754 C C   . LYS . . 116 ? -17.073 -2.684 -14.789 1.00  86.29 0 B 1
ATOM   2755 O O   . LYS . . 116 ? -16.863 -1.622 -14.198 1.00  86.29 0 B 1
ATOM   2756 C CB  . LYS . . 116 ? -19.538 -3.163 -14.243 1.00  86.29 0 B 1
ATOM   2757 C CG  . LYS . . 116 ? -20.094 -2.886 -15.663 1.00  86.29 0 B 1
ATOM   2758 C CD  . LYS . . 116 ? -21.574 -2.416 -15.709 1.00  86.29 0 B 1
ATOM   2759 C CE  . LYS . . 116 ? -22.034 -2.133 -17.166 1.00  86.29 0 B 1
ATOM   2760 N NZ  . LYS . . 116 ? -23.434 -1.607 -17.317 1.00  86.29 1 B 1
ATOM   2761 H H   . LYS . . 116 ? -17.640 -3.354 -12.177 1.00  86.29 0 B 1
ATOM   2762 H HA  . LYS . . 116 ? -18.049 -4.574 -14.875 1.00  86.29 0 B 1
ATOM   2763 H HB2 . LYS . . 116 ? -19.589 -2.246 -13.656 1.00  86.29 0 B 1
ATOM   2764 H HB3 . LYS . . 116 ? -20.179 -3.904 -13.766 1.00  86.29 0 B 1
ATOM   2765 H HG2 . LYS . . 116 ? -19.480 -2.117 -16.132 1.00  86.29 0 B 1
ATOM   2766 H HG3 . LYS . . 116 ? -20.003 -3.797 -16.254 1.00  86.29 0 B 1
ATOM   2767 H HD2 . LYS . . 116 ? -21.671 -1.507 -15.116 1.00  86.29 0 B 1
ATOM   2768 H HD3 . LYS . . 116 ? -22.206 -3.189 -15.271 1.00  86.29 0 B 1
ATOM   2769 H HE2 . LYS . . 116 ? -21.342 -1.414 -17.605 1.00  86.29 0 B 1
ATOM   2770 H HE3 . LYS . . 116 ? -21.937 -3.052 -17.743 1.00  86.29 0 B 1
ATOM   2771 H HZ1 . LYS . . 116 ? -23.653 -1.344 -18.267 1.00  86.29 0 B 1
ATOM   2772 H HZ2 . LYS . . 116 ? -24.135 -2.288 -17.060 1.00  86.29 0 B 1
ATOM   2773 H HZ3 . LYS . . 116 ? -23.592 -0.757 -16.794 1.00  86.29 0 B 1
ATOM   2774 N N   . ASP . . 117 ? -16.505 -2.998 -15.949 1.00  79.67 0 B 1
ATOM   2775 C CA  . ASP . . 117 ? -15.803 -2.020 -16.781 1.00  79.67 0 B 1
ATOM   2776 C C   . ASP . . 117 ? -16.871 -1.188 -17.508 1.00  79.67 0 B 1
ATOM   2777 O O   . ASP . . 117 ? -17.586 -1.703 -18.365 1.00  79.67 0 B 1
ATOM   2778 C CB  . ASP . . 117 ? -14.848 -2.737 -17.758 1.00  79.67 0 B 1
ATOM   2779 C CG  . ASP . . 117 ? -13.644 -3.400 -17.070 1.00  79.67 0 B 1
ATOM   2780 O OD1 . ASP . . 117 ? -13.214 -2.894 -16.010 1.00  79.67 0 B 1
ATOM   2781 O OD2 . ASP . . 117 ? -13.125 -4.402 -17.613 1.00  79.67 -1 B 1
ATOM   2782 H H   . ASP . . 117 ? -16.710 -3.894 -16.366 1.00  79.67 0 B 1
ATOM   2783 H HA  . ASP . . 117 ? -15.209 -1.355 -16.154 1.00  79.67 0 B 1
ATOM   2784 H HB2 . ASP . . 117 ? -14.467 -2.002 -18.467 1.00  79.67 0 B 1
ATOM   2785 H HB3 . ASP . . 117 ? -15.405 -3.489 -18.318 1.00  79.67 0 B 1
ATOM   2786 N N   . ILE . . 118 ? -17.049  0.078 -17.116 1.00  74.30 0 B 1
ATOM   2787 C CA  . ILE . . 118 ? -18.114  0.938 -17.667 1.00  74.30 0 B 1
ATOM   2788 C C   . ILE . . 118 ? -17.730  1.425 -19.063 1.00  74.30 0 B 1
ATOM   2789 O O   . ILE . . 118 ? -18.555  1.476 -19.969 1.00  74.30 0 B 1
ATOM   2790 C CB  . ILE . . 118 ? -18.409  2.140 -16.737 1.00  74.30 0 B 1
ATOM   2791 C CG1 . ILE . . 118 ? -18.970  1.679 -15.375 1.00  74.30 0 B 1
ATOM   2792 C CG2 . ILE . . 118 ? -19.425  3.097 -17.405 1.00  74.30 0 B 1
ATOM   2793 C CD1 . ILE . . 118 ? -18.932  2.784 -14.308 1.00  74.30 0 B 1
ATOM   2794 H H   . ILE . . 118 ? -16.414  0.457 -16.429 1.00  74.30 0 B 1
ATOM   2795 H HA  . ILE . . 118 ? -19.026  0.352 -17.774 1.00  74.30 0 B 1
ATOM   2796 H HB  . ILE . . 118 ? -17.480  2.683 -16.565 1.00  74.30 0 B 1
ATOM   2797 H HG12 . ILE . . 118 ? -18.401  0.831 -14.994 1.00  74.30 0 B 1
ATOM   2798 H HG13 . ILE . . 118 ? -20.001  1.351 -15.512 1.00  74.30 0 B 1
ATOM   2799 H HG21 . ILE . . 118 ? -20.320  2.546 -17.694 1.00  74.30 0 B 1
ATOM   2800 H HG22 . ILE . . 118 ? -19.002  3.555 -18.299 1.00  74.30 0 B 1
ATOM   2801 H HG23 . ILE . . 118 ? -19.724  3.910 -16.743 1.00  74.30 0 B 1
ATOM   2802 H HD11 . ILE . . 118 ? -19.064  3.778 -14.735 1.00  74.30 0 B 1
ATOM   2803 H HD12 . ILE . . 118 ? -17.972  2.761 -13.791 1.00  74.30 0 B 1
ATOM   2804 H HD13 . ILE . . 118 ? -19.744  2.626 -13.598 1.00  74.30 0 B 1
ATOM   2805 N N   . SER . . 119 ? -16.479  1.846 -19.227 1.00  73.56 0 B 1
ATOM   2806 C CA  . SER . . 119 ? -15.975  2.348 -20.500 1.00  73.56 0 B 1
ATOM   2807 C C   . SER . . 119 ? -14.456  2.397 -20.501 1.00  73.56 0 B 1
ATOM   2808 O O   . SER . . 119 ? -13.817  2.623 -19.470 1.00  73.56 0 B 1
ATOM   2809 C CB  . SER . . 119 ? -16.537  3.744 -20.813 1.00  73.56 0 B 1
ATOM   2810 O OG  . SER . . 119 ? -16.365  4.645 -19.735 1.00  73.56 0 B 1
ATOM   2811 H H   . SER . . 119 ? -15.831  1.750 -18.459 1.00  73.56 0 B 1
ATOM   2812 H HA  . SER . . 119 ? -16.295  1.668 -21.289 1.00  73.56 0 B 1
ATOM   2813 H HB2 . SER . . 119 ? -16.039  4.142 -21.697 1.00  73.56 0 B 1
ATOM   2814 H HB3 . SER . . 119 ? -17.601  3.661 -21.038 1.00  73.56 0 B 1
ATOM   2815 H HG  . SER . . 119 ? -17.195  4.639 -19.253 1.00  73.56 0 B 1
ATOM   2816 N N   . SER . . 120 ? -13.884  2.242 -21.690 1.00  75.55 0 B 1
ATOM   2817 C CA  . SER . . 120 ? -12.479  2.524 -21.944 1.00  75.55 0 B 1
ATOM   2818 C C   . SER . . 120 ? -12.346  3.459 -23.141 1.00  75.55 0 B 1
ATOM   2819 O O   . SER . . 120 ? -12.835  3.140 -24.225 1.00  75.55 0 B 1
ATOM   2820 C CB  . SER . . 120 ? -11.681  1.232 -22.143 1.00  75.55 0 B 1
ATOM   2821 O OG  . SER . . 120 ? -12.214  0.471 -23.209 1.00  75.55 0 B 1
ATOM   2822 H H   . SER . . 120 ? -14.453  1.978 -22.481 1.00  75.55 0 B 1
ATOM   2823 H HA  . SER . . 120 ? -12.070  3.023 -21.066 1.00  75.55 0 B 1
ATOM   2824 H HB2 . SER . . 120 ? -10.641  1.480 -22.356 1.00  75.55 0 B 1
ATOM   2825 H HB3 . SER . . 120 ? -11.718  0.641 -21.228 1.00  75.55 0 B 1
ATOM   2826 H HG  . SER . . 120 ? -12.348  1.045 -23.966 1.00  75.55 0 B 1
ATOM   2827 N N   . SER . . 121 ? -11.667  4.595 -22.976 1.00  79.89 0 B 1
ATOM   2828 C CA  . SER . . 121 ? -11.138  5.350 -24.112 1.00  79.89 0 B 1
ATOM   2829 C C   . SER . . 121 ? -9.709  4.879 -24.358 1.00  79.89 0 B 1
ATOM   2830 O O   . SER . . 121 ? -8.841  4.990 -23.493 1.00  79.89 0 B 1
ATOM   2831 C CB  . SER . . 121 ? -11.255  6.867 -23.922 1.00  79.89 0 B 1
ATOM   2832 O OG  . SER . . 121 ? -10.463  7.348 -22.856 1.00  79.89 0 B 1
ATOM   2833 H H   . SER . . 121 ? -11.256  4.771 -22.070 1.00  79.89 0 B 1
ATOM   2834 H HA  . SER . . 121 ? -11.726  5.114 -24.999 1.00  79.89 0 B 1
ATOM   2835 H HB2 . SER . . 121 ? -10.941  7.359 -24.842 1.00  79.89 0 B 1
ATOM   2836 H HB3 . SER . . 121 ? -12.299  7.119 -23.735 1.00  79.89 0 B 1
ATOM   2837 H HG  . SER . . 121 ? -10.597  8.295 -22.773 1.00  79.89 0 B 1
ATOM   2838 N N   . GLN . . 122 ? -9.478  4.281 -25.522 1.00  73.54 0 B 1
ATOM   2839 C CA  . GLN . . 122 ? -8.202  3.654 -25.846 1.00  73.54 0 B 1
ATOM   2840 C C   . GLN . . 122 ? -7.350  4.585 -26.710 1.00  73.54 0 B 1
ATOM   2841 O O   . GLN . . 122 ? -7.742  4.976 -27.813 1.00  73.54 0 B 1
ATOM   2842 C CB  . GLN . . 122 ? -8.486  2.301 -26.503 1.00  73.54 0 B 1
ATOM   2843 C CG  . GLN . . 122 ? -7.221  1.476 -26.784 1.00  73.54 0 B 1
ATOM   2844 C CD  . GLN . . 122 ? -7.585  0.079 -27.265 1.00  73.54 0 B 1
ATOM   2845 N NE2 . GLN . . 122 ? -6.722 -0.895 -27.122 1.00  73.54 0 B 1
ATOM   2846 O OE1 . GLN . . 122 ? -8.658 -0.141 -27.798 1.00  73.54 0 B 1
ATOM   2847 H H   . GLN . . 122 ? -10.239  4.163 -26.176 1.00  73.54 0 B 1
ATOM   2848 H HA  . GLN . . 122 ? -7.653  3.450 -24.927 1.00  73.54 0 B 1
ATOM   2849 H HB2 . GLN . . 122 ? -9.023  2.466 -27.437 1.00  73.54 0 B 1
ATOM   2850 H HB3 . GLN . . 122 ? -9.127  1.726 -25.835 1.00  73.54 0 B 1
ATOM   2851 H HG2 . GLN . . 122 ? -6.609  1.408 -25.885 1.00  73.54 0 B 1
ATOM   2852 H HG3 . GLN . . 122 ? -6.643  1.959 -27.571 1.00  73.54 0 B 1
ATOM   2853 H HE21 . GLN . . 122 ? -7.170 -1.798 -27.181 1.00  73.54 0 B 1
ATOM   2854 H HE22 . GLN . . 122 ? -5.830 -0.740 -26.675 1.00  73.54 0 B 1
ATOM   2855 N N   . SER . . 123 ? -6.158  4.921 -26.223 1.00  78.69 0 B 1
ATOM   2856 C CA  . SER . . 123 ? -5.082  5.429 -27.069 1.00  78.69 0 B 1
ATOM   2857 C C   . SER . . 123 ? -4.414  4.263 -27.798 1.00  78.69 0 B 1
ATOM   2858 O O   . SER . . 123 ? -4.439  3.121 -27.344 1.00  78.69 0 B 1
ATOM   2859 C CB  . SER . . 123 ? -4.070  6.284 -26.286 1.00  78.69 0 B 1
ATOM   2860 O OG  . SER . . 123 ? -3.129  5.527 -25.548 1.00  78.69 0 B 1
ATOM   2861 H H   . SER . . 123 ? -5.902  4.572 -25.311 1.00  78.69 0 B 1
ATOM   2862 H HA  . SER . . 123 ? -5.528  6.080 -27.820 1.00  78.69 0 B 1
ATOM   2863 H HB2 . SER . . 123 ? -4.601  6.964 -25.621 1.00  78.69 0 B 1
ATOM   2864 H HB3 . SER . . 123 ? -3.513  6.879 -27.009 1.00  78.69 0 B 1
ATOM   2865 H HG  . SER . . 123 ? -2.282  5.980 -25.580 1.00  78.69 0 B 1
ATOM   2866 N N   . LYS . . 124 ? -3.758  4.543 -28.929 1.00  83.59 0 B 1
ATOM   2867 C CA  . LYS . . 124 ? -3.015  3.527 -29.701 1.00  83.59 0 B 1
ATOM   2868 C C   . LYS . . 124 ? -1.808  2.936 -28.952 1.00  83.59 0 B 1
ATOM   2869 O O   . LYS . . 124 ? -1.122  2.088 -29.511 1.00  83.59 0 B 1
ATOM   2870 C CB  . LYS . . 124 ? -2.566  4.112 -31.049 1.00  83.59 0 B 1
ATOM   2871 C CG  . LYS . . 124 ? -3.747  4.431 -31.972 1.00  83.59 0 B 1
ATOM   2872 C CD  . LYS . . 124 ? -3.228  4.938 -33.320 1.00  83.59 0 B 1
ATOM   2873 C CE  . LYS . . 124 ? -4.413  5.223 -34.243 1.00  83.59 0 B 1
ATOM   2874 N NZ  . LYS . . 124 ? -3.955  5.734 -35.555 1.00  83.59 1 B 1
ATOM   2875 H H   . LYS . . 124 ? -3.713  5.509 -29.223 1.00  83.59 0 B 1
ATOM   2876 H HA  . LYS . . 124 ? -3.674  2.677 -29.877 1.00  83.59 0 B 1
ATOM   2877 H HB2 . LYS . . 124 ? -1.977  5.012 -30.870 1.00  83.59 0 B 1
ATOM   2878 H HB3 . LYS . . 124 ? -1.930  3.385 -31.553 1.00  83.59 0 B 1
ATOM   2879 H HG2 . LYS . . 124 ? -4.336  3.527 -32.127 1.00  83.59 0 B 1
ATOM   2880 H HG3 . LYS . . 124 ? -4.378  5.194 -31.517 1.00  83.59 0 B 1
ATOM   2881 H HD2 . LYS . . 124 ? -2.650  5.849 -33.159 1.00  83.59 0 B 1
ATOM   2882 H HD3 . LYS . . 124 ? -2.585  4.178 -33.764 1.00  83.59 0 B 1
ATOM   2883 H HE2 . LYS . . 124 ? -5.065  5.948 -33.756 1.00  83.59 0 B 1
ATOM   2884 H HE3 . LYS . . 124 ? -4.980  4.300 -34.368 1.00  83.59 0 B 1
ATOM   2885 H HZ1 . LYS . . 124 ? -3.438  6.592 -35.427 1.00  83.59 0 B 1
ATOM   2886 H HZ2 . LYS . . 124 ? -4.750  5.912 -36.153 1.00  83.59 0 B 1
ATOM   2887 H HZ3 . LYS . . 124 ? -3.355  5.052 -35.996 1.00  83.59 0 B 1
ATOM   2888 N N   . ASP . . 125 ? -1.540  3.397 -27.732 1.00  86.83 0 B 1
ATOM   2889 C CA  . ASP . . 125 ? -0.352  3.037 -26.961 1.00  86.83 0 B 1
ATOM   2890 C C   . ASP . . 125 ? -0.551  1.795 -26.080 1.00  86.83 0 B 1
ATOM   2891 O O   . ASP . . 125 ?  0.438  1.211 -25.643 1.00  86.83 0 B 1
ATOM   2892 C CB  . ASP . . 125 ?  0.082  4.228 -26.098 1.00  86.83 0 B 1
ATOM   2893 C CG  . ASP . . 125 ?  0.232  5.531 -26.884 1.00  86.83 0 B 1
ATOM   2894 O OD1 . ASP . . 125 ?  0.948  5.547 -27.906 1.00  86.83 0 B 1
ATOM   2895 O OD2 . ASP . . 125 ? -0.390  6.537 -26.461 1.00  86.83 -1 B 1
ATOM   2896 H H   . ASP . . 125 ? -2.202  4.024 -27.300 1.00  86.83 0 B 1
ATOM   2897 H HA  . ASP . . 125 ?  0.464  2.817 -27.650 1.00  86.83 0 B 1
ATOM   2898 H HB2 . ASP . . 125 ?  1.044  3.986 -25.649 1.00  86.83 0 B 1
ATOM   2899 H HB3 . ASP . . 125 ? -0.641  4.368 -25.294 1.00  86.83 0 B 1
ATOM   2900 N N   . PHE . . 126 ? -1.802  1.388 -25.822 1.00  86.88 0 B 1
ATOM   2901 C CA  . PHE . . 126 ? -2.125  0.233 -24.980 1.00  86.88 0 B 1
ATOM   2902 C C   . PHE . . 126 ? -3.011 -0.767 -25.722 1.00  86.88 0 B 1
ATOM   2903 O O   . PHE . . 126 ? -4.035 -0.398 -26.299 1.00  86.88 0 B 1
ATOM   2904 C CB  . PHE . . 126 ? -2.793  0.688 -23.676 1.00  86.88 0 B 1
ATOM   2905 C CG  . PHE . . 126 ? -1.922  1.590 -22.825 1.00  86.88 0 B 1
ATOM   2906 C CD1 . PHE . . 126 ? -0.881  1.044 -22.054 1.00  86.88 0 B 1
ATOM   2907 C CD2 . PHE . . 126 ? -2.121  2.981 -22.839 1.00  86.88 0 B 1
ATOM   2908 C CE1 . PHE . . 126 ? -0.052  1.890 -21.299 1.00  86.88 0 B 1
ATOM   2909 C CE2 . PHE . . 126 ? -1.311  3.828 -22.063 1.00  86.88 0 B 1
ATOM   2910 C CZ  . PHE . . 126 ? -0.272  3.279 -21.291 1.00  86.88 0 B 1
ATOM   2911 H H   . PHE . . 126 ? -2.574  1.886 -26.242 1.00  86.88 0 B 1
ATOM   2912 H HA  . PHE . . 126 ? -1.202 -0.280 -24.710 1.00  86.88 0 B 1
ATOM   2913 H HB2 . PHE . . 126 ? -3.047 -0.195 -23.090 1.00  86.88 0 B 1
ATOM   2914 H HB3 . PHE . . 126 ? -3.723  1.203 -23.914 1.00  86.88 0 B 1
ATOM   2915 H HD1 . PHE . . 126 ? -0.699 -0.020 -22.067 1.00  86.88 0 B 1
ATOM   2916 H HD2 . PHE . . 126 ? -2.885  3.398 -23.478 1.00  86.88 0 B 1
ATOM   2917 H HE1 . PHE . . 126 ?  0.767  1.460 -20.741 1.00  86.88 0 B 1
ATOM   2918 H HE2 . PHE . . 126 ? -1.473  4.895 -22.085 1.00  86.88 0 B 1
ATOM   2919 H HZ  . PHE . . 126 ?  0.371  3.927 -20.715 1.00  86.88 0 B 1
ATOM   2920 N N   . THR . . 127 ? -2.639 -2.045 -25.691 1.00  88.30 0 B 1
ATOM   2921 C CA  . THR . . 127 ? -3.466 -3.135 -26.232 1.00  88.30 0 B 1
ATOM   2922 C C   . THR . . 127 ? -4.608 -3.487 -25.275 1.00  88.30 0 B 1
ATOM   2923 O O   . THR . . 127 ? -4.505 -3.260 -24.070 1.00  88.30 0 B 1
ATOM   2924 C CB  . THR . . 127 ? -2.631 -4.390 -26.545 1.00  88.30 0 B 1
ATOM   2925 C CG2 . THR . . 127 ? -1.420 -4.095 -27.432 1.00  88.30 0 B 1
ATOM   2926 O OG1 . THR . . 127 ? -2.152 -5.002 -25.370 1.00  88.30 0 B 1
ATOM   2927 H H   . THR . . 127 ? -1.807 -2.289 -25.172 1.00  88.30 0 B 1
ATOM   2928 H HA  . THR . . 127 ? -3.916 -2.796 -27.165 1.00  88.30 0 B 1
ATOM   2929 H HB  . THR . . 127 ? -3.271 -5.104 -27.064 1.00  88.30 0 B 1
ATOM   2930 H HG1 . THR . . 127 ? -1.643 -5.774 -25.628 1.00  88.30 0 B 1
ATOM   2931 H HG21 . THR . . 127 ? -0.699 -3.478 -26.896 1.00  88.30 0 B 1
ATOM   2932 H HG22 . THR . . 127 ? -1.744 -3.569 -28.330 1.00  88.30 0 B 1
ATOM   2933 H HG23 . THR . . 127 ? -0.942 -5.031 -27.722 1.00  88.30 0 B 1
ATOM   2934 N N   . ASP . . 128 ? -5.681 -4.102 -25.779 1.00  87.46 0 B 1
ATOM   2935 C CA  . ASP . . 128 ? -6.806 -4.561 -24.940 1.00  87.46 0 B 1
ATOM   2936 C C   . ASP . . 128 ? -6.345 -5.524 -23.839 1.00  87.46 0 B 1
ATOM   2937 O O   . ASP . . 128 ? -6.836 -5.492 -22.711 1.00  87.46 0 B 1
ATOM   2938 C CB  . ASP . . 128 ? -7.858 -5.281 -25.804 1.00  87.46 0 B 1
ATOM   2939 C CG  . ASP . . 128 ? -8.487 -4.402 -26.883 1.00  87.46 0 B 1
ATOM   2940 O OD1 . ASP . . 128 ? -8.241 -3.179 -26.844 1.00  87.46 0 B 1
ATOM   2941 O OD2 . ASP . . 128 ? -9.123 -4.978 -27.790 1.00  87.46 -1 B 1
ATOM   2942 H H   . ASP . . 128 ? -5.828 -4.115 -26.778 1.00  87.46 0 B 1
ATOM   2943 H HA  . ASP . . 128 ? -7.277 -3.700 -24.465 1.00  87.46 0 B 1
ATOM   2944 H HB2 . ASP . . 128 ? -8.653 -5.644 -25.153 1.00  87.46 0 B 1
ATOM   2945 H HB3 . ASP . . 128 ? -7.393 -6.146 -26.278 1.00  87.46 0 B 1
ATOM   2946 N N   . GLU . . 129 ? -5.350 -6.361 -24.143 1.00  87.51 0 B 1
ATOM   2947 C CA  . GLU . . 129 ? -4.747 -7.270 -23.172 1.00  87.51 0 B 1
ATOM   2948 C C   . GLU . . 129 ? -4.030 -6.515 -22.045 1.00  87.51 0 B 1
ATOM   2949 O O   . GLU . . 129 ? -4.206 -6.861 -20.876 1.00  87.51 0 B 1
ATOM   2950 C CB  . GLU . . 129 ? -3.806 -8.233 -23.906 1.00  87.51 0 B 1
ATOM   2951 C CG  . GLU . . 129 ? -3.200 -9.266 -22.946 1.00  87.51 0 B 1
ATOM   2952 C CD  . GLU . . 129 ? -2.477 -10.409 -23.670 1.00  87.51 0 B 1
ATOM   2953 O OE1 . GLU . . 129 ? -2.333 -11.466 -23.012 1.00  87.51 0 B 1
ATOM   2954 O OE2 . GLU . . 129 ? -2.128 -10.242 -24.860 1.00  87.51 -1 B 1
ATOM   2955 H H   . GLU . . 129 ? -4.973 -6.326 -25.079 1.00  87.51 0 B 1
ATOM   2956 H HA  . GLU . . 129 ? -5.543 -7.853 -22.710 1.00  87.51 0 B 1
ATOM   2957 H HB2 . GLU . . 129 ? -4.384 -8.755 -24.669 1.00  87.51 0 B 1
ATOM   2958 H HB3 . GLU . . 129 ? -3.009 -7.670 -24.391 1.00  87.51 0 B 1
ATOM   2959 H HG2 . GLU . . 129 ? -4.003 -9.684 -22.339 1.00  87.51 0 B 1
ATOM   2960 H HG3 . GLU . . 129 ? -2.497 -8.767 -22.278 1.00  87.51 0 B 1
ATOM   2961 N N   . GLN . . 130 ? -3.285 -5.455 -22.370 1.00  86.90 0 B 1
ATOM   2962 C CA  . GLN . . 130 ? -2.627 -4.602 -21.378 1.00  86.90 0 B 1
ATOM   2963 C C   . GLN . . 130 ? -3.646 -3.847 -20.522 1.00  86.90 0 B 1
ATOM   2964 O O   . GLN . . 130 ? -3.497 -3.809 -19.302 1.00  86.90 0 B 1
ATOM   2965 C CB  . GLN . . 130 ? -1.696 -3.606 -22.079 1.00  86.90 0 B 1
ATOM   2966 C CG  . GLN . . 130 ? -0.440 -4.287 -22.642 1.00  86.90 0 B 1
ATOM   2967 C CD  . GLN . . 130 ?  0.316 -3.407 -23.632 1.00  86.90 0 B 1
ATOM   2968 N NE2 . GLN . . 130 ?  1.535 -3.762 -23.970 1.00  86.90 0 B 1
ATOM   2969 O OE1 . GLN . . 130 ? -0.163 -2.408 -24.143 1.00  86.90 0 B 1
ATOM   2970 H H   . GLN . . 130 ? -3.240 -5.175 -23.340 1.00  86.90 0 B 1
ATOM   2971 H HA  . GLN . . 130 ? -2.034 -5.224 -20.706 1.00  86.90 0 B 1
ATOM   2972 H HB2 . GLN . . 130 ? -1.378 -2.844 -21.368 1.00  86.90 0 B 1
ATOM   2973 H HB3 . GLN . . 130 ? -2.247 -3.112 -22.879 1.00  86.90 0 B 1
ATOM   2974 H HG2 . GLN . . 130 ?  0.221 -4.545 -21.815 1.00  86.90 0 B 1
ATOM   2975 H HG3 . GLN . . 130 ? -0.708 -5.212 -23.153 1.00  86.90 0 B 1
ATOM   2976 H HE21 . GLN . . 130 ?  1.942 -4.615 -23.614 1.00  86.90 0 B 1
ATOM   2977 H HE22 . GLN . . 130 ?  1.987 -3.192 -24.670 1.00  86.90 0 B 1
ATOM   2978 N N   . LEU . . 131 ? -4.704 -3.298 -21.130 1.00  89.21 0 B 1
ATOM   2979 C CA  . LEU . . 131 ? -5.788 -2.640 -20.393 1.00  89.21 0 B 1
ATOM   2980 C C   . LEU . . 131 ? -6.460 -3.620 -19.422 1.00  89.21 0 B 1
ATOM   2981 O O   . LEU . . 131 ? -6.609 -3.307 -18.243 1.00  89.21 0 B 1
ATOM   2982 C CB  . LEU . . 131 ? -6.810 -2.034 -21.373 1.00  89.21 0 B 1
ATOM   2983 C CG  . LEU . . 131 ? -6.280 -0.879 -22.244 1.00  89.21 0 B 1
ATOM   2984 C CD1 . LEU . . 131 ? -7.367 -0.426 -23.216 1.00  89.21 0 B 1
ATOM   2985 C CD2 . LEU . . 131 ? -5.858  0.341 -21.426 1.00  89.21 0 B 1
ATOM   2986 H H   . LEU . . 131 ? -4.768 -3.362 -22.136 1.00  89.21 0 B 1
ATOM   2987 H HA  . LEU . . 131 ? -5.367 -1.844 -19.779 1.00  89.21 0 B 1
ATOM   2988 H HB2 . LEU . . 131 ? -7.659 -1.665 -20.798 1.00  89.21 0 B 1
ATOM   2989 H HB3 . LEU . . 131 ? -7.177 -2.824 -22.029 1.00  89.21 0 B 1
ATOM   2990 H HG  . LEU . . 131 ? -5.419 -1.217 -22.822 1.00  89.21 0 B 1
ATOM   2991 H HD11 . LEU . . 131 ? -6.996  0.397 -23.827 1.00  89.21 0 B 1
ATOM   2992 H HD12 . LEU . . 131 ? -7.636 -1.249 -23.879 1.00  89.21 0 B 1
ATOM   2993 H HD13 . LEU . . 131 ? -8.255 -0.103 -22.672 1.00  89.21 0 B 1
ATOM   2994 H HD21 . LEU . . 131 ? -6.712  0.725 -20.868 1.00  89.21 0 B 1
ATOM   2995 H HD22 . LEU . . 131 ? -5.498  1.120 -22.099 1.00  89.21 0 B 1
ATOM   2996 H HD23 . LEU . . 131 ? -5.047  0.078 -20.746 1.00  89.21 0 B 1
ATOM   2997 N N   . ARG . . 132 ? -6.755 -4.845 -19.873 1.00  88.42 0 B 1
ATOM   2998 C CA  . ARG . . 132 ? -7.314 -5.909 -19.028 1.00  88.42 0 B 1
ATOM   2999 C C   . ARG . . 132 ? -6.392 -6.277 -17.862 1.00  88.42 0 B 1
ATOM   3000 O O   . ARG . . 132 ? -6.870 -6.450 -16.742 1.00  88.42 0 B 1
ATOM   3001 C CB  . ARG . . 132 ? -7.614 -7.122 -19.917 1.00  88.42 0 B 1
ATOM   3002 C CG  . ARG . . 132 ? -8.392 -8.217 -19.175 1.00  88.42 0 B 1
ATOM   3003 C CD  . ARG . . 132 ? -8.572 -9.449 -20.068 1.00  88.42 0 B 1
ATOM   3004 N NE  . ARG . . 132 ? -7.292 -10.165 -20.265 1.00  88.42 0 B 1
ATOM   3005 C CZ  . ARG . . 132 ? -6.956 -11.364 -19.823 1.00  88.42 0 B 1
ATOM   3006 N NH1 . ARG . . 132 ? -7.781 -12.104 -19.130 1.00  88.42 1 B 1
ATOM   3007 N NH2 . ARG . . 132 ? -5.775 -11.850 -20.084 1.00  88.42 0 B 1
ATOM   3008 H H   . ARG . . 132 ? -6.628 -5.023 -20.859 1.00  88.42 0 B 1
ATOM   3009 H HA  . ARG . . 132 ? -8.244 -5.542 -18.594 1.00  88.42 0 B 1
ATOM   3010 H HB2 . ARG . . 132 ? -8.212 -6.795 -20.768 1.00  88.42 0 B 1
ATOM   3011 H HB3 . ARG . . 132 ? -6.674 -7.525 -20.295 1.00  88.42 0 B 1
ATOM   3012 H HG2 . ARG . . 132 ? -9.373 -7.827 -18.904 1.00  88.42 0 B 1
ATOM   3013 H HG3 . ARG . . 132 ? -7.870 -8.512 -18.265 1.00  88.42 0 B 1
ATOM   3014 H HD2 . ARG . . 132 ? -9.323 -10.096 -19.614 1.00  88.42 0 B 1
ATOM   3015 H HD3 . ARG . . 132 ? -8.960 -9.128 -21.035 1.00  88.42 0 B 1
ATOM   3016 H HE  . ARG . . 132 ? -6.583 -9.665 -20.780 1.00  88.42 0 B 1
ATOM   3017 H HH11 . ARG . . 132 ? -7.525 -13.048 -18.881 1.00  88.42 0 B 1
ATOM   3018 H HH12 . ARG . . 132 ? -8.714 -11.748 -18.976 1.00  88.42 0 B 1
ATOM   3019 H HH21 . ARG . . 132 ? -5.488 -12.760 -19.751 1.00  88.42 0 B 1
ATOM   3020 H HH22 . ARG . . 132 ? -5.120 -11.321 -20.642 1.00  88.42 0 B 1
ATOM   3021 N N   . LEU . . 133 ? -5.084 -6.397 -18.098 1.00  88.14 0 B 1
ATOM   3022 C CA  . LEU . . 133 ? -4.102 -6.682 -17.043 1.00  88.14 0 B 1
ATOM   3023 C C   . LEU . . 133 ? -4.028 -5.547 -16.015 1.00  88.14 0 B 1
ATOM   3024 O O   . LEU . . 133 ? -4.013 -5.804 -14.812 1.00  88.14 0 B 1
ATOM   3025 C CB  . LEU . . 133 ? -2.716 -6.923 -17.670 1.00  88.14 0 B 1
ATOM   3026 C CG  . LEU . . 133 ? -2.559 -8.290 -18.359 1.00  88.14 0 B 1
ATOM   3027 C CD1 . LEU . . 133 ? -1.244 -8.330 -19.132 1.00  88.14 0 B 1
ATOM   3028 C CD2 . LEU . . 133 ? -2.543 -9.442 -17.350 1.00  88.14 0 B 1
ATOM   3029 H H   . LEU . . 133 ? -4.758 -6.268 -19.045 1.00  88.14 0 B 1
ATOM   3030 H HA  . LEU . . 133 ? -4.413 -7.572 -16.496 1.00  88.14 0 B 1
ATOM   3031 H HB2 . LEU . . 133 ? -2.517 -6.134 -18.395 1.00  88.14 0 B 1
ATOM   3032 H HB3 . LEU . . 133 ? -1.957 -6.847 -16.891 1.00  88.14 0 B 1
ATOM   3033 H HG  . LEU . . 133 ? -3.382 -8.455 -19.054 1.00  88.14 0 B 1
ATOM   3034 H HD11 . LEU . . 133 ? -0.400 -8.214 -18.452 1.00  88.14 0 B 1
ATOM   3035 H HD12 . LEU . . 133 ? -1.153 -9.276 -19.666 1.00  88.14 0 B 1
ATOM   3036 H HD13 . LEU . . 133 ? -1.223 -7.525 -19.866 1.00  88.14 0 B 1
ATOM   3037 H HD21 . LEU . . 133 ? -1.756 -9.281 -16.613 1.00  88.14 0 B 1
ATOM   3038 H HD22 . LEU . . 133 ? -3.504 -9.516 -16.842 1.00  88.14 0 B 1
ATOM   3039 H HD23 . LEU . . 133 ? -2.357 -10.380 -17.872 1.00  88.14 0 B 1
ATOM   3040 N N   . ILE . . 134 ? -4.033 -4.294 -16.472 1.00  88.41 0 B 1
ATOM   3041 C CA  . ILE . . 134 ? -4.056 -3.120 -15.594 1.00  88.41 0 B 1
ATOM   3042 C C   . ILE . . 134 ? -5.329 -3.125 -14.735 1.00  88.41 0 B 1
ATOM   3043 O O   . ILE . . 134 ? -5.235 -2.991 -13.514 1.00  88.41 0 B 1
ATOM   3044 C CB  . ILE . . 134 ? -3.883 -1.836 -16.434 1.00  88.41 0 B 1
ATOM   3045 C CG1 . ILE . . 134 ? -2.439 -1.765 -16.989 1.00  88.41 0 B 1
ATOM   3046 C CG2 . ILE . . 134 ? -4.184 -0.582 -15.597 1.00  88.41 0 B 1
ATOM   3047 C CD1 . ILE . . 134 ? -2.250 -0.721 -18.098 1.00  88.41 0 B 1
ATOM   3048 H H   . ILE . . 134 ? -4.040 -4.148 -17.471 1.00  88.41 0 B 1
ATOM   3049 H HA  . ILE . . 134 ? -3.215 -3.187 -14.904 1.00  88.41 0 B 1
ATOM   3050 H HB  . ILE . . 134 ? -4.584 -1.864 -17.269 1.00  88.41 0 B 1
ATOM   3051 H HG12 . ILE . . 134 ? -2.155 -2.731 -17.405 1.00  88.41 0 B 1
ATOM   3052 H HG13 . ILE . . 134 ? -1.745 -1.549 -16.177 1.00  88.41 0 B 1
ATOM   3053 H HG21 . ILE . . 134 ? -3.999  0.312 -16.192 1.00  88.41 0 B 1
ATOM   3054 H HG22 . ILE . . 134 ? -3.553 -0.568 -14.708 1.00  88.41 0 B 1
ATOM   3055 H HG23 . ILE . . 134 ? -5.234 -0.564 -15.308 1.00  88.41 0 B 1
ATOM   3056 H HD11 . ILE . . 134 ? -1.265 -0.849 -18.547 1.00  88.41 0 B 1
ATOM   3057 H HD12 . ILE . . 134 ? -2.313  0.285 -17.684 1.00  88.41 0 B 1
ATOM   3058 H HD13 . ILE . . 134 ? -3.008 -0.855 -18.870 1.00  88.41 0 B 1
ATOM   3059 N N   . THR . . 135 ? -6.499 -3.371 -15.329 1.00  88.74 0 B 1
ATOM   3060 C CA  . THR . . 135 ? -7.774 -3.518 -14.607 1.00  88.74 0 B 1
ATOM   3061 C C   . THR . . 135 ? -7.705 -4.610 -13.534 1.00  88.74 0 B 1
ATOM   3062 O O   . THR . . 135 ? -8.124 -4.392 -12.394 1.00  88.74 0 B 1
ATOM   3063 C CB  . THR . . 135 ? -8.901 -3.817 -15.608 1.00  88.74 0 B 1
ATOM   3064 C CG2 . THR . . 135 ? -10.258 -4.017 -14.958 1.00  88.74 0 B 1
ATOM   3065 O OG1 . THR . . 135 ? -9.065 -2.722 -16.467 1.00  88.74 0 B 1
ATOM   3066 H H   . THR . . 135 ? -6.536 -3.402 -16.338 1.00  88.74 0 B 1
ATOM   3067 H HA  . THR . . 135 ? -8.012 -2.577 -14.110 1.00  88.74 0 B 1
ATOM   3068 H HB  . THR . . 135 ? -8.655 -4.704 -16.191 1.00  88.74 0 B 1
ATOM   3069 H HG1 . THR . . 135 ? -9.947 -2.794 -16.838 1.00  88.74 0 B 1
ATOM   3070 H HG21 . THR . . 135 ? -10.987 -4.263 -15.730 1.00  88.74 0 B 1
ATOM   3071 H HG22 . THR . . 135 ? -10.571 -3.100 -14.461 1.00  88.74 0 B 1
ATOM   3072 H HG23 . THR . . 135 ? -10.234 -4.841 -14.245 1.00  88.74 0 B 1
ATOM   3073 N N   . GLN . . 136 ? -7.113 -5.769 -13.844 1.00  88.62 0 B 1
ATOM   3074 C CA  . GLN . . 136 ? -6.919 -6.851 -12.871 1.00  88.62 0 B 1
ATOM   3075 C C   . GLN . . 136 ? -6.011 -6.443 -11.705 1.00  88.62 0 B 1
ATOM   3076 O O   . GLN . . 136 ? -6.312 -6.771 -10.559 1.00  88.62 0 B 1
ATOM   3077 C CB  . GLN . . 136 ? -6.339 -8.089 -13.566 1.00  88.62 0 B 1
ATOM   3078 C CG  . GLN . . 136 ? -7.384 -8.814 -14.420 1.00  88.62 0 B 1
ATOM   3079 C CD  . GLN . . 136 ? -6.803 -9.991 -15.195 1.00  88.62 0 B 1
ATOM   3080 N NE2 . GLN . . 136 ? -7.638 -10.777 -15.838 1.00  88.62 0 B 1
ATOM   3081 O OE1 . GLN . . 136 ? -5.615 -10.260 -15.237 1.00  88.62 0 B 1
ATOM   3082 H H   . GLN . . 136 ? -6.789 -5.902 -14.791 1.00  88.62 0 B 1
ATOM   3083 H HA  . GLN . . 136 ? -7.886 -7.113 -12.441 1.00  88.62 0 B 1
ATOM   3084 H HB2 . GLN . . 136 ? -5.493 -7.798 -14.189 1.00  88.62 0 B 1
ATOM   3085 H HB3 . GLN . . 136 ? -5.979 -8.786 -12.809 1.00  88.62 0 B 1
ATOM   3086 H HG2 . GLN . . 136 ? -8.174 -9.185 -13.766 1.00  88.62 0 B 1
ATOM   3087 H HG3 . GLN . . 136 ? -7.838 -8.123 -15.130 1.00  88.62 0 B 1
ATOM   3088 H HE21 . GLN . . 136 ? -7.212 -11.575 -16.287 1.00  88.62 0 B 1
ATOM   3089 H HE22 . GLN . . 136 ? -8.631 -10.597 -15.794 1.00  88.62 0 B 1
ATOM   3090 N N   . ILE . . 137 ? -4.931 -5.697 -11.959 1.00  88.09 0 B 1
ATOM   3091 C CA  . ILE . . 137 ? -4.054 -5.177 -10.898 1.00  88.09 0 B 1
ATOM   3092 C C   . ILE . . 137 ? -4.831 -4.234 -9.969 1.00  88.09 0 B 1
ATOM   3093 O O   . ILE . . 137 ? -4.680 -4.319 -8.750 1.00  88.09 0 B 1
ATOM   3094 C CB  . ILE . . 137 ? -2.807 -4.493 -11.508 1.00  88.09 0 B 1
ATOM   3095 C CG1 . ILE . . 137 ? -1.894 -5.547 -12.174 1.00  88.09 0 B 1
ATOM   3096 C CG2 . ILE . . 137 ? -2.012 -3.713 -10.440 1.00  88.09 0 B 1
ATOM   3097 C CD1 . ILE . . 137 ? -0.822 -4.944 -13.093 1.00  88.09 0 B 1
ATOM   3098 H H   . ILE . . 137 ? -4.723 -5.470 -12.921 1.00  88.09 0 B 1
ATOM   3099 H HA  . ILE . . 137 ? -3.718 -6.013 -10.285 1.00  88.09 0 B 1
ATOM   3100 H HB  . ILE . . 137 ? -3.134 -3.783 -12.267 1.00  88.09 0 B 1
ATOM   3101 H HG12 . ILE . . 137 ? -1.408 -6.147 -11.405 1.00  88.09 0 B 1
ATOM   3102 H HG13 . ILE . . 137 ? -2.495 -6.224 -12.781 1.00  88.09 0 B 1
ATOM   3103 H HG21 . ILE . . 137 ? -2.611 -2.892 -10.045 1.00  88.09 0 B 1
ATOM   3104 H HG22 . ILE . . 137 ? -1.731 -4.379 -9.624 1.00  88.09 0 B 1
ATOM   3105 H HG23 . ILE . . 137 ? -1.116 -3.273 -10.877 1.00  88.09 0 B 1
ATOM   3106 H HD11 . ILE . . 137 ? -0.299 -5.749 -13.609 1.00  88.09 0 B 1
ATOM   3107 H HD12 . ILE . . 137 ? -1.290 -4.299 -13.836 1.00  88.09 0 B 1
ATOM   3108 H HD13 . ILE . . 137 ? -0.093 -4.373 -12.518 1.00  88.09 0 B 1
ATOM   3109 N N   . PHE . . 138 ? -5.690 -3.369 -10.516 1.00  87.72 0 B 1
ATOM   3110 C CA  . PHE . . 138 ? -6.529 -2.474 -9.715 1.00  87.72 0 B 1
ATOM   3111 C C   . PHE . . 138 ? -7.550 -3.217 -8.860 1.00  87.72 0 B 1
ATOM   3112 O O   . PHE . . 138 ? -7.733 -2.870 -7.691 1.00  87.72 0 B 1
ATOM   3113 C CB  . PHE . . 138 ? -7.216 -1.449 -10.623 1.00  87.72 0 B 1
ATOM   3114 C CG  . PHE . . 138 ? -6.310 -0.273 -10.878 1.00  87.72 0 B 1
ATOM   3115 C CD1 . PHE . . 138 ? -6.040  0.602 -9.815 1.00  87.72 0 B 1
ATOM   3116 C CD2 . PHE . . 138 ? -5.687 -0.085 -12.125 1.00  87.72 0 B 1
ATOM   3117 C CE1 . PHE . . 138 ? -5.124  1.645 -9.984 1.00  87.72 0 B 1
ATOM   3118 C CE2 . PHE . . 138 ? -4.788  0.982 -12.303 1.00  87.72 0 B 1
ATOM   3119 C CZ  . PHE . . 138 ? -4.505  1.843 -11.228 1.00  87.72 0 B 1
ATOM   3120 H H   . PHE . . 138 ? -5.761 -3.330 -11.523 1.00  87.72 0 B 1
ATOM   3121 H HA  . PHE . . 138 ? -5.888 -1.942 -9.012 1.00  87.72 0 B 1
ATOM   3122 H HB2 . PHE . . 138 ? -7.519 -1.910 -11.563 1.00  87.72 0 B 1
ATOM   3123 H HB3 . PHE . . 138 ? -8.115 -1.076 -10.132 1.00  87.72 0 B 1
ATOM   3124 H HD1 . PHE . . 138 ? -6.511  0.450 -8.855 1.00  87.72 0 B 1
ATOM   3125 H HD2 . PHE . . 138 ? -5.919 -0.740 -12.951 1.00  87.72 0 B 1
ATOM   3126 H HE1 . PHE . . 138 ? -4.882  2.273 -9.139 1.00  87.72 0 B 1
ATOM   3127 H HE2 . PHE . . 138 ? -4.320  1.141 -13.264 1.00  87.72 0 B 1
ATOM   3128 H HZ  . PHE . . 138 ? -3.800  2.653 -11.341 1.00  87.72 0 B 1
ATOM   3129 N N   . ARG . . 139 ? -8.156 -4.273 -9.405 1.00  87.50 0 B 1
ATOM   3130 C CA  . ARG . . 139 ? -9.023 -5.171 -8.641 1.00  87.50 0 B 1
ATOM   3131 C C   . ARG . . 139 ? -8.265 -5.853 -7.497 1.00  87.50 0 B 1
ATOM   3132 O O   . ARG . . 139 ? -8.731 -5.853 -6.363 1.00  87.50 0 B 1
ATOM   3133 C CB  . ARG . . 139 ? -9.648 -6.174 -9.613 1.00  87.50 0 B 1
ATOM   3134 C CG  . ARG . . 139 ? -10.602 -7.108 -8.873 1.00  87.50 0 B 1
ATOM   3135 C CD  . ARG . . 139 ? -11.269 -8.051 -9.862 1.00  87.50 0 B 1
ATOM   3136 N NE  . ARG . . 139 ? -12.031 -9.066 -9.130 1.00  87.50 0 B 1
ATOM   3137 C CZ  . ARG . . 139 ? -12.925 -9.880 -9.650 1.00  87.50 0 B 1
ATOM   3138 N NH1 . ARG . . 139 ? -13.176 -9.910 -10.933 1.00  87.50 1 B 1
ATOM   3139 N NH2 . ARG . . 139 ? -13.592 -10.675 -8.868 1.00  87.50 0 B 1
ATOM   3140 H H   . ARG . . 139 ? -7.998 -4.460 -10.385 1.00  87.50 0 B 1
ATOM   3141 H HA  . ARG . . 139 ? -9.822 -4.592 -8.177 1.00  87.50 0 B 1
ATOM   3142 H HB2 . ARG . . 139 ? -10.199 -5.632 -10.382 1.00  87.50 0 B 1
ATOM   3143 H HB3 . ARG . . 139 ? -8.867 -6.764 -10.092 1.00  87.50 0 B 1
ATOM   3144 H HG2 . ARG . . 139 ? -10.044 -7.700 -8.148 1.00  87.50 0 B 1
ATOM   3145 H HG3 . ARG . . 139 ? -11.365 -6.528 -8.351 1.00  87.50 0 B 1
ATOM   3146 H HD2 . ARG . . 139 ? -10.503 -8.540 -10.464 1.00  87.50 0 B 1
ATOM   3147 H HD3 . ARG . . 139 ? -11.926 -7.469 -10.508 1.00  87.50 0 B 1
ATOM   3148 H HE  . ARG . . 139 ? -11.835 -9.143 -8.143 1.00  87.50 0 B 1
ATOM   3149 H HH11 . ARG . . 139 ? -12.732 -9.213 -11.514 1.00  87.50 0 B 1
ATOM   3150 H HH12 . ARG . . 139 ? -13.925 -10.483 -11.293 1.00  87.50 0 B 1
ATOM   3151 H HH21 . ARG . . 139 ? -13.399 -10.618 -7.879 1.00  87.50 0 B 1
ATOM   3152 H HH22 . ARG . . 139 ? -14.337 -11.261 -9.218 1.00  87.50 0 B 1
ATOM   3153 N N   . LEU . . 140 ? -7.060 -6.359 -7.757 1.00  87.77 0 B 1
ATOM   3154 C CA  . LEU . . 140 ? -6.234 -6.980 -6.719 1.00  87.77 0 B 1
ATOM   3155 C C   . LEU . . 140 ? -5.773 -5.984 -5.642 1.00  87.77 0 B 1
ATOM   3156 O O   . LEU . . 140 ? -5.667 -6.371 -4.483 1.00  87.77 0 B 1
ATOM   3157 C CB  . LEU . . 140 ? -5.022 -7.668 -7.367 1.00  87.77 0 B 1
ATOM   3158 C CG  . LEU . . 140 ? -5.352 -8.938 -8.172 1.00  87.77 0 B 1
ATOM   3159 C CD1 . LEU . . 140 ? -4.087 -9.401 -8.898 1.00  87.77 0 B 1
ATOM   3160 C CD2 . LEU . . 140 ? -5.838 -10.085 -7.284 1.00  87.77 0 B 1
ATOM   3161 H H   . LEU . . 140 ? -6.733 -6.350 -8.712 1.00  87.77 0 B 1
ATOM   3162 H HA  . LEU . . 140 ? -6.834 -7.727 -6.200 1.00  87.77 0 B 1
ATOM   3163 H HB2 . LEU . . 140 ? -4.527 -6.950 -8.020 1.00  87.77 0 B 1
ATOM   3164 H HB3 . LEU . . 140 ? -4.317 -7.940 -6.580 1.00  87.77 0 B 1
ATOM   3165 H HG  . LEU . . 140 ? -6.122 -8.725 -8.913 1.00  87.77 0 B 1
ATOM   3166 H HD11 . LEU . . 140 ? -3.301 -9.629 -8.178 1.00  87.77 0 B 1
ATOM   3167 H HD12 . LEU . . 140 ? -3.752 -8.616 -9.576 1.00  87.77 0 B 1
ATOM   3168 H HD13 . LEU . . 140 ? -4.312 -10.291 -9.486 1.00  87.77 0 B 1
ATOM   3169 H HD21 . LEU . . 140 ? -5.995 -10.980 -7.886 1.00  87.77 0 B 1
ATOM   3170 H HD22 . LEU . . 140 ? -5.112 -10.296 -6.498 1.00  87.77 0 B 1
ATOM   3171 H HD23 . LEU . . 140 ? -6.793 -9.827 -6.825 1.00  87.77 0 B 1
ATOM   3172 N N   . ASP . . 141 ? -5.486 -4.717 -5.976 1.00  85.89 0 B 1
ATOM   3173 C CA  . ASP . . 141 ? -5.169 -3.679 -4.972 1.00  85.89 0 B 1
ATOM   3174 C C   . ASP . . 141 ? -6.397 -3.359 -4.104 1.00  85.89 0 B 1
ATOM   3175 O O   . ASP . . 141 ? -6.260 -3.190 -2.892 1.00  85.89 0 B 1
ATOM   3176 C CB  . ASP . . 141 ? -4.593 -2.411 -5.647 1.00  85.89 0 B 1
ATOM   3177 C CG  . ASP . . 141 ? -4.061 -1.337 -4.664 1.00  85.89 0 B 1
ATOM   3178 O OD1 . ASP . . 141 ? -2.822 -1.185 -4.497 1.00  85.89 0 B 1
ATOM   3179 O OD2 . ASP . . 141 ? -4.859 -0.562 -4.090 1.00  85.89 -1 B 1
ATOM   3180 H H   . ASP . . 141 ? -5.516 -4.461 -6.952 1.00  85.89 0 B 1
ATOM   3181 H HA  . ASP . . 141 ? -4.403 -4.071 -4.304 1.00  85.89 0 B 1
ATOM   3182 H HB2 . ASP . . 141 ? -3.774 -2.713 -6.300 1.00  85.89 0 B 1
ATOM   3183 H HB3 . ASP . . 141 ? -5.363 -1.963 -6.275 1.00  85.89 0 B 1
ATOM   3184 N N   . ALA . . 142 ? -7.592 -3.333 -4.702 1.00  85.38 0 B 1
ATOM   3185 C CA  . ALA . . 142 ? -8.865 -3.097 -4.025 1.00  85.38 0 B 1
ATOM   3186 C C   . ALA . . 142 ? -9.259 -4.176 -3.007 1.00  85.38 0 B 1
ATOM   3187 O O   . ALA . . 142 ? -9.821 -3.842 -1.965 1.00  85.38 0 B 1
ATOM   3188 C CB  . ALA . . 142 ? -9.932 -2.980 -5.105 1.00  85.38 0 B 1
ATOM   3189 H H   . ALA . . 142 ? -7.627 -3.496 -5.698 1.00  85.38 0 B 1
ATOM   3190 H HA  . ALA . . 142 ? -8.814 -2.151 -3.485 1.00  85.38 0 B 1
ATOM   3191 H HB1 . ALA . . 142 ? -10.917 -2.999 -4.638 1.00  85.38 0 B 1
ATOM   3192 H HB2 . ALA . . 142 ? -9.763 -2.064 -5.671 1.00  85.38 0 B 1
ATOM   3193 H HB3 . ALA . . 142 ? -9.897 -3.827 -5.790 1.00  85.38 0 B 1
ATOM   3194 N N   . GLU . . 143 ? -8.935 -5.436 -3.292 1.00  87.56 0 B 1
ATOM   3195 C CA  . GLU . . 143 ? -9.220 -6.597 -2.436 1.00  87.56 0 B 1
ATOM   3196 C C   . GLU . . 143 ? -8.295 -6.692 -1.206 1.00  87.56 0 B 1
ATOM   3197 O O   . GLU . . 143 ? -8.532 -7.495 -0.301 1.00  87.56 0 B 1
ATOM   3198 C CB  . GLU . . 143 ? -9.125 -7.872 -3.301 1.00  87.56 0 B 1
ATOM   3199 C CG  . GLU . . 143 ? -10.320 -8.003 -4.265 1.00  87.56 0 B 1
ATOM   3200 C CD  . GLU . . 143 ? -10.214 -9.142 -5.301 1.00  87.56 0 B 1
ATOM   3201 O OE1 . GLU . . 143 ? -11.090 -9.213 -6.208 1.00  87.56 0 B 1
ATOM   3202 O OE2 . GLU . . 143 ? -9.266 -9.951 -5.195 1.00  87.56 -1 B 1
ATOM   3203 H H   . GLU . . 143 ? -8.573 -5.625 -4.215 1.00  87.56 0 B 1
ATOM   3204 H HA  . GLU . . 143 ? -10.237 -6.518 -2.050 1.00  87.56 0 B 1
ATOM   3205 H HB2 . GLU . . 143 ? -8.193 -7.848 -3.866 1.00  87.56 0 B 1
ATOM   3206 H HB3 . GLU . . 143 ? -9.112 -8.748 -2.652 1.00  87.56 0 B 1
ATOM   3207 H HG2 . GLU . . 143 ? -10.458 -7.061 -4.795 1.00  87.56 0 B 1
ATOM   3208 H HG3 . GLU . . 143 ? -11.202 -8.179 -3.649 1.00  87.56 0 B 1
ATOM   3209 N N   . GLN . . 144 ? -7.229 -5.884 -1.135 1.00  87.80 0 B 1
ATOM   3210 C CA  . GLN . . 144 ? -6.293 -5.943 -0.013 1.00  87.80 0 B 1
ATOM   3211 C C   . GLN . . 144 ? -6.932 -5.440  1.280 1.00  87.80 0 B 1
ATOM   3212 O O   . GLN . . 144 ? -7.497 -4.347  1.330 1.00  87.80 0 B 1
ATOM   3213 C CB  . GLN . . 144 ? -4.995 -5.169 -0.300 1.00  87.80 0 B 1
ATOM   3214 C CG  . GLN . . 144 ? -4.229 -5.814 -1.458 1.00  87.80 0 B 1
ATOM   3215 C CD  . GLN . . 144 ? -2.890 -5.168 -1.785 1.00  87.80 0 B 1
ATOM   3216 N NE2 . GLN . . 144 ? -2.344 -5.482 -2.939 1.00  87.80 0 B 1
ATOM   3217 O OE1 . GLN . . 144 ? -2.288 -4.417 -1.030 1.00  87.80 0 B 1
ATOM   3218 H H   . GLN . . 144 ? -7.091 -5.204 -1.869 1.00  87.80 0 B 1
ATOM   3219 H HA  . GLN . . 144 ? -6.030 -6.990  0.138 1.00  87.80 0 B 1
ATOM   3220 H HB2 . GLN . . 144 ? -5.227 -4.132 -0.540 1.00  87.80 0 B 1
ATOM   3221 H HB3 . GLN . . 144 ? -4.368 -5.190  0.591 1.00  87.80 0 B 1
ATOM   3222 H HG2 . GLN . . 144 ? -4.061 -6.869 -1.246 1.00  87.80 0 B 1
ATOM   3223 H HG3 . GLN . . 144 ? -4.855 -5.739 -2.347 1.00  87.80 0 B 1
ATOM   3224 H HE21 . GLN . . 144 ? -1.586 -4.894 -3.255 1.00  87.80 0 B 1
ATOM   3225 H HE22 . GLN . . 144 ? -2.901 -6.024 -3.583 1.00  87.80 0 B 1
ATOM   3226 N N   . SER . . 145 ? -6.734 -6.187  2.368 1.00  88.71 0 B 1
ATOM   3227 C CA  . SER . . 145 ? -7.014 -5.696  3.716 1.00  88.71 0 B 1
ATOM   3228 C C   . SER . . 145 ? -6.139 -4.482  4.018 1.00  88.71 0 B 1
ATOM   3229 O O   . SER . . 145 ? -4.912 -4.517  3.848 1.00  88.71 0 B 1
ATOM   3230 C CB  . SER . . 145 ? -6.772 -6.775  4.774 1.00  88.71 0 B 1
ATOM   3231 O OG  . SER . . 145 ? -7.540 -7.928  4.490 1.00  88.71 0 B 1
ATOM   3232 H H   . SER . . 145 ? -6.401 -7.135  2.260 1.00  88.71 0 B 1
ATOM   3233 H HA  . SER . . 145 ? -8.063 -5.403  3.764 1.00  88.71 0 B 1
ATOM   3234 H HB2 . SER . . 145 ? -5.716 -7.041  4.795 1.00  88.71 0 B 1
ATOM   3235 H HB3 . SER . . 145 ? -7.060 -6.385  5.751 1.00  88.71 0 B 1
ATOM   3236 H HG  . SER . . 145 ? -7.578 -8.477  5.277 1.00  88.71 0 B 1
ATOM   3237 N N   . ARG . . 146 ? -6.764 -3.400  4.485 1.00  93.11 0 B 1
ATOM   3238 C CA  . ARG . . 146 ? -6.074 -2.143  4.785 1.00  93.11 0 B 1
ATOM   3239 C C   . ARG . . 146 ? -6.328 -1.744  6.220 1.00  93.11 0 B 1
ATOM   3240 O O   . ARG . . 146 ? -7.464 -1.661  6.662 1.00  93.11 0 B 1
ATOM   3241 C CB  . ARG . . 146 ? -6.498 -1.029  3.818 1.00  93.11 0 B 1
ATOM   3242 C CG  . ARG . . 146 ? -6.095 -1.325  2.363 1.00  93.11 0 B 1
ATOM   3243 C CD  . ARG . . 146 ? -6.524 -0.191  1.428 1.00  93.11 0 B 1
ATOM   3244 N NE  . ARG . . 146 ? -6.343 -0.522 -0.004 1.00  93.11 0 B 1
ATOM   3245 C CZ  . ARG . . 146 ? -7.253 -0.419 -0.961 1.00  93.11 0 B 1
ATOM   3246 N NH1 . ARG . . 146 ? -8.516 -0.237 -0.698 1.00  93.11 1 B 1
ATOM   3247 N NH2 . ARG . . 146 ? -6.928 -0.466 -2.219 1.00  93.11 0 B 1
ATOM   3248 H H   . ARG . . 146 ? -7.764 -3.451  4.621 1.00  93.11 0 B 1
ATOM   3249 H HA  . ARG . . 146 ? -4.999 -2.284  4.679 1.00  93.11 0 B 1
ATOM   3250 H HB2 . ARG . . 146 ? -7.578 -0.893  3.875 1.00  93.11 0 B 1
ATOM   3251 H HB3 . ARG . . 146 ? -6.013 -0.105  4.134 1.00  93.11 0 B 1
ATOM   3252 H HG2 . ARG . . 146 ? -6.586 -2.242  2.036 1.00  93.11 0 B 1
ATOM   3253 H HG3 . ARG . . 146 ? -5.016 -1.460  2.298 1.00  93.11 0 B 1
ATOM   3254 H HD2 . ARG . . 146 ? -5.920  0.689  1.648 1.00  93.11 0 B 1
ATOM   3255 H HD3 . ARG . . 146 ? -7.566  0.050  1.636 1.00  93.11 0 B 1
ATOM   3256 H HE  . ARG . . 146 ? -5.428 -0.810 -0.320 1.00  93.11 0 B 1
ATOM   3257 H HH11 . ARG . . 146 ? -8.828 -0.370  0.253 1.00  93.11 0 B 1
ATOM   3258 H HH12 . ARG . . 146 ? -9.188 -0.292 -1.450 1.00  93.11 0 B 1
ATOM   3259 H HH21 . ARG . . 146 ? -7.636 -0.439 -2.938 1.00  93.11 0 B 1
ATOM   3260 H HH22 . ARG . . 146 ? -6.001 -0.683 -2.559 1.00  93.11 0 B 1
ATOM   3261 N N   . ARG . . 147 ? -5.262 -1.442  6.939 1.00  92.22 0 B 1
ATOM   3262 C CA  . ARG . . 147 ? -5.352 -0.771  8.223 1.00  92.22 0 B 1
ATOM   3263 C C   . ARG . . 147 ? -5.856  0.660  8.016 1.00  92.22 0 B 1
ATOM   3264 O O   . ARG . . 147 ? -5.335  1.360  7.152 1.00  92.22 0 B 1
ATOM   3265 C CB  . ARG . . 147 ? -3.962 -0.788  8.827 1.00  92.22 0 B 1
ATOM   3266 C CG  . ARG . . 147 ? -4.002 -0.230 10.239 1.00  92.22 0 B 1
ATOM   3267 C CD  . ARG . . 147 ? -2.626  0.329 10.512 1.00  92.22 0 B 1
ATOM   3268 N NE  . ARG . . 147 ? -2.672  0.987 11.795 1.00  92.22 0 B 1
ATOM   3269 C CZ  . ARG . . 147 ? -1.801  0.776 12.715 1.00  92.22 0 B 1
ATOM   3270 N NH1 . ARG . . 147 ? -0.529  0.705 12.455 1.00  92.22 1 B 1
ATOM   3271 N NH2 . ARG . . 147 ? -2.255  0.572 13.905 1.00  92.22 0 B 1
ATOM   3272 H H   . ARG . . 147 ? -4.360 -1.487  6.487 1.00  92.22 0 B 1
ATOM   3273 H HA  . ARG . . 147 ? -6.043 -1.304  8.876 1.00  92.22 0 B 1
ATOM   3274 H HB2 . ARG . . 147 ? -3.311 -0.187  8.192 1.00  92.22 0 B 1
ATOM   3275 H HB3 . ARG . . 147 ? -3.571 -1.805  8.857 1.00  92.22 0 B 1
ATOM   3276 H HG2 . ARG . . 147 ? -4.253 -1.018 10.949 1.00  92.22 0 B 1
ATOM   3277 H HG3 . ARG . . 147 ? -4.723  0.582 10.338 1.00  92.22 0 B 1
ATOM   3278 H HD2 . ARG . . 147 ? -2.370  1.068  9.753 1.00  92.22 0 B 1
ATOM   3279 H HD3 . ARG . . 147 ? -1.899 -0.483 10.500 1.00  92.22 0 B 1
ATOM   3280 H HE  . ARG . . 147 ? -3.244  1.814 11.886 1.00  92.22 0 B 1
ATOM   3281 H HH11 . ARG . . 147 ? -0.266  1.022 11.532 1.00  92.22 0 B 1
ATOM   3282 H HH12 . ARG . . 147 ?  0.074  0.869 13.248 1.00  92.22 0 B 1
ATOM   3283 H HH21 . ARG . . 147 ? -3.257  0.485 14.000 1.00  92.22 0 B 1
ATOM   3284 H HH22 . ARG . . 147 ? -1.582  0.476 14.652 1.00  92.22 0 B 1
ATOM   3285 N N   . ILE . . 148 ? -6.826  1.083  8.813 1.00  93.27 0 B 1
ATOM   3286 C CA  . ILE . . 148 ? -7.388  2.429  8.844 1.00  93.27 0 B 1
ATOM   3287 C C   . ILE . . 148 ? -6.713  3.210  9.972 1.00  93.27 0 B 1
ATOM   3288 O O   . ILE . . 148 ? -6.791  2.825 11.137 1.00  93.27 0 B 1
ATOM   3289 C CB  . ILE . . 148 ? -8.918  2.387  9.068 1.00  93.27 0 B 1
ATOM   3290 C CG1 . ILE . . 148 ? -9.670  1.426  8.113 1.00  93.27 0 B 1
ATOM   3291 C CG2 . ILE . . 148 ? -9.482  3.818  8.937 1.00  93.27 0 B 1
ATOM   3292 C CD1 . ILE . . 148 ? -11.063  1.092  8.660 1.00  93.27 0 B 1
ATOM   3293 H H   . ILE . . 148 ? -7.173  0.435  9.507 1.00  93.27 0 B 1
ATOM   3294 H HA  . ILE . . 148 ? -7.187  2.927  7.896 1.00  93.27 0 B 1
ATOM   3295 H HB  . ILE . . 148 ? -9.094  2.040 10.086 1.00  93.27 0 B 1
ATOM   3296 H HG12 . ILE . . 148 ? -9.770  1.879  7.126 1.00  93.27 0 B 1
ATOM   3297 H HG13 . ILE . . 148 ? -9.135  0.482  8.008 1.00  93.27 0 B 1
ATOM   3298 H HG21 . ILE . . 148 ? -9.023  4.479  9.673 1.00  93.27 0 B 1
ATOM   3299 H HG22 . ILE . . 148 ? -10.556  3.835  9.117 1.00  93.27 0 B 1
ATOM   3300 H HG23 . ILE . . 148 ? -9.288  4.209  7.938 1.00  93.27 0 B 1
ATOM   3301 H HD11 . ILE . . 148 ? -10.968  0.606  9.630 1.00  93.27 0 B 1
ATOM   3302 H HD12 . ILE . . 148 ? -11.657  2.001  8.762 1.00  93.27 0 B 1
ATOM   3303 H HD13 . ILE . . 148 ? -11.608  0.417  8.000 1.00  93.27 0 B 1
ATOM   3304 N N   . ASP . . 149 ? -6.101  4.340  9.635 1.00  90.59 0 B 1
ATOM   3305 C CA  . ASP . . 149 ? -5.646  5.332 10.601 1.00  90.59 0 B 1
ATOM   3306 C C   . ASP . . 149 ? -6.417  6.643 10.366 1.00  90.59 0 B 1
ATOM   3307 O O   . ASP . . 149 ? -6.365  7.229  9.283 1.00  90.59 0 B 1
ATOM   3308 C CB  . ASP . . 149 ? -4.119  5.504 10.516 1.00  90.59 0 B 1
ATOM   3309 C CG  . ASP . . 149 ? -3.334  4.223 10.858 1.00  90.59 0 B 1
ATOM   3310 O OD1 . ASP . . 149 ? -3.376  3.771 12.029 1.00  90.59 0 B 1
ATOM   3311 O OD2 . ASP . . 149 ? -2.620  3.702  9.970 1.00  90.59 -1 B 1
ATOM   3312 H H   . ASP . . 149 ? -5.996  4.560  8.655 1.00  90.59 0 B 1
ATOM   3313 H HA  . ASP . . 149 ? -5.870  4.991 11.612 1.00  90.59 0 B 1
ATOM   3314 H HB2 . ASP . . 149 ? -3.820  6.286 11.213 1.00  90.59 0 B 1
ATOM   3315 H HB3 . ASP . . 149 ? -3.850  5.833  9.513 1.00  90.59 0 B 1
ATOM   3316 N N   . VAL . . 150 ? -7.158  7.110 11.375 1.00  89.78 0 B 1
ATOM   3317 C CA  . VAL . . 150 ? -7.889  8.388 11.311 1.00  89.78 0 B 1
ATOM   3318 C C   . VAL . . 150 ? -6.892  9.532 11.507 1.00  89.78 0 B 1
ATOM   3319 O O   . VAL . . 150 ? -6.362  9.703 12.605 1.00  89.78 0 B 1
ATOM   3320 C CB  . VAL . . 150 ? -9.030  8.445 12.351 1.00  89.78 0 B 1
ATOM   3321 C CG1 . VAL . . 150 ? -9.842  9.739 12.212 1.00  89.78 0 B 1
ATOM   3322 C CG2 . VAL . . 150 ? -10.004  7.263 12.224 1.00  89.78 0 B 1
ATOM   3323 H H   . VAL . . 150 ? -7.182  6.587 12.238 1.00  89.78 0 B 1
ATOM   3324 H HA  . VAL . . 150 ? -8.332  8.489 10.320 1.00  89.78 0 B 1
ATOM   3325 H HB  . VAL . . 150 ? -8.602  8.412 13.353 1.00  89.78 0 B 1
ATOM   3326 H HG11 . VAL . . 150 ? -10.655  9.751 12.938 1.00  89.78 0 B 1
ATOM   3327 H HG12 . VAL . . 150 ? -10.261  9.817 11.209 1.00  89.78 0 B 1
ATOM   3328 H HG13 . VAL . . 150 ? -9.208 10.607 12.395 1.00  89.78 0 B 1
ATOM   3329 H HG21 . VAL . . 150 ? -10.784  7.344 12.981 1.00  89.78 0 B 1
ATOM   3330 H HG22 . VAL . . 150 ? -9.483  6.317 12.373 1.00  89.78 0 B 1
ATOM   3331 H HG23 . VAL . . 150 ? -10.472  7.260 11.239 1.00  89.78 0 B 1
ATOM   3332 N N   . VAL . . 151 ? -6.606 10.301 10.451 1.00  89.49 0 B 1
ATOM   3333 C CA  . VAL . . 151 ? -5.614 11.393 10.492 1.00  89.49 0 B 1
ATOM   3334 C C   . VAL . . 151 ? -6.226 12.672 11.064 1.00  89.49 0 B 1
ATOM   3335 O O   . VAL . . 151 ? -5.589 13.346 11.875 1.00  89.49 0 B 1
ATOM   3336 C CB  . VAL . . 151 ? -4.999 11.656  9.101 1.00  89.49 0 B 1
ATOM   3337 C CG1 . VAL . . 151 ? -3.916 12.743  9.167 1.00  89.49 0 B 1
ATOM   3338 C CG2 . VAL . . 151 ? -4.344 10.397  8.519 1.00  89.49 0 B 1
ATOM   3339 H H   . VAL . . 151 ? -7.112 10.147  9.590 1.00  89.49 0 B 1
ATOM   3340 H HA  . VAL . . 151 ? -4.807 11.098 11.163 1.00  89.49 0 B 1
ATOM   3341 H HB  . VAL . . 151 ? -5.778 11.986  8.414 1.00  89.49 0 B 1
ATOM   3342 H HG11 . VAL . . 151 ? -3.183 12.485  9.932 1.00  89.49 0 B 1
ATOM   3343 H HG12 . VAL . . 151 ? -3.418 12.811  8.200 1.00  89.49 0 B 1
ATOM   3344 H HG13 . VAL . . 151 ? -4.372 13.708  9.388 1.00  89.49 0 B 1
ATOM   3345 H HG21 . VAL . . 151 ? -3.563 10.030  9.186 1.00  89.49 0 B 1
ATOM   3346 H HG22 . VAL . . 151 ? -3.916 10.618  7.541 1.00  89.49 0 B 1
ATOM   3347 H HG23 . VAL . . 151 ? -5.092  9.615  8.386 1.00  89.49 0 B 1
ATOM   3348 N N   . ASN . . 152 ? -7.451 12.987 10.645 1.00  87.00 0 B 1
ATOM   3349 C CA  . ASN . . 152 ? -8.338 14.013 11.199 1.00  87.00 0 B 1
ATOM   3350 C C   . ASN . . 152 ? -9.797 13.637 10.867 1.00  87.00 0 B 1
ATOM   3351 O O   . ASN . . 152 ? -10.059 12.579 10.294 1.00  87.00 0 B 1
ATOM   3352 C CB  . ASN . . 152 ? -7.925 15.415 10.688 1.00  87.00 0 B 1
ATOM   3353 C CG  . ASN . . 152 ? -8.007 15.601  9.181 1.00  87.00 0 B 1
ATOM   3354 N ND2 . ASN . . 152 ? -7.059 16.282  8.582 1.00  87.00 0 B 1
ATOM   3355 O OD1 . ASN . . 152 ? -8.912 15.122  8.520 1.00  87.00 0 B 1
ATOM   3356 H H   . ASN . . 152 ? -7.886 12.366  9.979 1.00  87.00 0 B 1
ATOM   3357 H HA  . ASN . . 152 ? -8.249 14.014 12.286 1.00  87.00 0 B 1
ATOM   3358 H HB2 . ASN . . 152 ? -6.903 15.616 11.010 1.00  87.00 0 B 1
ATOM   3359 H HB3 . ASN . . 152 ? -8.558 16.176 11.145 1.00  87.00 0 B 1
ATOM   3360 H HD21 . ASN . . 152 ? -7.178 16.472  7.597 1.00  87.00 0 B 1
ATOM   3361 H HD22 . ASN . . 152 ? -6.467 16.893  9.126 1.00  87.00 0 B 1
ATOM   3362 N N   . GLU . . 153 ? -10.764 14.481 11.215 1.00  87.05 0 B 1
ATOM   3363 C CA  . GLU . . 153 ? -12.186 14.234 10.968 1.00  87.05 0 B 1
ATOM   3364 C C   . GLU . . 153 ? -12.565 14.111  9.484 1.00  87.05 0 B 1
ATOM   3365 O O   . GLU . . 153 ? -13.598 13.511  9.187 1.00  87.05 0 B 1
ATOM   3366 C CB  . GLU . . 153 ? -13.054 15.305 11.661 1.00  87.05 0 B 1
ATOM   3367 C CG  . GLU . . 153 ? -12.840 16.763 11.202 1.00  87.05 0 B 1
ATOM   3368 C CD  . GLU . . 153 ? -11.591 17.451 11.784 1.00  87.05 0 B 1
ATOM   3369 O OE1 . GLU . . 153 ? -11.317 18.594 11.372 1.00  87.05 0 B 1
ATOM   3370 O OE2 . GLU . . 153 ? -10.890 16.822 12.611 1.00  87.05 -1 B 1
ATOM   3371 H H   . GLU . . 153 ? -10.524 15.324 11.718 1.00  87.05 0 B 1
ATOM   3372 H HA  . GLU . . 153 ? -12.435 13.273 11.418 1.00  87.05 0 B 1
ATOM   3373 H HB2 . GLU . . 153 ? -12.916 15.235 12.740 1.00  87.05 0 B 1
ATOM   3374 H HB3 . GLU . . 153 ? -14.097 15.051 11.469 1.00  87.05 0 B 1
ATOM   3375 H HG2 . GLU . . 153 ? -12.804 16.793 10.113 1.00  87.05 0 B 1
ATOM   3376 H HG3 . GLU . . 153 ? -13.715 17.335 11.512 1.00  87.05 0 B 1
ATOM   3377 N N   . LYS . . 154 ? -11.778 14.652  8.547 1.00  91.77 0 B 1
ATOM   3378 C CA  . LYS . . 154 ? -12.040 14.590  7.098 1.00  91.77 0 B 1
ATOM   3379 C C   . LYS . . 154 ? -11.059 13.716  6.318 1.00  91.77 0 B 1
ATOM   3380 O O   . LYS . . 154 ? -11.228 13.569  5.115 1.00  91.77 0 B 1
ATOM   3381 C CB  . LYS . . 154 ? -12.107 16.003  6.496 1.00  91.77 0 B 1
ATOM   3382 C CG  . LYS . . 154 ? -13.367 16.786  6.896 1.00  91.77 0 B 1
ATOM   3383 C CD  . LYS . . 154 ? -13.519 17.978  5.942 1.00  91.77 0 B 1
ATOM   3384 C CE  . LYS . . 154 ? -14.725 18.869  6.247 1.00  91.77 0 B 1
ATOM   3385 N NZ  . LYS . . 154 ? -14.960 19.800  5.113 1.00  91.77 1 B 1
ATOM   3386 H H   . LYS . . 154 ? -10.933 15.117  8.849 1.00  91.77 0 B 1
ATOM   3387 H HA  . LYS . . 154 ? -13.006 14.117  6.922 1.00  91.77 0 B 1
ATOM   3388 H HB2 . LYS . . 154 ? -12.109 15.911  5.409 1.00  91.77 0 B 1
ATOM   3389 H HB3 . LYS . . 154 ? -11.217 16.567  6.775 1.00  91.77 0 B 1
ATOM   3390 H HG2 . LYS . . 154 ? -14.246 16.148  6.803 1.00  91.77 0 B 1
ATOM   3391 H HG3 . LYS . . 154 ? -13.285 17.135  7.925 1.00  91.77 0 B 1
ATOM   3392 H HD2 . LYS . . 154 ? -12.612 18.582  5.968 1.00  91.77 0 B 1
ATOM   3393 H HD3 . LYS . . 154 ? -13.628 17.590  4.929 1.00  91.77 0 B 1
ATOM   3394 H HE2 . LYS . . 154 ? -15.605 18.240  6.381 1.00  91.77 0 B 1
ATOM   3395 H HE3 . LYS . . 154 ? -14.533 19.425  7.164 1.00  91.77 0 B 1
ATOM   3396 H HZ1 . LYS . . 154 ? -15.250 19.301  4.284 1.00  91.77 0 B 1
ATOM   3397 H HZ2 . LYS . . 154 ? -14.120 20.297  4.853 1.00  91.77 0 B 1
ATOM   3398 H HZ3 . LYS . . 154 ? -15.702 20.463  5.287 1.00  91.77 0 B 1
ATOM   3399 N N   . THR . . 155 ? -10.064 13.123  6.974 1.00  93.51 0 B 1
ATOM   3400 C CA  . THR . . 155 ? -8.950 12.438  6.311 1.00  93.51 0 B 1
ATOM   3401 C C   . THR . . 155 ? -8.643 11.111  6.990 1.00  93.51 0 B 1
ATOM   3402 O O   . THR . . 155 ? -8.315 11.059  8.179 1.00  93.51 0 B 1
ATOM   3403 C CB  . THR . . 155 ? -7.683 13.306  6.296 1.00  93.51 0 B 1
ATOM   3404 C CG2 . THR . . 155 ? -6.608 12.711  5.395 1.00  93.51 0 B 1
ATOM   3405 O OG1 . THR . . 155 ? -7.959 14.604  5.825 1.00  93.51 0 B 1
ATOM   3406 H H   . THR . . 155 ? -9.987 13.297  7.966 1.00  93.51 0 B 1
ATOM   3407 H HA  . THR . . 155 ? -9.218 12.242  5.273 1.00  93.51 0 B 1
ATOM   3408 H HB  . THR . . 155 ? -7.287 13.389  7.308 1.00  93.51 0 B 1
ATOM   3409 H HG1 . THR . . 155 ? -8.550 14.996  6.472 1.00  93.51 0 B 1
ATOM   3410 H HG21 . THR . . 155 ? -6.248 11.764  5.799 1.00  93.51 0 B 1
ATOM   3411 H HG22 . THR . . 155 ? -7.024 12.549  4.401 1.00  93.51 0 B 1
ATOM   3412 H HG23 . THR . . 155 ? -5.775 13.409  5.322 1.00  93.51 0 B 1
ATOM   3413 N N   . LEU . . 156 ? -8.679 10.035  6.209 1.00  94.71 0 B 1
ATOM   3414 C CA  . LEU . . 156 ? -8.254  8.699  6.609 1.00  94.71 0 B 1
ATOM   3415 C C   . LEU . . 156 ? -7.001  8.308  5.832 1.00  94.71 0 B 1
ATOM   3416 O O   . LEU . . 156 ? -6.863  8.618  4.651 1.00  94.71 0 B 1
ATOM   3417 C CB  . LEU . . 156 ? -9.374  7.676  6.360 1.00  94.71 0 B 1
ATOM   3418 C CG  . LEU . . 156 ? -10.697  7.969  7.079 1.00  94.71 0 B 1
ATOM   3419 C CD1 . LEU . . 156 ? -11.740  6.927  6.677 1.00  94.71 0 B 1
ATOM   3420 C CD2 . LEU . . 156 ? -10.531  7.950  8.594 1.00  94.71 0 B 1
ATOM   3421 H H   . LEU . . 156 ? -8.893 10.174  5.232 1.00  94.71 0 B 1
ATOM   3422 H HA  . LEU . . 156 ? -8.003  8.688  7.670 1.00  94.71 0 B 1
ATOM   3423 H HB2 . LEU . . 156 ? -9.020  6.691  6.665 1.00  94.71 0 B 1
ATOM   3424 H HB3 . LEU . . 156 ? -9.569  7.637  5.288 1.00  94.71 0 B 1
ATOM   3425 H HG  . LEU . . 156 ? -11.050  8.959  6.792 1.00  94.71 0 B 1
ATOM   3426 H HD11 . LEU . . 156 ? -12.687  7.142  7.171 1.00  94.71 0 B 1
ATOM   3427 H HD12 . LEU . . 156 ? -11.905  6.976  5.600 1.00  94.71 0 B 1
ATOM   3428 H HD13 . LEU . . 156 ? -11.406  5.927  6.953 1.00  94.71 0 B 1
ATOM   3429 H HD21 . LEU . . 156 ? -10.020  7.039  8.903 1.00  94.71 0 B 1
ATOM   3430 H HD22 . LEU . . 156 ? -9.963  8.829  8.897 1.00  94.71 0 B 1
ATOM   3431 H HD23 . LEU . . 156 ? -11.512  7.999  9.068 1.00  94.71 0 B 1
ATOM   3432 N N   . LEU . . 157 ? -6.109  7.568  6.476 1.00  94.77 0 B 1
ATOM   3433 C CA  . LEU . . 157 ? -5.023  6.874  5.804 1.00  94.77 0 B 1
ATOM   3434 C C   . LEU . . 157 ? -5.317  5.377  5.809 1.00  94.77 0 B 1
ATOM   3435 O O   . LEU . . 157 ? -5.460  4.770  6.869 1.00  94.77 0 B 1
ATOM   3436 C CB  . LEU . . 157 ? -3.694  7.215  6.491 1.00  94.77 0 B 1
ATOM   3437 C CG  . LEU . . 157 ? -2.482  6.673  5.717 1.00  94.77 0 B 1
ATOM   3438 C CD1 . LEU . . 157 ? -2.185  7.518  4.478 1.00  94.77 0 B 1
ATOM   3439 C CD2 . LEU . . 157 ? -1.250  6.681  6.611 1.00  94.77 0 B 1
ATOM   3440 H H   . LEU . . 157 ? -6.266  7.358  7.452 1.00  94.77 0 B 1
ATOM   3441 H HA  . LEU . . 157 ? -4.967  7.205  4.767 1.00  94.77 0 B 1
ATOM   3442 H HB2 . LEU . . 157 ? -3.601  8.297  6.587 1.00  94.77 0 B 1
ATOM   3443 H HB3 . LEU . . 157 ? -3.705  6.787  7.494 1.00  94.77 0 B 1
ATOM   3444 H HG  . LEU . . 157 ? -2.660  5.644  5.404 1.00  94.77 0 B 1
ATOM   3445 H HD11 . LEU . . 157 ? -2.024  8.558  4.761 1.00  94.77 0 B 1
ATOM   3446 H HD12 . LEU . . 157 ? -1.292  7.143  3.977 1.00  94.77 0 B 1
ATOM   3447 H HD13 . LEU . . 157 ? -3.017  7.467  3.775 1.00  94.77 0 B 1
ATOM   3448 H HD21 . LEU . . 157 ? -0.367  6.412  6.031 1.00  94.77 0 B 1
ATOM   3449 H HD22 . LEU . . 157 ? -1.391  5.926  7.385 1.00  94.77 0 B 1
ATOM   3450 H HD23 . LEU . . 157 ? -1.120  7.664  7.064 1.00  94.77 0 B 1
ATOM   3451 N N   . LEU . . 158 ? -5.377  4.775  4.625 1.00  94.70 0 B 1
ATOM   3452 C CA  . LEU . . 158 ? -5.491  3.333  4.462 1.00  94.70 0 B 1
ATOM   3453 C C   . LEU . . 158 ? -4.123  2.742  4.130 1.00  94.70 0 B 1
ATOM   3454 O O   . LEU . . 158 ? -3.558  3.060  3.087 1.00  94.70 0 B 1
ATOM   3455 C CB  . LEU . . 158 ? -6.525  3.006  3.376 1.00  94.70 0 B 1
ATOM   3456 C CG  . LEU . . 158 ? -7.954  3.507  3.633 1.00  94.70 0 B 1
ATOM   3457 C CD1 . LEU . . 158 ? -8.867  2.885  2.576 1.00  94.70 0 B 1
ATOM   3458 C CD2 . LEU . . 158 ? -8.489  3.102  5.006 1.00  94.70 0 B 1
ATOM   3459 H H   . LEU . . 158 ? -5.283  5.340  3.792 1.00  94.70 0 B 1
ATOM   3460 H HA  . LEU . . 158 ? -5.834  2.887  5.395 1.00  94.70 0 B 1
ATOM   3461 H HB2 . LEU . . 158 ? -6.563  1.920  3.297 1.00  94.70 0 B 1
ATOM   3462 H HB3 . LEU . . 158 ? -6.184  3.408  2.422 1.00  94.70 0 B 1
ATOM   3463 H HG  . LEU . . 158 ? -7.988  4.593  3.550 1.00  94.70 0 B 1
ATOM   3464 H HD11 . LEU . . 158 ? -8.613  3.277  1.591 1.00  94.70 0 B 1
ATOM   3465 H HD12 . LEU . . 158 ? -9.905  3.122  2.807 1.00  94.70 0 B 1
ATOM   3466 H HD13 . LEU . . 158 ? -8.772  1.799  2.582 1.00  94.70 0 B 1
ATOM   3467 H HD21 . LEU . . 158 ? -9.535  3.395  5.095 1.00  94.70 0 B 1
ATOM   3468 H HD22 . LEU . . 158 ? -8.400  2.025  5.143 1.00  94.70 0 B 1
ATOM   3469 H HD23 . LEU . . 158 ? -7.931  3.620  5.786 1.00  94.70 0 B 1
ATOM   3470 N N   . THR . . 159 ? -3.599  1.860  4.981 1.00  92.08 0 B 1
ATOM   3471 C CA  . THR . . 159 ? -2.292  1.207  4.795 1.00  92.08 0 B 1
ATOM   3472 C C   . THR . . 159 ? -2.463 -0.298  4.593 1.00  92.08 0 B 1
ATOM   3473 O O   . THR . . 159 ? -2.907 -1.009  5.490 1.00  92.08 0 B 1
ATOM   3474 C CB  . THR . . 159 ? -1.342  1.508  5.966 1.00  92.08 0 B 1
ATOM   3475 C CG2 . THR . . 159 ?  0.077  1.010  5.686 1.00  92.08 0 B 1
ATOM   3476 O OG1 . THR . . 159 ? -1.232  2.899  6.171 1.00  92.08 0 B 1
ATOM   3477 H H   . THR . . 159 ? -4.124  1.657  5.820 1.00  92.08 0 B 1
ATOM   3478 H HA  . THR . . 159 ? -1.815  1.609  3.900 1.00  92.08 0 B 1
ATOM   3479 H HB  . THR . . 159 ? -1.716  1.044  6.879 1.00  92.08 0 B 1
ATOM   3480 H HG1 . THR . . 159 ? -1.955  3.168  6.742 1.00  92.08 0 B 1
ATOM   3481 H HG21 . THR . . 159 ?  0.086 -0.079  5.625 1.00  92.08 0 B 1
ATOM   3482 H HG22 . THR . . 159 ?  0.444  1.431  4.750 1.00  92.08 0 B 1
ATOM   3483 H HG23 . THR . . 159 ?  0.734  1.318  6.500 1.00  92.08 0 B 1
ATOM   3484 N N   . SER . . 160 ? -2.106 -0.802  3.413 1.00  89.20 0 B 1
ATOM   3485 C CA  . SER . . 160 ? -2.089 -2.239  3.096 1.00  89.20 0 B 1
ATOM   3486 C C   . SER . . 160 ? -0.950 -2.982  3.804 1.00  89.20 0 B 1
ATOM   3487 O O   . SER . . 160 ?  0.064 -2.389  4.179 1.00  89.20 0 B 1
ATOM   3488 C CB  . SER . . 160 ? -1.976 -2.462  1.581 1.00  89.20 0 B 1
ATOM   3489 O OG  . SER . . 160 ? -0.742 -1.954  1.106 1.00  89.20 0 B 1
ATOM   3490 H H   . SER . . 160 ? -1.738 -0.158  2.728 1.00  89.20 0 B 1
ATOM   3491 H HA  . SER . . 160 ? -3.030 -2.680  3.426 1.00  89.20 0 B 1
ATOM   3492 H HB2 . SER . . 160 ? -2.034 -3.530  1.368 1.00  89.20 0 B 1
ATOM   3493 H HB3 . SER . . 160 ? -2.800 -1.962  1.072 1.00  89.20 0 B 1
ATOM   3494 H HG  . SER . . 160 ? -0.775 -1.005  1.244 1.00  89.20 0 B 1
ATOM   3495 N N   . LEU . . 161 ? -1.076 -4.309  3.915 1.00  80.46 0 B 1
ATOM   3496 C CA  . LEU . . 161 ? -0.019 -5.186  4.445 1.00  80.46 0 B 1
ATOM   3497 C C   . LEU . . 161 ?  1.279 -5.139  3.620 1.00  80.46 0 B 1
ATOM   3498 O O   . LEU . . 161 ?  2.361 -5.307  4.170 1.00  80.46 0 B 1
ATOM   3499 C CB  . LEU . . 161 ? -0.544 -6.631  4.509 1.00  80.46 0 B 1
ATOM   3500 C CG  . LEU . . 161 ? -1.664 -6.866  5.539 1.00  80.46 0 B 1
ATOM   3501 C CD1 . LEU . . 161 ? -2.180 -8.298  5.404 1.00  80.46 0 B 1
ATOM   3502 C CD2 . LEU . . 161 ? -1.178 -6.662  6.977 1.00  80.46 0 B 1
ATOM   3503 H H   . LEU . . 161 ? -1.953 -4.729  3.640 1.00  80.46 0 B 1
ATOM   3504 H HA  . LEU . . 161 ?  0.248 -4.852  5.448 1.00  80.46 0 B 1
ATOM   3505 H HB2 . LEU . . 161 ? -0.905 -6.914  3.521 1.00  80.46 0 B 1
ATOM   3506 H HB3 . LEU . . 161 ?  0.287 -7.291  4.755 1.00  80.46 0 B 1
ATOM   3507 H HG  . LEU . . 161 ? -2.491 -6.184  5.344 1.00  80.46 0 B 1
ATOM   3508 H HD11 . LEU . . 161 ? -1.379 -9.010  5.602 1.00  80.46 0 B 1
ATOM   3509 H HD12 . LEU . . 161 ? -2.567 -8.459  4.398 1.00  80.46 0 B 1
ATOM   3510 H HD13 . LEU . . 161 ? -2.989 -8.466  6.115 1.00  80.46 0 B 1
ATOM   3511 H HD21 . LEU . . 161 ? -0.316 -7.298  7.177 1.00  80.46 0 B 1
ATOM   3512 H HD22 . LEU . . 161 ? -0.912 -5.618  7.142 1.00  80.46 0 B 1
ATOM   3513 H HD23 . LEU . . 161 ? -1.978 -6.919  7.671 1.00  80.46 0 B 1
ATOM   3514 N N   . ASN . . 162 ?  1.187 -4.835  2.322 1.00  78.92 0 B 1
ATOM   3515 C CA  . ASN . . 162 ?  2.345 -4.639  1.441 1.00  78.92 0 B 1
ATOM   3516 C C   . ASN . . 162 ?  2.943 -3.221  1.549 1.00  78.92 0 B 1
ATOM   3517 O O   . ASN . . 162 ?  3.714 -2.799  0.683 1.00  78.92 0 B 1
ATOM   3518 C CB  . ASN . . 162 ?  1.937 -5.023  0.009 1.00  78.92 0 B 1
ATOM   3519 C CG  . ASN . . 162 ?  1.624 -6.503 -0.124 1.00  78.92 0 B 1
ATOM   3520 N ND2 . ASN . . 162 ?  0.694 -6.864 -0.975 1.00  78.92 0 B 1
ATOM   3521 O OD1 . ASN . . 162 ?  2.205 -7.351  0.530 1.00  78.92 0 B 1
ATOM   3522 H H   . ASN . . 162 ?  0.265 -4.693  1.936 1.00  78.92 0 B 1
ATOM   3523 H HA  . ASN . . 162 ?  3.135 -5.319  1.760 1.00  78.92 0 B 1
ATOM   3524 H HB2 . ASN . . 162 ?  2.755 -4.807 -0.678 1.00  78.92 0 B 1
ATOM   3525 H HB3 . ASN . . 162 ?  1.069 -4.436 -0.292 1.00  78.92 0 B 1
ATOM   3526 H HD21 . ASN . . 162 ?  0.500 -7.854 -1.028 1.00  78.92 0 B 1
ATOM   3527 H HD22 . ASN . . 162 ?  0.120 -6.180 -1.448 1.00  78.92 0 B 1
ATOM   3528 N N   . HIS . . 163 ?  2.556 -2.476  2.592 1.00  71.35 0 B 1
ATOM   3529 C CA  . HIS . . 163 ?  2.968 -1.108  2.910 1.00  71.35 0 B 1
ATOM   3530 C C   . HIS . . 163 ?  2.660 -0.060  1.821 1.00  71.35 0 B 1
ATOM   3531 O O   . HIS . . 163 ?  3.170  1.060  1.840 1.00  71.35 0 B 1
ATOM   3532 C CB  . HIS . . 163 ?  4.430 -1.093  3.344 1.00  71.35 0 B 1
ATOM   3533 C CG  . HIS . . 163 ?  4.844 -2.079  4.395 1.00  71.35 0 B 1
ATOM   3534 C CD2 . HIS . . 163 ?  5.660 -3.163  4.219 1.00  71.35 0 B 1
ATOM   3535 N ND1 . HIS . . 163 ?  4.579 -1.979  5.737 1.00  71.35 0 B 1
ATOM   3536 C CE1 . HIS . . 163 ?  5.212 -2.988  6.355 1.00  71.35 0 B 1
ATOM   3537 N NE2 . HIS . . 163 ?  5.893 -3.736  5.473 1.00  71.35 0 B 1
ATOM   3538 H H   . HIS . . 163 ?  1.918 -2.903  3.248 1.00  71.35 0 B 1
ATOM   3539 H HA  . HIS . . 163 ?  2.377 -0.807  3.775 1.00  71.35 0 B 1
ATOM   3540 H HB2 . HIS . . 163 ?  4.656 -0.098  3.728 1.00  71.35 0 B 1
ATOM   3541 H HB3 . HIS . . 163 ?  5.033 -1.294  2.459 1.00  71.35 0 B 1
ATOM   3542 H HD1 . HIS . . 163 ?  3.993 -1.282  6.174 1.00  71.35 0 B 1
ATOM   3543 H HD2 . HIS . . 163 ?  6.081 -3.490  3.280 1.00  71.35 0 B 1
ATOM   3544 H HE1 . HIS . . 163 ?  5.177 -3.182  7.417 1.00  71.35 0 B 1
ATOM   3545 N N   . GLY . . 164 ?  1.774 -0.384  0.875 1.00  82.64 0 B 1
ATOM   3546 C CA  . GLY . . 164 ?  1.120  0.629  0.055 1.00  82.64 0 B 1
ATOM   3547 C C   . GLY . . 164 ?  0.110  1.388  0.908 1.00  82.64 0 B 1
ATOM   3548 O O   . GLY . . 164 ? -0.732  0.756  1.542 1.00  82.64 0 B 1
ATOM   3549 H H   . GLY . . 164 ?  1.362 -1.305  0.920 1.00  82.64 0 B 1
ATOM   3550 H HA2 . GLY . . 164 ?  0.587  0.154 -0.768 1.00  82.64 0 B 1
ATOM   3551 H HA3 . GLY . . 164 ?  1.862  1.322 -0.342 1.00  82.64 0 B 1
ATOM   3552 N N   . SER . . 165 ?  0.184  2.712  0.920 1.00  92.81 0 B 1
ATOM   3553 C CA  . SER . . 165 ? -0.781  3.567  1.608 1.00  92.81 0 B 1
ATOM   3554 C C   . SER . . 165 ? -1.584  4.406  0.614 1.00  92.81 0 B 1
ATOM   3555 O O   . SER . . 165 ? -1.202  4.557 -0.553 1.00  92.81 0 B 1
ATOM   3556 C CB  . SER . . 165 ? -0.089  4.405  2.683 1.00  92.81 0 B 1
ATOM   3557 O OG  . SER . . 165 ?  0.991  5.112  2.111 1.00  92.81 0 B 1
ATOM   3558 H H   . SER . . 165 ?  0.931  3.184  0.430 1.00  92.81 0 B 1
ATOM   3559 H HA  . SER . . 165 ? -1.494  2.928  2.129 1.00  92.81 0 B 1
ATOM   3560 H HB2 . SER . . 165 ?  0.283  3.751  3.471 1.00  92.81 0 B 1
ATOM   3561 H HB3 . SER . . 165 ? -0.807  5.102  3.117 1.00  92.81 0 B 1
ATOM   3562 H HG  . SER . . 165 ?  1.821  4.707  2.373 1.00  92.81 0 B 1
ATOM   3563 N N   . THR . . 166 ? -2.762  4.865  1.022 1.00  95.28 0 B 1
ATOM   3564 C CA  . THR . . 166 ? -3.635  5.746  0.236 1.00  95.28 0 B 1
ATOM   3565 C C   . THR . . 166 ? -4.420  6.641  1.175 1.00  95.28 0 B 1
ATOM   3566 O O   . THR . . 166 ? -4.967  6.159  2.167 1.00  95.28 0 B 1
ATOM   3567 C CB  . THR . . 166 ? -4.581  4.941 -0.667 1.00  95.28 0 B 1
ATOM   3568 C CG2 . THR . . 166 ? -5.440  5.816 -1.579 1.00  95.28 0 B 1
ATOM   3569 O OG1 . THR . . 166 ? -3.739  4.145 -1.474 1.00  95.28 0 B 1
ATOM   3570 H H   . THR . . 166 ? -3.092  4.598  1.939 1.00  95.28 0 B 1
ATOM   3571 H HA  . THR . . 166 ? -3.018  6.386 -0.396 1.00  95.28 0 B 1
ATOM   3572 H HB  . THR . . 166 ? -5.221  4.298 -0.063 1.00  95.28 0 B 1
ATOM   3573 H HG1 . THR . . 166 ? -2.865  4.398 -1.168 1.00  95.28 0 B 1
ATOM   3574 H HG21 . THR . . 166 ? -4.820  6.529 -2.122 1.00  95.28 0 B 1
ATOM   3575 H HG22 . THR . . 166 ? -6.174  6.364 -0.989 1.00  95.28 0 B 1
ATOM   3576 H HG23 . THR . . 166 ? -5.979  5.188 -2.289 1.00  95.28 0 B 1
ATOM   3577 N N   . VAL . . 167 ? -4.454  7.934  0.873 1.00  96.36 0 B 1
ATOM   3578 C CA  . VAL . . 167 ? -5.276  8.892  1.605 1.00  96.36 0 B 1
ATOM   3579 C C   . VAL . . 167 ? -6.695  8.873  1.045 1.00  96.36 0 B 1
ATOM   3580 O O   . VAL . . 167 ? -6.889  8.941 -0.167 1.00  96.36 0 B 1
ATOM   3581 C CB  . VAL . . 167 ? -4.631 10.290  1.612 1.00  96.36 0 B 1
ATOM   3582 C CG1 . VAL . . 167 ? -4.584 10.987  0.248 1.00  96.36 0 B 1
ATOM   3583 C CG2 . VAL . . 167 ? -5.354 11.193  2.609 1.00  96.36 0 B 1
ATOM   3584 H H   . VAL . . 167 ? -4.000  8.260  0.031 1.00  96.36 0 B 1
ATOM   3585 H HA  . VAL . . 167 ? -5.326  8.570  2.645 1.00  96.36 0 B 1
ATOM   3586 H HB  . VAL . . 167 ? -3.605 10.176  1.960 1.00  96.36 0 B 1
ATOM   3587 H HG11 . VAL . . 167 ? -4.184 10.320 -0.516 1.00  96.36 0 B 1
ATOM   3588 H HG12 . VAL . . 167 ? -5.583 11.297 -0.059 1.00  96.36 0 B 1
ATOM   3589 H HG13 . VAL . . 167 ? -3.945 11.868  0.308 1.00  96.36 0 B 1
ATOM   3590 H HG21 . VAL . . 167 ? -6.394 11.334  2.312 1.00  96.36 0 B 1
ATOM   3591 H HG22 . VAL . . 167 ? -5.322 10.747  3.604 1.00  96.36 0 B 1
ATOM   3592 H HG23 . VAL . . 167 ? -4.876 12.172  2.639 1.00  96.36 0 B 1
ATOM   3593 N N   . LEU . . 168 ? -7.677  8.755  1.935 1.00  96.81 0 B 1
ATOM   3594 C CA  . LEU . . 168 ? -9.070  9.048  1.635 1.00  96.81 0 B 1
ATOM   3595 C C   . LEU . . 168 ? -9.437 10.368  2.301 1.00  96.81 0 B 1
ATOM   3596 O O   . LEU . . 168 ? -9.074 10.605  3.455 1.00  96.81 0 B 1
ATOM   3597 C CB  . LEU . . 168 ? -10.017  7.940  2.120 1.00  96.81 0 B 1
ATOM   3598 C CG  . LEU . . 168 ? -9.763  6.514  1.611 1.00  96.81 0 B 1
ATOM   3599 C CD1 . LEU . . 168 ? -10.927  5.625  2.052 1.00  96.81 0 B 1
ATOM   3600 C CD2 . LEU . . 168 ? -9.658  6.434  0.095 1.00  96.81 0 B 1
ATOM   3601 H H   . LEU . . 168 ? -7.425  8.723  2.913 1.00  96.81 0 B 1
ATOM   3602 H HA  . LEU . . 168 ? -9.197  9.162  0.559 1.00  96.81 0 B 1
ATOM   3603 H HB2 . LEU . . 168 ? -11.020  8.235  1.815 1.00  96.81 0 B 1
ATOM   3604 H HB3 . LEU . . 168 ? -10.004  7.922  3.210 1.00  96.81 0 B 1
ATOM   3605 H HG  . LEU . . 168 ? -8.839  6.129  2.042 1.00  96.81 0 B 1
ATOM   3606 H HD11 . LEU . . 168 ? -11.872  6.073  1.744 1.00  96.81 0 B 1
ATOM   3607 H HD12 . LEU . . 168 ? -10.919  5.520  3.136 1.00  96.81 0 B 1
ATOM   3608 H HD13 . LEU . . 168 ? -10.852  4.646  1.578 1.00  96.81 0 B 1
ATOM   3609 H HD21 . LEU . . 168 ? -10.505  6.940 -0.367 1.00  96.81 0 B 1
ATOM   3610 H HD22 . LEU . . 168 ? -8.725  6.912 -0.206 1.00  96.81 0 B 1
ATOM   3611 H HD23 . LEU . . 168 ? -9.627  5.396 -0.236 1.00  96.81 0 B 1
ATOM   3612 N N   . PHE . . 169 ? -10.191 11.198  1.602 1.00  95.43 0 B 1
ATOM   3613 C CA  . PHE . . 169 ? -10.715 12.449  2.127 1.00  95.43 0 B 1
ATOM   3614 C C   . PHE . . 169 ? -12.204 12.579  1.830 1.00  95.43 0 B 1
ATOM   3615 O O   . PHE . . 169 ? -12.743 11.858  0.995 1.00  95.43 0 B 1
ATOM   3616 C CB  . PHE . . 169 ? -9.892 13.620  1.590 1.00  95.43 0 B 1
ATOM   3617 C CG  . PHE . . 169 ? -9.830 13.705  0.080 1.00  95.43 0 B 1
ATOM   3618 C CD1 . PHE . . 169 ? -8.789 13.066 -0.620 1.00  95.43 0 B 1
ATOM   3619 C CD2 . PHE . . 169 ? -10.795 14.445 -0.627 1.00  95.43 0 B 1
ATOM   3620 C CE1 . PHE . . 169 ? -8.692 13.198 -2.015 1.00  95.43 0 B 1
ATOM   3621 C CE2 . PHE . . 169 ? -10.707 14.559 -2.025 1.00  95.43 0 B 1
ATOM   3622 C CZ  . PHE . . 169 ? -9.651 13.945 -2.718 1.00  95.43 0 B 1
ATOM   3623 H H   . PHE . . 169 ? -10.454 10.950  0.659 1.00  95.43 0 B 1
ATOM   3624 H HA  . PHE . . 169 ? -10.609 12.442  3.212 1.00  95.43 0 B 1
ATOM   3625 H HB2 . PHE . . 169 ? -10.301 14.552  1.981 1.00  95.43 0 B 1
ATOM   3626 H HB3 . PHE . . 169 ? -8.877 13.522  1.974 1.00  95.43 0 B 1
ATOM   3627 H HD1 . PHE . . 169 ? -8.042 12.497 -0.086 1.00  95.43 0 B 1
ATOM   3628 H HD2 . PHE . . 169 ? -11.594 14.950 -0.104 1.00  95.43 0 B 1
ATOM   3629 H HE1 . PHE . . 169 ? -7.860 12.762 -2.548 1.00  95.43 0 B 1
ATOM   3630 H HE2 . PHE . . 169 ? -11.442 15.139 -2.563 1.00  95.43 0 B 1
ATOM   3631 H HZ  . PHE . . 169 ? -9.569 14.067 -3.788 1.00  95.43 0 B 1
ATOM   3632 N N   . ARG . . 170 ? -12.884 13.474  2.535 1.00  92.99 0 B 1
ATOM   3633 C CA  . ARG . . 170 ? -14.279 13.834  2.265 1.00  92.99 0 B 1
ATOM   3634 C C   . ARG . . 170 ? -14.390 15.344  2.112 1.00  92.99 0 B 1
ATOM   3635 O O   . ARG . . 170 ? -13.674 16.065  2.807 1.00  92.99 0 B 1
ATOM   3636 C CB  . ARG . . 170 ? -15.214 13.278  3.350 1.00  92.99 0 B 1
ATOM   3637 C CG  . ARG . . 170 ? -14.872 13.765  4.768 1.00  92.99 0 B 1
ATOM   3638 C CD  . ARG . . 170 ? -15.928 13.269  5.755 1.00  92.99 0 B 1
ATOM   3639 N NE  . ARG . . 170 ? -15.652 13.681  7.147 1.00  92.99 0 B 1
ATOM   3640 C CZ  . ARG . . 170 ? -16.532 14.086  8.041 1.00  92.99 0 B 1
ATOM   3641 N NH1 . ARG . . 170 ? -17.810 14.134  7.814 1.00  92.99 1 B 1
ATOM   3642 N NH2 . ARG . . 170 ? -16.140 14.464  9.220 1.00  92.99 0 B 1
ATOM   3643 H H   . ARG . . 170 ? -12.375 14.047  3.193 1.00  92.99 0 B 1
ATOM   3644 H HA  . ARG . . 170 ? -14.587 13.403  1.313 1.00  92.99 0 B 1
ATOM   3645 H HB2 . ARG . . 170 ? -16.234 13.573  3.106 1.00  92.99 0 B 1
ATOM   3646 H HB3 . ARG . . 170 ? -15.165 12.189  3.326 1.00  92.99 0 B 1
ATOM   3647 H HG2 . ARG . . 170 ? -14.848 14.854  4.796 1.00  92.99 0 B 1
ATOM   3648 H HG3 . ARG . . 170 ? -13.898 13.366  5.053 1.00  92.99 0 B 1
ATOM   3649 H HD2 . ARG . . 170 ? -16.887 13.669  5.425 1.00  92.99 0 B 1
ATOM   3650 H HD3 . ARG . . 170 ? -15.966 12.181  5.705 1.00  92.99 0 B 1
ATOM   3651 H HE  . ARG . . 170 ? -14.703 13.593  7.481 1.00  92.99 0 B 1
ATOM   3652 H HH11 . ARG . . 170 ? -18.446 14.594  8.451 1.00  92.99 0 B 1
ATOM   3653 H HH12 . ARG . . 170 ? -18.156 13.858  6.906 1.00  92.99 0 B 1
ATOM   3654 H HH21 . ARG . . 170 ? -16.796 14.800  9.910 1.00  92.99 0 B 1
ATOM   3655 H HH22 . ARG . . 170 ? -15.163 14.319  9.433 1.00  92.99 0 B 1
ATOM   3656 N N   . ASN . . 171 ? -15.296 15.789  1.245 1.00  80.51 0 B 1
ATOM   3657 C CA  . ASN . . 171 ? -15.625 17.209  1.098 1.00  80.51 0 B 1
ATOM   3658 C C   . ASN . . 171 ? -16.411 17.726  2.308 1.00  80.51 0 B 1
ATOM   3659 O O   . ASN . . 171 ? -17.275 16.980  2.823 1.00  80.51 0 B 1
ATOM   3660 C CB  . ASN . . 171 ? -16.282 17.451 -0.279 1.00  80.51 0 B 1
ATOM   3661 C CG  . ASN . . 171 ? -15.304 17.245 -1.429 1.00  80.51 0 B 1
ATOM   3662 N ND2 . ASN . . 171 ? -15.773 16.823 -2.576 1.00  80.51 0 B 1
ATOM   3663 O OD1 . ASN . . 171 ? -14.106 17.429 -1.306 1.00  80.51 0 B 1
ATOM   3664 O OXT . ASN . . 171 ? -16.050 18.832  2.779 1.00  80.51 -1 B 1
ATOM   3665 H H   . ASN . . 171 ? -15.869 15.117  0.756 1.00  80.51 0 B 1
ATOM   3666 H HA  . ASN . . 171 ? -14.694 17.777  1.118 1.00  80.51 0 B 1
ATOM   3667 H HB2 . ASN . . 171 ? -16.629 18.483 -0.328 1.00  80.51 0 B 1
ATOM   3668 H HB3 . ASN . . 171 ? -17.143 16.792 -0.394 1.00  80.51 0 B 1
ATOM   3669 H HD21 . ASN . . 171 ? -16.753 16.609 -2.688 1.00  80.51 0 B 1
ATOM   3670 H HD22 . ASN . . 171 ? -15.059 16.442 -3.181 1.00  80.51 0 B 1
