# Supplementary material for: Vibrio cholerae’s ToxRS bile sensing system
Source: eLife. 2023 Sep 28;12:e88721. doi: 10.7554/eLife.88721 (PMC10624426; doi:10.7554/eLife.88721)
Supplement: Figure 10—source data 1. [file elife-88721-fig10-data1.zip › Vibrio_structures/tapetis_00.pdb]

ATOM      1  N   SER A   1     -10.588  23.596   5.213  1.00 31.64           N  
ATOM      2  H   SER A   1     -10.384  24.112   4.369  1.00 31.64           H  
ATOM      3  H2  SER A   1     -10.271  24.104   6.026  1.00 31.64           H  
ATOM      4  H3  SER A   1     -11.585  23.441   5.264  1.00 31.64           H  
ATOM      5  CA  SER A   1      -9.914  22.290   5.166  1.00 31.64           C  
ATOM      6  HA  SER A   1      -8.851  22.433   4.969  1.00 31.64           H  
ATOM      7  C   SER A   1     -10.500  21.459   4.047  1.00 31.64           C  
ATOM      8  CB  SER A   1     -10.071  21.564   6.498  1.00 31.64           C  
ATOM      9  HB2 SER A   1     -11.077  21.700   6.894  1.00 31.64           H  
ATOM     10  HB3 SER A   1      -9.870  20.499   6.381  1.00 31.64           H  
ATOM     11  O   SER A   1     -11.670  21.692   3.752  1.00 31.64           O  
ATOM     12  OG  SER A   1      -9.112  22.126   7.361  1.00 31.64           O  
ATOM     13  HG  SER A   1      -8.372  21.516   7.372  1.00 31.64           H  
ATOM     14  N   PRO A   2      -9.741  20.529   3.436  1.00 40.09           N  
ATOM     15  CA  PRO A   2     -10.323  19.451   2.643  1.00 40.09           C  
ATOM     16  HA  PRO A   2     -10.619  19.811   1.658  1.00 40.09           H  
ATOM     17  C   PRO A   2     -11.532  18.891   3.381  1.00 40.09           C  
ATOM     18  CB  PRO A   2      -9.254  18.353   2.519  1.00 40.09           C  
ATOM     19  HB2 PRO A   2      -9.666  17.358   2.688  1.00 40.09           H  
ATOM     20  HB3 PRO A   2      -8.781  18.364   1.537  1.00 40.09           H  
ATOM     21  O   PRO A   2     -11.496  18.771   4.612  1.00 40.09           O  
ATOM     22  CG  PRO A   2      -8.216  18.689   3.579  1.00 40.09           C  
ATOM     23  HG2 PRO A   2      -7.210  18.431   3.245  1.00 40.09           H  
ATOM     24  HG3 PRO A   2      -8.462  18.158   4.498  1.00 40.09           H  
ATOM     25  CD  PRO A   2      -8.385  20.187   3.800  1.00 40.09           C  
ATOM     26  HD2 PRO A   2      -7.664  20.755   3.212  1.00 40.09           H  
ATOM     27  HD3 PRO A   2      -8.222  20.418   4.853  1.00 40.09           H  
ATOM     28  N   SER A   3     -12.592  18.570   2.639  1.00 45.40           N  
ATOM     29  H   SER A   3     -12.529  18.645   1.634  1.00 45.40           H  
ATOM     30  CA  SER A   3     -13.626  17.711   3.204  1.00 45.40           C  
ATOM     31  HA  SER A   3     -14.080  18.233   4.046  1.00 45.40           H  
ATOM     32  C   SER A   3     -12.930  16.429   3.670  1.00 45.40           C  
ATOM     33  CB  SER A   3     -14.714  17.397   2.175  1.00 45.40           C  
ATOM     34  HB2 SER A   3     -14.361  16.654   1.461  1.00 45.40           H  
ATOM     35  HB3 SER A   3     -14.977  18.311   1.641  1.00 45.40           H  
ATOM     36  O   SER A   3     -12.079  15.928   2.927  1.00 45.40           O  
ATOM     37  OG  SER A   3     -15.866  16.930   2.844  1.00 45.40           O  
ATOM     38  HG  SER A   3     -15.957  15.987   2.689  1.00 45.40           H  
ATOM     39  N   PRO A   4     -13.190  15.939   4.894  1.00 54.78           N  
ATOM     40  CA  PRO A   4     -12.598  14.691   5.354  1.00 54.78           C  
ATOM     41  HA  PRO A   4     -11.523  14.820   5.480  1.00 54.78           H  
ATOM     42  C   PRO A   4     -12.847  13.591   4.320  1.00 54.78           C  
ATOM     43  CB  PRO A   4     -13.239  14.394   6.714  1.00 54.78           C  
ATOM     44  HB2 PRO A   4     -13.434  13.331   6.855  1.00 54.78           H  
ATOM     45  HB3 PRO A   4     -12.590  14.767   7.507  1.00 54.78           H  
ATOM     46  O   PRO A   4     -13.877  13.589   3.638  1.00 54.78           O  
ATOM     47  CG  PRO A   4     -14.534  15.207   6.694  1.00 54.78           C  
ATOM     48  HG2 PRO A   4     -15.315  14.630   6.200  1.00 54.78           H  
ATOM     49  HG3 PRO A   4     -14.848  15.497   7.697  1.00 54.78           H  
ATOM     50  CD  PRO A   4     -14.183  16.418   5.837  1.00 54.78           C  
ATOM     51  HD2 PRO A   4     -13.744  17.200   6.456  1.00 54.78           H  
ATOM     52  HD3 PRO A   4     -15.081  16.783   5.341  1.00 54.78           H  
ATOM     53  N   ALA A   5     -11.877  12.687   4.184  1.00 60.06           N  
ATOM     54  H   ALA A   5     -11.071  12.721   4.791  1.00 60.06           H  
ATOM     55  CA  ALA A   5     -12.000  11.545   3.295  1.00 60.06           C  
ATOM     56  HA  ALA A   5     -12.007  11.890   2.261  1.00 60.06           H  
ATOM     57  C   ALA A   5     -13.321  10.825   3.590  1.00 60.06           C  
ATOM     58  CB  ALA A   5     -10.777  10.660   3.501  1.00 60.06           C  
ATOM     59  HB1 ALA A   5      -9.881  11.228   3.254  1.00 60.06           H  
ATOM     60  HB2 ALA A   5     -10.720  10.343   4.542  1.00 60.06           H  
ATOM     61  HB3 ALA A   5     -10.843   9.793   2.843  1.00 60.06           H  
ATOM     62  O   ALA A   5     -13.641  10.539   4.747  1.00 60.06           O  
ATOM     63  N   THR A   6     -14.138  10.644   2.555  1.00 82.71           N  
ATOM     64  H   THR A   6     -13.794  10.802   1.619  1.00 82.71           H  
ATOM     65  CA  THR A   6     -15.480  10.090   2.723  1.00 82.71           C  
ATOM     66  HA  THR A   6     -15.758  10.135   3.776  1.00 82.71           H  
ATOM     67  C   THR A   6     -15.424   8.627   2.325  1.00 82.71           C  
ATOM     68  CB  THR A   6     -16.547  10.908   1.986  1.00 82.71           C  
ATOM     69  HB  THR A   6     -16.402  10.837   0.908  1.00 82.71           H  
ATOM     70  O   THR A   6     -15.153   8.286   1.176  1.00 82.71           O  
ATOM     71  CG2 THR A   6     -17.953  10.444   2.372  1.00 82.71           C  
ATOM     72 HG21 THR A   6     -18.093  10.505   3.451  1.00 82.71           H  
ATOM     73 HG22 THR A   6     -18.683  11.085   1.878  1.00 82.71           H  
ATOM     74 HG23 THR A   6     -18.115   9.422   2.032  1.00 82.71           H  
ATOM     75  OG1 THR A   6     -16.427  12.258   2.403  1.00 82.71           O  
ATOM     76  HG1 THR A   6     -15.504  12.424   2.605  1.00 82.71           H  
ATOM     77  N   PHE A   7     -15.630   7.763   3.315  1.00 92.88           N  
ATOM     78  H   PHE A   7     -15.837   8.131   4.232  1.00 92.88           H  
ATOM     79  CA  PHE A   7     -15.624   6.316   3.165  1.00 92.88           C  
ATOM     80  HA  PHE A   7     -15.351   6.054   2.143  1.00 92.88           H  
ATOM     81  C   PHE A   7     -17.014   5.769   3.446  1.00 92.88           C  
ATOM     82  CB  PHE A   7     -14.597   5.682   4.109  1.00 92.88           C  
ATOM     83  HB2 PHE A   7     -14.841   5.944   5.139  1.00 92.88           H  
ATOM     84  HB3 PHE A   7     -14.675   4.599   4.013  1.00 92.88           H  
ATOM     85  O   PHE A   7     -17.707   6.237   4.351  1.00 92.88           O  
ATOM     86  CG  PHE A   7     -13.169   6.070   3.813  1.00 92.88           C  
ATOM     87  CD1 PHE A   7     -12.480   5.444   2.759  1.00 92.88           C  
ATOM     88  HD1 PHE A   7     -12.960   4.667   2.184  1.00 92.88           H  
ATOM     89  CD2 PHE A   7     -12.535   7.071   4.569  1.00 92.88           C  
ATOM     90  HD2 PHE A   7     -13.049   7.550   5.388  1.00 92.88           H  
ATOM     91  CE1 PHE A   7     -11.184   5.862   2.419  1.00 92.88           C  
ATOM     92  HE1 PHE A   7     -10.667   5.421   1.579  1.00 92.88           H  
ATOM     93  CE2 PHE A   7     -11.220   7.450   4.258  1.00 92.88           C  
ATOM     94  HE2 PHE A   7     -10.720   8.191   4.863  1.00 92.88           H  
ATOM     95  CZ  PHE A   7     -10.558   6.873   3.161  1.00 92.88           C  
ATOM     96  HZ  PHE A   7      -9.569   7.205   2.879  1.00 92.88           H  
ATOM     97  N   THR A   8     -17.397   4.737   2.705  1.00 94.34           N  
ATOM     98  H   THR A   8     -16.753   4.380   2.013  1.00 94.34           H  
ATOM     99  CA  THR A   8     -18.635   3.991   2.937  1.00 94.34           C  
ATOM    100  HA  THR A   8     -19.240   4.506   3.683  1.00 94.34           H  
ATOM    101  C   THR A   8     -18.299   2.605   3.472  1.00 94.34           C  
ATOM    102  CB  THR A   8     -19.470   3.919   1.655  1.00 94.34           C  
ATOM    103  HB  THR A   8     -18.910   3.402   0.876  1.00 94.34           H  
ATOM    104  O   THR A   8     -17.388   1.947   2.973  1.00 94.34           O  
ATOM    105  CG2 THR A   8     -20.814   3.226   1.870  1.00 94.34           C  
ATOM    106 HG21 THR A   8     -21.359   3.705   2.684  1.00 94.34           H  
ATOM    107 HG22 THR A   8     -20.663   2.170   2.095  1.00 94.34           H  
ATOM    108 HG23 THR A   8     -21.404   3.299   0.956  1.00 94.34           H  
ATOM    109  OG1 THR A   8     -19.763   5.229   1.231  1.00 94.34           O  
ATOM    110  HG1 THR A   8     -18.933   5.700   1.125  1.00 94.34           H  
ATOM    111  N   THR A   9     -19.026   2.152   4.493  1.00 95.50           N  
ATOM    112  H   THR A   9     -19.748   2.742   4.882  1.00 95.50           H  
ATOM    113  CA  THR A   9     -18.888   0.793   5.031  1.00 95.50           C  
ATOM    114  HA  THR A   9     -17.829   0.555   5.134  1.00 95.50           H  
ATOM    115  C   THR A   9     -19.514  -0.216   4.074  1.00 95.50           C  
ATOM    116  CB  THR A   9     -19.524   0.672   6.421  1.00 95.50           C  
ATOM    117  HB  THR A   9     -20.589   0.891   6.356  1.00 95.50           H  
ATOM    118  O   THR A   9     -20.681  -0.092   3.712  1.00 95.50           O  
ATOM    119  CG2 THR A   9     -19.335  -0.710   7.047  1.00 95.50           C  
ATOM    120 HG21 THR A   9     -19.708  -0.714   8.071  1.00 95.50           H  
ATOM    121 HG22 THR A   9     -18.279  -0.982   7.050  1.00 95.50           H  
ATOM    122 HG23 THR A   9     -19.896  -1.454   6.482  1.00 95.50           H  
ATOM    123  OG1 THR A   9     -18.923   1.594   7.306  1.00 95.50           O  
ATOM    124  HG1 THR A   9     -19.288   1.410   8.175  1.00 95.50           H  
ATOM    125  N   VAL A  10     -18.741  -1.231   3.697  1.00 96.16           N  
ATOM    126  H   VAL A  10     -17.800  -1.267   4.063  1.00 96.16           H  
ATOM    127  CA  VAL A  10     -19.175  -2.350   2.849  1.00 96.16           C  
ATOM    128  HA  VAL A  10     -19.978  -2.017   2.192  1.00 96.16           H  
ATOM    129  C   VAL A  10     -19.726  -3.494   3.703  1.00 96.16           C  
ATOM    130  CB  VAL A  10     -17.997  -2.823   1.976  1.00 96.16           C  
ATOM    131  HB  VAL A  10     -17.198  -3.197   2.617  1.00 96.16           H  
ATOM    132  O   VAL A  10     -20.676  -4.168   3.316  1.00 96.16           O  
ATOM    133  CG1 VAL A  10     -18.422  -3.939   1.024  1.00 96.16           C  
ATOM    134 HG11 VAL A  10     -19.243  -3.600   0.392  1.00 96.16           H  
ATOM    135 HG12 VAL A  10     -18.746  -4.813   1.589  1.00 96.16           H  
ATOM    136 HG13 VAL A  10     -17.579  -4.219   0.391  1.00 96.16           H  
ATOM    137  CG2 VAL A  10     -17.443  -1.669   1.127  1.00 96.16           C  
ATOM    138 HG21 VAL A  10     -18.241  -1.231   0.527  1.00 96.16           H  
ATOM    139 HG22 VAL A  10     -17.013  -0.898   1.765  1.00 96.16           H  
ATOM    140 HG23 VAL A  10     -16.659  -2.027   0.460  1.00 96.16           H  
ATOM    141  N   GLY A  11     -19.157  -3.693   4.891  1.00 96.78           N  
ATOM    142  H   GLY A  11     -18.370  -3.117   5.154  1.00 96.78           H  
ATOM    143  CA  GLY A  11     -19.601  -4.682   5.864  1.00 96.78           C  
ATOM    144  HA2 GLY A  11     -20.646  -4.501   6.118  1.00 96.78           H  
ATOM    145  HA3 GLY A  11     -19.516  -5.681   5.435  1.00 96.78           H  
ATOM    146  C   GLY A  11     -18.765  -4.624   7.138  1.00 96.78           C  
ATOM    147  O   GLY A  11     -17.820  -3.843   7.231  1.00 96.78           O  
ATOM    148  N   THR A  12     -19.106  -5.468   8.104  1.00 97.66           N  
ATOM    149  H   THR A  12     -19.868  -6.111   7.946  1.00 97.66           H  
ATOM    150  CA  THR A  12     -18.324  -5.670   9.328  1.00 97.66           C  
ATOM    151  HA  THR A  12     -17.382  -5.126   9.263  1.00 97.66           H  
ATOM    152  C   THR A  12     -18.017  -7.153   9.447  1.00 97.66           C  
ATOM    153  CB  THR A  12     -19.074  -5.171  10.572  1.00 97.66           C  
ATOM    154  HB  THR A  12     -20.012  -5.716  10.674  1.00 97.66           H  
ATOM    155  O   THR A  12     -18.932  -7.974   9.371  1.00 97.66           O  
ATOM    156  CG2 THR A  12     -18.268  -5.326  11.860  1.00 97.66           C  
ATOM    157 HG21 THR A  12     -18.845  -4.959  12.709  1.00 97.66           H  
ATOM    158 HG22 THR A  12     -17.337  -4.764  11.791  1.00 97.66           H  
ATOM    159 HG23 THR A  12     -18.039  -6.376  12.039  1.00 97.66           H  
ATOM    160  OG1 THR A  12     -19.355  -3.794  10.455  1.00 97.66           O  
ATOM    161  HG1 THR A  12     -19.476  -3.468  11.349  1.00 97.66           H  
ATOM    162  N   PHE A  13     -16.745  -7.495   9.634  1.00 95.38           N  
ATOM    163  H   PHE A  13     -16.051  -6.769   9.739  1.00 95.38           H  
ATOM    164  CA  PHE A  13     -16.282  -8.878   9.753  1.00 95.38           C  
ATOM    165  HA  PHE A  13     -17.135  -9.542   9.884  1.00 95.38           H  
ATOM    166  C   PHE A  13     -15.394  -8.984  10.990  1.00 95.38           C  
ATOM    167  CB  PHE A  13     -15.539  -9.306   8.478  1.00 95.38           C  
ATOM    168  HB2 PHE A  13     -14.575  -8.799   8.446  1.00 95.38           H  
ATOM    169  HB3 PHE A  13     -15.337 -10.376   8.535  1.00 95.38           H  
ATOM    170  O   PHE A  13     -14.482  -8.176  11.150  1.00 95.38           O  
ATOM    171  CG  PHE A  13     -16.287  -9.012   7.190  1.00 95.38           C  
ATOM    172  CD1 PHE A  13     -17.343  -9.833   6.759  1.00 95.38           C  
ATOM    173  HD1 PHE A  13     -17.627 -10.698   7.340  1.00 95.38           H  
ATOM    174  CD2 PHE A  13     -15.947  -7.876   6.442  1.00 95.38           C  
ATOM    175  HD2 PHE A  13     -15.158  -7.238   6.813  1.00 95.38           H  
ATOM    176  CE1 PHE A  13     -18.039  -9.519   5.577  1.00 95.38           C  
ATOM    177  HE1 PHE A  13     -18.847 -10.154   5.245  1.00 95.38           H  
ATOM    178  CE2 PHE A  13     -16.632  -7.560   5.256  1.00 95.38           C  
ATOM    179  HE2 PHE A  13     -16.360  -6.686   4.684  1.00 95.38           H  
ATOM    180  CZ  PHE A  13     -17.684  -8.385   4.826  1.00 95.38           C  
ATOM    181  HZ  PHE A  13     -18.228  -8.142   3.925  1.00 95.38           H  
ATOM    182  N   SER A  14     -15.689  -9.935  11.881  1.00 92.52           N  
ATOM    183  H   SER A  14     -16.387 -10.625  11.641  1.00 92.52           H  
ATOM    184  CA  SER A  14     -15.009 -10.068  13.182  1.00 92.52           C  
ATOM    185  HA  SER A  14     -15.582 -10.761  13.799  1.00 92.52           H  
ATOM    186  C   SER A  14     -14.945  -8.747  13.964  1.00 92.52           C  
ATOM    187  CB  SER A  14     -13.615 -10.664  12.984  1.00 92.52           C  
ATOM    188  HB2 SER A  14     -13.044  -9.977  12.359  1.00 92.52           H  
ATOM    189  HB3 SER A  14     -13.114 -10.787  13.944  1.00 92.52           H  
ATOM    190  O   SER A  14     -13.890  -8.358  14.451  1.00 92.52           O  
ATOM    191  OG  SER A  14     -13.688 -11.905  12.321  1.00 92.52           O  
ATOM    192  HG  SER A  14     -14.058 -12.570  12.905  1.00 92.52           H  
ATOM    193  N   ASP A  15     -16.074  -8.033  14.018  1.00 94.80           N  
ATOM    194  H   ASP A  15     -16.919  -8.473  13.684  1.00 94.80           H  
ATOM    195  CA  ASP A  15     -16.233  -6.712  14.648  1.00 94.80           C  
ATOM    196  HA  ASP A  15     -17.266  -6.416  14.468  1.00 94.80           H  
ATOM    197  C   ASP A  15     -15.403  -5.567  14.037  1.00 94.80           C  
ATOM    198  CB  ASP A  15     -16.102  -6.823  16.178  1.00 94.80           C  
ATOM    199  HB2 ASP A  15     -16.289  -5.847  16.624  1.00 94.80           H  
ATOM    200  HB3 ASP A  15     -15.088  -7.124  16.444  1.00 94.80           H  
ATOM    201  O   ASP A  15     -15.481  -4.432  14.509  1.00 94.80           O  
ATOM    202  CG  ASP A  15     -17.115  -7.812  16.761  1.00 94.80           C  
ATOM    203  OD1 ASP A  15     -18.288  -7.764  16.319  1.00 94.80           O  
ATOM    204  OD2 ASP A  15     -16.723  -8.618  17.634  1.00 94.80           O  
ATOM    205  N   ILE A  16     -14.690  -5.812  12.932  1.00 97.58           N  
ATOM    206  H   ILE A  16     -14.620  -6.764  12.603  1.00 97.58           H  
ATOM    207  CA  ILE A  16     -13.918  -4.790  12.225  1.00 97.58           C  
ATOM    208  HA  ILE A  16     -13.767  -3.959  12.914  1.00 97.58           H  
ATOM    209  C   ILE A  16     -14.692  -4.283  11.002  1.00 97.58           C  
ATOM    210  CB  ILE A  16     -12.511  -5.305  11.868  1.00 97.58           C  
ATOM    211  HB  ILE A  16     -12.608  -6.151  11.188  1.00 97.58           H  
ATOM    212  O   ILE A  16     -15.060  -5.076  10.126  1.00 97.58           O  
ATOM    213  CG1 ILE A  16     -11.741  -5.784  13.119  1.00 97.58           C  
ATOM    214 HG12 ILE A  16     -12.156  -6.741  13.434  1.00 97.58           H  
ATOM    215 HG13 ILE A  16     -10.697  -5.947  12.851  1.00 97.58           H  
ATOM    216  CG2 ILE A  16     -11.690  -4.220  11.147  1.00 97.58           C  
ATOM    217 HG21 ILE A  16     -12.158  -3.947  10.201  1.00 97.58           H  
ATOM    218 HG22 ILE A  16     -11.595  -3.335  11.776  1.00 97.58           H  
ATOM    219 HG23 ILE A  16     -10.691  -4.604  10.940  1.00 97.58           H  
ATOM    220  CD1 ILE A  16     -11.780  -4.863  14.342  1.00 97.58           C  
ATOM    221 HD11 ILE A  16     -12.703  -5.025  14.898  1.00 97.58           H  
ATOM    222 HD12 ILE A  16     -11.739  -3.816  14.043  1.00 97.58           H  
ATOM    223 HD13 ILE A  16     -10.940  -5.093  14.999  1.00 97.58           H  
ATOM    224  N   PRO A  17     -14.960  -2.967  10.901  1.00 98.23           N  
ATOM    225  CA  PRO A  17     -15.604  -2.397   9.730  1.00 98.23           C  
ATOM    226  HA  PRO A  17     -16.511  -2.954   9.494  1.00 98.23           H  
ATOM    227  C   PRO A  17     -14.657  -2.436   8.526  1.00 98.23           C  
ATOM    228  CB  PRO A  17     -15.988  -0.969  10.130  1.00 98.23           C  
ATOM    229  HB2 PRO A  17     -15.974  -0.286   9.281  1.00 98.23           H  
ATOM    230  HB3 PRO A  17     -16.974  -0.980  10.595  1.00 98.23           H  
ATOM    231  O   PRO A  17     -13.539  -1.915   8.575  1.00 98.23           O  
ATOM    232  CG  PRO A  17     -14.938  -0.598  11.179  1.00 98.23           C  
ATOM    233  HG2 PRO A  17     -14.034  -0.243  10.685  1.00 98.23           H  
ATOM    234  HG3 PRO A  17     -15.308   0.151  11.880  1.00 98.23           H  
ATOM    235  CD  PRO A  17     -14.651  -1.926  11.875  1.00 98.23           C  
ATOM    236  HD2 PRO A  17     -13.605  -1.963  12.179  1.00 98.23           H  
ATOM    237  HD3 PRO A  17     -15.298  -2.040  12.745  1.00 98.23           H  
ATOM    238  N   VAL A  18     -15.138  -2.995   7.417  1.00 98.16           N  
ATOM    239  H   VAL A  18     -16.065  -3.395   7.452  1.00 98.16           H  
ATOM    240  CA  VAL A  18     -14.499  -2.881   6.105  1.00 98.16           C  
ATOM    241  HA  VAL A  18     -13.450  -2.626   6.258  1.00 98.16           H  
ATOM    242  C   VAL A  18     -15.170  -1.758   5.330  1.00 98.16           C  
ATOM    243  CB  VAL A  18     -14.517  -4.190   5.308  1.00 98.16           C  
ATOM    244  HB  VAL A  18     -15.544  -4.536   5.200  1.00 98.16           H  
ATOM    245  O   VAL A  18     -16.385  -1.766   5.117  1.00 98.16           O  
ATOM    246  CG1 VAL A  18     -13.900  -3.990   3.915  1.00 98.16           C  
ATOM    247 HG11 VAL A  18     -14.516  -3.320   3.314  1.00 98.16           H  
ATOM    248 HG12 VAL A  18     -12.897  -3.572   4.003  1.00 98.16           H  
ATOM    249 HG13 VAL A  18     -13.842  -4.943   3.388  1.00 98.16           H  
ATOM    250  CG2 VAL A  18     -13.692  -5.264   6.019  1.00 98.16           C  
ATOM    251 HG21 VAL A  18     -13.789  -6.210   5.486  1.00 98.16           H  
ATOM    252 HG22 VAL A  18     -12.637  -4.993   6.018  1.00 98.16           H  
ATOM    253 HG23 VAL A  18     -14.022  -5.382   7.052  1.00 98.16           H  
ATOM    254  N   LYS A  19     -14.372  -0.793   4.889  1.00 97.84           N  
ATOM    255  H   LYS A  19     -13.384  -0.891   5.078  1.00 97.84           H  
ATOM    256  CA  LYS A  19     -14.815   0.412   4.188  1.00 97.84           C  
ATOM    257  HA  LYS A  19     -15.895   0.372   4.046  1.00 97.84           H  
ATOM    258  C   LYS A  19     -14.195   0.505   2.800  1.00 97.84           C  
ATOM    259  CB  LYS A  19     -14.475   1.645   5.031  1.00 97.84           C  
ATOM    260  HB2 LYS A  19     -14.823   2.526   4.492  1.00 97.84           H  
ATOM    261  HB3 LYS A  19     -13.393   1.711   5.146  1.00 97.84           H  
ATOM    262  O   LYS A  19     -13.209  -0.157   2.508  1.00 97.84           O  
ATOM    263  CG  LYS A  19     -15.133   1.637   6.418  1.00 97.84           C  
ATOM    264  HG2 LYS A  19     -16.217   1.594   6.308  1.00 97.84           H  
ATOM    265  HG3 LYS A  19     -14.795   0.772   6.989  1.00 97.84           H  
ATOM    266  CD  LYS A  19     -14.751   2.908   7.177  1.00 97.84           C  
ATOM    267  HD2 LYS A  19     -15.105   3.783   6.632  1.00 97.84           H  
ATOM    268  HD3 LYS A  19     -13.665   2.953   7.254  1.00 97.84           H  
ATOM    269  CE  LYS A  19     -15.364   2.889   8.578  1.00 97.84           C  
ATOM    270  HE2 LYS A  19     -16.450   2.941   8.498  1.00 97.84           H  
ATOM    271  HE3 LYS A  19     -15.090   1.946   9.052  1.00 97.84           H  
ATOM    272  NZ  LYS A  19     -14.827   4.009   9.383  1.00 97.84           N  
ATOM    273  HZ1 LYS A  19     -15.001   4.908   8.956  1.00 97.84           H  
ATOM    274  HZ2 LYS A  19     -15.135   3.976  10.344  1.00 97.84           H  
ATOM    275  HZ3 LYS A  19     -13.823   3.907   9.413  1.00 97.84           H  
ATOM    276  N   THR A  20     -14.748   1.356   1.951  1.00 95.98           N  
ATOM    277  H   THR A  20     -15.592   1.832   2.236  1.00 95.98           H  
ATOM    278  CA  THR A  20     -14.188   1.707   0.640  1.00 95.98           C  
ATOM    279  HA  THR A  20     -13.118   1.503   0.652  1.00 95.98           H  
ATOM    280  C   THR A  20     -14.394   3.206   0.381  1.00 95.98           C  
ATOM    281  CB  THR A  20     -14.817   0.816  -0.441  1.00 95.98           C  
ATOM    282  HB  THR A  20     -14.805  -0.213  -0.081  1.00 95.98           H  
ATOM    283  O   THR A  20     -15.313   3.781   0.983  1.00 95.98           O  
ATOM    284  CG2 THR A  20     -16.261   1.174  -0.794  1.00 95.98           C  
ATOM    285 HG21 THR A  20     -16.648   0.442  -1.503  1.00 95.98           H  
ATOM    286 HG22 THR A  20     -16.308   2.162  -1.252  1.00 95.98           H  
ATOM    287 HG23 THR A  20     -16.882   1.165   0.102  1.00 95.98           H  
ATOM    288  OG1 THR A  20     -14.040   0.855  -1.604  1.00 95.98           O  
ATOM    289  HG1 THR A  20     -13.228   0.376  -1.424  1.00 95.98           H  
ATOM    290  N   PRO A  21     -13.556   3.883  -0.430  1.00 92.09           N  
ATOM    291  CA  PRO A  21     -13.786   5.282  -0.784  1.00 92.09           C  
ATOM    292  HA  PRO A  21     -13.667   5.896   0.109  1.00 92.09           H  
ATOM    293  C   PRO A  21     -15.186   5.502  -1.366  1.00 92.09           C  
ATOM    294  CB  PRO A  21     -12.693   5.651  -1.791  1.00 92.09           C  
ATOM    295  HB2 PRO A  21     -12.372   6.686  -1.673  1.00 92.09           H  
ATOM    296  HB3 PRO A  21     -13.042   5.475  -2.809  1.00 92.09           H  
ATOM    297  O   PRO A  21     -15.755   4.629  -2.023  1.00 92.09           O  
ATOM    298  CG  PRO A  21     -11.565   4.674  -1.467  1.00 92.09           C  
ATOM    299  HG2 PRO A  21     -10.931   4.485  -2.333  1.00 92.09           H  
ATOM    300  HG3 PRO A  21     -10.971   5.060  -0.639  1.00 92.09           H  
ATOM    301  CD  PRO A  21     -12.313   3.415  -1.029  1.00 92.09           C  
ATOM    302  HD2 PRO A  21     -12.534   2.810  -1.909  1.00 92.09           H  
ATOM    303  HD3 PRO A  21     -11.710   2.851  -0.318  1.00 92.09           H  
ATOM    304  N   GLU A  22     -15.760   6.678  -1.145  1.00 87.69           N  
ATOM    305  H   GLU A  22     -15.304   7.359  -0.555  1.00 87.69           H  
ATOM    306  CA  GLU A  22     -17.037   7.023  -1.764  1.00 87.69           C  
ATOM    307  HA  GLU A  22     -17.773   6.283  -1.448  1.00 87.69           H  
ATOM    308  C   GLU A  22     -16.928   6.974  -3.298  1.00 87.69           C  
ATOM    309  CB  GLU A  22     -17.495   8.396  -1.269  1.00 87.69           C  
ATOM    310  HB2 GLU A  22     -17.339   8.455  -0.192  1.00 87.69           H  
ATOM    311  HB3 GLU A  22     -16.895   9.165  -1.758  1.00 87.69           H  
ATOM    312  O   GLU A  22     -15.931   7.404  -3.881  1.00 87.69           O  
ATOM    313  CG  GLU A  22     -18.987   8.632  -1.532  1.00 87.69           C  
ATOM    314  HG2 GLU A  22     -19.195   8.498  -2.594  1.00 87.69           H  
ATOM    315  HG3 GLU A  22     -19.557   7.882  -0.983  1.00 87.69           H  
ATOM    316  CD  GLU A  22     -19.447  10.035  -1.113  1.00 87.69           C  
ATOM    317  OE1 GLU A  22     -20.673  10.272  -1.164  1.00 87.69           O  
ATOM    318  OE2 GLU A  22     -18.578  10.875  -0.784  1.00 87.69           O  
ATOM    319  N   ASN A  23     -17.967   6.456  -3.958  1.00 85.66           N  
ATOM    320  H   ASN A  23     -18.773   6.172  -3.420  1.00 85.66           H  
ATOM    321  CA  ASN A  23     -18.004   6.212  -5.407  1.00 85.66           C  
ATOM    322  HA  ASN A  23     -18.979   5.774  -5.620  1.00 85.66           H  
ATOM    323  C   ASN A  23     -16.982   5.177  -5.914  1.00 85.66           C  
ATOM    324  CB  ASN A  23     -17.935   7.537  -6.191  1.00 85.66           C  
ATOM    325  HB2 ASN A  23     -18.206   7.352  -7.230  1.00 85.66           H  
ATOM    326  HB3 ASN A  23     -16.914   7.919  -6.180  1.00 85.66           H  
ATOM    327  O   ASN A  23     -16.776   5.065  -7.124  1.00 85.66           O  
ATOM    328  CG  ASN A  23     -18.876   8.585  -5.644  1.00 85.66           C  
ATOM    329  ND2 ASN A  23     -18.359   9.608  -5.004  1.00 85.66           N  
ATOM    330 HD21 ASN A  23     -19.017  10.201  -4.519  1.00 85.66           H  
ATOM    331 HD22 ASN A  23     -17.376   9.593  -4.774  1.00 85.66           H  
ATOM    332  OD1 ASN A  23     -20.083   8.474  -5.759  1.00 85.66           O  
ATOM    333  N   HIS A  24     -16.350   4.409  -5.023  1.00 91.02           N  
ATOM    334  H   HIS A  24     -16.490   4.559  -4.034  1.00 91.02           H  
ATOM    335  CA  HIS A  24     -15.524   3.285  -5.434  1.00 91.02           C  
ATOM    336  HA  HIS A  24     -14.786   3.673  -6.136  1.00 91.02           H  
ATOM    337  C   HIS A  24     -16.384   2.205  -6.121  1.00 91.02           C  
ATOM    338  CB  HIS A  24     -14.767   2.729  -4.228  1.00 91.02           C  
ATOM    339  HB2 HIS A  24     -14.249   3.547  -3.727  1.00 91.02           H  
ATOM    340  HB3 HIS A  24     -15.476   2.285  -3.529  1.00 91.02           H  
ATOM    341  O   HIS A  24     -17.521   1.965  -5.702  1.00 91.02           O  
ATOM    342  CG  HIS A  24     -13.739   1.705  -4.605  1.00 91.02           C  
ATOM    343  CD2 HIS A  24     -12.395   1.913  -4.742  1.00 91.02           C  
ATOM    344  HD2 HIS A  24     -11.881   2.848  -4.575  1.00 91.02           H  
ATOM    345  ND1 HIS A  24     -13.985   0.389  -4.905  1.00 91.02           N  
ATOM    346  HD1 HIS A  24     -14.887  -0.065  -4.921  1.00 91.02           H  
ATOM    347  CE1 HIS A  24     -12.821  -0.181  -5.225  1.00 91.02           C  
ATOM    348  HE1 HIS A  24     -12.720  -1.228  -5.469  1.00 91.02           H  
ATOM    349  NE2 HIS A  24     -11.814   0.711  -5.152  1.00 91.02           N  
ATOM    350  N   PRO A  25     -15.863   1.533  -7.163  1.00 90.42           N  
ATOM    351  CA  PRO A  25     -16.540   0.406  -7.787  1.00 90.42           C  
ATOM    352  HA  PRO A  25     -17.408   0.784  -8.327  1.00 90.42           H  
ATOM    353  C   PRO A  25     -16.982  -0.691  -6.816  1.00 90.42           C  
ATOM    354  CB  PRO A  25     -15.532  -0.164  -8.769  1.00 90.42           C  
ATOM    355  HB2 PRO A  25     -14.894  -0.897  -8.276  1.00 90.42           H  
ATOM    356  HB3 PRO A  25     -16.065  -0.616  -9.606  1.00 90.42           H  
ATOM    357  O   PRO A  25     -16.377  -0.886  -5.761  1.00 90.42           O  
ATOM    358  CG  PRO A  25     -14.690   1.052  -9.163  1.00 90.42           C  
ATOM    359  HG2 PRO A  25     -13.689   0.770  -9.490  1.00 90.42           H  
ATOM    360  HG3 PRO A  25     -15.205   1.629  -9.930  1.00 90.42           H  
ATOM    361  CD  PRO A  25     -14.634   1.855  -7.877  1.00 90.42           C  
ATOM    362  HD2 PRO A  25     -13.762   1.549  -7.299  1.00 90.42           H  
ATOM    363  HD3 PRO A  25     -14.575   2.917  -8.116  1.00 90.42           H  
ATOM    364  N   ASP A  26     -17.999  -1.455  -7.218  1.00 92.09           N  
ATOM    365  H   ASP A  26     -18.451  -1.255  -8.099  1.00 92.09           H  
ATOM    366  CA  ASP A  26     -18.494  -2.581  -6.429  1.00 92.09           C  
ATOM    367  HA  ASP A  26     -18.789  -2.199  -5.452  1.00 92.09           H  
ATOM    368  C   ASP A  26     -17.410  -3.652  -6.212  1.00 92.09           C  
ATOM    369  CB  ASP A  26     -19.744  -3.184  -7.086  1.00 92.09           C  
ATOM    370  HB2 ASP A  26     -20.533  -2.433  -7.120  1.00 92.09           H  
ATOM    371  HB3 ASP A  26     -19.508  -3.485  -8.106  1.00 92.09           H  
ATOM    372  O   ASP A  26     -16.784  -4.135  -7.158  1.00 92.09           O  
ATOM    373  CG  ASP A  26     -20.235  -4.396  -6.290  1.00 92.09           C  
ATOM    374  OD1 ASP A  26     -20.311  -4.293  -5.048  1.00 92.09           O  
ATOM    375  OD2 ASP A  26     -20.434  -5.473  -6.890  1.00 92.09           O  
ATOM    376  N   ILE A  27     -17.234  -4.046  -4.949  1.00 92.51           N  
ATOM    377  H   ILE A  27     -17.816  -3.609  -4.248  1.00 92.51           H  
ATOM    378  CA  ILE A  27     -16.293  -5.086  -4.514  1.00 92.51           C  
ATOM    379  HA  ILE A  27     -15.752  -5.437  -5.393  1.00 92.51           H  
ATOM    380  C   ILE A  27     -17.006  -6.328  -3.962  1.00 92.51           C  
ATOM    381  CB  ILE A  27     -15.225  -4.530  -3.542  1.00 92.51           C  
ATOM    382  HB  ILE A  27     -14.532  -5.342  -3.323  1.00 92.51           H  
ATOM    383  O   ILE A  27     -16.354  -7.187  -3.371  1.00 92.51           O  
ATOM    384  CG1 ILE A  27     -15.845  -4.064  -2.205  1.00 92.51           C  
ATOM    385 HG12 ILE A  27     -16.444  -4.873  -1.788  1.00 92.51           H  
ATOM    386 HG13 ILE A  27     -16.498  -3.206  -2.370  1.00 92.51           H  
ATOM    387  CG2 ILE A  27     -14.400  -3.417  -4.213  1.00 92.51           C  
ATOM    388 HG21 ILE A  27     -14.080  -3.731  -5.206  1.00 92.51           H  
ATOM    389 HG22 ILE A  27     -15.000  -2.512  -4.306  1.00 92.51           H  
ATOM    390 HG23 ILE A  27     -13.514  -3.192  -3.619  1.00 92.51           H  
ATOM    391  CD1 ILE A  27     -14.785  -3.692  -1.163  1.00 92.51           C  
ATOM    392 HD11 ILE A  27     -14.014  -4.462  -1.125  1.00 92.51           H  
ATOM    393 HD12 ILE A  27     -15.243  -3.620  -0.177  1.00 92.51           H  
ATOM    394 HD13 ILE A  27     -14.329  -2.735  -1.415  1.00 92.51           H  
ATOM    395  N   SER A  28     -18.325  -6.461  -4.155  1.00 91.54           N  
ATOM    396  H   SER A  28     -18.823  -5.716  -4.620  1.00 91.54           H  
ATOM    397  CA  SER A  28     -19.134  -7.568  -3.614  1.00 91.54           C  
ATOM    398  HA  SER A  28     -19.198  -7.449  -2.533  1.00 91.54           H  
ATOM    399  C   SER A  28     -18.556  -8.961  -3.908  1.00 91.54           C  
ATOM    400  CB  SER A  28     -20.560  -7.483  -4.169  1.00 91.54           C  
ATOM    401  HB2 SER A  28     -20.995  -6.510  -3.939  1.00 91.54           H  
ATOM    402  HB3 SER A  28     -21.165  -8.255  -3.694  1.00 91.54           H  
ATOM    403  O   SER A  28     -18.560  -9.839  -3.047  1.00 91.54           O  
ATOM    404  OG  SER A  28     -20.564  -7.692  -5.571  1.00 91.54           O  
ATOM    405  HG  SER A  28     -20.563  -6.837  -6.008  1.00 91.54           H  
ATOM    406  N   LYS A  29     -17.971  -9.151  -5.097  1.00 88.80           N  
ATOM    407  H   LYS A  29     -18.062  -8.391  -5.756  1.00 88.80           H  
ATOM    408  CA  LYS A  29     -17.328 -10.409  -5.523  1.00 88.80           C  
ATOM    409  HA  LYS A  29     -18.045 -11.224  -5.424  1.00 88.80           H  
ATOM    410  C   LYS A  29     -16.121 -10.809  -4.671  1.00 88.80           C  
ATOM    411  CB  LYS A  29     -16.887 -10.294  -6.987  1.00 88.80           C  
ATOM    412  HB2 LYS A  29     -16.349 -11.202  -7.262  1.00 88.80           H  
ATOM    413  HB3 LYS A  29     -16.205  -9.450  -7.089  1.00 88.80           H  
ATOM    414  O   LYS A  29     -15.778 -11.984  -4.628  1.00 88.80           O  
ATOM    415  CG  LYS A  29     -18.073 -10.119  -7.943  1.00 88.80           C  
ATOM    416  HG2 LYS A  29     -18.742 -10.975  -7.854  1.00 88.80           H  
ATOM    417  HG3 LYS A  29     -18.619  -9.210  -7.695  1.00 88.80           H  
ATOM    418  CD  LYS A  29     -17.558 -10.016  -9.381  1.00 88.80           C  
ATOM    419  HD2 LYS A  29     -17.032 -10.934  -9.644  1.00 88.80           H  
ATOM    420  HD3 LYS A  29     -16.868  -9.175  -9.448  1.00 88.80           H  
ATOM    421  CE  LYS A  29     -18.732  -9.794 -10.336  1.00 88.80           C  
ATOM    422  HE2 LYS A  29     -19.286  -8.917 -10.000  1.00 88.80           H  
ATOM    423  HE3 LYS A  29     -19.398 -10.655 -10.278  1.00 88.80           H  
ATOM    424  NZ  LYS A  29     -18.249  -9.597 -11.725  1.00 88.80           N  
ATOM    425  HZ1 LYS A  29     -17.640  -8.792 -11.763  1.00 88.80           H  
ATOM    426  HZ2 LYS A  29     -17.727 -10.404 -12.035  1.00 88.80           H  
ATOM    427  HZ3 LYS A  29     -19.026  -9.441 -12.351  1.00 88.80           H  
ATOM    428  N   TRP A  30     -15.483  -9.847  -4.011  1.00 91.56           N  
ATOM    429  H   TRP A  30     -15.860  -8.910  -4.047  1.00 91.56           H  
ATOM    430  CA  TRP A  30     -14.312 -10.063  -3.166  1.00 91.56           C  
ATOM    431  HA  TRP A  30     -13.796 -10.969  -3.482  1.00 91.56           H  
ATOM    432  C   TRP A  30     -14.662 -10.263  -1.695  1.00 91.56           C  
ATOM    433  CB  TRP A  30     -13.351  -8.891  -3.349  1.00 91.56           C  
ATOM    434  HB2 TRP A  30     -12.564  -8.967  -2.598  1.00 91.56           H  
ATOM    435  HB3 TRP A  30     -13.872  -7.949  -3.177  1.00 91.56           H  
ATOM    436  O   TRP A  30     -13.769 -10.559  -0.907  1.00 91.56           O  
ATOM    437  CG  TRP A  30     -12.689  -8.862  -4.685  1.00 91.56           C  
ATOM    438  CD1 TRP A  30     -13.169  -8.288  -5.811  1.00 91.56           C  
ATOM    439  HD1 TRP A  30     -14.111  -7.766  -5.883  1.00 91.56           H  
ATOM    440  CD2 TRP A  30     -11.393  -9.422  -5.038  1.00 91.56           C  
ATOM    441  CE2 TRP A  30     -11.117  -9.092  -6.396  1.00 91.56           C  
ATOM    442  CE3 TRP A  30     -10.408 -10.136  -4.327  1.00 91.56           C  
ATOM    443  HE3 TRP A  30     -10.603 -10.432  -3.307  1.00 91.56           H  
ATOM    444  NE1 TRP A  30     -12.272  -8.484  -6.844  1.00 91.56           N  
ATOM    445  HE1 TRP A  30     -12.402  -8.099  -7.768  1.00 91.56           H  
ATOM    446  CH2 TRP A  30      -8.885 -10.002  -6.235  1.00 91.56           C  
ATOM    447  HH2 TRP A  30      -7.921 -10.211  -6.673  1.00 91.56           H  
ATOM    448  CZ2 TRP A  30      -9.883  -9.371  -6.996  1.00 91.56           C  
ATOM    449  HZ2 TRP A  30      -9.699  -9.089  -8.023  1.00 91.56           H  
ATOM    450  CZ3 TRP A  30      -9.161 -10.410  -4.916  1.00 91.56           C  
ATOM    451  HZ3 TRP A  30      -8.404 -10.932  -4.349  1.00 91.56           H  
ATOM    452  N   ILE A  31     -15.935 -10.127  -1.311  1.00 92.63           N  
ATOM    453  H   ILE A  31     -16.633  -9.907  -2.008  1.00 92.63           H  
ATOM    454  CA  ILE A  31     -16.364 -10.228   0.088  1.00 92.63           C  
ATOM    455  HA  ILE A  31     -15.834  -9.452   0.639  1.00 92.63           H  
ATOM    456  C   ILE A  31     -15.924 -11.536   0.751  1.00 92.63           C  
ATOM    457  CB  ILE A  31     -17.878  -9.957   0.232  1.00 92.63           C  
ATOM    458  HB  ILE A  31     -18.419 -10.577  -0.484  1.00 92.63           H  
ATOM    459  O   ILE A  31     -15.339 -11.435   1.825  1.00 92.63           O  
ATOM    460  CG1 ILE A  31     -18.191  -8.488  -0.118  1.00 92.63           C  
ATOM    461 HG12 ILE A  31     -17.739  -8.254  -1.082  1.00 92.63           H  
ATOM    462 HG13 ILE A  31     -19.269  -8.374  -0.227  1.00 92.63           H  
ATOM    463  CG2 ILE A  31     -18.409 -10.316   1.629  1.00 92.63           C  
ATOM    464 HG21 ILE A  31     -17.776  -9.872   2.397  1.00 92.63           H  
ATOM    465 HG22 ILE A  31     -19.432  -9.958   1.746  1.00 92.63           H  
ATOM    466 HG23 ILE A  31     -18.407 -11.397   1.769  1.00 92.63           H  
ATOM    467  CD1 ILE A  31     -17.696  -7.438   0.880  1.00 92.63           C  
ATOM    468 HD11 ILE A  31     -18.369  -7.391   1.736  1.00 92.63           H  
ATOM    469 HD12 ILE A  31     -17.691  -6.474   0.372  1.00 92.63           H  
ATOM    470 HD13 ILE A  31     -16.682  -7.643   1.225  1.00 92.63           H  
ATOM    471  N   PRO A  32     -16.085 -12.729   0.142  1.00 90.18           N  
ATOM    472  CA  PRO A  32     -15.601 -13.966   0.758  1.00 90.18           C  
ATOM    473  HA  PRO A  32     -16.155 -14.134   1.681  1.00 90.18           H  
ATOM    474  C   PRO A  32     -14.100 -13.924   1.091  1.00 90.18           C  
ATOM    475  CB  PRO A  32     -15.940 -15.077  -0.243  1.00 90.18           C  
ATOM    476  HB2 PRO A  32     -16.188 -16.010   0.262  1.00 90.18           H  
ATOM    477  HB3 PRO A  32     -15.114 -15.231  -0.936  1.00 90.18           H  
ATOM    478  O   PRO A  32     -13.705 -14.264   2.206  1.00 90.18           O  
ATOM    479  CG  PRO A  32     -17.137 -14.513  -1.008  1.00 90.18           C  
ATOM    480  HG2 PRO A  32     -17.235 -14.961  -1.997  1.00 90.18           H  
ATOM    481  HG3 PRO A  32     -18.047 -14.655  -0.425  1.00 90.18           H  
ATOM    482  CD  PRO A  32     -16.806 -13.027  -1.090  1.00 90.18           C  
ATOM    483  HD2 PRO A  32     -16.156 -12.845  -1.946  1.00 90.18           H  
ATOM    484  HD3 PRO A  32     -17.727 -12.451  -1.186  1.00 90.18           H  
ATOM    485  N   SER A  33     -13.274 -13.431   0.162  1.00 89.54           N  
ATOM    486  H   SER A  33     -13.640 -13.179  -0.745  1.00 89.54           H  
ATOM    487  CA  SER A  33     -11.827 -13.279   0.354  1.00 89.54           C  
ATOM    488  HA  SER A  33     -11.411 -14.238   0.663  1.00 89.54           H  
ATOM    489  C   SER A  33     -11.515 -12.249   1.436  1.00 89.54           C  
ATOM    490  CB  SER A  33     -11.130 -12.840  -0.943  1.00 89.54           C  
ATOM    491  HB2 SER A  33     -10.096 -13.183  -0.922  1.00 89.54           H  
ATOM    492  HB3 SER A  33     -11.134 -11.752  -1.014  1.00 89.54           H  
ATOM    493  O   SER A  33     -10.684 -12.496   2.300  1.00 89.54           O  
ATOM    494  OG  SER A  33     -11.785 -13.351  -2.086  1.00 89.54           O  
ATOM    495  HG  SER A  33     -11.190 -13.316  -2.838  1.00 89.54           H  
ATOM    496  N   ILE A  34     -12.195 -11.098   1.416  1.00 93.47           N  
ATOM    497  H   ILE A  34     -12.892 -10.977   0.695  1.00 93.47           H  
ATOM    498  CA  ILE A  34     -12.047 -10.044   2.427  1.00 93.47           C  
ATOM    499  HA  ILE A  34     -11.013  -9.699   2.434  1.00 93.47           H  
ATOM    500  C   ILE A  34     -12.347 -10.606   3.816  1.00 93.47           C  
ATOM    501  CB  ILE A  34     -12.969  -8.848   2.105  1.00 93.47           C  
ATOM    502  HB  ILE A  34     -13.974  -9.231   1.926  1.00 93.47           H  
ATOM    503  O   ILE A  34     -11.540 -10.413   4.721  1.00 93.47           O  
ATOM    504  CG1 ILE A  34     -12.486  -8.109   0.841  1.00 93.47           C  
ATOM    505 HG12 ILE A  34     -12.247  -8.824   0.054  1.00 93.47           H  
ATOM    506 HG13 ILE A  34     -11.569  -7.573   1.085  1.00 93.47           H  
ATOM    507  CG2 ILE A  34     -13.050  -7.855   3.279  1.00 93.47           C  
ATOM    508 HG21 ILE A  34     -13.766  -7.069   3.037  1.00 93.47           H  
ATOM    509 HG22 ILE A  34     -13.425  -8.339   4.180  1.00 93.47           H  
ATOM    510 HG23 ILE A  34     -12.072  -7.421   3.484  1.00 93.47           H  
ATOM    511  CD1 ILE A  34     -13.511  -7.113   0.284  1.00 93.47           C  
ATOM    512 HD11 ILE A  34     -14.475  -7.605   0.154  1.00 93.47           H  
ATOM    513 HD12 ILE A  34     -13.623  -6.258   0.951  1.00 93.47           H  
ATOM    514 HD13 ILE A  34     -13.183  -6.754  -0.691  1.00 93.47           H  
ATOM    515  N   THR A  35     -13.465 -11.318   3.981  1.00 93.08           N  
ATOM    516  H   THR A  35     -14.090 -11.436   3.196  1.00 93.08           H  
ATOM    517  CA  THR A  35     -13.862 -11.929   5.254  1.00 93.08           C  
ATOM    518  HA  THR A  35     -13.996 -11.144   5.999  1.00 93.08           H  
ATOM    519  C   THR A  35     -12.771 -12.861   5.769  1.00 93.08           C  
ATOM    520  CB  THR A  35     -15.186 -12.693   5.105  1.00 93.08           C  
ATOM    521  HB  THR A  35     -15.062 -13.504   4.387  1.00 93.08           H  
ATOM    522  O   THR A  35     -12.285 -12.662   6.879  1.00 93.08           O  
ATOM    523  CG2 THR A  35     -15.680 -13.276   6.426  1.00 93.08           C  
ATOM    524 HG21 THR A  35     -15.711 -12.507   7.198  1.00 93.08           H  
ATOM    525 HG22 THR A  35     -15.015 -14.074   6.756  1.00 93.08           H  
ATOM    526 HG23 THR A  35     -16.675 -13.700   6.295  1.00 93.08           H  
ATOM    527  OG1 THR A  35     -16.201 -11.834   4.635  1.00 93.08           O  
ATOM    528  HG1 THR A  35     -16.267 -11.088   5.237  1.00 93.08           H  
ATOM    529  N   GLN A  36     -12.309 -13.799   4.937  1.00 92.55           N  
ATOM    530  H   GLN A  36     -12.732 -13.894   4.024  1.00 92.55           H  
ATOM    531  CA  GLN A  36     -11.243 -14.734   5.304  1.00 92.55           C  
ATOM    532  HA  GLN A  36     -11.568 -15.306   6.173  1.00 92.55           H  
ATOM    533  C   GLN A  36      -9.942 -14.007   5.677  1.00 92.55           C  
ATOM    534  CB  GLN A  36     -11.025 -15.695   4.125  1.00 92.55           C  
ATOM    535  HB2 GLN A  36     -11.977 -16.165   3.878  1.00 92.55           H  
ATOM    536  HB3 GLN A  36     -10.686 -15.133   3.255  1.00 92.55           H  
ATOM    537  O   GLN A  36      -9.299 -14.336   6.674  1.00 92.55           O  
ATOM    538  CG  GLN A  36     -10.006 -16.802   4.440  1.00 92.55           C  
ATOM    539  HG2 GLN A  36      -9.020 -16.369   4.606  1.00 92.55           H  
ATOM    540  HG3 GLN A  36     -10.317 -17.315   5.350  1.00 92.55           H  
ATOM    541  CD  GLN A  36      -9.902 -17.812   3.300  1.00 92.55           C  
ATOM    542  NE2 GLN A  36      -9.819 -19.092   3.589  1.00 92.55           N  
ATOM    543 HE21 GLN A  36      -9.932 -19.688   2.781  1.00 92.55           H  
ATOM    544 HE22 GLN A  36      -9.943 -19.417   4.537  1.00 92.55           H  
ATOM    545  OE1 GLN A  36      -9.921 -17.491   2.126  1.00 92.55           O  
ATOM    546  N   CYS A  37      -9.551 -12.992   4.904  1.00 94.80           N  
ATOM    547  H   CYS A  37     -10.095 -12.779   4.079  1.00 94.80           H  
ATOM    548  CA  CYS A  37      -8.348 -12.210   5.169  1.00 94.80           C  
ATOM    549  HA  CYS A  37      -7.505 -12.894   5.267  1.00 94.80           H  
ATOM    550  C   CYS A  37      -8.422 -11.437   6.485  1.00 94.80           C  
ATOM    551  CB  CYS A  37      -8.098 -11.262   3.994  1.00 94.80           C  
ATOM    552  HB2 CYS A  37      -7.276 -10.591   4.246  1.00 94.80           H  
ATOM    553  HB3 CYS A  37      -8.994 -10.661   3.840  1.00 94.80           H  
ATOM    554  O   CYS A  37      -7.449 -11.444   7.241  1.00 94.80           O  
ATOM    555  SG  CYS A  37      -7.701 -12.102   2.446  1.00 94.80           S  
ATOM    556  N   VAL A  38      -9.562 -10.807   6.770  1.00 95.57           N  
ATOM    557  H   VAL A  38     -10.323 -10.874   6.109  1.00 95.57           H  
ATOM    558  CA  VAL A  38      -9.795 -10.046   8.002  1.00 95.57           C  
ATOM    559  HA  VAL A  38      -8.966  -9.355   8.148  1.00 95.57           H  
ATOM    560  C   VAL A  38      -9.803 -10.976   9.216  1.00 95.57           C  
ATOM    561  CB  VAL A  38     -11.090  -9.217   7.874  1.00 95.57           C  
ATOM    562  HB  VAL A  38     -11.902  -9.857   7.526  1.00 95.57           H  
ATOM    563  O   VAL A  38      -9.075 -10.714  10.172  1.00 95.57           O  
ATOM    564  CG1 VAL A  38     -11.515  -8.570   9.191  1.00 95.57           C  
ATOM    565 HG11 VAL A  38     -10.683  -8.006   9.615  1.00 95.57           H  
ATOM    566 HG12 VAL A  38     -11.843  -9.338   9.892  1.00 95.57           H  
ATOM    567 HG13 VAL A  38     -12.356  -7.895   9.031  1.00 95.57           H  
ATOM    568  CG2 VAL A  38     -10.889  -8.072   6.870  1.00 95.57           C  
ATOM    569 HG21 VAL A  38     -10.535  -8.453   5.912  1.00 95.57           H  
ATOM    570 HG22 VAL A  38     -10.148  -7.372   7.257  1.00 95.57           H  
ATOM    571 HG23 VAL A  38     -11.834  -7.552   6.713  1.00 95.57           H  
ATOM    572  N   GLU A  39     -10.523 -12.099   9.153  1.00 93.72           N  
ATOM    573  H   GLU A  39     -11.097 -12.263   8.338  1.00 93.72           H  
ATOM    574  CA  GLU A  39     -10.564 -13.113  10.218  1.00 93.72           C  
ATOM    575  HA  GLU A  39     -10.997 -12.684  11.122  1.00 93.72           H  
ATOM    576  C   GLU A  39      -9.163 -13.627  10.567  1.00 93.72           C  
ATOM    577  CB  GLU A  39     -11.426 -14.303   9.761  1.00 93.72           C  
ATOM    578  HB2 GLU A  39     -11.201 -15.163  10.392  1.00 93.72           H  
ATOM    579  HB3 GLU A  39     -11.169 -14.557   8.733  1.00 93.72           H  
ATOM    580  O   GLU A  39      -8.748 -13.625  11.730  1.00 93.72           O  
ATOM    581  CG  GLU A  39     -12.928 -14.017   9.874  1.00 93.72           C  
ATOM    582  HG2 GLU A  39     -13.168 -13.086   9.361  1.00 93.72           H  
ATOM    583  HG3 GLU A  39     -13.153 -13.899  10.934  1.00 93.72           H  
ATOM    584  CD  GLU A  39     -13.817 -15.146   9.334  1.00 93.72           C  
ATOM    585  OE1 GLU A  39     -15.052 -15.022   9.509  1.00 93.72           O  
ATOM    586  OE2 GLU A  39     -13.279 -16.131   8.777  1.00 93.72           O  
ATOM    587  N   VAL A  40      -8.397 -14.018   9.546  1.00 93.78           N  
ATOM    588  H   VAL A  40      -8.797 -14.006   8.619  1.00 93.78           H  
ATOM    589  CA  VAL A  40      -7.038 -14.531   9.732  1.00 93.78           C  
ATOM    590  HA  VAL A  40      -7.067 -15.303  10.501  1.00 93.78           H  
ATOM    591  C   VAL A  40      -6.089 -13.440  10.239  1.00 93.78           C  
ATOM    592  CB  VAL A  40      -6.536 -15.173   8.427  1.00 93.78           C  
ATOM    593  HB  VAL A  40      -6.639 -14.468   7.602  1.00 93.78           H  
ATOM    594  O   VAL A  40      -5.188 -13.725  11.033  1.00 93.78           O  
ATOM    595  CG1 VAL A  40      -5.068 -15.555   8.562  1.00 93.78           C  
ATOM    596 HG11 VAL A  40      -4.486 -14.644   8.424  1.00 93.78           H  
ATOM    597 HG12 VAL A  40      -4.792 -16.284   7.801  1.00 93.78           H  
ATOM    598 HG13 VAL A  40      -4.877 -15.993   9.542  1.00 93.78           H  
ATOM    599  CG2 VAL A  40      -7.298 -16.459   8.085  1.00 93.78           C  
ATOM    600 HG21 VAL A  40      -8.370 -16.265   8.049  1.00 93.78           H  
ATOM    601 HG22 VAL A  40      -7.112 -17.221   8.842  1.00 93.78           H  
ATOM    602 HG23 VAL A  40      -6.985 -16.824   7.107  1.00 93.78           H  
ATOM    603  N   TYR A  41      -6.263 -12.188   9.812  1.00 96.01           N  
ATOM    604  H   TYR A  41      -7.013 -11.990   9.166  1.00 96.01           H  
ATOM    605  CA  TYR A  41      -5.445 -11.078  10.294  1.00 96.01           C  
ATOM    606  HA  TYR A  41      -4.396 -11.360  10.202  1.00 96.01           H  
ATOM    607  C   TYR A  41      -5.700 -10.783  11.777  1.00 96.01           C  
ATOM    608  CB  TYR A  41      -5.671  -9.840   9.421  1.00 96.01           C  
ATOM    609  HB2 TYR A  41      -5.518 -10.108   8.376  1.00 96.01           H  
ATOM    610  HB3 TYR A  41      -6.701  -9.499   9.528  1.00 96.01           H  
ATOM    611  O   TYR A  41      -4.742 -10.699  12.547  1.00 96.01           O  
ATOM    612  CG  TYR A  41      -4.727  -8.709   9.762  1.00 96.01           C  
ATOM    613  CD1 TYR A  41      -5.117  -7.717  10.682  1.00 96.01           C  
ATOM    614  HD1 TYR A  41      -6.094  -7.752  11.139  1.00 96.01           H  
ATOM    615  CD2 TYR A  41      -3.446  -8.669   9.178  1.00 96.01           C  
ATOM    616  HD2 TYR A  41      -3.160  -9.426   8.462  1.00 96.01           H  
ATOM    617  CE1 TYR A  41      -4.232  -6.672  11.000  1.00 96.01           C  
ATOM    618  HE1 TYR A  41      -4.516  -5.904  11.705  1.00 96.01           H  
ATOM    619  CE2 TYR A  41      -2.549  -7.640   9.518  1.00 96.01           C  
ATOM    620  HE2 TYR A  41      -1.561  -7.609   9.083  1.00 96.01           H  
ATOM    621  OH  TYR A  41      -2.103  -5.634  10.773  1.00 96.01           O  
ATOM    622  HH  TYR A  41      -1.175  -5.802  10.592  1.00 96.01           H  
ATOM    623  CZ  TYR A  41      -2.947  -6.635  10.426  1.00 96.01           C  
ATOM    624  N   ILE A  42      -6.965 -10.696  12.195  1.00 95.02           N  
ATOM    625  H   ILE A  42      -7.701 -10.802  11.512  1.00 95.02           H  
ATOM    626  CA  ILE A  42      -7.358 -10.402  13.583  1.00 95.02           C  
ATOM    627  HA  ILE A  42      -6.860  -9.491  13.916  1.00 95.02           H  
ATOM    628  C   ILE A  42      -6.931 -11.520  14.532  1.00 95.02           C  
ATOM    629  CB  ILE A  42      -8.879 -10.179  13.657  1.00 95.02           C  
ATOM    630  HB  ILE A  42      -9.368 -11.026  13.176  1.00 95.02           H  
ATOM    631  O   ILE A  42      -6.445 -11.238  15.624  1.00 95.02           O  
ATOM    632  CG1 ILE A  42      -9.245  -8.883  12.906  1.00 95.02           C  
ATOM    633 HG12 ILE A  42      -8.668  -8.789  11.986  1.00 95.02           H  
ATOM    634 HG13 ILE A  42      -9.032  -8.013  13.527  1.00 95.02           H  
ATOM    635  CG2 ILE A  42      -9.383 -10.097  15.113  1.00 95.02           C  
ATOM    636 HG21 ILE A  42      -9.253 -11.051  15.623  1.00 95.02           H  
ATOM    637 HG22 ILE A  42     -10.446  -9.859  15.142  1.00 95.02           H  
ATOM    638 HG23 ILE A  42      -8.837  -9.324  15.654  1.00 95.02           H  
ATOM    639  CD1 ILE A  42     -10.717  -8.893  12.519  1.00 95.02           C  
ATOM    640 HD11 ILE A  42     -10.928  -8.038  11.877  1.00 95.02           H  
ATOM    641 HD12 ILE A  42     -11.346  -8.843  13.408  1.00 95.02           H  
ATOM    642 HD13 ILE A  42     -10.934  -9.807  11.966  1.00 95.02           H  
ATOM    643  N   ALA A  43      -7.011 -12.784  14.104  1.00 94.06           N  
ATOM    644  H   ALA A  43      -7.471 -12.975  13.225  1.00 94.06           H  
ATOM    645  CA  ALA A  43      -6.521 -13.909  14.902  1.00 94.06           C  
ATOM    646  HA  ALA A  43      -7.093 -13.952  15.828  1.00 94.06           H  
ATOM    647  C   ALA A  43      -5.032 -13.770  15.288  1.00 94.06           C  
ATOM    648  CB  ALA A  43      -6.769 -15.198  14.110  1.00 94.06           C  
ATOM    649  HB1 ALA A  43      -6.211 -15.176  13.174  1.00 94.06           H  
ATOM    650  HB2 ALA A  43      -7.832 -15.294  13.888  1.00 94.06           H  
ATOM    651  HB3 ALA A  43      -6.450 -16.057  14.700  1.00 94.06           H  
ATOM    652  O   ALA A  43      -4.604 -14.317  16.303  1.00 94.06           O  
ATOM    653  N   ARG A  44      -4.245 -13.024  14.497  1.00 94.98           N  
ATOM    654  H   ARG A  44      -4.679 -12.588  13.696  1.00 94.98           H  
ATOM    655  CA  ARG A  44      -2.830 -12.724  14.770  1.00 94.98           C  
ATOM    656  HA  ARG A  44      -2.435 -13.470  15.460  1.00 94.98           H  
ATOM    657  C   ARG A  44      -2.604 -11.377  15.468  1.00 94.98           C  
ATOM    658  CB  ARG A  44      -2.016 -12.788  13.472  1.00 94.98           C  
ATOM    659  HB2 ARG A  44      -0.969 -12.604  13.715  1.00 94.98           H  
ATOM    660  HB3 ARG A  44      -2.353 -11.993  12.807  1.00 94.98           H  
ATOM    661  O   ARG A  44      -1.508 -11.165  15.975  1.00 94.98           O  
ATOM    662  CG  ARG A  44      -2.121 -14.132  12.736  1.00 94.98           C  
ATOM    663  HG2 ARG A  44      -3.147 -14.280  12.397  1.00 94.98           H  
ATOM    664  HG3 ARG A  44      -1.846 -14.950  13.401  1.00 94.98           H  
ATOM    665  CD  ARG A  44      -1.178 -14.109  11.527  1.00 94.98           C  
ATOM    666  HD2 ARG A  44      -0.181 -14.395  11.863  1.00 94.98           H  
ATOM    667  HD3 ARG A  44      -1.106 -13.087  11.155  1.00 94.98           H  
ATOM    668  NE  ARG A  44      -1.607 -15.014  10.437  1.00 94.98           N  
ATOM    669  HE  ARG A  44      -1.565 -16.005  10.626  1.00 94.98           H  
ATOM    670  NH1 ARG A  44      -2.133 -13.418   8.868  1.00 94.98           N  
ATOM    671 HH11 ARG A  44      -2.243 -12.751   9.618  1.00 94.98           H  
ATOM    672 HH12 ARG A  44      -2.469 -13.220   7.936  1.00 94.98           H  
ATOM    673  NH2 ARG A  44      -2.031 -15.557   8.260  1.00 94.98           N  
ATOM    674 HH21 ARG A  44      -1.865 -16.535   8.450  1.00 94.98           H  
ATOM    675 HH22 ARG A  44      -2.214 -15.303   7.299  1.00 94.98           H  
ATOM    676  CZ  ARG A  44      -1.925 -14.661   9.201  1.00 94.98           C  
ATOM    677  N   HIS A  45      -3.608 -10.501  15.511  1.00 96.10           N  
ATOM    678  H   HIS A  45      -4.503 -10.781  15.136  1.00 96.10           H  
ATOM    679  CA  HIS A  45      -3.538  -9.178  16.138  1.00 96.10           C  
ATOM    680  HA  HIS A  45      -2.623  -9.103  16.726  1.00 96.10           H  
ATOM    681  C   HIS A  45      -4.719  -8.984  17.109  1.00 96.10           C  
ATOM    682  CB  HIS A  45      -3.465  -8.075  15.072  1.00 96.10           C  
ATOM    683  HB2 HIS A  45      -4.422  -7.984  14.558  1.00 96.10           H  
ATOM    684  HB3 HIS A  45      -3.257  -7.143  15.599  1.00 96.10           H  
ATOM    685  O   HIS A  45      -5.647  -8.227  16.824  1.00 96.10           O  
ATOM    686  CG  HIS A  45      -2.382  -8.236  14.043  1.00 96.10           C  
ATOM    687  CD2 HIS A  45      -1.184  -7.572  13.965  1.00 96.10           C  
ATOM    688  HD2 HIS A  45      -0.819  -6.822  14.651  1.00 96.10           H  
ATOM    689  ND1 HIS A  45      -2.462  -9.065  12.956  1.00 96.10           N  
ATOM    690  HD1 HIS A  45      -3.270  -9.624  12.722  1.00 96.10           H  
ATOM    691  CE1 HIS A  45      -1.333  -8.934  12.251  1.00 96.10           C  
ATOM    692  HE1 HIS A  45      -1.122  -9.453  11.327  1.00 96.10           H  
ATOM    693  NE2 HIS A  45      -0.521  -8.033  12.814  1.00 96.10           N  
ATOM    694  N   PRO A  46      -4.744  -9.717  18.236  1.00 94.25           N  
ATOM    695  CA  PRO A  46      -5.861  -9.669  19.171  1.00 94.25           C  
ATOM    696  HA  PRO A  46      -6.802  -9.706  18.623  1.00 94.25           H  
ATOM    697  C   PRO A  46      -5.846  -8.401  20.041  1.00 94.25           C  
ATOM    698  CB  PRO A  46      -5.714 -10.942  20.009  1.00 94.25           C  
ATOM    699  HB2 PRO A  46      -6.149 -10.841  21.003  1.00 94.25           H  
ATOM    700  HB3 PRO A  46      -6.169 -11.779  19.479  1.00 94.25           H  
ATOM    701  O   PRO A  46      -4.800  -7.799  20.288  1.00 94.25           O  
ATOM    702  CG  PRO A  46      -4.198 -11.140  20.065  1.00 94.25           C  
ATOM    703  HG2 PRO A  46      -3.767 -10.481  20.819  1.00 94.25           H  
ATOM    704  HG3 PRO A  46      -3.931 -12.178  20.260  1.00 94.25           H  
ATOM    705  CD  PRO A  46      -3.752 -10.692  18.675  1.00 94.25           C  
ATOM    706  HD2 PRO A  46      -3.764 -11.552  18.005  1.00 94.25           H  
ATOM    707  HD3 PRO A  46      -2.754 -10.256  18.718  1.00 94.25           H  
ATOM    708  N   ASN A  47      -7.004  -8.091  20.630  1.00 94.10           N  
ATOM    709  H   ASN A  47      -7.827  -8.604  20.348  1.00 94.10           H  
ATOM    710  CA  ASN A  47      -7.186  -7.050  21.650  1.00 94.10           C  
ATOM    711  HA  ASN A  47      -8.253  -6.987  21.859  1.00 94.10           H  
ATOM    712  C   ASN A  47      -6.785  -5.647  21.153  1.00 94.10           C  
ATOM    713  CB  ASN A  47      -6.492  -7.479  22.963  1.00 94.10           C  
ATOM    714  HB2 ASN A  47      -6.784  -6.802  23.766  1.00 94.10           H  
ATOM    715  HB3 ASN A  47      -5.412  -7.411  22.835  1.00 94.10           H  
ATOM    716  O   ASN A  47      -7.266  -5.209  20.116  1.00 94.10           O  
ATOM    717  CG  ASN A  47      -6.842  -8.885  23.399  1.00 94.10           C  
ATOM    718  ND2 ASN A  47      -5.854  -9.690  23.715  1.00 94.10           N  
ATOM    719 HD21 ASN A  47      -4.900  -9.370  23.630  1.00 94.10           H  
ATOM    720 HD22 ASN A  47      -6.115 -10.626  23.992  1.00 94.10           H  
ATOM    721  OD1 ASN A  47      -7.988  -9.288  23.461  1.00 94.10           O  
ATOM    722  N   GLU A  48      -5.928  -4.938  21.894  1.00 94.17           N  
ATOM    723  H   GLU A  48      -5.573  -5.345  22.748  1.00 94.17           H  
ATOM    724  CA  GLU A  48      -5.475  -3.572  21.583  1.00 94.17           C  
ATOM    725  HA  GLU A  48      -6.339  -2.915  21.485  1.00 94.17           H  
ATOM    726  C   GLU A  48      -4.703  -3.479  20.258  1.00 94.17           C  
ATOM    727  CB  GLU A  48      -4.595  -3.056  22.738  1.00 94.17           C  
ATOM    728  HB2 GLU A  48      -3.751  -3.734  22.864  1.00 94.17           H  
ATOM    729  HB3 GLU A  48      -4.215  -2.069  22.477  1.00 94.17           H  
ATOM    730  O   GLU A  48      -4.630  -2.407  19.667  1.00 94.17           O  
ATOM    731  CG  GLU A  48      -5.369  -2.948  24.065  1.00 94.17           C  
ATOM    732  HG2 GLU A  48      -5.774  -3.927  24.321  1.00 94.17           H  
ATOM    733  HG3 GLU A  48      -6.210  -2.270  23.921  1.00 94.17           H  
ATOM    734  CD  GLU A  48      -4.521  -2.458  25.254  1.00 94.17           C  
ATOM    735  OE1 GLU A  48      -5.130  -2.233  26.326  1.00 94.17           O  
ATOM    736  OE2 GLU A  48      -3.277  -2.386  25.133  1.00 94.17           O  
ATOM    737  N   LEU A  49      -4.174  -4.604  19.761  1.00 96.37           N  
ATOM    738  H   LEU A  49      -4.325  -5.467  20.262  1.00 96.37           H  
ATOM    739  CA  LEU A  49      -3.512  -4.674  18.459  1.00 96.37           C  
ATOM    740  HA  LEU A  49      -3.056  -3.708  18.243  1.00 96.37           H  
ATOM    741  C   LEU A  49      -4.489  -4.920  17.305  1.00 96.37           C  
ATOM    742  CB  LEU A  49      -2.403  -5.742  18.493  1.00 96.37           C  
ATOM    743  HB2 LEU A  49      -1.955  -5.806  17.501  1.00 96.37           H  
ATOM    744  HB3 LEU A  49      -2.857  -6.708  18.714  1.00 96.37           H  
ATOM    745  O   LEU A  49      -4.046  -5.048  16.171  1.00 96.37           O  
ATOM    746  CG  LEU A  49      -1.278  -5.470  19.504  1.00 96.37           C  
ATOM    747  HG  LEU A  49      -1.689  -5.443  20.513  1.00 96.37           H  
ATOM    748  CD1 LEU A  49      -0.261  -6.611  19.436  1.00 96.37           C  
ATOM    749 HD11 LEU A  49      -0.759  -7.558  19.648  1.00 96.37           H  
ATOM    750 HD12 LEU A  49       0.525  -6.447  20.174  1.00 96.37           H  
ATOM    751 HD13 LEU A  49       0.184  -6.650  18.442  1.00 96.37           H  
ATOM    752  CD2 LEU A  49      -0.543  -4.155  19.231  1.00 96.37           C  
ATOM    753 HD21 LEU A  49      -0.184  -4.132  18.203  1.00 96.37           H  
ATOM    754 HD22 LEU A  49       0.301  -4.051  19.914  1.00 96.37           H  
ATOM    755 HD23 LEU A  49      -1.216  -3.314  19.396  1.00 96.37           H  
ATOM    756  N   ALA A  50      -5.795  -5.031  17.548  1.00 97.63           N  
ATOM    757  H   ALA A  50      -6.148  -4.886  18.483  1.00 97.63           H  
ATOM    758  CA  ALA A  50      -6.747  -5.193  16.459  1.00 97.63           C  
ATOM    759  HA  ALA A  50      -6.385  -6.012  15.837  1.00 97.63           H  
ATOM    760  C   ALA A  50      -6.814  -3.911  15.602  1.00 97.63           C  
ATOM    761  CB  ALA A  50      -8.113  -5.601  17.015  1.00 97.63           C  
ATOM    762  HB1 ALA A  50      -8.810  -5.769  16.194  1.00 97.63           H  
ATOM    763  HB2 ALA A  50      -8.014  -6.518  17.596  1.00 97.63           H  
ATOM    764  HB3 ALA A  50      -8.502  -4.808  17.654  1.00 97.63           H  
ATOM    765  O   ALA A  50      -6.821  -2.800  16.145  1.00 97.63           O  
ATOM    766  N   PRO A  51      -6.916  -4.034  14.265  1.00 98.27           N  
ATOM    767  CA  PRO A  51      -7.136  -2.873  13.414  1.00 98.27           C  
ATOM    768  HA  PRO A  51      -6.335  -2.149  13.564  1.00 98.27           H  
ATOM    769  C   PRO A  51      -8.484  -2.231  13.760  1.00 98.27           C  
ATOM    770  CB  PRO A  51      -7.084  -3.401  11.979  1.00 98.27           C  
ATOM    771  HB2 PRO A  51      -6.052  -3.394  11.630  1.00 98.27           H  
ATOM    772  HB3 PRO A  51      -7.720  -2.829  11.304  1.00 98.27           H  
ATOM    773  O   PRO A  51      -9.464  -2.925  14.002  1.00 98.27           O  
ATOM    774  CG  PRO A  51      -7.565  -4.845  12.133  1.00 98.27           C  
ATOM    775  HG2 PRO A  51      -8.655  -4.867  12.161  1.00 98.27           H  
ATOM    776  HG3 PRO A  51      -7.192  -5.492  11.338  1.00 98.27           H  
ATOM    777  CD  PRO A  51      -7.014  -5.263  13.494  1.00 98.27           C  
ATOM    778  HD2 PRO A  51      -6.020  -5.698  13.386  1.00 98.27           H  
ATOM    779  HD3 PRO A  51      -7.691  -5.977  13.964  1.00 98.27           H  
ATOM    780  N   VAL A  52      -8.557  -0.903  13.744  1.00 98.15           N  
ATOM    781  H   VAL A  52      -7.740  -0.395  13.435  1.00 98.15           H  
ATOM    782  CA  VAL A  52      -9.797  -0.144  13.979  1.00 98.15           C  
ATOM    783  HA  VAL A  52     -10.332  -0.590  14.818  1.00 98.15           H  
ATOM    784  C   VAL A  52     -10.718  -0.214  12.760  1.00 98.15           C  
ATOM    785  CB  VAL A  52      -9.456   1.318  14.329  1.00 98.15           C  
ATOM    786  HB  VAL A  52      -8.876   1.754  13.515  1.00 98.15           H  
ATOM    787  O   VAL A  52     -11.941  -0.181  12.888  1.00 98.15           O  
ATOM    788  CG1 VAL A  52     -10.706   2.183  14.545  1.00 98.15           C  
ATOM    789 HG11 VAL A  52     -11.254   2.288  13.609  1.00 98.15           H  
ATOM    790 HG12 VAL A  52     -11.352   1.720  15.291  1.00 98.15           H  
ATOM    791 HG13 VAL A  52     -10.416   3.178  14.883  1.00 98.15           H  
ATOM    792  CG2 VAL A  52      -8.620   1.395  15.614  1.00 98.15           C  
ATOM    793 HG21 VAL A  52      -9.181   0.979  16.450  1.00 98.15           H  
ATOM    794 HG22 VAL A  52      -7.698   0.824  15.502  1.00 98.15           H  
ATOM    795 HG23 VAL A  52      -8.358   2.430  15.831  1.00 98.15           H  
ATOM    796  N   GLU A  53     -10.138  -0.311  11.566  1.00 98.24           N  
ATOM    797  H   GLU A  53      -9.129  -0.323  11.525  1.00 98.24           H  
ATOM    798  CA  GLU A  53     -10.858  -0.483  10.309  1.00 98.24           C  
ATOM    799  HA  GLU A  53     -11.694  -1.162  10.478  1.00 98.24           H  
ATOM    800  C   GLU A  53      -9.962  -1.114   9.242  1.00 98.24           C  
ATOM    801  CB  GLU A  53     -11.433   0.865   9.830  1.00 98.24           C  
ATOM    802  HB2 GLU A  53     -12.033   0.693   8.937  1.00 98.24           H  
ATOM    803  HB3 GLU A  53     -12.098   1.243  10.605  1.00 98.24           H  
ATOM    804  O   GLU A  53      -8.730  -1.106   9.338  1.00 98.24           O  
ATOM    805  CG  GLU A  53     -10.375   1.939   9.515  1.00 98.24           C  
ATOM    806  HG2 GLU A  53      -9.775   1.602   8.670  1.00 98.24           H  
ATOM    807  HG3 GLU A  53      -9.720   2.063  10.377  1.00 98.24           H  
ATOM    808  CD  GLU A  53     -10.993   3.305   9.178  1.00 98.24           C  
ATOM    809  OE1 GLU A  53     -10.242   4.200   8.742  1.00 98.24           O  
ATOM    810  OE2 GLU A  53     -12.225   3.484   9.353  1.00 98.24           O  
ATOM    811  N   VAL A  54     -10.593  -1.634   8.191  1.00 98.54           N  
ATOM    812  H   VAL A  54     -11.603  -1.644   8.194  1.00 98.54           H  
ATOM    813  CA  VAL A  54      -9.903  -2.044   6.967  1.00 98.54           C  
ATOM    814  HA  VAL A  54      -8.849  -1.783   7.059  1.00 98.54           H  
ATOM    815  C   VAL A  54     -10.484  -1.272   5.795  1.00 98.54           C  
ATOM    816  CB  VAL A  54      -9.982  -3.561   6.751  1.00 98.54           C  
ATOM    817  HB  VAL A  54     -11.032  -3.845   6.684  1.00 98.54           H  
ATOM    818  O   VAL A  54     -11.694  -1.287   5.584  1.00 98.54           O  
ATOM    819  CG1 VAL A  54      -9.264  -4.008   5.469  1.00 98.54           C  
ATOM    820 HG11 VAL A  54      -8.215  -3.714   5.511  1.00 98.54           H  
ATOM    821 HG12 VAL A  54      -9.326  -5.092   5.375  1.00 98.54           H  
ATOM    822 HG13 VAL A  54      -9.734  -3.561   4.592  1.00 98.54           H  
ATOM    823  CG2 VAL A  54      -9.357  -4.307   7.932  1.00 98.54           C  
ATOM    824 HG21 VAL A  54      -9.948  -4.136   8.832  1.00 98.54           H  
ATOM    825 HG22 VAL A  54      -8.344  -3.942   8.102  1.00 98.54           H  
ATOM    826 HG23 VAL A  54      -9.330  -5.379   7.735  1.00 98.54           H  
ATOM    827  N   ILE A  55      -9.642  -0.614   5.002  1.00 98.21           N  
ATOM    828  H   ILE A  55      -8.659  -0.632   5.232  1.00 98.21           H  
ATOM    829  CA  ILE A  55     -10.087   0.064   3.779  1.00 98.21           C  
ATOM    830  HA  ILE A  55     -11.173   0.157   3.809  1.00 98.21           H  
ATOM    831  C   ILE A  55      -9.739  -0.808   2.576  1.00 98.21           C  
ATOM    832  CB  ILE A  55      -9.554   1.506   3.670  1.00 98.21           C  
ATOM    833  HB  ILE A  55      -8.469   1.485   3.569  1.00 98.21           H  
ATOM    834  O   ILE A  55      -8.566  -1.090   2.332  1.00 98.21           O  
ATOM    835  CG1 ILE A  55      -9.917   2.302   4.947  1.00 98.21           C  
ATOM    836 HG12 ILE A  55      -9.451   1.826   5.809  1.00 98.21           H  
ATOM    837 HG13 ILE A  55     -10.996   2.284   5.097  1.00 98.21           H  
ATOM    838  CG2 ILE A  55     -10.155   2.155   2.407  1.00 98.21           C  
ATOM    839 HG21 ILE A  55     -11.244   2.163   2.470  1.00 98.21           H  
ATOM    840 HG22 ILE A  55      -9.805   3.182   2.303  1.00 98.21           H  
ATOM    841 HG23 ILE A  55      -9.848   1.616   1.511  1.00 98.21           H  
ATOM    842  CD1 ILE A  55      -9.450   3.759   4.937  1.00 98.21           C  
ATOM    843 HD11 ILE A  55      -9.554   4.178   5.938  1.00 98.21           H  
ATOM    844 HD12 ILE A  55     -10.074   4.342   4.260  1.00 98.21           H  
ATOM    845 HD13 ILE A  55      -8.409   3.827   4.619  1.00 98.21           H  
ATOM    846  N   ALA A  56     -10.756  -1.232   1.834  1.00 97.42           N  
ATOM    847  H   ALA A  56     -11.685  -0.933   2.095  1.00 97.42           H  
ATOM    848  CA  ALA A  56     -10.643  -2.042   0.634  1.00 97.42           C  
ATOM    849  HA  ALA A  56      -9.665  -2.524   0.636  1.00 97.42           H  
ATOM    850  C   ALA A  56     -10.764  -1.180  -0.632  1.00 97.42           C  
ATOM    851  CB  ALA A  56     -11.694  -3.156   0.688  1.00 97.42           C  
ATOM    852  HB1 ALA A  56     -11.604  -3.786  -0.197  1.00 97.42           H  
ATOM    853  HB2 ALA A  56     -12.692  -2.719   0.722  1.00 97.42           H  
ATOM    854  HB3 ALA A  56     -11.540  -3.767   1.578  1.00 97.42           H  
ATOM    855  O   ALA A  56     -11.726  -0.419  -0.787  1.00 97.42           O  
ATOM    856  N   THR A  57      -9.817  -1.337  -1.558  1.00 96.26           N  
ATOM    857  H   THR A  57      -9.036  -1.942  -1.351  1.00 96.26           H  
ATOM    858  CA  THR A  57      -9.856  -0.721  -2.895  1.00 96.26           C  
ATOM    859  HA  THR A  57     -10.878  -0.398  -3.091  1.00 96.26           H  
ATOM    860  C   THR A  57      -9.476  -1.727  -3.984  1.00 96.26           C  
ATOM    861  CB  THR A  57      -8.953   0.519  -3.017  1.00 96.26           C  
ATOM    862  HB  THR A  57      -9.202   1.034  -3.945  1.00 96.26           H  
ATOM    863  O   THR A  57      -8.876  -2.767  -3.710  1.00 96.26           O  
ATOM    864  CG2 THR A  57      -9.102   1.519  -1.870  1.00 96.26           C  
ATOM    865 HG21 THR A  57     -10.155   1.773  -1.746  1.00 96.26           H  
ATOM    866 HG22 THR A  57      -8.538   2.422  -2.101  1.00 96.26           H  
ATOM    867 HG23 THR A  57      -8.716   1.089  -0.946  1.00 96.26           H  
ATOM    868  OG1 THR A  57      -7.610   0.124  -3.089  1.00 96.26           O  
ATOM    869  HG1 THR A  57      -7.339   0.171  -4.009  1.00 96.26           H  
ATOM    870  N   GLY A  58      -9.808  -1.422  -5.237  1.00 93.40           N  
ATOM    871  H   GLY A  58     -10.331  -0.573  -5.395  1.00 93.40           H  
ATOM    872  CA  GLY A  58      -9.543  -2.277  -6.391  1.00 93.40           C  
ATOM    873  HA2 GLY A  58      -8.725  -2.961  -6.166  1.00 93.40           H  
ATOM    874  HA3 GLY A  58      -9.228  -1.668  -7.239  1.00 93.40           H  
ATOM    875  C   GLY A  58     -10.768  -3.078  -6.821  1.00 93.40           C  
ATOM    876  O   GLY A  58     -11.845  -2.547  -7.062  1.00 93.40           O  
ATOM    877  N   GLY A  59     -10.595  -4.379  -6.984  1.00 86.71           N  
ATOM    878  H   GLY A  59      -9.675  -4.755  -6.803  1.00 86.71           H  
ATOM    879  CA  GLY A  59     -11.647  -5.340  -7.285  1.00 86.71           C  
ATOM    880  HA2 GLY A  59     -11.319  -6.282  -6.846  1.00 86.71           H  
ATOM    881  HA3 GLY A  59     -12.570  -5.032  -6.795  1.00 86.71           H  
ATOM    882  C   GLY A  59     -11.947  -5.569  -8.772  1.00 86.71           C  
ATOM    883  O   GLY A  59     -12.501  -6.613  -9.112  1.00 86.71           O  
ATOM    884  N   GLN A  60     -11.557  -4.653  -9.663  1.00 82.90           N  
ATOM    885  H   GLN A  60     -11.176  -3.790  -9.303  1.00 82.90           H  
ATOM    886  CA  GLN A  60     -11.857  -4.741 -11.103  1.00 82.90           C  
ATOM    887  HA  GLN A  60     -12.788  -5.289 -11.244  1.00 82.90           H  
ATOM    888  C   GLN A  60     -10.785  -5.467 -11.929  1.00 82.90           C  
ATOM    889  CB  GLN A  60     -12.051  -3.331 -11.666  1.00 82.90           C  
ATOM    890  HB2 GLN A  60     -12.205  -3.408 -12.742  1.00 82.90           H  
ATOM    891  HB3 GLN A  60     -11.145  -2.749 -11.493  1.00 82.90           H  
ATOM    892  O   GLN A  60     -11.119  -6.219 -12.839  1.00 82.90           O  
ATOM    893  CG  GLN A  60     -13.252  -2.596 -11.057  1.00 82.90           C  
ATOM    894  HG2 GLN A  60     -14.151  -3.195 -11.202  1.00 82.90           H  
ATOM    895  HG3 GLN A  60     -13.102  -2.443  -9.988  1.00 82.90           H  
ATOM    896  CD  GLN A  60     -13.446  -1.237 -11.714  1.00 82.90           C  
ATOM    897  NE2 GLN A  60     -14.611  -0.655 -11.633  1.00 82.90           N  
ATOM    898 HE21 GLN A  60     -14.653   0.261 -12.056  1.00 82.90           H  
ATOM    899 HE22 GLN A  60     -15.370  -1.080 -11.120  1.00 82.90           H  
ATOM    900  OE1 GLN A  60     -12.582  -0.672 -12.351  1.00 82.90           O  
ATOM    901  N   ASN A  61      -9.506  -5.277 -11.599  1.00 78.03           N  
ATOM    902  H   ASN A  61      -9.311  -4.644 -10.836  1.00 78.03           H  
ATOM    903  CA  ASN A  61      -8.375  -5.717 -12.428  1.00 78.03           C  
ATOM    904  HA  ASN A  61      -8.747  -6.026 -13.405  1.00 78.03           H  
ATOM    905  C   ASN A  61      -7.675  -6.952 -11.843  1.00 78.03           C  
ATOM    906  CB  ASN A  61      -7.430  -4.521 -12.660  1.00 78.03           C  
ATOM    907  HB2 ASN A  61      -7.074  -4.141 -11.702  1.00 78.03           H  
ATOM    908  HB3 ASN A  61      -6.564  -4.849 -13.236  1.00 78.03           H  
ATOM    909  O   ASN A  61      -6.453  -6.985 -11.739  1.00 78.03           O  
ATOM    910  CG  ASN A  61      -8.088  -3.397 -13.439  1.00 78.03           C  
ATOM    911  ND2 ASN A  61      -7.643  -2.176 -13.263  1.00 78.03           N  
ATOM    912 HD21 ASN A  61      -8.117  -1.454 -13.786  1.00 78.03           H  
ATOM    913 HD22 ASN A  61      -6.852  -1.973 -12.669  1.00 78.03           H  
ATOM    914  OD1 ASN A  61      -9.021  -3.592 -14.195  1.00 78.03           O  
ATOM    915  N   GLY A  62      -8.453  -7.925 -11.350  1.00 80.27           N  
ATOM    916  H   GLY A  62      -9.449  -7.862 -11.505  1.00 80.27           H  
ATOM    917  CA  GLY A  62      -7.904  -9.124 -10.697  1.00 80.27           C  
ATOM    918  HA2 GLY A  62      -8.719  -9.793 -10.421  1.00 80.27           H  
ATOM    919  HA3 GLY A  62      -7.256  -9.651 -11.398  1.00 80.27           H  
ATOM    920  C   GLY A  62      -7.085  -8.825  -9.436  1.00 80.27           C  
ATOM    921  O   GLY A  62      -6.322  -9.665  -8.972  1.00 80.27           O  
ATOM    922  N   GLN A  63      -7.220  -7.623  -8.874  1.00 88.96           N  
ATOM    923  H   GLN A  63      -7.849  -6.958  -9.301  1.00 88.96           H  
ATOM    924  CA  GLN A  63      -6.468  -7.199  -7.704  1.00 88.96           C  
ATOM    925  HA  GLN A  63      -6.074  -8.101  -7.236  1.00 88.96           H  
ATOM    926  C   GLN A  63      -7.363  -6.517  -6.685  1.00 88.96           C  
ATOM    927  CB  GLN A  63      -5.270  -6.323  -8.104  1.00 88.96           C  
ATOM    928  HB2 GLN A  63      -4.633  -6.189  -7.230  1.00 88.96           H  
ATOM    929  HB3 GLN A  63      -4.706  -6.859  -8.867  1.00 88.96           H  
ATOM    930  O   GLN A  63      -8.240  -5.746  -7.066  1.00 88.96           O  
ATOM    931  CG  GLN A  63      -5.626  -4.943  -8.688  1.00 88.96           C  
ATOM    932  HG2 GLN A  63      -6.247  -5.082  -9.573  1.00 88.96           H  
ATOM    933  HG3 GLN A  63      -6.192  -4.363  -7.958  1.00 88.96           H  
ATOM    934  CD  GLN A  63      -4.397  -4.121  -9.077  1.00 88.96           C  
ATOM    935  NE2 GLN A  63      -4.553  -3.105  -9.896  1.00 88.96           N  
ATOM    936 HE21 GLN A  63      -3.741  -2.558 -10.145  1.00 88.96           H  
ATOM    937 HE22 GLN A  63      -5.470  -2.808 -10.197  1.00 88.96           H  
ATOM    938  OE1 GLN A  63      -3.288  -4.325  -8.604  1.00 88.96           O  
ATOM    939  N   ILE A  64      -7.102  -6.741  -5.403  1.00 93.37           N  
ATOM    940  H   ILE A  64      -6.372  -7.401  -5.175  1.00 93.37           H  
ATOM    941  CA  ILE A  64      -7.697  -5.974  -4.309  1.00 93.37           C  
ATOM    942  HA  ILE A  64      -8.089  -5.044  -4.722  1.00 93.37           H  
ATOM    943  C   ILE A  64      -6.609  -5.590  -3.309  1.00 93.37           C  
ATOM    944  CB  ILE A  64      -8.885  -6.734  -3.675  1.00 93.37           C  
ATOM    945  HB  ILE A  64      -9.508  -7.109  -4.487  1.00 93.37           H  
ATOM    946  O   ILE A  64      -5.705  -6.381  -3.029  1.00 93.37           O  
ATOM    947  CG1 ILE A  64      -9.747  -5.773  -2.837  1.00 93.37           C  
ATOM    948 HG12 ILE A  64      -9.194  -5.431  -1.963  1.00 93.37           H  
ATOM    949 HG13 ILE A  64      -9.996  -4.912  -3.457  1.00 93.37           H  
ATOM    950  CG2 ILE A  64      -8.418  -7.929  -2.836  1.00 93.37           C  
ATOM    951 HG21 ILE A  64      -7.839  -7.598  -1.974  1.00 93.37           H  
ATOM    952 HG22 ILE A  64      -9.273  -8.504  -2.481  1.00 93.37           H  
ATOM    953 HG23 ILE A  64      -7.808  -8.575  -3.468  1.00 93.37           H  
ATOM    954  CD1 ILE A  64     -11.082  -6.360  -2.387  1.00 93.37           C  
ATOM    955 HD11 ILE A  64     -10.930  -7.197  -1.706  1.00 93.37           H  
ATOM    956 HD12 ILE A  64     -11.647  -6.681  -3.262  1.00 93.37           H  
ATOM    957 HD13 ILE A  64     -11.646  -5.581  -1.875  1.00 93.37           H  
ATOM    958  N   ALA A  65      -6.684  -4.374  -2.780  1.00 96.60           N  
ATOM    959  H   ALA A  65      -7.452  -3.777  -3.050  1.00 96.60           H  
ATOM    960  CA  ALA A  65      -5.833  -3.902  -1.699  1.00 96.60           C  
ATOM    961  HA  ALA A  65      -5.036  -4.621  -1.512  1.00 96.60           H  
ATOM    962  C   ALA A  65      -6.668  -3.772  -0.423  1.00 96.60           C  
ATOM    963  CB  ALA A  65      -5.174  -2.584  -2.115  1.00 96.60           C  
ATOM    964  HB1 ALA A  65      -4.570  -2.737  -3.009  1.00 96.60           H  
ATOM    965  HB2 ALA A  65      -5.944  -1.840  -2.321  1.00 96.60           H  
ATOM    966  HB3 ALA A  65      -4.536  -2.224  -1.308  1.00 96.60           H  
ATOM    967  O   ALA A  65      -7.704  -3.113  -0.425  1.00 96.60           O  
ATOM    968  N   LEU A  66      -6.213  -4.405   0.656  1.00 97.65           N  
ATOM    969  H   LEU A  66      -5.375  -4.959   0.554  1.00 97.65           H  
ATOM    970  CA  LEU A  66      -6.791  -4.317   1.994  1.00 97.65           C  
ATOM    971  HA  LEU A  66      -7.719  -3.745   1.961  1.00 97.65           H  
ATOM    972  C   LEU A  66      -5.812  -3.567   2.891  1.00 97.65           C  
ATOM    973  CB  LEU A  66      -7.099  -5.721   2.550  1.00 97.65           C  
ATOM    974  HB2 LEU A  66      -7.606  -5.606   3.508  1.00 97.65           H  
ATOM    975  HB3 LEU A  66      -6.156  -6.236   2.737  1.00 97.65           H  
ATOM    976  O   LEU A  66      -4.725  -4.063   3.186  1.00 97.65           O  
ATOM    977  CG  LEU A  66      -7.950  -6.618   1.638  1.00 97.65           C  
ATOM    978  HG  LEU A  66      -7.404  -6.808   0.714  1.00 97.65           H  
ATOM    979  CD1 LEU A  66      -8.197  -7.964   2.324  1.00 97.65           C  
ATOM    980 HD11 LEU A  66      -8.790  -8.604   1.670  1.00 97.65           H  
ATOM    981 HD12 LEU A  66      -8.734  -7.817   3.261  1.00 97.65           H  
ATOM    982 HD13 LEU A  66      -7.245  -8.455   2.522  1.00 97.65           H  
ATOM    983  CD2 LEU A  66      -9.295  -5.989   1.284  1.00 97.65           C  
ATOM    984 HD21 LEU A  66      -9.157  -4.999   0.851  1.00 97.65           H  
ATOM    985 HD22 LEU A  66      -9.929  -5.915   2.168  1.00 97.65           H  
ATOM    986 HD23 LEU A  66      -9.771  -6.604   0.520  1.00 97.65           H  
ATOM    987  N   ASN A  67      -6.189  -2.368   3.309  1.00 98.73           N  
ATOM    988  H   ASN A  67      -7.085  -2.013   3.006  1.00 98.73           H  
ATOM    989  CA  ASN A  67      -5.376  -1.516   4.165  1.00 98.73           C  
ATOM    990  HA  ASN A  67      -4.327  -1.805   4.104  1.00 98.73           H  
ATOM    991  C   ASN A  67      -5.851  -1.681   5.603  1.00 98.73           C  
ATOM    992  CB  ASN A  67      -5.497  -0.061   3.704  1.00 98.73           C  
ATOM    993  HB2 ASN A  67      -6.512   0.298   3.873  1.00 98.73           H  
ATOM    994  HB3 ASN A  67      -4.827   0.553   4.306  1.00 98.73           H  
ATOM    995  O   ASN A  67      -6.927  -1.195   5.941  1.00 98.73           O  
ATOM    996  CG  ASN A  67      -5.154   0.128   2.246  1.00 98.73           C  
ATOM    997  ND2 ASN A  67      -6.151   0.075   1.400  1.00 98.73           N  
ATOM    998 HD21 ASN A  67      -5.970   0.290   0.430  1.00 98.73           H  
ATOM    999 HD22 ASN A  67      -7.078  -0.177   1.710  1.00 98.73           H  
ATOM   1000  OD1 ASN A  67      -4.010   0.306   1.868  1.00 98.73           O  
ATOM   1001  N   TYR A  68      -5.070  -2.367   6.430  1.00 98.70           N  
ATOM   1002  H   TYR A  68      -4.178  -2.698   6.093  1.00 98.70           H  
ATOM   1003  CA  TYR A  68      -5.359  -2.546   7.849  1.00 98.70           C  
ATOM   1004  HA  TYR A  68      -6.434  -2.645   7.993  1.00 98.70           H  
ATOM   1005  C   TYR A  68      -4.880  -1.314   8.608  1.00 98.70           C  
ATOM   1006  CB  TYR A  68      -4.687  -3.825   8.360  1.00 98.70           C  
ATOM   1007  HB2 TYR A  68      -3.611  -3.753   8.200  1.00 98.70           H  
ATOM   1008  HB3 TYR A  68      -4.850  -3.901   9.435  1.00 98.70           H  
ATOM   1009  O   TYR A  68      -3.688  -0.998   8.581  1.00 98.70           O  
ATOM   1010  CG  TYR A  68      -5.205  -5.084   7.695  1.00 98.70           C  
ATOM   1011  CD1 TYR A  68      -6.280  -5.787   8.267  1.00 98.70           C  
ATOM   1012  HD1 TYR A  68      -6.722  -5.434   9.187  1.00 98.70           H  
ATOM   1013  CD2 TYR A  68      -4.639  -5.536   6.487  1.00 98.70           C  
ATOM   1014  HD2 TYR A  68      -3.835  -4.980   6.029  1.00 98.70           H  
ATOM   1015  CE1 TYR A  68      -6.787  -6.942   7.646  1.00 98.70           C  
ATOM   1016  HE1 TYR A  68      -7.611  -7.485   8.084  1.00 98.70           H  
ATOM   1017  CE2 TYR A  68      -5.141  -6.691   5.862  1.00 98.70           C  
ATOM   1018  HE2 TYR A  68      -4.713  -7.024   4.928  1.00 98.70           H  
ATOM   1019  OH  TYR A  68      -6.702  -8.506   5.831  1.00 98.70           O  
ATOM   1020  HH  TYR A  68      -6.230  -8.693   5.016  1.00 98.70           H  
ATOM   1021  CZ  TYR A  68      -6.214  -7.397   6.443  1.00 98.70           C  
ATOM   1022  N   ILE A  69      -5.816  -0.613   9.247  1.00 98.59           N  
ATOM   1023  H   ILE A  69      -6.775  -0.930   9.221  1.00 98.59           H  
ATOM   1024  CA  ILE A  69      -5.563   0.654   9.930  1.00 98.59           C  
ATOM   1025  HA  ILE A  69      -4.521   0.939   9.783  1.00 98.59           H  
ATOM   1026  C   ILE A  69      -5.793   0.454  11.419  1.00 98.59           C  
ATOM   1027  CB  ILE A  69      -6.429   1.792   9.354  1.00 98.59           C  
ATOM   1028  HB  ILE A  69      -7.476   1.583   9.571  1.00 98.59           H  
ATOM   1029  O   ILE A  69      -6.915   0.248  11.873  1.00 98.59           O  
ATOM   1030  CG1 ILE A  69      -6.251   1.834   7.821  1.00 98.59           C  
ATOM   1031 HG12 ILE A  69      -5.190   1.856   7.575  1.00 98.59           H  
ATOM   1032 HG13 ILE A  69      -6.680   0.926   7.397  1.00 98.59           H  
ATOM   1033  CG2 ILE A  69      -6.049   3.127  10.026  1.00 98.59           C  
ATOM   1034 HG21 ILE A  69      -5.022   3.393   9.778  1.00 98.59           H  
ATOM   1035 HG22 ILE A  69      -6.152   3.050  11.109  1.00 98.59           H  
ATOM   1036 HG23 ILE A  69      -6.727   3.913   9.692  1.00 98.59           H  
ATOM   1037  CD1 ILE A  69      -6.935   2.996   7.117  1.00 98.59           C  
ATOM   1038 HD11 ILE A  69      -6.925   2.807   6.043  1.00 98.59           H  
ATOM   1039 HD12 ILE A  69      -6.366   3.905   7.309  1.00 98.59           H  
ATOM   1040 HD13 ILE A  69      -7.962   3.097   7.467  1.00 98.59           H  
ATOM   1041  N   HIS A  70      -4.711   0.520  12.172  1.00 98.50           N  
ATOM   1042  H   HIS A  70      -3.831   0.696  11.709  1.00 98.50           H  
ATOM   1043  CA  HIS A  70      -4.663   0.427  13.621  1.00 98.50           C  
ATOM   1044  HA  HIS A  70      -5.464  -0.218  13.981  1.00 98.50           H  
ATOM   1045  C   HIS A  70      -4.851   1.794  14.266  1.00 98.50           C  
ATOM   1046  CB  HIS A  70      -3.334  -0.216  14.020  1.00 98.50           C  
ATOM   1047  HB2 HIS A  70      -3.237  -0.212  15.106  1.00 98.50           H  
ATOM   1048  HB3 HIS A  70      -2.502   0.352  13.604  1.00 98.50           H  
ATOM   1049  O   HIS A  70      -4.801   2.845  13.612  1.00 98.50           O  
ATOM   1050  CG  HIS A  70      -3.249  -1.639  13.557  1.00 98.50           C  
ATOM   1051  CD2 HIS A  70      -2.944  -2.067  12.300  1.00 98.50           C  
ATOM   1052  HD2 HIS A  70      -2.701  -1.440  11.455  1.00 98.50           H  
ATOM   1053  ND1 HIS A  70      -3.462  -2.739  14.370  1.00 98.50           N  
ATOM   1054  CE1 HIS A  70      -3.242  -3.815  13.605  1.00 98.50           C  
ATOM   1055  HE1 HIS A  70      -3.255  -4.836  13.957  1.00 98.50           H  
ATOM   1056  NE2 HIS A  70      -2.940  -3.440  12.354  1.00 98.50           N  
ATOM   1057  HE2 HIS A  70      -2.604  -4.067  11.637  1.00 98.50           H  
ATOM   1058  N   ALA A  71      -5.069   1.776  15.577  1.00 98.01           N  
ATOM   1059  H   ALA A  71      -5.070   0.892  16.065  1.00 98.01           H  
ATOM   1060  CA  ALA A  71      -5.136   2.995  16.363  1.00 98.01           C  
ATOM   1061  HA  ALA A  71      -5.945   3.597  15.950  1.00 98.01           H  
ATOM   1062  C   ALA A  71      -3.805   3.780  16.263  1.00 98.01           C  
ATOM   1063  CB  ALA A  71      -5.510   2.619  17.795  1.00 98.01           C  
ATOM   1064  HB1 ALA A  71      -5.745   3.523  18.357  1.00 98.01           H  
ATOM   1065  HB2 ALA A  71      -4.687   2.091  18.277  1.00 98.01           H  
ATOM   1066  HB3 ALA A  71      -6.392   1.978  17.802  1.00 98.01           H  
ATOM   1067  O   ALA A  71      -2.750   3.171  16.073  1.00 98.01           O  
ATOM   1068  N   PRO A  72      -3.803   5.124  16.372  1.00 98.01           N  
ATOM   1069  CA  PRO A  72      -2.584   5.932  16.226  1.00 98.01           C  
ATOM   1070  HA  PRO A  72      -2.249   5.857  15.192  1.00 98.01           H  
ATOM   1071  C   PRO A  72      -1.417   5.519  17.150  1.00 98.01           C  
ATOM   1072  CB  PRO A  72      -3.040   7.367  16.512  1.00 98.01           C  
ATOM   1073  HB2 PRO A  72      -2.968   7.577  17.579  1.00 98.01           H  
ATOM   1074  HB3 PRO A  72      -2.468   8.097  15.939  1.00 98.01           H  
ATOM   1075  O   PRO A  72      -0.245   5.668  16.799  1.00 98.01           O  
ATOM   1076  CG  PRO A  72      -4.511   7.369  16.100  1.00 98.01           C  
ATOM   1077  HG2 PRO A  72      -5.075   8.151  16.608  1.00 98.01           H  
ATOM   1078  HG3 PRO A  72      -4.588   7.475  15.018  1.00 98.01           H  
ATOM   1079  CD  PRO A  72      -4.975   5.977  16.513  1.00 98.01           C  
ATOM   1080  HD2 PRO A  72      -5.295   5.982  17.555  1.00 98.01           H  
ATOM   1081  HD3 PRO A  72      -5.794   5.661  15.866  1.00 98.01           H  
ATOM   1082  N   GLU A  73      -1.710   4.997  18.335  1.00 97.62           N  
ATOM   1083  H   GLU A  73      -2.681   4.976  18.613  1.00 97.62           H  
ATOM   1084  CA  GLU A  73      -0.749   4.422  19.282  1.00 97.62           C  
ATOM   1085  HA  GLU A  73       0.038   5.152  19.467  1.00 97.62           H  
ATOM   1086  C   GLU A  73      -0.041   3.164  18.750  1.00 97.62           C  
ATOM   1087  CB  GLU A  73      -1.441   4.146  20.633  1.00 97.62           C  
ATOM   1088  HB2 GLU A  73      -1.696   5.095  21.103  1.00 97.62           H  
ATOM   1089  HB3 GLU A  73      -0.709   3.663  21.280  1.00 97.62           H  
ATOM   1090  O   GLU A  73       1.096   2.899  19.137  1.00 97.62           O  
ATOM   1091  CG  GLU A  73      -2.696   3.250  20.579  1.00 97.62           C  
ATOM   1092  HG2 GLU A  73      -2.745   2.702  21.521  1.00 97.62           H  
ATOM   1093  HG3 GLU A  73      -2.589   2.520  19.777  1.00 97.62           H  
ATOM   1094  CD  GLU A  73      -4.017   4.019  20.392  1.00 97.62           C  
ATOM   1095  OE1 GLU A  73      -5.053   3.548  20.901  1.00 97.62           O  
ATOM   1096  OE2 GLU A  73      -4.015   5.075  19.710  1.00 97.62           O  
ATOM   1097  N   HIS A  74      -0.664   2.456  17.808  1.00 98.15           N  
ATOM   1098  H   HIS A  74      -1.585   2.761  17.530  1.00 98.15           H  
ATOM   1099  CA  HIS A  74      -0.168   1.248  17.147  1.00 98.15           C  
ATOM   1100  HA  HIS A  74       0.828   1.022  17.528  1.00 98.15           H  
ATOM   1101  C   HIS A  74      -0.009   1.445  15.630  1.00 98.15           C  
ATOM   1102  CB  HIS A  74      -1.083   0.064  17.507  1.00 98.15           C  
ATOM   1103  HB2 HIS A  74      -2.089   0.263  17.138  1.00 98.15           H  
ATOM   1104  HB3 HIS A  74      -0.716  -0.841  17.022  1.00 98.15           H  
ATOM   1105  O   HIS A  74      -0.060   0.489  14.863  1.00 98.15           O  
ATOM   1106  CG  HIS A  74      -1.146  -0.195  18.990  1.00 98.15           C  
ATOM   1107  CD2 HIS A  74      -2.267  -0.219  19.776  1.00 98.15           C  
ATOM   1108  HD2 HIS A  74      -3.287  -0.086  19.445  1.00 98.15           H  
ATOM   1109  ND1 HIS A  74      -0.067  -0.414  19.815  1.00 98.15           N  
ATOM   1110  HD1 HIS A  74       0.900  -0.460  19.524  1.00 98.15           H  
ATOM   1111  CE1 HIS A  74      -0.524  -0.557  21.068  1.00 98.15           C  
ATOM   1112  HE1 HIS A  74       0.084  -0.745  21.941  1.00 98.15           H  
ATOM   1113  NE2 HIS A  74      -1.855  -0.433  21.095  1.00 98.15           N  
ATOM   1114  N   SER A  75       0.217   2.682  15.169  1.00 98.06           N  
ATOM   1115  H   SER A  75       0.249   3.438  15.838  1.00 98.06           H  
ATOM   1116  CA  SER A  75       0.296   3.017  13.737  1.00 98.06           C  
ATOM   1117  HA  SER A  75      -0.671   2.794  13.285  1.00 98.06           H  
ATOM   1118  C   SER A  75       1.352   2.219  12.963  1.00 98.06           C  
ATOM   1119  CB  SER A  75       0.581   4.512  13.558  1.00 98.06           C  
ATOM   1120  HB2 SER A  75       0.594   4.750  12.495  1.00 98.06           H  
ATOM   1121  HB3 SER A  75      -0.212   5.090  14.033  1.00 98.06           H  
ATOM   1122  O   SER A  75       1.196   2.030  11.761  1.00 98.06           O  
ATOM   1123  OG  SER A  75       1.829   4.855  14.142  1.00 98.06           O  
ATOM   1124  HG  SER A  75       2.226   5.590  13.669  1.00 98.06           H  
ATOM   1125  N   SER A  76       2.399   1.722  13.629  1.00 97.94           N  
ATOM   1126  H   SER A  76       2.444   1.875  14.626  1.00 97.94           H  
ATOM   1127  CA  SER A  76       3.425   0.864  13.023  1.00 97.94           C  
ATOM   1128  HA  SER A  76       3.782   1.350  12.114  1.00 97.94           H  
ATOM   1129  C   SER A  76       2.925  -0.516  12.596  1.00 97.94           C  
ATOM   1130  CB  SER A  76       4.611   0.704  13.974  1.00 97.94           C  
ATOM   1131  HB2 SER A  76       5.064   1.685  14.120  1.00 97.94           H  
ATOM   1132  HB3 SER A  76       5.353   0.039  13.532  1.00 97.94           H  
ATOM   1133  O   SER A  76       3.587  -1.171  11.795  1.00 97.94           O  
ATOM   1134  OG  SER A  76       4.209   0.202  15.236  1.00 97.94           O  
ATOM   1135  HG  SER A  76       3.940  -0.715  15.149  1.00 97.94           H  
ATOM   1136  N   GLU A  77       1.773  -0.953  13.106  1.00 98.20           N  
ATOM   1137  H   GLU A  77       1.278  -0.383  13.777  1.00 98.20           H  
ATOM   1138  CA  GLU A  77       1.114  -2.196  12.689  1.00 98.20           C  
ATOM   1139  HA  GLU A  77       1.868  -2.961  12.507  1.00 98.20           H  
ATOM   1140  C   GLU A  77       0.332  -2.027  11.374  1.00 98.20           C  
ATOM   1141  CB  GLU A  77       0.191  -2.697  13.812  1.00 98.20           C  
ATOM   1142  HB2 GLU A  77      -0.555  -1.931  14.025  1.00 98.20           H  
ATOM   1143  HB3 GLU A  77      -0.334  -3.586  13.464  1.00 98.20           H  
ATOM   1144  O   GLU A  77      -0.054  -3.022  10.749  1.00 98.20           O  
ATOM   1145  CG  GLU A  77       0.920  -3.045  15.119  1.00 98.20           C  
ATOM   1146  HG2 GLU A  77       1.369  -2.140  15.528  1.00 98.20           H  
ATOM   1147  HG3 GLU A  77       0.182  -3.399  15.840  1.00 98.20           H  
ATOM   1148  CD  GLU A  77       1.996  -4.126  14.932  1.00 98.20           C  
ATOM   1149  OE1 GLU A  77       3.058  -3.997  15.583  1.00 98.20           O  
ATOM   1150  OE2 GLU A  77       1.782  -5.050  14.113  1.00 98.20           O  
ATOM   1151  N   ASN A  78       0.130  -0.781  10.913  1.00 98.83           N  
ATOM   1152  H   ASN A  78       0.503  -0.008  11.445  1.00 98.83           H  
ATOM   1153  CA  ASN A  78      -0.540  -0.498   9.647  1.00 98.83           C  
ATOM   1154  HA  ASN A  78      -1.559  -0.878   9.719  1.00 98.83           H  
ATOM   1155  C   ASN A  78       0.143  -1.232   8.494  1.00 98.83           C  
ATOM   1156  CB  ASN A  78      -0.601   1.011   9.356  1.00 98.83           C  
ATOM   1157  HB2 ASN A  78       0.400   1.432   9.453  1.00 98.83           H  
ATOM   1158  HB3 ASN A  78      -0.933   1.160   8.328  1.00 98.83           H  
ATOM   1159  O   ASN A  78       1.359  -1.164   8.298  1.00 98.83           O  
ATOM   1160  CG  ASN A  78      -1.563   1.766  10.248  1.00 98.83           C  
ATOM   1161  ND2 ASN A  78      -1.624   3.072  10.158  1.00 98.83           N  
ATOM   1162 HD21 ASN A  78      -2.261   3.518  10.802  1.00 98.83           H  
ATOM   1163 HD22 ASN A  78      -0.973   3.573   9.570  1.00 98.83           H  
ATOM   1164  OD1 ASN A  78      -2.318   1.209  11.015  1.00 98.83           O  
ATOM   1165  N   VAL A  79      -0.660  -1.926   7.694  1.00 98.79           N  
ATOM   1166  H   VAL A  79      -1.651  -1.926   7.888  1.00 98.79           H  
ATOM   1167  CA  VAL A  79      -0.153  -2.745   6.595  1.00 98.79           C  
ATOM   1168  HA  VAL A  79       0.745  -2.264   6.207  1.00 98.79           H  
ATOM   1169  C   VAL A  79      -1.157  -2.805   5.460  1.00 98.79           C  
ATOM   1170  CB  VAL A  79       0.260  -4.145   7.096  1.00 98.79           C  
ATOM   1171  HB  VAL A  79       1.000  -4.012   7.885  1.00 98.79           H  
ATOM   1172  O   VAL A  79      -2.366  -2.890   5.666  1.00 98.79           O  
ATOM   1173  CG1 VAL A  79      -0.895  -4.955   7.686  1.00 98.79           C  
ATOM   1174 HG11 VAL A  79      -1.648  -5.170   6.928  1.00 98.79           H  
ATOM   1175 HG12 VAL A  79      -0.510  -5.892   8.089  1.00 98.79           H  
ATOM   1176 HG13 VAL A  79      -1.355  -4.393   8.500  1.00 98.79           H  
ATOM   1177  CG2 VAL A  79       0.926  -4.996   6.006  1.00 98.79           C  
ATOM   1178 HG21 VAL A  79       1.266  -5.941   6.430  1.00 98.79           H  
ATOM   1179 HG22 VAL A  79       1.786  -4.465   5.601  1.00 98.79           H  
ATOM   1180 HG23 VAL A  79       0.221  -5.215   5.204  1.00 98.79           H  
ATOM   1181  N   THR A  80      -0.638  -2.800   4.239  1.00 98.65           N  
ATOM   1182  H   THR A  80       0.366  -2.729   4.154  1.00 98.65           H  
ATOM   1183  CA  THR A  80      -1.420  -3.056   3.032  1.00 98.65           C  
ATOM   1184  HA  THR A  80      -2.479  -2.886   3.228  1.00 98.65           H  
ATOM   1185  C   THR A  80      -1.217  -4.495   2.593  1.00 98.65           C  
ATOM   1186  CB  THR A  80      -1.004  -2.114   1.907  1.00 98.65           C  
ATOM   1187  HB  THR A  80       0.019  -2.339   1.604  1.00 98.65           H  
ATOM   1188  O   THR A  80      -0.089  -4.918   2.348  1.00 98.65           O  
ATOM   1189  CG2 THR A  80      -1.923  -2.248   0.697  1.00 98.65           C  
ATOM   1190 HG21 THR A  80      -1.563  -1.578  -0.084  1.00 98.65           H  
ATOM   1191 HG22 THR A  80      -2.943  -1.973   0.967  1.00 98.65           H  
ATOM   1192 HG23 THR A  80      -1.908  -3.264   0.304  1.00 98.65           H  
ATOM   1193  OG1 THR A  80      -1.042  -0.789   2.373  1.00 98.65           O  
ATOM   1194  HG1 THR A  80      -0.430  -0.730   3.110  1.00 98.65           H  
ATOM   1195  N   LEU A  81      -2.295  -5.250   2.438  1.00 96.97           N  
ATOM   1196  H   LEU A  81      -3.193  -4.855   2.677  1.00 96.97           H  
ATOM   1197  CA  LEU A  81      -2.278  -6.547   1.778  1.00 96.97           C  
ATOM   1198  HA  LEU A  81      -1.252  -6.907   1.701  1.00 96.97           H  
ATOM   1199  C   LEU A  81      -2.851  -6.399   0.371  1.00 96.97           C  
ATOM   1200  CB  LEU A  81      -3.059  -7.538   2.640  1.00 96.97           C  
ATOM   1201  HB2 LEU A  81      -4.072  -7.156   2.767  1.00 96.97           H  
ATOM   1202  HB3 LEU A  81      -2.584  -7.584   3.620  1.00 96.97           H  
ATOM   1203  O   LEU A  81      -4.037  -6.124   0.214  1.00 96.97           O  
ATOM   1204  CG  LEU A  81      -3.153  -8.952   2.054  1.00 96.97           C  
ATOM   1205  HG  LEU A  81      -3.709  -8.929   1.117  1.00 96.97           H  
ATOM   1206  CD1 LEU A  81      -1.792  -9.606   1.803  1.00 96.97           C  
ATOM   1207 HD11 LEU A  81      -1.287  -9.093   0.985  1.00 96.97           H  
ATOM   1208 HD12 LEU A  81      -1.928 -10.645   1.501  1.00 96.97           H  
ATOM   1209 HD13 LEU A  81      -1.183  -9.560   2.706  1.00 96.97           H  
ATOM   1210  CD2 LEU A  81      -3.909  -9.814   3.056  1.00 96.97           C  
ATOM   1211 HD21 LEU A  81      -3.522  -9.665   4.064  1.00 96.97           H  
ATOM   1212 HD22 LEU A  81      -4.969  -9.562   3.030  1.00 96.97           H  
ATOM   1213 HD23 LEU A  81      -3.775 -10.864   2.797  1.00 96.97           H  
ATOM   1214  N   LYS A  82      -2.017  -6.596  -0.648  1.00 94.79           N  
ATOM   1215  H   LYS A  82      -1.064  -6.851  -0.432  1.00 94.79           H  
ATOM   1216  CA  LYS A  82      -2.418  -6.570  -2.054  1.00 94.79           C  
ATOM   1217  HA  LYS A  82      -3.413  -6.132  -2.128  1.00 94.79           H  
ATOM   1218  C   LYS A  82      -2.506  -7.998  -2.576  1.00 94.79           C  
ATOM   1219  CB  LYS A  82      -1.462  -5.664  -2.843  1.00 94.79           C  
ATOM   1220  HB2 LYS A  82      -0.473  -6.120  -2.894  1.00 94.79           H  
ATOM   1221  HB3 LYS A  82      -1.375  -4.715  -2.314  1.00 94.79           H  
ATOM   1222  O   LYS A  82      -1.508  -8.716  -2.629  1.00 94.79           O  
ATOM   1223  CG  LYS A  82      -1.977  -5.382  -4.262  1.00 94.79           C  
ATOM   1224  HG2 LYS A  82      -3.010  -5.038  -4.209  1.00 94.79           H  
ATOM   1225  HG3 LYS A  82      -1.941  -6.300  -4.850  1.00 94.79           H  
ATOM   1226  CD  LYS A  82      -1.127  -4.298  -4.947  1.00 94.79           C  
ATOM   1227  HD2 LYS A  82      -0.088  -4.623  -4.994  1.00 94.79           H  
ATOM   1228  HD3 LYS A  82      -1.184  -3.374  -4.371  1.00 94.79           H  
ATOM   1229  CE  LYS A  82      -1.665  -4.053  -6.360  1.00 94.79           C  
ATOM   1230  HE2 LYS A  82      -2.713  -3.761  -6.288  1.00 94.79           H  
ATOM   1231  HE3 LYS A  82      -1.647  -4.994  -6.911  1.00 94.79           H  
ATOM   1232  NZ  LYS A  82      -0.926  -3.021  -7.140  1.00 94.79           N  
ATOM   1233  HZ1 LYS A  82      -1.361  -2.929  -8.046  1.00 94.79           H  
ATOM   1234  HZ2 LYS A  82       0.039  -3.274  -7.298  1.00 94.79           H  
ATOM   1235  HZ3 LYS A  82      -0.945  -2.110  -6.703  1.00 94.79           H  
ATOM   1236  N   LEU A  83      -3.708  -8.420  -2.933  1.00 91.59           N  
ATOM   1237  H   LEU A  83      -4.473  -7.762  -2.897  1.00 91.59           H  
ATOM   1238  CA  LEU A  83      -3.974  -9.741  -3.487  1.00 91.59           C  
ATOM   1239  HA  LEU A  83      -3.142 -10.414  -3.282  1.00 91.59           H  
ATOM   1240  C   LEU A  83      -4.115  -9.583  -4.991  1.00 91.59           C  
ATOM   1241  CB  LEU A  83      -5.248 -10.333  -2.865  1.00 91.59           C  
ATOM   1242  HB2 LEU A  83      -5.351 -11.369  -3.189  1.00 91.59           H  
ATOM   1243  HB3 LEU A  83      -6.101  -9.783  -3.263  1.00 91.59           H  
ATOM   1244  O   LEU A  83      -4.934  -8.790  -5.441  1.00 91.59           O  
ATOM   1245  CG  LEU A  83      -5.310 -10.268  -1.330  1.00 91.59           C  
ATOM   1246  HG  LEU A  83      -5.130  -9.249  -0.986  1.00 91.59           H  
ATOM   1247  CD1 LEU A  83      -6.709 -10.649  -0.859  1.00 91.59           C  
ATOM   1248 HD11 LEU A  83      -6.719 -10.750   0.226  1.00 91.59           H  
ATOM   1249 HD12 LEU A  83      -7.407  -9.855  -1.125  1.00 91.59           H  
ATOM   1250 HD13 LEU A  83      -7.052 -11.570  -1.331  1.00 91.59           H  
ATOM   1251  CD2 LEU A  83      -4.262 -11.179  -0.694  1.00 91.59           C  
ATOM   1252 HD21 LEU A  83      -4.352 -11.123   0.391  1.00 91.59           H  
ATOM   1253 HD22 LEU A  83      -4.446 -12.206  -1.008  1.00 91.59           H  
ATOM   1254 HD23 LEU A  83      -3.263 -10.858  -0.986  1.00 91.59           H  
ATOM   1255  N   LEU A  84      -3.321 -10.327  -5.744  1.00 88.36           N  
ATOM   1256  H   LEU A  84      -2.651 -10.929  -5.288  1.00 88.36           H  
ATOM   1257  CA  LEU A  84      -3.398 -10.430  -7.194  1.00 88.36           C  
ATOM   1258  HA  LEU A  84      -4.106  -9.715  -7.611  1.00 88.36           H  
ATOM   1259  C   LEU A  84      -3.867 -11.846  -7.500  1.00 88.36           C  
ATOM   1260  CB  LEU A  84      -1.995 -10.180  -7.777  1.00 88.36           C  
ATOM   1261  HB2 LEU A  84      -1.986 -10.446  -8.834  1.00 88.36           H  
ATOM   1262  HB3 LEU A  84      -1.299 -10.850  -7.271  1.00 88.36           H  
ATOM   1263  O   LEU A  84      -3.167 -12.788  -7.138  1.00 88.36           O  
ATOM   1264  CG  LEU A  84      -1.503  -8.733  -7.612  1.00 88.36           C  
ATOM   1265  HG  LEU A  84      -1.885  -8.303  -6.686  1.00 88.36           H  
ATOM   1266  CD1 LEU A  84       0.018  -8.702  -7.558  1.00 88.36           C  
ATOM   1267 HD11 LEU A  84       0.359  -7.671  -7.468  1.00 88.36           H  
ATOM   1268 HD12 LEU A  84       0.437  -9.134  -8.467  1.00 88.36           H  
ATOM   1269 HD13 LEU A  84       0.360  -9.279  -6.699  1.00 88.36           H  
ATOM   1270  CD2 LEU A  84      -1.944  -7.868  -8.786  1.00 88.36           C  
ATOM   1271 HD21 LEU A  84      -1.367  -8.114  -9.677  1.00 88.36           H  
ATOM   1272 HD22 LEU A  84      -1.810  -6.811  -8.552  1.00 88.36           H  
ATOM   1273 HD23 LEU A  84      -2.992  -8.068  -9.008  1.00 88.36           H  
ATOM   1274  N   ALA A  85      -5.015 -12.021  -8.145  1.00 78.71           N  
ATOM   1275  H   ALA A  85      -5.546 -11.217  -8.448  1.00 78.71           H  
ATOM   1276  CA  ALA A  85      -5.355 -13.311  -8.721  1.00 78.71           C  
ATOM   1277  HA  ALA A  85      -4.440 -13.900  -8.775  1.00 78.71           H  
ATOM   1278  C   ALA A  85      -5.868 -13.178 -10.137  1.00 78.71           C  
ATOM   1279  CB  ALA A  85      -6.344 -14.105  -7.886  1.00 78.71           C  
ATOM   1280  HB1 ALA A  85      -7.353 -13.759  -8.114  1.00 78.71           H  
ATOM   1281  HB2 ALA A  85      -6.294 -15.155  -8.172  1.00 78.71           H  
ATOM   1282  HB3 ALA A  85      -6.092 -14.030  -6.828  1.00 78.71           H  
ATOM   1283  O   ALA A  85      -6.670 -12.307 -10.474  1.00 78.71           O  
ATOM   1284  N   VAL A  86      -5.409 -14.119 -10.947  1.00 63.95           N  
ATOM   1285  H   VAL A  86      -4.778 -14.809 -10.564  1.00 63.95           H  
ATOM   1286  CA  VAL A  86      -5.827 -14.235 -12.335  1.00 63.95           C  
ATOM   1287  HA  VAL A  86      -5.889 -13.238 -12.772  1.00 63.95           H  
ATOM   1288  C   VAL A  86      -7.219 -14.864 -12.413  1.00 63.95           C  
ATOM   1289  CB  VAL A  86      -4.793 -15.051 -13.117  1.00 63.95           C  
ATOM   1290  HB  VAL A  86      -4.805 -16.085 -12.773  1.00 63.95           H  
ATOM   1291  O   VAL A  86      -8.052 -14.426 -13.204  1.00 63.95           O  
ATOM   1292  CG1 VAL A  86      -5.168 -15.003 -14.591  1.00 63.95           C  
ATOM   1293 HG11 VAL A  86      -5.245 -13.968 -14.925  1.00 63.95           H  
ATOM   1294 HG12 VAL A  86      -6.118 -15.510 -14.764  1.00 63.95           H  
ATOM   1295 HG13 VAL A  86      -4.400 -15.517 -15.169  1.00 63.95           H  
ATOM   1296  CG2 VAL A  86      -3.364 -14.501 -12.960  1.00 63.95           C  
ATOM   1297 HG21 VAL A  86      -3.325 -13.464 -13.293  1.00 63.95           H  
ATOM   1298 HG22 VAL A  86      -2.678 -15.095 -13.563  1.00 63.95           H  
ATOM   1299 HG23 VAL A  86      -3.034 -14.558 -11.923  1.00 63.95           H  
ATOM   1300  N   GLN A  87      -7.488 -15.854 -11.553  1.00 60.64           N  
ATOM   1301  H   GLN A  87      -6.775 -16.122 -10.890  1.00 60.64           H  
ATOM   1302  CA  GLN A  87      -8.796 -16.485 -11.407  1.00 60.64           C  
ATOM   1303  HA  GLN A  87      -9.481 -16.018 -12.115  1.00 60.64           H  
ATOM   1304  C   GLN A  87      -9.332 -16.291  -9.985  1.00 60.64           C  
ATOM   1305  CB  GLN A  87      -8.738 -17.976 -11.745  1.00 60.64           C  
ATOM   1306  HB2 GLN A  87      -7.952 -18.458 -11.163  1.00 60.64           H  
ATOM   1307  HB3 GLN A  87      -9.693 -18.419 -11.465  1.00 60.64           H  
ATOM   1308  O   GLN A  87      -8.578 -16.442  -9.025  1.00 60.64           O  
ATOM   1309  CG  GLN A  87      -8.501 -18.226 -13.241  1.00 60.64           C  
ATOM   1310  HG2 GLN A  87      -9.240 -17.684 -13.831  1.00 60.64           H  
ATOM   1311  HG3 GLN A  87      -7.508 -17.867 -13.513  1.00 60.64           H  
ATOM   1312  CD  GLN A  87      -8.603 -19.708 -13.586  1.00 60.64           C  
ATOM   1313  NE2 GLN A  87      -7.959 -20.161 -14.635  1.00 60.64           N  
ATOM   1314 HE21 GLN A  87      -7.269 -19.584 -15.095  1.00 60.64           H  
ATOM   1315 HE22 GLN A  87      -7.858 -21.166 -14.651  1.00 60.64           H  
ATOM   1316  OE1 GLN A  87      -9.276 -20.480 -12.928  1.00 60.64           O  
ATOM   1317  N   PRO A  88     -10.631 -15.992  -9.825  1.00 55.36           N  
ATOM   1318  CA  PRO A  88     -11.209 -15.645  -8.538  1.00 55.36           C  
ATOM   1319  HA  PRO A  88     -10.488 -14.996  -8.041  1.00 55.36           H  
ATOM   1320  C   PRO A  88     -11.443 -16.827  -7.584  1.00 55.36           C  
ATOM   1321  CB  PRO A  88     -12.479 -14.850  -8.878  1.00 55.36           C  
ATOM   1322  HB2 PRO A  88     -13.251 -14.906  -8.111  1.00 55.36           H  
ATOM   1323  HB3 PRO A  88     -12.214 -13.810  -9.069  1.00 55.36           H  
ATOM   1324  O   PRO A  88     -12.300 -16.724  -6.707  1.00 55.36           O  
ATOM   1325  CG  PRO A  88     -12.928 -15.484 -10.188  1.00 55.36           C  
ATOM   1326  HG2 PRO A  88     -13.452 -16.418  -9.983  1.00 55.36           H  
ATOM   1327  HG3 PRO A  88     -13.553 -14.809 -10.774  1.00 55.36           H  
ATOM   1328  CD  PRO A  88     -11.603 -15.778 -10.884  1.00 55.36           C  
ATOM   1329  HD2 PRO A  88     -11.307 -14.913 -11.478  1.00 55.36           H  
ATOM   1330  HD3 PRO A  88     -11.698 -16.659 -11.519  1.00 55.36           H  
ATOM   1331  N   ASP A  89     -10.709 -17.940  -7.707  1.00 60.76           N  
ATOM   1332  H   ASP A  89      -9.931 -17.939  -8.351  1.00 60.76           H  
ATOM   1333  CA  ASP A  89     -10.750 -19.007  -6.697  1.00 60.76           C  
ATOM   1334  HA  ASP A  89     -11.788 -19.113  -6.381  1.00 60.76           H  
ATOM   1335  C   ASP A  89      -9.955 -18.590  -5.453  1.00 60.76           C  
ATOM   1336  CB  ASP A  89     -10.337 -20.378  -7.246  1.00 60.76           C  
ATOM   1337  HB2 ASP A  89     -10.876 -20.559  -8.176  1.00 60.76           H  
ATOM   1338  HB3 ASP A  89      -9.269 -20.386  -7.459  1.00 60.76           H  
ATOM   1339  O   ASP A  89      -8.880 -19.090  -5.128  1.00 60.76           O  
ATOM   1340  CG  ASP A  89     -10.689 -21.503  -6.252  1.00 60.76           C  
ATOM   1341  OD1 ASP A  89     -11.322 -21.217  -5.202  1.00 60.76           O  
ATOM   1342  OD2 ASP A  89     -10.393 -22.672  -6.571  1.00 60.76           O  
ATOM   1343  N   PHE A  90     -10.487 -17.587  -4.767  1.00 61.21           N  
ATOM   1344  H   PHE A  90     -11.338 -17.182  -5.130  1.00 61.21           H  
ATOM   1345  CA  PHE A  90      -9.856 -16.975  -3.614  1.00 61.21           C  
ATOM   1346  HA  PHE A  90      -8.779 -16.993  -3.780  1.00 61.21           H  
ATOM   1347  C   PHE A  90     -10.147 -17.726  -2.310  1.00 61.21           C  
ATOM   1348  CB  PHE A  90     -10.313 -15.526  -3.498  1.00 61.21           C  
ATOM   1349  HB2 PHE A  90     -11.380 -15.551  -3.276  1.00 61.21           H  
ATOM   1350  HB3 PHE A  90      -9.808 -15.070  -2.647  1.00 61.21           H  
ATOM   1351  O   PHE A  90      -9.864 -17.201  -1.237  1.00 61.21           O  
ATOM   1352  CG  PHE A  90     -10.083 -14.633  -4.697  1.00 61.21           C  
ATOM   1353  CD1 PHE A  90      -8.796 -14.169  -5.021  1.00 61.21           C  
ATOM   1354  HD1 PHE A  90      -7.915 -14.491  -4.486  1.00 61.21           H  
ATOM   1355  CD2 PHE A  90     -11.189 -14.143  -5.412  1.00 61.21           C  
ATOM   1356  HD2 PHE A  90     -12.188 -14.461  -5.150  1.00 61.21           H  
ATOM   1357  CE1 PHE A  90      -8.629 -13.231  -6.040  1.00 61.21           C  
ATOM   1358  HE1 PHE A  90      -7.665 -12.769  -6.197  1.00 61.21           H  
ATOM   1359  CE2 PHE A  90     -11.006 -13.235  -6.466  1.00 61.21           C  
ATOM   1360  HE2 PHE A  90     -11.863 -12.846  -6.996  1.00 61.21           H  
ATOM   1361  CZ  PHE A  90      -9.716 -12.828  -6.824  1.00 61.21           C  
ATOM   1362  HZ  PHE A  90      -9.573 -12.136  -7.640  1.00 61.21           H  
ATOM   1363  N   ASN A  91     -10.714 -18.933  -2.376  1.00 61.63           N  
ATOM   1364  H   ASN A  91     -10.857 -19.341  -3.289  1.00 61.63           H  
ATOM   1365  CA  ASN A  91     -11.228 -19.656  -1.207  1.00 61.63           C  
ATOM   1366  HA  ASN A  91     -11.966 -19.029  -0.707  1.00 61.63           H  
ATOM   1367  C   ASN A  91     -10.160 -19.983  -0.142  1.00 61.63           C  
ATOM   1368  CB  ASN A  91     -11.920 -20.934  -1.710  1.00 61.63           C  
ATOM   1369  HB2 ASN A  91     -11.264 -21.465  -2.399  1.00 61.63           H  
ATOM   1370  HB3 ASN A  91     -12.123 -21.592  -0.864  1.00 61.63           H  
ATOM   1371  O   ASN A  91     -10.497 -20.399   0.967  1.00 61.63           O  
ATOM   1372  CG  ASN A  91     -13.255 -20.662  -2.378  1.00 61.63           C  
ATOM   1373  ND2 ASN A  91     -13.500 -21.235  -3.528  1.00 61.63           N  
ATOM   1374 HD21 ASN A  91     -12.710 -21.538  -4.079  1.00 61.63           H  
ATOM   1375 HD22 ASN A  91     -14.358 -20.965  -3.989  1.00 61.63           H  
ATOM   1376  OD1 ASN A  91     -14.103 -19.946  -1.873  1.00 61.63           O  
ATOM   1377  N   GLN A  92      -8.874 -19.830  -0.461  1.00 68.19           N  
ATOM   1378  H   GLN A  92      -8.665 -19.488  -1.389  1.00 68.19           H  
ATOM   1379  CA  GLN A  92      -7.758 -20.063   0.466  1.00 68.19           C  
ATOM   1380  HA  GLN A  92      -8.148 -20.172   1.478  1.00 68.19           H  
ATOM   1381  C   GLN A  92      -6.793 -18.880   0.545  1.00 68.19           C  
ATOM   1382  CB  GLN A  92      -7.041 -21.363   0.100  1.00 68.19           C  
ATOM   1383  HB2 GLN A  92      -6.214 -21.509   0.795  1.00 68.19           H  
ATOM   1384  HB3 GLN A  92      -6.643 -21.296  -0.912  1.00 68.19           H  
ATOM   1385  O   GLN A  92      -5.603 -19.019   0.844  1.00 68.19           O  
ATOM   1386  CG  GLN A  92      -7.982 -22.568   0.210  1.00 68.19           C  
ATOM   1387  HG2 GLN A  92      -8.755 -22.499  -0.555  1.00 68.19           H  
ATOM   1388  HG3 GLN A  92      -8.461 -22.569   1.189  1.00 68.19           H  
ATOM   1389  CD  GLN A  92      -7.253 -23.889   0.034  1.00 68.19           C  
ATOM   1390  NE2 GLN A  92      -7.978 -24.970  -0.142  1.00 68.19           N  
ATOM   1391 HE21 GLN A  92      -7.458 -25.816  -0.323  1.00 68.19           H  
ATOM   1392 HE22 GLN A  92      -8.981 -24.898  -0.240  1.00 68.19           H  
ATOM   1393  OE1 GLN A  92      -6.039 -23.998   0.062  1.00 68.19           O  
ATOM   1394  N   VAL A  93      -7.287 -17.691   0.233  1.00 73.54           N  
ATOM   1395  H   VAL A  93      -8.283 -17.595   0.102  1.00 73.54           H  
ATOM   1396  CA  VAL A  93      -6.461 -16.494   0.240  1.00 73.54           C  
ATOM   1397  HA  VAL A  93      -5.471 -16.758  -0.131  1.00 73.54           H  
ATOM   1398  C   VAL A  93      -6.296 -16.017   1.677  1.00 73.54           C  
ATOM   1399  CB  VAL A  93      -7.044 -15.470  -0.731  1.00 73.54           C  
ATOM   1400  HB  VAL A  93      -8.101 -15.308  -0.519  1.00 73.54           H  
ATOM   1401  O   VAL A  93      -7.196 -16.119   2.502  1.00 73.54           O  
ATOM   1402  CG1 VAL A  93      -6.329 -14.127  -0.709  1.00 73.54           C  
ATOM   1403 HG11 VAL A  93      -5.259 -14.266  -0.551  1.00 73.54           H  
ATOM   1404 HG12 VAL A  93      -6.492 -13.612  -1.655  1.00 73.54           H  
ATOM   1405 HG13 VAL A  93      -6.742 -13.526   0.102  1.00 73.54           H  
ATOM   1406  CG2 VAL A  93      -6.883 -16.028  -2.143  1.00 73.54           C  
ATOM   1407 HG21 VAL A  93      -7.256 -17.050  -2.215  1.00 73.54           H  
ATOM   1408 HG22 VAL A  93      -5.839 -16.019  -2.456  1.00 73.54           H  
ATOM   1409 HG23 VAL A  93      -7.472 -15.399  -2.811  1.00 73.54           H  
ATOM   1410  N   CYS A  94      -5.099 -15.526   1.999  1.00 80.78           N  
ATOM   1411  H   CYS A  94      -4.394 -15.540   1.275  1.00 80.78           H  
ATOM   1412  CA  CYS A  94      -4.721 -15.041   3.332  1.00 80.78           C  
ATOM   1413  HA  CYS A  94      -3.737 -14.584   3.224  1.00 80.78           H  
ATOM   1414  C   CYS A  94      -4.547 -16.095   4.435  1.00 80.78           C  
ATOM   1415  CB  CYS A  94      -5.670 -13.924   3.775  1.00 80.78           C  
ATOM   1416  HB2 CYS A  94      -6.670 -14.331   3.922  1.00 80.78           H  
ATOM   1417  HB3 CYS A  94      -5.338 -13.530   4.736  1.00 80.78           H  
ATOM   1418  O   CYS A  94      -4.142 -15.723   5.534  1.00 80.78           O  
ATOM   1419  SG  CYS A  94      -5.752 -12.567   2.599  1.00 80.78           S  
ATOM   1420  N   THR A  95      -4.737 -17.391   4.161  1.00 67.95           N  
ATOM   1421  H   THR A  95      -5.160 -17.647   3.281  1.00 67.95           H  
ATOM   1422  CA  THR A  95      -4.522 -18.476   5.145  1.00 67.95           C  
ATOM   1423  HA  THR A  95      -5.044 -18.202   6.061  1.00 67.95           H  
ATOM   1424  C   THR A  95      -3.044 -18.682   5.530  1.00 67.95           C  
ATOM   1425  CB  THR A  95      -5.137 -19.793   4.631  1.00 67.95           C  
ATOM   1426  HB  THR A  95      -4.469 -20.233   3.891  1.00 67.95           H  
ATOM   1427  O   THR A  95      -2.744 -19.427   6.459  1.00 67.95           O  
ATOM   1428  CG2 THR A  95      -5.412 -20.821   5.729  1.00 67.95           C  
ATOM   1429 HG21 THR A  95      -4.475 -21.213   6.125  1.00 67.95           H  
ATOM   1430 HG22 THR A  95      -5.975 -21.655   5.310  1.00 67.95           H  
ATOM   1431 HG23 THR A  95      -5.987 -20.368   6.536  1.00 67.95           H  
ATOM   1432  OG1 THR A  95      -6.378 -19.550   4.006  1.00 67.95           O  
ATOM   1433  HG1 THR A  95      -6.959 -19.078   4.607  1.00 67.95           H  
ATOM   1434  N   GLN A  96      -2.108 -17.996   4.866  1.00 58.62           N  
ATOM   1435  H   GLN A  96      -2.423 -17.309   4.197  1.00 58.62           H  
ATOM   1436  CA  GLN A  96      -0.657 -18.109   5.077  1.00 58.62           C  
ATOM   1437  HA  GLN A  96      -0.450 -18.806   5.889  1.00 58.62           H  
ATOM   1438  C   GLN A  96       0.004 -16.790   5.480  1.00 58.62           C  
ATOM   1439  CB  GLN A  96       0.004 -18.650   3.801  1.00 58.62           C  
ATOM   1440  HB2 GLN A  96       1.078 -18.703   3.977  1.00 58.62           H  
ATOM   1441  HB3 GLN A  96      -0.175 -17.947   2.988  1.00 58.62           H  
ATOM   1442  O   GLN A  96      -0.559 -15.702   5.207  1.00 58.62           O  
ATOM   1443  CG  GLN A  96      -0.473 -20.044   3.357  1.00 58.62           C  
ATOM   1444  HG2 GLN A  96      -0.315 -20.757   4.166  1.00 58.62           H  
ATOM   1445  HG3 GLN A  96      -1.538 -20.012   3.126  1.00 58.62           H  
ATOM   1446  CD  GLN A  96       0.284 -20.524   2.116  1.00 58.62           C  
ATOM   1447  NE2 GLN A  96      -0.138 -21.599   1.488  1.00 58.62           N  
ATOM   1448 HE21 GLN A  96      -0.959 -22.099   1.799  1.00 58.62           H  
ATOM   1449 HE22 GLN A  96       0.391 -21.877   0.674  1.00 58.62           H  
ATOM   1450  OE1 GLN A  96       1.255 -19.924   1.676  1.00 58.62           O  
ATOM   1451  OXT GLN A  96       1.180 -16.847   5.884  1.00 58.62           O  
TER    1452      GLN A  96                                                       
ATOM   1452  N   TRP B   1     -12.013  27.301  -5.936  1.00 35.88           N  
ATOM   1453  H   TRP B   1     -12.984  27.098  -5.746  1.00 35.88           H  
ATOM   1454  H2  TRP B   1     -11.952  27.953  -6.704  1.00 35.88           H  
ATOM   1455  H3  TRP B   1     -11.536  26.453  -6.206  1.00 35.88           H  
ATOM   1456  CA  TRP B   1     -11.362  27.882  -4.744  1.00 35.88           C  
ATOM   1457  HA  TRP B   1     -10.328  28.094  -5.018  1.00 35.88           H  
ATOM   1458  C   TRP B   1     -11.276  26.888  -3.590  1.00 35.88           C  
ATOM   1459  CB  TRP B   1     -11.984  29.214  -4.309  1.00 35.88           C  
ATOM   1460  HB2 TRP B   1     -12.131  29.844  -5.186  1.00 35.88           H  
ATOM   1461  HB3 TRP B   1     -11.259  29.723  -3.674  1.00 35.88           H  
ATOM   1462  O   TRP B   1     -10.207  26.792  -3.010  1.00 35.88           O  
ATOM   1463  CG  TRP B   1     -13.268  29.129  -3.542  1.00 35.88           C  
ATOM   1464  CD1 TRP B   1     -14.518  29.230  -4.052  1.00 35.88           C  
ATOM   1465  HD1 TRP B   1     -14.767  29.409  -5.088  1.00 35.88           H  
ATOM   1466  CD2 TRP B   1     -13.437  28.978  -2.095  1.00 35.88           C  
ATOM   1467  CE2 TRP B   1     -14.832  29.005  -1.799  1.00 35.88           C  
ATOM   1468  CE3 TRP B   1     -12.553  28.823  -1.003  1.00 35.88           C  
ATOM   1469  HE3 TRP B   1     -11.487  28.803  -1.176  1.00 35.88           H  
ATOM   1470  NE1 TRP B   1     -15.441  29.138  -3.028  1.00 35.88           N  
ATOM   1471  HE1 TRP B   1     -16.438  29.223  -3.160  1.00 35.88           H  
ATOM   1472  CH2 TRP B   1     -14.425  28.725   0.568  1.00 35.88           C  
ATOM   1473  HH2 TRP B   1     -14.790  28.629   1.580  1.00 35.88           H  
ATOM   1474  CZ2 TRP B   1     -15.330  28.886  -0.494  1.00 35.88           C  
ATOM   1475  HZ2 TRP B   1     -16.394  28.908  -0.309  1.00 35.88           H  
ATOM   1476  CZ3 TRP B   1     -13.043  28.695   0.311  1.00 35.88           C  
ATOM   1477  HZ3 TRP B   1     -12.350  28.580   1.132  1.00 35.88           H  
ATOM   1478  N   LEU B   2     -12.344  26.134  -3.273  1.00 38.71           N  
ATOM   1479  H   LEU B   2     -13.254  26.350  -3.656  1.00 38.71           H  
ATOM   1480  CA  LEU B   2     -12.314  25.107  -2.216  1.00 38.71           C  
ATOM   1481  HA  LEU B   2     -12.103  25.601  -1.268  1.00 38.71           H  
ATOM   1482  C   LEU B   2     -11.188  24.073  -2.404  1.00 38.71           C  
ATOM   1483  CB  LEU B   2     -13.678  24.382  -2.128  1.00 38.71           C  
ATOM   1484  HB2 LEU B   2     -14.265  24.548  -3.031  1.00 38.71           H  
ATOM   1485  HB3 LEU B   2     -13.485  23.309  -2.100  1.00 38.71           H  
ATOM   1486  O   LEU B   2     -10.530  23.737  -1.426  1.00 38.71           O  
ATOM   1487  CG  LEU B   2     -14.506  24.744  -0.874  1.00 38.71           C  
ATOM   1488  HG  LEU B   2     -13.892  25.287  -0.156  1.00 38.71           H  
ATOM   1489  CD1 LEU B   2     -15.705  25.612  -1.248  1.00 38.71           C  
ATOM   1490 HD11 LEU B   2     -15.368  26.456  -1.850  1.00 38.71           H  
ATOM   1491 HD12 LEU B   2     -16.187  25.979  -0.342  1.00 38.71           H  
ATOM   1492 HD13 LEU B   2     -16.424  25.030  -1.825  1.00 38.71           H  
ATOM   1493  CD2 LEU B   2     -15.040  23.488  -0.188  1.00 38.71           C  
ATOM   1494 HD21 LEU B   2     -15.659  22.912  -0.876  1.00 38.71           H  
ATOM   1495 HD22 LEU B   2     -14.207  22.866   0.141  1.00 38.71           H  
ATOM   1496 HD23 LEU B   2     -15.634  23.762   0.683  1.00 38.71           H  
ATOM   1497  N   TYR B   3     -10.935  23.649  -3.649  1.00 44.03           N  
ATOM   1498  H   TYR B   3     -11.623  23.830  -4.366  1.00 44.03           H  
ATOM   1499  CA  TYR B   3      -9.848  22.733  -4.024  1.00 44.03           C  
ATOM   1500  HA  TYR B   3     -10.024  21.758  -3.570  1.00 44.03           H  
ATOM   1501  C   TYR B   3      -8.456  23.192  -3.546  1.00 44.03           C  
ATOM   1502  CB  TYR B   3      -9.875  22.559  -5.551  1.00 44.03           C  
ATOM   1503  HB2 TYR B   3      -8.983  22.008  -5.848  1.00 44.03           H  
ATOM   1504  HB3 TYR B   3      -9.826  23.535  -6.035  1.00 44.03           H  
ATOM   1505  O   TYR B   3      -7.676  22.401  -3.042  1.00 44.03           O  
ATOM   1506  CG  TYR B   3     -11.080  21.788  -6.066  1.00 44.03           C  
ATOM   1507  CD1 TYR B   3     -11.081  20.392  -5.932  1.00 44.03           C  
ATOM   1508  HD1 TYR B   3     -10.240  19.897  -5.469  1.00 44.03           H  
ATOM   1509  CD2 TYR B   3     -12.162  22.426  -6.711  1.00 44.03           C  
ATOM   1510  HD2 TYR B   3     -12.148  23.494  -6.868  1.00 44.03           H  
ATOM   1511  CE1 TYR B   3     -12.117  19.615  -6.478  1.00 44.03           C  
ATOM   1512  HE1 TYR B   3     -12.037  18.539  -6.444  1.00 44.03           H  
ATOM   1513  CE2 TYR B   3     -13.230  21.655  -7.218  1.00 44.03           C  
ATOM   1514  HE2 TYR B   3     -14.054  22.114  -7.745  1.00 44.03           H  
ATOM   1515  OH  TYR B   3     -14.200  19.505  -7.660  1.00 44.03           O  
ATOM   1516  HH  TYR B   3     -13.963  18.575  -7.647  1.00 44.03           H  
ATOM   1517  CZ  TYR B   3     -13.198  20.246  -7.122  1.00 44.03           C  
ATOM   1518  N   TRP B   4      -8.151  24.494  -3.556  1.00 51.96           N  
ATOM   1519  H   TRP B   4      -8.809  25.169  -3.917  1.00 51.96           H  
ATOM   1520  CA  TRP B   4      -6.854  24.970  -3.043  1.00 51.96           C  
ATOM   1521  HA  TRP B   4      -6.055  24.383  -3.497  1.00 51.96           H  
ATOM   1522  C   TRP B   4      -6.708  24.792  -1.528  1.00 51.96           C  
ATOM   1523  CB  TRP B   4      -6.663  26.440  -3.417  1.00 51.96           C  
ATOM   1524  HB2 TRP B   4      -7.456  27.030  -2.957  1.00 51.96           H  
ATOM   1525  HB3 TRP B   4      -5.716  26.779  -2.997  1.00 51.96           H  
ATOM   1526  O   TRP B   4      -5.606  24.631  -1.011  1.00 51.96           O  
ATOM   1527  CG  TRP B   4      -6.632  26.723  -4.884  1.00 51.96           C  
ATOM   1528  CD1 TRP B   4      -5.946  26.002  -5.801  1.00 51.96           C  
ATOM   1529  HD1 TRP B   4      -5.341  25.133  -5.588  1.00 51.96           H  
ATOM   1530  CD2 TRP B   4      -7.264  27.811  -5.621  1.00 51.96           C  
ATOM   1531  CE2 TRP B   4      -6.915  27.681  -6.999  1.00 51.96           C  
ATOM   1532  CE3 TRP B   4      -8.078  28.909  -5.259  1.00 51.96           C  
ATOM   1533  HE3 TRP B   4      -8.300  29.064  -4.214  1.00 51.96           H  
ATOM   1534  NE1 TRP B   4      -6.114  26.561  -7.050  1.00 51.96           N  
ATOM   1535  HE1 TRP B   4      -5.656  26.194  -7.872  1.00 51.96           H  
ATOM   1536  CH2 TRP B   4      -8.172  29.665  -7.582  1.00 51.96           C  
ATOM   1537  HH2 TRP B   4      -8.487  30.389  -8.318  1.00 51.96           H  
ATOM   1538  CZ2 TRP B   4      -7.361  28.586  -7.971  1.00 51.96           C  
ATOM   1539  HZ2 TRP B   4      -7.056  28.464  -9.000  1.00 51.96           H  
ATOM   1540  CZ3 TRP B   4      -8.531  29.826  -6.230  1.00 51.96           C  
ATOM   1541  HZ3 TRP B   4      -9.106  30.690  -5.931  1.00 51.96           H  
ATOM   1542  N   GLY B   5      -7.825  24.813  -0.797  1.00 56.34           N  
ATOM   1543  H   GLY B   5      -8.710  24.837  -1.284  1.00 56.34           H  
ATOM   1544  CA  GLY B   5      -7.825  24.569   0.639  1.00 56.34           C  
ATOM   1545  HA2 GLY B   5      -7.036  25.158   1.107  1.00 56.34           H  
ATOM   1546  HA3 GLY B   5      -8.789  24.879   1.044  1.00 56.34           H  
ATOM   1547  C   GLY B   5      -7.608  23.100   1.002  1.00 56.34           C  
ATOM   1548  O   GLY B   5      -7.192  22.843   2.134  1.00 56.34           O  
ATOM   1549  N   SER B   6      -7.905  22.160   0.091  1.00 69.75           N  
ATOM   1550  H   SER B   6      -8.172  22.439  -0.843  1.00 69.75           H  
ATOM   1551  CA  SER B   6      -7.657  20.730   0.296  1.00 69.75           C  
ATOM   1552  HA  SER B   6      -7.941  20.487   1.319  1.00 69.75           H  
ATOM   1553  C   SER B   6      -6.181  20.394   0.178  1.00 69.75           C  
ATOM   1554  CB  SER B   6      -8.536  19.829  -0.581  1.00 69.75           C  
ATOM   1555  HB2 SER B   6      -9.577  19.991  -0.304  1.00 69.75           H  
ATOM   1556  HB3 SER B   6      -8.289  18.786  -0.379  1.00 69.75           H  
ATOM   1557  O   SER B   6      -5.600  19.872   1.134  1.00 69.75           O  
ATOM   1558  OG  SER B   6      -8.432  20.023  -1.967  1.00 69.75           O  
ATOM   1559  HG  SER B   6      -7.560  19.787  -2.291  1.00 69.75           H  
ATOM   1560  N   ASP B   7      -5.572  20.830  -0.921  1.00 82.37           N  
ATOM   1561  H   ASP B   7      -6.141  21.180  -1.679  1.00 82.37           H  
ATOM   1562  CA  ASP B   7      -4.186  20.514  -1.262  1.00 82.37           C  
ATOM   1563  HA  ASP B   7      -4.070  19.431  -1.300  1.00 82.37           H  
ATOM   1564  C   ASP B   7      -3.233  21.050  -0.188  1.00 82.37           C  
ATOM   1565  CB  ASP B   7      -3.865  21.075  -2.662  1.00 82.37           C  
ATOM   1566  HB2 ASP B   7      -2.807  20.908  -2.864  1.00 82.37           H  
ATOM   1567  HB3 ASP B   7      -4.044  22.150  -2.666  1.00 82.37           H  
ATOM   1568  O   ASP B   7      -2.439  20.297   0.370  1.00 82.37           O  
ATOM   1569  CG  ASP B   7      -4.683  20.427  -3.795  1.00 82.37           C  
ATOM   1570  OD1 ASP B   7      -5.589  19.619  -3.491  1.00 82.37           O  
ATOM   1571  OD2 ASP B   7      -4.439  20.763  -4.973  1.00 82.37           O  
ATOM   1572  N   ALA B   8      -3.416  22.304   0.243  1.00 90.97           N  
ATOM   1573  H   ALA B   8      -4.066  22.884  -0.268  1.00 90.97           H  
ATOM   1574  CA  ALA B   8      -2.571  22.925   1.266  1.00 90.97           C  
ATOM   1575  HA  ALA B   8      -1.543  22.934   0.902  1.00 90.97           H  
ATOM   1576  C   ALA B   8      -2.581  22.186   2.622  1.00 90.97           C  
ATOM   1577  CB  ALA B   8      -3.045  24.372   1.444  1.00 90.97           C  
ATOM   1578  HB1 ALA B   8      -2.973  24.895   0.491  1.00 90.97           H  
ATOM   1579  HB2 ALA B   8      -4.081  24.389   1.785  1.00 90.97           H  
ATOM   1580  HB3 ALA B   8      -2.408  24.878   2.170  1.00 90.97           H  
ATOM   1581  O   ALA B   8      -1.596  22.203   3.367  1.00 90.97           O  
ATOM   1582  N   GLN B   9      -3.694  21.541   2.997  1.00 91.33           N  
ATOM   1583  H   GLN B   9      -4.435  21.444   2.318  1.00 91.33           H  
ATOM   1584  CA  GLN B   9      -3.710  20.719   4.210  1.00 91.33           C  
ATOM   1585  HA  GLN B   9      -3.197  21.261   5.004  1.00 91.33           H  
ATOM   1586  C   GLN B   9      -2.936  19.417   4.004  1.00 91.33           C  
ATOM   1587  CB  GLN B   9      -5.145  20.447   4.678  1.00 91.33           C  
ATOM   1588  HB2 GLN B   9      -5.592  21.386   5.002  1.00 91.33           H  
ATOM   1589  HB3 GLN B   9      -5.703  20.052   3.829  1.00 91.33           H  
ATOM   1590  O   GLN B   9      -2.199  19.023   4.909  1.00 91.33           O  
ATOM   1591  CG  GLN B   9      -5.187  19.408   5.820  1.00 91.33           C  
ATOM   1592  HG2 GLN B   9      -4.974  18.425   5.401  1.00 91.33           H  
ATOM   1593  HG3 GLN B   9      -4.407  19.632   6.548  1.00 91.33           H  
ATOM   1594  CD  GLN B   9      -6.508  19.323   6.574  1.00 91.33           C  
ATOM   1595  NE2 GLN B   9      -6.867  18.182   7.110  1.00 91.33           N  
ATOM   1596 HE21 GLN B   9      -7.761  18.137   7.577  1.00 91.33           H  
ATOM   1597 HE22 GLN B   9      -6.331  17.344   6.933  1.00 91.33           H  
ATOM   1598  OE1 GLN B   9      -7.207  20.299   6.779  1.00 91.33           O  
ATOM   1599  N   VAL B  10      -3.115  18.761   2.858  1.00 94.44           N  
ATOM   1600  H   VAL B  10      -3.678  19.182   2.134  1.00 94.44           H  
ATOM   1601  CA  VAL B  10      -2.426  17.510   2.528  1.00 94.44           C  
ATOM   1602  HA  VAL B  10      -2.594  16.787   3.326  1.00 94.44           H  
ATOM   1603  C   VAL B  10      -0.918  17.737   2.447  1.00 94.44           C  
ATOM   1604  CB  VAL B  10      -2.995  16.916   1.228  1.00 94.44           C  
ATOM   1605  HB  VAL B  10      -2.954  17.663   0.435  1.00 94.44           H  
ATOM   1606  O   VAL B  10      -0.177  17.034   3.128  1.00 94.44           O  
ATOM   1607  CG1 VAL B  10      -2.202  15.691   0.779  1.00 94.44           C  
ATOM   1608 HG11 VAL B  10      -2.664  15.298  -0.127  1.00 94.44           H  
ATOM   1609 HG12 VAL B  10      -1.180  15.970   0.523  1.00 94.44           H  
ATOM   1610 HG13 VAL B  10      -2.197  14.930   1.558  1.00 94.44           H  
ATOM   1611  CG2 VAL B  10      -4.455  16.482   1.427  1.00 94.44           C  
ATOM   1612 HG21 VAL B  10      -5.074  17.337   1.699  1.00 94.44           H  
ATOM   1613 HG22 VAL B  10      -4.523  15.714   2.198  1.00 94.44           H  
ATOM   1614 HG23 VAL B  10      -4.843  16.078   0.492  1.00 94.44           H  
ATOM   1615  N   GLU B  11      -0.459  18.773   1.740  1.00 96.04           N  
ATOM   1616  H   GLU B  11      -1.114  19.297   1.178  1.00 96.04           H  
ATOM   1617  CA  GLU B  11       0.961  19.150   1.647  1.00 96.04           C  
ATOM   1618  HA  GLU B  11       1.523  18.374   1.127  1.00 96.04           H  
ATOM   1619  C   GLU B  11       1.596  19.364   3.022  1.00 96.04           C  
ATOM   1620  CB  GLU B  11       1.103  20.470   0.881  1.00 96.04           C  
ATOM   1621  HB2 GLU B  11       0.429  21.207   1.317  1.00 96.04           H  
ATOM   1622  HB3 GLU B  11       2.127  20.824   0.996  1.00 96.04           H  
ATOM   1623  O   GLU B  11       2.676  18.846   3.323  1.00 96.04           O  
ATOM   1624  CG  GLU B  11       0.815  20.326  -0.612  1.00 96.04           C  
ATOM   1625  HG2 GLU B  11      -0.214  19.989  -0.742  1.00 96.04           H  
ATOM   1626  HG3 GLU B  11       1.488  19.569  -1.015  1.00 96.04           H  
ATOM   1627  CD  GLU B  11       1.006  21.636  -1.381  1.00 96.04           C  
ATOM   1628  OE1 GLU B  11       0.958  21.569  -2.625  1.00 96.04           O  
ATOM   1629  OE2 GLU B  11       1.172  22.690  -0.720  1.00 96.04           O  
ATOM   1630  N   ARG B  12       0.903  20.096   3.902  1.00 96.33           N  
ATOM   1631  H   ARG B  12       0.051  20.528   3.575  1.00 96.33           H  
ATOM   1632  CA  ARG B  12       1.371  20.346   5.269  1.00 96.33           C  
ATOM   1633  HA  ARG B  12       2.372  20.775   5.221  1.00 96.33           H  
ATOM   1634  C   ARG B  12       1.496  19.058   6.077  1.00 96.33           C  
ATOM   1635  CB  ARG B  12       0.422  21.349   5.928  1.00 96.33           C  
ATOM   1636  HB2 ARG B  12      -0.588  20.944   5.882  1.00 96.33           H  
ATOM   1637  HB3 ARG B  12       0.449  22.275   5.353  1.00 96.33           H  
ATOM   1638  O   ARG B  12       2.404  18.948   6.892  1.00 96.33           O  
ATOM   1639  CG  ARG B  12       0.790  21.657   7.390  1.00 96.33           C  
ATOM   1640  HG2 ARG B  12       0.653  20.763   7.998  1.00 96.33           H  
ATOM   1641  HG3 ARG B  12       1.834  21.964   7.446  1.00 96.33           H  
ATOM   1642  CD  ARG B  12      -0.090  22.776   7.959  1.00 96.33           C  
ATOM   1643  HD2 ARG B  12       0.142  22.913   9.016  1.00 96.33           H  
ATOM   1644  HD3 ARG B  12       0.164  23.701   7.443  1.00 96.33           H  
ATOM   1645  NE  ARG B  12      -1.527  22.499   7.749  1.00 96.33           N  
ATOM   1646  HE  ARG B  12      -1.845  22.627   6.799  1.00 96.33           H  
ATOM   1647  NH1 ARG B  12      -2.095  21.785   9.858  1.00 96.33           N  
ATOM   1648 HH11 ARG B  12      -1.140  21.939  10.149  1.00 96.33           H  
ATOM   1649 HH12 ARG B  12      -2.774  21.397  10.497  1.00 96.33           H  
ATOM   1650  NH2 ARG B  12      -3.625  21.782   8.233  1.00 96.33           N  
ATOM   1651 HH21 ARG B  12      -3.887  21.948   7.272  1.00 96.33           H  
ATOM   1652 HH22 ARG B  12      -4.297  21.396   8.881  1.00 96.33           H  
ATOM   1653  CZ  ARG B  12      -2.403  22.024   8.614  1.00 96.33           C  
ATOM   1654  N   VAL B  13       0.595  18.096   5.889  1.00 96.57           N  
ATOM   1655  H   VAL B  13      -0.104  18.231   5.172  1.00 96.57           H  
ATOM   1656  CA  VAL B  13       0.668  16.798   6.574  1.00 96.57           C  
ATOM   1657  HA  VAL B  13       0.938  16.968   7.616  1.00 96.57           H  
ATOM   1658  C   VAL B  13       1.788  15.940   5.986  1.00 96.57           C  
ATOM   1659  CB  VAL B  13      -0.701  16.093   6.564  1.00 96.57           C  
ATOM   1660  HB  VAL B  13      -1.106  16.076   5.552  1.00 96.57           H  
ATOM   1661  O   VAL B  13       2.613  15.442   6.757  1.00 96.57           O  
ATOM   1662  CG1 VAL B  13      -0.621  14.658   7.086  1.00 96.57           C  
ATOM   1663 HG11 VAL B  13      -1.623  14.243   7.189  1.00 96.57           H  
ATOM   1664 HG12 VAL B  13      -0.075  14.039   6.373  1.00 96.57           H  
ATOM   1665 HG13 VAL B  13      -0.123  14.629   8.055  1.00 96.57           H  
ATOM   1666  CG2 VAL B  13      -1.669  16.852   7.484  1.00 96.57           C  
ATOM   1667 HG21 VAL B  13      -1.281  16.866   8.502  1.00 96.57           H  
ATOM   1668 HG22 VAL B  13      -2.640  16.356   7.481  1.00 96.57           H  
ATOM   1669 HG23 VAL B  13      -1.798  17.876   7.133  1.00 96.57           H  
ATOM   1670  N   LEU B  14       1.882  15.846   4.656  1.00 97.75           N  
ATOM   1671  H   LEU B  14       1.184  16.313   4.093  1.00 97.75           H  
ATOM   1672  CA  LEU B  14       2.928  15.108   3.940  1.00 97.75           C  
ATOM   1673  HA  LEU B  14       2.840  14.047   4.173  1.00 97.75           H  
ATOM   1674  C   LEU B  14       4.329  15.546   4.366  1.00 97.75           C  
ATOM   1675  CB  LEU B  14       2.771  15.321   2.421  1.00 97.75           C  
ATOM   1676  HB2 LEU B  14       2.602  16.381   2.229  1.00 97.75           H  
ATOM   1677  HB3 LEU B  14       3.707  15.052   1.931  1.00 97.75           H  
ATOM   1678  O   LEU B  14       5.177  14.705   4.641  1.00 97.75           O  
ATOM   1679  CG  LEU B  14       1.647  14.506   1.759  1.00 97.75           C  
ATOM   1680  HG  LEU B  14       0.703  14.689   2.273  1.00 97.75           H  
ATOM   1681  CD1 LEU B  14       1.511  14.933   0.299  1.00 97.75           C  
ATOM   1682 HD11 LEU B  14       2.443  14.756  -0.237  1.00 97.75           H  
ATOM   1683 HD12 LEU B  14       0.713  14.370  -0.185  1.00 97.75           H  
ATOM   1684 HD13 LEU B  14       1.270  15.994   0.238  1.00 97.75           H  
ATOM   1685  CD2 LEU B  14       1.942  13.005   1.781  1.00 97.75           C  
ATOM   1686 HD21 LEU B  14       2.879  12.804   1.261  1.00 97.75           H  
ATOM   1687 HD22 LEU B  14       2.006  12.634   2.804  1.00 97.75           H  
ATOM   1688 HD23 LEU B  14       1.137  12.476   1.271  1.00 97.75           H  
ATOM   1689  N   THR B  15       4.543  16.854   4.493  1.00 98.33           N  
ATOM   1690  H   THR B  15       3.803  17.478   4.205  1.00 98.33           H  
ATOM   1691  CA  THR B  15       5.843  17.439   4.852  1.00 98.33           C  
ATOM   1692  HA  THR B  15       6.630  16.798   4.453  1.00 98.33           H  
ATOM   1693  C   THR B  15       6.099  17.532   6.360  1.00 98.33           C  
ATOM   1694  CB  THR B  15       6.014  18.819   4.207  1.00 98.33           C  
ATOM   1695  HB  THR B  15       6.966  19.241   4.528  1.00 98.33           H  
ATOM   1696  O   THR B  15       7.195  17.908   6.774  1.00 98.33           O  
ATOM   1697  CG2 THR B  15       6.004  18.750   2.683  1.00 98.33           C  
ATOM   1698 HG21 THR B  15       6.841  18.142   2.340  1.00 98.33           H  
ATOM   1699 HG22 THR B  15       5.077  18.310   2.315  1.00 98.33           H  
ATOM   1700 HG23 THR B  15       6.105  19.755   2.272  1.00 98.33           H  
ATOM   1701  OG1 THR B  15       4.971  19.686   4.591  1.00 98.33           O  
ATOM   1702  HG1 THR B  15       4.210  19.455   4.052  1.00 98.33           H  
ATOM   1703  N   SER B  16       5.119  17.188   7.209  1.00 97.87           N  
ATOM   1704  H   SER B  16       4.238  16.890   6.815  1.00 97.87           H  
ATOM   1705  CA  SER B  16       5.241  17.345   8.671  1.00 97.87           C  
ATOM   1706  HA  SER B  16       5.697  18.316   8.863  1.00 97.87           H  
ATOM   1707  C   SER B  16       6.133  16.305   9.351  1.00 97.87           C  
ATOM   1708  CB  SER B  16       3.872  17.337   9.364  1.00 97.87           C  
ATOM   1709  HB2 SER B  16       3.222  18.088   8.914  1.00 97.87           H  
ATOM   1710  HB3 SER B  16       4.020  17.619  10.406  1.00 97.87           H  
ATOM   1711  O   SER B  16       6.532  16.505  10.499  1.00 97.87           O  
ATOM   1712  OG  SER B  16       3.232  16.067   9.337  1.00 97.87           O  
ATOM   1713  HG  SER B  16       3.081  15.829   8.419  1.00 97.87           H  
ATOM   1714  N   ARG B  17       6.391  15.177   8.685  1.00 98.05           N  
ATOM   1715  H   ARG B  17       6.077  15.108   7.727  1.00 98.05           H  
ATOM   1716  CA  ARG B  17       7.083  14.007   9.234  1.00 98.05           C  
ATOM   1717  HA  ARG B  17       7.966  14.340   9.779  1.00 98.05           H  
ATOM   1718  C   ARG B  17       7.554  13.079   8.119  1.00 98.05           C  
ATOM   1719  CB  ARG B  17       6.149  13.270  10.212  1.00 98.05           C  
ATOM   1720  HB2 ARG B  17       5.904  13.959  11.020  1.00 98.05           H  
ATOM   1721  HB3 ARG B  17       6.678  12.430  10.662  1.00 98.05           H  
ATOM   1722  O   ARG B  17       7.193  13.254   6.960  1.00 98.05           O  
ATOM   1723  CG  ARG B  17       4.854  12.743   9.563  1.00 98.05           C  
ATOM   1724  HG2 ARG B  17       4.440  13.465   8.860  1.00 98.05           H  
ATOM   1725  HG3 ARG B  17       5.072  11.826   9.015  1.00 98.05           H  
ATOM   1726  CD  ARG B  17       3.804  12.450  10.633  1.00 98.05           C  
ATOM   1727  HD2 ARG B  17       2.975  11.912  10.174  1.00 98.05           H  
ATOM   1728  HD3 ARG B  17       4.267  11.806  11.380  1.00 98.05           H  
ATOM   1729  NE  ARG B  17       3.303  13.695  11.247  1.00 98.05           N  
ATOM   1730  HE  ARG B  17       3.176  14.475  10.617  1.00 98.05           H  
ATOM   1731  NH1 ARG B  17       3.270  12.966  13.427  1.00 98.05           N  
ATOM   1732 HH11 ARG B  17       3.525  12.044  13.103  1.00 98.05           H  
ATOM   1733 HH12 ARG B  17       3.146  13.122  14.417  1.00 98.05           H  
ATOM   1734  NH2 ARG B  17       2.716  15.081  12.931  1.00 98.05           N  
ATOM   1735 HH21 ARG B  17       2.570  15.254  13.916  1.00 98.05           H  
ATOM   1736 HH22 ARG B  17       2.625  15.805  12.233  1.00 98.05           H  
ATOM   1737  CZ  ARG B  17       3.094  13.900  12.532  1.00 98.05           C  
ATOM   1738  N   GLU B  18       8.366  12.103   8.491  1.00 98.57           N  
ATOM   1739  H   GLU B  18       8.542  11.982   9.478  1.00 98.57           H  
ATOM   1740  CA  GLU B  18       8.660  10.952   7.642  1.00 98.57           C  
ATOM   1741  HA  GLU B  18       8.801  11.283   6.613  1.00 98.57           H  
ATOM   1742  C   GLU B  18       7.481   9.977   7.675  1.00 98.57           C  
ATOM   1743  CB  GLU B  18       9.965  10.322   8.131  1.00 98.57           C  
ATOM   1744  HB2 GLU B  18      10.688  11.133   8.221  1.00 98.57           H  
ATOM   1745  HB3 GLU B  18       9.813   9.888   9.119  1.00 98.57           H  
ATOM   1746  O   GLU B  18       6.831   9.824   8.713  1.00 98.57           O  
ATOM   1747  CG  GLU B  18      10.537   9.256   7.187  1.00 98.57           C  
ATOM   1748  HG2 GLU B  18      10.601   9.677   6.183  1.00 98.57           H  
ATOM   1749  HG3 GLU B  18       9.865   8.398   7.163  1.00 98.57           H  
ATOM   1750  CD  GLU B  18      11.943   8.816   7.623  1.00 98.57           C  
ATOM   1751  OE1 GLU B  18      12.317   7.667   7.316  1.00 98.57           O  
ATOM   1752  OE2 GLU B  18      12.665   9.654   8.217  1.00 98.57           O  
ATOM   1753  N   TRP B  19       7.205   9.354   6.534  1.00 98.81           N  
ATOM   1754  H   TRP B  19       7.813   9.496   5.740  1.00 98.81           H  
ATOM   1755  CA  TRP B  19       6.137   8.380   6.372  1.00 98.81           C  
ATOM   1756  HA  TRP B  19       5.597   8.269   7.313  1.00 98.81           H  
ATOM   1757  C   TRP B  19       6.718   7.024   6.009  1.00 98.81           C  
ATOM   1758  CB  TRP B  19       5.148   8.848   5.303  1.00 98.81           C  
ATOM   1759  HB2 TRP B  19       5.680   9.003   4.364  1.00 98.81           H  
ATOM   1760  HB3 TRP B  19       4.413   8.058   5.145  1.00 98.81           H  
ATOM   1761  O   TRP B  19       7.661   6.919   5.227  1.00 98.81           O  
ATOM   1762  CG  TRP B  19       4.407  10.094   5.651  1.00 98.81           C  
ATOM   1763  CD1 TRP B  19       4.778  11.353   5.330  1.00 98.81           C  
ATOM   1764  HD1 TRP B  19       5.665  11.614   4.773  1.00 98.81           H  
ATOM   1765  CD2 TRP B  19       3.215  10.222   6.475  1.00 98.81           C  
ATOM   1766  CE2 TRP B  19       2.922  11.609   6.629  1.00 98.81           C  
ATOM   1767  CE3 TRP B  19       2.377   9.303   7.140  1.00 98.81           C  
ATOM   1768  HE3 TRP B  19       2.581   8.247   7.042  1.00 98.81           H  
ATOM   1769  NE1 TRP B  19       3.900  12.252   5.896  1.00 98.81           N  
ATOM   1770  HE1 TRP B  19       4.046  13.249   5.831  1.00 98.81           H  
ATOM   1771  CH2 TRP B  19       1.038  11.120   8.072  1.00 98.81           C  
ATOM   1772  HH2 TRP B  19       0.212  11.448   8.685  1.00 98.81           H  
ATOM   1773  CZ2 TRP B  19       1.856  12.060   7.419  1.00 98.81           C  
ATOM   1774  HZ2 TRP B  19       1.687  13.120   7.536  1.00 98.81           H  
ATOM   1775  CZ3 TRP B  19       1.303   9.745   7.935  1.00 98.81           C  
ATOM   1776  HZ3 TRP B  19       0.680   9.019   8.437  1.00 98.81           H  
ATOM   1777  N   GLN B  20       6.101   5.980   6.530  1.00 98.77           N  
ATOM   1778  H   GLN B  20       5.380   6.150   7.217  1.00 98.77           H  
ATOM   1779  CA  GLN B  20       6.443   4.597   6.270  1.00 98.77           C  
ATOM   1780  HA  GLN B  20       7.295   4.559   5.592  1.00 98.77           H  
ATOM   1781  C   GLN B  20       5.283   3.874   5.610  1.00 98.77           C  
ATOM   1782  CB  GLN B  20       6.833   3.912   7.579  1.00 98.77           C  
ATOM   1783  HB2 GLN B  20       6.979   2.851   7.377  1.00 98.77           H  
ATOM   1784  HB3 GLN B  20       6.029   4.022   8.306  1.00 98.77           H  
ATOM   1785  O   GLN B  20       4.123   4.211   5.822  1.00 98.77           O  
ATOM   1786  CG  GLN B  20       8.140   4.469   8.144  1.00 98.77           C  
ATOM   1787  HG2 GLN B  20       8.725   4.880   7.321  1.00 98.77           H  
ATOM   1788  HG3 GLN B  20       8.694   3.640   8.584  1.00 98.77           H  
ATOM   1789  CD  GLN B  20       8.017   5.560   9.199  1.00 98.77           C  
ATOM   1790  NE2 GLN B  20       9.070   5.771   9.948  1.00 98.77           N  
ATOM   1791 HE21 GLN B  20       9.922   5.282   9.714  1.00 98.77           H  
ATOM   1792 HE22 GLN B  20       9.053   6.605  10.516  1.00 98.77           H  
ATOM   1793  OE1 GLN B  20       7.037   6.267   9.363  1.00 98.77           O  
ATOM   1794  N   THR B  21       5.579   2.847   4.825  1.00 98.67           N  
ATOM   1795  H   THR B  21       6.552   2.629   4.665  1.00 98.67           H  
ATOM   1796  CA  THR B  21       4.563   1.911   4.346  1.00 98.67           C  
ATOM   1797  HA  THR B  21       3.717   1.947   5.032  1.00 98.67           H  
ATOM   1798  C   THR B  21       5.102   0.490   4.381  1.00 98.67           C  
ATOM   1799  CB  THR B  21       4.017   2.303   2.964  1.00 98.67           C  
ATOM   1800  HB  THR B  21       3.594   3.306   3.034  1.00 98.67           H  
ATOM   1801  O   THR B  21       6.261   0.239   4.036  1.00 98.67           O  
ATOM   1802  CG2 THR B  21       5.063   2.308   1.852  1.00 98.67           C  
ATOM   1803 HG21 THR B  21       5.549   1.336   1.769  1.00 98.67           H  
ATOM   1804 HG22 THR B  21       5.795   3.086   2.070  1.00 98.67           H  
ATOM   1805 HG23 THR B  21       4.576   2.545   0.906  1.00 98.67           H  
ATOM   1806  OG1 THR B  21       2.978   1.424   2.601  1.00 98.67           O  
ATOM   1807  HG1 THR B  21       2.172   1.767   2.996  1.00 98.67           H  
ATOM   1808  N   ARG B  22       4.241  -0.439   4.802  1.00 98.67           N  
ATOM   1809  H   ARG B  22       3.316  -0.131   5.065  1.00 98.67           H  
ATOM   1810  CA  ARG B  22       4.467  -1.878   4.721  1.00 98.67           C  
ATOM   1811  HA  ARG B  22       5.440  -2.056   4.263  1.00 98.67           H  
ATOM   1812  C   ARG B  22       3.398  -2.476   3.823  1.00 98.67           C  
ATOM   1813  CB  ARG B  22       4.482  -2.489   6.130  1.00 98.67           C  
ATOM   1814  HB2 ARG B  22       5.155  -1.902   6.755  1.00 98.67           H  
ATOM   1815  HB3 ARG B  22       3.485  -2.449   6.569  1.00 98.67           H  
ATOM   1816  O   ARG B  22       2.208  -2.403   4.131  1.00 98.67           O  
ATOM   1817  CG  ARG B  22       4.985  -3.940   6.095  1.00 98.67           C  
ATOM   1818  HG2 ARG B  22       4.302  -4.570   5.526  1.00 98.67           H  
ATOM   1819  HG3 ARG B  22       5.956  -3.957   5.600  1.00 98.67           H  
ATOM   1820  CD  ARG B  22       5.163  -4.504   7.509  1.00 98.67           C  
ATOM   1821  HD2 ARG B  22       5.932  -5.276   7.478  1.00 98.67           H  
ATOM   1822  HD3 ARG B  22       5.545  -3.720   8.162  1.00 98.67           H  
ATOM   1823  NE  ARG B  22       3.899  -5.033   8.066  1.00 98.67           N  
ATOM   1824  HE  ARG B  22       3.277  -4.347   8.468  1.00 98.67           H  
ATOM   1825  NH1 ARG B  22       4.360  -7.269   7.824  1.00 98.67           N  
ATOM   1826 HH11 ARG B  22       4.162  -8.224   8.088  1.00 98.67           H  
ATOM   1827 HH12 ARG B  22       5.259  -7.002   7.449  1.00 98.67           H  
ATOM   1828  NH2 ARG B  22       2.496  -6.626   8.879  1.00 98.67           N  
ATOM   1829 HH21 ARG B  22       2.332  -7.574   9.187  1.00 98.67           H  
ATOM   1830 HH22 ARG B  22       1.980  -5.889   9.339  1.00 98.67           H  
ATOM   1831  CZ  ARG B  22       3.587  -6.304   8.245  1.00 98.67           C  
ATOM   1832  N   MET B  23       3.819  -3.089   2.725  1.00 98.18           N  
ATOM   1833  H   MET B  23       4.807  -3.066   2.520  1.00 98.18           H  
ATOM   1834  CA  MET B  23       2.936  -3.782   1.796  1.00 98.18           C  
ATOM   1835  HA  MET B  23       1.919  -3.738   2.185  1.00 98.18           H  
ATOM   1836  C   MET B  23       3.337  -5.250   1.685  1.00 98.18           C  
ATOM   1837  CB  MET B  23       2.922  -3.069   0.439  1.00 98.18           C  
ATOM   1838  HB2 MET B  23       2.652  -2.024   0.595  1.00 98.18           H  
ATOM   1839  HB3 MET B  23       3.918  -3.110  -0.001  1.00 98.18           H  
ATOM   1840  O   MET B  23       4.511  -5.579   1.535  1.00 98.18           O  
ATOM   1841  CG  MET B  23       1.924  -3.705  -0.539  1.00 98.18           C  
ATOM   1842  HG2 MET B  23       2.164  -4.762  -0.650  1.00 98.18           H  
ATOM   1843  HG3 MET B  23       0.919  -3.630  -0.123  1.00 98.18           H  
ATOM   1844  SD  MET B  23       1.916  -2.992  -2.205  1.00 98.18           S  
ATOM   1845  CE  MET B  23       1.300  -1.322  -1.862  1.00 98.18           C  
ATOM   1846  HE1 MET B  23       1.202  -0.773  -2.799  1.00 98.18           H  
ATOM   1847  HE2 MET B  23       0.325  -1.378  -1.378  1.00 98.18           H  
ATOM   1848  HE3 MET B  23       2.000  -0.789  -1.218  1.00 98.18           H  
ATOM   1849  N   VAL B  24       2.352  -6.139   1.727  1.00 96.31           N  
ATOM   1850  H   VAL B  24       1.415  -5.792   1.877  1.00 96.31           H  
ATOM   1851  CA  VAL B  24       2.499  -7.551   1.385  1.00 96.31           C  
ATOM   1852  HA  VAL B  24       3.547  -7.774   1.185  1.00 96.31           H  
ATOM   1853  C   VAL B  24       1.705  -7.793   0.114  1.00 96.31           C  
ATOM   1854  CB  VAL B  24       2.029  -8.468   2.527  1.00 96.31           C  
ATOM   1855  HB  VAL B  24       0.961  -8.326   2.694  1.00 96.31           H  
ATOM   1856  O   VAL B  24       0.490  -7.633   0.100  1.00 96.31           O  
ATOM   1857  CG1 VAL B  24       2.280  -9.941   2.169  1.00 96.31           C  
ATOM   1858 HG11 VAL B  24       1.990 -10.579   3.004  1.00 96.31           H  
ATOM   1859 HG12 VAL B  24       1.682 -10.217   1.301  1.00 96.31           H  
ATOM   1860 HG13 VAL B  24       3.334 -10.092   1.935  1.00 96.31           H  
ATOM   1861  CG2 VAL B  24       2.759  -8.157   3.842  1.00 96.31           C  
ATOM   1862 HG21 VAL B  24       3.838  -8.227   3.704  1.00 96.31           H  
ATOM   1863 HG22 VAL B  24       2.439  -8.851   4.619  1.00 96.31           H  
ATOM   1864 HG23 VAL B  24       2.513  -7.148   4.171  1.00 96.31           H  
ATOM   1865  N   MET B  25       2.385  -8.182  -0.953  1.00 94.10           N  
ATOM   1866  H   MET B  25       3.382  -8.318  -0.862  1.00 94.10           H  
ATOM   1867  CA  MET B  25       1.770  -8.582  -2.209  1.00 94.10           C  
ATOM   1868  HA  MET B  25       0.751  -8.197  -2.257  1.00 94.10           H  
ATOM   1869  C   MET B  25       1.740 -10.108  -2.272  1.00 94.10           C  
ATOM   1870  CB  MET B  25       2.558  -7.955  -3.359  1.00 94.10           C  
ATOM   1871  HB2 MET B  25       3.579  -8.338  -3.341  1.00 94.10           H  
ATOM   1872  HB3 MET B  25       2.591  -6.874  -3.217  1.00 94.10           H  
ATOM   1873  O   MET B  25       2.767 -10.744  -2.040  1.00 94.10           O  
ATOM   1874  CG  MET B  25       1.945  -8.257  -4.724  1.00 94.10           C  
ATOM   1875  HG2 MET B  25       0.938  -7.843  -4.773  1.00 94.10           H  
ATOM   1876  HG3 MET B  25       1.883  -9.337  -4.850  1.00 94.10           H  
ATOM   1877  SD  MET B  25       2.933  -7.604  -6.094  1.00 94.10           S  
ATOM   1878  CE  MET B  25       2.521  -5.841  -6.019  1.00 94.10           C  
ATOM   1879  HE1 MET B  25       1.457  -5.712  -6.214  1.00 94.10           H  
ATOM   1880  HE2 MET B  25       2.776  -5.434  -5.040  1.00 94.10           H  
ATOM   1881  HE3 MET B  25       3.090  -5.309  -6.783  1.00 94.10           H  
ATOM   1882  N   ARG B  26       0.586 -10.705  -2.574  1.00 91.61           N  
ATOM   1883  H   ARG B  26      -0.219 -10.119  -2.744  1.00 91.61           H  
ATOM   1884  CA  ARG B  26       0.457 -12.149  -2.821  1.00 91.61           C  
ATOM   1885  HA  ARG B  26       1.446 -12.607  -2.841  1.00 91.61           H  
ATOM   1886  C   ARG B  26      -0.149 -12.390  -4.194  1.00 91.61           C  
ATOM   1887  CB  ARG B  26      -0.363 -12.841  -1.726  1.00 91.61           C  
ATOM   1888  HB2 ARG B  26      -1.311 -12.319  -1.593  1.00 91.61           H  
ATOM   1889  HB3 ARG B  26      -0.573 -13.857  -2.062  1.00 91.61           H  
ATOM   1890  O   ARG B  26      -1.156 -11.776  -4.539  1.00 91.61           O  
ATOM   1891  CG  ARG B  26       0.377 -12.922  -0.381  1.00 91.61           C  
ATOM   1892  HG2 ARG B  26       1.376 -13.326  -0.546  1.00 91.61           H  
ATOM   1893  HG3 ARG B  26       0.459 -11.928   0.057  1.00 91.61           H  
ATOM   1894  CD  ARG B  26      -0.389 -13.852   0.570  1.00 91.61           C  
ATOM   1895  HD2 ARG B  26      -1.362 -13.409   0.778  1.00 91.61           H  
ATOM   1896  HD3 ARG B  26      -0.557 -14.806   0.069  1.00 91.61           H  
ATOM   1897  NE  ARG B  26       0.306 -14.091   1.853  1.00 91.61           N  
ATOM   1898  HE  ARG B  26       0.061 -13.488   2.626  1.00 91.61           H  
ATOM   1899  NH1 ARG B  26       1.414 -16.042   1.303  1.00 91.61           N  
ATOM   1900 HH11 ARG B  26       1.052 -15.997   0.362  1.00 91.61           H  
ATOM   1901 HH12 ARG B  26       1.858 -16.899   1.600  1.00 91.61           H  
ATOM   1902  NH2 ARG B  26       1.482 -15.271   3.394  1.00 91.61           N  
ATOM   1903 HH21 ARG B  26       1.896 -16.151   3.665  1.00 91.61           H  
ATOM   1904 HH22 ARG B  26       0.842 -14.996   4.125  1.00 91.61           H  
ATOM   1905  CZ  ARG B  26       1.061 -15.132   2.170  1.00 91.61           C  
ATOM   1906  N   ILE B  27       0.476 -13.288  -4.941  1.00 87.39           N  
ATOM   1907  H   ILE B  27       1.268 -13.774  -4.545  1.00 87.39           H  
ATOM   1908  CA  ILE B  27       0.136 -13.627  -6.315  1.00 87.39           C  
ATOM   1909  HA  ILE B  27      -0.624 -12.938  -6.681  1.00 87.39           H  
ATOM   1910  C   ILE B  27      -0.450 -15.036  -6.333  1.00 87.39           C  
ATOM   1911  CB  ILE B  27       1.369 -13.487  -7.233  1.00 87.39           C  
ATOM   1912  HB  ILE B  27       2.137 -14.189  -6.907  1.00 87.39           H  
ATOM   1913  O   ILE B  27       0.249 -16.028  -6.130  1.00 87.39           O  
ATOM   1914  CG1 ILE B  27       1.953 -12.057  -7.158  1.00 87.39           C  
ATOM   1915 HG12 ILE B  27       1.189 -11.343  -7.467  1.00 87.39           H  
ATOM   1916 HG13 ILE B  27       2.234 -11.833  -6.129  1.00 87.39           H  
ATOM   1917  CG2 ILE B  27       0.962 -13.846  -8.668  1.00 87.39           C  
ATOM   1918 HG21 ILE B  27       0.179 -13.170  -9.010  1.00 87.39           H  
ATOM   1919 HG22 ILE B  27       0.605 -14.875  -8.726  1.00 87.39           H  
ATOM   1920 HG23 ILE B  27       1.828 -13.779  -9.326  1.00 87.39           H  
ATOM   1921  CD1 ILE B  27       3.202 -11.836  -8.016  1.00 87.39           C  
ATOM   1922 HD11 ILE B  27       3.922 -12.635  -7.838  1.00 87.39           H  
ATOM   1923 HD12 ILE B  27       3.654 -10.879  -7.756  1.00 87.39           H  
ATOM   1924 HD13 ILE B  27       2.934 -11.813  -9.072  1.00 87.39           H  
ATOM   1925  N   TYR B  28      -1.743 -15.103  -6.609  1.00 81.80           N  
ATOM   1926  H   TYR B  28      -2.236 -14.233  -6.748  1.00 81.80           H  
ATOM   1927  CA  TYR B  28      -2.510 -16.318  -6.837  1.00 81.80           C  
ATOM   1928  HA  TYR B  28      -1.928 -17.186  -6.526  1.00 81.80           H  
ATOM   1929  C   TYR B  28      -2.751 -16.430  -8.344  1.00 81.80           C  
ATOM   1930  CB  TYR B  28      -3.795 -16.293  -5.999  1.00 81.80           C  
ATOM   1931  HB2 TYR B  28      -4.453 -15.516  -6.389  1.00 81.80           H  
ATOM   1932  HB3 TYR B  28      -4.312 -17.245  -6.118  1.00 81.80           H  
ATOM   1933  O   TYR B  28      -3.846 -16.211  -8.859  1.00 81.80           O  
ATOM   1934  CG  TYR B  28      -3.573 -16.025  -4.523  1.00 81.80           C  
ATOM   1935  CD1 TYR B  28      -3.353 -17.088  -3.625  1.00 81.80           C  
ATOM   1936  HD1 TYR B  28      -3.361 -18.106  -3.986  1.00 81.80           H  
ATOM   1937  CD2 TYR B  28      -3.577 -14.699  -4.054  1.00 81.80           C  
ATOM   1938  HD2 TYR B  28      -3.733 -13.888  -4.750  1.00 81.80           H  
ATOM   1939  CE1 TYR B  28      -3.149 -16.827  -2.254  1.00 81.80           C  
ATOM   1940  HE1 TYR B  28      -3.013 -17.643  -1.560  1.00 81.80           H  
ATOM   1941  CE2 TYR B  28      -3.362 -14.433  -2.693  1.00 81.80           C  
ATOM   1942  HE2 TYR B  28      -3.347 -13.406  -2.362  1.00 81.80           H  
ATOM   1943  OH  TYR B  28      -3.004 -15.224  -0.464  1.00 81.80           O  
ATOM   1944  HH  TYR B  28      -3.160 -14.289  -0.317  1.00 81.80           H  
ATOM   1945  CZ  TYR B  28      -3.161 -15.498  -1.788  1.00 81.80           C  
ATOM   1946  N   ALA B  29      -1.681 -16.679  -9.089  1.00 63.42           N  
ATOM   1947  H   ALA B  29      -0.794 -16.824  -8.628  1.00 63.42           H  
ATOM   1948  CA  ALA B  29      -1.839 -17.186 -10.442  1.00 63.42           C  
ATOM   1949  HA  ALA B  29      -2.652 -16.667 -10.948  1.00 63.42           H  
ATOM   1950  C   ALA B  29      -2.205 -18.667 -10.328  1.00 63.42           C  
ATOM   1951  CB  ALA B  29      -0.555 -16.943 -11.240  1.00 63.42           C  
ATOM   1952  HB1 ALA B  29       0.292 -17.427 -10.754  1.00 63.42           H  
ATOM   1953  HB2 ALA B  29      -0.668 -17.357 -12.241  1.00 63.42           H  
ATOM   1954  HB3 ALA B  29      -0.373 -15.872 -11.320  1.00 63.42           H  
ATOM   1955  O   ALA B  29      -1.495 -19.413  -9.645  1.00 63.42           O  
ATOM   1956  N   ASP B  30      -3.287 -19.090 -10.985  1.00 56.17           N  
ATOM   1957  H   ASP B  30      -3.816 -18.443 -11.553  1.00 56.17           H  
ATOM   1958  CA  ASP B  30      -3.408 -20.508 -11.303  1.00 56.17           C  
ATOM   1959  HA  ASP B  30      -3.352 -21.086 -10.380  1.00 56.17           H  
ATOM   1960  C   ASP B  30      -2.201 -20.870 -12.181  1.00 56.17           C  
ATOM   1961  CB  ASP B  30      -4.760 -20.824 -11.971  1.00 56.17           C  
ATOM   1962  HB2 ASP B  30      -4.873 -20.209 -12.864  1.00 56.17           H  
ATOM   1963  HB3 ASP B  30      -5.563 -20.566 -11.280  1.00 56.17           H  
ATOM   1964  O   ASP B  30      -1.847 -20.111 -13.087  1.00 56.17           O  
ATOM   1965  CG  ASP B  30      -4.903 -22.302 -12.369  1.00 56.17           C  
ATOM   1966  OD1 ASP B  30      -4.061 -23.128 -11.940  1.00 56.17           O  
ATOM   1967  OD2 ASP B  30      -5.788 -22.597 -13.198  1.00 56.17           O  
ATOM   1968  N   THR B  31      -1.564 -22.004 -11.882  1.00 47.23           N  
ATOM   1969  H   THR B  31      -2.009 -22.586 -11.187  1.00 47.23           H  
ATOM   1970  CA  THR B  31      -0.450 -22.581 -12.650  1.00 47.23           C  
ATOM   1971  HA  THR B  31       0.458 -22.003 -12.480  1.00 47.23           H  
ATOM   1972  C   THR B  31      -0.689 -22.596 -14.153  1.00 47.23           C  
ATOM   1973  CB  THR B  31      -0.211 -24.042 -12.239  1.00 47.23           C  
ATOM   1974  HB  THR B  31       0.483 -24.501 -12.944  1.00 47.23           H  
ATOM   1975  O   THR B  31       0.270 -22.527 -14.905  1.00 47.23           O  
ATOM   1976  CG2 THR B  31       0.409 -24.150 -10.848  1.00 47.23           C  
ATOM   1977 HG21 THR B  31       0.583 -25.200 -10.613  1.00 47.23           H  
ATOM   1978 HG22 THR B  31       1.364 -23.625 -10.832  1.00 47.23           H  
ATOM   1979 HG23 THR B  31      -0.260 -23.721 -10.102  1.00 47.23           H  
ATOM   1980  OG1 THR B  31      -1.410 -24.799 -12.229  1.00 47.23           O  
ATOM   1981  HG1 THR B  31      -2.176 -24.229 -12.126  1.00 47.23           H  
ATOM   1982  N   SER B  32      -1.946 -22.711 -14.585  1.00 43.04           N  
ATOM   1983  H   SER B  32      -2.688 -22.778 -13.903  1.00 43.04           H  
ATOM   1984  CA  SER B  32      -2.301 -22.790 -16.000  1.00 43.04           C  
ATOM   1985  HA  SER B  32      -1.552 -23.384 -16.524  1.00 43.04           H  
ATOM   1986  C   SER B  32      -2.381 -21.443 -16.710  1.00 43.04           C  
ATOM   1987  CB  SER B  32      -3.659 -23.485 -16.132  1.00 43.04           C  
ATOM   1988  HB2 SER B  32      -3.825 -23.709 -17.186  1.00 43.04           H  
ATOM   1989  HB3 SER B  32      -3.649 -24.423 -15.577  1.00 43.04           H  
ATOM   1990  O   SER B  32      -2.372 -21.403 -17.937  1.00 43.04           O  
ATOM   1991  OG  SER B  32      -4.727 -22.663 -15.673  1.00 43.04           O  
ATOM   1992  HG  SER B  32      -4.995 -22.860 -14.773  1.00 43.04           H  
ATOM   1993  N   THR B  33      -2.582 -20.346 -15.977  1.00 43.93           N  
ATOM   1994  H   THR B  33      -2.509 -20.407 -14.972  1.00 43.93           H  
ATOM   1995  CA  THR B  33      -2.879 -19.077 -16.635  1.00 43.93           C  
ATOM   1996  HA  THR B  33      -3.365 -19.303 -17.584  1.00 43.93           H  
ATOM   1997  C   THR B  33      -1.612 -18.331 -16.987  1.00 43.93           C  
ATOM   1998  CB  THR B  33      -3.858 -18.164 -15.891  1.00 43.93           C  
ATOM   1999  HB  THR B  33      -3.558 -17.135 -16.089  1.00 43.93           H  
ATOM   2000  O   THR B  33      -1.037 -17.636 -16.146  1.00 43.93           O  
ATOM   2001  CG2 THR B  33      -5.281 -18.330 -16.424  1.00 43.93           C  
ATOM   2002 HG21 THR B  33      -5.319 -18.025 -17.469  1.00 43.93           H  
ATOM   2003 HG22 THR B  33      -5.964 -17.710 -15.844  1.00 43.93           H  
ATOM   2004 HG23 THR B  33      -5.574 -19.377 -16.343  1.00 43.93           H  
ATOM   2005  OG1 THR B  33      -3.882 -18.366 -14.495  1.00 43.93           O  
ATOM   2006  HG1 THR B  33      -3.024 -18.719 -14.250  1.00 43.93           H  
ATOM   2007  N   ASP B  34      -1.341 -18.333 -18.289  1.00 41.88           N  
ATOM   2008  H   ASP B  34      -1.639 -19.150 -18.803  1.00 41.88           H  
ATOM   2009  CA  ASP B  34      -0.353 -17.515 -18.982  1.00 41.88           C  
ATOM   2010  HA  ASP B  34       0.612 -17.854 -18.603  1.00 41.88           H  
ATOM   2011  C   ASP B  34      -0.515 -15.995 -18.773  1.00 41.88           C  
ATOM   2012  CB  ASP B  34      -0.378 -17.781 -20.503  1.00 41.88           C  
ATOM   2013  HB2 ASP B  34      -1.355 -17.485 -20.885  1.00 41.88           H  
ATOM   2014  HB3 ASP B  34       0.368 -17.149 -20.986  1.00 41.88           H  
ATOM   2015  O   ASP B  34       0.121 -15.205 -19.451  1.00 41.88           O  
ATOM   2016  CG  ASP B  34      -0.091 -19.211 -20.962  1.00 41.88           C  
ATOM   2017  OD1 ASP B  34       0.196 -20.066 -20.108  1.00 41.88           O  
ATOM   2018  OD2 ASP B  34      -0.287 -19.449 -22.178  1.00 41.88           O  
ATOM   2019  N   VAL B  35      -1.404 -15.502 -17.906  1.00 42.88           N  
ATOM   2020  H   VAL B  35      -1.853 -16.154 -17.279  1.00 42.88           H  
ATOM   2021  CA  VAL B  35      -1.688 -14.058 -17.829  1.00 42.88           C  
ATOM   2022  HA  VAL B  35      -1.806 -13.678 -18.843  1.00 42.88           H  
ATOM   2023  C   VAL B  35      -0.516 -13.306 -17.222  1.00 42.88           C  
ATOM   2024  CB  VAL B  35      -2.980 -13.756 -17.066  1.00 42.88           C  
ATOM   2025  HB  VAL B  35      -2.889 -14.141 -16.051  1.00 42.88           H  
ATOM   2026  O   VAL B  35      -0.019 -12.362 -17.825  1.00 42.88           O  
ATOM   2027  CG1 VAL B  35      -3.256 -12.248 -16.992  1.00 42.88           C  
ATOM   2028 HG11 VAL B  35      -4.218 -12.069 -16.511  1.00 42.88           H  
ATOM   2029 HG12 VAL B  35      -2.486 -11.746 -16.407  1.00 42.88           H  
ATOM   2030 HG13 VAL B  35      -3.271 -11.822 -17.995  1.00 42.88           H  
ATOM   2031  CG2 VAL B  35      -4.169 -14.426 -17.768  1.00 42.88           C  
ATOM   2032 HG21 VAL B  35      -5.105 -14.149 -17.283  1.00 42.88           H  
ATOM   2033 HG22 VAL B  35      -4.067 -15.511 -17.738  1.00 42.88           H  
ATOM   2034 HG23 VAL B  35      -4.208 -14.106 -18.809  1.00 42.88           H  
ATOM   2035  N   LEU B  36      -0.030 -13.749 -16.059  1.00 46.73           N  
ATOM   2036  H   LEU B  36      -0.431 -14.582 -15.651  1.00 46.73           H  
ATOM   2037  CA  LEU B  36       1.260 -13.266 -15.569  1.00 46.73           C  
ATOM   2038  HA  LEU B  36       1.346 -12.201 -15.784  1.00 46.73           H  
ATOM   2039  C   LEU B  36       2.420 -13.913 -16.321  1.00 46.73           C  
ATOM   2040  CB  LEU B  36       1.396 -13.458 -14.053  1.00 46.73           C  
ATOM   2041  HB2 LEU B  36       1.281 -14.517 -13.821  1.00 46.73           H  
ATOM   2042  HB3 LEU B  36       2.402 -13.157 -13.761  1.00 46.73           H  
ATOM   2043  O   LEU B  36       3.542 -13.448 -16.159  1.00 46.73           O  
ATOM   2044  CG  LEU B  36       0.392 -12.643 -13.226  1.00 46.73           C  
ATOM   2045  HG  LEU B  36      -0.619 -12.989 -13.444  1.00 46.73           H  
ATOM   2046  CD1 LEU B  36       0.665 -12.864 -11.745  1.00 46.73           C  
ATOM   2047 HD11 LEU B  36      -0.145 -12.421 -11.167  1.00 46.73           H  
ATOM   2048 HD12 LEU B  36       1.607 -12.392 -11.465  1.00 46.73           H  
ATOM   2049 HD13 LEU B  36       0.721 -13.933 -11.540  1.00 46.73           H  
ATOM   2050  CD2 LEU B  36       0.465 -11.135 -13.474  1.00 46.73           C  
ATOM   2051 HD21 LEU B  36      -0.185 -10.605 -12.778  1.00 46.73           H  
ATOM   2052 HD22 LEU B  36       0.133 -10.906 -14.487  1.00 46.73           H  
ATOM   2053 HD23 LEU B  36       1.490 -10.782 -13.355  1.00 46.73           H  
ATOM   2054  N   GLU B  37       2.169 -14.937 -17.148  1.00 43.14           N  
ATOM   2055  H   GLU B  37       1.226 -15.287 -17.240  1.00 43.14           H  
ATOM   2056  CA  GLU B  37       3.165 -15.423 -18.105  1.00 43.14           C  
ATOM   2057  HA  GLU B  37       4.126 -15.377 -17.593  1.00 43.14           H  
ATOM   2058  C   GLU B  37       3.284 -14.579 -19.380  1.00 43.14           C  
ATOM   2059  CB  GLU B  37       3.028 -16.882 -18.521  1.00 43.14           C  
ATOM   2060  HB2 GLU B  37       2.253 -16.967 -19.282  1.00 43.14           H  
ATOM   2061  HB3 GLU B  37       3.965 -17.135 -19.017  1.00 43.14           H  
ATOM   2062  O   GLU B  37       4.296 -14.688 -20.065  1.00 43.14           O  
ATOM   2063  CG  GLU B  37       2.839 -17.893 -17.382  1.00 43.14           C  
ATOM   2064  HG2 GLU B  37       3.604 -17.698 -16.631  1.00 43.14           H  
ATOM   2065  HG3 GLU B  37       1.870 -17.749 -16.905  1.00 43.14           H  
ATOM   2066  CD  GLU B  37       2.991 -19.342 -17.883  1.00 43.14           C  
ATOM   2067  OE1 GLU B  37       3.119 -20.223 -17.004  1.00 43.14           O  
ATOM   2068  OE2 GLU B  37       3.121 -19.537 -19.112  1.00 43.14           O  
ATOM   2069  N   GLN B  38       2.321 -13.704 -19.694  1.00 41.71           N  
ATOM   2070  H   GLN B  38       1.436 -13.742 -19.208  1.00 41.71           H  
ATOM   2071  CA  GLN B  38       2.522 -12.715 -20.748  1.00 41.71           C  
ATOM   2072  HA  GLN B  38       2.828 -13.219 -21.665  1.00 41.71           H  
ATOM   2073  C   GLN B  38       3.657 -11.801 -20.352  1.00 41.71           C  
ATOM   2074  CB  GLN B  38       1.294 -11.849 -21.019  1.00 41.71           C  
ATOM   2075  HB2 GLN B  38       1.630 -10.926 -21.491  1.00 41.71           H  
ATOM   2076  HB3 GLN B  38       0.786 -11.590 -20.090  1.00 41.71           H  
ATOM   2077  O   GLN B  38       4.543 -11.567 -21.171  1.00 41.71           O  
ATOM   2078  CG  GLN B  38       0.331 -12.532 -21.983  1.00 41.71           C  
ATOM   2079  HG2 GLN B  38       0.884 -12.912 -22.841  1.00 41.71           H  
ATOM   2080  HG3 GLN B  38      -0.144 -13.373 -21.478  1.00 41.71           H  
ATOM   2081  CD  GLN B  38      -0.744 -11.585 -22.500  1.00 41.71           C  
ATOM   2082  NE2 GLN B  38      -1.642 -12.082 -23.320  1.00 41.71           N  
ATOM   2083 HE21 GLN B  38      -2.355 -11.436 -23.628  1.00 41.71           H  
ATOM   2084 HE22 GLN B  38      -1.624 -13.069 -23.535  1.00 41.71           H  
ATOM   2085  OE1 GLN B  38      -0.822 -10.400 -22.220  1.00 41.71           O  
ATOM   2086  N   ASP B  39       3.664 -11.360 -19.091  1.00 47.65           N  
ATOM   2087  H   ASP B  39       2.885 -11.545 -18.476  1.00 47.65           H  
ATOM   2088  CA  ASP B  39       4.911 -10.856 -18.565  1.00 47.65           C  
ATOM   2089  HA  ASP B  39       5.330 -10.156 -19.288  1.00 47.65           H  
ATOM   2090  C   ASP B  39       5.904 -12.016 -18.513  1.00 47.65           C  
ATOM   2091  CB  ASP B  39       4.727 -10.077 -17.257  1.00 47.65           C  
ATOM   2092  HB2 ASP B  39       4.045 -10.620 -16.602  1.00 47.65           H  
ATOM   2093  HB3 ASP B  39       5.693 -10.016 -16.757  1.00 47.65           H  
ATOM   2094  O   ASP B  39       6.988 -11.846 -19.038  1.00 47.65           O  
ATOM   2095  CG  ASP B  39       4.211  -8.641 -17.486  1.00 47.65           C  
ATOM   2096  OD1 ASP B  39       4.149  -8.182 -18.648  1.00 47.65           O  
ATOM   2097  OD2 ASP B  39       3.883  -7.997 -16.464  1.00 47.65           O  
ATOM   2098  N   GLY B  40       5.611 -13.191 -17.929  1.00 52.97           N  
ATOM   2099  H   GLY B  40       4.700 -13.264 -17.498  1.00 52.97           H  
ATOM   2100  CA  GLY B  40       6.497 -14.392 -17.886  1.00 52.97           C  
ATOM   2101  HA2 GLY B  40       6.693 -14.715 -18.908  1.00 52.97           H  
ATOM   2102  HA3 GLY B  40       6.022 -15.211 -17.345  1.00 52.97           H  
ATOM   2103  C   GLY B  40       7.835 -14.150 -17.190  1.00 52.97           C  
ATOM   2104  O   GLY B  40       8.617 -15.045 -16.870  1.00 52.97           O  
ATOM   2105  N   GLU B  41       8.065 -12.888 -16.902  1.00 70.44           N  
ATOM   2106  H   GLU B  41       7.381 -12.258 -17.297  1.00 70.44           H  
ATOM   2107  CA  GLU B  41       9.290 -12.233 -16.569  1.00 70.44           C  
ATOM   2108  HA  GLU B  41      10.138 -12.873 -16.811  1.00 70.44           H  
ATOM   2109  C   GLU B  41       9.321 -11.969 -15.075  1.00 70.44           C  
ATOM   2110  CB  GLU B  41       9.386 -10.931 -17.382  1.00 70.44           C  
ATOM   2111  HB2 GLU B  41       8.419 -10.428 -17.400  1.00 70.44           H  
ATOM   2112  HB3 GLU B  41      10.095 -10.301 -16.845  1.00 70.44           H  
ATOM   2113  O   GLU B  41      10.394 -11.721 -14.549  1.00 70.44           O  
ATOM   2114  CG  GLU B  41       9.935 -11.138 -18.808  1.00 70.44           C  
ATOM   2115  HG2 GLU B  41       9.379 -11.911 -19.338  1.00 70.44           H  
ATOM   2116  HG3 GLU B  41      10.943 -11.538 -18.699  1.00 70.44           H  
ATOM   2117  CD  GLU B  41      10.032  -9.875 -19.687  1.00 70.44           C  
ATOM   2118  OE1 GLU B  41      10.709 -10.023 -20.744  1.00 70.44           O  
ATOM   2119  OE2 GLU B  41       9.640  -8.770 -19.261  1.00 70.44           O  
ATOM   2120  N   ILE B  42       8.208 -12.124 -14.349  1.00 78.35           N  
ATOM   2121  H   ILE B  42       7.334 -12.293 -14.826  1.00 78.35           H  
ATOM   2122  CA  ILE B  42       8.263 -12.176 -12.885  1.00 78.35           C  
ATOM   2123  HA  ILE B  42       9.047 -11.491 -12.562  1.00 78.35           H  
ATOM   2124  C   ILE B  42       8.700 -13.552 -12.363  1.00 78.35           C  
ATOM   2125  CB  ILE B  42       6.967 -11.667 -12.232  1.00 78.35           C  
ATOM   2126  HB  ILE B  42       7.149 -11.635 -11.158  1.00 78.35           H  
ATOM   2127  O   ILE B  42       9.039 -13.682 -11.190  1.00 78.35           O  
ATOM   2128  CG1 ILE B  42       5.770 -12.608 -12.480  1.00 78.35           C  
ATOM   2129 HG12 ILE B  42       5.470 -12.567 -13.527  1.00 78.35           H  
ATOM   2130 HG13 ILE B  42       6.060 -13.633 -12.249  1.00 78.35           H  
ATOM   2131  CG2 ILE B  42       6.680 -10.225 -12.691  1.00 78.35           C  
ATOM   2132 HG21 ILE B  42       7.578  -9.615 -12.594  1.00 78.35           H  
ATOM   2133 HG22 ILE B  42       6.356 -10.207 -13.731  1.00 78.35           H  
ATOM   2134 HG23 ILE B  42       5.896  -9.781 -12.077  1.00 78.35           H  
ATOM   2135  CD1 ILE B  42       4.569 -12.268 -11.594  1.00 78.35           C  
ATOM   2136 HD11 ILE B  42       4.126 -11.320 -11.898  1.00 78.35           H  
ATOM   2137 HD12 ILE B  42       3.824 -13.058 -11.695  1.00 78.35           H  
ATOM   2138 HD13 ILE B  42       4.880 -12.212 -10.550  1.00 78.35           H  
ATOM   2139  N   GLY B  43       8.742 -14.583 -13.215  1.00 81.21           N  
ATOM   2140  H   GLY B  43       8.420 -14.436 -14.161  1.00 81.21           H  
ATOM   2141  CA  GLY B  43       9.247 -15.903 -12.842  1.00 81.21           C  
ATOM   2142  HA2 GLY B  43      10.286 -15.779 -12.537  1.00 81.21           H  
ATOM   2143  HA3 GLY B  43       9.211 -16.564 -13.708  1.00 81.21           H  
ATOM   2144  C   GLY B  43       8.456 -16.564 -11.704  1.00 81.21           C  
ATOM   2145  O   GLY B  43       7.229 -16.474 -11.683  1.00 81.21           O  
ATOM   2146  N   PRO B  44       9.122 -17.229 -10.740  1.00 85.05           N  
ATOM   2147  CA  PRO B  44       8.447 -17.990  -9.691  1.00 85.05           C  
ATOM   2148  HA  PRO B  44       7.625 -18.557 -10.129  1.00 85.05           H  
ATOM   2149  C   PRO B  44       7.853 -17.117  -8.569  1.00 85.05           C  
ATOM   2150  CB  PRO B  44       9.511 -18.974  -9.191  1.00 85.05           C  
ATOM   2151  HB2 PRO B  44       9.337 -19.317  -8.171  1.00 85.05           H  
ATOM   2152  HB3 PRO B  44       9.556 -19.831  -9.864  1.00 85.05           H  
ATOM   2153  O   PRO B  44       7.563 -17.637  -7.495  1.00 85.05           O  
ATOM   2154  CG  PRO B  44      10.799 -18.166  -9.317  1.00 85.05           C  
ATOM   2155  HG2 PRO B  44      10.893 -17.479  -8.476  1.00 85.05           H  
ATOM   2156  HG3 PRO B  44      11.672 -18.815  -9.385  1.00 85.05           H  
ATOM   2157  CD  PRO B  44      10.570 -17.384 -10.611  1.00 85.05           C  
ATOM   2158  HD2 PRO B  44      11.075 -16.419 -10.559  1.00 85.05           H  
ATOM   2159  HD3 PRO B  44      10.952 -17.959 -11.455  1.00 85.05           H  
ATOM   2160  N   LEU B  45       7.681 -15.804  -8.765  1.00 89.41           N  
ATOM   2161  H   LEU B  45       7.837 -15.436  -9.693  1.00 89.41           H  
ATOM   2162  CA  LEU B  45       7.213 -14.880  -7.729  1.00 89.41           C  
ATOM   2163  HA  LEU B  45       7.885 -14.973  -6.876  1.00 89.41           H  
ATOM   2164  C   LEU B  45       5.796 -15.238  -7.255  1.00 89.41           C  
ATOM   2165  CB  LEU B  45       7.280 -13.435  -8.269  1.00 89.41           C  
ATOM   2166  HB2 LEU B  45       8.276 -13.236  -8.664  1.00 89.41           H  
ATOM   2167  HB3 LEU B  45       6.578 -13.348  -9.099  1.00 89.41           H  
ATOM   2168  O   LEU B  45       4.834 -15.153  -8.017  1.00 89.41           O  
ATOM   2169  CG  LEU B  45       6.956 -12.345  -7.231  1.00 89.41           C  
ATOM   2170  HG  LEU B  45       5.978 -12.531  -6.787  1.00 89.41           H  
ATOM   2171  CD1 LEU B  45       7.994 -12.301  -6.110  1.00 89.41           C  
ATOM   2172 HD11 LEU B  45       7.957 -13.219  -5.523  1.00 89.41           H  
ATOM   2173 HD12 LEU B  45       8.989 -12.188  -6.540  1.00 89.41           H  
ATOM   2174 HD13 LEU B  45       7.787 -11.462  -5.445  1.00 89.41           H  
ATOM   2175  CD2 LEU B  45       6.931 -10.974  -7.906  1.00 89.41           C  
ATOM   2176 HD21 LEU B  45       6.188 -10.971  -8.704  1.00 89.41           H  
ATOM   2177 HD22 LEU B  45       6.667 -10.203  -7.182  1.00 89.41           H  
ATOM   2178 HD23 LEU B  45       7.907 -10.750  -8.336  1.00 89.41           H  
ATOM   2179  N   LYS B  46       5.651 -15.582  -5.970  1.00 88.45           N  
ATOM   2180  H   LYS B  46       6.492 -15.722  -5.428  1.00 88.45           H  
ATOM   2181  CA  LYS B  46       4.345 -15.826  -5.326  1.00 88.45           C  
ATOM   2182  HA  LYS B  46       3.547 -15.769  -6.067  1.00 88.45           H  
ATOM   2183  C   LYS B  46       4.002 -14.786  -4.272  1.00 88.45           C  
ATOM   2184  CB  LYS B  46       4.311 -17.221  -4.687  1.00 88.45           C  
ATOM   2185  HB2 LYS B  46       3.338 -17.363  -4.216  1.00 88.45           H  
ATOM   2186  HB3 LYS B  46       5.058 -17.255  -3.894  1.00 88.45           H  
ATOM   2187  O   LYS B  46       2.826 -14.530  -4.007  1.00 88.45           O  
ATOM   2188  CG  LYS B  46       4.544 -18.393  -5.652  1.00 88.45           C  
ATOM   2189  HG2 LYS B  46       5.539 -18.319  -6.092  1.00 88.45           H  
ATOM   2190  HG3 LYS B  46       4.500 -19.318  -5.079  1.00 88.45           H  
ATOM   2191  CD  LYS B  46       3.487 -18.445  -6.765  1.00 88.45           C  
ATOM   2192  HD2 LYS B  46       3.590 -17.568  -7.405  1.00 88.45           H  
ATOM   2193  HD3 LYS B  46       2.492 -18.449  -6.319  1.00 88.45           H  
ATOM   2194  CE  LYS B  46       3.677 -19.705  -7.615  1.00 88.45           C  
ATOM   2195  HE2 LYS B  46       3.591 -20.581  -6.972  1.00 88.45           H  
ATOM   2196  HE3 LYS B  46       4.689 -19.696  -8.021  1.00 88.45           H  
ATOM   2197  NZ  LYS B  46       2.685 -19.775  -8.720  1.00 88.45           N  
ATOM   2198  HZ1 LYS B  46       2.788 -18.983  -9.338  1.00 88.45           H  
ATOM   2199  HZ2 LYS B  46       2.831 -20.613  -9.266  1.00 88.45           H  
ATOM   2200  HZ3 LYS B  46       1.739 -19.791  -8.366  1.00 88.45           H  
ATOM   2201  N   LYS B  47       5.007 -14.173  -3.651  1.00 91.42           N  
ATOM   2202  H   LYS B  47       5.949 -14.456  -3.880  1.00 91.42           H  
ATOM   2203  CA  LYS B  47       4.811 -13.135  -2.639  1.00 91.42           C  
ATOM   2204  HA  LYS B  47       3.895 -12.598  -2.884  1.00 91.42           H  
ATOM   2205  C   LYS B  47       5.945 -12.122  -2.695  1.00 91.42           C  
ATOM   2206  CB  LYS B  47       4.630 -13.818  -1.268  1.00 91.42           C  
ATOM   2207  HB2 LYS B  47       3.658 -14.311  -1.262  1.00 91.42           H  
ATOM   2208  HB3 LYS B  47       5.375 -14.608  -1.168  1.00 91.42           H  
ATOM   2209  O   LYS B  47       7.092 -12.477  -2.936  1.00 91.42           O  
ATOM   2210  CG  LYS B  47       4.714 -12.898  -0.039  1.00 91.42           C  
ATOM   2211  HG2 LYS B  47       3.858 -12.223  -0.019  1.00 91.42           H  
ATOM   2212  HG3 LYS B  47       5.633 -12.313  -0.072  1.00 91.42           H  
ATOM   2213  CD  LYS B  47       4.743 -13.746   1.236  1.00 91.42           C  
ATOM   2214  HD2 LYS B  47       3.807 -14.297   1.329  1.00 91.42           H  
ATOM   2215  HD3 LYS B  47       5.564 -14.459   1.158  1.00 91.42           H  
ATOM   2216  CE  LYS B  47       4.963 -12.871   2.473  1.00 91.42           C  
ATOM   2217  HE2 LYS B  47       5.831 -12.238   2.288  1.00 91.42           H  
ATOM   2218  HE3 LYS B  47       4.094 -12.230   2.616  1.00 91.42           H  
ATOM   2219  NZ  LYS B  47       5.209 -13.713   3.672  1.00 91.42           N  
ATOM   2220  HZ1 LYS B  47       6.016 -14.300   3.515  1.00 91.42           H  
ATOM   2221  HZ2 LYS B  47       5.396 -13.148   4.488  1.00 91.42           H  
ATOM   2222  HZ3 LYS B  47       4.422 -14.318   3.861  1.00 91.42           H  
ATOM   2223  N   ALA B  48       5.629 -10.869  -2.403  1.00 94.18           N  
ATOM   2224  H   ALA B  48       4.659 -10.650  -2.227  1.00 94.18           H  
ATOM   2225  CA  ALA B  48       6.623  -9.852  -2.103  1.00 94.18           C  
ATOM   2226  HA  ALA B  48       7.574 -10.358  -1.936  1.00 94.18           H  
ATOM   2227  C   ALA B  48       6.258  -9.112  -0.814  1.00 94.18           C  
ATOM   2228  CB  ALA B  48       6.802  -8.913  -3.302  1.00 94.18           C  
ATOM   2229  HB1 ALA B  48       5.876  -8.374  -3.504  1.00 94.18           H  
ATOM   2230  HB2 ALA B  48       7.083  -9.486  -4.185  1.00 94.18           H  
ATOM   2231  HB3 ALA B  48       7.592  -8.193  -3.087  1.00 94.18           H  
ATOM   2232  O   ALA B  48       5.077  -8.914  -0.521  1.00 94.18           O  
ATOM   2233  N   THR B  49       7.255  -8.686  -0.042  1.00 96.52           N  
ATOM   2234  H   THR B  49       8.201  -8.879  -0.338  1.00 96.52           H  
ATOM   2235  CA  THR B  49       7.056  -7.675   1.006  1.00 96.52           C  
ATOM   2236  HA  THR B  49       6.007  -7.379   1.007  1.00 96.52           H  
ATOM   2237  C   THR B  49       7.856  -6.432   0.669  1.00 96.52           C  
ATOM   2238  CB  THR B  49       7.356  -8.154   2.433  1.00 96.52           C  
ATOM   2239  HB  THR B  49       7.053  -7.364   3.120  1.00 96.52           H  
ATOM   2240  O   THR B  49       9.022  -6.530   0.296  1.00 96.52           O  
ATOM   2241  CG2 THR B  49       6.585  -9.424   2.793  1.00 96.52           C  
ATOM   2242 HG21 THR B  49       6.922 -10.257   2.176  1.00 96.52           H  
ATOM   2243 HG22 THR B  49       5.523  -9.262   2.608  1.00 96.52           H  
ATOM   2244 HG23 THR B  49       6.741  -9.661   3.845  1.00 96.52           H  
ATOM   2245  OG1 THR B  49       8.719  -8.421   2.649  1.00 96.52           O  
ATOM   2246  HG1 THR B  49       8.894  -8.263   3.580  1.00 96.52           H  
ATOM   2247  N   ILE B  50       7.220  -5.273   0.787  1.00 97.35           N  
ATOM   2248  H   ILE B  50       6.260  -5.279   1.101  1.00 97.35           H  
ATOM   2249  CA  ILE B  50       7.793  -3.972   0.458  1.00 97.35           C  
ATOM   2250  HA  ILE B  50       8.840  -4.089   0.177  1.00 97.35           H  
ATOM   2251  C   ILE B  50       7.702  -3.121   1.714  1.00 97.35           C  
ATOM   2252  CB  ILE B  50       7.052  -3.299  -0.714  1.00 97.35           C  
ATOM   2253  HB  ILE B  50       6.077  -2.983  -0.341  1.00 97.35           H  
ATOM   2254  O   ILE B  50       6.607  -2.821   2.190  1.00 97.35           O  
ATOM   2255  CG1 ILE B  50       6.809  -4.245  -1.911  1.00 97.35           C  
ATOM   2256 HG12 ILE B  50       6.425  -5.204  -1.566  1.00 97.35           H  
ATOM   2257 HG13 ILE B  50       7.738  -4.424  -2.453  1.00 97.35           H  
ATOM   2258  CG2 ILE B  50       7.812  -2.035  -1.154  1.00 97.35           C  
ATOM   2259 HG21 ILE B  50       8.816  -2.296  -1.489  1.00 97.35           H  
ATOM   2260 HG22 ILE B  50       7.285  -1.538  -1.968  1.00 97.35           H  
ATOM   2261 HG23 ILE B  50       7.886  -1.333  -0.324  1.00 97.35           H  
ATOM   2262  CD1 ILE B  50       5.747  -3.684  -2.857  1.00 97.35           C  
ATOM   2263 HD11 ILE B  50       4.955  -3.190  -2.295  1.00 97.35           H  
ATOM   2264 HD12 ILE B  50       5.292  -4.514  -3.398  1.00 97.35           H  
ATOM   2265 HD13 ILE B  50       6.194  -2.970  -3.549  1.00 97.35           H  
ATOM   2266  N   GLU B  51       8.850  -2.738   2.248  1.00 98.19           N  
ATOM   2267  H   GLU B  51       9.710  -3.060   1.826  1.00 98.19           H  
ATOM   2268  CA  GLU B  51       8.959  -1.801   3.363  1.00 98.19           C  
ATOM   2269  HA  GLU B  51       7.975  -1.538   3.751  1.00 98.19           H  
ATOM   2270  C   GLU B  51       9.623  -0.542   2.837  1.00 98.19           C  
ATOM   2271  CB  GLU B  51       9.771  -2.423   4.503  1.00 98.19           C  
ATOM   2272  HB2 GLU B  51      10.699  -2.826   4.098  1.00 98.19           H  
ATOM   2273  HB3 GLU B  51      10.008  -1.654   5.238  1.00 98.19           H  
ATOM   2274  O   GLU B  51      10.728  -0.614   2.300  1.00 98.19           O  
ATOM   2275  CG  GLU B  51       8.965  -3.533   5.188  1.00 98.19           C  
ATOM   2276  HG2 GLU B  51       8.611  -4.243   4.440  1.00 98.19           H  
ATOM   2277  HG3 GLU B  51       8.093  -3.078   5.657  1.00 98.19           H  
ATOM   2278  CD  GLU B  51       9.757  -4.313   6.242  1.00 98.19           C  
ATOM   2279  OE1 GLU B  51       9.086  -5.084   6.966  1.00 98.19           O  
ATOM   2280  OE2 GLU B  51      11.009  -4.230   6.256  1.00 98.19           O  
ATOM   2281  N   SER B  52       8.947   0.599   2.941  1.00 98.25           N  
ATOM   2282  H   SER B  52       8.058   0.602   3.421  1.00 98.25           H  
ATOM   2283  CA  SER B  52       9.475   1.867   2.438  1.00 98.25           C  
ATOM   2284  HA  SER B  52      10.527   1.726   2.189  1.00 98.25           H  
ATOM   2285  C   SER B  52       9.404   2.960   3.485  1.00 98.25           C  
ATOM   2286  CB  SER B  52       8.761   2.330   1.169  1.00 98.25           C  
ATOM   2287  HB2 SER B  52       9.283   3.194   0.759  1.00 98.25           H  
ATOM   2288  HB3 SER B  52       7.741   2.625   1.416  1.00 98.25           H  
ATOM   2289  O   SER B  52       8.414   3.060   4.204  1.00 98.25           O  
ATOM   2290  OG  SER B  52       8.725   1.303   0.198  1.00 98.25           O  
ATOM   2291  HG  SER B  52       8.220   0.578   0.574  1.00 98.25           H  
ATOM   2292  N   ASN B  53      10.425   3.811   3.505  1.00 98.59           N  
ATOM   2293  H   ASN B  53      11.172   3.661   2.841  1.00 98.59           H  
ATOM   2294  CA  ASN B  53      10.442   5.072   4.237  1.00 98.59           C  
ATOM   2295  HA  ASN B  53       9.521   5.193   4.808  1.00 98.59           H  
ATOM   2296  C   ASN B  53      10.537   6.210   3.216  1.00 98.59           C  
ATOM   2297  CB  ASN B  53      11.621   5.105   5.218  1.00 98.59           C  
ATOM   2298  HB2 ASN B  53      11.596   6.067   5.731  1.00 98.59           H  
ATOM   2299  HB3 ASN B  53      12.563   5.046   4.673  1.00 98.59           H  
ATOM   2300  O   ASN B  53      11.362   6.141   2.302  1.00 98.59           O  
ATOM   2301  CG  ASN B  53      11.584   4.025   6.281  1.00 98.59           C  
ATOM   2302  ND2 ASN B  53      12.216   2.900   6.048  1.00 98.59           N  
ATOM   2303 HD21 ASN B  53      12.136   2.197   6.769  1.00 98.59           H  
ATOM   2304 HD22 ASN B  53      12.686   2.754   5.166  1.00 98.59           H  
ATOM   2305  OD1 ASN B  53      10.990   4.149   7.334  1.00 98.59           O  
ATOM   2306  N   VAL B  54       9.696   7.233   3.346  1.00 98.66           N  
ATOM   2307  H   VAL B  54       9.051   7.226   4.123  1.00 98.66           H  
ATOM   2308  CA  VAL B  54       9.651   8.387   2.446  1.00 98.66           C  
ATOM   2309  HA  VAL B  54      10.592   8.405   1.896  1.00 98.66           H  
ATOM   2310  C   VAL B  54       9.565   9.691   3.226  1.00 98.66           C  
ATOM   2311  CB  VAL B  54       8.528   8.261   1.397  1.00 98.66           C  
ATOM   2312  HB  VAL B  54       8.647   7.299   0.898  1.00 98.66           H  
ATOM   2313  O   VAL B  54       8.812   9.825   4.191  1.00 98.66           O  
ATOM   2314  CG1 VAL B  54       7.112   8.297   1.979  1.00 98.66           C  
ATOM   2315 HG11 VAL B  54       6.917   9.268   2.436  1.00 98.66           H  
ATOM   2316 HG12 VAL B  54       6.385   8.136   1.182  1.00 98.66           H  
ATOM   2317 HG13 VAL B  54       6.996   7.513   2.727  1.00 98.66           H  
ATOM   2318  CG2 VAL B  54       8.633   9.348   0.320  1.00 98.66           C  
ATOM   2319 HG21 VAL B  54       8.386  10.328   0.730  1.00 98.66           H  
ATOM   2320 HG22 VAL B  54       7.942   9.127  -0.493  1.00 98.66           H  
ATOM   2321 HG23 VAL B  54       9.644   9.373  -0.088  1.00 98.66           H  
ATOM   2322  N   LYS B  55      10.317  10.688   2.768  1.00 98.76           N  
ATOM   2323  H   LYS B  55      10.928  10.491   1.988  1.00 98.76           H  
ATOM   2324  CA  LYS B  55      10.276  12.049   3.293  1.00 98.76           C  
ATOM   2325  HA  LYS B  55       9.461  12.134   4.012  1.00 98.76           H  
ATOM   2326  C   LYS B  55      10.009  13.029   2.161  1.00 98.76           C  
ATOM   2327  CB  LYS B  55      11.591  12.322   4.027  1.00 98.76           C  
ATOM   2328  HB2 LYS B  55      11.750  11.526   4.754  1.00 98.76           H  
ATOM   2329  HB3 LYS B  55      12.419  12.313   3.318  1.00 98.76           H  
ATOM   2330  O   LYS B  55      10.853  13.193   1.284  1.00 98.76           O  
ATOM   2331  CG  LYS B  55      11.544  13.665   4.760  1.00 98.76           C  
ATOM   2332  HG2 LYS B  55      10.676  13.683   5.420  1.00 98.76           H  
ATOM   2333  HG3 LYS B  55      11.467  14.482   4.043  1.00 98.76           H  
ATOM   2334  CD  LYS B  55      12.815  13.827   5.592  1.00 98.76           C  
ATOM   2335  HD2 LYS B  55      12.921  12.959   6.242  1.00 98.76           H  
ATOM   2336  HD3 LYS B  55      13.678  13.884   4.928  1.00 98.76           H  
ATOM   2337  CE  LYS B  55      12.720  15.091   6.446  1.00 98.76           C  
ATOM   2338  HE2 LYS B  55      12.684  15.963   5.793  1.00 98.76           H  
ATOM   2339  HE3 LYS B  55      11.786  15.053   7.007  1.00 98.76           H  
ATOM   2340  NZ  LYS B  55      13.870  15.166   7.376  1.00 98.76           N  
ATOM   2341  HZ1 LYS B  55      14.737  15.196   6.858  1.00 98.76           H  
ATOM   2342  HZ2 LYS B  55      13.881  14.339   7.956  1.00 98.76           H  
ATOM   2343  HZ3 LYS B  55      13.796  15.980   7.969  1.00 98.76           H  
ATOM   2344  N   TYR B  56       8.862  13.698   2.224  1.00 98.72           N  
ATOM   2345  H   TYR B  56       8.221  13.484   2.974  1.00 98.72           H  
ATOM   2346  CA  TYR B  56       8.513  14.820   1.355  1.00 98.72           C  
ATOM   2347  HA  TYR B  56       9.004  14.703   0.389  1.00 98.72           H  
ATOM   2348  C   TYR B  56       8.999  16.119   1.997  1.00 98.72           C  
ATOM   2349  CB  TYR B  56       6.997  14.837   1.116  1.00 98.72           C  
ATOM   2350  HB2 TYR B  56       6.748  15.676   0.465  1.00 98.72           H  
ATOM   2351  HB3 TYR B  56       6.485  14.997   2.065  1.00 98.72           H  
ATOM   2352  O   TYR B  56       8.749  16.371   3.177  1.00 98.72           O  
ATOM   2353  CG  TYR B  56       6.489  13.561   0.478  1.00 98.72           C  
ATOM   2354  CD1 TYR B  56       6.747  13.317  -0.881  1.00 98.72           C  
ATOM   2355  HD1 TYR B  56       7.244  14.065  -1.481  1.00 98.72           H  
ATOM   2356  CD2 TYR B  56       5.819  12.593   1.252  1.00 98.72           C  
ATOM   2357  HD2 TYR B  56       5.616  12.782   2.296  1.00 98.72           H  
ATOM   2358  CE1 TYR B  56       6.375  12.091  -1.459  1.00 98.72           C  
ATOM   2359  HE1 TYR B  56       6.621  11.881  -2.489  1.00 98.72           H  
ATOM   2360  CE2 TYR B  56       5.408  11.380   0.665  1.00 98.72           C  
ATOM   2361  HE2 TYR B  56       4.892  10.640   1.258  1.00 98.72           H  
ATOM   2362  OH  TYR B  56       5.329   9.943  -1.259  1.00 98.72           O  
ATOM   2363  HH  TYR B  56       4.786   9.411  -0.672  1.00 98.72           H  
ATOM   2364  CZ  TYR B  56       5.693  11.125  -0.694  1.00 98.72           C  
ATOM   2365  N   LEU B  57       9.725  16.938   1.245  1.00 98.77           N  
ATOM   2366  H   LEU B  57       9.927  16.673   0.291  1.00 98.77           H  
ATOM   2367  CA  LEU B  57      10.278  18.203   1.717  1.00 98.77           C  
ATOM   2368  HA  LEU B  57      10.218  18.214   2.805  1.00 98.77           H  
ATOM   2369  C   LEU B  57       9.471  19.390   1.164  1.00 98.77           C  
ATOM   2370  CB  LEU B  57      11.763  18.293   1.331  1.00 98.77           C  
ATOM   2371  HB2 LEU B  57      11.835  18.206   0.247  1.00 98.77           H  
ATOM   2372  HB3 LEU B  57      12.139  19.275   1.616  1.00 98.77           H  
ATOM   2373  O   LEU B  57       9.074  19.352   0.001  1.00 98.77           O  
ATOM   2374  CG  LEU B  57      12.671  17.217   1.947  1.00 98.77           C  
ATOM   2375  HG  LEU B  57      12.336  16.225   1.643  1.00 98.77           H  
ATOM   2376  CD1 LEU B  57      14.106  17.412   1.458  1.00 98.77           C  
ATOM   2377 HD11 LEU B  57      14.753  16.638   1.872  1.00 98.77           H  
ATOM   2378 HD12 LEU B  57      14.120  17.321   0.371  1.00 98.77           H  
ATOM   2379 HD13 LEU B  57      14.473  18.399   1.737  1.00 98.77           H  
ATOM   2380  CD2 LEU B  57      12.699  17.282   3.477  1.00 98.77           C  
ATOM   2381 HD21 LEU B  57      13.434  16.568   3.849  1.00 98.77           H  
ATOM   2382 HD22 LEU B  57      12.963  18.289   3.800  1.00 98.77           H  
ATOM   2383 HD23 LEU B  57      11.717  17.013   3.868  1.00 98.77           H  
ATOM   2384  N   PRO B  58       9.272  20.476   1.943  1.00 97.63           N  
ATOM   2385  CA  PRO B  58       8.491  21.647   1.515  1.00 97.63           C  
ATOM   2386  HA  PRO B  58       7.463  21.335   1.332  1.00 97.63           H  
ATOM   2387  C   PRO B  58       8.998  22.373   0.262  1.00 97.63           C  
ATOM   2388  CB  PRO B  58       8.525  22.616   2.703  1.00 97.63           C  
ATOM   2389  HB2 PRO B  58       7.594  23.176   2.787  1.00 97.63           H  
ATOM   2390  HB3 PRO B  58       9.369  23.299   2.606  1.00 97.63           H  
ATOM   2391  O   PRO B  58       8.301  23.226  -0.273  1.00 97.63           O  
ATOM   2392  CG  PRO B  58       8.753  21.716   3.910  1.00 97.63           C  
ATOM   2393  HG2 PRO B  58       9.243  22.247   4.726  1.00 97.63           H  
ATOM   2394  HG3 PRO B  58       7.798  21.307   4.240  1.00 97.63           H  
ATOM   2395  CD  PRO B  58       9.632  20.602   3.351  1.00 97.63           C  
ATOM   2396  HD2 PRO B  58      10.683  20.878   3.435  1.00 97.63           H  
ATOM   2397  HD3 PRO B  58       9.428  19.690   3.913  1.00 97.63           H  
ATOM   2398  N   ASN B  59      10.218  22.083  -0.187  1.00 98.11           N  
ATOM   2399  H   ASN B  59      10.698  21.292   0.219  1.00 98.11           H  
ATOM   2400  CA  ASN B  59      10.798  22.624  -1.415  1.00 98.11           C  
ATOM   2401  HA  ASN B  59      10.418  23.635  -1.564  1.00 98.11           H  
ATOM   2402  C   ASN B  59      10.401  21.827  -2.676  1.00 98.11           C  
ATOM   2403  CB  ASN B  59      12.331  22.699  -1.251  1.00 98.11           C  
ATOM   2404  HB2 ASN B  59      12.745  23.232  -2.107  1.00 98.11           H  
ATOM   2405  HB3 ASN B  59      12.585  23.249  -0.345  1.00 98.11           H  
ATOM   2406  O   ASN B  59      10.975  22.079  -3.731  1.00 98.11           O  
ATOM   2407  CG  ASN B  59      12.966  21.320  -1.189  1.00 98.11           C  
ATOM   2408  ND2 ASN B  59      14.250  21.195  -1.406  1.00 98.11           N  
ATOM   2409 HD21 ASN B  59      14.780  21.971  -1.776  1.00 98.11           H  
ATOM   2410 HD22 ASN B  59      14.540  20.232  -1.503  1.00 98.11           H  
ATOM   2411  OD1 ASN B  59      12.324  20.330  -0.904  1.00 98.11           O  
ATOM   2412  N   GLY B  60       9.488  20.857  -2.564  1.00 98.18           N  
ATOM   2413  H   GLY B  60       9.086  20.666  -1.657  1.00 98.18           H  
ATOM   2414  CA  GLY B  60       9.023  20.037  -3.684  1.00 98.18           C  
ATOM   2415  HA2 GLY B  60       8.944  20.650  -4.581  1.00 98.18           H  
ATOM   2416  HA3 GLY B  60       8.029  19.652  -3.455  1.00 98.18           H  
ATOM   2417  C   GLY B  60       9.918  18.842  -4.007  1.00 98.18           C  
ATOM   2418  O   GLY B  60       9.722  18.216  -5.039  1.00 98.18           O  
ATOM   2419  N   THR B  61      10.893  18.489  -3.157  1.00 98.81           N  
ATOM   2420  H   THR B  61      11.057  19.045  -2.331  1.00 98.81           H  
ATOM   2421  CA  THR B  61      11.705  17.274  -3.353  1.00 98.81           C  
ATOM   2422  HA  THR B  61      11.484  16.878  -4.344  1.00 98.81           H  
ATOM   2423  C   THR B  61      11.343  16.168  -2.370  1.00 98.81           C  
ATOM   2424  CB  THR B  61      13.216  17.535  -3.360  1.00 98.81           C  
ATOM   2425  HB  THR B  61      13.709  16.618  -3.681  1.00 98.81           H  
ATOM   2426  O   THR B  61      10.803  16.425  -1.292  1.00 98.81           O  
ATOM   2427  CG2 THR B  61      13.622  18.649  -4.320  1.00 98.81           C  
ATOM   2428 HG21 THR B  61      13.210  19.603  -3.993  1.00 98.81           H  
ATOM   2429 HG22 THR B  61      13.238  18.423  -5.315  1.00 98.81           H  
ATOM   2430 HG23 THR B  61      14.708  18.718  -4.371  1.00 98.81           H  
ATOM   2431  OG1 THR B  61      13.725  17.872  -2.090  1.00 98.81           O  
ATOM   2432  HG1 THR B  61      14.582  17.445  -2.034  1.00 98.81           H  
ATOM   2433  N   TYR B  62      11.615  14.917  -2.733  1.00 98.61           N  
ATOM   2434  H   TYR B  62      12.014  14.750  -3.646  1.00 98.61           H  
ATOM   2435  CA  TYR B  62      11.431  13.771  -1.848  1.00 98.61           C  
ATOM   2436  HA  TYR B  62      11.348  14.148  -0.829  1.00 98.61           H  
ATOM   2437  C   TYR B  62      12.635  12.832  -1.871  1.00 98.61           C  
ATOM   2438  CB  TYR B  62      10.128  13.021  -2.165  1.00 98.61           C  
ATOM   2439  HB2 TYR B  62       9.328  13.743  -2.334  1.00 98.61           H  
ATOM   2440  HB3 TYR B  62       9.847  12.426  -1.297  1.00 98.61           H  
ATOM   2441  O   TYR B  62      13.439  12.822  -2.806  1.00 98.61           O  
ATOM   2442  CG  TYR B  62      10.233  12.107  -3.365  1.00 98.61           C  
ATOM   2443  CD1 TYR B  62      10.142  12.655  -4.655  1.00 98.61           C  
ATOM   2444  HD1 TYR B  62       9.941  13.708  -4.789  1.00 98.61           H  
ATOM   2445  CD2 TYR B  62      10.483  10.730  -3.192  1.00 98.61           C  
ATOM   2446  HD2 TYR B  62      10.566  10.311  -2.201  1.00 98.61           H  
ATOM   2447  CE1 TYR B  62      10.304  11.835  -5.780  1.00 98.61           C  
ATOM   2448  HE1 TYR B  62      10.215  12.253  -6.772  1.00 98.61           H  
ATOM   2449  CE2 TYR B  62      10.643   9.904  -4.319  1.00 98.61           C  
ATOM   2450  HE2 TYR B  62      10.848   8.849  -4.212  1.00 98.61           H  
ATOM   2451  OH  TYR B  62      10.638   9.674  -6.702  1.00 98.61           O  
ATOM   2452  HH  TYR B  62      10.463  10.148  -7.518  1.00 98.61           H  
ATOM   2453  CZ  TYR B  62      10.541  10.460  -5.611  1.00 98.61           C  
ATOM   2454  N   LEU B  63      12.738  12.037  -0.811  1.00 98.66           N  
ATOM   2455  H   LEU B  63      12.040  12.141  -0.089  1.00 98.66           H  
ATOM   2456  CA  LEU B  63      13.694  10.946  -0.657  1.00 98.66           C  
ATOM   2457  HA  LEU B  63      14.195  10.739  -1.603  1.00 98.66           H  
ATOM   2458  C   LEU B  63      12.913   9.706  -0.232  1.00 98.66           C  
ATOM   2459  CB  LEU B  63      14.729  11.331   0.416  1.00 98.66           C  
ATOM   2460  HB2 LEU B  63      15.357  10.466   0.632  1.00 98.66           H  
ATOM   2461  HB3 LEU B  63      14.184  11.574   1.329  1.00 98.66           H  
ATOM   2462  O   LEU B  63      12.121   9.790   0.710  1.00 98.66           O  
ATOM   2463  CG  LEU B  63      15.627  12.524   0.040  1.00 98.66           C  
ATOM   2464  HG  LEU B  63      15.040  13.310  -0.435  1.00 98.66           H  
ATOM   2465  CD1 LEU B  63      16.258  13.119   1.298  1.00 98.66           C  
ATOM   2466 HD11 LEU B  63      15.472  13.484   1.958  1.00 98.66           H  
ATOM   2467 HD12 LEU B  63      16.846  12.359   1.813  1.00 98.66           H  
ATOM   2468 HD13 LEU B  63      16.903  13.953   1.020  1.00 98.66           H  
ATOM   2469  CD2 LEU B  63      16.745  12.095  -0.905  1.00 98.66           C  
ATOM   2470 HD21 LEU B  63      17.326  12.964  -1.216  1.00 98.66           H  
ATOM   2471 HD22 LEU B  63      17.398  11.368  -0.422  1.00 98.66           H  
ATOM   2472 HD23 LEU B  63      16.299  11.638  -1.788  1.00 98.66           H  
ATOM   2473  N   ARG B  64      13.130   8.573  -0.898  1.00 98.36           N  
ATOM   2474  H   ARG B  64      13.766   8.592  -1.682  1.00 98.36           H  
ATOM   2475  CA  ARG B  64      12.494   7.293  -0.577  1.00 98.36           C  
ATOM   2476  HA  ARG B  64      12.072   7.358   0.426  1.00 98.36           H  
ATOM   2477  C   ARG B  64      13.526   6.176  -0.578  1.00 98.36           C  
ATOM   2478  CB  ARG B  64      11.350   7.019  -1.566  1.00 98.36           C  
ATOM   2479  HB2 ARG B  64      11.774   6.878  -2.560  1.00 98.36           H  
ATOM   2480  HB3 ARG B  64      10.697   7.891  -1.594  1.00 98.36           H  
ATOM   2481  O   ARG B  64      14.343   6.078  -1.487  1.00 98.36           O  
ATOM   2482  CG  ARG B  64      10.506   5.784  -1.196  1.00 98.36           C  
ATOM   2483  HG2 ARG B  64      11.153   4.908  -1.140  1.00 98.36           H  
ATOM   2484  HG3 ARG B  64      10.087   5.939  -0.202  1.00 98.36           H  
ATOM   2485  CD  ARG B  64       9.349   5.445  -2.162  1.00 98.36           C  
ATOM   2486  HD2 ARG B  64       9.560   4.470  -2.602  1.00 98.36           H  
ATOM   2487  HD3 ARG B  64       8.428   5.360  -1.584  1.00 98.36           H  
ATOM   2488  NE  ARG B  64       9.173   6.409  -3.266  1.00 98.36           N  
ATOM   2489  HE  ARG B  64      10.010   6.667  -3.770  1.00 98.36           H  
ATOM   2490  NH1 ARG B  64       6.939   6.122  -3.752  1.00 98.36           N  
ATOM   2491 HH11 ARG B  64       6.852   5.455  -2.999  1.00 98.36           H  
ATOM   2492 HH12 ARG B  64       6.170   6.351  -4.366  1.00 98.36           H  
ATOM   2493  NH2 ARG B  64       8.181   7.440  -5.017  1.00 98.36           N  
ATOM   2494 HH21 ARG B  64       9.115   7.552  -5.385  1.00 98.36           H  
ATOM   2495 HH22 ARG B  64       7.414   7.536  -5.667  1.00 98.36           H  
ATOM   2496  CZ  ARG B  64       8.097   6.665  -3.984  1.00 98.36           C  
ATOM   2497  N   VAL B  65      13.460   5.308   0.422  1.00 97.83           N  
ATOM   2498  H   VAL B  65      12.756   5.456   1.132  1.00 97.83           H  
ATOM   2499  CA  VAL B  65      14.202   4.044   0.444  1.00 97.83           C  
ATOM   2500  HA  VAL B  65      14.676   3.903  -0.527  1.00 97.83           H  
ATOM   2501  C   VAL B  65      13.227   2.897   0.629  1.00 97.83           C  
ATOM   2502  CB  VAL B  65      15.322   4.020   1.498  1.00 97.83           C  
ATOM   2503  HB  VAL B  65      15.775   3.029   1.486  1.00 97.83           H  
ATOM   2504  O   VAL B  65      12.326   2.986   1.463  1.00 97.83           O  
ATOM   2505  CG1 VAL B  65      16.418   5.032   1.144  1.00 97.83           C  
ATOM   2506 HG11 VAL B  65      16.026   6.048   1.192  1.00 97.83           H  
ATOM   2507 HG12 VAL B  65      17.251   4.935   1.840  1.00 97.83           H  
ATOM   2508 HG13 VAL B  65      16.779   4.842   0.133  1.00 97.83           H  
ATOM   2509  CG2 VAL B  65      14.834   4.303   2.926  1.00 97.83           C  
ATOM   2510 HG21 VAL B  65      14.111   3.547   3.233  1.00 97.83           H  
ATOM   2511 HG22 VAL B  65      14.372   5.288   2.981  1.00 97.83           H  
ATOM   2512 HG23 VAL B  65      15.677   4.270   3.616  1.00 97.83           H  
ATOM   2513  N   SER B  66      13.411   1.828  -0.138  1.00 97.45           N  
ATOM   2514  H   SER B  66      14.164   1.846  -0.810  1.00 97.45           H  
ATOM   2515  CA  SER B  66      12.524   0.668  -0.139  1.00 97.45           C  
ATOM   2516  HA  SER B  66      11.882   0.711   0.740  1.00 97.45           H  
ATOM   2517  C   SER B  66      13.325  -0.623  -0.087  1.00 97.45           C  
ATOM   2518  CB  SER B  66      11.614   0.668  -1.371  1.00 97.45           C  
ATOM   2519  HB2 SER B  66      10.961  -0.205  -1.346  1.00 97.45           H  
ATOM   2520  HB3 SER B  66      12.228   0.620  -2.270  1.00 97.45           H  
ATOM   2521  O   SER B  66      14.296  -0.794  -0.823  1.00 97.45           O  
ATOM   2522  OG  SER B  66      10.823   1.840  -1.413  1.00 97.45           O  
ATOM   2523  HG  SER B  66      10.059   1.693  -0.851  1.00 97.45           H  
ATOM   2524  N   ARG B  67      12.893  -1.558   0.757  1.00 96.63           N  
ATOM   2525  H   ARG B  67      12.105  -1.326   1.344  1.00 96.63           H  
ATOM   2526  CA  ARG B  67      13.392  -2.931   0.793  1.00 96.63           C  
ATOM   2527  HA  ARG B  67      14.242  -3.027   0.118  1.00 96.63           H  
ATOM   2528  C   ARG B  67      12.296  -3.863   0.303  1.00 96.63           C  
ATOM   2529  CB  ARG B  67      13.877  -3.255   2.210  1.00 96.63           C  
ATOM   2530  HB2 ARG B  67      14.634  -2.523   2.489  1.00 96.63           H  
ATOM   2531  HB3 ARG B  67      13.046  -3.182   2.911  1.00 96.63           H  
ATOM   2532  O   ARG B  67      11.229  -3.943   0.908  1.00 96.63           O  
ATOM   2533  CG  ARG B  67      14.492  -4.656   2.284  1.00 96.63           C  
ATOM   2534  HG2 ARG B  67      13.718  -5.407   2.130  1.00 96.63           H  
ATOM   2535  HG3 ARG B  67      15.250  -4.762   1.507  1.00 96.63           H  
ATOM   2536  CD  ARG B  67      15.146  -4.863   3.655  1.00 96.63           C  
ATOM   2537  HD2 ARG B  67      14.408  -4.699   4.439  1.00 96.63           H  
ATOM   2538  HD3 ARG B  67      15.934  -4.120   3.777  1.00 96.63           H  
ATOM   2539  NE  ARG B  67      15.737  -6.209   3.757  1.00 96.63           N  
ATOM   2540  HE  ARG B  67      16.685  -6.310   3.424  1.00 96.63           H  
ATOM   2541  NH1 ARG B  67      13.879  -7.283   4.569  1.00 96.63           N  
ATOM   2542 HH11 ARG B  67      13.496  -6.408   4.896  1.00 96.63           H  
ATOM   2543 HH12 ARG B  67      13.423  -8.158   4.785  1.00 96.63           H  
ATOM   2544  NH2 ARG B  67      15.614  -8.477   3.877  1.00 96.63           N  
ATOM   2545 HH21 ARG B  67      14.951  -9.218   3.700  1.00 96.63           H  
ATOM   2546 HH22 ARG B  67      16.538  -8.568   3.478  1.00 96.63           H  
ATOM   2547  CZ  ARG B  67      15.082  -7.309   4.068  1.00 96.63           C  
ATOM   2548  N   ILE B  68      12.576  -4.564  -0.786  1.00 96.00           N  
ATOM   2549  H   ILE B  68      13.472  -4.414  -1.230  1.00 96.00           H  
ATOM   2550  CA  ILE B  68      11.661  -5.490  -1.443  1.00 96.00           C  
ATOM   2551  HA  ILE B  68      10.671  -5.408  -0.995  1.00 96.00           H  
ATOM   2552  C   ILE B  68      12.205  -6.899  -1.229  1.00 96.00           C  
ATOM   2553  CB  ILE B  68      11.522  -5.148  -2.939  1.00 96.00           C  
ATOM   2554  HB  ILE B  68      12.500  -5.302  -3.394  1.00 96.00           H  
ATOM   2555  O   ILE B  68      13.292  -7.227  -1.700  1.00 96.00           O  
ATOM   2556  CG1 ILE B  68      11.105  -3.679  -3.192  1.00 96.00           C  
ATOM   2557 HG12 ILE B  68      10.037  -3.565  -3.008  1.00 96.00           H  
ATOM   2558 HG13 ILE B  68      11.635  -3.006  -2.517  1.00 96.00           H  
ATOM   2559  CG2 ILE B  68      10.527  -6.113  -3.606  1.00 96.00           C  
ATOM   2560 HG21 ILE B  68      10.828  -7.148  -3.450  1.00 96.00           H  
ATOM   2561 HG22 ILE B  68       9.523  -5.964  -3.209  1.00 96.00           H  
ATOM   2562 HG23 ILE B  68      10.516  -5.935  -4.682  1.00 96.00           H  
ATOM   2563  CD1 ILE B  68      11.425  -3.203  -4.613  1.00 96.00           C  
ATOM   2564 HD11 ILE B  68      10.881  -3.797  -5.346  1.00 96.00           H  
ATOM   2565 HD12 ILE B  68      11.132  -2.158  -4.720  1.00 96.00           H  
ATOM   2566 HD13 ILE B  68      12.495  -3.291  -4.803  1.00 96.00           H  
ATOM   2567  N   ASN B  69      11.463  -7.734  -0.510  1.00 94.84           N  
ATOM   2568  H   ASN B  69      10.564  -7.401  -0.191  1.00 94.84           H  
ATOM   2569  CA  ASN B  69      11.764  -9.154  -0.364  1.00 94.84           C  
ATOM   2570  HA  ASN B  69      12.810  -9.349  -0.602  1.00 94.84           H  
ATOM   2571  C   ASN B  69      10.887  -9.936  -1.327  1.00 94.84           C  
ATOM   2572  CB  ASN B  69      11.497  -9.626   1.063  1.00 94.84           C  
ATOM   2573  HB2 ASN B  69      11.766 -10.678   1.150  1.00 94.84           H  
ATOM   2574  HB3 ASN B  69      10.430  -9.535   1.267  1.00 94.84           H  
ATOM   2575  O   ASN B  69       9.666  -9.797  -1.276  1.00 94.84           O  
ATOM   2576  CG  ASN B  69      12.261  -8.849   2.096  1.00 94.84           C  
ATOM   2577  ND2 ASN B  69      11.662  -7.810   2.629  1.00 94.84           N  
ATOM   2578 HD21 ASN B  69      10.738  -7.569   2.300  1.00 94.84           H  
ATOM   2579 HD22 ASN B  69      12.181  -7.205   3.251  1.00 94.84           H  
ATOM   2580  OD1 ASN B  69      13.383  -9.175   2.441  1.00 94.84           O  
ATOM   2581  N   LEU B  70      11.499 -10.762  -2.165  1.00 93.40           N  
ATOM   2582  H   LEU B  70      12.503 -10.848  -2.107  1.00 93.40           H  
ATOM   2583  CA  LEU B  70      10.818 -11.616  -3.126  1.00 93.40           C  
ATOM   2584  HA  LEU B  70       9.788 -11.284  -3.256  1.00 93.40           H  
ATOM   2585  C   LEU B  70      10.791 -13.047  -2.604  1.00 93.40           C  
ATOM   2586  CB  LEU B  70      11.529 -11.540  -4.483  1.00 93.40           C  
ATOM   2587  HB2 LEU B  70      10.964 -12.140  -5.196  1.00 93.40           H  
ATOM   2588  HB3 LEU B  70      12.515 -11.994  -4.379  1.00 93.40           H  
ATOM   2589  O   LEU B  70      11.817 -13.567  -2.169  1.00 93.40           O  
ATOM   2590  CG  LEU B  70      11.706 -10.124  -5.057  1.00 93.40           C  
ATOM   2591  HG  LEU B  70      12.327  -9.527  -4.389  1.00 93.40           H  
ATOM   2592  CD1 LEU B  70      12.425 -10.238  -6.397  1.00 93.40           C  
ATOM   2593 HD11 LEU B  70      11.900 -10.937  -7.049  1.00 93.40           H  
ATOM   2594 HD12 LEU B  70      13.441 -10.602  -6.241  1.00 93.40           H  
ATOM   2595 HD13 LEU B  70      12.472  -9.266  -6.888  1.00 93.40           H  
ATOM   2596  CD2 LEU B  70      10.376  -9.399  -5.265  1.00 93.40           C  
ATOM   2597 HD21 LEU B  70      10.570  -8.405  -5.668  1.00 93.40           H  
ATOM   2598 HD22 LEU B  70       9.851  -9.288  -4.316  1.00 93.40           H  
ATOM   2599 HD23 LEU B  70       9.753  -9.952  -5.968  1.00 93.40           H  
ATOM   2600  N   PHE B  71       9.624 -13.671  -2.673  1.00 91.51           N  
ATOM   2601  H   PHE B  71       8.827 -13.175  -3.045  1.00 91.51           H  
ATOM   2602  CA  PHE B  71       9.384 -15.036  -2.229  1.00 91.51           C  
ATOM   2603  HA  PHE B  71      10.317 -15.501  -1.910  1.00 91.51           H  
ATOM   2604  C   PHE B  71       8.808 -15.842  -3.391  1.00 91.51           C  
ATOM   2605  CB  PHE B  71       8.414 -15.047  -1.043  1.00 91.51           C  
ATOM   2606  HB2 PHE B  71       8.260 -16.081  -0.733  1.00 91.51           H  
ATOM   2607  HB3 PHE B  71       7.456 -14.666  -1.398  1.00 91.51           H  
ATOM   2608  O   PHE B  71       7.835 -15.422  -4.035  1.00 91.51           O  
ATOM   2609  CG  PHE B  71       8.830 -14.227   0.163  1.00 91.51           C  
ATOM   2610  CD1 PHE B  71       9.448 -14.849   1.261  1.00 91.51           C  
ATOM   2611  HD1 PHE B  71       9.646 -15.911   1.238  1.00 91.51           H  
ATOM   2612  CD2 PHE B  71       8.587 -12.840   0.197  1.00 91.51           C  
ATOM   2613  HD2 PHE B  71       8.138 -12.351  -0.654  1.00 91.51           H  
ATOM   2614  CE1 PHE B  71       9.830 -14.087   2.379  1.00 91.51           C  
ATOM   2615  HE1 PHE B  71      10.321 -14.575   3.208  1.00 91.51           H  
ATOM   2616  CE2 PHE B  71       8.971 -12.080   1.312  1.00 91.51           C  
ATOM   2617  HE2 PHE B  71       8.813 -11.011   1.307  1.00 91.51           H  
ATOM   2618  CZ  PHE B  71       9.597 -12.701   2.405  1.00 91.51           C  
ATOM   2619  HZ  PHE B  71       9.917 -12.116   3.255  1.00 91.51           H  
ATOM   2620  N   SER B  72       9.413 -16.998  -3.637  1.00 86.04           N  
ATOM   2621  H   SER B  72      10.221 -17.259  -3.090  1.00 86.04           H  
ATOM   2622  CA  SER B  72       8.892 -18.022  -4.533  1.00 86.04           C  
ATOM   2623  HA  SER B  72       8.286 -17.538  -5.299  1.00 86.04           H  
ATOM   2624  C   SER B  72       7.951 -18.956  -3.753  1.00 86.04           C  
ATOM   2625  CB  SER B  72      10.071 -18.716  -5.236  1.00 86.04           C  
ATOM   2626  HB2 SER B  72       9.691 -19.416  -5.980  1.00 86.04           H  
ATOM   2627  HB3 SER B  72      10.696 -17.971  -5.728  1.00 86.04           H  
ATOM   2628  O   SER B  72       6.984 -18.495  -3.151  1.00 86.04           O  
ATOM   2629  OG  SER B  72      10.831 -19.425  -4.272  1.00 86.04           O  
ATOM   2630  HG  SER B  72      11.763 -19.451  -4.500  1.00 86.04           H  
ATOM   2631  N   GLU B  73       8.230 -20.256  -3.715  1.00 76.79           N  
ATOM   2632  H   GLU B  73       9.081 -20.554  -4.169  1.00 76.79           H  
ATOM   2633  CA  GLU B  73       7.501 -21.243  -2.912  1.00 76.79           C  
ATOM   2634  HA  GLU B  73       6.447 -20.966  -2.865  1.00 76.79           H  
ATOM   2635  C   GLU B  73       8.003 -21.336  -1.464  1.00 76.79           C  
ATOM   2636  CB  GLU B  73       7.604 -22.619  -3.582  1.00 76.79           C  
ATOM   2637  HB2 GLU B  73       7.039 -23.330  -2.978  1.00 76.79           H  
ATOM   2638  HB3 GLU B  73       8.647 -22.934  -3.609  1.00 76.79           H  
ATOM   2639  O   GLU B  73       7.295 -21.842  -0.592  1.00 76.79           O  
ATOM   2640  CG  GLU B  73       7.031 -22.615  -5.007  1.00 76.79           C  
ATOM   2641  HG2 GLU B  73       6.067 -22.105  -4.990  1.00 76.79           H  
ATOM   2642  HG3 GLU B  73       7.696 -22.053  -5.662  1.00 76.79           H  
ATOM   2643  CD  GLU B  73       6.835 -24.026  -5.579  1.00 76.79           C  
ATOM   2644  OE1 GLU B  73       6.069 -24.121  -6.564  1.00 76.79           O  
ATOM   2645  OE2 GLU B  73       7.428 -24.987  -5.036  1.00 76.79           O  
ATOM   2646  N   SER B  74       9.222 -20.865  -1.188  1.00 69.03           N  
ATOM   2647  H   SER B  74       9.734 -20.385  -1.914  1.00 69.03           H  
ATOM   2648  CA  SER B  74       9.824 -20.968   0.140  1.00 69.03           C  
ATOM   2649  HA  SER B  74       9.524 -21.929   0.557  1.00 69.03           H  
ATOM   2650  C   SER B  74       9.312 -19.885   1.104  1.00 69.03           C  
ATOM   2651  CB  SER B  74      11.354 -21.006   0.031  1.00 69.03           C  
ATOM   2652  HB2 SER B  74      11.648 -21.660  -0.789  1.00 69.03           H  
ATOM   2653  HB3 SER B  74      11.773 -21.394   0.959  1.00 69.03           H  
ATOM   2654  O   SER B  74       8.776 -18.845   0.715  1.00 69.03           O  
ATOM   2655  OG  SER B  74      11.859 -19.713  -0.181  1.00 69.03           O  
ATOM   2656  HG  SER B  74      12.535 -19.714  -0.862  1.00 69.03           H  
ATOM   2657  N   VAL B  75       9.466 -20.140   2.408  1.00 72.15           N  
ATOM   2658  H   VAL B  75       9.880 -21.022   2.675  1.00 72.15           H  
ATOM   2659  CA  VAL B  75       9.107 -19.176   3.466  1.00 72.15           C  
ATOM   2660  HA  VAL B  75       8.170 -18.692   3.188  1.00 72.15           H  
ATOM   2661  C   VAL B  75      10.163 -18.072   3.594  1.00 72.15           C  
ATOM   2662  CB  VAL B  75       8.897 -19.899   4.814  1.00 72.15           C  
ATOM   2663  HB  VAL B  75       9.845 -20.329   5.138  1.00 72.15           H  
ATOM   2664  O   VAL B  75       9.861 -16.972   4.061  1.00 72.15           O  
ATOM   2665  CG1 VAL B  75       8.385 -18.958   5.915  1.00 72.15           C  
ATOM   2666 HG11 VAL B  75       7.477 -18.454   5.584  1.00 72.15           H  
ATOM   2667 HG12 VAL B  75       8.174 -19.526   6.821  1.00 72.15           H  
ATOM   2668 HG13 VAL B  75       9.146 -18.217   6.159  1.00 72.15           H  
ATOM   2669  CG2 VAL B  75       7.871 -21.036   4.689  1.00 72.15           C  
ATOM   2670 HG21 VAL B  75       8.229 -21.802   4.000  1.00 72.15           H  
ATOM   2671 HG22 VAL B  75       7.715 -21.507   5.659  1.00 72.15           H  
ATOM   2672 HG23 VAL B  75       6.923 -20.645   4.321  1.00 72.15           H  
ATOM   2673  N   GLU B  76      11.396 -18.355   3.176  1.00 79.19           N  
ATOM   2674  H   GLU B  76      11.538 -19.199   2.641  1.00 79.19           H  
ATOM   2675  CA  GLU B  76      12.501 -17.401   3.196  1.00 79.19           C  
ATOM   2676  HA  GLU B  76      12.348 -16.713   4.027  1.00 79.19           H  
ATOM   2677  C   GLU B  76      12.519 -16.560   1.916  1.00 79.19           C  
ATOM   2678  CB  GLU B  76      13.840 -18.113   3.439  1.00 79.19           C  
ATOM   2679  HB2 GLU B  76      14.019 -18.844   2.650  1.00 79.19           H  
ATOM   2680  HB3 GLU B  76      14.629 -17.360   3.408  1.00 79.19           H  
ATOM   2681  O   GLU B  76      12.079 -16.989   0.855  1.00 79.19           O  
ATOM   2682  CG  GLU B  76      13.867 -18.808   4.812  1.00 79.19           C  
ATOM   2683  HG2 GLU B  76      13.496 -18.106   5.558  1.00 79.19           H  
ATOM   2684  HG3 GLU B  76      13.190 -19.662   4.792  1.00 79.19           H  
ATOM   2685  CD  GLU B  76      15.264 -19.285   5.247  1.00 79.19           C  
ATOM   2686  OE1 GLU B  76      15.380 -19.681   6.429  1.00 79.19           O  
ATOM   2687  OE2 GLU B  76      16.210 -19.231   4.428  1.00 79.19           O  
ATOM   2688  N   ALA B  77      13.009 -15.325   2.012  1.00 82.21           N  
ATOM   2689  H   ALA B  77      13.447 -15.029   2.873  1.00 82.21           H  
ATOM   2690  CA  ALA B  77      13.112 -14.470   0.839  1.00 82.21           C  
ATOM   2691  HA  ALA B  77      12.164 -14.495   0.301  1.00 82.21           H  
ATOM   2692  C   ALA B  77      14.210 -15.002  -0.091  1.00 82.21           C  
ATOM   2693  CB  ALA B  77      13.371 -13.027   1.279  1.00 82.21           C  
ATOM   2694  HB1 ALA B  77      13.394 -12.384   0.399  1.00 82.21           H  
ATOM   2695  HB2 ALA B  77      12.575 -12.701   1.948  1.00 82.21           H  
ATOM   2696  HB3 ALA B  77      14.330 -12.960   1.792  1.00 82.21           H  
ATOM   2697  O   ALA B  77      15.389 -14.984   0.263  1.00 82.21           O  
ATOM   2698  N   SER B  78      13.830 -15.416  -1.295  1.00 83.16           N  
ATOM   2699  H   SER B  78      12.842 -15.497  -1.487  1.00 83.16           H  
ATOM   2700  CA  SER B  78      14.754 -15.882  -2.331  1.00 83.16           C  
ATOM   2701  HA  SER B  78      15.393 -16.662  -1.917  1.00 83.16           H  
ATOM   2702  C   SER B  78      15.636 -14.757  -2.873  1.00 83.16           C  
ATOM   2703  CB  SER B  78      13.963 -16.459  -3.502  1.00 83.16           C  
ATOM   2704  HB2 SER B  78      13.541 -15.640  -4.085  1.00 83.16           H  
ATOM   2705  HB3 SER B  78      14.645 -17.027  -4.135  1.00 83.16           H  
ATOM   2706  O   SER B  78      16.741 -15.010  -3.365  1.00 83.16           O  
ATOM   2707  OG  SER B  78      12.904 -17.290  -3.073  1.00 83.16           O  
ATOM   2708  HG  SER B  78      13.048 -18.145  -3.484  1.00 83.16           H  
ATOM   2709  N   SER B  79      15.138 -13.514  -2.806  1.00 89.61           N  
ATOM   2710  H   SER B  79      14.216 -13.403  -2.408  1.00 89.61           H  
ATOM   2711  CA  SER B  79      15.872 -12.314  -3.204  1.00 89.61           C  
ATOM   2712  HA  SER B  79      16.919 -12.478  -2.950  1.00 89.61           H  
ATOM   2713  C   SER B  79      15.466 -11.065  -2.438  1.00 89.61           C  
ATOM   2714  CB  SER B  79      15.740 -12.058  -4.712  1.00 89.61           C  
ATOM   2715  HB2 SER B  79      16.236 -11.122  -4.967  1.00 89.61           H  
ATOM   2716  HB3 SER B  79      14.687 -11.992  -4.985  1.00 89.61           H  
ATOM   2717  O   SER B  79      14.320 -10.911  -2.018  1.00 89.61           O  
ATOM   2718  OG  SER B  79      16.348 -13.104  -5.436  1.00 89.61           O  
ATOM   2719  HG  SER B  79      17.069 -13.417  -4.885  1.00 89.61           H  
ATOM   2720  N   ILE B  80      16.425 -10.149  -2.280  1.00 93.41           N  
ATOM   2721  H   ILE B  80      17.337 -10.339  -2.671  1.00 93.41           H  
ATOM   2722  CA  ILE B  80      16.215  -8.843  -1.654  1.00 93.41           C  
ATOM   2723  HA  ILE B  80      15.148  -8.699  -1.488  1.00 93.41           H  
ATOM   2724  C   ILE B  80      16.709  -7.761  -2.608  1.00 93.41           C  
ATOM   2725  CB  ILE B  80      16.915  -8.734  -0.282  1.00 93.41           C  
ATOM   2726  HB  ILE B  80      17.989  -8.808  -0.448  1.00 93.41           H  
ATOM   2727  O   ILE B  80      17.880  -7.744  -2.995  1.00 93.41           O  
ATOM   2728  CG1 ILE B  80      16.496  -9.859   0.691  1.00 93.41           C  
ATOM   2729 HG12 ILE B  80      16.436 -10.817   0.173  1.00 93.41           H  
ATOM   2730 HG13 ILE B  80      15.506  -9.644   1.093  1.00 93.41           H  
ATOM   2731  CG2 ILE B  80      16.622  -7.356   0.353  1.00 93.41           C  
ATOM   2732 HG21 ILE B  80      16.964  -6.550  -0.297  1.00 93.41           H  
ATOM   2733 HG22 ILE B  80      15.549  -7.243   0.507  1.00 93.41           H  
ATOM   2734 HG23 ILE B  80      17.140  -7.249   1.305  1.00 93.41           H  
ATOM   2735  CD1 ILE B  80      17.497 -10.054   1.835  1.00 93.41           C  
ATOM   2736 HD11 ILE B  80      17.705  -9.118   2.353  1.00 93.41           H  
ATOM   2737 HD12 ILE B  80      18.435 -10.434   1.430  1.00 93.41           H  
ATOM   2738 HD13 ILE B  80      17.102 -10.784   2.542  1.00 93.41           H  
ATOM   2739  N   ILE B  81      15.828  -6.825  -2.934  1.00 93.26           N  
ATOM   2740  H   ILE B  81      14.888  -6.908  -2.575  1.00 93.26           H  
ATOM   2741  CA  ILE B  81      16.142  -5.638  -3.722  1.00 93.26           C  
ATOM   2742  HA  ILE B  81      17.163  -5.701  -4.099  1.00 93.26           H  
ATOM   2743  C   ILE B  81      16.048  -4.429  -2.793  1.00 93.26           C  
ATOM   2744  CB  ILE B  81      15.204  -5.532  -4.940  1.00 93.26           C  
ATOM   2745  HB  ILE B  81      14.181  -5.418  -4.583  1.00 93.26           H  
ATOM   2746  O   ILE B  81      15.014  -4.202  -2.165  1.00 93.26           O  
ATOM   2747  CG1 ILE B  81      15.262  -6.773  -5.862  1.00 93.26           C  
ATOM   2748 HG12 ILE B  81      16.135  -6.710  -6.511  1.00 93.26           H  
ATOM   2749 HG13 ILE B  81      15.344  -7.691  -5.279  1.00 93.26           H  
ATOM   2750  CG2 ILE B  81      15.576  -4.280  -5.739  1.00 93.26           C  
ATOM   2751 HG21 ILE B  81      14.942  -4.182  -6.620  1.00 93.26           H  
ATOM   2752 HG22 ILE B  81      16.611  -4.366  -6.070  1.00 93.26           H  
ATOM   2753 HG23 ILE B  81      15.457  -3.379  -5.138  1.00 93.26           H  
ATOM   2754  CD1 ILE B  81      13.999  -6.904  -6.721  1.00 93.26           C  
ATOM   2755 HD11 ILE B  81      14.135  -7.697  -7.456  1.00 93.26           H  
ATOM   2756 HD12 ILE B  81      13.148  -7.141  -6.082  1.00 93.26           H  
ATOM   2757 HD13 ILE B  81      13.784  -5.975  -7.248  1.00 93.26           H  
ATOM   2758  N   ASN B  82      17.128  -3.657  -2.686  1.00 95.48           N  
ATOM   2759  H   ASN B  82      17.947  -3.880  -3.234  1.00 95.48           H  
ATOM   2760  CA  ASN B  82      17.103  -2.367  -2.003  1.00 95.48           C  
ATOM   2761  HA  ASN B  82      16.195  -2.282  -1.406  1.00 95.48           H  
ATOM   2762  C   ASN B  82      17.084  -1.260  -3.048  1.00 95.48           C  
ATOM   2763  CB  ASN B  82      18.288  -2.225  -1.043  1.00 95.48           C  
ATOM   2764  HB2 ASN B  82      18.227  -1.258  -0.544  1.00 95.48           H  
ATOM   2765  HB3 ASN B  82      19.219  -2.260  -1.609  1.00 95.48           H  
ATOM   2766  O   ASN B  82      17.947  -1.215  -3.925  1.00 95.48           O  
ATOM   2767  CG  ASN B  82      18.288  -3.299   0.021  1.00 95.48           C  
ATOM   2768  ND2 ASN B  82      19.168  -4.265  -0.101  1.00 95.48           N  
ATOM   2769 HD21 ASN B  82      19.135  -4.998   0.593  1.00 95.48           H  
ATOM   2770 HD22 ASN B  82      19.727  -4.310  -0.941  1.00 95.48           H  
ATOM   2771  OD1 ASN B  82      17.507  -3.306   0.958  1.00 95.48           O  
ATOM   2772  N   VAL B  83      16.119  -0.363  -2.934  1.00 95.28           N  
ATOM   2773  H   VAL B  83      15.460  -0.458  -2.174  1.00 95.28           H  
ATOM   2774  CA  VAL B  83      15.931   0.764  -3.840  1.00 95.28           C  
ATOM   2775  HA  VAL B  83      16.685   0.730  -4.627  1.00 95.28           H  
ATOM   2776  C   VAL B  83      16.111   2.055  -3.057  1.00 95.28           C  
ATOM   2777  CB  VAL B  83      14.557   0.693  -4.522  1.00 95.28           C  
ATOM   2778  HB  VAL B  83      13.780   0.727  -3.757  1.00 95.28           H  
ATOM   2779  O   VAL B  83      15.583   2.198  -1.956  1.00 95.28           O  
ATOM   2780  CG1 VAL B  83      14.343   1.872  -5.468  1.00 95.28           C  
ATOM   2781 HG11 VAL B  83      14.370   2.818  -4.927  1.00 95.28           H  
ATOM   2782 HG12 VAL B  83      15.104   1.878  -6.249  1.00 95.28           H  
ATOM   2783 HG13 VAL B  83      13.351   1.786  -5.911  1.00 95.28           H  
ATOM   2784  CG2 VAL B  83      14.392  -0.607  -5.321  1.00 95.28           C  
ATOM   2785 HG21 VAL B  83      15.210  -0.721  -6.033  1.00 95.28           H  
ATOM   2786 HG22 VAL B  83      13.447  -0.593  -5.863  1.00 95.28           H  
ATOM   2787 HG23 VAL B  83      14.373  -1.457  -4.638  1.00 95.28           H  
ATOM   2788  N   SER B  84      16.852   2.995  -3.631  1.00 96.91           N  
ATOM   2789  H   SER B  84      17.246   2.789  -4.538  1.00 96.91           H  
ATOM   2790  CA  SER B  84      16.913   4.383  -3.185  1.00 96.91           C  
ATOM   2791  HA  SER B  84      16.235   4.534  -2.345  1.00 96.91           H  
ATOM   2792  C   SER B  84      16.469   5.281  -4.326  1.00 96.91           C  
ATOM   2793  CB  SER B  84      18.322   4.741  -2.724  1.00 96.91           C  
ATOM   2794  HB2 SER B  84      18.624   4.057  -1.931  1.00 96.91           H  
ATOM   2795  HB3 SER B  84      19.013   4.646  -3.562  1.00 96.91           H  
ATOM   2796  O   SER B  84      16.919   5.124  -5.463  1.00 96.91           O  
ATOM   2797  OG  SER B  84      18.348   6.066  -2.232  1.00 96.91           O  
ATOM   2798  HG  SER B  84      19.245   6.302  -1.984  1.00 96.91           H  
ATOM   2799  N   GLU B  85      15.580   6.211  -4.022  1.00 96.38           N  
ATOM   2800  H   GLU B  85      15.264   6.286  -3.066  1.00 96.38           H  
ATOM   2801  CA  GLU B  85      14.961   7.100  -4.984  1.00 96.38           C  
ATOM   2802  HA  GLU B  85      15.537   7.084  -5.910  1.00 96.38           H  
ATOM   2803  C   GLU B  85      14.949   8.527  -4.439  1.00 96.38           C  
ATOM   2804  CB  GLU B  85      13.558   6.576  -5.292  1.00 96.38           C  
ATOM   2805  HB2 GLU B  85      13.633   5.544  -5.637  1.00 96.38           H  
ATOM   2806  HB3 GLU B  85      12.992   6.583  -4.361  1.00 96.38           H  
ATOM   2807  O   GLU B  85      14.664   8.772  -3.263  1.00 96.38           O  
ATOM   2808  CG  GLU B  85      12.815   7.388  -6.357  1.00 96.38           C  
ATOM   2809  HG2 GLU B  85      12.806   8.438  -6.065  1.00 96.38           H  
ATOM   2810  HG3 GLU B  85      13.351   7.294  -7.301  1.00 96.38           H  
ATOM   2811  CD  GLU B  85      11.373   6.883  -6.506  1.00 96.38           C  
ATOM   2812  OE1 GLU B  85      10.845   6.804  -7.628  1.00 96.38           O  
ATOM   2813  OE2 GLU B  85      10.747   6.555  -5.477  1.00 96.38           O  
ATOM   2814  N   SER B  86      15.252   9.483  -5.309  1.00 97.99           N  
ATOM   2815  H   SER B  86      15.458   9.222  -6.262  1.00 97.99           H  
ATOM   2816  CA  SER B  86      15.056  10.898  -5.031  1.00 97.99           C  
ATOM   2817  HA  SER B  86      14.314  10.993  -4.238  1.00 97.99           H  
ATOM   2818  C   SER B  86      14.494  11.601  -6.254  1.00 97.99           C  
ATOM   2819  CB  SER B  86      16.348  11.553  -4.538  1.00 97.99           C  
ATOM   2820  HB2 SER B  86      16.098  12.518  -4.097  1.00 97.99           H  
ATOM   2821  HB3 SER B  86      16.800  10.923  -3.773  1.00 97.99           H  
ATOM   2822  O   SER B  86      14.739  11.201  -7.396  1.00 97.99           O  
ATOM   2823  OG  SER B  86      17.287  11.766  -5.569  1.00 97.99           O  
ATOM   2824  HG  SER B  86      17.704  10.934  -5.806  1.00 97.99           H  
ATOM   2825  N   GLY B  87      13.727  12.657  -6.026  1.00 98.31           N  
ATOM   2826  H   GLY B  87      13.525  12.938  -5.078  1.00 98.31           H  
ATOM   2827  CA  GLY B  87      13.156  13.422  -7.119  1.00 98.31           C  
ATOM   2828  HA2 GLY B  87      13.960  13.877  -7.697  1.00 98.31           H  
ATOM   2829  HA3 GLY B  87      12.598  12.744  -7.766  1.00 98.31           H  
ATOM   2830  C   GLY B  87      12.237  14.527  -6.649  1.00 98.31           C  
ATOM   2831  O   GLY B  87      12.361  15.003  -5.518  1.00 98.31           O  
ATOM   2832  N   ASN B  88      11.318  14.913  -7.526  1.00 98.69           N  
ATOM   2833  H   ASN B  88      11.234  14.405  -8.395  1.00 98.69           H  
ATOM   2834  CA  ASN B  88      10.355  15.973  -7.281  1.00 98.69           C  
ATOM   2835  HA  ASN B  88      10.698  16.565  -6.432  1.00 98.69           H  
ATOM   2836  C   ASN B  88       8.982  15.396  -6.933  1.00 98.69           C  
ATOM   2837  CB  ASN B  88      10.290  16.915  -8.488  1.00 98.69           C  
ATOM   2838  HB2 ASN B  88       9.842  16.389  -9.331  1.00 98.69           H  
ATOM   2839  HB3 ASN B  88       9.654  17.769  -8.254  1.00 98.69           H  
ATOM   2840  O   ASN B  88       8.632  14.283  -7.335  1.00 98.69           O  
ATOM   2841  CG  ASN B  88      11.649  17.443  -8.898  1.00 98.69           C  
ATOM   2842  ND2 ASN B  88      11.938  17.415 -10.180  1.00 98.69           N  
ATOM   2843 HD21 ASN B  88      11.272  17.062 -10.852  1.00 98.69           H  
ATOM   2844 HD22 ASN B  88      12.841  17.762 -10.471  1.00 98.69           H  
ATOM   2845  OD1 ASN B  88      12.467  17.857  -8.086  1.00 98.69           O  
ATOM   2846  N   TRP B  89       8.206  16.168  -6.189  1.00 98.14           N  
ATOM   2847  H   TRP B  89       8.548  17.076  -5.906  1.00 98.14           H  
ATOM   2848  CA  TRP B  89       6.801  15.911  -5.942  1.00 98.14           C  
ATOM   2849  HA  TRP B  89       6.429  15.272  -6.744  1.00 98.14           H  
ATOM   2850  C   TRP B  89       6.015  17.216  -5.985  1.00 98.14           C  
ATOM   2851  CB  TRP B  89       6.605  15.191  -4.604  1.00 98.14           C  
ATOM   2852  HB2 TRP B  89       7.258  14.319  -4.570  1.00 98.14           H  
ATOM   2853  HB3 TRP B  89       5.574  14.842  -4.559  1.00 98.14           H  
ATOM   2854  O   TRP B  89       6.526  18.280  -5.634  1.00 98.14           O  
ATOM   2855  CG  TRP B  89       6.863  16.027  -3.392  1.00 98.14           C  
ATOM   2856  CD1 TRP B  89       8.080  16.293  -2.882  1.00 98.14           C  
ATOM   2857  HD1 TRP B  89       8.996  15.921  -3.318  1.00 98.14           H  
ATOM   2858  CD2 TRP B  89       5.921  16.799  -2.592  1.00 98.14           C  
ATOM   2859  CE2 TRP B  89       6.656  17.526  -1.609  1.00 98.14           C  
ATOM   2860  CE3 TRP B  89       4.525  16.988  -2.617  1.00 98.14           C  
ATOM   2861  HE3 TRP B  89       3.934  16.479  -3.364  1.00 98.14           H  
ATOM   2862  NE1 TRP B  89       7.968  17.165  -1.818  1.00 98.14           N  
ATOM   2863  HE1 TRP B  89       8.762  17.581  -1.353  1.00 98.14           H  
ATOM   2864  CH2 TRP B  89       4.649  18.562  -0.749  1.00 98.14           C  
ATOM   2865  HH2 TRP B  89       4.155  19.250  -0.079  1.00 98.14           H  
ATOM   2866  CZ2 TRP B  89       6.042  18.404  -0.707  1.00 98.14           C  
ATOM   2867  HZ2 TRP B  89       6.637  18.975  -0.010  1.00 98.14           H  
ATOM   2868  CZ3 TRP B  89       3.900  17.844  -1.693  1.00 98.14           C  
ATOM   2869  HZ3 TRP B  89       2.827  17.966  -1.721  1.00 98.14           H  
ATOM   2870  N   GLU B  90       4.753  17.115  -6.373  1.00 97.53           N  
ATOM   2871  H   GLU B  90       4.404  16.215  -6.670  1.00 97.53           H  
ATOM   2872  CA  GLU B  90       3.796  18.214  -6.308  1.00 97.53           C  
ATOM   2873  HA  GLU B  90       4.063  18.860  -5.472  1.00 97.53           H  
ATOM   2874  C   GLU B  90       2.392  17.673  -6.029  1.00 97.53           C  
ATOM   2875  CB  GLU B  90       3.854  19.072  -7.586  1.00 97.53           C  
ATOM   2876  HB2 GLU B  90       3.175  19.915  -7.458  1.00 97.53           H  
ATOM   2877  HB3 GLU B  90       4.864  19.468  -7.693  1.00 97.53           H  
ATOM   2878  O   GLU B  90       2.116  16.486  -6.234  1.00 97.53           O  
ATOM   2879  CG  GLU B  90       3.474  18.320  -8.873  1.00 97.53           C  
ATOM   2880  HG2 GLU B  90       2.464  17.927  -8.755  1.00 97.53           H  
ATOM   2881  HG3 GLU B  90       4.156  17.481  -9.006  1.00 97.53           H  
ATOM   2882  CD  GLU B  90       3.515  19.196 -10.138  1.00 97.53           C  
ATOM   2883  OE1 GLU B  90       3.225  18.640 -11.222  1.00 97.53           O  
ATOM   2884  OE2 GLU B  90       3.805  20.412 -10.032  1.00 97.53           O  
ATOM   2885  N   MET B  91       1.504  18.541  -5.546  1.00 95.95           N  
ATOM   2886  H   MET B  91       1.773  19.507  -5.429  1.00 95.95           H  
ATOM   2887  CA  MET B  91       0.083  18.228  -5.420  1.00 95.95           C  
ATOM   2888  HA  MET B  91      -0.054  17.149  -5.489  1.00 95.95           H  
ATOM   2889  C   MET B  91      -0.706  18.867  -6.556  1.00 95.95           C  
ATOM   2890  CB  MET B  91      -0.479  18.676  -4.069  1.00 95.95           C  
ATOM   2891  HB2 MET B  91      -1.561  18.540  -4.065  1.00 95.95           H  
ATOM   2892  HB3 MET B  91      -0.281  19.740  -3.935  1.00 95.95           H  
ATOM   2893  O   MET B  91      -0.496  20.026  -6.910  1.00 95.95           O  
ATOM   2894  CG  MET B  91       0.125  17.897  -2.900  1.00 95.95           C  
ATOM   2895  HG2 MET B  91       1.194  18.108  -2.897  1.00 95.95           H  
ATOM   2896  HG3 MET B  91      -0.311  18.290  -1.982  1.00 95.95           H  
ATOM   2897  SD  MET B  91      -0.102  16.098  -2.856  1.00 95.95           S  
ATOM   2898  CE  MET B  91      -1.906  16.019  -2.860  1.00 95.95           C  
ATOM   2899  HE1 MET B  91      -2.275  16.358  -3.828  1.00 95.95           H  
ATOM   2900  HE2 MET B  91      -2.219  14.988  -2.698  1.00 95.95           H  
ATOM   2901  HE3 MET B  91      -2.308  16.657  -2.073  1.00 95.95           H  
ATOM   2902  N   SER B  92      -1.666  18.116  -7.085  1.00 93.62           N  
ATOM   2903  H   SER B  92      -1.717  17.145  -6.813  1.00 93.62           H  
ATOM   2904  CA  SER B  92      -2.652  18.615  -8.036  1.00 93.62           C  
ATOM   2905  HA  SER B  92      -2.736  19.698  -7.941  1.00 93.62           H  
ATOM   2906  C   SER B  92      -4.011  17.993  -7.732  1.00 93.62           C  
ATOM   2907  CB  SER B  92      -2.190  18.280  -9.458  1.00 93.62           C  
ATOM   2908  HB2 SER B  92      -1.126  18.497  -9.555  1.00 93.62           H  
ATOM   2909  HB3 SER B  92      -2.346  17.220  -9.661  1.00 93.62           H  
ATOM   2910  O   SER B  92      -4.199  16.796  -7.937  1.00 93.62           O  
ATOM   2911  OG  SER B  92      -2.898  19.063 -10.398  1.00 93.62           O  
ATOM   2912  HG  SER B  92      -2.371  19.852 -10.545  1.00 93.62           H  
ATOM   2913  N   ASP B  93      -4.951  18.776  -7.196  1.00 89.09           N  
ATOM   2914  H   ASP B  93      -4.679  19.684  -6.848  1.00 89.09           H  
ATOM   2915  CA  ASP B  93      -6.316  18.320  -6.879  1.00 89.09           C  
ATOM   2916  HA  ASP B  93      -6.779  19.124  -6.307  1.00 89.09           H  
ATOM   2917  C   ASP B  93      -6.339  17.084  -5.950  1.00 89.09           C  
ATOM   2918  CB  ASP B  93      -7.133  18.156  -8.179  1.00 89.09           C  
ATOM   2919  HB2 ASP B  93      -6.780  17.282  -8.726  1.00 89.09           H  
ATOM   2920  HB3 ASP B  93      -6.971  19.034  -8.805  1.00 89.09           H  
ATOM   2921  O   ASP B  93      -6.962  16.057  -6.216  1.00 89.09           O  
ATOM   2922  CG  ASP B  93      -8.642  18.026  -7.938  1.00 89.09           C  
ATOM   2923  OD1 ASP B  93      -9.095  18.341  -6.813  1.00 89.09           O  
ATOM   2924  OD2 ASP B  93      -9.368  17.692  -8.903  1.00 89.09           O  
ATOM   2925  N   ASN B  94      -5.595  17.161  -4.843  1.00 88.41           N  
ATOM   2926  H   ASN B  94      -5.256  18.083  -4.608  1.00 88.41           H  
ATOM   2927  CA  ASN B  94      -5.309  16.078  -3.891  1.00 88.41           C  
ATOM   2928  HA  ASN B  94      -4.621  16.505  -3.161  1.00 88.41           H  
ATOM   2929  C   ASN B  94      -4.584  14.841  -4.454  1.00 88.41           C  
ATOM   2930  CB  ASN B  94      -6.569  15.674  -3.111  1.00 88.41           C  
ATOM   2931  HB2 ASN B  94      -6.305  14.938  -2.352  1.00 88.41           H  
ATOM   2932  HB3 ASN B  94      -7.281  15.211  -3.795  1.00 88.41           H  
ATOM   2933  O   ASN B  94      -4.395  13.874  -3.708  1.00 88.41           O  
ATOM   2934  CG  ASN B  94      -7.212  16.835  -2.397  1.00 88.41           C  
ATOM   2935  ND2 ASN B  94      -8.467  17.087  -2.670  1.00 88.41           N  
ATOM   2936 HD21 ASN B  94      -8.808  16.692  -3.535  1.00 88.41           H  
ATOM   2937 HD22 ASN B  94      -8.762  18.016  -2.406  1.00 88.41           H  
ATOM   2938  OD1 ASN B  94      -6.630  17.506  -1.563  1.00 88.41           O  
ATOM   2939  N   TYR B  95      -4.139  14.848  -5.712  1.00 95.00           N  
ATOM   2940  H   TYR B  95      -4.361  15.629  -6.313  1.00 95.00           H  
ATOM   2941  CA  TYR B  95      -3.230  13.830  -6.233  1.00 95.00           C  
ATOM   2942  HA  TYR B  95      -3.399  12.899  -5.693  1.00 95.00           H  
ATOM   2943  C   TYR B  95      -1.783  14.241  -5.992  1.00 95.00           C  
ATOM   2944  CB  TYR B  95      -3.495  13.519  -7.711  1.00 95.00           C  
ATOM   2945  HB2 TYR B  95      -3.540  14.440  -8.293  1.00 95.00           H  
ATOM   2946  HB3 TYR B  95      -2.651  12.946  -8.095  1.00 95.00           H  
ATOM   2947  O   TYR B  95      -1.351  15.313  -6.407  1.00 95.00           O  
ATOM   2948  CG  TYR B  95      -4.758  12.713  -7.934  1.00 95.00           C  
ATOM   2949  CD1 TYR B  95      -4.677  11.327  -8.171  1.00 95.00           C  
ATOM   2950  HD1 TYR B  95      -3.713  10.842  -8.223  1.00 95.00           H  
ATOM   2951  CD2 TYR B  95      -6.014  13.343  -7.886  1.00 95.00           C  
ATOM   2952  HD2 TYR B  95      -6.071  14.412  -7.745  1.00 95.00           H  
ATOM   2953  CE1 TYR B  95      -5.851  10.569  -8.339  1.00 95.00           C  
ATOM   2954  HE1 TYR B  95      -5.782   9.506  -8.513  1.00 95.00           H  
ATOM   2955  CE2 TYR B  95      -7.193  12.589  -8.034  1.00 95.00           C  
ATOM   2956  HE2 TYR B  95      -8.154  13.079  -7.993  1.00 95.00           H  
ATOM   2957  OH  TYR B  95      -8.248  10.466  -8.392  1.00 95.00           O  
ATOM   2958  HH  TYR B  95      -8.050   9.549  -8.596  1.00 95.00           H  
ATOM   2959  CZ  TYR B  95      -7.113  11.201  -8.262  1.00 95.00           C  
ATOM   2960  N   LEU B  96      -1.037  13.358  -5.338  1.00 97.37           N  
ATOM   2961  H   LEU B  96      -1.483  12.510  -5.016  1.00 97.37           H  
ATOM   2962  CA  LEU B  96       0.410  13.407  -5.254  1.00 97.37           C  
ATOM   2963  HA  LEU B  96       0.726  14.436  -5.082  1.00 97.37           H  
ATOM   2964  C   LEU B  96       0.989  12.925  -6.583  1.00 97.37           C  
ATOM   2965  CB  LEU B  96       0.846  12.536  -4.069  1.00 97.37           C  
ATOM   2966  HB2 LEU B  96       0.453  11.530  -4.215  1.00 97.37           H  
ATOM   2967  HB3 LEU B  96       0.405  12.948  -3.161  1.00 97.37           H  
ATOM   2968  O   LEU B  96       0.768  11.777  -6.984  1.00 97.37           O  
ATOM   2969  CG  LEU B  96       2.365  12.443  -3.872  1.00 97.37           C  
ATOM   2970  HG  LEU B  96       2.835  12.070  -4.782  1.00 97.37           H  
ATOM   2971  CD1 LEU B  96       2.981  13.791  -3.502  1.00 97.37           C  
ATOM   2972 HD11 LEU B  96       2.926  14.464  -4.358  1.00 97.37           H  
ATOM   2973 HD12 LEU B  96       4.029  13.660  -3.234  1.00 97.37           H  
ATOM   2974 HD13 LEU B  96       2.446  14.235  -2.663  1.00 97.37           H  
ATOM   2975  CD2 LEU B  96       2.645  11.452  -2.745  1.00 97.37           C  
ATOM   2976 HD21 LEU B  96       2.207  11.809  -1.813  1.00 97.37           H  
ATOM   2977 HD22 LEU B  96       3.724  11.356  -2.628  1.00 97.37           H  
ATOM   2978 HD23 LEU B  96       2.230  10.476  -2.999  1.00 97.37           H  
ATOM   2979  N   LEU B  97       1.719  13.811  -7.248  1.00 97.25           N  
ATOM   2980  H   LEU B  97       1.824  14.735  -6.854  1.00 97.25           H  
ATOM   2981  CA  LEU B  97       2.487  13.525  -8.452  1.00 97.25           C  
ATOM   2982  HA  LEU B  97       2.147  12.588  -8.893  1.00 97.25           H  
ATOM   2983  C   LEU B  97       3.953  13.363  -8.057  1.00 97.25           C  
ATOM   2984  CB  LEU B  97       2.286  14.655  -9.480  1.00 97.25           C  
ATOM   2985  HB2 LEU B  97       2.762  15.555  -9.092  1.00 97.25           H  
ATOM   2986  HB3 LEU B  97       2.801  14.381 -10.401  1.00 97.25           H  
ATOM   2987  O   LEU B  97       4.474  14.167  -7.285  1.00 97.25           O  
ATOM   2988  CG  LEU B  97       0.819  14.998  -9.804  1.00 97.25           C  
ATOM   2989  HG  LEU B  97       0.323  15.379  -8.911  1.00 97.25           H  
ATOM   2990  CD1 LEU B  97       0.746  16.078 -10.880  1.00 97.25           C  
ATOM   2991 HD11 LEU B  97       1.235  15.740 -11.793  1.00 97.25           H  
ATOM   2992 HD12 LEU B  97       1.258  16.975 -10.533  1.00 97.25           H  
ATOM   2993 HD13 LEU B  97      -0.293  16.333 -11.089  1.00 97.25           H  
ATOM   2994  CD2 LEU B  97       0.044  13.781 -10.312  1.00 97.25           C  
ATOM   2995 HD21 LEU B  97       0.551  13.354 -11.177  1.00 97.25           H  
ATOM   2996 HD22 LEU B  97      -0.967  14.084 -10.587  1.00 97.25           H  
ATOM   2997 HD23 LEU B  97      -0.020  13.049  -9.508  1.00 97.25           H  
ATOM   2998  N   ILE B  98       4.606  12.318  -8.564  1.00 96.61           N  
ATOM   2999  H   ILE B  98       4.133  11.726  -9.232  1.00 96.61           H  
ATOM   3000  CA  ILE B  98       5.998  11.985  -8.253  1.00 96.61           C  
ATOM   3001  HA  ILE B  98       6.440  12.779  -7.652  1.00 96.61           H  
ATOM   3002  C   ILE B  98       6.804  11.900  -9.544  1.00 96.61           C  
ATOM   3003  CB  ILE B  98       6.078  10.659  -7.461  1.00 96.61           C  
ATOM   3004  HB  ILE B  98       5.592   9.879  -8.048  1.00 96.61           H  
ATOM   3005  O   ILE B  98       6.441  11.164 -10.458  1.00 96.61           O  
ATOM   3006  CG1 ILE B  98       5.365  10.715  -6.094  1.00 96.61           C  
ATOM   3007 HG12 ILE B  98       5.400   9.725  -5.639  1.00 96.61           H  
ATOM   3008 HG13 ILE B  98       4.314  10.956  -6.254  1.00 96.61           H  
ATOM   3009  CG2 ILE B  98       7.542  10.249  -7.268  1.00 96.61           C  
ATOM   3010 HG21 ILE B  98       7.966   9.911  -8.214  1.00 96.61           H  
ATOM   3011 HG22 ILE B  98       8.104  11.107  -6.900  1.00 96.61           H  
ATOM   3012 HG23 ILE B  98       7.612   9.428  -6.554  1.00 96.61           H  
ATOM   3013  CD1 ILE B  98       5.955  11.722  -5.106  1.00 96.61           C  
ATOM   3014 HD11 ILE B  98       5.944  12.719  -5.547  1.00 96.61           H  
ATOM   3015 HD12 ILE B  98       6.973  11.446  -4.831  1.00 96.61           H  
ATOM   3016 HD13 ILE B  98       5.328  11.734  -4.215  1.00 96.61           H  
ATOM   3017  N   GLU B  99       7.939  12.593  -9.583  1.00 96.03           N  
ATOM   3018  H   GLU B  99       8.150  13.210  -8.811  1.00 96.03           H  
ATOM   3019  CA  GLU B  99       8.901  12.537 -10.682  1.00 96.03           C  
ATOM   3020  HA  GLU B  99       8.564  11.827 -11.437  1.00 96.03           H  
ATOM   3021  C   GLU B  99      10.274  12.098 -10.145  1.00 96.03           C  
ATOM   3022  CB  GLU B  99       8.966  13.898 -11.380  1.00 96.03           C  
ATOM   3023  HB2 GLU B  99       7.963  14.199 -11.682  1.00 96.03           H  
ATOM   3024  HB3 GLU B  99       9.355  14.634 -10.676  1.00 96.03           H  
ATOM   3025  O   GLU B  99      10.997  12.897  -9.542  1.00 96.03           O  
ATOM   3026  CG  GLU B  99       9.859  13.826 -12.629  1.00 96.03           C  
ATOM   3027  HG2 GLU B  99      10.827  13.401 -12.365  1.00 96.03           H  
ATOM   3028  HG3 GLU B  99       9.390  13.160 -13.353  1.00 96.03           H  
ATOM   3029  CD  GLU B  99      10.106  15.201 -13.265  1.00 96.03           C  
ATOM   3030  OE1 GLU B  99      10.344  15.225 -14.495  1.00 96.03           O  
ATOM   3031  OE2 GLU B  99      10.144  16.206 -12.512  1.00 96.03           O  
ATOM   3032  N   PRO B 100      10.659  10.823 -10.314  1.00 95.87           N  
ATOM   3033  CA  PRO B 100      11.967  10.337  -9.891  1.00 95.87           C  
ATOM   3034  HA  PRO B 100      12.139  10.623  -8.853  1.00 95.87           H  
ATOM   3035  C   PRO B 100      13.077  10.906 -10.776  1.00 95.87           C  
ATOM   3036  CB  PRO B 100      11.897   8.809  -9.982  1.00 95.87           C  
ATOM   3037  HB2 PRO B 100      12.367   8.339  -9.118  1.00 95.87           H  
ATOM   3038  HB3 PRO B 100      12.366   8.455 -10.899  1.00 95.87           H  
ATOM   3039  O   PRO B 100      13.061  10.732 -11.994  1.00 95.87           O  
ATOM   3040  CG  PRO B 100      10.399   8.517 -10.048  1.00 95.87           C  
ATOM   3041  HG2 PRO B 100       9.958   8.519  -9.051  1.00 95.87           H  
ATOM   3042  HG3 PRO B 100      10.198   7.576 -10.560  1.00 95.87           H  
ATOM   3043  CD  PRO B 100       9.845   9.720 -10.789  1.00 95.87           C  
ATOM   3044  HD2 PRO B 100       9.980   9.598 -11.864  1.00 95.87           H  
ATOM   3045  HD3 PRO B 100       8.790   9.847 -10.547  1.00 95.87           H  
ATOM   3046  N   ILE B 101      14.080  11.526 -10.157  1.00 97.01           N  
ATOM   3047  H   ILE B 101      14.049  11.583  -9.149  1.00 97.01           H  
ATOM   3048  CA  ILE B 101      15.260  12.070 -10.844  1.00 97.01           C  
ATOM   3049  HA  ILE B 101      15.051  12.165 -11.910  1.00 97.01           H  
ATOM   3050  C   ILE B 101      16.442  11.109 -10.718  1.00 97.01           C  
ATOM   3051  CB  ILE B 101      15.589  13.473 -10.289  1.00 97.01           C  
ATOM   3052  HB  ILE B 101      15.790  13.376  -9.222  1.00 97.01           H  
ATOM   3053  O   ILE B 101      17.173  10.874 -11.680  1.00 97.01           O  
ATOM   3054  CG1 ILE B 101      14.410  14.465 -10.445  1.00 97.01           C  
ATOM   3055 HG12 ILE B 101      13.555  14.108  -9.870  1.00 97.01           H  
ATOM   3056 HG13 ILE B 101      14.699  15.426 -10.021  1.00 97.01           H  
ATOM   3057  CG2 ILE B 101      16.859  14.048 -10.942  1.00 97.01           C  
ATOM   3058 HG21 ILE B 101      17.013  15.075 -10.611  1.00 97.01           H  
ATOM   3059 HG22 ILE B 101      16.766  14.029 -12.028  1.00 97.01           H  
ATOM   3060 HG23 ILE B 101      17.731  13.461 -10.652  1.00 97.01           H  
ATOM   3061  CD1 ILE B 101      13.923  14.696 -11.882  1.00 97.01           C  
ATOM   3062 HD11 ILE B 101      13.106  15.417 -11.872  1.00 97.01           H  
ATOM   3063 HD12 ILE B 101      14.728  15.091 -12.502  1.00 97.01           H  
ATOM   3064 HD13 ILE B 101      13.548  13.768 -12.314  1.00 97.01           H  
ATOM   3065  N   GLU B 102      16.608  10.504  -9.544  1.00 96.16           N  
ATOM   3066  H   GLU B 102      15.960  10.717  -8.799  1.00 96.16           H  
ATOM   3067  CA  GLU B 102      17.612   9.481  -9.289  1.00 96.16           C  
ATOM   3068  HA  GLU B 102      18.112   9.229 -10.224  1.00 96.16           H  
ATOM   3069  C   GLU B 102      16.935   8.222  -8.754  1.00 96.16           C  
ATOM   3070  CB  GLU B 102      18.674  10.021  -8.324  1.00 96.16           C  
ATOM   3071  HB2 GLU B 102      19.030  10.985  -8.688  1.00 96.16           H  
ATOM   3072  HB3 GLU B 102      18.226  10.154  -7.339  1.00 96.16           H  
ATOM   3073  O   GLU B 102      16.166   8.277  -7.799  1.00 96.16           O  
ATOM   3074  CG  GLU B 102      19.870   9.068  -8.213  1.00 96.16           C  
ATOM   3075  HG2 GLU B 102      20.264   8.883  -9.213  1.00 96.16           H  
ATOM   3076  HG3 GLU B 102      19.535   8.114  -7.804  1.00 96.16           H  
ATOM   3077  CD  GLU B 102      20.989   9.616  -7.320  1.00 96.16           C  
ATOM   3078  OE1 GLU B 102      22.151   9.202  -7.536  1.00 96.16           O  
ATOM   3079  OE2 GLU B 102      20.719  10.349  -6.350  1.00 96.16           O  
ATOM   3080  N   PHE B 103      17.246   7.078  -9.361  1.00 92.85           N  
ATOM   3081  H   PHE B 103      17.888   7.103 -10.140  1.00 92.85           H  
ATOM   3082  CA  PHE B 103      16.766   5.771  -8.931  1.00 92.85           C  
ATOM   3083  HA  PHE B 103      16.379   5.834  -7.913  1.00 92.85           H  
ATOM   3084  C   PHE B 103      17.938   4.796  -8.949  1.00 92.85           C  
ATOM   3085  CB  PHE B 103      15.623   5.319  -9.845  1.00 92.85           C  
ATOM   3086  HB2 PHE B 103      14.873   6.110  -9.875  1.00 92.85           H  
ATOM   3087  HB3 PHE B 103      16.001   5.191 -10.859  1.00 92.85           H  
ATOM   3088  O   PHE B 103      18.519   4.529 -10.004  1.00 92.85           O  
ATOM   3089  CG  PHE B 103      14.949   4.035  -9.404  1.00 92.85           C  
ATOM   3090  CD1 PHE B 103      15.516   2.783  -9.718  1.00 92.85           C  
ATOM   3091  HD1 PHE B 103      16.454   2.724 -10.249  1.00 92.85           H  
ATOM   3092  CD2 PHE B 103      13.736   4.094  -8.693  1.00 92.85           C  
ATOM   3093  HD2 PHE B 103      13.292   5.046  -8.439  1.00 92.85           H  
ATOM   3094  CE1 PHE B 103      14.866   1.597  -9.332  1.00 92.85           C  
ATOM   3095  HE1 PHE B 103      15.300   0.635  -9.565  1.00 92.85           H  
ATOM   3096  CE2 PHE B 103      13.078   2.909  -8.326  1.00 92.85           C  
ATOM   3097  HE2 PHE B 103      12.138   2.961  -7.797  1.00 92.85           H  
ATOM   3098  CZ  PHE B 103      13.640   1.661  -8.648  1.00 92.85           C  
ATOM   3099  HZ  PHE B 103      13.132   0.751  -8.363  1.00 92.85           H  
ATOM   3100  N   LYS B 104      18.298   4.280  -7.777  1.00 93.47           N  
ATOM   3101  H   LYS B 104      17.753   4.539  -6.967  1.00 93.47           H  
ATOM   3102  CA  LYS B 104      19.398   3.339  -7.582  1.00 93.47           C  
ATOM   3103  HA  LYS B 104      19.864   3.107  -8.540  1.00 93.47           H  
ATOM   3104  C   LYS B 104      18.854   2.051  -7.004  1.00 93.47           C  
ATOM   3105  CB  LYS B 104      20.452   3.954  -6.655  1.00 93.47           C  
ATOM   3106  HB2 LYS B 104      21.106   3.166  -6.284  1.00 93.47           H  
ATOM   3107  HB3 LYS B 104      19.953   4.417  -5.803  1.00 93.47           H  
ATOM   3108  O   LYS B 104      18.223   2.054  -5.953  1.00 93.47           O  
ATOM   3109  CG  LYS B 104      21.308   4.992  -7.389  1.00 93.47           C  
ATOM   3110  HG2 LYS B 104      20.673   5.711  -7.906  1.00 93.47           H  
ATOM   3111  HG3 LYS B 104      21.928   4.478  -8.122  1.00 93.47           H  
ATOM   3112  CD  LYS B 104      22.195   5.744  -6.393  1.00 93.47           C  
ATOM   3113  HD2 LYS B 104      22.674   5.043  -5.710  1.00 93.47           H  
ATOM   3114  HD3 LYS B 104      21.563   6.427  -5.825  1.00 93.47           H  
ATOM   3115  CE  LYS B 104      23.268   6.529  -7.148  1.00 93.47           C  
ATOM   3116  HE2 LYS B 104      22.810   6.971  -8.033  1.00 93.47           H  
ATOM   3117  HE3 LYS B 104      24.048   5.841  -7.473  1.00 93.47           H  
ATOM   3118  NZ  LYS B 104      23.825   7.624  -6.324  1.00 93.47           N  
ATOM   3119  HZ1 LYS B 104      23.146   8.369  -6.375  1.00 93.47           H  
ATOM   3120  HZ2 LYS B 104      23.972   7.367  -5.358  1.00 93.47           H  
ATOM   3121  HZ3 LYS B 104      24.644   8.027  -6.756  1.00 93.47           H  
ATOM   3122  N   GLU B 105      19.163   0.955  -7.673  1.00 88.82           N  
ATOM   3123  H   GLU B 105      19.700   1.030  -8.525  1.00 88.82           H  
ATOM   3124  CA  GLU B 105      18.859  -0.386  -7.205  1.00 88.82           C  
ATOM   3125  HA  GLU B 105      18.187  -0.345  -6.348  1.00 88.82           H  
ATOM   3126  C   GLU B 105      20.153  -1.084  -6.788  1.00 88.82           C  
ATOM   3127  CB  GLU B 105      18.148  -1.150  -8.320  1.00 88.82           C  
ATOM   3128  HB2 GLU B 105      17.287  -0.575  -8.660  1.00 88.82           H  
ATOM   3129  HB3 GLU B 105      18.840  -1.278  -9.153  1.00 88.82           H  
ATOM   3130  O   GLU B 105      21.144  -1.082  -7.519  1.00 88.82           O  
ATOM   3131  CG  GLU B 105      17.670  -2.518  -7.828  1.00 88.82           C  
ATOM   3132  HG2 GLU B 105      16.860  -2.344  -7.120  1.00 88.82           H  
ATOM   3133  HG3 GLU B 105      18.477  -3.033  -7.307  1.00 88.82           H  
ATOM   3134  CD  GLU B 105      17.188  -3.421  -8.966  1.00 88.82           C  
ATOM   3135  OE1 GLU B 105      16.989  -4.624  -8.695  1.00 88.82           O  
ATOM   3136  OE2 GLU B 105      16.989  -2.916 -10.092  1.00 88.82           O  
ATOM   3137  N   ILE B 106      20.135  -1.706  -5.613  1.00 79.30           N  
ATOM   3138  H   ILE B 106      19.300  -1.623  -5.051  1.00 79.30           H  
ATOM   3139  CA  ILE B 106      21.164  -2.634  -5.162  1.00 79.30           C  
ATOM   3140  HA  ILE B 106      21.865  -2.819  -5.976  1.00 79.30           H  
ATOM   3141  C   ILE B 106      20.457  -3.948  -4.843  1.00 79.30           C  
ATOM   3142  CB  ILE B 106      21.968  -2.062  -3.972  1.00 79.30           C  
ATOM   3143  HB  ILE B 106      21.299  -1.956  -3.119  1.00 79.30           H  
ATOM   3144  O   ILE B 106      19.911  -4.136  -3.750  1.00 79.30           O  
ATOM   3145  CG1 ILE B 106      22.558  -0.668  -4.300  1.00 79.30           C  
ATOM   3146 HG12 ILE B 106      23.266  -0.756  -5.124  1.00 79.30           H  
ATOM   3147 HG13 ILE B 106      21.757  -0.001  -4.617  1.00 79.30           H  
ATOM   3148  CG2 ILE B 106      23.092  -3.053  -3.603  1.00 79.30           C  
ATOM   3149 HG21 ILE B 106      23.798  -3.142  -4.429  1.00 79.30           H  
ATOM   3150 HG22 ILE B 106      23.620  -2.713  -2.712  1.00 79.30           H  
ATOM   3151 HG23 ILE B 106      22.678  -4.037  -3.384  1.00 79.30           H  
ATOM   3152  CD1 ILE B 106      23.246   0.016  -3.113  1.00 79.30           C  
ATOM   3153 HD11 ILE B 106      22.568   0.052  -2.260  1.00 79.30           H  
ATOM   3154 HD12 ILE B 106      23.514   1.035  -3.394  1.00 79.30           H  
ATOM   3155 HD13 ILE B 106      24.156  -0.517  -2.837  1.00 79.30           H  
ATOM   3156  N   SER B 107      20.466  -4.870  -5.806  1.00 69.94           N  
ATOM   3157  H   SER B 107      20.843  -4.635  -6.713  1.00 69.94           H  
ATOM   3158  CA  SER B 107      20.076  -6.255  -5.549  1.00 69.94           C  
ATOM   3159  HA  SER B 107      19.113  -6.268  -5.039  1.00 69.94           H  
ATOM   3160  C   SER B 107      21.129  -6.893  -4.644  1.00 69.94           C  
ATOM   3161  CB  SER B 107      19.925  -7.042  -6.857  1.00 69.94           C  
ATOM   3162  HB2 SER B 107      19.488  -8.015  -6.631  1.00 69.94           H  
ATOM   3163  HB3 SER B 107      19.258  -6.511  -7.535  1.00 69.94           H  
ATOM   3164  O   SER B 107      22.320  -6.841  -4.967  1.00 69.94           O  
ATOM   3165  OG  SER B 107      21.194  -7.235  -7.469  1.00 69.94           O  
ATOM   3166  HG  SER B 107      21.845  -7.158  -6.767  1.00 69.94           H  
ATOM   3167  N   SER B 108      20.730  -7.499  -3.529  1.00 63.40           N  
ATOM   3168  H   SER B 108      19.743  -7.590  -3.339  1.00 63.40           H  
ATOM   3169  CA  SER B 108      21.676  -8.284  -2.736  1.00 63.40           C  
ATOM   3170  HA  SER B 108      22.590  -7.698  -2.634  1.00 63.40           H  
ATOM   3171  C   SER B 108      22.041  -9.583  -3.474  1.00 63.40           C  
ATOM   3172  CB  SER B 108      21.142  -8.523  -1.319  1.00 63.40           C  
ATOM   3173  HB2 SER B 108      20.640  -7.625  -0.959  1.00 63.40           H  
ATOM   3174  HB3 SER B 108      21.979  -8.748  -0.658  1.00 63.40           H  
ATOM   3175  O   SER B 108      21.294 -10.066  -4.324  1.00 63.40           O  
ATOM   3176  OG  SER B 108      20.250  -9.616  -1.300  1.00 63.40           O  
ATOM   3177  HG  SER B 108      19.835  -9.701  -0.438  1.00 63.40           H  
ATOM   3178  N   ASN B 109      23.200 -10.166  -3.143  1.00 54.58           N  
ATOM   3179  H   ASN B 109      23.794  -9.685  -2.483  1.00 54.58           H  
ATOM   3180  CA  ASN B 109      23.731 -11.394  -3.763  1.00 54.58           C  
ATOM   3181  HA  ASN B 109      23.823 -11.229  -4.837  1.00 54.58           H  
ATOM   3182  C   ASN B 109      22.833 -12.636  -3.616  1.00 54.58           C  
ATOM   3183  CB  ASN B 109      25.125 -11.693  -3.167  1.00 54.58           C  
ATOM   3184  HB2 ASN B 109      25.133 -11.468  -2.101  1.00 54.58           H  
ATOM   3185  HB3 ASN B 109      25.344 -12.755  -3.279  1.00 54.58           H  
ATOM   3186  O   ASN B 109      23.151 -13.686  -4.173  1.00 54.58           O  
ATOM   3187  CG  ASN B 109      26.263 -10.965  -3.853  1.00 54.58           C  
ATOM   3188  ND2 ASN B 109      27.449 -11.033  -3.296  1.00 54.58           N  
ATOM   3189 HD21 ASN B 109      28.189 -10.566  -3.801  1.00 54.58           H  
ATOM   3190 HD22 ASN B 109      27.604 -11.590  -2.469  1.00 54.58           H  
ATOM   3191  OD1 ASN B 109      26.126 -10.341  -4.886  1.00 54.58           O  
ATOM   3192  N   GLN B 110      21.733 -12.560  -2.867  1.00 61.53           N  
ATOM   3193  H   GLN B 110      21.441 -11.653  -2.530  1.00 61.53           H  
ATOM   3194  CA  GLN B 110      20.753 -13.637  -2.816  1.00 61.53           C  
ATOM   3195  HA  GLN B 110      21.261 -14.601  -2.834  1.00 61.53           H  
ATOM   3196  C   GLN B 110      19.888 -13.563  -4.077  1.00 61.53           C  
ATOM   3197  CB  GLN B 110      19.955 -13.559  -1.508  1.00 61.53           C  
ATOM   3198  HB2 GLN B 110      19.590 -12.542  -1.365  1.00 61.53           H  
ATOM   3199  HB3 GLN B 110      19.099 -14.230  -1.570  1.00 61.53           H  
ATOM   3200  O   GLN B 110      18.800 -13.008  -4.077  1.00 61.53           O  
ATOM   3201  CG  GLN B 110      20.825 -13.988  -0.313  1.00 61.53           C  
ATOM   3202  HG2 GLN B 110      21.114 -15.031  -0.447  1.00 61.53           H  
ATOM   3203  HG3 GLN B 110      21.730 -13.382  -0.272  1.00 61.53           H  
ATOM   3204  CD  GLN B 110      20.105 -13.845   1.023  1.00 61.53           C  
ATOM   3205  NE2 GLN B 110      20.503 -14.580   2.037  1.00 61.53           N  
ATOM   3206 HE21 GLN B 110      19.905 -14.529   2.849  1.00 61.53           H  
ATOM   3207 HE22 GLN B 110      21.155 -15.339   1.903  1.00 61.53           H  
ATOM   3208  OE1 GLN B 110      19.218 -13.032   1.204  1.00 61.53           O  
ATOM   3209  N   ARG B 111      20.403 -14.087  -5.187  1.00 61.35           N  
ATOM   3210  H   ARG B 111      21.354 -14.424  -5.143  1.00 61.35           H  
ATOM   3211  CA  ARG B 111      19.640 -14.313  -6.422  1.00 61.35           C  
ATOM   3212  HA  ARG B 111      18.656 -13.848  -6.358  1.00 61.35           H  
ATOM   3213  C   ARG B 111      19.396 -15.808  -6.570  1.00 61.35           C  
ATOM   3214  CB  ARG B 111      20.356 -13.700  -7.630  1.00 61.35           C  
ATOM   3215  HB2 ARG B 111      19.745 -13.885  -8.513  1.00 61.35           H  
ATOM   3216  HB3 ARG B 111      21.318 -14.194  -7.767  1.00 61.35           H  
ATOM   3217  O   ARG B 111      19.947 -16.438  -7.465  1.00 61.35           O  
ATOM   3218  CG  ARG B 111      20.588 -12.190  -7.489  1.00 61.35           C  
ATOM   3219  HG2 ARG B 111      21.309 -11.996  -6.694  1.00 61.35           H  
ATOM   3220  HG3 ARG B 111      19.655 -11.678  -7.255  1.00 61.35           H  
ATOM   3221  CD  ARG B 111      21.153 -11.697  -8.819  1.00 61.35           C  
ATOM   3222  HD2 ARG B 111      20.422 -11.883  -9.606  1.00 61.35           H  
ATOM   3223  HD3 ARG B 111      22.042 -12.289  -9.034  1.00 61.35           H  
ATOM   3224  NE  ARG B 111      21.495 -10.261  -8.804  1.00 61.35           N  
ATOM   3225  HE  ARG B 111      20.959  -9.646  -8.209  1.00 61.35           H  
ATOM   3226  NH1 ARG B 111      23.102 -10.422 -10.404  1.00 61.35           N  
ATOM   3227 HH11 ARG B 111      23.521 -10.068 -11.252  1.00 61.35           H  
ATOM   3228 HH12 ARG B 111      22.994 -11.426 -10.389  1.00 61.35           H  
ATOM   3229  NH2 ARG B 111      22.471  -8.406  -9.712  1.00 61.35           N  
ATOM   3230 HH21 ARG B 111      21.903  -7.821  -9.117  1.00 61.35           H  
ATOM   3231 HH22 ARG B 111      23.092  -8.013 -10.406  1.00 61.35           H  
ATOM   3232  CZ  ARG B 111      22.353  -9.696  -9.634  1.00 61.35           C  
ATOM   3233  N   GLN B 112      18.696 -16.386  -5.592  1.00 72.66           N  
ATOM   3234  H   GLN B 112      18.254 -15.815  -4.887  1.00 72.66           H  
ATOM   3235  CA  GLN B 112      18.556 -17.842  -5.509  1.00 72.66           C  
ATOM   3236  HA  GLN B 112      19.517 -18.305  -5.733  1.00 72.66           H  
ATOM   3237  C   GLN B 112      17.582 -18.362  -6.570  1.00 72.66           C  
ATOM   3238  CB  GLN B 112      18.154 -18.265  -4.088  1.00 72.66           C  
ATOM   3239  HB2 GLN B 112      17.258 -17.726  -3.780  1.00 72.66           H  
ATOM   3240  HB3 GLN B 112      17.925 -19.330  -4.097  1.00 72.66           H  
ATOM   3241  O   GLN B 112      17.956 -19.235  -7.347  1.00 72.66           O  
ATOM   3242  CG  GLN B 112      19.290 -18.019  -3.077  1.00 72.66           C  
ATOM   3243  HG2 GLN B 112      20.185 -18.539  -3.418  1.00 72.66           H  
ATOM   3244  HG3 GLN B 112      19.507 -16.952  -3.025  1.00 72.66           H  
ATOM   3245  CD  GLN B 112      18.956 -18.507  -1.670  1.00 72.66           C  
ATOM   3246  NE2 GLN B 112      19.895 -18.476  -0.749  1.00 72.66           N  
ATOM   3247 HE21 GLN B 112      20.843 -18.207  -0.972  1.00 72.66           H  
ATOM   3248 HE22 GLN B 112      19.587 -18.817   0.150  1.00 72.66           H  
ATOM   3249  OE1 GLN B 112      17.864 -18.923  -1.349  1.00 72.66           O  
ATOM   3250  N   ASP B 113      16.394 -17.752  -6.661  1.00 82.89           N  
ATOM   3251  H   ASP B 113      16.162 -17.073  -5.950  1.00 82.89           H  
ATOM   3252  CA  ASP B 113      15.294 -18.278  -7.488  1.00 82.89           C  
ATOM   3253  HA  ASP B 113      15.577 -19.251  -7.888  1.00 82.89           H  
ATOM   3254  C   ASP B 113      14.933 -17.396  -8.693  1.00 82.89           C  
ATOM   3255  CB  ASP B 113      14.049 -18.495  -6.616  1.00 82.89           C  
ATOM   3256  HB2 ASP B 113      13.246 -18.886  -7.241  1.00 82.89           H  
ATOM   3257  HB3 ASP B 113      13.721 -17.531  -6.228  1.00 82.89           H  
ATOM   3258  O   ASP B 113      14.114 -17.786  -9.523  1.00 82.89           O  
ATOM   3259  CG  ASP B 113      14.244 -19.472  -5.454  1.00 82.89           C  
ATOM   3260  OD1 ASP B 113      15.207 -20.265  -5.466  1.00 82.89           O  
ATOM   3261  OD2 ASP B 113      13.406 -19.384  -4.528  1.00 82.89           O  
ATOM   3262  N   PHE B 114      15.527 -16.205  -8.808  1.00 86.68           N  
ATOM   3263  H   PHE B 114      16.244 -15.968  -8.138  1.00 86.68           H  
ATOM   3264  CA  PHE B 114      15.229 -15.250  -9.876  1.00 86.68           C  
ATOM   3265  HA  PHE B 114      14.470 -15.670 -10.535  1.00 86.68           H  
ATOM   3266  C   PHE B 114      16.469 -14.965 -10.718  1.00 86.68           C  
ATOM   3267  CB  PHE B 114      14.651 -13.956  -9.294  1.00 86.68           C  
ATOM   3268  HB2 PHE B 114      15.393 -13.513  -8.629  1.00 86.68           H  
ATOM   3269  HB3 PHE B 114      14.473 -13.257 -10.112  1.00 86.68           H  
ATOM   3270  O   PHE B 114      17.537 -14.625 -10.204  1.00 86.68           O  
ATOM   3271  CG  PHE B 114      13.353 -14.139  -8.537  1.00 86.68           C  
ATOM   3272  CD1 PHE B 114      12.134 -14.196  -9.235  1.00 86.68           C  
ATOM   3273  HD1 PHE B 114      12.114 -14.095 -10.310  1.00 86.68           H  
ATOM   3274  CD2 PHE B 114      13.362 -14.280  -7.136  1.00 86.68           C  
ATOM   3275  HD2 PHE B 114      14.297 -14.244  -6.597  1.00 86.68           H  
ATOM   3276  CE1 PHE B 114      10.938 -14.412  -8.534  1.00 86.68           C  
ATOM   3277  HE1 PHE B 114      10.011 -14.489  -9.084  1.00 86.68           H  
ATOM   3278  CE2 PHE B 114      12.160 -14.483  -6.437  1.00 86.68           C  
ATOM   3279  HE2 PHE B 114      12.163 -14.597  -5.363  1.00 86.68           H  
ATOM   3280  CZ  PHE B 114      10.947 -14.555  -7.138  1.00 86.68           C  
ATOM   3281  HZ  PHE B 114      10.027 -14.736  -6.601  1.00 86.68           H  
ATOM   3282  N   THR B 115      16.313 -15.055 -12.036  1.00 85.70           N  
ATOM   3283  H   THR B 115      15.407 -15.347 -12.374  1.00 85.70           H  
ATOM   3284  CA  THR B 115      17.336 -14.627 -12.998  1.00 85.70           C  
ATOM   3285  HA  THR B 115      18.283 -15.086 -12.713  1.00 85.70           H  
ATOM   3286  C   THR B 115      17.517 -13.108 -12.963  1.00 85.70           C  
ATOM   3287  CB  THR B 115      17.000 -15.070 -14.430  1.00 85.70           C  
ATOM   3288  HB  THR B 115      17.824 -14.783 -15.083  1.00 85.70           H  
ATOM   3289  O   THR B 115      16.606 -12.373 -12.589  1.00 85.70           O  
ATOM   3290  CG2 THR B 115      16.780 -16.576 -14.562  1.00 85.70           C  
ATOM   3291 HG21 THR B 115      15.928 -16.901 -13.965  1.00 85.70           H  
ATOM   3292 HG22 THR B 115      17.670 -17.106 -14.224  1.00 85.70           H  
ATOM   3293 HG23 THR B 115      16.596 -16.827 -15.607  1.00 85.70           H  
ATOM   3294  OG1 THR B 115      15.833 -14.433 -14.883  1.00 85.70           O  
ATOM   3295  HG1 THR B 115      15.121 -14.815 -14.364  1.00 85.70           H  
ATOM   3296  N   GLU B 116      18.668 -12.605 -13.422  1.00 86.95           N  
ATOM   3297  H   GLU B 116      19.420 -13.228 -13.679  1.00 86.95           H  
ATOM   3298  CA  GLU B 116      18.888 -11.153 -13.543  1.00 86.95           C  
ATOM   3299  HA  GLU B 116      18.835 -10.692 -12.557  1.00 86.95           H  
ATOM   3300  C   GLU B 116      17.827 -10.470 -14.414  1.00 86.95           C  
ATOM   3301  CB  GLU B 116      20.258 -10.858 -14.162  1.00 86.95           C  
ATOM   3302  HB2 GLU B 116      20.342 -11.379 -15.116  1.00 86.95           H  
ATOM   3303  HB3 GLU B 116      20.318  -9.785 -14.348  1.00 86.95           H  
ATOM   3304  O   GLU B 116      17.374  -9.378 -14.079  1.00 86.95           O  
ATOM   3305  CG  GLU B 116      21.430 -11.250 -13.258  1.00 86.95           C  
ATOM   3306  HG2 GLU B 116      21.476 -12.335 -13.176  1.00 86.95           H  
ATOM   3307  HG3 GLU B 116      21.240 -10.843 -12.265  1.00 86.95           H  
ATOM   3308  CD  GLU B 116      22.774 -10.715 -13.787  1.00 86.95           C  
ATOM   3309  OE1 GLU B 116      23.699 -10.571 -12.953  1.00 86.95           O  
ATOM   3310  OE2 GLU B 116      22.875 -10.437 -14.998  1.00 86.95           O  
ATOM   3311  N   LYS B 117      17.391 -11.131 -15.497  1.00 88.20           N  
ATOM   3312  H   LYS B 117      17.793 -12.037 -15.693  1.00 88.20           H  
ATOM   3313  CA  LYS B 117      16.307 -10.631 -16.350  1.00 88.20           C  
ATOM   3314  HA  LYS B 117      16.570  -9.628 -16.686  1.00 88.20           H  
ATOM   3315  C   LYS B 117      15.011 -10.485 -15.549  1.00 88.20           C  
ATOM   3316  CB  LYS B 117      16.119 -11.541 -17.582  1.00 88.20           C  
ATOM   3317  HB2 LYS B 117      17.075 -11.674 -18.088  1.00 88.20           H  
ATOM   3318  HB3 LYS B 117      15.749 -12.515 -17.263  1.00 88.20           H  
ATOM   3319  O   LYS B 117      14.378  -9.436 -15.620  1.00 88.20           O  
ATOM   3320  CG  LYS B 117      15.119 -10.902 -18.561  1.00 88.20           C  
ATOM   3321  HG2 LYS B 117      15.555  -9.981 -18.950  1.00 88.20           H  
ATOM   3322  HG3 LYS B 117      14.212 -10.640 -18.017  1.00 88.20           H  
ATOM   3323  CD  LYS B 117      14.695 -11.794 -19.738  1.00 88.20           C  
ATOM   3324  HD2 LYS B 117      14.245 -12.707 -19.349  1.00 88.20           H  
ATOM   3325  HD3 LYS B 117      15.548 -12.031 -20.375  1.00 88.20           H  
ATOM   3326  CE  LYS B 117      13.648 -10.973 -20.510  1.00 88.20           C  
ATOM   3327  HE2 LYS B 117      13.038 -10.442 -19.778  1.00 88.20           H  
ATOM   3328  HE3 LYS B 117      14.138 -10.203 -21.106  1.00 88.20           H  
ATOM   3329  NZ  LYS B 117      12.707 -11.760 -21.340  1.00 88.20           N  
ATOM   3330  HZ1 LYS B 117      13.079 -12.040 -22.236  1.00 88.20           H  
ATOM   3331  HZ2 LYS B 117      12.310 -12.531 -20.822  1.00 88.20           H  
ATOM   3332  HZ3 LYS B 117      11.909 -11.157 -21.484  1.00 88.20           H  
ATOM   3333  N   GLN B 118      14.646 -11.509 -14.775  1.00 87.52           N  
ATOM   3334  H   GLN B 118      15.247 -12.320 -14.722  1.00 87.52           H  
ATOM   3335  CA  GLN B 118      13.424 -11.489 -13.970  1.00 87.52           C  
ATOM   3336  HA  GLN B 118      12.602 -11.219 -14.634  1.00 87.52           H  
ATOM   3337  C   GLN B 118      13.475 -10.415 -12.881  1.00 87.52           C  
ATOM   3338  CB  GLN B 118      13.163 -12.870 -13.346  1.00 87.52           C  
ATOM   3339  HB2 GLN B 118      14.076 -13.192 -12.845  1.00 87.52           H  
ATOM   3340  HB3 GLN B 118      12.384 -12.778 -12.590  1.00 87.52           H  
ATOM   3341  O   GLN B 118      12.527  -9.654 -12.722  1.00 87.52           O  
ATOM   3342  CG  GLN B 118      12.707 -13.932 -14.367  1.00 87.52           C  
ATOM   3343  HG2 GLN B 118      11.658 -13.776 -14.615  1.00 87.52           H  
ATOM   3344  HG3 GLN B 118      13.278 -13.841 -15.291  1.00 87.52           H  
ATOM   3345  CD  GLN B 118      12.860 -15.355 -13.850  1.00 87.52           C  
ATOM   3346  NE2 GLN B 118      12.082 -16.295 -14.332  1.00 87.52           N  
ATOM   3347 HE21 GLN B 118      12.222 -17.231 -13.978  1.00 87.52           H  
ATOM   3348 HE22 GLN B 118      11.348 -16.070 -14.988  1.00 87.52           H  
ATOM   3349  OE1 GLN B 118      13.747 -15.660 -13.070  1.00 87.52           O  
ATOM   3350  N   LEU B 119      14.606 -10.288 -12.180  1.00 89.80           N  
ATOM   3351  H   LEU B 119      15.355 -10.943 -12.350  1.00 89.80           H  
ATOM   3352  CA  LEU B 119      14.804  -9.222 -11.194  1.00 89.80           C  
ATOM   3353  HA  LEU B 119      14.013  -9.277 -10.447  1.00 89.80           H  
ATOM   3354  C   LEU B 119      14.691  -7.836 -11.831  1.00 89.80           C  
ATOM   3355  CB  LEU B 119      16.170  -9.378 -10.511  1.00 89.80           C  
ATOM   3356  HB2 LEU B 119      16.358  -8.490  -9.908  1.00 89.80           H  
ATOM   3357  HB3 LEU B 119      16.940  -9.429 -11.281  1.00 89.80           H  
ATOM   3358  O   LEU B 119      14.020  -6.974 -11.275  1.00 89.80           O  
ATOM   3359  CG  LEU B 119      16.276 -10.613  -9.606  1.00 89.80           C  
ATOM   3360  HG  LEU B 119      16.057 -11.513 -10.182  1.00 89.80           H  
ATOM   3361  CD1 LEU B 119      17.701 -10.726  -9.075  1.00 89.80           C  
ATOM   3362 HD11 LEU B 119      17.778 -11.650  -8.502  1.00 89.80           H  
ATOM   3363 HD12 LEU B 119      18.393 -10.771  -9.916  1.00 89.80           H  
ATOM   3364 HD13 LEU B 119      17.934  -9.869  -8.442  1.00 89.80           H  
ATOM   3365  CD2 LEU B 119      15.329 -10.546  -8.408  1.00 89.80           C  
ATOM   3366 HD21 LEU B 119      15.525 -11.376  -7.730  1.00 89.80           H  
ATOM   3367 HD22 LEU B 119      14.295 -10.623  -8.746  1.00 89.80           H  
ATOM   3368 HD23 LEU B 119      15.469  -9.607  -7.873  1.00 89.80           H  
ATOM   3369  N   GLY B 120      15.278  -7.637 -13.014  1.00 89.15           N  
ATOM   3370  H   GLY B 120      15.833  -8.379 -13.414  1.00 89.15           H  
ATOM   3371  CA  GLY B 120      15.166  -6.377 -13.745  1.00 89.15           C  
ATOM   3372  HA2 GLY B 120      15.697  -6.470 -14.693  1.00 89.15           H  
ATOM   3373  HA3 GLY B 120      15.618  -5.578 -13.158  1.00 89.15           H  
ATOM   3374  C   GLY B 120      13.714  -6.003 -14.042  1.00 89.15           C  
ATOM   3375  O   GLY B 120      13.323  -4.858 -13.824  1.00 89.15           O  
ATOM   3376  N   VAL B 121      12.899  -6.967 -14.476  1.00 90.10           N  
ATOM   3377  H   VAL B 121      13.277  -7.892 -14.624  1.00 90.10           H  
ATOM   3378  CA  VAL B 121      11.478  -6.738 -14.779  1.00 90.10           C  
ATOM   3379  HA  VAL B 121      11.392  -5.838 -15.388  1.00 90.10           H  
ATOM   3380  C   VAL B 121      10.677  -6.475 -13.509  1.00 90.10           C  
ATOM   3381  CB  VAL B 121      10.902  -7.902 -15.600  1.00 90.10           C  
ATOM   3382  HB  VAL B 121      11.096  -8.844 -15.087  1.00 90.10           H  
ATOM   3383  O   VAL B 121       9.939  -5.493 -13.448  1.00 90.10           O  
ATOM   3384  CG1 VAL B 121       9.388  -7.727 -15.787  1.00 90.10           C  
ATOM   3385 HG11 VAL B 121       9.021  -8.354 -16.600  1.00 90.10           H  
ATOM   3386 HG12 VAL B 121       9.156  -6.696 -16.052  1.00 90.10           H  
ATOM   3387 HG13 VAL B 121       8.856  -7.996 -14.874  1.00 90.10           H  
ATOM   3388  CG2 VAL B 121      11.618  -7.910 -16.961  1.00 90.10           C  
ATOM   3389 HG21 VAL B 121      12.700  -7.824 -16.853  1.00 90.10           H  
ATOM   3390 HG22 VAL B 121      11.257  -7.083 -17.573  1.00 90.10           H  
ATOM   3391 HG23 VAL B 121      11.427  -8.839 -17.496  1.00 90.10           H  
ATOM   3392  N   ILE B 122      10.891  -7.269 -12.458  1.00 90.85           N  
ATOM   3393  H   ILE B 122      11.517  -8.054 -12.573  1.00 90.85           H  
ATOM   3394  CA  ILE B 122      10.272  -7.054 -11.145  1.00 90.85           C  
ATOM   3395  HA  ILE B 122       9.189  -7.105 -11.258  1.00 90.85           H  
ATOM   3396  C   ILE B 122      10.597  -5.648 -10.616  1.00 90.85           C  
ATOM   3397  CB  ILE B 122      10.712  -8.168 -10.169  1.00 90.85           C  
ATOM   3398  HB  ILE B 122      11.800  -8.242 -10.191  1.00 90.85           H  
ATOM   3399  O   ILE B 122       9.696  -4.931 -10.177  1.00 90.85           O  
ATOM   3400  CG1 ILE B 122      10.106  -9.529 -10.585  1.00 90.85           C  
ATOM   3401 HG12 ILE B 122       9.032  -9.526 -10.395  1.00 90.85           H  
ATOM   3402 HG13 ILE B 122      10.240  -9.678 -11.657  1.00 90.85           H  
ATOM   3403  CG2 ILE B 122      10.281  -7.838  -8.733  1.00 90.85           C  
ATOM   3404 HG21 ILE B 122      10.823  -6.966  -8.369  1.00 90.85           H  
ATOM   3405 HG22 ILE B 122      10.507  -8.671  -8.068  1.00 90.85           H  
ATOM   3406 HG23 ILE B 122       9.208  -7.644  -8.714  1.00 90.85           H  
ATOM   3407  CD1 ILE B 122      10.740 -10.729  -9.870  1.00 90.85           C  
ATOM   3408 HD11 ILE B 122      10.419 -11.648 -10.360  1.00 90.85           H  
ATOM   3409 HD12 ILE B 122      11.827 -10.668  -9.923  1.00 90.85           H  
ATOM   3410 HD13 ILE B 122      10.419 -10.767  -8.829  1.00 90.85           H  
ATOM   3411  N   THR B 123      11.854  -5.206 -10.704  1.00 90.17           N  
ATOM   3412  H   THR B 123      12.586  -5.834 -11.004  1.00 90.17           H  
ATOM   3413  CA  THR B 123      12.230  -3.856 -10.270  1.00 90.17           C  
ATOM   3414  HA  THR B 123      11.842  -3.718  -9.260  1.00 90.17           H  
ATOM   3415  C   THR B 123      11.595  -2.772 -11.140  1.00 90.17           C  
ATOM   3416  CB  THR B 123      13.751  -3.663 -10.194  1.00 90.17           C  
ATOM   3417  HB  THR B 123      14.202  -3.781 -11.179  1.00 90.17           H  
ATOM   3418  O   THR B 123      11.145  -1.757 -10.602  1.00 90.17           O  
ATOM   3419  CG2 THR B 123      14.061  -2.267  -9.630  1.00 90.17           C  
ATOM   3420 HG21 THR B 123      14.309  -1.592 -10.449  1.00 90.17           H  
ATOM   3421 HG22 THR B 123      14.890  -2.302  -8.923  1.00 90.17           H  
ATOM   3422 HG23 THR B 123      13.212  -1.868  -9.074  1.00 90.17           H  
ATOM   3423  OG1 THR B 123      14.284  -4.624  -9.317  1.00 90.17           O  
ATOM   3424  HG1 THR B 123      15.243  -4.597  -9.359  1.00 90.17           H  
ATOM   3425  N   GLN B 124      11.488  -2.969 -12.461  1.00 91.88           N  
ATOM   3426  H   GLN B 124      11.848  -3.821 -12.865  1.00 91.88           H  
ATOM   3427  CA  GLN B 124      10.768  -2.017 -13.316  1.00 91.88           C  
ATOM   3428  HA  GLN B 124      11.183  -1.024 -13.144  1.00 91.88           H  
ATOM   3429  C   GLN B 124       9.285  -1.912 -12.941  1.00 91.88           C  
ATOM   3430  CB  GLN B 124      10.907  -2.346 -14.814  1.00 91.88           C  
ATOM   3431  HB2 GLN B 124      10.200  -1.720 -15.358  1.00 91.88           H  
ATOM   3432  HB3 GLN B 124      10.628  -3.384 -14.991  1.00 91.88           H  
ATOM   3433  O   GLN B 124       8.771  -0.798 -12.890  1.00 91.88           O  
ATOM   3434  CG  GLN B 124      12.295  -2.086 -15.419  1.00 91.88           C  
ATOM   3435  HG2 GLN B 124      12.980  -2.875 -15.108  1.00 91.88           H  
ATOM   3436  HG3 GLN B 124      12.220  -2.142 -16.505  1.00 91.88           H  
ATOM   3437  CD  GLN B 124      12.902  -0.737 -15.047  1.00 91.88           C  
ATOM   3438  NE2 GLN B 124      14.090  -0.734 -14.484  1.00 91.88           N  
ATOM   3439 HE21 GLN B 124      14.525  -1.616 -14.252  1.00 91.88           H  
ATOM   3440 HE22 GLN B 124      14.465   0.158 -14.194  1.00 91.88           H  
ATOM   3441  OE1 GLN B 124      12.342   0.332 -15.232  1.00 91.88           O  
ATOM   3442  N   ILE B 125       8.613  -3.017 -12.600  1.00 91.15           N  
ATOM   3443  H   ILE B 125       9.075  -3.910 -12.691  1.00 91.15           H  
ATOM   3444  CA  ILE B 125       7.213  -2.991 -12.140  1.00 91.15           C  
ATOM   3445  HA  ILE B 125       6.603  -2.522 -12.912  1.00 91.15           H  
ATOM   3446  C   ILE B 125       7.074  -2.124 -10.881  1.00 91.15           C  
ATOM   3447  CB  ILE B 125       6.682  -4.430 -11.924  1.00 91.15           C  
ATOM   3448  HB  ILE B 125       7.395  -4.977 -11.308  1.00 91.15           H  
ATOM   3449  O   ILE B 125       6.227  -1.230 -10.841  1.00 91.15           O  
ATOM   3450  CG1 ILE B 125       6.546  -5.155 -13.284  1.00 91.15           C  
ATOM   3451 HG12 ILE B 125       7.441  -4.990 -13.883  1.00 91.15           H  
ATOM   3452 HG13 ILE B 125       5.705  -4.737 -13.838  1.00 91.15           H  
ATOM   3453  CG2 ILE B 125       5.326  -4.424 -11.190  1.00 91.15           C  
ATOM   3454 HG21 ILE B 125       4.947  -5.441 -11.084  1.00 91.15           H  
ATOM   3455 HG22 ILE B 125       5.431  -4.013 -10.186  1.00 91.15           H  
ATOM   3456 HG23 ILE B 125       4.602  -3.833 -11.750  1.00 91.15           H  
ATOM   3457  CD1 ILE B 125       6.357  -6.672 -13.160  1.00 91.15           C  
ATOM   3458 HD11 ILE B 125       6.372  -7.116 -14.156  1.00 91.15           H  
ATOM   3459 HD12 ILE B 125       5.400  -6.909 -12.696  1.00 91.15           H  
ATOM   3460 HD13 ILE B 125       7.168  -7.100 -12.572  1.00 91.15           H  
ATOM   3461  N   PHE B 126       7.937  -2.319  -9.878  1.00 91.17           N  
ATOM   3462  H   PHE B 126       8.604  -3.074  -9.954  1.00 91.17           H  
ATOM   3463  CA  PHE B 126       7.904  -1.506  -8.654  1.00 91.17           C  
ATOM   3464  HA  PHE B 126       6.886  -1.519  -8.264  1.00 91.17           H  
ATOM   3465  C   PHE B 126       8.234  -0.032  -8.902  1.00 91.17           C  
ATOM   3466  CB  PHE B 126       8.849  -2.099  -7.601  1.00 91.17           C  
ATOM   3467  HB2 PHE B 126       8.964  -1.380  -6.790  1.00 91.17           H  
ATOM   3468  HB3 PHE B 126       9.833  -2.256  -8.044  1.00 91.17           H  
ATOM   3469  O   PHE B 126       7.634   0.844  -8.279  1.00 91.17           O  
ATOM   3470  CG  PHE B 126       8.339  -3.389  -6.995  1.00 91.17           C  
ATOM   3471  CD1 PHE B 126       7.090  -3.403  -6.347  1.00 91.17           C  
ATOM   3472  HD1 PHE B 126       6.503  -2.499  -6.278  1.00 91.17           H  
ATOM   3473  CD2 PHE B 126       9.078  -4.580  -7.103  1.00 91.17           C  
ATOM   3474  HD2 PHE B 126      10.031  -4.582  -7.611  1.00 91.17           H  
ATOM   3475  CE1 PHE B 126       6.569  -4.609  -5.856  1.00 91.17           C  
ATOM   3476  HE1 PHE B 126       5.561  -4.635  -5.468  1.00 91.17           H  
ATOM   3477  CE2 PHE B 126       8.579  -5.771  -6.545  1.00 91.17           C  
ATOM   3478  HE2 PHE B 126       9.154  -6.683  -6.610  1.00 91.17           H  
ATOM   3479  CZ  PHE B 126       7.323  -5.789  -5.925  1.00 91.17           C  
ATOM   3480  HZ  PHE B 126       6.919  -6.716  -5.546  1.00 91.17           H  
ATOM   3481  N   LYS B 127       9.150   0.255  -9.831  1.00 92.34           N  
ATOM   3482  H   LYS B 127       9.624  -0.513 -10.284  1.00 92.34           H  
ATOM   3483  CA  LYS B 127       9.480   1.626 -10.233  1.00 92.34           C  
ATOM   3484  HA  LYS B 127       9.672   2.220  -9.340  1.00 92.34           H  
ATOM   3485  C   LYS B 127       8.315   2.314 -10.953  1.00 92.34           C  
ATOM   3486  CB  LYS B 127      10.746   1.586 -11.097  1.00 92.34           C  
ATOM   3487  HB2 LYS B 127      10.555   1.010 -12.002  1.00 92.34           H  
ATOM   3488  HB3 LYS B 127      11.544   1.100 -10.536  1.00 92.34           H  
ATOM   3489  O   LYS B 127       8.061   3.487 -10.713  1.00 92.34           O  
ATOM   3490  CG  LYS B 127      11.185   3.000 -11.482  1.00 92.34           C  
ATOM   3491  HG2 LYS B 127      10.411   3.454 -12.100  1.00 92.34           H  
ATOM   3492  HG3 LYS B 127      11.322   3.596 -10.580  1.00 92.34           H  
ATOM   3493  CD  LYS B 127      12.482   2.978 -12.287  1.00 92.34           C  
ATOM   3494  HD2 LYS B 127      12.319   2.421 -13.209  1.00 92.34           H  
ATOM   3495  HD3 LYS B 127      13.265   2.496 -11.701  1.00 92.34           H  
ATOM   3496  CE  LYS B 127      12.869   4.425 -12.598  1.00 92.34           C  
ATOM   3497  HE2 LYS B 127      13.044   4.947 -11.657  1.00 92.34           H  
ATOM   3498  HE3 LYS B 127      12.029   4.909 -13.096  1.00 92.34           H  
ATOM   3499  NZ  LYS B 127      14.072   4.486 -13.458  1.00 92.34           N  
ATOM   3500  HZ1 LYS B 127      14.854   4.057 -12.984  1.00 92.34           H  
ATOM   3501  HZ2 LYS B 127      14.296   5.448 -13.668  1.00 92.34           H  
ATOM   3502  HZ3 LYS B 127      13.895   3.993 -14.321  1.00 92.34           H  
ATOM   3503  N   MET B 128       7.605   1.611 -11.831  1.00 92.66           N  
ATOM   3504  H   MET B 128       7.877   0.659 -12.028  1.00 92.66           H  
ATOM   3505  CA  MET B 128       6.439   2.174 -12.519  1.00 92.66           C  
ATOM   3506  HA  MET B 128       6.701   3.151 -12.924  1.00 92.66           H  
ATOM   3507  C   MET B 128       5.272   2.402 -11.548  1.00 92.66           C  
ATOM   3508  CB  MET B 128       6.028   1.259 -13.682  1.00 92.66           C  
ATOM   3509  HB2 MET B 128       5.069   1.596 -14.076  1.00 92.66           H  
ATOM   3510  HB3 MET B 128       5.897   0.242 -13.313  1.00 92.66           H  
ATOM   3511  O   MET B 128       4.599   3.428 -11.629  1.00 92.66           O  
ATOM   3512  CG  MET B 128       7.053   1.246 -14.828  1.00 92.66           C  
ATOM   3513  HG2 MET B 128       7.996   0.846 -14.453  1.00 92.66           H  
ATOM   3514  HG3 MET B 128       6.694   0.561 -15.596  1.00 92.66           H  
ATOM   3515  SD  MET B 128       7.426   2.840 -15.616  1.00 92.66           S  
ATOM   3516  CE  MET B 128       5.799   3.270 -16.288  1.00 92.66           C  
ATOM   3517  HE1 MET B 128       5.098   3.442 -15.471  1.00 92.66           H  
ATOM   3518  HE2 MET B 128       5.436   2.461 -16.922  1.00 92.66           H  
ATOM   3519  HE3 MET B 128       5.884   4.184 -16.876  1.00 92.66           H  
ATOM   3520  N   ASP B 129       5.066   1.501 -10.581  1.00 90.85           N  
ATOM   3521  H   ASP B 129       5.605   0.647 -10.588  1.00 90.85           H  
ATOM   3522  CA  ASP B 129       4.063   1.680  -9.521  1.00 90.85           C  
ATOM   3523  HA  ASP B 129       3.099   1.891  -9.985  1.00 90.85           H  
ATOM   3524  C   ASP B 129       4.397   2.870  -8.598  1.00 90.85           C  
ATOM   3525  CB  ASP B 129       3.914   0.367  -8.736  1.00 90.85           C  
ATOM   3526  HB2 ASP B 129       4.869   0.114  -8.275  1.00 90.85           H  
ATOM   3527  HB3 ASP B 129       3.652  -0.434  -9.427  1.00 90.85           H  
ATOM   3528  O   ASP B 129       3.495   3.613  -8.199  1.00 90.85           O  
ATOM   3529  CG  ASP B 129       2.832   0.453  -7.650  1.00 90.85           C  
ATOM   3530  OD1 ASP B 129       1.623   0.408  -7.972  1.00 90.85           O  
ATOM   3531  OD2 ASP B 129       3.196   0.578  -6.462  1.00 90.85           O  
ATOM   3532  N   SER B 130       5.680   3.129  -8.302  1.00 91.01           N  
ATOM   3533  H   SER B 130       6.393   2.493  -8.630  1.00 91.01           H  
ATOM   3534  CA  SER B 130       6.093   4.270  -7.464  1.00 91.01           C  
ATOM   3535  HA  SER B 130       5.481   4.238  -6.563  1.00 91.01           H  
ATOM   3536  C   SER B 130       5.852   5.643  -8.109  1.00 91.01           C  
ATOM   3537  CB  SER B 130       7.562   4.148  -7.015  1.00 91.01           C  
ATOM   3538  HB2 SER B 130       7.764   3.122  -6.711  1.00 91.01           H  
ATOM   3539  HB3 SER B 130       7.715   4.796  -6.152  1.00 91.01           H  
ATOM   3540  O   SER B 130       5.822   6.640  -7.380  1.00 91.01           O  
ATOM   3541  OG  SER B 130       8.482   4.532  -8.021  1.00 91.01           O  
ATOM   3542  HG  SER B 130       9.114   5.170  -7.683  1.00 91.01           H  
ATOM   3543  N   GLN B 131       5.671   5.678  -9.436  1.00 93.84           N  
ATOM   3544  H   GLN B 131       5.760   4.800  -9.926  1.00 93.84           H  
ATOM   3545  CA  GLN B 131       5.454   6.874 -10.264  1.00 93.84           C  
ATOM   3546  HA  GLN B 131       5.886   7.748  -9.775  1.00 93.84           H  
ATOM   3547  C   GLN B 131       3.981   7.187 -10.533  1.00 93.84           C  
ATOM   3548  CB  GLN B 131       6.141   6.666 -11.620  1.00 93.84           C  
ATOM   3549  HB2 GLN B 131       5.846   7.461 -12.305  1.00 93.84           H  
ATOM   3550  HB3 GLN B 131       5.823   5.714 -12.044  1.00 93.84           H  
ATOM   3551  O   GLN B 131       3.665   8.281 -11.001  1.00 93.84           O  
ATOM   3552  CG  GLN B 131       7.661   6.689 -11.498  1.00 93.84           C  
ATOM   3553  HG2 GLN B 131       7.966   7.707 -11.257  1.00 93.84           H  
ATOM   3554  HG3 GLN B 131       7.986   6.036 -10.688  1.00 93.84           H  
ATOM   3555  CD  GLN B 131       8.353   6.262 -12.784  1.00 93.84           C  
ATOM   3556  NE2 GLN B 131       9.604   5.879 -12.711  1.00 93.84           N  
ATOM   3557 HE21 GLN B 131       9.941   5.489 -13.579  1.00 93.84           H  
ATOM   3558 HE22 GLN B 131       9.985   5.721 -11.789  1.00 93.84           H  
ATOM   3559  OE1 GLN B 131       7.821   6.254 -13.879  1.00 93.84           O  
ATOM   3560  N   GLN B 132       3.070   6.243 -10.277  1.00 94.89           N  
ATOM   3561  H   GLN B 132       3.370   5.359  -9.892  1.00 94.89           H  
ATOM   3562  CA  GLN B 132       1.645   6.501 -10.461  1.00 94.89           C  
ATOM   3563  HA  GLN B 132       1.472   6.764 -11.504  1.00 94.89           H  
ATOM   3564  C   GLN B 132       1.203   7.683  -9.591  1.00 94.89           C  
ATOM   3565  CB  GLN B 132       0.809   5.264 -10.120  1.00 94.89           C  
ATOM   3566  HB2 GLN B 132       1.057   4.929  -9.113  1.00 94.89           H  
ATOM   3567  HB3 GLN B 132      -0.239   5.563 -10.127  1.00 94.89           H  
ATOM   3568  O   GLN B 132       1.586   7.785  -8.423  1.00 94.89           O  
ATOM   3569  CG  GLN B 132       0.977   4.093 -11.106  1.00 94.89           C  
ATOM   3570  HG2 GLN B 132       0.824   4.454 -12.123  1.00 94.89           H  
ATOM   3571  HG3 GLN B 132       1.985   3.685 -11.029  1.00 94.89           H  
ATOM   3572  CD  GLN B 132      -0.036   2.984 -10.819  1.00 94.89           C  
ATOM   3573  NE2 GLN B 132      -0.256   2.047 -11.714  1.00 94.89           N  
ATOM   3574 HE21 GLN B 132       0.283   1.985 -12.566  1.00 94.89           H  
ATOM   3575 HE22 GLN B 132      -0.993   1.395 -11.486  1.00 94.89           H  
ATOM   3576  OE1 GLN B 132      -0.689   2.975  -9.791  1.00 94.89           O  
ATOM   3577  N   SER B 133       0.352   8.550 -10.141  1.00 96.31           N  
ATOM   3578  H   SER B 133       0.041   8.414 -11.092  1.00 96.31           H  
ATOM   3579  CA  SER B 133      -0.306   9.585  -9.350  1.00 96.31           C  
ATOM   3580  HA  SER B 133       0.466  10.144  -8.820  1.00 96.31           H  
ATOM   3581  C   SER B 133      -1.230   8.941  -8.321  1.00 96.31           C  
ATOM   3582  CB  SER B 133      -1.070  10.566 -10.240  1.00 96.31           C  
ATOM   3583  HB2 SER B 133      -0.362  11.053 -10.911  1.00 96.31           H  
ATOM   3584  HB3 SER B 133      -1.541  11.323  -9.612  1.00 96.31           H  
ATOM   3585  O   SER B 133      -1.946   7.980  -8.622  1.00 96.31           O  
ATOM   3586  OG  SER B 133      -2.064   9.920 -11.012  1.00 96.31           O  
ATOM   3587  HG  SER B 133      -2.523  10.587 -11.527  1.00 96.31           H  
ATOM   3588  N   ARG B 134      -1.218   9.455  -7.088  1.00 96.33           N  
ATOM   3589  H   ARG B 134      -0.582  10.215  -6.895  1.00 96.33           H  
ATOM   3590  CA  ARG B 134      -2.011   8.886  -5.989  1.00 96.33           C  
ATOM   3591  HA  ARG B 134      -2.733   8.179  -6.397  1.00 96.33           H  
ATOM   3592  C   ARG B 134      -2.811   9.963  -5.286  1.00 96.33           C  
ATOM   3593  CB  ARG B 134      -1.114   8.117  -5.005  1.00 96.33           C  
ATOM   3594  HB2 ARG B 134      -1.737   7.759  -4.185  1.00 96.33           H  
ATOM   3595  HB3 ARG B 134      -0.351   8.784  -4.604  1.00 96.33           H  
ATOM   3596  O   ARG B 134      -2.237  10.912  -4.764  1.00 96.33           O  
ATOM   3597  CG  ARG B 134      -0.442   6.912  -5.678  1.00 96.33           C  
ATOM   3598  HG2 ARG B 134      -1.213   6.270  -6.106  1.00 96.33           H  
ATOM   3599  HG3 ARG B 134       0.197   7.269  -6.485  1.00 96.33           H  
ATOM   3600  CD  ARG B 134       0.427   6.089  -4.721  1.00 96.33           C  
ATOM   3601  HD2 ARG B 134      -0.195   5.668  -3.931  1.00 96.33           H  
ATOM   3602  HD3 ARG B 134       1.167   6.747  -4.265  1.00 96.33           H  
ATOM   3603  NE  ARG B 134       1.124   5.006  -5.444  1.00 96.33           N  
ATOM   3604  HE  ARG B 134       2.041   5.215  -5.815  1.00 96.33           H  
ATOM   3605  NH1 ARG B 134      -0.603   3.483  -5.557  1.00 96.33           N  
ATOM   3606 HH11 ARG B 134      -1.007   2.759  -6.134  1.00 96.33           H  
ATOM   3607 HH12 ARG B 134      -1.212   4.110  -5.052  1.00 96.33           H  
ATOM   3608  NH2 ARG B 134       1.343   3.024  -6.532  1.00 96.33           N  
ATOM   3609 HH21 ARG B 134       2.240   3.295  -6.911  1.00 96.33           H  
ATOM   3610 HH22 ARG B 134       1.033   2.112  -6.836  1.00 96.33           H  
ATOM   3611  CZ  ARG B 134       0.621   3.843  -5.830  1.00 96.33           C  
ATOM   3612  N   ARG B 135      -4.130   9.797  -5.222  1.00 94.66           N  
ATOM   3613  H   ARG B 135      -4.516   8.956  -5.627  1.00 94.66           H  
ATOM   3614  CA  ARG B 135      -4.987  10.603  -4.355  1.00 94.66           C  
ATOM   3615  HA  ARG B 135      -4.830  11.656  -4.587  1.00 94.66           H  
ATOM   3616  C   ARG B 135      -4.586  10.350  -2.908  1.00 94.66           C  
ATOM   3617  CB  ARG B 135      -6.459  10.260  -4.598  1.00 94.66           C  
ATOM   3618  HB2 ARG B 135      -6.680  10.371  -5.660  1.00 94.66           H  
ATOM   3619  HB3 ARG B 135      -6.649   9.227  -4.308  1.00 94.66           H  
ATOM   3620  O   ARG B 135      -4.512   9.193  -2.496  1.00 94.66           O  
ATOM   3621  CG  ARG B 135      -7.373  11.199  -3.802  1.00 94.66           C  
ATOM   3622  HG2 ARG B 135      -7.164  12.232  -4.079  1.00 94.66           H  
ATOM   3623  HG3 ARG B 135      -7.196  11.070  -2.734  1.00 94.66           H  
ATOM   3624  CD  ARG B 135      -8.836  10.880  -4.102  1.00 94.66           C  
ATOM   3625  HD2 ARG B 135      -9.016   9.830  -3.870  1.00 94.66           H  
ATOM   3626  HD3 ARG B 135      -9.024  11.051  -5.162  1.00 94.66           H  
ATOM   3627  NE  ARG B 135      -9.734  11.719  -3.292  1.00 94.66           N  
ATOM   3628  HE  ARG B 135      -9.294  12.383  -2.671  1.00 94.66           H  
ATOM   3629  NH1 ARG B 135     -11.702  10.755  -3.970  1.00 94.66           N  
ATOM   3630 HH11 ARG B 135     -11.168  10.148  -4.576  1.00 94.66           H  
ATOM   3631 HH12 ARG B 135     -12.687  10.587  -3.820  1.00 94.66           H  
ATOM   3632  NH2 ARG B 135     -11.731  12.330  -2.394  1.00 94.66           N  
ATOM   3633 HH21 ARG B 135     -11.230  12.859  -1.693  1.00 94.66           H  
ATOM   3634 HH22 ARG B 135     -12.711  12.127  -2.262  1.00 94.66           H  
ATOM   3635  CZ  ARG B 135     -11.046  11.600  -3.225  1.00 94.66           C  
ATOM   3636  N   VAL B 136      -4.340  11.414  -2.154  1.00 95.76           N  
ATOM   3637  H   VAL B 136      -4.392  12.326  -2.585  1.00 95.76           H  
ATOM   3638  CA  VAL B 136      -3.943  11.331  -0.746  1.00 95.76           C  
ATOM   3639  HA  VAL B 136      -3.643  10.307  -0.521  1.00 95.76           H  
ATOM   3640  C   VAL B 136      -5.126  11.682   0.146  1.00 95.76           C  
ATOM   3641  CB  VAL B 136      -2.734  12.227  -0.444  1.00 95.76           C  
ATOM   3642  HB  VAL B 136      -3.031  13.265  -0.595  1.00 95.76           H  
ATOM   3643  O   VAL B 136      -5.673  12.783   0.089  1.00 95.76           O  
ATOM   3644  CG1 VAL B 136      -2.255  12.042   1.005  1.00 95.76           C  
ATOM   3645 HG11 VAL B 136      -3.035  12.348   1.702  1.00 95.76           H  
ATOM   3646 HG12 VAL B 136      -1.374  12.659   1.182  1.00 95.76           H  
ATOM   3647 HG13 VAL B 136      -2.002  10.997   1.181  1.00 95.76           H  
ATOM   3648  CG2 VAL B 136      -1.552  11.931  -1.372  1.00 95.76           C  
ATOM   3649 HG21 VAL B 136      -0.693  12.537  -1.085  1.00 95.76           H  
ATOM   3650 HG22 VAL B 136      -1.815  12.186  -2.399  1.00 95.76           H  
ATOM   3651 HG23 VAL B 136      -1.284  10.875  -1.325  1.00 95.76           H  
ATOM   3652  N   GLU B 137      -5.497  10.748   1.010  1.00 94.44           N  
ATOM   3653  H   GLU B 137      -5.044   9.846   0.959  1.00 94.44           H  
ATOM   3654  CA  GLU B 137      -6.587  10.888   1.966  1.00 94.44           C  
ATOM   3655  HA  GLU B 137      -7.033  11.879   1.879  1.00 94.44           H  
ATOM   3656  C   GLU B 137      -6.039  10.749   3.389  1.00 94.44           C  
ATOM   3657  CB  GLU B 137      -7.677   9.858   1.636  1.00 94.44           C  
ATOM   3658  HB2 GLU B 137      -8.370   9.778   2.473  1.00 94.44           H  
ATOM   3659  HB3 GLU B 137      -7.220   8.880   1.480  1.00 94.44           H  
ATOM   3660  O   GLU B 137      -5.408   9.753   3.737  1.00 94.44           O  
ATOM   3661  CG  GLU B 137      -8.437  10.277   0.369  1.00 94.44           C  
ATOM   3662  HG2 GLU B 137      -8.898  11.250   0.544  1.00 94.44           H  
ATOM   3663  HG3 GLU B 137      -7.736  10.393  -0.457  1.00 94.44           H  
ATOM   3664  CD  GLU B 137      -9.507   9.263  -0.044  1.00 94.44           C  
ATOM   3665  OE1 GLU B 137     -10.700   9.637   0.055  1.00 94.44           O  
ATOM   3666  OE2 GLU B 137      -9.128   8.173  -0.529  1.00 94.44           O  
ATOM   3667  N   ILE B 138      -6.256  11.764   4.228  1.00 95.02           N  
ATOM   3668  H   ILE B 138      -6.800  12.551   3.904  1.00 95.02           H  
ATOM   3669  CA  ILE B 138      -5.842  11.724   5.635  1.00 95.02           C  
ATOM   3670  HA  ILE B 138      -4.879  11.218   5.706  1.00 95.02           H  
ATOM   3671  C   ILE B 138      -6.870  10.895   6.405  1.00 95.02           C  
ATOM   3672  CB  ILE B 138      -5.686  13.144   6.226  1.00 95.02           C  
ATOM   3673  HB  ILE B 138      -6.652  13.645   6.165  1.00 95.02           H  
ATOM   3674  O   ILE B 138      -8.008  11.339   6.565  1.00 95.02           O  
ATOM   3675  CG1 ILE B 138      -4.647  13.991   5.450  1.00 95.02           C  
ATOM   3676 HG12 ILE B 138      -3.641  13.675   5.725  1.00 95.02           H  
ATOM   3677 HG13 ILE B 138      -4.760  13.839   4.376  1.00 95.02           H  
ATOM   3678  CG2 ILE B 138      -5.271  13.049   7.710  1.00 95.02           C  
ATOM   3679 HG21 ILE B 138      -6.038  12.531   8.287  1.00 95.02           H  
ATOM   3680 HG22 ILE B 138      -4.338  12.493   7.803  1.00 95.02           H  
ATOM   3681 HG23 ILE B 138      -5.143  14.039   8.147  1.00 95.02           H  
ATOM   3682  CD1 ILE B 138      -4.782  15.496   5.706  1.00 95.02           C  
ATOM   3683 HD11 ILE B 138      -3.990  16.023   5.172  1.00 95.02           H  
ATOM   3684 HD12 ILE B 138      -4.703  15.721   6.769  1.00 95.02           H  
ATOM   3685 HD13 ILE B 138      -5.747  15.843   5.336  1.00 95.02           H  
ATOM   3686  N   ILE B 139      -6.466   9.723   6.896  1.00 95.36           N  
ATOM   3687  H   ILE B 139      -5.511   9.433   6.737  1.00 95.36           H  
ATOM   3688  CA  ILE B 139      -7.341   8.832   7.669  1.00 95.36           C  
ATOM   3689  HA  ILE B 139      -8.357   8.903   7.280  1.00 95.36           H  
ATOM   3690  C   ILE B 139      -7.393   9.273   9.130  1.00 95.36           C  
ATOM   3691  CB  ILE B 139      -6.876   7.364   7.551  1.00 95.36           C  
ATOM   3692  HB  ILE B 139      -5.893   7.269   8.012  1.00 95.36           H  
ATOM   3693  O   ILE B 139      -8.462   9.440   9.711  1.00 95.36           O  
ATOM   3694  CG1 ILE B 139      -6.730   6.887   6.090  1.00 95.36           C  
ATOM   3695 HG12 ILE B 139      -5.920   7.436   5.611  1.00 95.36           H  
ATOM   3696 HG13 ILE B 139      -6.450   5.834   6.085  1.00 95.36           H  
ATOM   3697  CG2 ILE B 139      -7.847   6.474   8.344  1.00 95.36           C  
ATOM   3698 HG21 ILE B 139      -7.658   5.418   8.153  1.00 95.36           H  
ATOM   3699 HG22 ILE B 139      -7.747   6.641   9.416  1.00 95.36           H  
ATOM   3700 HG23 ILE B 139      -8.881   6.672   8.059  1.00 95.36           H  
ATOM   3701  CD1 ILE B 139      -7.996   7.057   5.248  1.00 95.36           C  
ATOM   3702 HD11 ILE B 139      -8.209   8.115   5.093  1.00 95.36           H  
ATOM   3703 HD12 ILE B 139      -7.848   6.588   4.275  1.00 95.36           H  
ATOM   3704 HD13 ILE B 139      -8.845   6.578   5.735  1.00 95.36           H  
ATOM   3705  N   ASN B 140      -6.223   9.497   9.728  1.00 94.65           N  
ATOM   3706  H   ASN B 140      -5.385   9.398   9.173  1.00 94.65           H  
ATOM   3707  CA  ASN B 140      -6.087  10.014  11.085  1.00 94.65           C  
ATOM   3708  HA  ASN B 140      -6.875  10.749  11.249  1.00 94.65           H  
ATOM   3709  C   ASN B 140      -4.749  10.762  11.239  1.00 94.65           C  
ATOM   3710  CB  ASN B 140      -6.311   8.857  12.088  1.00 94.65           C  
ATOM   3711  HB2 ASN B 140      -7.283   8.407  11.887  1.00 94.65           H  
ATOM   3712  HB3 ASN B 140      -6.352   9.249  13.105  1.00 94.65           H  
ATOM   3713  O   ASN B 140      -4.077  11.082  10.260  1.00 94.65           O  
ATOM   3714  CG  ASN B 140      -5.254   7.769  12.054  1.00 94.65           C  
ATOM   3715  ND2 ASN B 140      -5.646   6.517  12.091  1.00 94.65           N  
ATOM   3716 HD21 ASN B 140      -6.625   6.272  12.074  1.00 94.65           H  
ATOM   3717 HD22 ASN B 140      -4.942   5.794  12.127  1.00 94.65           H  
ATOM   3718  OD1 ASN B 140      -4.067   8.045  12.043  1.00 94.65           O  
ATOM   3719  N   THR B 141      -4.351  11.076  12.472  1.00 95.12           N  
ATOM   3720  H   THR B 141      -4.866  10.709  13.260  1.00 95.12           H  
ATOM   3721  CA  THR B 141      -3.134  11.854  12.762  1.00 95.12           C  
ATOM   3722  HA  THR B 141      -3.170  12.783  12.193  1.00 95.12           H  
ATOM   3723  C   THR B 141      -1.825  11.161  12.372  1.00 95.12           C  
ATOM   3724  CB  THR B 141      -3.068  12.197  14.255  1.00 95.12           C  
ATOM   3725  HB  THR B 141      -2.116  12.680  14.478  1.00 95.12           H  
ATOM   3726  O   THR B 141      -0.799  11.836  12.284  1.00 95.12           O  
ATOM   3727  CG2 THR B 141      -4.202  13.132  14.674  1.00 95.12           C  
ATOM   3728 HG21 THR B 141      -4.173  14.037  14.067  1.00 95.12           H  
ATOM   3729 HG22 THR B 141      -4.080  13.408  15.722  1.00 95.12           H  
ATOM   3730 HG23 THR B 141      -5.168  12.644  14.546  1.00 95.12           H  
ATOM   3731  OG1 THR B 141      -3.191  11.023  15.024  1.00 95.12           O  
ATOM   3732  HG1 THR B 141      -3.164  11.257  15.954  1.00 95.12           H  
ATOM   3733  N   LYS B 142      -1.849   9.843  12.148  1.00 97.71           N  
ATOM   3734  H   LYS B 142      -2.734   9.368  12.255  1.00 97.71           H  
ATOM   3735  CA  LYS B 142      -0.684   9.003  11.846  1.00 97.71           C  
ATOM   3736  HA  LYS B 142       0.154   9.628  11.537  1.00 97.71           H  
ATOM   3737  C   LYS B 142      -0.923   8.035  10.684  1.00 97.71           C  
ATOM   3738  CB  LYS B 142      -0.280   8.232  13.109  1.00 97.71           C  
ATOM   3739  HB2 LYS B 142       0.468   7.486  12.840  1.00 97.71           H  
ATOM   3740  HB3 LYS B 142      -1.150   7.706  13.503  1.00 97.71           H  
ATOM   3741  O   LYS B 142      -0.142   7.102  10.528  1.00 97.71           O  
ATOM   3742  CG  LYS B 142       0.337   9.117  14.200  1.00 97.71           C  
ATOM   3743  HG2 LYS B 142       1.207   9.642  13.805  1.00 97.71           H  
ATOM   3744  HG3 LYS B 142      -0.392   9.833  14.577  1.00 97.71           H  
ATOM   3745  CD  LYS B 142       0.769   8.175  15.318  1.00 97.71           C  
ATOM   3746  HD2 LYS B 142       1.376   7.375  14.895  1.00 97.71           H  
ATOM   3747  HD3 LYS B 142      -0.145   7.748  15.730  1.00 97.71           H  
ATOM   3748  CE  LYS B 142       1.554   8.811  16.460  1.00 97.71           C  
ATOM   3749  HE2 LYS B 142       2.344   9.440  16.050  1.00 97.71           H  
ATOM   3750  HE3 LYS B 142       0.877   9.414  17.065  1.00 97.71           H  
ATOM   3751  NZ  LYS B 142       2.174   7.734  17.267  1.00 97.71           N  
ATOM   3752  HZ1 LYS B 142       2.376   8.022  18.214  1.00 97.71           H  
ATOM   3753  HZ2 LYS B 142       1.612   6.895  17.252  1.00 97.71           H  
ATOM   3754  HZ3 LYS B 142       3.074   7.519  16.862  1.00 97.71           H  
ATOM   3755  N   ALA B 143      -1.973   8.232   9.884  1.00 97.96           N  
ATOM   3756  H   ALA B 143      -2.592   9.006  10.074  1.00 97.96           H  
ATOM   3757  CA  ALA B 143      -2.289   7.368   8.752  1.00 97.96           C  
ATOM   3758  HA  ALA B 143      -1.375   6.856   8.450  1.00 97.96           H  
ATOM   3759  C   ALA B 143      -2.799   8.165   7.545  1.00 97.96           C  
ATOM   3760  CB  ALA B 143      -3.285   6.287   9.186  1.00 97.96           C  
ATOM   3761  HB1 ALA B 143      -3.484   5.612   8.354  1.00 97.96           H  
ATOM   3762  HB2 ALA B 143      -4.220   6.748   9.505  1.00 97.96           H  
ATOM   3763  HB3 ALA B 143      -2.871   5.714  10.016  1.00 97.96           H  
ATOM   3764  O   ALA B 143      -3.727   8.972   7.663  1.00 97.96           O  
ATOM   3765  N   LEU B 144      -2.211   7.892   6.383  1.00 97.76           N  
ATOM   3766  H   LEU B 144      -1.487   7.188   6.383  1.00 97.76           H  
ATOM   3767  CA  LEU B 144      -2.654   8.365   5.074  1.00 97.76           C  
ATOM   3768  HA  LEU B 144      -3.542   8.989   5.185  1.00 97.76           H  
ATOM   3769  C   LEU B 144      -3.015   7.160   4.211  1.00 97.76           C  
ATOM   3770  CB  LEU B 144      -1.552   9.180   4.372  1.00 97.76           C  
ATOM   3771  HB2 LEU B 144      -0.727   8.507   4.138  1.00 97.76           H  
ATOM   3772  HB3 LEU B 144      -1.950   9.549   3.427  1.00 97.76           H  
ATOM   3773  O   LEU B 144      -2.306   6.158   4.229  1.00 97.76           O  
ATOM   3774  CG  LEU B 144      -0.980  10.363   5.163  1.00 97.76           C  
ATOM   3775  HG  LEU B 144      -0.564   9.999   6.102  1.00 97.76           H  
ATOM   3776  CD1 LEU B 144       0.137  11.028   4.360  1.00 97.76           C  
ATOM   3777 HD11 LEU B 144       0.543  11.872   4.917  1.00 97.76           H  
ATOM   3778 HD12 LEU B 144       0.939  10.310   4.191  1.00 97.76           H  
ATOM   3779 HD13 LEU B 144      -0.246  11.377   3.401  1.00 97.76           H  
ATOM   3780  CD2 LEU B 144      -2.048  11.404   5.474  1.00 97.76           C  
ATOM   3781 HD21 LEU B 144      -1.579  12.274   5.935  1.00 97.76           H  
ATOM   3782 HD22 LEU B 144      -2.760  10.984   6.183  1.00 97.76           H  
ATOM   3783 HD23 LEU B 144      -2.560  11.699   4.557  1.00 97.76           H  
ATOM   3784  N   LEU B 145      -4.065   7.277   3.411  1.00 97.50           N  
ATOM   3785  H   LEU B 145      -4.599   8.134   3.439  1.00 97.50           H  
ATOM   3786  CA  LEU B 145      -4.340   6.357   2.317  1.00 97.50           C  
ATOM   3787  HA  LEU B 145      -3.761   5.443   2.450  1.00 97.50           H  
ATOM   3788  C   LEU B 145      -3.902   7.019   1.012  1.00 97.50           C  
ATOM   3789  CB  LEU B 145      -5.828   5.992   2.340  1.00 97.50           C  
ATOM   3790  HB2 LEU B 145      -6.075   5.612   3.332  1.00 97.50           H  
ATOM   3791  HB3 LEU B 145      -6.407   6.899   2.168  1.00 97.50           H  
ATOM   3792  O   LEU B 145      -4.290   8.152   0.727  1.00 97.50           O  
ATOM   3793  CG  LEU B 145      -6.232   4.933   1.302  1.00 97.50           C  
ATOM   3794  HG  LEU B 145      -5.813   5.183   0.328  1.00 97.50           H  
ATOM   3795  CD1 LEU B 145      -5.746   3.543   1.717  1.00 97.50           C  
ATOM   3796 HD11 LEU B 145      -6.149   3.277   2.695  1.00 97.50           H  
ATOM   3797 HD12 LEU B 145      -6.086   2.813   0.983  1.00 97.50           H  
ATOM   3798 HD13 LEU B 145      -4.657   3.511   1.750  1.00 97.50           H  
ATOM   3799  CD2 LEU B 145      -7.753   4.903   1.185  1.00 97.50           C  
ATOM   3800 HD21 LEU B 145      -8.057   4.114   0.498  1.00 97.50           H  
ATOM   3801 HD22 LEU B 145      -8.105   5.856   0.792  1.00 97.50           H  
ATOM   3802 HD23 LEU B 145      -8.194   4.738   2.168  1.00 97.50           H  
ATOM   3803  N   MET B 146      -3.079   6.321   0.234  1.00 97.26           N  
ATOM   3804  H   MET B 146      -2.760   5.418   0.554  1.00 97.26           H  
ATOM   3805  CA  MET B 146      -2.656   6.763  -1.092  1.00 97.26           C  
ATOM   3806  HA  MET B 146      -3.020   7.773  -1.281  1.00 97.26           H  
ATOM   3807  C   MET B 146      -3.249   5.839  -2.151  1.00 97.26           C  
ATOM   3808  CB  MET B 146      -1.126   6.807  -1.180  1.00 97.26           C  
ATOM   3809  HB2 MET B 146      -0.848   7.066  -2.202  1.00 97.26           H  
ATOM   3810  HB3 MET B 146      -0.708   5.828  -0.946  1.00 97.26           H  
ATOM   3811  O   MET B 146      -2.813   4.694  -2.265  1.00 97.26           O  
ATOM   3812  CG  MET B 146      -0.515   7.853  -0.250  1.00 97.26           C  
ATOM   3813  HG2 MET B 146      -1.091   8.775  -0.329  1.00 97.26           H  
ATOM   3814  HG3 MET B 146      -0.577   7.496   0.778  1.00 97.26           H  
ATOM   3815  SD  MET B 146       1.213   8.223  -0.652  1.00 97.26           S  
ATOM   3816  CE  MET B 146       1.571   9.413   0.662  1.00 97.26           C  
ATOM   3817  HE1 MET B 146       1.494   8.921   1.632  1.00 97.26           H  
ATOM   3818  HE2 MET B 146       0.855  10.234   0.612  1.00 97.26           H  
ATOM   3819  HE3 MET B 146       2.579   9.807   0.533  1.00 97.26           H  
ATOM   3820  N   THR B 147      -4.210   6.334  -2.930  1.00 95.23           N  
ATOM   3821  H   THR B 147      -4.504   7.286  -2.761  1.00 95.23           H  
ATOM   3822  CA  THR B 147      -4.971   5.550  -3.919  1.00 95.23           C  
ATOM   3823  HA  THR B 147      -4.715   4.495  -3.824  1.00 95.23           H  
ATOM   3824  C   THR B 147      -4.636   6.005  -5.339  1.00 95.23           C  
ATOM   3825  CB  THR B 147      -6.484   5.671  -3.662  1.00 95.23           C  
ATOM   3826  HB  THR B 147      -6.814   6.683  -3.897  1.00 95.23           H  
ATOM   3827  O   THR B 147      -4.857   7.165  -5.682  1.00 95.23           O  
ATOM   3828  CG2 THR B 147      -7.295   4.666  -4.484  1.00 95.23           C  
ATOM   3829 HG21 THR B 147      -8.356   4.797  -4.269  1.00 95.23           H  
ATOM   3830 HG22 THR B 147      -6.999   3.650  -4.223  1.00 95.23           H  
ATOM   3831 HG23 THR B 147      -7.129   4.826  -5.549  1.00 95.23           H  
ATOM   3832  OG1 THR B 147      -6.778   5.395  -2.309  1.00 95.23           O  
ATOM   3833  HG1 THR B 147      -7.377   6.072  -1.986  1.00 95.23           H  
ATOM   3834  N   SER B 148      -4.095   5.124  -6.177  1.00 92.40           N  
ATOM   3835  H   SER B 148      -4.006   4.160  -5.889  1.00 92.40           H  
ATOM   3836  CA  SER B 148      -3.837   5.388  -7.595  1.00 92.40           C  
ATOM   3837  HA  SER B 148      -3.444   6.401  -7.685  1.00 92.40           H  
ATOM   3838  C   SER B 148      -5.114   5.338  -8.434  1.00 92.40           C  
ATOM   3839  CB  SER B 148      -2.772   4.433  -8.155  1.00 92.40           C  
ATOM   3840  HB2 SER B 148      -2.739   4.504  -9.242  1.00 92.40           H  
ATOM   3841  HB3 SER B 148      -1.796   4.724  -7.767  1.00 92.40           H  
ATOM   3842  O   SER B 148      -6.159   4.845  -8.005  1.00 92.40           O  
ATOM   3843  OG  SER B 148      -3.029   3.101  -7.774  1.00 92.40           O  
ATOM   3844  HG  SER B 148      -3.172   2.576  -8.565  1.00 92.40           H  
ATOM   3845  N   LEU B 149      -5.030   5.863  -9.660  1.00 84.52           N  
ATOM   3846  H   LEU B 149      -4.152   6.276  -9.941  1.00 84.52           H  
ATOM   3847  CA  LEU B 149      -6.150   5.890 -10.609  1.00 84.52           C  
ATOM   3848  HA  LEU B 149      -6.996   6.394 -10.142  1.00 84.52           H  
ATOM   3849  C   LEU B 149      -6.659   4.491 -10.996  1.00 84.52           C  
ATOM   3850  CB  LEU B 149      -5.719   6.660 -11.870  1.00 84.52           C  
ATOM   3851  HB2 LEU B 149      -4.788   6.229 -12.236  1.00 84.52           H  
ATOM   3852  HB3 LEU B 149      -6.474   6.512 -12.643  1.00 84.52           H  
ATOM   3853  O   LEU B 149      -7.836   4.341 -11.297  1.00 84.52           O  
ATOM   3854  CG  LEU B 149      -5.532   8.175 -11.668  1.00 84.52           C  
ATOM   3855  HG  LEU B 149      -4.861   8.354 -10.827  1.00 84.52           H  
ATOM   3856  CD1 LEU B 149      -4.908   8.783 -12.924  1.00 84.52           C  
ATOM   3857 HD11 LEU B 149      -5.549   8.605 -13.788  1.00 84.52           H  
ATOM   3858 HD12 LEU B 149      -4.778   9.857 -12.786  1.00 84.52           H  
ATOM   3859 HD13 LEU B 149      -3.930   8.336 -13.100  1.00 84.52           H  
ATOM   3860  CD2 LEU B 149      -6.863   8.886 -11.408  1.00 84.52           C  
ATOM   3861 HD21 LEU B 149      -7.546   8.717 -12.240  1.00 84.52           H  
ATOM   3862 HD22 LEU B 149      -7.318   8.514 -10.490  1.00 84.52           H  
ATOM   3863 HD23 LEU B 149      -6.691   9.956 -11.298  1.00 84.52           H  
ATOM   3864  N   ASP B 150      -5.801   3.470 -10.952  1.00 81.85           N  
ATOM   3865  H   ASP B 150      -4.860   3.640 -10.629  1.00 81.85           H  
ATOM   3866  CA  ASP B 150      -6.156   2.062 -11.188  1.00 81.85           C  
ATOM   3867  HA  ASP B 150      -6.965   2.039 -11.917  1.00 81.85           H  
ATOM   3868  C   ASP B 150      -6.689   1.345  -9.928  1.00 81.85           C  
ATOM   3869  CB  ASP B 150      -4.955   1.329 -11.815  1.00 81.85           C  
ATOM   3870  HB2 ASP B 150      -4.621   1.885 -12.691  1.00 81.85           H  
ATOM   3871  HB3 ASP B 150      -5.286   0.347 -12.153  1.00 81.85           H  
ATOM   3872  O   ASP B 150      -6.793   0.114  -9.899  1.00 81.85           O  
ATOM   3873  CG  ASP B 150      -3.767   1.146 -10.860  1.00 81.85           C  
ATOM   3874  OD1 ASP B 150      -3.817   1.698  -9.737  1.00 81.85           O  
ATOM   3875  OD2 ASP B 150      -2.804   0.451 -11.253  1.00 81.85           O  
ATOM   3876  N   HIS B 151      -7.026   2.118  -8.889  1.00 78.14           N  
ATOM   3877  H   HIS B 151      -6.885   3.112  -8.998  1.00 78.14           H  
ATOM   3878  CA  HIS B 151      -7.519   1.676  -7.584  1.00 78.14           C  
ATOM   3879  HA  HIS B 151      -7.670   2.585  -7.002  1.00 78.14           H  
ATOM   3880  C   HIS B 151      -6.532   0.840  -6.754  1.00 78.14           C  
ATOM   3881  CB  HIS B 151      -8.893   1.009  -7.729  1.00 78.14           C  
ATOM   3882  HB2 HIS B 151      -9.263   0.752  -6.737  1.00 78.14           H  
ATOM   3883  HB3 HIS B 151      -8.786   0.092  -8.308  1.00 78.14           H  
ATOM   3884  O   HIS B 151      -6.916   0.284  -5.719  1.00 78.14           O  
ATOM   3885  CG  HIS B 151      -9.935   1.865  -8.387  1.00 78.14           C  
ATOM   3886  CD2 HIS B 151     -10.415   1.748  -9.664  1.00 78.14           C  
ATOM   3887  HD2 HIS B 151     -10.091   1.030 -10.403  1.00 78.14           H  
ATOM   3888  ND1 HIS B 151     -10.623   2.889  -7.783  1.00 78.14           N  
ATOM   3889  HD1 HIS B 151     -10.502   3.201  -6.831  1.00 78.14           H  
ATOM   3890  CE1 HIS B 151     -11.495   3.383  -8.675  1.00 78.14           C  
ATOM   3891  HE1 HIS B 151     -12.178   4.199  -8.491  1.00 78.14           H  
ATOM   3892  NE2 HIS B 151     -11.419   2.708  -9.831  1.00 78.14           N  
ATOM   3893  N   GLY B 152      -5.254   0.776  -7.141  1.00 87.87           N  
ATOM   3894  H   GLY B 152      -4.980   1.228  -8.002  1.00 87.87           H  
ATOM   3895  CA  GLY B 152      -4.199   0.354  -6.228  1.00 87.87           C  
ATOM   3896  HA2 GLY B 152      -3.243   0.367  -6.752  1.00 87.87           H  
ATOM   3897  HA3 GLY B 152      -4.404  -0.656  -5.871  1.00 87.87           H  
ATOM   3898  C   GLY B 152      -4.124   1.320  -5.046  1.00 87.87           C  
ATOM   3899  O   GLY B 152      -4.117   2.531  -5.220  1.00 87.87           O  
ATOM   3900  N   SER B 153      -4.074   0.819  -3.819  1.00 96.63           N  
ATOM   3901  H   SER B 153      -4.128  -0.178  -3.671  1.00 96.63           H  
ATOM   3902  CA  SER B 153      -3.891   1.694  -2.660  1.00 96.63           C  
ATOM   3903  HA  SER B 153      -3.536   2.665  -3.003  1.00 96.63           H  
ATOM   3904  C   SER B 153      -2.837   1.152  -1.724  1.00 96.63           C  
ATOM   3905  CB  SER B 153      -5.200   1.928  -1.912  1.00 96.63           C  
ATOM   3906  HB2 SER B 153      -5.992   2.199  -2.611  1.00 96.63           H  
ATOM   3907  HB3 SER B 153      -5.069   2.737  -1.194  1.00 96.63           H  
ATOM   3908  O   SER B 153      -2.630  -0.061  -1.684  1.00 96.63           O  
ATOM   3909  OG  SER B 153      -5.528   0.742  -1.227  1.00 96.63           O  
ATOM   3910  HG  SER B 153      -4.817   0.111  -1.365  1.00 96.63           H  
ATOM   3911  N   ALA B 154      -2.238   2.045  -0.948  1.00 98.25           N  
ATOM   3912  H   ALA B 154      -2.450   3.024  -1.082  1.00 98.25           H  
ATOM   3913  CA  ALA B 154      -1.430   1.682   0.198  1.00 98.25           C  
ATOM   3914  HA  ALA B 154      -1.708   0.676   0.514  1.00 98.25           H  
ATOM   3915  C   ALA B 154      -1.697   2.630   1.366  1.00 98.25           C  
ATOM   3916  CB  ALA B 154       0.044   1.683  -0.213  1.00 98.25           C  
ATOM   3917  HB1 ALA B 154       0.345   2.690  -0.501  1.00 98.25           H  
ATOM   3918  HB2 ALA B 154       0.188   1.017  -1.064  1.00 98.25           H  
ATOM   3919  HB3 ALA B 154       0.660   1.346   0.621  1.00 98.25           H  
ATOM   3920  O   ALA B 154      -1.816   3.846   1.179  1.00 98.25           O  
ATOM   3921  N   VAL B 155      -1.733   2.078   2.577  1.00 98.68           N  
ATOM   3922  H   VAL B 155      -1.725   1.069   2.633  1.00 98.68           H  
ATOM   3923  CA  VAL B 155      -1.659   2.865   3.805  1.00 98.68           C  
ATOM   3924  HA  VAL B 155      -2.203   3.791   3.617  1.00 98.68           H  
ATOM   3925  C   VAL B 155      -0.210   3.240   4.093  1.00 98.68           C  
ATOM   3926  CB  VAL B 155      -2.377   2.208   4.997  1.00 98.68           C  
ATOM   3927  HB  VAL B 155      -3.419   2.076   4.703  1.00 98.68           H  
ATOM   3928  O   VAL B 155       0.707   2.412   4.051  1.00 98.68           O  
ATOM   3929  CG1 VAL B 155      -1.818   0.839   5.405  1.00 98.68           C  
ATOM   3930 HG11 VAL B 155      -2.372   0.458   6.263  1.00 98.68           H  
ATOM   3931 HG12 VAL B 155      -0.763   0.912   5.667  1.00 98.68           H  
ATOM   3932 HG13 VAL B 155      -1.952   0.132   4.586  1.00 98.68           H  
ATOM   3933  CG2 VAL B 155      -2.396   3.125   6.225  1.00 98.68           C  
ATOM   3934 HG21 VAL B 155      -2.821   4.093   5.959  1.00 98.68           H  
ATOM   3935 HG22 VAL B 155      -1.388   3.266   6.614  1.00 98.68           H  
ATOM   3936 HG23 VAL B 155      -3.013   2.680   7.007  1.00 98.68           H  
ATOM   3937  N   PHE B 156      -0.024   4.516   4.392  1.00 98.75           N  
ATOM   3938  H   PHE B 156      -0.836   5.117   4.385  1.00 98.75           H  
ATOM   3939  CA  PHE B 156       1.198   5.084   4.926  1.00 98.75           C  
ATOM   3940  HA  PHE B 156       1.988   4.334   4.888  1.00 98.75           H  
ATOM   3941  C   PHE B 156       0.953   5.461   6.380  1.00 98.75           C  
ATOM   3942  CB  PHE B 156       1.637   6.295   4.100  1.00 98.75           C  
ATOM   3943  HB2 PHE B 156       0.778   6.945   3.930  1.00 98.75           H  
ATOM   3944  HB3 PHE B 156       2.366   6.862   4.679  1.00 98.75           H  
ATOM   3945  O   PHE B 156      -0.123   5.949   6.724  1.00 98.75           O  
ATOM   3946  CG  PHE B 156       2.250   5.942   2.762  1.00 98.75           C  
ATOM   3947  CD1 PHE B 156       3.623   6.162   2.539  1.00 98.75           C  
ATOM   3948  HD1 PHE B 156       4.243   6.569   3.324  1.00 98.75           H  
ATOM   3949  CD2 PHE B 156       1.458   5.391   1.738  1.00 98.75           C  
ATOM   3950  HD2 PHE B 156       0.399   5.237   1.885  1.00 98.75           H  
ATOM   3951  CE1 PHE B 156       4.199   5.832   1.301  1.00 98.75           C  
ATOM   3952  HE1 PHE B 156       5.254   5.991   1.137  1.00 98.75           H  
ATOM   3953  CE2 PHE B 156       2.037   5.050   0.505  1.00 98.75           C  
ATOM   3954  HE2 PHE B 156       1.423   4.643  -0.285  1.00 98.75           H  
ATOM   3955  CZ  PHE B 156       3.405   5.273   0.284  1.00 98.75           C  
ATOM   3956  HZ  PHE B 156       3.844   5.017  -0.669  1.00 98.75           H  
ATOM   3957  N   TYR B 157       1.948   5.254   7.229  1.00 98.71           N  
ATOM   3958  H   TYR B 157       2.817   4.879   6.877  1.00 98.71           H  
ATOM   3959  CA  TYR B 157       1.887   5.571   8.646  1.00 98.71           C  
ATOM   3960  HA  TYR B 157       1.005   6.190   8.808  1.00 98.71           H  
ATOM   3961  C   TYR B 157       3.090   6.392   9.092  1.00 98.71           C  
ATOM   3962  CB  TYR B 157       1.724   4.286   9.463  1.00 98.71           C  
ATOM   3963  HB2 TYR B 157       0.835   3.765   9.105  1.00 98.71           H  
ATOM   3964  HB3 TYR B 157       1.543   4.553  10.504  1.00 98.71           H  
ATOM   3965  O   TYR B 157       4.069   6.517   8.366  1.00 98.71           O  
ATOM   3966  CG  TYR B 157       2.902   3.333   9.405  1.00 98.71           C  
ATOM   3967  CD1 TYR B 157       2.929   2.310   8.438  1.00 98.71           C  
ATOM   3968  HD1 TYR B 157       2.114   2.202   7.738  1.00 98.71           H  
ATOM   3969  CD2 TYR B 157       3.958   3.455  10.331  1.00 98.71           C  
ATOM   3970  HD2 TYR B 157       3.938   4.234  11.079  1.00 98.71           H  
ATOM   3971  CE1 TYR B 157       4.003   1.404   8.402  1.00 98.71           C  
ATOM   3972  HE1 TYR B 157       4.015   0.590   7.692  1.00 98.71           H  
ATOM   3973  CE2 TYR B 157       5.043   2.558  10.289  1.00 98.71           C  
ATOM   3974  HE2 TYR B 157       5.859   2.665  10.988  1.00 98.71           H  
ATOM   3975  OH  TYR B 157       6.104   0.659   9.269  1.00 98.71           O  
ATOM   3976  HH  TYR B 157       6.731   0.816   9.979  1.00 98.71           H  
ATOM   3977  CZ  TYR B 157       5.059   1.525   9.327  1.00 98.71           C  
ATOM   3978  N   SER B 158       3.008   6.964  10.287  1.00 98.19           N  
ATOM   3979  H   SER B 158       2.147   6.866  10.807  1.00 98.19           H  
ATOM   3980  CA  SER B 158       4.146   7.604  10.947  1.00 98.19           C  
ATOM   3981  HA  SER B 158       5.070   7.289  10.462  1.00 98.19           H  
ATOM   3982  C   SER B 158       4.217   7.189  12.411  1.00 98.19           C  
ATOM   3983  CB  SER B 158       4.054   9.126  10.828  1.00 98.19           C  
ATOM   3984  HB2 SER B 158       3.866   9.405   9.791  1.00 98.19           H  
ATOM   3985  HB3 SER B 158       5.008   9.555  11.133  1.00 98.19           H  
ATOM   3986  O   SER B 158       3.176   6.916  13.018  1.00 98.19           O  
ATOM   3987  OG  SER B 158       3.026   9.639  11.669  1.00 98.19           O  
ATOM   3988  HG  SER B 158       3.056   9.134  12.485  1.00 98.19           H  
ATOM   3989  N   HIS B 159       5.416   7.220  12.992  1.00 91.95           N  
ATOM   3990  H   HIS B 159       6.218   7.457  12.427  1.00 91.95           H  
ATOM   3991  CA  HIS B 159       5.615   7.039  14.435  1.00 91.95           C  
ATOM   3992  HA  HIS B 159       4.985   6.210  14.758  1.00 91.95           H  
ATOM   3993  C   HIS B 159       5.138   8.241  15.267  1.00 91.95           C  
ATOM   3994  CB  HIS B 159       7.069   6.635  14.712  1.00 91.95           C  
ATOM   3995  HB2 HIS B 159       7.230   6.630  15.790  1.00 91.95           H  
ATOM   3996  HB3 HIS B 159       7.744   7.372  14.276  1.00 91.95           H  
ATOM   3997  O   HIS B 159       5.086   9.380  14.745  1.00 91.95           O  
ATOM   3998  CG  HIS B 159       7.398   5.260  14.184  1.00 91.95           C  
ATOM   3999  CD2 HIS B 159       8.154   4.956  13.086  1.00 91.95           C  
ATOM   4000  HD2 HIS B 159       8.646   5.673  12.446  1.00 91.95           H  
ATOM   4001  ND1 HIS B 159       6.973   4.064  14.716  1.00 91.95           N  
ATOM   4002  HD1 HIS B 159       6.357   3.955  15.509  1.00 91.95           H  
ATOM   4003  CE1 HIS B 159       7.472   3.069  13.965  1.00 91.95           C  
ATOM   4004  HE1 HIS B 159       7.309   2.015  14.140  1.00 91.95           H  
ATOM   4005  NE2 HIS B 159       8.196   3.564  12.952  1.00 91.95           N  
ATOM   4006  OXT HIS B 159       4.722   7.978  16.418  1.00 91.95           O  
TER    4007      HIS B 159                                                       
END   
