# Supplementary material for: Vibrio cholerae’s ToxRS bile sensing system
Source: eLife. 2023 Sep 28;12:e88721. doi: 10.7554/eLife.88721 (PMC10624426; doi:10.7554/eLife.88721)
Supplement: Figure 10—source data 1. [file elife-88721-fig10-data1.zip › Vibrio_structures/Vulnific_01.pdb]

ATOM      1  N   MET A   1     -16.996   1.854  37.295  1.00 34.01           N  
ATOM      2  H   MET A   1     -17.238   2.835  37.298  1.00 34.01           H  
ATOM      3  H2  MET A   1     -16.117   1.742  37.780  1.00 34.01           H  
ATOM      4  H3  MET A   1     -17.718   1.336  37.774  1.00 34.01           H  
ATOM      5  CA  MET A   1     -16.879   1.400  35.893  1.00 34.01           C  
ATOM      6  HA  MET A   1     -16.554   0.359  35.872  1.00 34.01           H  
ATOM      7  C   MET A   1     -15.811   2.271  35.249  1.00 34.01           C  
ATOM      8  CB  MET A   1     -18.252   1.511  35.200  1.00 34.01           C  
ATOM      9  HB2 MET A   1     -18.350   2.462  34.677  1.00 34.01           H  
ATOM     10  HB3 MET A   1     -19.029   1.479  35.964  1.00 34.01           H  
ATOM     11  O   MET A   1     -16.020   3.473  35.166  1.00 34.01           O  
ATOM     12  CG  MET A   1     -18.547   0.366  34.229  1.00 34.01           C  
ATOM     13  HG2 MET A   1     -18.297  -0.584  34.700  1.00 34.01           H  
ATOM     14  HG3 MET A   1     -17.940   0.488  33.332  1.00 34.01           H  
ATOM     15  SD  MET A   1     -20.300   0.331  33.770  1.00 34.01           S  
ATOM     16  CE  MET A   1     -20.312  -1.009  32.551  1.00 34.01           C  
ATOM     17  HE1 MET A   1     -19.984  -1.937  33.018  1.00 34.01           H  
ATOM     18  HE2 MET A   1     -21.325  -1.140  32.168  1.00 34.01           H  
ATOM     19  HE3 MET A   1     -19.648  -0.761  31.724  1.00 34.01           H  
ATOM     20  N   ALA A   2     -14.622   1.731  34.968  1.00 39.30           N  
ATOM     21  H   ALA A   2     -14.478   0.732  35.007  1.00 39.30           H  
ATOM     22  CA  ALA A   2     -13.510   2.530  34.454  1.00 39.30           C  
ATOM     23  HA  ALA A   2     -13.431   3.458  35.021  1.00 39.30           H  
ATOM     24  C   ALA A   2     -13.796   2.886  32.990  1.00 39.30           C  
ATOM     25  CB  ALA A   2     -12.199   1.755  34.644  1.00 39.30           C  
ATOM     26  HB1 ALA A   2     -12.025   1.559  35.702  1.00 39.30           H  
ATOM     27  HB2 ALA A   2     -12.234   0.811  34.100  1.00 39.30           H  
ATOM     28  HB3 ALA A   2     -11.369   2.346  34.257  1.00 39.30           H  
ATOM     29  O   ALA A   2     -13.639   2.052  32.103  1.00 39.30           O  
ATOM     30  N   HIS A   3     -14.294   4.098  32.748  1.00 40.25           N  
ATOM     31  H   HIS A   3     -14.460   4.727  33.521  1.00 40.25           H  
ATOM     32  CA  HIS A   3     -14.417   4.630  31.398  1.00 40.25           C  
ATOM     33  HA  HIS A   3     -14.905   3.900  30.751  1.00 40.25           H  
ATOM     34  C   HIS A   3     -13.002   4.866  30.870  1.00 40.25           C  
ATOM     35  CB  HIS A   3     -15.261   5.916  31.402  1.00 40.25           C  
ATOM     36  HB2 HIS A   3     -15.009   6.496  30.514  1.00 40.25           H  
ATOM     37  HB3 HIS A   3     -15.012   6.525  32.270  1.00 40.25           H  
ATOM     38  O   HIS A   3     -12.367   5.860  31.219  1.00 40.25           O  
ATOM     39  CG  HIS A   3     -16.746   5.658  31.369  1.00 40.25           C  
ATOM     40  CD2 HIS A   3     -17.525   5.167  32.382  1.00 40.25           C  
ATOM     41  HD2 HIS A   3     -17.184   4.905  33.373  1.00 40.25           H  
ATOM     42  ND1 HIS A   3     -17.575   5.864  30.289  1.00 40.25           N  
ATOM     43  HD1 HIS A   3     -17.304   6.242  29.393  1.00 40.25           H  
ATOM     44  CE1 HIS A   3     -18.820   5.505  30.643  1.00 40.25           C  
ATOM     45  HE1 HIS A   3     -19.689   5.560  30.004  1.00 40.25           H  
ATOM     46  NE2 HIS A   3     -18.837   5.064  31.911  1.00 40.25           N  
ATOM     47  N   HIS A   4     -12.489   3.931  30.069  1.00 48.74           N  
ATOM     48  H   HIS A   4     -13.011   3.083  29.899  1.00 48.74           H  
ATOM     49  CA  HIS A   4     -11.282   4.175  29.292  1.00 48.74           C  
ATOM     50  HA  HIS A   4     -10.501   4.522  29.969  1.00 48.74           H  
ATOM     51  C   HIS A   4     -11.592   5.316  28.322  1.00 48.74           C  
ATOM     52  CB  HIS A   4     -10.810   2.901  28.558  1.00 48.74           C  
ATOM     53  HB2 HIS A   4     -10.632   3.146  27.511  1.00 48.74           H  
ATOM     54  HB3 HIS A   4     -11.601   2.152  28.573  1.00 48.74           H  
ATOM     55  O   HIS A   4     -12.387   5.162  27.394  1.00 48.74           O  
ATOM     56  CG  HIS A   4      -9.533   2.268  29.069  1.00 48.74           C  
ATOM     57  CD2 HIS A   4      -8.575   2.813  29.888  1.00 48.74           C  
ATOM     58  HD2 HIS A   4      -8.587   3.795  30.338  1.00 48.74           H  
ATOM     59  ND1 HIS A   4      -9.060   1.034  28.681  1.00 48.74           N  
ATOM     60  HD1 HIS A   4      -9.483   0.428  27.993  1.00 48.74           H  
ATOM     61  CE1 HIS A   4      -7.863   0.839  29.258  1.00 48.74           C  
ATOM     62  HE1 HIS A   4      -7.233  -0.027  29.112  1.00 48.74           H  
ATOM     63  NE2 HIS A   4      -7.536   1.891  30.019  1.00 48.74           N  
ATOM     64  N   HIS A   5     -11.003   6.481  28.578  1.00 46.71           N  
ATOM     65  H   HIS A   5     -10.416   6.561  29.395  1.00 46.71           H  
ATOM     66  CA  HIS A   5     -11.001   7.582  27.629  1.00 46.71           C  
ATOM     67  HA  HIS A   5     -12.028   7.799  27.334  1.00 46.71           H  
ATOM     68  C   HIS A   5     -10.217   7.094  26.405  1.00 46.71           C  
ATOM     69  CB  HIS A   5     -10.376   8.836  28.285  1.00 46.71           C  
ATOM     70  HB2 HIS A   5      -9.447   9.098  27.779  1.00 46.71           H  
ATOM     71  HB3 HIS A   5     -10.114   8.621  29.321  1.00 46.71           H  
ATOM     72  O   HIS A   5      -8.995   6.981  26.466  1.00 46.71           O  
ATOM     73  CG  HIS A   5     -11.257  10.062  28.272  1.00 46.71           C  
ATOM     74  CD2 HIS A   5     -11.980  10.551  27.217  1.00 46.71           C  
ATOM     75  HD2 HIS A   5     -12.040  10.116  26.230  1.00 46.71           H  
ATOM     76  ND1 HIS A   5     -11.416  10.949  29.313  1.00 46.71           N  
ATOM     77  HD1 HIS A   5     -10.963  10.891  30.214  1.00 46.71           H  
ATOM     78  CE1 HIS A   5     -12.223  11.940  28.900  1.00 46.71           C  
ATOM     79  HE1 HIS A   5     -12.523  12.789  29.495  1.00 46.71           H  
ATOM     80  NE2 HIS A   5     -12.602  11.733  27.631  1.00 46.71           N  
ATOM     81  N   HIS A   6     -10.913   6.742  25.319  1.00 49.69           N  
ATOM     82  H   HIS A   6     -11.921   6.704  25.369  1.00 49.69           H  
ATOM     83  CA  HIS A   6     -10.259   6.474  24.040  1.00 49.69           C  
ATOM     84  HA  HIS A   6      -9.491   5.713  24.176  1.00 49.69           H  
ATOM     85  C   HIS A   6      -9.574   7.766  23.595  1.00 49.69           C  
ATOM     86  CB  HIS A   6     -11.254   5.962  22.986  1.00 49.69           C  
ATOM     87  HB2 HIS A   6     -10.866   6.215  22.000  1.00 49.69           H  
ATOM     88  HB3 HIS A   6     -12.219   6.455  23.102  1.00 49.69           H  
ATOM     89  O   HIS A   6     -10.227   8.708  23.133  1.00 49.69           O  
ATOM     90  CG  HIS A   6     -11.426   4.465  23.004  1.00 49.69           C  
ATOM     91  CD2 HIS A   6     -12.480   3.763  23.525  1.00 49.69           C  
ATOM     92  HD2 HIS A   6     -13.341   4.187  24.021  1.00 49.69           H  
ATOM     93  ND1 HIS A   6     -10.552   3.546  22.460  1.00 49.69           N  
ATOM     94  HD1 HIS A   6      -9.671   3.722  21.999  1.00 49.69           H  
ATOM     95  CE1 HIS A   6     -11.078   2.325  22.645  1.00 49.69           C  
ATOM     96  HE1 HIS A   6     -10.611   1.409  22.315  1.00 49.69           H  
ATOM     97  NE2 HIS A   6     -12.253   2.401  23.297  1.00 49.69           N  
ATOM     98  N   HIS A   7      -8.259   7.822  23.797  1.00 49.68           N  
ATOM     99  H   HIS A   7      -7.817   7.035  24.250  1.00 49.68           H  
ATOM    100  CA  HIS A   7      -7.402   8.908  23.355  1.00 49.68           C  
ATOM    101  HA  HIS A   7      -7.866   9.862  23.609  1.00 49.68           H  
ATOM    102  C   HIS A   7      -7.276   8.841  21.829  1.00 49.68           C  
ATOM    103  CB  HIS A   7      -6.040   8.824  24.072  1.00 49.68           C  
ATOM    104  HB2 HIS A   7      -5.314   9.420  23.519  1.00 49.68           H  
ATOM    105  HB3 HIS A   7      -5.682   7.795  24.063  1.00 49.68           H  
ATOM    106  O   HIS A   7      -6.260   8.401  21.305  1.00 49.68           O  
ATOM    107  CG  HIS A   7      -6.048   9.347  25.486  1.00 49.68           C  
ATOM    108  CD2 HIS A   7      -6.169   8.620  26.640  1.00 49.68           C  
ATOM    109  HD2 HIS A   7      -6.307   7.551  26.704  1.00 49.68           H  
ATOM    110  ND1 HIS A   7      -5.873  10.662  25.855  1.00 49.68           N  
ATOM    111  HD1 HIS A   7      -5.692  11.434  25.229  1.00 49.68           H  
ATOM    112  CE1 HIS A   7      -5.889  10.726  27.196  1.00 49.68           C  
ATOM    113  HE1 HIS A   7      -5.754  11.626  27.777  1.00 49.68           H  
ATOM    114  NE2 HIS A   7      -6.075   9.507  27.721  1.00 49.68           N  
ATOM    115  N   HIS A   8      -8.299   9.306  21.106  1.00 53.64           N  
ATOM    116  H   HIS A   8      -9.153   9.539  21.593  1.00 53.64           H  
ATOM    117  CA  HIS A   8      -8.219   9.544  19.664  1.00 53.64           C  
ATOM    118  HA  HIS A   8      -7.792   8.664  19.182  1.00 53.64           H  
ATOM    119  C   HIS A   8      -7.276  10.730  19.407  1.00 53.64           C  
ATOM    120  CB  HIS A   8      -9.614   9.792  19.070  1.00 53.64           C  
ATOM    121  HB2 HIS A   8      -9.494  10.108  18.033  1.00 53.64           H  
ATOM    122  HB3 HIS A   8     -10.093  10.609  19.608  1.00 53.64           H  
ATOM    123  O   HIS A   8      -7.709  11.848  19.123  1.00 53.64           O  
ATOM    124  CG  HIS A   8     -10.535   8.601  19.077  1.00 53.64           C  
ATOM    125  CD2 HIS A   8     -10.650   7.652  18.096  1.00 53.64           C  
ATOM    126  HD2 HIS A   8     -10.050   7.585  17.201  1.00 53.64           H  
ATOM    127  ND1 HIS A   8     -11.487   8.319  20.029  1.00 53.64           N  
ATOM    128  HD1 HIS A   8     -11.589   8.776  20.923  1.00 53.64           H  
ATOM    129  CE1 HIS A   8     -12.175   7.240  19.616  1.00 53.64           C  
ATOM    130  HE1 HIS A   8     -12.980   6.767  20.159  1.00 53.64           H  
ATOM    131  NE2 HIS A   8     -11.711   6.809  18.435  1.00 53.64           N  
ATOM    132  N   THR A   9      -5.974  10.519  19.579  1.00 50.47           N  
ATOM    133  H   THR A   9      -5.681   9.593  19.855  1.00 50.47           H  
ATOM    134  CA  THR A   9      -4.965  11.523  19.243  1.00 50.47           C  
ATOM    135  HA  THR A   9      -5.301  12.485  19.630  1.00 50.47           H  
ATOM    136  C   THR A   9      -4.899  11.642  17.719  1.00 50.47           C  
ATOM    137  CB  THR A   9      -3.598  11.235  19.891  1.00 50.47           C  
ATOM    138  HB  THR A   9      -2.882  11.966  19.517  1.00 50.47           H  
ATOM    139  O   THR A   9      -4.805  10.641  17.007  1.00 50.47           O  
ATOM    140  CG2 THR A   9      -3.664  11.366  21.414  1.00 50.47           C  
ATOM    141 HG21 THR A   9      -4.373  10.645  21.822  1.00 50.47           H  
ATOM    142 HG22 THR A   9      -3.969  12.376  21.686  1.00 50.47           H  
ATOM    143 HG23 THR A   9      -2.677  11.170  21.835  1.00 50.47           H  
ATOM    144  OG1 THR A   9      -3.110   9.945  19.600  1.00 50.47           O  
ATOM    145  HG1 THR A   9      -3.680   9.281  19.993  1.00 50.47           H  
ATOM    146  N   ASN A  10      -5.036  12.861  17.183  1.00 58.60           N  
ATOM    147  H   ASN A  10      -5.088  13.664  17.794  1.00 58.60           H  
ATOM    148  CA  ASN A  10      -4.826  13.073  15.750  1.00 58.60           C  
ATOM    149  HA  ASN A  10      -5.425  12.336  15.215  1.00 58.60           H  
ATOM    150  C   ASN A  10      -3.341  12.840  15.442  1.00 58.60           C  
ATOM    151  CB  ASN A  10      -5.264  14.477  15.295  1.00 58.60           C  
ATOM    152  HB2 ASN A  10      -5.063  15.201  16.084  1.00 58.60           H  
ATOM    153  HB3 ASN A  10      -4.667  14.771  14.432  1.00 58.60           H  
ATOM    154  O   ASN A  10      -2.505  13.350  16.190  1.00 58.60           O  
ATOM    155  CG  ASN A  10      -6.716  14.540  14.856  1.00 58.60           C  
ATOM    156  ND2 ASN A  10      -7.488  15.416  15.455  1.00 58.60           N  
ATOM    157 HD21 ASN A  10      -7.106  16.006  16.180  1.00 58.60           H  
ATOM    158 HD22 ASN A  10      -8.462  15.461  15.188  1.00 58.60           H  
ATOM    159  OD1 ASN A  10      -7.175  13.831  13.960  1.00 58.60           O  
ATOM    160  N   PRO A  11      -3.007  12.124  14.354  1.00 58.09           N  
ATOM    161  CA  PRO A  11      -1.620  11.959  13.961  1.00 58.09           C  
ATOM    162  HA  PRO A  11      -1.121  11.430  14.773  1.00 58.09           H  
ATOM    163  C   PRO A  11      -0.962  13.323  13.716  1.00 58.09           C  
ATOM    164  CB  PRO A  11      -1.622  11.087  12.701  1.00 58.09           C  
ATOM    165  HB2 PRO A  11      -1.566  11.711  11.810  1.00 58.09           H  
ATOM    166  HB3 PRO A  11      -0.802  10.369  12.710  1.00 58.09           H  
ATOM    167  O   PRO A  11      -1.563  14.182  13.067  1.00 58.09           O  
ATOM    168  CG  PRO A  11      -2.983  10.395  12.745  1.00 58.09           C  
ATOM    169  HG2 PRO A  11      -2.909   9.496  13.356  1.00 58.09           H  
ATOM    170  HG3 PRO A  11      -3.349  10.156  11.747  1.00 58.09           H  
ATOM    171  CD  PRO A  11      -3.883  11.403  13.450  1.00 58.09           C  
ATOM    172  HD2 PRO A  11      -4.304  12.099  12.724  1.00 58.09           H  
ATOM    173  HD3 PRO A  11      -4.671  10.868  13.980  1.00 58.09           H  
ATOM    174  N   SER A  12       0.249  13.525  14.231  1.00 58.13           N  
ATOM    175  H   SER A  12       0.659  12.785  14.783  1.00 58.13           H  
ATOM    176  CA  SER A  12       1.041  14.730  13.959  1.00 58.13           C  
ATOM    177  HA  SER A  12       0.432  15.605  14.185  1.00 58.13           H  
ATOM    178  C   SER A  12       1.450  14.800  12.485  1.00 58.13           C  
ATOM    179  CB  SER A  12       2.293  14.774  14.838  1.00 58.13           C  
ATOM    180  HB2 SER A  12       2.842  13.837  14.734  1.00 58.13           H  
ATOM    181  HB3 SER A  12       2.932  15.594  14.511  1.00 58.13           H  
ATOM    182  O   SER A  12       1.658  13.768  11.847  1.00 58.13           O  
ATOM    183  OG  SER A  12       1.941  14.981  16.194  1.00 58.13           O  
ATOM    184  HG  SER A  12       2.738  15.007  16.728  1.00 58.13           H  
ATOM    185  N   GLU A  13       1.612  16.017  11.954  1.00 63.38           N  
ATOM    186  H   GLU A  13       1.410  16.832  12.514  1.00 63.38           H  
ATOM    187  CA  GLU A  13       2.151  16.235  10.607  1.00 63.38           C  
ATOM    188  HA  GLU A  13       1.473  15.767   9.893  1.00 63.38           H  
ATOM    189  C   GLU A  13       3.532  15.580  10.464  1.00 63.38           C  
ATOM    190  CB  GLU A  13       2.211  17.735  10.293  1.00 63.38           C  
ATOM    191  HB2 GLU A  13       1.236  18.172  10.510  1.00 63.38           H  
ATOM    192  HB3 GLU A  13       2.953  18.200  10.943  1.00 63.38           H  
ATOM    193  O   GLU A  13       4.404  15.692  11.336  1.00 63.38           O  
ATOM    194  CG  GLU A  13       2.561  18.017   8.821  1.00 63.38           C  
ATOM    195  HG2 GLU A  13       1.800  17.557   8.190  1.00 63.38           H  
ATOM    196  HG3 GLU A  13       3.519  17.552   8.589  1.00 63.38           H  
ATOM    197  CD  GLU A  13       2.658  19.517   8.499  1.00 63.38           C  
ATOM    198  OE1 GLU A  13       2.963  19.830   7.328  1.00 63.38           O  
ATOM    199  OE2 GLU A  13       2.468  20.338   9.427  1.00 63.38           O  
ATOM    200  N   SER A  14       3.720  14.864   9.361  1.00 66.19           N  
ATOM    201  H   SER A  14       3.005  14.867   8.647  1.00 66.19           H  
ATOM    202  CA  SER A  14       4.829  13.938   9.210  1.00 66.19           C  
ATOM    203  HA  SER A  14       5.224  13.703  10.199  1.00 66.19           H  
ATOM    204  C   SER A  14       5.967  14.492   8.383  1.00 66.19           C  
ATOM    205  CB  SER A  14       4.319  12.652   8.609  1.00 66.19           C  
ATOM    206  HB2 SER A  14       3.632  12.852   7.787  1.00 66.19           H  
ATOM    207  HB3 SER A  14       5.163  12.065   8.246  1.00 66.19           H  
ATOM    208  O   SER A  14       5.773  15.102   7.337  1.00 66.19           O  
ATOM    209  OG  SER A  14       3.672  11.990   9.666  1.00 66.19           O  
ATOM    210  HG  SER A  14       3.885  11.062   9.545  1.00 66.19           H  
ATOM    211  N   LYS A  15       7.194  14.228   8.835  1.00 86.71           N  
ATOM    212  H   LYS A  15       7.281  13.691   9.686  1.00 86.71           H  
ATOM    213  CA  LYS A  15       8.404  14.693   8.159  1.00 86.71           C  
ATOM    214  HA  LYS A  15       8.143  15.561   7.556  1.00 86.71           H  
ATOM    215  C   LYS A  15       8.922  13.629   7.197  1.00 86.71           C  
ATOM    216  CB  LYS A  15       9.450  15.158   9.181  1.00 86.71           C  
ATOM    217  HB2 LYS A  15       9.698  14.337   9.855  1.00 86.71           H  
ATOM    218  HB3 LYS A  15      10.350  15.457   8.644  1.00 86.71           H  
ATOM    219  O   LYS A  15       9.258  12.515   7.606  1.00 86.71           O  
ATOM    220  CG  LYS A  15       8.924  16.357   9.989  1.00 86.71           C  
ATOM    221  HG2 LYS A  15       8.068  16.046  10.588  1.00 86.71           H  
ATOM    222  HG3 LYS A  15       8.600  17.135   9.298  1.00 86.71           H  
ATOM    223  CD  LYS A  15       9.993  16.937  10.920  1.00 86.71           C  
ATOM    224  HD2 LYS A  15      10.321  16.167  11.619  1.00 86.71           H  
ATOM    225  HD3 LYS A  15      10.841  17.275  10.325  1.00 86.71           H  
ATOM    226  CE  LYS A  15       9.383  18.118  11.684  1.00 86.71           C  
ATOM    227  HE2 LYS A  15       8.534  17.757  12.263  1.00 86.71           H  
ATOM    228  HE3 LYS A  15       8.996  18.834  10.959  1.00 86.71           H  
ATOM    229  NZ  LYS A  15      10.373  18.776  12.571  1.00 86.71           N  
ATOM    230  HZ1 LYS A  15      11.145  19.136  12.027  1.00 86.71           H  
ATOM    231  HZ2 LYS A  15       9.938  19.550  13.052  1.00 86.71           H  
ATOM    232  HZ3 LYS A  15      10.724  18.124  13.258  1.00 86.71           H  
ATOM    233  N   PHE A  16       9.035  14.012   5.933  1.00 95.93           N  
ATOM    234  H   PHE A  16       8.703  14.935   5.689  1.00 95.93           H  
ATOM    235  CA  PHE A  16       9.738  13.270   4.893  1.00 95.93           C  
ATOM    236  HA  PHE A  16       9.933  12.254   5.235  1.00 95.93           H  
ATOM    237  C   PHE A  16      11.081  13.938   4.606  1.00 95.93           C  
ATOM    238  CB  PHE A  16       8.868  13.183   3.635  1.00 95.93           C  
ATOM    239  HB2 PHE A  16       9.428  12.653   2.864  1.00 95.93           H  
ATOM    240  HB3 PHE A  16       8.664  14.188   3.264  1.00 95.93           H  
ATOM    241  O   PHE A  16      11.239  15.143   4.806  1.00 95.93           O  
ATOM    242  CG  PHE A  16       7.560  12.458   3.865  1.00 95.93           C  
ATOM    243  CD1 PHE A  16       7.527  11.052   3.839  1.00 95.93           C  
ATOM    244  HD1 PHE A  16       8.423  10.493   3.613  1.00 95.93           H  
ATOM    245  CD2 PHE A  16       6.387  13.179   4.161  1.00 95.93           C  
ATOM    246  HD2 PHE A  16       6.402  14.258   4.203  1.00 95.93           H  
ATOM    247  CE1 PHE A  16       6.330  10.372   4.118  1.00 95.93           C  
ATOM    248  HE1 PHE A  16       6.308   9.292   4.122  1.00 95.93           H  
ATOM    249  CE2 PHE A  16       5.184  12.498   4.416  1.00 95.93           C  
ATOM    250  HE2 PHE A  16       4.287  13.055   4.640  1.00 95.93           H  
ATOM    251  CZ  PHE A  16       5.156  11.094   4.388  1.00 95.93           C  
ATOM    252  HZ  PHE A  16       4.231  10.569   4.576  1.00 95.93           H  
ATOM    253  N   ARG A  17      12.050  13.161   4.128  1.00 96.10           N  
ATOM    254  H   ARG A  17      11.842  12.183   3.980  1.00 96.10           H  
ATOM    255  CA  ARG A  17      13.314  13.681   3.598  1.00 96.10           C  
ATOM    256  HA  ARG A  17      13.304  14.768   3.679  1.00 96.10           H  
ATOM    257  C   ARG A  17      13.426  13.363   2.113  1.00 96.10           C  
ATOM    258  CB  ARG A  17      14.506  13.181   4.428  1.00 96.10           C  
ATOM    259  HB2 ARG A  17      14.349  13.472   5.467  1.00 96.10           H  
ATOM    260  HB3 ARG A  17      15.410  13.676   4.073  1.00 96.10           H  
ATOM    261  O   ARG A  17      13.053  12.269   1.693  1.00 96.10           O  
ATOM    262  CG  ARG A  17      14.717  11.660   4.359  1.00 96.10           C  
ATOM    263  HG2 ARG A  17      13.803  11.148   4.661  1.00 96.10           H  
ATOM    264  HG3 ARG A  17      14.967  11.375   3.337  1.00 96.10           H  
ATOM    265  CD  ARG A  17      15.854  11.230   5.289  1.00 96.10           C  
ATOM    266  HD2 ARG A  17      15.599  11.514   6.310  1.00 96.10           H  
ATOM    267  HD3 ARG A  17      16.770  11.755   5.016  1.00 96.10           H  
ATOM    268  NE  ARG A  17      16.061   9.771   5.254  1.00 96.10           N  
ATOM    269  HE  ARG A  17      15.540   9.228   5.927  1.00 96.10           H  
ATOM    270  NH1 ARG A  17      17.579   9.697   3.531  1.00 96.10           N  
ATOM    271 HH11 ARG A  17      17.496  10.698   3.428  1.00 96.10           H  
ATOM    272 HH12 ARG A  17      18.121   9.171   2.862  1.00 96.10           H  
ATOM    273  NH2 ARG A  17      16.910   7.799   4.522  1.00 96.10           N  
ATOM    274 HH21 ARG A  17      17.464   7.264   3.869  1.00 96.10           H  
ATOM    275 HH22 ARG A  17      16.374   7.316   5.229  1.00 96.10           H  
ATOM    276  CZ  ARG A  17      16.849   9.099   4.436  1.00 96.10           C  
ATOM    277  N   LEU A  18      13.959  14.313   1.350  1.00 97.54           N  
ATOM    278  H   LEU A  18      14.236  15.182   1.783  1.00 97.54           H  
ATOM    279  CA  LEU A  18      14.282  14.142  -0.064  1.00 97.54           C  
ATOM    280  HA  LEU A  18      13.462  13.640  -0.577  1.00 97.54           H  
ATOM    281  C   LEU A  18      15.498  13.229  -0.217  1.00 97.54           C  
ATOM    282  CB  LEU A  18      14.471  15.532  -0.695  1.00 97.54           C  
ATOM    283  HB2 LEU A  18      15.351  15.990  -0.243  1.00 97.54           H  
ATOM    284  HB3 LEU A  18      13.607  16.153  -0.456  1.00 97.54           H  
ATOM    285  O   LEU A  18      16.516  13.423   0.447  1.00 97.54           O  
ATOM    286  CG  LEU A  18      14.649  15.522  -2.224  1.00 97.54           C  
ATOM    287  HG  LEU A  18      15.436  14.818  -2.497  1.00 97.54           H  
ATOM    288  CD1 LEU A  18      13.361  15.151  -2.960  1.00 97.54           C  
ATOM    289 HD11 LEU A  18      13.049  14.136  -2.712  1.00 97.54           H  
ATOM    290 HD12 LEU A  18      12.563  15.847  -2.703  1.00 97.54           H  
ATOM    291 HD13 LEU A  18      13.524  15.198  -4.036  1.00 97.54           H  
ATOM    292  CD2 LEU A  18      15.072  16.915  -2.685  1.00 97.54           C  
ATOM    293 HD21 LEU A  18      15.974  17.227  -2.159  1.00 97.54           H  
ATOM    294 HD22 LEU A  18      15.288  16.882  -3.752  1.00 97.54           H  
ATOM    295 HD23 LEU A  18      14.270  17.631  -2.500  1.00 97.54           H  
ATOM    296  N   LEU A  19      15.361  12.221  -1.071  1.00 97.98           N  
ATOM    297  H   LEU A  19      14.476  12.122  -1.548  1.00 97.98           H  
ATOM    298  CA  LEU A  19      16.448  11.359  -1.516  1.00 97.98           C  
ATOM    299  HA  LEU A  19      17.253  11.357  -0.782  1.00 97.98           H  
ATOM    300  C   LEU A  19      17.047  11.901  -2.811  1.00 97.98           C  
ATOM    301  CB  LEU A  19      15.926   9.923  -1.718  1.00 97.98           C  
ATOM    302  HB2 LEU A  19      16.734   9.324  -2.139  1.00 97.98           H  
ATOM    303  HB3 LEU A  19      15.120   9.938  -2.451  1.00 97.98           H  
ATOM    304  O   LEU A  19      18.258  12.071  -2.902  1.00 97.98           O  
ATOM    305  CG  LEU A  19      15.417   9.233  -0.444  1.00 97.98           C  
ATOM    306  HG  LEU A  19      14.606   9.810   0.001  1.00 97.98           H  
ATOM    307  CD1 LEU A  19      14.891   7.839  -0.781  1.00 97.98           C  
ATOM    308 HD11 LEU A  19      14.595   7.322   0.132  1.00 97.98           H  
ATOM    309 HD12 LEU A  19      14.017   7.927  -1.426  1.00 97.98           H  
ATOM    310 HD13 LEU A  19      15.656   7.259  -1.296  1.00 97.98           H  
ATOM    311  CD2 LEU A  19      16.538   9.072   0.585  1.00 97.98           C  
ATOM    312 HD21 LEU A  19      16.837  10.060   0.936  1.00 97.98           H  
ATOM    313 HD22 LEU A  19      17.388   8.572   0.120  1.00 97.98           H  
ATOM    314 HD23 LEU A  19      16.175   8.480   1.426  1.00 97.98           H  
ATOM    315  N   GLU A  20      16.193  12.177  -3.796  1.00 97.86           N  
ATOM    316  H   GLU A  20      15.204  12.037  -3.646  1.00 97.86           H  
ATOM    317  CA  GLU A  20      16.590  12.628  -5.128  1.00 97.86           C  
ATOM    318  HA  GLU A  20      17.387  13.365  -5.029  1.00 97.86           H  
ATOM    319  C   GLU A  20      15.394  13.285  -5.837  1.00 97.86           C  
ATOM    320  CB  GLU A  20      17.131  11.414  -5.914  1.00 97.86           C  
ATOM    321  HB2 GLU A  20      17.853  10.895  -5.283  1.00 97.86           H  
ATOM    322  HB3 GLU A  20      16.315  10.727  -6.136  1.00 97.86           H  
ATOM    323  O   GLU A  20      14.243  12.990  -5.520  1.00 97.86           O  
ATOM    324  CG  GLU A  20      17.848  11.797  -7.217  1.00 97.86           C  
ATOM    325  HG2 GLU A  20      18.525  12.625  -7.007  1.00 97.86           H  
ATOM    326  HG3 GLU A  20      17.103  12.143  -7.933  1.00 97.86           H  
ATOM    327  CD  GLU A  20      18.654  10.648  -7.857  1.00 97.86           C  
ATOM    328  OE1 GLU A  20      19.284  10.893  -8.905  1.00 97.86           O  
ATOM    329  OE2 GLU A  20      18.681   9.502  -7.343  1.00 97.86           O  
ATOM    330  N   ASN A  21      15.656  14.160  -6.808  1.00 97.69           N  
ATOM    331  H   ASN A  21      16.621  14.305  -7.067  1.00 97.69           H  
ATOM    332  CA  ASN A  21      14.656  14.593  -7.784  1.00 97.69           C  
ATOM    333  HA  ASN A  21      13.651  14.337  -7.448  1.00 97.69           H  
ATOM    334  C   ASN A  21      14.908  13.850  -9.093  1.00 97.69           C  
ATOM    335  CB  ASN A  21      14.736  16.114  -7.980  1.00 97.69           C  
ATOM    336  HB2 ASN A  21      15.774  16.444  -7.992  1.00 97.69           H  
ATOM    337  HB3 ASN A  21      14.285  16.376  -8.938  1.00 97.69           H  
ATOM    338  O   ASN A  21      15.979  13.993  -9.680  1.00 97.69           O  
ATOM    339  CG  ASN A  21      13.947  16.843  -6.920  1.00 97.69           C  
ATOM    340  ND2 ASN A  21      14.555  17.711  -6.149  1.00 97.69           N  
ATOM    341 HD21 ASN A  21      15.537  17.916  -6.263  1.00 97.69           H  
ATOM    342 HD22 ASN A  21      13.954  18.167  -5.478  1.00 97.69           H  
ATOM    343  OD1 ASN A  21      12.762  16.641  -6.776  1.00 97.69           O  
ATOM    344  N   VAL A  22      13.930  13.077  -9.558  1.00 96.88           N  
ATOM    345  H   VAL A  22      13.054  13.045  -9.055  1.00 96.88           H  
ATOM    346  CA  VAL A  22      14.059  12.246 -10.759  1.00 96.88           C  
ATOM    347  HA  VAL A  22      15.065  12.336 -11.169  1.00 96.88           H  
ATOM    348  C   VAL A  22      13.074  12.760 -11.801  1.00 96.88           C  
ATOM    349  CB  VAL A  22      13.836  10.761 -10.418  1.00 96.88           C  
ATOM    350  HB  VAL A  22      12.822  10.627 -10.042  1.00 96.88           H  
ATOM    351  O   VAL A  22      11.871  12.576 -11.656  1.00 96.88           O  
ATOM    352  CG1 VAL A  22      14.035   9.884 -11.656  1.00 96.88           C  
ATOM    353 HG11 VAL A  22      13.277  10.136 -12.398  1.00 96.88           H  
ATOM    354 HG12 VAL A  22      13.913   8.832 -11.398  1.00 96.88           H  
ATOM    355 HG13 VAL A  22      15.026  10.040 -12.082  1.00 96.88           H  
ATOM    356  CG2 VAL A  22      14.809  10.275  -9.335  1.00 96.88           C  
ATOM    357 HG21 VAL A  22      14.650  10.828  -8.409  1.00 96.88           H  
ATOM    358 HG22 VAL A  22      14.631   9.219  -9.130  1.00 96.88           H  
ATOM    359 HG23 VAL A  22      15.837  10.426  -9.661  1.00 96.88           H  
ATOM    360  N   ASN A  23      13.573  13.454 -12.830  1.00 92.95           N  
ATOM    361  H   ASN A  23      14.577  13.545 -12.902  1.00 92.95           H  
ATOM    362  CA  ASN A  23      12.759  14.031 -13.912  1.00 92.95           C  
ATOM    363  HA  ASN A  23      13.389  14.739 -14.449  1.00 92.95           H  
ATOM    364  C   ASN A  23      11.563  14.881 -13.425  1.00 92.95           C  
ATOM    365  CB  ASN A  23      12.385  12.918 -14.909  1.00 92.95           C  
ATOM    366  HB2 ASN A  23      11.898  12.097 -14.383  1.00 92.95           H  
ATOM    367  HB3 ASN A  23      11.680  13.304 -15.645  1.00 92.95           H  
ATOM    368  O   ASN A  23      10.473  14.819 -13.982  1.00 92.95           O  
ATOM    369  CG  ASN A  23      13.584  12.400 -15.678  1.00 92.95           C  
ATOM    370  ND2 ASN A  23      13.542  11.183 -16.150  1.00 92.95           N  
ATOM    371 HD21 ASN A  23      14.355  10.867 -16.659  1.00 92.95           H  
ATOM    372 HD22 ASN A  23      12.847  10.533 -15.811  1.00 92.95           H  
ATOM    373  OD1 ASN A  23      14.581  13.077 -15.873  1.00 92.95           O  
ATOM    374  N   GLY A  24      11.773  15.683 -12.375  1.00 93.80           N  
ATOM    375  H   GLY A  24      12.682  15.659 -11.935  1.00 93.80           H  
ATOM    376  CA  GLY A  24      10.742  16.552 -11.790  1.00 93.80           C  
ATOM    377  HA2 GLY A  24      11.223  17.420 -11.337  1.00 93.80           H  
ATOM    378  HA3 GLY A  24      10.078  16.907 -12.578  1.00 93.80           H  
ATOM    379  C   GLY A  24       9.869  15.893 -10.717  1.00 93.80           C  
ATOM    380  O   GLY A  24       9.086  16.591 -10.081  1.00 93.80           O  
ATOM    381  N   VAL A  25      10.036  14.591 -10.469  1.00 97.03           N  
ATOM    382  H   VAL A  25      10.659  14.058 -11.059  1.00 97.03           H  
ATOM    383  CA  VAL A  25       9.336  13.857  -9.409  1.00 97.03           C  
ATOM    384  HA  VAL A  25       8.408  14.378  -9.172  1.00 97.03           H  
ATOM    385  C   VAL A  25      10.203  13.813  -8.151  1.00 97.03           C  
ATOM    386  CB  VAL A  25       8.964  12.438  -9.880  1.00 97.03           C  
ATOM    387  HB  VAL A  25       9.873  11.850 -10.010  1.00 97.03           H  
ATOM    388  O   VAL A  25      11.334  13.314  -8.183  1.00 97.03           O  
ATOM    389  CG1 VAL A  25       8.081  11.730  -8.850  1.00 97.03           C  
ATOM    390 HG11 VAL A  25       7.808  10.749  -9.239  1.00 97.03           H  
ATOM    391 HG12 VAL A  25       7.172  12.309  -8.684  1.00 97.03           H  
ATOM    392 HG13 VAL A  25       8.618  11.604  -7.910  1.00 97.03           H  
ATOM    393  CG2 VAL A  25       8.209  12.455 -11.216  1.00 97.03           C  
ATOM    394 HG21 VAL A  25       7.337  13.106 -11.147  1.00 97.03           H  
ATOM    395 HG22 VAL A  25       7.887  11.448 -11.481  1.00 97.03           H  
ATOM    396 HG23 VAL A  25       8.857  12.818 -12.014  1.00 97.03           H  
ATOM    397  N   GLU A  26       9.680  14.309  -7.026  1.00 98.12           N  
ATOM    398  H   GLU A  26       8.765  14.734  -7.060  1.00 98.12           H  
ATOM    399  CA  GLU A  26      10.393  14.251  -5.745  1.00 98.12           C  
ATOM    400  HA  GLU A  26      11.428  14.553  -5.905  1.00 98.12           H  
ATOM    401  C   GLU A  26      10.378  12.818  -5.196  1.00 98.12           C  
ATOM    402  CB  GLU A  26       9.791  15.199  -4.691  1.00 98.12           C  
ATOM    403  HB2 GLU A  26       8.779  14.869  -4.454  1.00 98.12           H  
ATOM    404  HB3 GLU A  26      10.385  15.102  -3.782  1.00 98.12           H  
ATOM    405  O   GLU A  26       9.319  12.282  -4.855  1.00 98.12           O  
ATOM    406  CG  GLU A  26       9.745  16.683  -5.079  1.00 98.12           C  
ATOM    407  HG2 GLU A  26      10.729  16.997  -5.427  1.00 98.12           H  
ATOM    408  HG3 GLU A  26       9.027  16.823  -5.886  1.00 98.12           H  
ATOM    409  CD  GLU A  26       9.343  17.548  -3.875  1.00 98.12           C  
ATOM    410  OE1 GLU A  26      10.208  18.285  -3.353  1.00 98.12           O  
ATOM    411  OE2 GLU A  26       8.176  17.439  -3.410  1.00 98.12           O  
ATOM    412  N   VAL A  27      11.551  12.201  -5.053  1.00 98.51           N  
ATOM    413  H   VAL A  27      12.390  12.668  -5.366  1.00 98.51           H  
ATOM    414  CA  VAL A  27      11.698  10.901  -4.393  1.00 98.51           C  
ATOM    415  HA  VAL A  27      10.757  10.357  -4.483  1.00 98.51           H  
ATOM    416  C   VAL A  27      11.986  11.130  -2.917  1.00 98.51           C  
ATOM    417  CB  VAL A  27      12.771  10.026  -5.054  1.00 98.51           C  
ATOM    418  HB  VAL A  27      13.749  10.497  -4.955  1.00 98.51           H  
ATOM    419  O   VAL A  27      13.053  11.608  -2.531  1.00 98.51           O  
ATOM    420  CG1 VAL A  27      12.833   8.649  -4.386  1.00 98.51           C  
ATOM    421 HG11 VAL A  27      11.904   8.103  -4.556  1.00 98.51           H  
ATOM    422 HG12 VAL A  27      13.675   8.101  -4.810  1.00 98.51           H  
ATOM    423 HG13 VAL A  27      13.001   8.749  -3.314  1.00 98.51           H  
ATOM    424  CG2 VAL A  27      12.469   9.813  -6.542  1.00 98.51           C  
ATOM    425 HG21 VAL A  27      12.523  10.763  -7.073  1.00 98.51           H  
ATOM    426 HG22 VAL A  27      11.466   9.402  -6.663  1.00 98.51           H  
ATOM    427 HG23 VAL A  27      13.201   9.132  -6.976  1.00 98.51           H  
ATOM    428  N   LEU A  28      11.025  10.776  -2.076  1.00 98.58           N  
ATOM    429  H   LEU A  28      10.209  10.340  -2.481  1.00 98.58           H  
ATOM    430  CA  LEU A  28      11.016  11.016  -0.640  1.00 98.58           C  
ATOM    431  HA  LEU A  28      11.880  11.621  -0.366  1.00 98.58           H  
ATOM    432  C   LEU A  28      11.104   9.700   0.138  1.00 98.58           C  
ATOM    433  CB  LEU A  28       9.727  11.785  -0.292  1.00 98.58           C  
ATOM    434  HB2 LEU A  28       8.888  11.188  -0.649  1.00 98.58           H  
ATOM    435  HB3 LEU A  28       9.637  11.866   0.791  1.00 98.58           H  
ATOM    436  O   LEU A  28      10.833   8.622  -0.381  1.00 98.58           O  
ATOM    437  CG  LEU A  28       9.613  13.193  -0.907  1.00 98.58           C  
ATOM    438  HG  LEU A  28       9.846  13.164  -1.971  1.00 98.58           H  
ATOM    439  CD1 LEU A  28       8.193  13.717  -0.732  1.00 98.58           C  
ATOM    440 HD11 LEU A  28       7.506  13.082  -1.291  1.00 98.58           H  
ATOM    441 HD12 LEU A  28       7.910  13.722   0.321  1.00 98.58           H  
ATOM    442 HD13 LEU A  28       8.149  14.731  -1.130  1.00 98.58           H  
ATOM    443  CD2 LEU A  28      10.525  14.202  -0.217  1.00 98.58           C  
ATOM    444 HD21 LEU A  28      10.209  14.367   0.813  1.00 98.58           H  
ATOM    445 HD22 LEU A  28      11.542  13.812  -0.221  1.00 98.58           H  
ATOM    446 HD23 LEU A  28      10.507  15.145  -0.765  1.00 98.58           H  
ATOM    447  N   THR A  29      11.424   9.780   1.423  1.00 97.96           N  
ATOM    448  H   THR A  29      11.726  10.676   1.779  1.00 97.96           H  
ATOM    449  CA  THR A  29      11.259   8.670   2.375  1.00 97.96           C  
ATOM    450  HA  THR A  29      10.429   8.049   2.037  1.00 97.96           H  
ATOM    451  C   THR A  29      10.917   9.226   3.762  1.00 97.96           C  
ATOM    452  CB  THR A  29      12.514   7.785   2.377  1.00 97.96           C  
ATOM    453  HB  THR A  29      12.767   7.554   1.342  1.00 97.96           H  
ATOM    454  O   THR A  29      11.272  10.380   4.040  1.00 97.96           O  
ATOM    455  CG2 THR A  29      13.731   8.425   3.038  1.00 97.96           C  
ATOM    456 HG21 THR A  29      14.568   7.731   2.958  1.00 97.96           H  
ATOM    457 HG22 THR A  29      13.979   9.355   2.525  1.00 97.96           H  
ATOM    458 HG23 THR A  29      13.531   8.621   4.091  1.00 97.96           H  
ATOM    459  OG1 THR A  29      12.289   6.565   3.030  1.00 97.96           O  
ATOM    460  HG1 THR A  29      11.793   6.012   2.421  1.00 97.96           H  
ATOM    461  N   PRO A  30      10.216   8.487   4.646  1.00 96.01           N  
ATOM    462  CA  PRO A  30       9.976   8.952   6.011  1.00 96.01           C  
ATOM    463  HA  PRO A  30       9.332   9.830   5.971  1.00 96.01           H  
ATOM    464  C   PRO A  30      11.292   9.316   6.714  1.00 96.01           C  
ATOM    465  CB  PRO A  30       9.225   7.815   6.716  1.00 96.01           C  
ATOM    466  HB2 PRO A  30       8.492   8.201   7.425  1.00 96.01           H  
ATOM    467  HB3 PRO A  30       9.925   7.149   7.220  1.00 96.01           H  
ATOM    468  O   PRO A  30      12.300   8.632   6.544  1.00 96.01           O  
ATOM    469  CG  PRO A  30       8.548   7.069   5.565  1.00 96.01           C  
ATOM    470  HG2 PRO A  30       7.621   7.577   5.297  1.00 96.01           H  
ATOM    471  HG3 PRO A  30       8.353   6.026   5.812  1.00 96.01           H  
ATOM    472  CD  PRO A  30       9.555   7.205   4.426  1.00 96.01           C  
ATOM    473  HD2 PRO A  30      10.284   6.397   4.495  1.00 96.01           H  
ATOM    474  HD3 PRO A  30       9.041   7.169   3.465  1.00 96.01           H  
ATOM    475  N   LEU A  31      11.304  10.386   7.517  1.00 93.20           N  
ATOM    476  H   LEU A  31      10.465  10.944   7.588  1.00 93.20           H  
ATOM    477  CA  LEU A  31      12.537  10.924   8.115  1.00 93.20           C  
ATOM    478  HA  LEU A  31      13.175  11.277   7.304  1.00 93.20           H  
ATOM    479  C   LEU A  31      13.337   9.867   8.899  1.00 93.20           C  
ATOM    480  CB  LEU A  31      12.160  12.115   9.015  1.00 93.20           C  
ATOM    481  HB2 LEU A  31      11.604  12.839   8.420  1.00 93.20           H  
ATOM    482  HB3 LEU A  31      11.507  11.755   9.810  1.00 93.20           H  
ATOM    483  O   LEU A  31      14.560   9.825   8.801  1.00 93.20           O  
ATOM    484  CG  LEU A  31      13.351  12.855   9.652  1.00 93.20           C  
ATOM    485  HG  LEU A  31      13.971  12.156  10.213  1.00 93.20           H  
ATOM    486  CD1 LEU A  31      14.205  13.555   8.592  1.00 93.20           C  
ATOM    487 HD11 LEU A  31      14.692  12.808   7.965  1.00 93.20           H  
ATOM    488 HD12 LEU A  31      14.984  14.142   9.079  1.00 93.20           H  
ATOM    489 HD13 LEU A  31      13.589  14.210   7.976  1.00 93.20           H  
ATOM    490  CD2 LEU A  31      12.835  13.918  10.623  1.00 93.20           C  
ATOM    491 HD21 LEU A  31      13.683  14.400  11.110  1.00 93.20           H  
ATOM    492 HD22 LEU A  31      12.219  13.444  11.387  1.00 93.20           H  
ATOM    493 HD23 LEU A  31      12.253  14.666  10.083  1.00 93.20           H  
ATOM    494  N   ASN A  32      12.632   8.988   9.616  1.00 89.00           N  
ATOM    495  H   ASN A  32      11.627   9.087   9.603  1.00 89.00           H  
ATOM    496  CA  ASN A  32      13.217   7.928  10.442  1.00 89.00           C  
ATOM    497  HA  ASN A  32      14.209   8.247  10.762  1.00 89.00           H  
ATOM    498  C   ASN A  32      13.420   6.602   9.681  1.00 89.00           C  
ATOM    499  CB  ASN A  32      12.347   7.754  11.701  1.00 89.00           C  
ATOM    500  HB2 ASN A  32      12.782   6.978  12.331  1.00 89.00           H  
ATOM    501  HB3 ASN A  32      11.350   7.429  11.405  1.00 89.00           H  
ATOM    502  O   ASN A  32      13.709   5.580  10.301  1.00 89.00           O  
ATOM    503  CG  ASN A  32      12.245   9.015  12.541  1.00 89.00           C  
ATOM    504  ND2 ASN A  32      11.139   9.214  13.217  1.00 89.00           N  
ATOM    505 HD21 ASN A  32      11.134  10.033  13.809  1.00 89.00           H  
ATOM    506 HD22 ASN A  32      10.415   8.510  13.241  1.00 89.00           H  
ATOM    507  OD1 ASN A  32      13.131   9.847  12.600  1.00 89.00           O  
ATOM    508  N   HIS A  33      13.227   6.581   8.358  1.00 93.53           N  
ATOM    509  H   HIS A  33      13.030   7.444   7.871  1.00 93.53           H  
ATOM    510  CA  HIS A  33      13.418   5.379   7.552  1.00 93.53           C  
ATOM    511  HA  HIS A  33      12.956   4.553   8.093  1.00 93.53           H  
ATOM    512  C   HIS A  33      14.916   5.096   7.331  1.00 93.53           C  
ATOM    513  CB  HIS A  33      12.679   5.505   6.215  1.00 93.53           C  
ATOM    514  HB2 HIS A  33      11.659   5.844   6.400  1.00 93.53           H  
ATOM    515  HB3 HIS A  33      13.176   6.249   5.593  1.00 93.53           H  
ATOM    516  O   HIS A  33      15.667   6.028   7.000  1.00 93.53           O  
ATOM    517  CG  HIS A  33      12.612   4.201   5.464  1.00 93.53           C  
ATOM    518  CD2 HIS A  33      11.541   3.355   5.401  1.00 93.53           C  
ATOM    519  HD2 HIS A  33      10.574   3.520   5.852  1.00 93.53           H  
ATOM    520  ND1 HIS A  33      13.639   3.603   4.770  1.00 93.53           N  
ATOM    521  HD1 HIS A  33      14.576   3.961   4.649  1.00 93.53           H  
ATOM    522  CE1 HIS A  33      13.210   2.416   4.325  1.00 93.53           C  
ATOM    523  HE1 HIS A  33      13.815   1.713   3.772  1.00 93.53           H  
ATOM    524  NE2 HIS A  33      11.928   2.225   4.678  1.00 93.53           N  
ATOM    525  N   PRO A  34      15.355   3.824   7.433  1.00 94.37           N  
ATOM    526  CA  PRO A  34      16.720   3.414   7.117  1.00 94.37           C  
ATOM    527  HA  PRO A  34      17.361   3.826   7.896  1.00 94.37           H  
ATOM    528  C   PRO A  34      17.207   3.883   5.732  1.00 94.37           C  
ATOM    529  CB  PRO A  34      16.725   1.885   7.222  1.00 94.37           C  
ATOM    530  HB2 PRO A  34      16.418   1.441   6.275  1.00 94.37           H  
ATOM    531  HB3 PRO A  34      17.696   1.499   7.531  1.00 94.37           H  
ATOM    532  O   PRO A  34      16.395   4.169   4.845  1.00 94.37           O  
ATOM    533  CG  PRO A  34      15.652   1.628   8.274  1.00 94.37           C  
ATOM    534  HG2 PRO A  34      15.239   0.621   8.204  1.00 94.37           H  
ATOM    535  HG3 PRO A  34      16.058   1.807   9.269  1.00 94.37           H  
ATOM    536  CD  PRO A  34      14.606   2.684   7.947  1.00 94.37           C  
ATOM    537  HD2 PRO A  34      13.926   2.304   7.185  1.00 94.37           H  
ATOM    538  HD3 PRO A  34      14.058   2.938   8.855  1.00 94.37           H  
ATOM    539  N   PRO A  35      18.530   3.976   5.508  1.00 94.60           N  
ATOM    540  CA  PRO A  35      19.080   4.397   4.222  1.00 94.60           C  
ATOM    541  HA  PRO A  35      18.747   5.416   4.027  1.00 94.60           H  
ATOM    542  C   PRO A  35      18.649   3.485   3.063  1.00 94.60           C  
ATOM    543  CB  PRO A  35      20.603   4.396   4.403  1.00 94.60           C  
ATOM    544  HB2 PRO A  35      21.077   5.206   3.849  1.00 94.60           H  
ATOM    545  HB3 PRO A  35      21.018   3.435   4.097  1.00 94.60           H  
ATOM    546  O   PRO A  35      18.694   2.265   3.176  1.00 94.60           O  
ATOM    547  CG  PRO A  35      20.789   4.555   5.911  1.00 94.60           C  
ATOM    548  HG2 PRO A  35      20.713   5.607   6.185  1.00 94.60           H  
ATOM    549  HG3 PRO A  35      21.737   4.136   6.249  1.00 94.60           H  
ATOM    550  CD  PRO A  35      19.599   3.789   6.479  1.00 94.60           C  
ATOM    551  HD2 PRO A  35      19.841   2.728   6.554  1.00 94.60           H  
ATOM    552  HD3 PRO A  35      19.347   4.192   7.460  1.00 94.60           H  
ATOM    553  N   LEU A  36      18.298   4.088   1.923  1.00 94.57           N  
ATOM    554  H   LEU A  36      18.256   5.097   1.908  1.00 94.57           H  
ATOM    555  CA  LEU A  36      17.899   3.390   0.691  1.00 94.57           C  
ATOM    556  HA  LEU A  36      17.806   2.324   0.900  1.00 94.57           H  
ATOM    557  C   LEU A  36      18.968   3.477  -0.411  1.00 94.57           C  
ATOM    558  CB  LEU A  36      16.520   3.907   0.229  1.00 94.57           C  
ATOM    559  HB2 LEU A  36      16.542   4.996   0.196  1.00 94.57           H  
ATOM    560  HB3 LEU A  36      16.323   3.559  -0.785  1.00 94.57           H  
ATOM    561  O   LEU A  36      18.679   3.235  -1.577  1.00 94.57           O  
ATOM    562  CG  LEU A  36      15.342   3.447   1.109  1.00 94.57           C  
ATOM    563  HG  LEU A  36      15.528   3.721   2.148  1.00 94.57           H  
ATOM    564  CD1 LEU A  36      14.060   4.140   0.654  1.00 94.57           C  
ATOM    565 HD11 LEU A  36      13.858   3.904  -0.390  1.00 94.57           H  
ATOM    566 HD12 LEU A  36      13.222   3.805   1.266  1.00 94.57           H  
ATOM    567 HD13 LEU A  36      14.157   5.219   0.774  1.00 94.57           H  
ATOM    568  CD2 LEU A  36      15.117   1.935   1.022  1.00 94.57           C  
ATOM    569 HD21 LEU A  36      15.931   1.404   1.516  1.00 94.57           H  
ATOM    570 HD22 LEU A  36      15.052   1.621  -0.020  1.00 94.57           H  
ATOM    571 HD23 LEU A  36      14.186   1.665   1.520  1.00 94.57           H  
ATOM    572  N   GLN A  37      20.214   3.813  -0.059  1.00 93.19           N  
ATOM    573  H   GLN A  37      20.408   3.955   0.922  1.00 93.19           H  
ATOM    574  CA  GLN A  37      21.275   4.110  -1.030  1.00 93.19           C  
ATOM    575  HA  GLN A  37      20.966   4.988  -1.597  1.00 93.19           H  
ATOM    576  C   GLN A  37      21.514   2.974  -2.037  1.00 93.19           C  
ATOM    577  CB  GLN A  37      22.569   4.449  -0.273  1.00 93.19           C  
ATOM    578  HB2 GLN A  37      22.359   5.232   0.455  1.00 93.19           H  
ATOM    579  HB3 GLN A  37      22.917   3.568   0.266  1.00 93.19           H  
ATOM    580  O   GLN A  37      21.702   3.245  -3.222  1.00 93.19           O  
ATOM    581  CG  GLN A  37      23.693   4.938  -1.202  1.00 93.19           C  
ATOM    582  HG2 GLN A  37      24.566   5.191  -0.600  1.00 93.19           H  
ATOM    583  HG3 GLN A  37      23.984   4.143  -1.888  1.00 93.19           H  
ATOM    584  CD  GLN A  37      23.282   6.178  -1.989  1.00 93.19           C  
ATOM    585  NE2 GLN A  37      23.158   6.096  -3.294  1.00 93.19           N  
ATOM    586 HE21 GLN A  37      23.263   5.206  -3.761  1.00 93.19           H  
ATOM    587 HE22 GLN A  37      22.884   6.947  -3.763  1.00 93.19           H  
ATOM    588  OE1 GLN A  37      23.007   7.223  -1.430  1.00 93.19           O  
ATOM    589  N   ALA A  38      21.467   1.720  -1.577  1.00 90.33           N  
ATOM    590  H   ALA A  38      21.302   1.567  -0.593  1.00 90.33           H  
ATOM    591  CA  ALA A  38      21.648   0.542  -2.426  1.00 90.33           C  
ATOM    592  HA  ALA A  38      22.564   0.660  -3.005  1.00 90.33           H  
ATOM    593  C   ALA A  38      20.499   0.344  -3.435  1.00 90.33           C  
ATOM    594  CB  ALA A  38      21.815  -0.673  -1.509  1.00 90.33           C  
ATOM    595  HB1 ALA A  38      22.605  -0.495  -0.779  1.00 90.33           H  
ATOM    596  HB2 ALA A  38      20.879  -0.899  -0.998  1.00 90.33           H  
ATOM    597  HB3 ALA A  38      22.100  -1.531  -2.117  1.00 90.33           H  
ATOM    598  O   ALA A  38      20.714  -0.191  -4.514  1.00 90.33           O  
ATOM    599  N   TRP A  39      19.303   0.850  -3.121  1.00 93.37           N  
ATOM    600  H   TRP A  39      19.207   1.363  -2.257  1.00 93.37           H  
ATOM    601  CA  TRP A  39      18.111   0.744  -3.965  1.00 93.37           C  
ATOM    602  HA  TRP A  39      18.196  -0.138  -4.599  1.00 93.37           H  
ATOM    603  C   TRP A  39      17.921   1.935  -4.906  1.00 93.37           C  
ATOM    604  CB  TRP A  39      16.888   0.557  -3.064  1.00 93.37           C  
ATOM    605  HB2 TRP A  39      16.834   1.370  -2.340  1.00 93.37           H  
ATOM    606  HB3 TRP A  39      15.989   0.608  -3.680  1.00 93.37           H  
ATOM    607  O   TRP A  39      17.062   1.886  -5.780  1.00 93.37           O  
ATOM    608  CG  TRP A  39      16.867  -0.753  -2.348  1.00 93.37           C  
ATOM    609  CD1 TRP A  39      17.396  -1.008  -1.131  1.00 93.37           C  
ATOM    610  HD1 TRP A  39      17.899  -0.283  -0.508  1.00 93.37           H  
ATOM    611  CD2 TRP A  39      16.322  -2.019  -2.826  1.00 93.37           C  
ATOM    612  CE2 TRP A  39      16.489  -2.993  -1.798  1.00 93.37           C  
ATOM    613  CE3 TRP A  39      15.713  -2.446  -4.026  1.00 93.37           C  
ATOM    614  HE3 TRP A  39      15.621  -1.756  -4.851  1.00 93.37           H  
ATOM    615  NE1 TRP A  39      17.216  -2.341  -0.824  1.00 93.37           N  
ATOM    616  HE1 TRP A  39      17.503  -2.758   0.050  1.00 93.37           H  
ATOM    617  CH2 TRP A  39      15.374  -4.688  -3.111  1.00 93.37           C  
ATOM    618  HH2 TRP A  39      15.014  -5.698  -3.239  1.00 93.37           H  
ATOM    619  CZ2 TRP A  39      16.000  -4.302  -1.913  1.00 93.37           C  
ATOM    620  HZ2 TRP A  39      16.132  -5.014  -1.112  1.00 93.37           H  
ATOM    621  CZ3 TRP A  39      15.249  -3.768  -4.167  1.00 93.37           C  
ATOM    622  HZ3 TRP A  39      14.799  -4.092  -5.094  1.00 93.37           H  
ATOM    623  N   MET A  40      18.708   3.008  -4.764  1.00 94.56           N  
ATOM    624  H   MET A  40      19.395   2.998  -4.024  1.00 94.56           H  
ATOM    625  CA  MET A  40      18.555   4.218  -5.582  1.00 94.56           C  
ATOM    626  HA  MET A  40      17.560   4.619  -5.389  1.00 94.56           H  
ATOM    627  C   MET A  40      18.600   3.970  -7.100  1.00 94.56           C  
ATOM    628  CB  MET A  40      19.582   5.288  -5.184  1.00 94.56           C  
ATOM    629  HB2 MET A  40      19.584   6.073  -5.941  1.00 94.56           H  
ATOM    630  HB3 MET A  40      20.582   4.857  -5.150  1.00 94.56           H  
ATOM    631  O   MET A  40      17.785   4.578  -7.795  1.00 94.56           O  
ATOM    632  CG  MET A  40      19.273   5.937  -3.832  1.00 94.56           C  
ATOM    633  HG2 MET A  40      20.021   6.707  -3.642  1.00 94.56           H  
ATOM    634  HG3 MET A  40      19.376   5.174  -3.060  1.00 94.56           H  
ATOM    635  SD  MET A  40      17.627   6.685  -3.646  1.00 94.56           S  
ATOM    636  CE  MET A  40      17.618   7.878  -5.014  1.00 94.56           C  
ATOM    637  HE1 MET A  40      17.693   7.364  -5.972  1.00 94.56           H  
ATOM    638  HE2 MET A  40      16.687   8.445  -4.997  1.00 94.56           H  
ATOM    639  HE3 MET A  40      18.453   8.571  -4.908  1.00 94.56           H  
ATOM    640  N   PRO A  41      19.478   3.099  -7.648  1.00 92.76           N  
ATOM    641  CA  PRO A  41      19.434   2.762  -9.071  1.00 92.76           C  
ATOM    642  HA  PRO A  41      19.642   3.661  -9.651  1.00 92.76           H  
ATOM    643  C   PRO A  41      18.067   2.218  -9.507  1.00 92.76           C  
ATOM    644  CB  PRO A  41      20.561   1.745  -9.294  1.00 92.76           C  
ATOM    645  HB2 PRO A  41      21.023   1.864 -10.274  1.00 92.76           H  
ATOM    646  HB3 PRO A  41      20.189   0.728  -9.176  1.00 92.76           H  
ATOM    647  O   PRO A  41      17.488   2.728 -10.466  1.00 92.76           O  
ATOM    648  CG  PRO A  41      21.543   2.051  -8.164  1.00 92.76           C  
ATOM    649  HG2 PRO A  41      22.157   1.185  -7.916  1.00 92.76           H  
ATOM    650  HG3 PRO A  41      22.167   2.903  -8.434  1.00 92.76           H  
ATOM    651  CD  PRO A  41      20.612   2.430  -7.017  1.00 92.76           C  
ATOM    652  HD2 PRO A  41      20.266   1.523  -6.521  1.00 92.76           H  
ATOM    653  HD3 PRO A  41      21.133   3.072  -6.307  1.00 92.76           H  
ATOM    654  N   SER A  42      17.517   1.263  -8.756  1.00 92.01           N  
ATOM    655  H   SER A  42      18.047   0.848  -8.004  1.00 92.01           H  
ATOM    656  CA  SER A  42      16.223   0.650  -9.050  1.00 92.01           C  
ATOM    657  HA  SER A  42      16.213   0.343 -10.095  1.00 92.01           H  
ATOM    658  C   SER A  42      15.057   1.621  -8.835  1.00 92.01           C  
ATOM    659  CB  SER A  42      16.024  -0.603  -8.192  1.00 92.01           C  
ATOM    660  HB2 SER A  42      15.294  -1.228  -8.708  1.00 92.01           H  
ATOM    661  HB3 SER A  42      15.639  -0.322  -7.212  1.00 92.01           H  
ATOM    662  O   SER A  42      14.130   1.653  -9.639  1.00 92.01           O  
ATOM    663  OG  SER A  42      17.225  -1.333  -8.018  1.00 92.01           O  
ATOM    664  HG  SER A  42      17.180  -2.182  -8.464  1.00 92.01           H  
ATOM    665  N   ILE A  43      15.121   2.476  -7.806  1.00 95.18           N  
ATOM    666  H   ILE A  43      15.894   2.381  -7.163  1.00 95.18           H  
ATOM    667  CA  ILE A  43      14.129   3.538  -7.575  1.00 95.18           C  
ATOM    668  HA  ILE A  43      13.143   3.078  -7.496  1.00 95.18           H  
ATOM    669  C   ILE A  43      14.083   4.485  -8.778  1.00 95.18           C  
ATOM    670  CB  ILE A  43      14.409   4.314  -6.265  1.00 95.18           C  
ATOM    671  HB  ILE A  43      15.428   4.698  -6.296  1.00 95.18           H  
ATOM    672  O   ILE A  43      13.003   4.730  -9.311  1.00 95.18           O  
ATOM    673  CG1 ILE A  43      14.255   3.409  -5.021  1.00 95.18           C  
ATOM    674 HG12 ILE A  43      14.727   2.443  -5.199  1.00 95.18           H  
ATOM    675 HG13 ILE A  43      13.196   3.215  -4.854  1.00 95.18           H  
ATOM    676  CG2 ILE A  43      13.438   5.504  -6.146  1.00 95.18           C  
ATOM    677 HG21 ILE A  43      12.411   5.169  -6.293  1.00 95.18           H  
ATOM    678 HG22 ILE A  43      13.514   5.955  -5.156  1.00 95.18           H  
ATOM    679 HG23 ILE A  43      13.673   6.270  -6.884  1.00 95.18           H  
ATOM    680  CD1 ILE A  43      14.839   3.981  -3.722  1.00 95.18           C  
ATOM    681 HD11 ILE A  43      15.901   4.189  -3.852  1.00 95.18           H  
ATOM    682 HD12 ILE A  43      14.321   4.893  -3.425  1.00 95.18           H  
ATOM    683 HD13 ILE A  43      14.724   3.245  -2.926  1.00 95.18           H  
ATOM    684  N   ARG A  44      15.235   4.982  -9.253  1.00 95.06           N  
ATOM    685  H   ARG A  44      16.094   4.727  -8.787  1.00 95.06           H  
ATOM    686  CA  ARG A  44      15.295   5.859 -10.437  1.00 95.06           C  
ATOM    687  HA  ARG A  44      14.705   6.759 -10.258  1.00 95.06           H  
ATOM    688  C   ARG A  44      14.688   5.200 -11.665  1.00 95.06           C  
ATOM    689  CB  ARG A  44      16.741   6.243 -10.761  1.00 95.06           C  
ATOM    690  HB2 ARG A  44      17.383   5.365 -10.692  1.00 95.06           H  
ATOM    691  HB3 ARG A  44      16.773   6.608 -11.788  1.00 95.06           H  
ATOM    692  O   ARG A  44      13.905   5.827 -12.371  1.00 95.06           O  
ATOM    693  CG  ARG A  44      17.273   7.356  -9.856  1.00 95.06           C  
ATOM    694  HG2 ARG A  44      16.574   8.192  -9.872  1.00 95.06           H  
ATOM    695  HG3 ARG A  44      17.377   7.005  -8.829  1.00 95.06           H  
ATOM    696  CD  ARG A  44      18.616   7.855 -10.392  1.00 95.06           C  
ATOM    697  HD2 ARG A  44      18.504   8.139 -11.438  1.00 95.06           H  
ATOM    698  HD3 ARG A  44      18.899   8.758  -9.851  1.00 95.06           H  
ATOM    699  NE  ARG A  44      19.668   6.834 -10.264  1.00 95.06           N  
ATOM    700  HE  ARG A  44      19.780   6.196 -11.039  1.00 95.06           H  
ATOM    701  NH1 ARG A  44      20.377   7.453  -8.162  1.00 95.06           N  
ATOM    702 HH11 ARG A  44      19.695   8.197  -8.125  1.00 95.06           H  
ATOM    703 HH12 ARG A  44      21.051   7.427  -7.410  1.00 95.06           H  
ATOM    704  NH2 ARG A  44      21.384   5.771  -9.237  1.00 95.06           N  
ATOM    705 HH21 ARG A  44      21.490   5.189 -10.056  1.00 95.06           H  
ATOM    706 HH22 ARG A  44      22.009   5.680  -8.449  1.00 95.06           H  
ATOM    707  CZ  ARG A  44      20.462   6.695  -9.221  1.00 95.06           C  
ATOM    708  N   GLN A  45      15.039   3.941 -11.906  1.00 93.59           N  
ATOM    709  H   GLN A  45      15.695   3.492 -11.283  1.00 93.59           H  
ATOM    710  CA  GLN A  45      14.509   3.175 -13.026  1.00 93.59           C  
ATOM    711  HA  GLN A  45      14.759   3.688 -13.954  1.00 93.59           H  
ATOM    712  C   GLN A  45      12.984   3.055 -12.944  1.00 93.59           C  
ATOM    713  CB  GLN A  45      15.190   1.811 -13.011  1.00 93.59           C  
ATOM    714  HB2 GLN A  45      16.264   1.956 -12.896  1.00 93.59           H  
ATOM    715  HB3 GLN A  45      14.828   1.233 -12.161  1.00 93.59           H  
ATOM    716  O   GLN A  45      12.298   3.318 -13.931  1.00 93.59           O  
ATOM    717  CG  GLN A  45      14.956   1.027 -14.301  1.00 93.59           C  
ATOM    718  HG2 GLN A  45      13.894   0.811 -14.421  1.00 93.59           H  
ATOM    719  HG3 GLN A  45      15.292   1.622 -15.151  1.00 93.59           H  
ATOM    720  CD  GLN A  45      15.737  -0.276 -14.260  1.00 93.59           C  
ATOM    721  NE2 GLN A  45      16.107  -0.815 -15.395  1.00 93.59           N  
ATOM    722 HE21 GLN A  45      15.907  -0.407 -16.296  1.00 93.59           H  
ATOM    723 HE22 GLN A  45      16.526  -1.730 -15.303  1.00 93.59           H  
ATOM    724  OE1 GLN A  45      16.029  -0.818 -13.206  1.00 93.59           O  
ATOM    725  N   CYS A  46      12.452   2.761 -11.756  1.00 95.16           N  
ATOM    726  H   CYS A  46      13.061   2.505 -10.992  1.00 95.16           H  
ATOM    727  CA  CYS A  46      11.015   2.683 -11.548  1.00 95.16           C  
ATOM    728  HA  CYS A  46      10.609   2.053 -12.339  1.00 95.16           H  
ATOM    729  C   CYS A  46      10.286   4.018 -11.693  1.00 95.16           C  
ATOM    730  CB  CYS A  46      10.702   2.112 -10.161  1.00 95.16           C  
ATOM    731  HB2 CYS A  46       9.635   2.260  -9.999  1.00 95.16           H  
ATOM    732  HB3 CYS A  46      11.223   2.717  -9.419  1.00 95.16           H  
ATOM    733  O   CYS A  46       9.197   4.057 -12.262  1.00 95.16           O  
ATOM    734  SG  CYS A  46      11.005   0.369  -9.766  1.00 95.16           S  
ATOM    735  N   VAL A  47      10.851   5.108 -11.172  1.00 96.06           N  
ATOM    736  H   VAL A  47      11.724   5.006 -10.675  1.00 96.06           H  
ATOM    737  CA  VAL A  47      10.249   6.445 -11.278  1.00 96.06           C  
ATOM    738  HA  VAL A  47       9.215   6.399 -10.936  1.00 96.06           H  
ATOM    739  C   VAL A  47      10.212   6.889 -12.738  1.00 96.06           C  
ATOM    740  CB  VAL A  47      10.996   7.460 -10.397  1.00 96.06           C  
ATOM    741  HB  VAL A  47      12.057   7.441 -10.644  1.00 96.06           H  
ATOM    742  O   VAL A  47       9.165   7.322 -13.210  1.00 96.06           O  
ATOM    743  CG1 VAL A  47      10.463   8.885 -10.594  1.00 96.06           C  
ATOM    744 HG11 VAL A  47      10.750   9.267 -11.573  1.00 96.06           H  
ATOM    745 HG12 VAL A  47      10.875   9.550  -9.834  1.00 96.06           H  
ATOM    746 HG13 VAL A  47       9.376   8.898 -10.513  1.00 96.06           H  
ATOM    747  CG2 VAL A  47      10.834   7.121  -8.908  1.00 96.06           C  
ATOM    748 HG21 VAL A  47       9.812   7.325  -8.590  1.00 96.06           H  
ATOM    749 HG22 VAL A  47      11.046   6.070  -8.713  1.00 96.06           H  
ATOM    750 HG23 VAL A  47      11.523   7.729  -8.323  1.00 96.06           H  
ATOM    751  N   ASN A  48      11.311   6.699 -13.474  1.00 94.54           N  
ATOM    752  H   ASN A  48      12.140   6.338 -13.025  1.00 94.54           H  
ATOM    753  CA  ASN A  48      11.372   7.015 -14.899  1.00 94.54           C  
ATOM    754  HA  ASN A  48      11.116   8.064 -15.047  1.00 94.54           H  
ATOM    755  C   ASN A  48      10.358   6.205 -15.697  1.00 94.54           C  
ATOM    756  CB  ASN A  48      12.794   6.752 -15.420  1.00 94.54           C  
ATOM    757  HB2 ASN A  48      12.785   6.778 -16.510  1.00 94.54           H  
ATOM    758  HB3 ASN A  48      13.129   5.765 -15.102  1.00 94.54           H  
ATOM    759  O   ASN A  48       9.594   6.774 -16.471  1.00 94.54           O  
ATOM    760  CG  ASN A  48      13.777   7.800 -14.951  1.00 94.54           C  
ATOM    761  ND2 ASN A  48      15.057   7.518 -14.993  1.00 94.54           N  
ATOM    762 HD21 ASN A  48      15.360   6.613 -15.324  1.00 94.54           H  
ATOM    763 HD22 ASN A  48      15.679   8.253 -14.689  1.00 94.54           H  
ATOM    764  OD1 ASN A  48      13.422   8.901 -14.578  1.00 94.54           O  
ATOM    765  N   LYS A  49      10.311   4.886 -15.479  1.00 94.13           N  
ATOM    766  H   LYS A  49      10.963   4.464 -14.833  1.00 94.13           H  
ATOM    767  CA  LYS A  49       9.437   4.030 -16.273  1.00 94.13           C  
ATOM    768  HA  LYS A  49       9.633   4.310 -17.308  1.00 94.13           H  
ATOM    769  C   LYS A  49       7.955   4.312 -16.030  1.00 94.13           C  
ATOM    770  CB  LYS A  49       9.794   2.553 -16.039  1.00 94.13           C  
ATOM    771  HB2 LYS A  49       9.518   2.264 -15.025  1.00 94.13           H  
ATOM    772  HB3 LYS A  49      10.873   2.434 -16.141  1.00 94.13           H  
ATOM    773  O   LYS A  49       7.174   4.289 -16.975  1.00 94.13           O  
ATOM    774  CG  LYS A  49       9.115   1.604 -17.039  1.00 94.13           C  
ATOM    775  HG2 LYS A  49       8.044   1.552 -16.842  1.00 94.13           H  
ATOM    776  HG3 LYS A  49       9.564   0.615 -16.942  1.00 94.13           H  
ATOM    777  CD  LYS A  49       9.339   2.060 -18.469  1.00 94.13           C  
ATOM    778  HD2 LYS A  49      10.405   2.224 -18.627  1.00 94.13           H  
ATOM    779  HD3 LYS A  49       8.808   2.999 -18.622  1.00 94.13           H  
ATOM    780  CE  LYS A  49       8.801   1.114 -19.520  1.00 94.13           C  
ATOM    781  HE2 LYS A  49       9.256   0.131 -19.404  1.00 94.13           H  
ATOM    782  HE3 LYS A  49       7.720   1.047 -19.392  1.00 94.13           H  
ATOM    783  NZ  LYS A  49       9.144   1.737 -20.818  1.00 94.13           N  
ATOM    784  HZ1 LYS A  49       8.568   1.432 -21.589  1.00 94.13           H  
ATOM    785  HZ2 LYS A  49      10.130   1.651 -21.021  1.00 94.13           H  
ATOM    786  HZ3 LYS A  49       9.053   2.739 -20.731  1.00 94.13           H  
ATOM    787  N   TYR A  50       7.592   4.629 -14.791  1.00 94.40           N  
ATOM    788  H   TYR A  50       8.288   4.601 -14.059  1.00 94.40           H  
ATOM    789  CA  TYR A  50       6.234   5.037 -14.446  1.00 94.40           C  
ATOM    790  HA  TYR A  50       5.532   4.305 -14.844  1.00 94.40           H  
ATOM    791  C   TYR A  50       5.875   6.404 -15.053  1.00 94.40           C  
ATOM    792  CB  TYR A  50       6.112   5.044 -12.921  1.00 94.40           C  
ATOM    793  HB2 TYR A  50       6.735   5.841 -12.515  1.00 94.40           H  
ATOM    794  HB3 TYR A  50       6.491   4.097 -12.536  1.00 94.40           H  
ATOM    795  O   TYR A  50       4.786   6.569 -15.593  1.00 94.40           O  
ATOM    796  CG  TYR A  50       4.695   5.217 -12.426  1.00 94.40           C  
ATOM    797  CD1 TYR A  50       4.137   6.505 -12.323  1.00 94.40           C  
ATOM    798  HD1 TYR A  50       4.710   7.363 -12.640  1.00 94.40           H  
ATOM    799  CD2 TYR A  50       3.924   4.086 -12.102  1.00 94.40           C  
ATOM    800  HD2 TYR A  50       4.332   3.093 -12.219  1.00 94.40           H  
ATOM    801  CE1 TYR A  50       2.808   6.669 -11.888  1.00 94.40           C  
ATOM    802  HE1 TYR A  50       2.362   7.651 -11.847  1.00 94.40           H  
ATOM    803  CE2 TYR A  50       2.601   4.246 -11.652  1.00 94.40           C  
ATOM    804  HE2 TYR A  50       1.987   3.386 -11.431  1.00 94.40           H  
ATOM    805  OH  TYR A  50       0.737   5.675 -11.202  1.00 94.40           O  
ATOM    806  HH  TYR A  50       0.351   6.445 -11.626  1.00 94.40           H  
ATOM    807  CZ  TYR A  50       2.039   5.535 -11.556  1.00 94.40           C  
ATOM    808  N   ALA A  51       6.795   7.375 -15.021  1.00 92.27           N  
ATOM    809  H   ALA A  51       7.677   7.204 -14.560  1.00 92.27           H  
ATOM    810  CA  ALA A  51       6.582   8.700 -15.610  1.00 92.27           C  
ATOM    811  HA  ALA A  51       5.635   9.097 -15.244  1.00 92.27           H  
ATOM    812  C   ALA A  51       6.488   8.675 -17.151  1.00 92.27           C  
ATOM    813  CB  ALA A  51       7.708   9.623 -15.130  1.00 92.27           C  
ATOM    814  HB1 ALA A  51       8.670   9.256 -15.488  1.00 92.27           H  
ATOM    815  HB2 ALA A  51       7.717   9.663 -14.041  1.00 92.27           H  
ATOM    816  HB3 ALA A  51       7.542  10.628 -15.517  1.00 92.27           H  
ATOM    817  O   ALA A  51       5.850   9.540 -17.741  1.00 92.27           O  
ATOM    818  N   GLU A  52       7.084   7.678 -17.817  1.00 90.53           N  
ATOM    819  H   GLU A  52       7.691   7.054 -17.305  1.00 90.53           H  
ATOM    820  CA  GLU A  52       6.901   7.458 -19.261  1.00 90.53           C  
ATOM    821  HA  GLU A  52       7.116   8.380 -19.802  1.00 90.53           H  
ATOM    822  C   GLU A  52       5.463   7.049 -19.617  1.00 90.53           C  
ATOM    823  CB  GLU A  52       7.841   6.347 -19.761  1.00 90.53           C  
ATOM    824  HB2 GLU A  52       7.753   5.488 -19.095  1.00 90.53           H  
ATOM    825  HB3 GLU A  52       7.507   6.028 -20.748  1.00 90.53           H  
ATOM    826  O   GLU A  52       4.981   7.380 -20.700  1.00 90.53           O  
ATOM    827  CG  GLU A  52       9.319   6.741 -19.884  1.00 90.53           C  
ATOM    828  HG2 GLU A  52       9.417   7.473 -20.686  1.00 90.53           H  
ATOM    829  HG3 GLU A  52       9.649   7.218 -18.961  1.00 90.53           H  
ATOM    830  CD  GLU A  52      10.229   5.531 -20.191  1.00 90.53           C  
ATOM    831  OE1 GLU A  52      11.463   5.694 -20.080  1.00 90.53           O  
ATOM    832  OE2 GLU A  52       9.723   4.426 -20.543  1.00 90.53           O  
ATOM    833  N   THR A  53       4.787   6.302 -18.737  1.00 89.83           N  
ATOM    834  H   THR A  53       5.231   6.056 -17.864  1.00 89.83           H  
ATOM    835  CA  THR A  53       3.439   5.758 -18.979  1.00 89.83           C  
ATOM    836  HA  THR A  53       3.251   5.755 -20.053  1.00 89.83           H  
ATOM    837  C   THR A  53       2.325   6.611 -18.373  1.00 89.83           C  
ATOM    838  CB  THR A  53       3.335   4.299 -18.498  1.00 89.83           C  
ATOM    839  HB  THR A  53       2.309   3.952 -18.625  1.00 89.83           H  
ATOM    840  O   THR A  53       1.179   6.498 -18.804  1.00 89.83           O  
ATOM    841  CG2 THR A  53       4.264   3.387 -19.302  1.00 89.83           C  
ATOM    842 HG21 THR A  53       4.033   3.474 -20.363  1.00 89.83           H  
ATOM    843 HG22 THR A  53       4.117   2.355 -18.982  1.00 89.83           H  
ATOM    844 HG23 THR A  53       5.303   3.669 -19.130  1.00 89.83           H  
ATOM    845  OG1 THR A  53       3.703   4.167 -17.142  1.00 89.83           O  
ATOM    846  HG1 THR A  53       3.641   3.247 -16.875  1.00 89.83           H  
ATOM    847  N   HIS A  54       2.660   7.500 -17.436  1.00 92.21           N  
ATOM    848  H   HIS A  54       3.614   7.490 -17.105  1.00 92.21           H  
ATOM    849  CA  HIS A  54       1.733   8.382 -16.731  1.00 92.21           C  
ATOM    850  HA  HIS A  54       0.719   8.237 -17.104  1.00 92.21           H  
ATOM    851  C   HIS A  54       2.129   9.844 -16.962  1.00 92.21           C  
ATOM    852  CB  HIS A  54       1.738   8.013 -15.247  1.00 92.21           C  
ATOM    853  HB2 HIS A  54       1.080   8.704 -14.720  1.00 92.21           H  
ATOM    854  HB3 HIS A  54       2.741   8.122 -14.837  1.00 92.21           H  
ATOM    855  O   HIS A  54       3.041  10.370 -16.326  1.00 92.21           O  
ATOM    856  CG  HIS A  54       1.234   6.629 -14.965  1.00 92.21           C  
ATOM    857  CD2 HIS A  54      -0.017   6.276 -14.535  1.00 92.21           C  
ATOM    858  HD2 HIS A  54      -0.838   6.951 -14.343  1.00 92.21           H  
ATOM    859  ND1 HIS A  54       1.970   5.478 -15.084  1.00 92.21           N  
ATOM    860  HD1 HIS A  54       2.921   5.417 -15.419  1.00 92.21           H  
ATOM    861  CE1 HIS A  54       1.188   4.448 -14.733  1.00 92.21           C  
ATOM    862  HE1 HIS A  54       1.502   3.415 -14.727  1.00 92.21           H  
ATOM    863  NE2 HIS A  54      -0.036   4.883 -14.388  1.00 92.21           N  
ATOM    864  N   THR A  55       1.462  10.490 -17.919  1.00 90.77           N  
ATOM    865  H   THR A  55       0.636  10.054 -18.304  1.00 90.77           H  
ATOM    866  CA  THR A  55       1.831  11.823 -18.422  1.00 90.77           C  
ATOM    867  HA  THR A  55       2.678  12.196 -17.846  1.00 90.77           H  
ATOM    868  C   THR A  55       0.703  12.834 -18.240  1.00 90.77           C  
ATOM    869  CB  THR A  55       2.277  11.775 -19.895  1.00 90.77           C  
ATOM    870  HB  THR A  55       2.568  12.780 -20.201  1.00 90.77           H  
ATOM    871  O   THR A  55      -0.450  12.465 -18.017  1.00 90.77           O  
ATOM    872  CG2 THR A  55       3.468  10.848 -20.132  1.00 90.77           C  
ATOM    873 HG21 THR A  55       4.299  11.149 -19.494  1.00 90.77           H  
ATOM    874 HG22 THR A  55       3.782  10.910 -21.174  1.00 90.77           H  
ATOM    875 HG23 THR A  55       3.210   9.814 -19.899  1.00 90.77           H  
ATOM    876  OG1 THR A  55       1.237  11.341 -20.739  1.00 90.77           O  
ATOM    877  HG1 THR A  55       1.084  10.414 -20.546  1.00 90.77           H  
ATOM    878  N   GLY A  56       1.034  14.124 -18.347  1.00 91.70           N  
ATOM    879  H   GLY A  56       2.007  14.371 -18.458  1.00 91.70           H  
ATOM    880  CA  GLY A  56       0.060  15.205 -18.200  1.00 91.70           C  
ATOM    881  HA2 GLY A  56       0.535  16.165 -18.400  1.00 91.70           H  
ATOM    882  HA3 GLY A  56      -0.748  15.061 -18.917  1.00 91.70           H  
ATOM    883  C   GLY A  56      -0.522  15.248 -16.789  1.00 91.70           C  
ATOM    884  O   GLY A  56       0.225  15.291 -15.814  1.00 91.70           O  
ATOM    885  N   ASP A  57      -1.848  15.225 -16.695  1.00 89.75           N  
ATOM    886  H   ASP A  57      -2.402  15.191 -17.539  1.00 89.75           H  
ATOM    887  CA  ASP A  57      -2.577  15.316 -15.426  1.00 89.75           C  
ATOM    888  HA  ASP A  57      -2.199  16.165 -14.857  1.00 89.75           H  
ATOM    889  C   ASP A  57      -2.401  14.076 -14.531  1.00 89.75           C  
ATOM    890  CB  ASP A  57      -4.056  15.567 -15.747  1.00 89.75           C  
ATOM    891  HB2 ASP A  57      -4.406  14.814 -16.453  1.00 89.75           H  
ATOM    892  HB3 ASP A  57      -4.625  15.452 -14.825  1.00 89.75           H  
ATOM    893  O   ASP A  57      -2.441  14.190 -13.304  1.00 89.75           O  
ATOM    894  CG  ASP A  57      -4.336  16.970 -16.300  1.00 89.75           C  
ATOM    895  OD1 ASP A  57      -3.527  17.892 -16.039  1.00 89.75           O  
ATOM    896  OD2 ASP A  57      -5.363  17.125 -16.996  1.00 89.75           O  
ATOM    897  N   SER A  58      -2.110  12.926 -15.145  1.00 90.35           N  
ATOM    898  H   SER A  58      -2.128  12.913 -16.155  1.00 90.35           H  
ATOM    899  CA  SER A  58      -1.786  11.664 -14.473  1.00 90.35           C  
ATOM    900  HA  SER A  58      -2.375  11.579 -13.560  1.00 90.35           H  
ATOM    901  C   SER A  58      -0.310  11.564 -14.074  1.00 90.35           C  
ATOM    902  CB  SER A  58      -2.154  10.487 -15.385  1.00 90.35           C  
ATOM    903  HB2 SER A  58      -1.879   9.547 -14.907  1.00 90.35           H  
ATOM    904  HB3 SER A  58      -1.601  10.571 -16.321  1.00 90.35           H  
ATOM    905  O   SER A  58       0.145  10.501 -13.671  1.00 90.35           O  
ATOM    906  OG  SER A  58      -3.540  10.478 -15.660  1.00 90.35           O  
ATOM    907  HG  SER A  58      -3.980  10.278 -14.831  1.00 90.35           H  
ATOM    908  N   ALA A  59       0.504  12.611 -14.239  1.00 95.09           N  
ATOM    909  H   ALA A  59       0.122  13.493 -14.548  1.00 95.09           H  
ATOM    910  CA  ALA A  59       1.904  12.539 -13.833  1.00 95.09           C  
ATOM    911  HA  ALA A  59       2.310  11.610 -14.234  1.00 95.09           H  
ATOM    912  C   ALA A  59       2.027  12.519 -12.295  1.00 95.09           C  
ATOM    913  CB  ALA A  59       2.695  13.686 -14.466  1.00 95.09           C  
ATOM    914  HB1 ALA A  59       2.601  13.641 -15.551  1.00 95.09           H  
ATOM    915  HB2 ALA A  59       3.747  13.599 -14.192  1.00 95.09           H  
ATOM    916  HB3 ALA A  59       2.309  14.641 -14.108  1.00 95.09           H  
ATOM    917  O   ALA A  59       1.451  13.381 -11.616  1.00 95.09           O  
ATOM    918  N   PRO A  60       2.824  11.600 -11.713  1.00 96.47           N  
ATOM    919  CA  PRO A  60       3.069  11.624 -10.281  1.00 96.47           C  
ATOM    920  HA  PRO A  60       2.122  11.620  -9.742  1.00 96.47           H  
ATOM    921  C   PRO A  60       3.870  12.877  -9.918  1.00 96.47           C  
ATOM    922  CB  PRO A  60       3.838  10.340  -9.970  1.00 96.47           C  
ATOM    923  HB2 PRO A  60       4.491  10.446  -9.105  1.00 96.47           H  
ATOM    924  HB3 PRO A  60       3.133   9.522  -9.823  1.00 96.47           H  
ATOM    925  O   PRO A  60       4.840  13.236 -10.583  1.00 96.47           O  
ATOM    926  CG  PRO A  60       4.624  10.115 -11.261  1.00 96.47           C  
ATOM    927  HG2 PRO A  60       4.916   9.071 -11.373  1.00 96.47           H  
ATOM    928  HG3 PRO A  60       5.510  10.751 -11.271  1.00 96.47           H  
ATOM    929  CD  PRO A  60       3.648  10.577 -12.348  1.00 96.47           C  
ATOM    930  HD2 PRO A  60       4.199  10.978 -13.199  1.00 96.47           H  
ATOM    931  HD3 PRO A  60       3.014   9.750 -12.666  1.00 96.47           H  
ATOM    932  N   VAL A  61       3.507  13.517  -8.813  1.00 96.70           N  
ATOM    933  H   VAL A  61       2.726  13.148  -8.291  1.00 96.70           H  
ATOM    934  CA  VAL A  61       4.248  14.668  -8.279  1.00 96.70           C  
ATOM    935  HA  VAL A  61       4.765  15.167  -9.098  1.00 96.70           H  
ATOM    936  C   VAL A  61       5.335  14.235  -7.301  1.00 96.70           C  
ATOM    937  CB  VAL A  61       3.299  15.702  -7.647  1.00 96.70           C  
ATOM    938  HB  VAL A  61       3.904  16.478  -7.178  1.00 96.70           H  
ATOM    939  O   VAL A  61       6.357  14.908  -7.166  1.00 96.70           O  
ATOM    940  CG1 VAL A  61       2.441  16.366  -8.728  1.00 96.70           C  
ATOM    941 HG11 VAL A  61       1.833  17.155  -8.286  1.00 96.70           H  
ATOM    942 HG12 VAL A  61       3.085  16.805  -9.490  1.00 96.70           H  
ATOM    943 HG13 VAL A  61       1.792  15.631  -9.206  1.00 96.70           H  
ATOM    944  CG2 VAL A  61       2.352  15.130  -6.582  1.00 96.70           C  
ATOM    945 HG21 VAL A  61       1.809  15.942  -6.098  1.00 96.70           H  
ATOM    946 HG22 VAL A  61       2.900  14.567  -5.827  1.00 96.70           H  
ATOM    947 HG23 VAL A  61       1.626  14.465  -7.050  1.00 96.70           H  
ATOM    948  N   LYS A  62       5.126  13.113  -6.599  1.00 97.44           N  
ATOM    949  H   LYS A  62       4.282  12.593  -6.790  1.00 97.44           H  
ATOM    950  CA  LYS A  62       6.048  12.590  -5.582  1.00 97.44           C  
ATOM    951  HA  LYS A  62       7.061  12.902  -5.835  1.00 97.44           H  
ATOM    952  C   LYS A  62       6.027  11.069  -5.564  1.00 97.44           C  
ATOM    953  CB  LYS A  62       5.701  13.140  -4.183  1.00 97.44           C  
ATOM    954  HB2 LYS A  62       4.739  12.739  -3.863  1.00 97.44           H  
ATOM    955  HB3 LYS A  62       6.464  12.805  -3.480  1.00 97.44           H  
ATOM    956  O   LYS A  62       4.995  10.454  -5.821  1.00 97.44           O  
ATOM    957  CG  LYS A  62       5.635  14.673  -4.150  1.00 97.44           C  
ATOM    958  HG2 LYS A  62       4.831  15.014  -4.803  1.00 97.44           H  
ATOM    959  HG3 LYS A  62       6.575  15.081  -4.521  1.00 97.44           H  
ATOM    960  CD  LYS A  62       5.361  15.250  -2.766  1.00 97.44           C  
ATOM    961  HD2 LYS A  62       6.209  15.023  -2.120  1.00 97.44           H  
ATOM    962  HD3 LYS A  62       4.450  14.821  -2.348  1.00 97.44           H  
ATOM    963  CE  LYS A  62       5.197  16.762  -2.940  1.00 97.44           C  
ATOM    964  HE2 LYS A  62       4.138  17.017  -2.958  1.00 97.44           H  
ATOM    965  HE3 LYS A  62       5.624  17.038  -3.905  1.00 97.44           H  
ATOM    966  NZ  LYS A  62       5.926  17.520  -1.906  1.00 97.44           N  
ATOM    967  HZ1 LYS A  62       6.901  17.458  -2.162  1.00 97.44           H  
ATOM    968  HZ2 LYS A  62       5.784  17.155  -0.975  1.00 97.44           H  
ATOM    969  HZ3 LYS A  62       5.716  18.506  -1.964  1.00 97.44           H  
ATOM    970  N   VAL A  63       7.143  10.466  -5.173  1.00 98.51           N  
ATOM    971  H   VAL A  63       7.954  11.041  -5.001  1.00 98.51           H  
ATOM    972  CA  VAL A  63       7.227   9.035  -4.862  1.00 98.51           C  
ATOM    973  HA  VAL A  63       6.219   8.619  -4.845  1.00 98.51           H  
ATOM    974  C   VAL A  63       7.828   8.866  -3.480  1.00 98.51           C  
ATOM    975  CB  VAL A  63       8.015   8.258  -5.929  1.00 98.51           C  
ATOM    976  HB  VAL A  63       9.010   8.688  -6.047  1.00 98.51           H  
ATOM    977  O   VAL A  63       8.944   9.311  -3.236  1.00 98.51           O  
ATOM    978  CG1 VAL A  63       8.153   6.773  -5.561  1.00 98.51           C  
ATOM    979 HG11 VAL A  63       7.167   6.336  -5.402  1.00 98.51           H  
ATOM    980 HG12 VAL A  63       8.759   6.658  -4.663  1.00 98.51           H  
ATOM    981 HG13 VAL A  63       8.647   6.241  -6.375  1.00 98.51           H  
ATOM    982  CG2 VAL A  63       7.268   8.338  -7.262  1.00 98.51           C  
ATOM    983 HG21 VAL A  63       7.759   7.732  -8.024  1.00 98.51           H  
ATOM    984 HG22 VAL A  63       6.248   7.976  -7.130  1.00 98.51           H  
ATOM    985 HG23 VAL A  63       7.225   9.370  -7.609  1.00 98.51           H  
ATOM    986  N   ILE A  64       7.113   8.211  -2.566  1.00 98.53           N  
ATOM    987  H   ILE A  64       6.197   7.874  -2.828  1.00 98.53           H  
ATOM    988  CA  ILE A  64       7.643   7.909  -1.232  1.00 98.53           C  
ATOM    989  HA  ILE A  64       8.500   8.558  -1.055  1.00 98.53           H  
ATOM    990  C   ILE A  64       8.148   6.466  -1.210  1.00 98.53           C  
ATOM    991  CB  ILE A  64       6.645   8.223  -0.099  1.00 98.53           C  
ATOM    992  HB  ILE A  64       5.808   7.526  -0.148  1.00 98.53           H  
ATOM    993  O   ILE A  64       7.361   5.521  -1.277  1.00 98.53           O  
ATOM    994  CG1 ILE A  64       6.091   9.666  -0.190  1.00 98.53           C  
ATOM    995 HG12 ILE A  64       5.794   9.891  -1.214  1.00 98.53           H  
ATOM    996 HG13 ILE A  64       6.865  10.376   0.100  1.00 98.53           H  
ATOM    997  CG2 ILE A  64       7.391   8.019   1.234  1.00 98.53           C  
ATOM    998 HG21 ILE A  64       6.781   8.356   2.072  1.00 98.53           H  
ATOM    999 HG22 ILE A  64       7.624   6.964   1.381  1.00 98.53           H  
ATOM   1000 HG23 ILE A  64       8.313   8.602   1.236  1.00 98.53           H  
ATOM   1001  CD1 ILE A  64       4.850   9.897   0.679  1.00 98.53           C  
ATOM   1002 HD11 ILE A  64       4.059   9.208   0.386  1.00 98.53           H  
ATOM   1003 HD12 ILE A  64       5.080   9.757   1.735  1.00 98.53           H  
ATOM   1004 HD13 ILE A  64       4.500  10.919   0.532  1.00 98.53           H  
ATOM   1005  N   ALA A  65       9.464   6.303  -1.113  1.00 98.36           N  
ATOM   1006  H   ALA A  65      10.041   7.131  -1.048  1.00 98.36           H  
ATOM   1007  CA  ALA A  65      10.136   5.015  -1.087  1.00 98.36           C  
ATOM   1008  HA  ALA A  65       9.524   4.305  -1.644  1.00 98.36           H  
ATOM   1009  C   ALA A  65      10.304   4.490   0.348  1.00 98.36           C  
ATOM   1010  CB  ALA A  65      11.471   5.136  -1.831  1.00 98.36           C  
ATOM   1011  HB1 ALA A  65      12.128   5.829  -1.305  1.00 98.36           H  
ATOM   1012  HB2 ALA A  65      11.299   5.502  -2.843  1.00 98.36           H  
ATOM   1013  HB3 ALA A  65      11.946   4.156  -1.889  1.00 98.36           H  
ATOM   1014  O   ALA A  65      10.769   5.210   1.240  1.00 98.36           O  
ATOM   1015  N   THR A  66       9.966   3.219   0.566  1.00 97.47           N  
ATOM   1016  H   THR A  66       9.578   2.695  -0.205  1.00 97.47           H  
ATOM   1017  CA  THR A  66      10.228   2.483   1.813  1.00 97.47           C  
ATOM   1018  HA  THR A  66      11.038   2.987   2.341  1.00 97.47           H  
ATOM   1019  C   THR A  66      10.711   1.059   1.526  1.00 97.47           C  
ATOM   1020  CB  THR A  66       9.014   2.452   2.771  1.00 97.47           C  
ATOM   1021  HB  THR A  66       9.370   2.134   3.750  1.00 97.47           H  
ATOM   1022  O   THR A  66      10.829   0.636   0.374  1.00 97.47           O  
ATOM   1023  CG2 THR A  66       8.322   3.802   2.965  1.00 97.47           C  
ATOM   1024 HG21 THR A  66       9.058   4.545   3.271  1.00 97.47           H  
ATOM   1025 HG22 THR A  66       7.847   4.121   2.038  1.00 97.47           H  
ATOM   1026 HG23 THR A  66       7.562   3.714   3.741  1.00 97.47           H  
ATOM   1027  OG1 THR A  66       8.038   1.521   2.370  1.00 97.47           O  
ATOM   1028  HG1 THR A  66       8.136   0.752   2.937  1.00 97.47           H  
ATOM   1029  N   GLY A  67      11.001   0.304   2.586  1.00 94.60           N  
ATOM   1030  H   GLY A  67      11.007   0.746   3.495  1.00 94.60           H  
ATOM   1031  CA  GLY A  67      11.485  -1.067   2.506  1.00 94.60           C  
ATOM   1032  HA2 GLY A  67      11.135  -1.633   3.369  1.00 94.60           H  
ATOM   1033  HA3 GLY A  67      11.096  -1.549   1.609  1.00 94.60           H  
ATOM   1034  C   GLY A  67      13.007  -1.101   2.487  1.00 94.60           C  
ATOM   1035  O   GLY A  67      13.672  -0.620   3.402  1.00 94.60           O  
ATOM   1036  N   GLY A  68      13.562  -1.718   1.457  1.00 87.57           N  
ATOM   1037  H   GLY A  68      12.952  -2.121   0.759  1.00 87.57           H  
ATOM   1038  CA  GLY A  68      14.987  -1.925   1.258  1.00 87.57           C  
ATOM   1039  HA2 GLY A  68      15.078  -2.152   0.195  1.00 87.57           H  
ATOM   1040  HA3 GLY A  68      15.534  -1.010   1.484  1.00 87.57           H  
ATOM   1041  C   GLY A  68      15.598  -3.083   2.054  1.00 87.57           C  
ATOM   1042  O   GLY A  68      16.765  -3.423   1.857  1.00 87.57           O  
ATOM   1043  N   GLN A  69      14.809  -3.708   2.927  1.00 85.30           N  
ATOM   1044  H   GLN A  69      13.846  -3.407   2.968  1.00 85.30           H  
ATOM   1045  CA  GLN A  69      15.167  -4.874   3.731  1.00 85.30           C  
ATOM   1046  HA  GLN A  69      16.204  -5.154   3.545  1.00 85.30           H  
ATOM   1047  C   GLN A  69      14.270  -6.053   3.356  1.00 85.30           C  
ATOM   1048  CB  GLN A  69      15.000  -4.550   5.220  1.00 85.30           C  
ATOM   1049  HB2 GLN A  69      13.974  -4.227   5.395  1.00 85.30           H  
ATOM   1050  HB3 GLN A  69      15.173  -5.456   5.802  1.00 85.30           H  
ATOM   1051  O   GLN A  69      13.118  -5.861   2.967  1.00 85.30           O  
ATOM   1052  CG  GLN A  69      15.958  -3.462   5.718  1.00 85.30           C  
ATOM   1053  HG2 GLN A  69      16.983  -3.832   5.701  1.00 85.30           H  
ATOM   1054  HG3 GLN A  69      15.896  -2.586   5.072  1.00 85.30           H  
ATOM   1055  CD  GLN A  69      15.598  -3.056   7.140  1.00 85.30           C  
ATOM   1056  NE2 GLN A  69      15.339  -1.792   7.377  1.00 85.30           N  
ATOM   1057 HE21 GLN A  69      14.936  -1.585   8.280  1.00 85.30           H  
ATOM   1058 HE22 GLN A  69      15.312  -1.128   6.617  1.00 85.30           H  
ATOM   1059  OE1 GLN A  69      15.492  -3.867   8.041  1.00 85.30           O  
ATOM   1060  N   GLY A  70      14.781  -7.279   3.492  1.00 80.08           N  
ATOM   1061  H   GLY A  70      15.724  -7.388   3.835  1.00 80.08           H  
ATOM   1062  CA  GLY A  70      14.018  -8.482   3.147  1.00 80.08           C  
ATOM   1063  HA2 GLY A  70      13.111  -8.529   3.750  1.00 80.08           H  
ATOM   1064  HA3 GLY A  70      14.624  -9.364   3.358  1.00 80.08           H  
ATOM   1065  C   GLY A  70      13.620  -8.527   1.670  1.00 80.08           C  
ATOM   1066  O   GLY A  70      12.494  -8.905   1.364  1.00 80.08           O  
ATOM   1067  N   ASN A  71      14.519  -8.082   0.783  1.00 83.64           N  
ATOM   1068  H   ASN A  71      15.448  -7.866   1.116  1.00 83.64           H  
ATOM   1069  CA  ASN A  71      14.349  -8.122  -0.674  1.00 83.64           C  
ATOM   1070  HA  ASN A  71      15.150  -7.534  -1.121  1.00 83.64           H  
ATOM   1071  C   ASN A  71      13.058  -7.458  -1.169  1.00 83.64           C  
ATOM   1072  CB  ASN A  71      14.545  -9.572  -1.153  1.00 83.64           C  
ATOM   1073  HB2 ASN A  71      14.396  -9.636  -2.231  1.00 83.64           H  
ATOM   1074  HB3 ASN A  71      13.807 -10.221  -0.682  1.00 83.64           H  
ATOM   1075  O   ASN A  71      12.460  -7.905  -2.144  1.00 83.64           O  
ATOM   1076  CG  ASN A  71      15.938 -10.092  -0.859  1.00 83.64           C  
ATOM   1077  ND2 ASN A  71      16.117 -11.390  -0.869  1.00 83.64           N  
ATOM   1078 HD21 ASN A  71      17.070 -11.719  -0.804  1.00 83.64           H  
ATOM   1079 HD22 ASN A  71      15.393 -12.008  -1.203  1.00 83.64           H  
ATOM   1080  OD1 ASN A  71      16.864  -9.342  -0.581  1.00 83.64           O  
ATOM   1081  N   GLN A  72      12.611  -6.400  -0.484  1.00 90.72           N  
ATOM   1082  H   GLN A  72      13.109  -6.103   0.342  1.00 90.72           H  
ATOM   1083  CA  GLN A  72      11.435  -5.647  -0.896  1.00 90.72           C  
ATOM   1084  HA  GLN A  72      11.144  -6.027  -1.875  1.00 90.72           H  
ATOM   1085  C   GLN A  72      11.749  -4.163  -1.074  1.00 90.72           C  
ATOM   1086  CB  GLN A  72      10.241  -5.930   0.031  1.00 90.72           C  
ATOM   1087  HB2 GLN A  72       9.320  -5.745  -0.521  1.00 90.72           H  
ATOM   1088  HB3 GLN A  72      10.256  -6.984   0.309  1.00 90.72           H  
ATOM   1089  O   GLN A  72      12.337  -3.536  -0.192  1.00 90.72           O  
ATOM   1090  CG  GLN A  72      10.220  -5.065   1.297  1.00 90.72           C  
ATOM   1091  HG2 GLN A  72       9.894  -4.056   1.043  1.00 90.72           H  
ATOM   1092  HG3 GLN A  72      11.225  -4.998   1.714  1.00 90.72           H  
ATOM   1093  CD  GLN A  72       9.281  -5.622   2.350  1.00 90.72           C  
ATOM   1094  NE2 GLN A  72       9.807  -6.256   3.373  1.00 90.72           N  
ATOM   1095 HE21 GLN A  72       9.200  -6.554   4.122  1.00 90.72           H  
ATOM   1096 HE22 GLN A  72      10.812  -6.351   3.414  1.00 90.72           H  
ATOM   1097  OE1 GLN A  72       8.064  -5.513   2.260  1.00 90.72           O  
ATOM   1098  N   LEU A  73      11.291  -3.583  -2.176  1.00 94.73           N  
ATOM   1099  H   LEU A  73      10.832  -4.173  -2.855  1.00 94.73           H  
ATOM   1100  CA  LEU A  73      11.231  -2.141  -2.393  1.00 94.73           C  
ATOM   1101  HA  LEU A  73      11.653  -1.622  -1.533  1.00 94.73           H  
ATOM   1102  C   LEU A  73       9.767  -1.742  -2.527  1.00 94.73           C  
ATOM   1103  CB  LEU A  73      12.048  -1.775  -3.642  1.00 94.73           C  
ATOM   1104  HB2 LEU A  73      11.666  -2.352  -4.484  1.00 94.73           H  
ATOM   1105  HB3 LEU A  73      13.084  -2.069  -3.475  1.00 94.73           H  
ATOM   1106  O   LEU A  73       9.003  -2.414  -3.217  1.00 94.73           O  
ATOM   1107  CG  LEU A  73      12.004  -0.281  -4.014  1.00 94.73           C  
ATOM   1108  HG  LEU A  73      10.968   0.031  -4.153  1.00 94.73           H  
ATOM   1109  CD1 LEU A  73      12.642   0.598  -2.933  1.00 94.73           C  
ATOM   1110 HD11 LEU A  73      12.629   1.640  -3.254  1.00 94.73           H  
ATOM   1111 HD12 LEU A  73      12.076   0.528  -2.004  1.00 94.73           H  
ATOM   1112 HD13 LEU A  73      13.669   0.281  -2.756  1.00 94.73           H  
ATOM   1113  CD2 LEU A  73      12.737  -0.051  -5.334  1.00 94.73           C  
ATOM   1114 HD21 LEU A  73      13.797  -0.284  -5.224  1.00 94.73           H  
ATOM   1115 HD22 LEU A  73      12.623   0.987  -5.648  1.00 94.73           H  
ATOM   1116 HD23 LEU A  73      12.310  -0.688  -6.108  1.00 94.73           H  
ATOM   1117  N   ILE A  74       9.364  -0.657  -1.871  1.00 96.99           N  
ATOM   1118  H   ILE A  74      10.017  -0.146  -1.295  1.00 96.99           H  
ATOM   1119  CA  ILE A  74       7.991  -0.164  -1.956  1.00 96.99           C  
ATOM   1120  HA  ILE A  74       7.456  -0.731  -2.718  1.00 96.99           H  
ATOM   1121  C   ILE A  74       8.013   1.284  -2.404  1.00 96.99           C  
ATOM   1122  CB  ILE A  74       7.225  -0.365  -0.640  1.00 96.99           C  
ATOM   1123  HB  ILE A  74       7.683   0.250   0.135  1.00 96.99           H  
ATOM   1124  O   ILE A  74       8.629   2.127  -1.754  1.00 96.99           O  
ATOM   1125  CG1 ILE A  74       7.303  -1.847  -0.221  1.00 96.99           C  
ATOM   1126 HG12 ILE A  74       8.344  -2.143  -0.095  1.00 96.99           H  
ATOM   1127 HG13 ILE A  74       6.861  -2.457  -1.009  1.00 96.99           H  
ATOM   1128  CG2 ILE A  74       5.763   0.070  -0.839  1.00 96.99           C  
ATOM   1129 HG21 ILE A  74       5.192  -0.044   0.083  1.00 96.99           H  
ATOM   1130 HG22 ILE A  74       5.710   1.123  -1.116  1.00 96.99           H  
ATOM   1131 HG23 ILE A  74       5.298  -0.529  -1.622  1.00 96.99           H  
ATOM   1132  CD1 ILE A  74       6.611  -2.147   1.099  1.00 96.99           C  
ATOM   1133 HD11 ILE A  74       5.529  -2.059   0.998  1.00 96.99           H  
ATOM   1134 HD12 ILE A  74       6.850  -3.167   1.400  1.00 96.99           H  
ATOM   1135 HD13 ILE A  74       6.984  -1.445   1.844  1.00 96.99           H  
ATOM   1136  N   LEU A  75       7.334   1.559  -3.512  1.00 97.93           N  
ATOM   1137  H   LEU A  75       6.844   0.801  -3.965  1.00 97.93           H  
ATOM   1138  CA  LEU A  75       7.211   2.879  -4.110  1.00 97.93           C  
ATOM   1139  HA  LEU A  75       7.799   3.602  -3.543  1.00 97.93           H  
ATOM   1140  C   LEU A  75       5.758   3.318  -4.053  1.00 97.93           C  
ATOM   1141  CB  LEU A  75       7.728   2.853  -5.554  1.00 97.93           C  
ATOM   1142  HB2 LEU A  75       7.612   3.847  -5.986  1.00 97.93           H  
ATOM   1143  HB3 LEU A  75       7.112   2.166  -6.135  1.00 97.93           H  
ATOM   1144  O   LEU A  75       4.872   2.664  -4.595  1.00 97.93           O  
ATOM   1145  CG  LEU A  75       9.191   2.415  -5.681  1.00 97.93           C  
ATOM   1146  HG  LEU A  75       9.303   1.390  -5.328  1.00 97.93           H  
ATOM   1147  CD1 LEU A  75       9.606   2.458  -7.143  1.00 97.93           C  
ATOM   1148 HD11 LEU A  75       8.947   1.812  -7.723  1.00 97.93           H  
ATOM   1149 HD12 LEU A  75      10.629   2.094  -7.241  1.00 97.93           H  
ATOM   1150 HD13 LEU A  75       9.536   3.475  -7.529  1.00 97.93           H  
ATOM   1151  CD2 LEU A  75      10.141   3.316  -4.895  1.00 97.93           C  
ATOM   1152 HD21 LEU A  75       9.976   3.198  -3.824  1.00 97.93           H  
ATOM   1153 HD22 LEU A  75      11.161   3.007  -5.121  1.00 97.93           H  
ATOM   1154 HD23 LEU A  75      10.002   4.358  -5.186  1.00 97.93           H  
ATOM   1155  N   ASN A  76       5.520   4.430  -3.378  1.00 98.68           N  
ATOM   1156  H   ASN A  76       6.292   4.890  -2.918  1.00 98.68           H  
ATOM   1157  CA  ASN A  76       4.199   5.010  -3.225  1.00 98.68           C  
ATOM   1158  HA  ASN A  76       3.419   4.302  -3.508  1.00 98.68           H  
ATOM   1159  C   ASN A  76       4.093   6.233  -4.130  1.00 98.68           C  
ATOM   1160  CB  ASN A  76       4.030   5.366  -1.752  1.00 98.68           C  
ATOM   1161  HB2 ASN A  76       3.094   5.912  -1.636  1.00 98.68           H  
ATOM   1162  HB3 ASN A  76       4.826   6.047  -1.450  1.00 98.68           H  
ATOM   1163  O   ASN A  76       4.629   7.286  -3.786  1.00 98.68           O  
ATOM   1164  CG  ASN A  76       4.041   4.151  -0.851  1.00 98.68           C  
ATOM   1165  ND2 ASN A  76       5.164   3.885  -0.234  1.00 98.68           N  
ATOM   1166 HD21 ASN A  76       5.180   3.082   0.378  1.00 98.68           H  
ATOM   1167 HD22 ASN A  76       5.994   4.417  -0.453  1.00 98.68           H  
ATOM   1168  OD1 ASN A  76       3.064   3.431  -0.713  1.00 98.68           O  
ATOM   1169  N   TYR A  77       3.448   6.077  -5.282  1.00 98.31           N  
ATOM   1170  H   TYR A  77       2.972   5.205  -5.461  1.00 98.31           H  
ATOM   1171  CA  TYR A  77       3.262   7.139  -6.264  1.00 98.31           C  
ATOM   1172  HA  TYR A  77       4.165   7.749  -6.311  1.00 98.31           H  
ATOM   1173  C   TYR A  77       2.105   8.032  -5.834  1.00 98.31           C  
ATOM   1174  CB  TYR A  77       3.027   6.537  -7.653  1.00 98.31           C  
ATOM   1175  HB2 TYR A  77       2.153   5.887  -7.616  1.00 98.31           H  
ATOM   1176  HB3 TYR A  77       2.799   7.342  -8.352  1.00 98.31           H  
ATOM   1177  O   TYR A  77       0.991   7.552  -5.617  1.00 98.31           O  
ATOM   1178  CG  TYR A  77       4.210   5.751  -8.182  1.00 98.31           C  
ATOM   1179  CD1 TYR A  77       5.165   6.388  -8.997  1.00 98.31           C  
ATOM   1180  HD1 TYR A  77       5.034   7.426  -9.265  1.00 98.31           H  
ATOM   1181  CD2 TYR A  77       4.361   4.387  -7.863  1.00 98.31           C  
ATOM   1182  HD2 TYR A  77       3.624   3.891  -7.248  1.00 98.31           H  
ATOM   1183  CE1 TYR A  77       6.265   5.668  -9.498  1.00 98.31           C  
ATOM   1184  HE1 TYR A  77       6.976   6.158 -10.146  1.00 98.31           H  
ATOM   1185  CE2 TYR A  77       5.457   3.662  -8.369  1.00 98.31           C  
ATOM   1186  HE2 TYR A  77       5.562   2.607  -8.161  1.00 98.31           H  
ATOM   1187  OH  TYR A  77       7.431   3.583  -9.729  1.00 98.31           O  
ATOM   1188  HH  TYR A  77       7.836   4.049 -10.464  1.00 98.31           H  
ATOM   1189  CZ  TYR A  77       6.403   4.297  -9.199  1.00 98.31           C  
ATOM   1190  N   ILE A  78       2.397   9.321  -5.679  1.00 98.20           N  
ATOM   1191  H   ILE A  78       3.336   9.631  -5.887  1.00 98.20           H  
ATOM   1192  CA  ILE A  78       1.446  10.345  -5.264  1.00 98.20           C  
ATOM   1193  HA  ILE A  78       0.499   9.866  -5.019  1.00 98.20           H  
ATOM   1194  C   ILE A  78       1.227  11.303  -6.429  1.00 98.20           C  
ATOM   1195  CB  ILE A  78       1.929  11.105  -4.013  1.00 98.20           C  
ATOM   1196  HB  ILE A  78       2.772  11.731  -4.306  1.00 98.20           H  
ATOM   1197  O   ILE A  78       2.178  11.917  -6.920  1.00 98.20           O  
ATOM   1198  CG1 ILE A  78       2.433  10.194  -2.873  1.00 98.20           C  
ATOM   1199 HG12 ILE A  78       2.678  10.820  -2.015  1.00 98.20           H  
ATOM   1200 HG13 ILE A  78       3.361   9.713  -3.181  1.00 98.20           H  
ATOM   1201  CG2 ILE A  78       0.821  12.042  -3.494  1.00 98.20           C  
ATOM   1202 HG21 ILE A  78       0.617  12.817  -4.233  1.00 98.20           H  
ATOM   1203 HG22 ILE A  78      -0.102  11.487  -3.322  1.00 98.20           H  
ATOM   1204 HG23 ILE A  78       1.134  12.525  -2.569  1.00 98.20           H  
ATOM   1205  CD1 ILE A  78       1.452   9.109  -2.421  1.00 98.20           C  
ATOM   1206 HD11 ILE A  78       0.426   9.476  -2.412  1.00 98.20           H  
ATOM   1207 HD12 ILE A  78       1.731   8.786  -1.419  1.00 98.20           H  
ATOM   1208 HD13 ILE A  78       1.509   8.258  -3.101  1.00 98.20           H  
ATOM   1209  N   HIS A  79      -0.024  11.450  -6.835  1.00 97.46           N  
ATOM   1210  H   HIS A  79      -0.735  10.901  -6.373  1.00 97.46           H  
ATOM   1211  CA  HIS A  79      -0.485  12.353  -7.881  1.00 97.46           C  
ATOM   1212  HA  HIS A  79       0.335  12.605  -8.552  1.00 97.46           H  
ATOM   1213  C   HIS A  79      -1.014  13.658  -7.287  1.00 97.46           C  
ATOM   1214  CB  HIS A  79      -1.535  11.619  -8.716  1.00 97.46           C  
ATOM   1215  HB2 HIS A  79      -2.338  11.268  -8.066  1.00 97.46           H  
ATOM   1216  HB3 HIS A  79      -1.966  12.292  -9.458  1.00 97.46           H  
ATOM   1217  O   HIS A  79      -0.990  13.887  -6.073  1.00 97.46           O  
ATOM   1218  CG  HIS A  79      -0.948  10.451  -9.449  1.00 97.46           C  
ATOM   1219  CD2 HIS A  79      -0.776   9.200  -8.946  1.00 97.46           C  
ATOM   1220  HD2 HIS A  79      -1.046   8.886  -7.948  1.00 97.46           H  
ATOM   1221  ND1 HIS A  79      -0.589  10.452 -10.785  1.00 97.46           N  
ATOM   1222  CE1 HIS A  79      -0.299   9.179 -11.088  1.00 97.46           C  
ATOM   1223  HE1 HIS A  79      -0.122   8.816 -12.089  1.00 97.46           H  
ATOM   1224  NE2 HIS A  79      -0.379   8.404  -9.992  1.00 97.46           N  
ATOM   1225  HE2 HIS A  79      -0.422   7.394  -9.988  1.00 97.46           H  
ATOM   1226  N   THR A  80      -1.445  14.560  -8.162  1.00 96.46           N  
ATOM   1227  H   THR A  80      -1.484  14.290  -9.134  1.00 96.46           H  
ATOM   1228  CA  THR A  80      -2.071  15.823  -7.757  1.00 96.46           C  
ATOM   1229  HA  THR A  80      -1.378  16.347  -7.099  1.00 96.46           H  
ATOM   1230  C   THR A  80      -3.362  15.572  -6.965  1.00 96.46           C  
ATOM   1231  CB  THR A  80      -2.339  16.719  -8.976  1.00 96.46           C  
ATOM   1232  HB  THR A  80      -2.802  17.641  -8.624  1.00 96.46           H  
ATOM   1233  O   THR A  80      -3.995  14.534  -7.123  1.00 96.46           O  
ATOM   1234  CG2 THR A  80      -1.059  17.093  -9.719  1.00 96.46           C  
ATOM   1235 HG21 THR A  80      -1.304  17.752 -10.552  1.00 96.46           H  
ATOM   1236 HG22 THR A  80      -0.565  16.205 -10.114  1.00 96.46           H  
ATOM   1237 HG23 THR A  80      -0.381  17.618  -9.046  1.00 96.46           H  
ATOM   1238  OG1 THR A  80      -3.207  16.109  -9.903  1.00 96.46           O  
ATOM   1239  HG1 THR A  80      -2.683  15.610 -10.533  1.00 96.46           H  
ATOM   1240  N   LEU A  81      -3.783  16.522  -6.117  1.00 96.39           N  
ATOM   1241  H   LEU A  81      -3.230  17.360  -6.011  1.00 96.39           H  
ATOM   1242  CA  LEU A  81      -5.020  16.386  -5.323  1.00 96.39           C  
ATOM   1243  HA  LEU A  81      -4.890  15.553  -4.632  1.00 96.39           H  
ATOM   1244  C   LEU A  81      -6.252  16.001  -6.180  1.00 96.39           C  
ATOM   1245  CB  LEU A  81      -5.281  17.666  -4.497  1.00 96.39           C  
ATOM   1246  HB2 LEU A  81      -5.264  18.536  -5.153  1.00 96.39           H  
ATOM   1247  HB3 LEU A  81      -6.285  17.605  -4.076  1.00 96.39           H  
ATOM   1248  O   LEU A  81      -6.937  15.042  -5.821  1.00 96.39           O  
ATOM   1249  CG  LEU A  81      -4.295  17.922  -3.346  1.00 96.39           C  
ATOM   1250  HG  LEU A  81      -3.275  17.897  -3.729  1.00 96.39           H  
ATOM   1251  CD1 LEU A  81      -4.548  19.310  -2.753  1.00 96.39           C  
ATOM   1252 HD11 LEU A  81      -3.814  19.520  -1.975  1.00 96.39           H  
ATOM   1253 HD12 LEU A  81      -4.462  20.069  -3.531  1.00 96.39           H  
ATOM   1254 HD13 LEU A  81      -5.550  19.351  -2.324  1.00 96.39           H  
ATOM   1255  CD2 LEU A  81      -4.428  16.902  -2.215  1.00 96.39           C  
ATOM   1256 HD21 LEU A  81      -5.458  16.879  -1.859  1.00 96.39           H  
ATOM   1257 HD22 LEU A  81      -3.768  17.169  -1.391  1.00 96.39           H  
ATOM   1258 HD23 LEU A  81      -4.163  15.907  -2.574  1.00 96.39           H  
ATOM   1259  N   PRO A  82      -6.503  16.634  -7.351  1.00 96.17           N  
ATOM   1260  CA  PRO A  82      -7.625  16.247  -8.213  1.00 96.17           C  
ATOM   1261  HA  PRO A  82      -8.548  16.343  -7.642  1.00 96.17           H  
ATOM   1262  C   PRO A  82      -7.551  14.812  -8.761  1.00 96.17           C  
ATOM   1263  CB  PRO A  82      -7.640  17.262  -9.362  1.00 96.17           C  
ATOM   1264  HB2 PRO A  82      -8.658  17.517  -9.657  1.00 96.17           H  
ATOM   1265  HB3 PRO A  82      -7.089  16.871 -10.216  1.00 96.17           H  
ATOM   1266  O   PRO A  82      -8.582  14.279  -9.155  1.00 96.17           O  
ATOM   1267  CG  PRO A  82      -6.897  18.469  -8.798  1.00 96.17           C  
ATOM   1268  HG2 PRO A  82      -6.448  19.074  -9.585  1.00 96.17           H  
ATOM   1269  HG3 PRO A  82      -7.569  19.065  -8.181  1.00 96.17           H  
ATOM   1270  CD  PRO A  82      -5.845  17.802  -7.924  1.00 96.17           C  
ATOM   1271  HD2 PRO A  82      -5.490  18.513  -7.177  1.00 96.17           H  
ATOM   1272  HD3 PRO A  82      -5.019  17.472  -8.554  1.00 96.17           H  
ATOM   1273  N   HIS A  83      -6.364  14.197  -8.763  1.00 96.65           N  
ATOM   1274  H   HIS A  83      -5.568  14.687  -8.378  1.00 96.65           H  
ATOM   1275  CA  HIS A  83      -6.093  12.843  -9.260  1.00 96.65           C  
ATOM   1276  HA  HIS A  83      -7.022  12.408  -9.630  1.00 96.65           H  
ATOM   1277  C   HIS A  83      -5.600  11.915  -8.139  1.00 96.65           C  
ATOM   1278  CB  HIS A  83      -5.111  12.908 -10.442  1.00 96.65           C  
ATOM   1279  HB2 HIS A  83      -4.157  13.310 -10.102  1.00 96.65           H  
ATOM   1280  HB3 HIS A  83      -4.937  11.903 -10.825  1.00 96.65           H  
ATOM   1281  O   HIS A  83      -4.893  10.941  -8.383  1.00 96.65           O  
ATOM   1282  CG  HIS A  83      -5.632  13.755 -11.569  1.00 96.65           C  
ATOM   1283  CD2 HIS A  83      -6.480  13.354 -12.565  1.00 96.65           C  
ATOM   1284  HD2 HIS A  83      -6.850  12.351 -12.714  1.00 96.65           H  
ATOM   1285  ND1 HIS A  83      -5.398  15.098 -11.743  1.00 96.65           N  
ATOM   1286  HD1 HIS A  83      -4.725  15.646 -11.226  1.00 96.65           H  
ATOM   1287  CE1 HIS A  83      -6.107  15.503 -12.807  1.00 96.65           C  
ATOM   1288  HE1 HIS A  83      -6.090  16.499 -13.224  1.00 96.65           H  
ATOM   1289  NE2 HIS A  83      -6.799  14.482 -13.333  1.00 96.65           N  
ATOM   1290  N   SER A  84      -5.951  12.198  -6.880  1.00 96.64           N  
ATOM   1291  H   SER A  84      -6.507  13.024  -6.712  1.00 96.64           H  
ATOM   1292  CA  SER A  84      -5.514  11.390  -5.731  1.00 96.64           C  
ATOM   1293  HA  SER A  84      -4.424  11.373  -5.728  1.00 96.64           H  
ATOM   1294  C   SER A  84      -5.979   9.928  -5.805  1.00 96.64           C  
ATOM   1295  CB  SER A  84      -5.979  12.032  -4.422  1.00 96.64           C  
ATOM   1296  HB2 SER A  84      -5.694  11.392  -3.587  1.00 96.64           H  
ATOM   1297  HB3 SER A  84      -5.488  12.998  -4.302  1.00 96.64           H  
ATOM   1298  O   SER A  84      -5.340   9.055  -5.221  1.00 96.64           O  
ATOM   1299  OG  SER A  84      -7.377  12.222  -4.411  1.00 96.64           O  
ATOM   1300  HG  SER A  84      -7.562  13.124  -4.684  1.00 96.64           H  
ATOM   1301  N   ASN A  85      -7.029   9.636  -6.575  1.00 96.78           N  
ATOM   1302  H   ASN A  85      -7.490  10.399  -7.050  1.00 96.78           H  
ATOM   1303  CA  ASN A  85      -7.487   8.283  -6.889  1.00 96.78           C  
ATOM   1304  HA  ASN A  85      -7.550   7.729  -5.953  1.00 96.78           H  
ATOM   1305  C   ASN A  85      -6.533   7.485  -7.799  1.00 96.78           C  
ATOM   1306  CB  ASN A  85      -8.893   8.372  -7.499  1.00 96.78           C  
ATOM   1307  HB2 ASN A  85      -9.302   7.367  -7.605  1.00 96.78           H  
ATOM   1308  HB3 ASN A  85      -9.544   8.940  -6.834  1.00 96.78           H  
ATOM   1309  O   ASN A  85      -6.695   6.272  -7.921  1.00 96.78           O  
ATOM   1310  CG  ASN A  85      -8.872   9.065  -8.849  1.00 96.78           C  
ATOM   1311  ND2 ASN A  85      -9.155   8.368  -9.923  1.00 96.78           N  
ATOM   1312 HD21 ASN A  85      -9.236   7.363  -9.865  1.00 96.78           H  
ATOM   1313 HD22 ASN A  85      -8.979   8.854 -10.791  1.00 96.78           H  
ATOM   1314  OD1 ASN A  85      -8.560  10.235  -8.956  1.00 96.78           O  
ATOM   1315  N   GLU A  86      -5.557   8.141  -8.434  1.00 97.17           N  
ATOM   1316  H   GLU A  86      -5.515   9.147  -8.361  1.00 97.17           H  
ATOM   1317  CA  GLU A  86      -4.475   7.496  -9.190  1.00 97.17           C  
ATOM   1318  HA  GLU A  86      -4.847   6.566  -9.621  1.00 97.17           H  
ATOM   1319  C   GLU A  86      -3.282   7.112  -8.300  1.00 97.17           C  
ATOM   1320  CB  GLU A  86      -4.013   8.389 -10.351  1.00 97.17           C  
ATOM   1321  HB2 GLU A  86      -3.213   7.857 -10.868  1.00 97.17           H  
ATOM   1322  HB3 GLU A  86      -3.607   9.323  -9.964  1.00 97.17           H  
ATOM   1323  O   GLU A  86      -2.346   6.451  -8.758  1.00 97.17           O  
ATOM   1324  CG  GLU A  86      -5.136   8.693 -11.354  1.00 97.17           C  
ATOM   1325  HG2 GLU A  86      -5.876   9.336 -10.879  1.00 97.17           H  
ATOM   1326  HG3 GLU A  86      -5.628   7.758 -11.623  1.00 97.17           H  
ATOM   1327  CD  GLU A  86      -4.615   9.361 -12.636  1.00 97.17           C  
ATOM   1328  OE1 GLU A  86      -5.381  10.132 -13.253  1.00 97.17           O  
ATOM   1329  OE2 GLU A  86      -3.485   9.047 -13.064  1.00 97.17           O  
ATOM   1330  N   ASN A  87      -3.301   7.494  -7.015  1.00 98.44           N  
ATOM   1331  H   ASN A  87      -4.095   8.021  -6.680  1.00 98.44           H  
ATOM   1332  CA  ASN A  87      -2.271   7.090  -6.065  1.00 98.44           C  
ATOM   1333  HA  ASN A  87      -1.311   7.465  -6.420  1.00 98.44           H  
ATOM   1334  C   ASN A  87      -2.175   5.563  -5.991  1.00 98.44           C  
ATOM   1335  CB  ASN A  87      -2.544   7.677  -4.675  1.00 98.44           C  
ATOM   1336  HB2 ASN A  87      -3.562   7.423  -4.380  1.00 98.44           H  
ATOM   1337  HB3 ASN A  87      -1.856   7.218  -3.966  1.00 98.44           H  
ATOM   1338  O   ASN A  87      -3.164   4.859  -5.778  1.00 98.44           O  
ATOM   1339  CG  ASN A  87      -2.360   9.178  -4.574  1.00 98.44           C  
ATOM   1340  ND2 ASN A  87      -2.739   9.757  -3.460  1.00 98.44           N  
ATOM   1341 HD21 ASN A  87      -3.309   9.241  -2.805  1.00 98.44           H  
ATOM   1342 HD22 ASN A  87      -2.650  10.762  -3.401  1.00 98.44           H  
ATOM   1343  OD1 ASN A  87      -1.829   9.847  -5.440  1.00 98.44           O  
ATOM   1344  N   VAL A  88      -0.953   5.049  -6.106  1.00 98.24           N  
ATOM   1345  H   VAL A  88      -0.179   5.682  -6.249  1.00 98.24           H  
ATOM   1346  CA  VAL A  88      -0.699   3.608  -6.165  1.00 98.24           C  
ATOM   1347  HA  VAL A  88      -1.531   3.098  -5.678  1.00 98.24           H  
ATOM   1348  C   VAL A  88       0.557   3.240  -5.394  1.00 98.24           C  
ATOM   1349  CB  VAL A  88      -0.676   3.109  -7.626  1.00 98.24           C  
ATOM   1350  HB  VAL A  88      -1.644   3.345  -8.069  1.00 98.24           H  
ATOM   1351  O   VAL A  88       1.577   3.930  -5.438  1.00 98.24           O  
ATOM   1352  CG1 VAL A  88       0.403   3.769  -8.487  1.00 98.24           C  
ATOM   1353 HG11 VAL A  88       1.401   3.550  -8.106  1.00 98.24           H  
ATOM   1354 HG12 VAL A  88       0.326   3.404  -9.512  1.00 98.24           H  
ATOM   1355 HG13 VAL A  88       0.244   4.847  -8.515  1.00 98.24           H  
ATOM   1356  CG2 VAL A  88      -0.498   1.586  -7.715  1.00 98.24           C  
ATOM   1357 HG21 VAL A  88      -0.645   1.269  -8.748  1.00 98.24           H  
ATOM   1358 HG22 VAL A  88      -1.237   1.089  -7.087  1.00 98.24           H  
ATOM   1359 HG23 VAL A  88       0.505   1.297  -7.402  1.00 98.24           H  
ATOM   1360  N   THR A  89       0.492   2.114  -4.692  1.00 98.65           N  
ATOM   1361  H   THR A  89      -0.390   1.622  -4.664  1.00 98.65           H  
ATOM   1362  CA  THR A  89       1.657   1.502  -4.057  1.00 98.65           C  
ATOM   1363  HA  THR A  89       2.459   2.236  -3.983  1.00 98.65           H  
ATOM   1364  C   THR A  89       2.159   0.340  -4.904  1.00 98.65           C  
ATOM   1365  CB  THR A  89       1.335   1.047  -2.632  1.00 98.65           C  
ATOM   1366  HB  THR A  89       0.522   0.321  -2.649  1.00 98.65           H  
ATOM   1367  O   THR A  89       1.472  -0.666  -5.062  1.00 98.65           O  
ATOM   1368  CG2 THR A  89       2.562   0.422  -1.978  1.00 98.65           C  
ATOM   1369 HG21 THR A  89       2.372   0.259  -0.917  1.00 98.65           H  
ATOM   1370 HG22 THR A  89       2.789  -0.540  -2.437  1.00 98.65           H  
ATOM   1371 HG23 THR A  89       3.418   1.088  -2.089  1.00 98.65           H  
ATOM   1372  OG1 THR A  89       0.956   2.142  -1.827  1.00 98.65           O  
ATOM   1373  HG1 THR A  89       1.762   2.599  -1.573  1.00 98.65           H  
ATOM   1374  N   LEU A  90       3.385   0.434  -5.403  1.00 97.05           N  
ATOM   1375  H   LEU A  90       3.901   1.288  -5.244  1.00 97.05           H  
ATOM   1376  CA  LEU A  90       4.091  -0.666  -6.046  1.00 97.05           C  
ATOM   1377  HA  LEU A  90       3.369  -1.401  -6.400  1.00 97.05           H  
ATOM   1378  C   LEU A  90       5.017  -1.335  -5.023  1.00 97.05           C  
ATOM   1379  CB  LEU A  90       4.836  -0.110  -7.269  1.00 97.05           C  
ATOM   1380  HB2 LEU A  90       4.113   0.350  -7.942  1.00 97.05           H  
ATOM   1381  HB3 LEU A  90       5.521   0.665  -6.925  1.00 97.05           H  
ATOM   1382  O   LEU A  90       5.969  -0.718  -4.550  1.00 97.05           O  
ATOM   1383  CG  LEU A  90       5.647  -1.155  -8.051  1.00 97.05           C  
ATOM   1384  HG  LEU A  90       6.386  -1.596  -7.382  1.00 97.05           H  
ATOM   1385  CD1 LEU A  90       4.781  -2.276  -8.630  1.00 97.05           C  
ATOM   1386 HD11 LEU A  90       4.352  -2.875  -7.826  1.00 97.05           H  
ATOM   1387 HD12 LEU A  90       3.987  -1.850  -9.243  1.00 97.05           H  
ATOM   1388 HD13 LEU A  90       5.396  -2.928  -9.249  1.00 97.05           H  
ATOM   1389  CD2 LEU A  90       6.391  -0.476  -9.199  1.00 97.05           C  
ATOM   1390 HD21 LEU A  90       5.681  -0.029  -9.895  1.00 97.05           H  
ATOM   1391 HD22 LEU A  90       7.047   0.303  -8.810  1.00 97.05           H  
ATOM   1392 HD23 LEU A  90       6.996  -1.210  -9.732  1.00 97.05           H  
ATOM   1393  N   ARG A  91       4.746  -2.595  -4.679  1.00 95.75           N  
ATOM   1394  H   ARG A  91       3.958  -3.031  -5.136  1.00 95.75           H  
ATOM   1395  CA  ARG A  91       5.585  -3.439  -3.818  1.00 95.75           C  
ATOM   1396  HA  ARG A  91       6.332  -2.819  -3.324  1.00 95.75           H  
ATOM   1397  C   ARG A  91       6.326  -4.447  -4.685  1.00 95.75           C  
ATOM   1398  CB  ARG A  91       4.712  -4.103  -2.741  1.00 95.75           C  
ATOM   1399  HB2 ARG A  91       3.916  -4.672  -3.220  1.00 95.75           H  
ATOM   1400  HB3 ARG A  91       4.253  -3.313  -2.147  1.00 95.75           H  
ATOM   1401  O   ARG A  91       5.714  -5.315  -5.296  1.00 95.75           O  
ATOM   1402  CG  ARG A  91       5.501  -5.038  -1.807  1.00 95.75           C  
ATOM   1403  HG2 ARG A  91       5.877  -5.896  -2.364  1.00 95.75           H  
ATOM   1404  HG3 ARG A  91       6.353  -4.505  -1.384  1.00 95.75           H  
ATOM   1405  CD  ARG A  91       4.594  -5.532  -0.673  1.00 95.75           C  
ATOM   1406  HD2 ARG A  91       4.008  -4.692  -0.302  1.00 95.75           H  
ATOM   1407  HD3 ARG A  91       3.909  -6.279  -1.077  1.00 95.75           H  
ATOM   1408  NE  ARG A  91       5.365  -6.098   0.450  1.00 95.75           N  
ATOM   1409  HE  ARG A  91       6.373  -6.052   0.391  1.00 95.75           H  
ATOM   1410  NH1 ARG A  91       3.591  -6.754   1.774  1.00 95.75           N  
ATOM   1411 HH11 ARG A  91       3.228  -6.971   2.692  1.00 95.75           H  
ATOM   1412 HH12 ARG A  91       2.947  -6.474   1.048  1.00 95.75           H  
ATOM   1413  NH2 ARG A  91       5.674  -6.930   2.534  1.00 95.75           N  
ATOM   1414 HH21 ARG A  91       5.286  -7.246   3.411  1.00 95.75           H  
ATOM   1415 HH22 ARG A  91       6.632  -6.614   2.476  1.00 95.75           H  
ATOM   1416  CZ  ARG A  91       4.871  -6.599   1.569  1.00 95.75           C  
ATOM   1417  N   ILE A  92       7.642  -4.345  -4.725  1.00 92.70           N  
ATOM   1418  H   ILE A  92       8.091  -3.614  -4.192  1.00 92.70           H  
ATOM   1419  CA  ILE A  92       8.495  -5.203  -5.541  1.00 92.70           C  
ATOM   1420  HA  ILE A  92       7.887  -5.805  -6.216  1.00 92.70           H  
ATOM   1421  C   ILE A  92       9.243  -6.131  -4.607  1.00 92.70           C  
ATOM   1422  CB  ILE A  92       9.466  -4.369  -6.402  1.00 92.70           C  
ATOM   1423  HB  ILE A  92      10.137  -3.819  -5.742  1.00 92.70           H  
ATOM   1424  O   ILE A  92       9.992  -5.656  -3.759  1.00 92.70           O  
ATOM   1425  CG1 ILE A  92       8.700  -3.343  -7.263  1.00 92.70           C  
ATOM   1426 HG12 ILE A  92       8.114  -3.859  -8.024  1.00 92.70           H  
ATOM   1427 HG13 ILE A  92       8.018  -2.783  -6.624  1.00 92.70           H  
ATOM   1428  CG2 ILE A  92      10.303  -5.336  -7.259  1.00 92.70           C  
ATOM   1429 HG21 ILE A  92      10.828  -4.807  -8.054  1.00 92.70           H  
ATOM   1430 HG22 ILE A  92       9.667  -6.096  -7.713  1.00 92.70           H  
ATOM   1431 HG23 ILE A  92      11.049  -5.833  -6.638  1.00 92.70           H  
ATOM   1432  CD1 ILE A  92       9.602  -2.296  -7.923  1.00 92.70           C  
ATOM   1433 HD11 ILE A  92      10.251  -2.755  -8.668  1.00 92.70           H  
ATOM   1434 HD12 ILE A  92      10.207  -1.797  -7.166  1.00 92.70           H  
ATOM   1435 HD13 ILE A  92       8.983  -1.550  -8.421  1.00 92.70           H  
ATOM   1436  N   PHE A  93       9.046  -7.432  -4.774  1.00 88.76           N  
ATOM   1437  H   PHE A  93       8.408  -7.737  -5.495  1.00 88.76           H  
ATOM   1438  CA  PHE A  93       9.904  -8.449  -4.191  1.00 88.76           C  
ATOM   1439  HA  PHE A  93      10.428  -8.041  -3.327  1.00 88.76           H  
ATOM   1440  C   PHE A  93      10.925  -8.865  -5.233  1.00 88.76           C  
ATOM   1441  CB  PHE A  93       9.073  -9.634  -3.714  1.00 88.76           C  
ATOM   1442  HB2 PHE A  93       8.404  -9.964  -4.508  1.00 88.76           H  
ATOM   1443  HB3 PHE A  93       9.743 -10.462  -3.481  1.00 88.76           H  
ATOM   1444  O   PHE A  93      10.562  -9.452  -6.251  1.00 88.76           O  
ATOM   1445  CG  PHE A  93       8.285  -9.336  -2.467  1.00 88.76           C  
ATOM   1446  CD1 PHE A  93       8.922  -9.399  -1.215  1.00 88.76           C  
ATOM   1447  HD1 PHE A  93       9.976  -9.624  -1.155  1.00 88.76           H  
ATOM   1448  CD2 PHE A  93       6.919  -9.022  -2.555  1.00 88.76           C  
ATOM   1449  HD2 PHE A  93       6.445  -8.965  -3.524  1.00 88.76           H  
ATOM   1450  CE1 PHE A  93       8.178  -9.201  -0.042  1.00 88.76           C  
ATOM   1451  HE1 PHE A  93       8.665  -9.284   0.919  1.00 88.76           H  
ATOM   1452  CE2 PHE A  93       6.173  -8.827  -1.380  1.00 88.76           C  
ATOM   1453  HE2 PHE A  93       5.114  -8.629  -1.440  1.00 88.76           H  
ATOM   1454  CZ  PHE A  93       6.800  -8.943  -0.127  1.00 88.76           C  
ATOM   1455  HZ  PHE A  93       6.217  -8.862   0.779  1.00 88.76           H  
ATOM   1456  N   SER A  94      12.181  -8.518  -4.985  1.00 81.48           N  
ATOM   1457  H   SER A  94      12.404  -8.089  -4.098  1.00 81.48           H  
ATOM   1458  CA  SER A  94      13.292  -8.835  -5.866  1.00 81.48           C  
ATOM   1459  HA  SER A  94      13.161  -9.840  -6.267  1.00 81.48           H  
ATOM   1460  C   SER A  94      14.602  -8.779  -5.104  1.00 81.48           C  
ATOM   1461  CB  SER A  94      13.341  -7.829  -7.017  1.00 81.48           C  
ATOM   1462  HB2 SER A  94      13.576  -6.841  -6.622  1.00 81.48           H  
ATOM   1463  HB3 SER A  94      12.365  -7.788  -7.501  1.00 81.48           H  
ATOM   1464  O   SER A  94      14.753  -8.024  -4.139  1.00 81.48           O  
ATOM   1465  OG  SER A  94      14.307  -8.208  -7.974  1.00 81.48           O  
ATOM   1466  HG  SER A  94      15.162  -7.865  -7.705  1.00 81.48           H  
ATOM   1467  N   GLU A  95      15.591  -9.511  -5.595  1.00 73.18           N  
ATOM   1468  H   GLU A  95      15.412 -10.103  -6.394  1.00 73.18           H  
ATOM   1469  CA  GLU A  95      16.979  -9.155  -5.326  1.00 73.18           C  
ATOM   1470  HA  GLU A  95      17.133  -9.128  -4.247  1.00 73.18           H  
ATOM   1471  C   GLU A  95      17.254  -7.745  -5.887  1.00 73.18           C  
ATOM   1472  CB  GLU A  95      17.907 -10.224  -5.911  1.00 73.18           C  
ATOM   1473  HB2 GLU A  95      18.930  -9.958  -5.643  1.00 73.18           H  
ATOM   1474  HB3 GLU A  95      17.813 -10.234  -6.997  1.00 73.18           H  
ATOM   1475  O   GLU A  95      16.575  -7.306  -6.817  1.00 73.18           O  
ATOM   1476  CG  GLU A  95      17.572 -11.619  -5.348  1.00 73.18           C  
ATOM   1477  HG2 GLU A  95      17.430 -11.529  -4.271  1.00 73.18           H  
ATOM   1478  HG3 GLU A  95      16.636 -11.968  -5.784  1.00 73.18           H  
ATOM   1479  CD  GLU A  95      18.671 -12.651  -5.618  1.00 73.18           C  
ATOM   1480  OE1 GLU A  95      18.689 -13.651  -4.869  1.00 73.18           O  
ATOM   1481  OE2 GLU A  95      19.517 -12.396  -6.508  1.00 73.18           O  
ATOM   1482  N   GLN A  96      18.218  -7.004  -5.327  1.00 61.46           N  
ATOM   1483  H   GLN A  96      18.788  -7.443  -4.619  1.00 61.46           H  
ATOM   1484  CA  GLN A  96      18.523  -5.591  -5.666  1.00 61.46           C  
ATOM   1485  HA  GLN A  96      17.606  -5.012  -5.555  1.00 61.46           H  
ATOM   1486  C   GLN A  96      18.988  -5.345  -7.122  1.00 61.46           C  
ATOM   1487  CB  GLN A  96      19.570  -5.050  -4.671  1.00 61.46           C  
ATOM   1488  HB2 GLN A  96      20.373  -5.777  -4.549  1.00 61.46           H  
ATOM   1489  HB3 GLN A  96      20.005  -4.124  -5.049  1.00 61.46           H  
ATOM   1490  O   GLN A  96      19.498  -4.273  -7.443  1.00 61.46           O  
ATOM   1491  CG  GLN A  96      18.943  -4.727  -3.317  1.00 61.46           C  
ATOM   1492  HG2 GLN A  96      18.206  -3.943  -3.488  1.00 61.46           H  
ATOM   1493  HG3 GLN A  96      18.443  -5.612  -2.925  1.00 61.46           H  
ATOM   1494  CD  GLN A  96      19.940  -4.216  -2.282  1.00 61.46           C  
ATOM   1495  NE2 GLN A  96      19.611  -4.288  -1.011  1.00 61.46           N  
ATOM   1496 HE21 GLN A  96      20.341  -4.036  -0.361  1.00 61.46           H  
ATOM   1497 HE22 GLN A  96      18.747  -4.744  -0.750  1.00 61.46           H  
ATOM   1498  OE1 GLN A  96      21.032  -3.755  -2.559  1.00 61.46           O  
ATOM   1499  N   ASN A  97      18.826  -6.336  -7.992  1.00 63.14           N  
ATOM   1500  H   ASN A  97      18.278  -7.123  -7.676  1.00 63.14           H  
ATOM   1501  CA  ASN A  97      19.211  -6.338  -9.391  1.00 63.14           C  
ATOM   1502  HA  ASN A  97      20.226  -5.950  -9.474  1.00 63.14           H  
ATOM   1503  C   ASN A  97      18.299  -5.414 -10.235  1.00 63.14           C  
ATOM   1504  CB  ASN A  97      19.214  -7.815  -9.855  1.00 63.14           C  
ATOM   1505  HB2 ASN A  97      18.202  -8.212  -9.780  1.00 63.14           H  
ATOM   1506  HB3 ASN A  97      19.523  -7.884 -10.898  1.00 63.14           H  
ATOM   1507  O   ASN A  97      17.565  -4.563  -9.722  1.00 63.14           O  
ATOM   1508  CG  ASN A  97      20.152  -8.713  -9.056  1.00 63.14           C  
ATOM   1509  ND2 ASN A  97      19.880  -9.998  -9.030  1.00 63.14           N  
ATOM   1510 HD21 ASN A  97      20.373 -10.585  -8.372  1.00 63.14           H  
ATOM   1511 HD22 ASN A  97      19.056 -10.366  -9.482  1.00 63.14           H  
ATOM   1512  OD1 ASN A  97      21.117  -8.267  -8.452  1.00 63.14           O  
ATOM   1513  N   ASP A  98      18.391  -5.553 -11.558  1.00 62.66           N  
ATOM   1514  H   ASP A  98      18.950  -6.313 -11.918  1.00 62.66           H  
ATOM   1515  CA  ASP A  98      17.678  -4.738 -12.544  1.00 62.66           C  
ATOM   1516  HA  ASP A  98      17.926  -3.690 -12.377  1.00 62.66           H  
ATOM   1517  C   ASP A  98      16.149  -4.891 -12.419  1.00 62.66           C  
ATOM   1518  CB  ASP A  98      18.193  -5.124 -13.944  1.00 62.66           C  
ATOM   1519  HB2 ASP A  98      19.279  -5.037 -13.948  1.00 62.66           H  
ATOM   1520  HB3 ASP A  98      17.941  -6.164 -14.149  1.00 62.66           H  
ATOM   1521  O   ASP A  98      15.581  -5.922 -12.781  1.00 62.66           O  
ATOM   1522  CG  ASP A  98      17.643  -4.247 -15.076  1.00 62.66           C  
ATOM   1523  OD1 ASP A  98      16.770  -3.388 -14.812  1.00 62.66           O  
ATOM   1524  OD2 ASP A  98      18.119  -4.399 -16.219  1.00 62.66           O  
ATOM   1525  N   LEU A  99      15.476  -3.844 -11.920  1.00 66.78           N  
ATOM   1526  H   LEU A  99      16.000  -3.005 -11.714  1.00 66.78           H  
ATOM   1527  CA  LEU A  99      14.019  -3.829 -11.754  1.00 66.78           C  
ATOM   1528  HA  LEU A  99      13.700  -4.870 -11.695  1.00 66.78           H  
ATOM   1529  C   LEU A  99      13.284  -3.249 -12.971  1.00 66.78           C  
ATOM   1530  CB  LEU A  99      13.587  -3.121 -10.449  1.00 66.78           C  
ATOM   1531  HB2 LEU A  99      13.821  -2.061 -10.546  1.00 66.78           H  
ATOM   1532  HB3 LEU A  99      12.504  -3.210 -10.362  1.00 66.78           H  
ATOM   1533  O   LEU A  99      12.061  -3.110 -12.940  1.00 66.78           O  
ATOM   1534  CG  LEU A  99      14.201  -3.635  -9.136  1.00 66.78           C  
ATOM   1535  HG  LEU A  99      15.262  -3.383  -9.132  1.00 66.78           H  
ATOM   1536  CD1 LEU A  99      13.533  -2.941  -7.938  1.00 66.78           C  
ATOM   1537 HD11 LEU A  99      13.386  -1.879  -8.138  1.00 66.78           H  
ATOM   1538 HD12 LEU A  99      12.554  -3.379  -7.746  1.00 66.78           H  
ATOM   1539 HD13 LEU A  99      14.161  -3.065  -7.056  1.00 66.78           H  
ATOM   1540  CD2 LEU A  99      14.062  -5.134  -8.908  1.00 66.78           C  
ATOM   1541 HD21 LEU A  99      14.614  -5.400  -8.007  1.00 66.78           H  
ATOM   1542 HD22 LEU A  99      13.017  -5.424  -8.801  1.00 66.78           H  
ATOM   1543 HD23 LEU A  99      14.515  -5.684  -9.733  1.00 66.78           H  
ATOM   1544  N   GLY A 100      13.975  -2.903 -14.059  1.00 64.94           N  
ATOM   1545  H   GLY A 100      14.973  -3.058 -14.068  1.00 64.94           H  
ATOM   1546  CA  GLY A 100      13.380  -2.153 -15.170  1.00 64.94           C  
ATOM   1547  HA2 GLY A 100      14.135  -2.012 -15.944  1.00 64.94           H  
ATOM   1548  HA3 GLY A 100      13.021  -1.188 -14.812  1.00 64.94           H  
ATOM   1549  C   GLY A 100      12.238  -2.846 -15.881  1.00 64.94           C  
ATOM   1550  O   GLY A 100      11.348  -2.191 -16.420  1.00 64.94           O  
ATOM   1551  N   SER A 101      12.245  -4.174 -15.883  1.00 67.07           N  
ATOM   1552  H   SER A 101      12.991  -4.653 -15.399  1.00 67.07           H  
ATOM   1553  CA  SER A 101      11.160  -4.973 -16.446  1.00 67.07           C  
ATOM   1554  HA  SER A 101      10.887  -4.557 -17.416  1.00 67.07           H  
ATOM   1555  C   SER A 101       9.900  -4.961 -15.569  1.00 67.07           C  
ATOM   1556  CB  SER A 101      11.666  -6.401 -16.666  1.00 67.07           C  
ATOM   1557  HB2 SER A 101      12.512  -6.381 -17.352  1.00 67.07           H  
ATOM   1558  HB3 SER A 101      10.873  -7.014 -17.092  1.00 67.07           H  
ATOM   1559  O   SER A 101       8.802  -5.161 -16.097  1.00 67.07           O  
ATOM   1560  OG  SER A 101      12.077  -6.945 -15.431  1.00 67.07           O  
ATOM   1561  HG  SER A 101      12.693  -7.670 -15.565  1.00 67.07           H  
ATOM   1562  N   ILE A 102      10.054  -4.697 -14.268  1.00 75.36           N  
ATOM   1563  H   ILE A 102      10.989  -4.479 -13.954  1.00 75.36           H  
ATOM   1564  CA  ILE A 102       9.021  -4.798 -13.229  1.00 75.36           C  
ATOM   1565  HA  ILE A 102       8.295  -5.562 -13.507  1.00 75.36           H  
ATOM   1566  C   ILE A 102       8.285  -3.482 -13.045  1.00 75.36           C  
ATOM   1567  CB  ILE A 102       9.670  -5.181 -11.885  1.00 75.36           C  
ATOM   1568  HB  ILE A 102      10.386  -4.396 -11.640  1.00 75.36           H  
ATOM   1569  O   ILE A 102       7.063  -3.471 -12.904  1.00 75.36           O  
ATOM   1570  CG1 ILE A 102      10.424  -6.520 -11.976  1.00 75.36           C  
ATOM   1571 HG12 ILE A 102       9.738  -7.360 -11.867  1.00 75.36           H  
ATOM   1572 HG13 ILE A 102      10.936  -6.618 -12.933  1.00 75.36           H  
ATOM   1573  CG2 ILE A 102       8.643  -5.197 -10.741  1.00 75.36           C  
ATOM   1574 HG21 ILE A 102       8.393  -4.176 -10.453  1.00 75.36           H  
ATOM   1575 HG22 ILE A 102       9.041  -5.713  -9.868  1.00 75.36           H  
ATOM   1576 HG23 ILE A 102       7.733  -5.695 -11.076  1.00 75.36           H  
ATOM   1577  CD1 ILE A 102      11.499  -6.559 -10.897  1.00 75.36           C  
ATOM   1578 HD11 ILE A 102      11.983  -5.586 -10.821  1.00 75.36           H  
ATOM   1579 HD12 ILE A 102      11.060  -6.784  -9.925  1.00 75.36           H  
ATOM   1580 HD13 ILE A 102      12.263  -7.284 -11.177  1.00 75.36           H  
ATOM   1581  N   CYS A 103       9.024  -2.376 -13.009  1.00 79.96           N  
ATOM   1582  H   CYS A 103      10.026  -2.447 -13.110  1.00 79.96           H  
ATOM   1583  CA  CYS A 103       8.427  -1.073 -12.794  1.00 79.96           C  
ATOM   1584  HA  CYS A 103       7.696  -1.138 -11.987  1.00 79.96           H  
ATOM   1585  C   CYS A 103       7.723  -0.641 -14.082  1.00 79.96           C  
ATOM   1586  CB  CYS A 103       9.503  -0.068 -12.401  1.00 79.96           C  
ATOM   1587  HB2 CYS A 103       9.882   0.383 -13.319  1.00 79.96           H  
ATOM   1588  HB3 CYS A 103       9.011   0.718 -11.828  1.00 79.96           H  
ATOM   1589  O   CYS A 103       8.401  -0.304 -15.044  1.00 79.96           O  
ATOM   1590  SG  CYS A 103      10.977  -0.631 -11.512  1.00 79.96           S  
ATOM   1591  N   LYS A 104       6.394  -0.686 -14.146  1.00 68.02           N  
ATOM   1592  H   LYS A 104       5.862  -0.972 -13.337  1.00 68.02           H  
ATOM   1593  CA  LYS A 104       5.602  -0.231 -15.298  1.00 68.02           C  
ATOM   1594  HA  LYS A 104       6.117   0.582 -15.809  1.00 68.02           H  
ATOM   1595  C   LYS A 104       4.282   0.365 -14.841  1.00 68.02           C  
ATOM   1596  CB  LYS A 104       5.338  -1.378 -16.286  1.00 68.02           C  
ATOM   1597  HB2 LYS A 104       4.618  -1.025 -17.024  1.00 68.02           H  
ATOM   1598  HB3 LYS A 104       4.894  -2.216 -15.749  1.00 68.02           H  
ATOM   1599  O   LYS A 104       3.793  -0.091 -13.782  1.00 68.02           O  
ATOM   1600  CG  LYS A 104       6.600  -1.843 -17.021  1.00 68.02           C  
ATOM   1601  HG2 LYS A 104       7.094  -0.984 -17.476  1.00 68.02           H  
ATOM   1602  HG3 LYS A 104       7.279  -2.315 -16.311  1.00 68.02           H  
ATOM   1603  CD  LYS A 104       6.244  -2.858 -18.107  1.00 68.02           C  
ATOM   1604  HD2 LYS A 104       5.595  -2.389 -18.847  1.00 68.02           H  
ATOM   1605  HD3 LYS A 104       5.726  -3.697 -17.643  1.00 68.02           H  
ATOM   1606  CE  LYS A 104       7.536  -3.345 -18.763  1.00 68.02           C  
ATOM   1607  HE2 LYS A 104       8.194  -3.708 -17.974  1.00 68.02           H  
ATOM   1608  HE3 LYS A 104       8.029  -2.500 -19.243  1.00 68.02           H  
ATOM   1609  NZ  LYS A 104       7.267  -4.429 -19.735  1.00 68.02           N  
ATOM   1610  HZ1 LYS A 104       6.623  -4.122 -20.450  1.00 68.02           H  
ATOM   1611  HZ2 LYS A 104       8.131  -4.739 -20.157  1.00 68.02           H  
ATOM   1612  HZ3 LYS A 104       6.868  -5.215 -19.241  1.00 68.02           H  
ATOM   1613  OXT LYS A 104       3.794   1.221 -15.609  1.00 68.02           O  
TER    1614      LYS A 104                                                       
ATOM   1614  N   VAL B   1      -8.610  12.901  11.580  1.00 84.50           N  
ATOM   1615  H   VAL B   1      -8.217  13.784  11.876  1.00 84.50           H  
ATOM   1616  H2  VAL B   1      -8.298  12.216  12.253  1.00 84.50           H  
ATOM   1617  H3  VAL B   1      -9.617  12.972  11.601  1.00 84.50           H  
ATOM   1618  CA  VAL B   1      -8.140  12.575  10.208  1.00 84.50           C  
ATOM   1619  HA  VAL B   1      -8.511  13.345   9.532  1.00 84.50           H  
ATOM   1620  C   VAL B   1      -8.730  11.266   9.682  1.00 84.50           C  
ATOM   1621  CB  VAL B   1      -6.608  12.607  10.098  1.00 84.50           C  
ATOM   1622  HB  VAL B   1      -6.182  11.867  10.776  1.00 84.50           H  
ATOM   1623  O   VAL B   1      -9.424  11.297   8.681  1.00 84.50           O  
ATOM   1624  CG1 VAL B   1      -6.134  12.307   8.675  1.00 84.50           C  
ATOM   1625 HG11 VAL B   1      -5.050  12.405   8.624  1.00 84.50           H  
ATOM   1626 HG12 VAL B   1      -6.392  11.290   8.381  1.00 84.50           H  
ATOM   1627 HG13 VAL B   1      -6.578  13.007   7.967  1.00 84.50           H  
ATOM   1628  CG2 VAL B   1      -6.085  13.995  10.488  1.00 84.50           C  
ATOM   1629 HG21 VAL B   1      -6.531  14.764   9.857  1.00 84.50           H  
ATOM   1630 HG22 VAL B   1      -6.277  14.219  11.537  1.00 84.50           H  
ATOM   1631 HG23 VAL B   1      -5.004  14.029  10.348  1.00 84.50           H  
ATOM   1632  N   LEU B   2      -8.526  10.113  10.332  1.00 90.73           N  
ATOM   1633  H   LEU B   2      -7.885  10.066  11.111  1.00 90.73           H  
ATOM   1634  CA  LEU B   2      -9.017   8.831   9.786  1.00 90.73           C  
ATOM   1635  HA  LEU B   2      -8.608   8.699   8.784  1.00 90.73           H  
ATOM   1636  C   LEU B   2     -10.543   8.748   9.628  1.00 90.73           C  
ATOM   1637  CB  LEU B   2      -8.541   7.677  10.679  1.00 90.73           C  
ATOM   1638  HB2 LEU B   2      -9.083   6.775  10.397  1.00 90.73           H  
ATOM   1639  HB3 LEU B   2      -8.800   7.899  11.715  1.00 90.73           H  
ATOM   1640  O   LEU B   2     -11.024   8.156   8.670  1.00 90.73           O  
ATOM   1641  CG  LEU B   2      -7.039   7.370  10.581  1.00 90.73           C  
ATOM   1642  HG  LEU B   2      -6.463   8.267  10.807  1.00 90.73           H  
ATOM   1643  CD1 LEU B   2      -6.714   6.302  11.615  1.00 90.73           C  
ATOM   1644 HD11 LEU B   2      -7.337   5.422  11.451  1.00 90.73           H  
ATOM   1645 HD12 LEU B   2      -5.668   6.009  11.533  1.00 90.73           H  
ATOM   1646 HD13 LEU B   2      -6.901   6.684  12.618  1.00 90.73           H  
ATOM   1647  CD2 LEU B   2      -6.632   6.840   9.205  1.00 90.73           C  
ATOM   1648 HD21 LEU B   2      -6.811   7.588   8.432  1.00 90.73           H  
ATOM   1649 HD22 LEU B   2      -5.570   6.598   9.204  1.00 90.73           H  
ATOM   1650 HD23 LEU B   2      -7.200   5.941   8.967  1.00 90.73           H  
ATOM   1651  N   THR B   3     -11.297   9.354  10.544  1.00 93.33           N  
ATOM   1652  H   THR B   3     -10.850   9.799  11.333  1.00 93.33           H  
ATOM   1653  CA  THR B   3     -12.766   9.278  10.575  1.00 93.33           C  
ATOM   1654  HA  THR B   3     -13.079   8.288  10.242  1.00 93.33           H  
ATOM   1655  C   THR B   3     -13.472  10.282   9.671  1.00 93.33           C  
ATOM   1656  CB  THR B   3     -13.277   9.496  12.004  1.00 93.33           C  
ATOM   1657  HB  THR B   3     -14.367   9.509  12.005  1.00 93.33           H  
ATOM   1658  O   THR B   3     -14.687  10.197   9.514  1.00 93.33           O  
ATOM   1659  CG2 THR B   3     -12.798   8.416  12.965  1.00 93.33           C  
ATOM   1660 HG21 THR B   3     -13.195   8.605  13.962  1.00 93.33           H  
ATOM   1661 HG22 THR B   3     -13.153   7.444  12.621  1.00 93.33           H  
ATOM   1662 HG23 THR B   3     -11.709   8.400  13.010  1.00 93.33           H  
ATOM   1663  OG1 THR B   3     -12.787  10.724  12.507  1.00 93.33           O  
ATOM   1664  HG1 THR B   3     -13.286  10.917  13.304  1.00 93.33           H  
ATOM   1665  N   SER B   4     -12.753  11.259   9.107  1.00 89.67           N  
ATOM   1666  H   SER B   4     -11.747  11.256   9.190  1.00 89.67           H  
ATOM   1667  CA  SER B   4     -13.375  12.336   8.327  1.00 89.67           C  
ATOM   1668  HA  SER B   4     -14.334  12.585   8.782  1.00 89.67           H  
ATOM   1669  C   SER B   4     -13.685  11.939   6.888  1.00 89.67           C  
ATOM   1670  CB  SER B   4     -12.521  13.609   8.360  1.00 89.67           C  
ATOM   1671  HB2 SER B   4     -12.955  14.362   7.702  1.00 89.67           H  
ATOM   1672  HB3 SER B   4     -12.530  14.003   9.377  1.00 89.67           H  
ATOM   1673  O   SER B   4     -14.401  12.670   6.213  1.00 89.67           O  
ATOM   1674  OG  SER B   4     -11.179  13.368   7.987  1.00 89.67           O  
ATOM   1675  HG  SER B   4     -11.138  13.214   7.040  1.00 89.67           H  
ATOM   1676  N   LYS B   5     -13.132  10.819   6.411  1.00 93.77           N  
ATOM   1677  H   LYS B   5     -12.619  10.223   7.045  1.00 93.77           H  
ATOM   1678  CA  LYS B   5     -13.230  10.374   5.020  1.00 93.77           C  
ATOM   1679  HA  LYS B   5     -14.137  10.784   4.576  1.00 93.77           H  
ATOM   1680  C   LYS B   5     -13.347   8.852   4.951  1.00 93.77           C  
ATOM   1681  CB  LYS B   5     -12.025  10.896   4.205  1.00 93.77           C  
ATOM   1682  HB2 LYS B   5     -11.107  10.443   4.579  1.00 93.77           H  
ATOM   1683  HB3 LYS B   5     -12.150  10.592   3.166  1.00 93.77           H  
ATOM   1684  O   LYS B   5     -12.996   8.141   5.894  1.00 93.77           O  
ATOM   1685  CG  LYS B   5     -11.888  12.434   4.256  1.00 93.77           C  
ATOM   1686  HG2 LYS B   5     -11.610  12.739   5.265  1.00 93.77           H  
ATOM   1687  HG3 LYS B   5     -12.845  12.887   3.998  1.00 93.77           H  
ATOM   1688  CD  LYS B   5     -10.827  12.972   3.291  1.00 93.77           C  
ATOM   1689  HD2 LYS B   5      -9.879  12.466   3.475  1.00 93.77           H  
ATOM   1690  HD3 LYS B   5     -11.167  12.755   2.279  1.00 93.77           H  
ATOM   1691  CE  LYS B   5     -10.634  14.492   3.415  1.00 93.77           C  
ATOM   1692  HE2 LYS B   5     -10.330  14.739   4.433  1.00 93.77           H  
ATOM   1693  HE3 LYS B   5     -11.586  14.982   3.211  1.00 93.77           H  
ATOM   1694  NZ  LYS B   5      -9.612  14.995   2.466  1.00 93.77           N  
ATOM   1695  HZ1 LYS B   5      -8.695  14.626   2.675  1.00 93.77           H  
ATOM   1696  HZ2 LYS B   5      -9.475  15.994   2.511  1.00 93.77           H  
ATOM   1697  HZ3 LYS B   5      -9.837  14.764   1.508  1.00 93.77           H  
ATOM   1698  N   GLU B   6     -13.857   8.370   3.829  1.00 97.30           N  
ATOM   1699  H   GLU B   6     -14.057   9.027   3.088  1.00 97.30           H  
ATOM   1700  CA  GLU B   6     -13.665   6.987   3.408  1.00 97.30           C  
ATOM   1701  HA  GLU B   6     -13.630   6.332   4.279  1.00 97.30           H  
ATOM   1702  C   GLU B   6     -12.326   6.902   2.679  1.00 97.30           C  
ATOM   1703  CB  GLU B   6     -14.847   6.568   2.534  1.00 97.30           C  
ATOM   1704  HB2 GLU B   6     -14.845   7.146   1.610  1.00 97.30           H  
ATOM   1705  HB3 GLU B   6     -15.755   6.813   3.086  1.00 97.30           H  
ATOM   1706  O   GLU B   6     -11.994   7.786   1.889  1.00 97.30           O  
ATOM   1707  CG  GLU B   6     -14.857   5.074   2.199  1.00 97.30           C  
ATOM   1708  HG2 GLU B   6     -14.032   4.852   1.523  1.00 97.30           H  
ATOM   1709  HG3 GLU B   6     -14.722   4.502   3.118  1.00 97.30           H  
ATOM   1710  CD  GLU B   6     -16.203   4.701   1.562  1.00 97.30           C  
ATOM   1711  OE1 GLU B   6     -16.213   4.201   0.417  1.00 97.30           O  
ATOM   1712  OE2 GLU B   6     -17.239   4.961   2.220  1.00 97.30           O  
ATOM   1713  N   TRP B   7     -11.541   5.877   2.988  1.00 98.47           N  
ATOM   1714  H   TRP B   7     -11.893   5.136   3.578  1.00 98.47           H  
ATOM   1715  CA  TRP B   7     -10.194   5.732   2.461  1.00 98.47           C  
ATOM   1716  HA  TRP B   7      -9.915   6.625   1.902  1.00 98.47           H  
ATOM   1717  C   TRP B   7     -10.126   4.552   1.513  1.00 98.47           C  
ATOM   1718  CB  TRP B   7      -9.194   5.575   3.601  1.00 98.47           C  
ATOM   1719  HB2 TRP B   7      -8.216   5.378   3.162  1.00 98.47           H  
ATOM   1720  HB3 TRP B   7      -9.474   4.705   4.196  1.00 98.47           H  
ATOM   1721  O   TRP B   7     -10.674   3.484   1.779  1.00 98.47           O  
ATOM   1722  CG  TRP B   7      -9.081   6.756   4.505  1.00 98.47           C  
ATOM   1723  CD1 TRP B   7      -9.762   6.923   5.658  1.00 98.47           C  
ATOM   1724  HD1 TRP B   7     -10.481   6.220   6.052  1.00 98.47           H  
ATOM   1725  CD2 TRP B   7      -8.337   7.992   4.295  1.00 98.47           C  
ATOM   1726  CE2 TRP B   7      -8.609   8.872   5.386  1.00 98.47           C  
ATOM   1727  CE3 TRP B   7      -7.500   8.474   3.268  1.00 98.47           C  
ATOM   1728  HE3 TRP B   7      -7.303   7.851   2.408  1.00 98.47           H  
ATOM   1729  NE1 TRP B   7      -9.482   8.163   6.189  1.00 98.47           N  
ATOM   1730  HE1 TRP B   7      -9.995   8.525   6.980  1.00 98.47           H  
ATOM   1731  CH2 TRP B   7      -7.242  10.617   4.414  1.00 98.47           C  
ATOM   1732  HH2 TRP B   7      -6.834  11.617   4.430  1.00 98.47           H  
ATOM   1733  CZ2 TRP B   7      -8.072  10.167   5.457  1.00 98.47           C  
ATOM   1734  HZ2 TRP B   7      -8.319  10.818   6.282  1.00 98.47           H  
ATOM   1735  CZ3 TRP B   7      -6.960   9.772   3.325  1.00 98.47           C  
ATOM   1736  HZ3 TRP B   7      -6.341  10.127   2.514  1.00 98.47           H  
ATOM   1737  N   GLN B   8      -9.398   4.729   0.427  1.00 98.65           N  
ATOM   1738  H   GLN B   8      -8.988   5.637   0.262  1.00 98.65           H  
ATOM   1739  CA  GLN B   8      -9.171   3.721  -0.590  1.00 98.65           C  
ATOM   1740  HA  GLN B   8      -9.637   2.785  -0.282  1.00 98.65           H  
ATOM   1741  C   GLN B   8      -7.676   3.469  -0.741  1.00 98.65           C  
ATOM   1742  CB  GLN B   8      -9.823   4.176  -1.898  1.00 98.65           C  
ATOM   1743  HB2 GLN B   8      -9.452   5.171  -2.143  1.00 98.65           H  
ATOM   1744  HB3 GLN B   8      -9.557   3.485  -2.697  1.00 98.65           H  
ATOM   1745  O   GLN B   8      -6.851   4.310  -0.391  1.00 98.65           O  
ATOM   1746  CG  GLN B   8     -11.352   4.234  -1.771  1.00 98.65           C  
ATOM   1747  HG2 GLN B   8     -11.636   4.914  -0.967  1.00 98.65           H  
ATOM   1748  HG3 GLN B   8     -11.722   3.239  -1.523  1.00 98.65           H  
ATOM   1749  CD  GLN B   8     -12.049   4.710  -3.038  1.00 98.65           C  
ATOM   1750  NE2 GLN B   8     -13.362   4.671  -3.065  1.00 98.65           N  
ATOM   1751 HE21 GLN B   8     -13.876   4.500  -2.212  1.00 98.65           H  
ATOM   1752 HE22 GLN B   8     -13.784   5.071  -3.891  1.00 98.65           H  
ATOM   1753  OE1 GLN B   8     -11.461   5.112  -4.024  1.00 98.65           O  
ATOM   1754  N   SER B   9      -7.315   2.293  -1.234  1.00 98.70           N  
ATOM   1755  H   SER B   9      -8.030   1.614  -1.450  1.00 98.70           H  
ATOM   1756  CA  SER B   9      -5.946   2.002  -1.638  1.00 98.70           C  
ATOM   1757  HA  SER B   9      -5.472   2.937  -1.936  1.00 98.70           H  
ATOM   1758  C   SER B   9      -5.910   1.074  -2.833  1.00 98.70           C  
ATOM   1759  CB  SER B   9      -5.119   1.426  -0.488  1.00 98.70           C  
ATOM   1760  HB2 SER B   9      -4.079   1.356  -0.808  1.00 98.70           H  
ATOM   1761  HB3 SER B   9      -5.178   2.128   0.343  1.00 98.70           H  
ATOM   1762  O   SER B   9      -6.776   0.210  -3.005  1.00 98.70           O  
ATOM   1763  OG  SER B   9      -5.550   0.146  -0.056  1.00 98.70           O  
ATOM   1764  HG  SER B   9      -4.836  -0.223   0.468  1.00 98.70           H  
ATOM   1765  N   TYR B  10      -4.865   1.238  -3.636  1.00 98.72           N  
ATOM   1766  H   TYR B  10      -4.225   2.000  -3.463  1.00 98.72           H  
ATOM   1767  CA  TYR B  10      -4.520   0.326  -4.707  1.00 98.72           C  
ATOM   1768  HA  TYR B  10      -5.107  -0.586  -4.596  1.00 98.72           H  
ATOM   1769  C   TYR B  10      -3.045  -0.041  -4.589  1.00 98.72           C  
ATOM   1770  CB  TYR B  10      -4.873   0.955  -6.055  1.00 98.72           C  
ATOM   1771  HB2 TYR B  10      -4.301   1.874  -6.178  1.00 98.72           H  
ATOM   1772  HB3 TYR B  10      -5.930   1.222  -6.055  1.00 98.72           H  
ATOM   1773  O   TYR B  10      -2.167   0.822  -4.610  1.00 98.72           O  
ATOM   1774  CG  TYR B  10      -4.620   0.035  -7.231  1.00 98.72           C  
ATOM   1775  CD1 TYR B  10      -3.829   0.477  -8.307  1.00 98.72           C  
ATOM   1776  HD1 TYR B  10      -3.416   1.475  -8.298  1.00 98.72           H  
ATOM   1777  CD2 TYR B  10      -5.191  -1.253  -7.261  1.00 98.72           C  
ATOM   1778  HD2 TYR B  10      -5.805  -1.597  -6.441  1.00 98.72           H  
ATOM   1779  CE1 TYR B  10      -3.595  -0.367  -9.407  1.00 98.72           C  
ATOM   1780  HE1 TYR B  10      -2.991  -0.013 -10.229  1.00 98.72           H  
ATOM   1781  CE2 TYR B  10      -4.978  -2.093  -8.369  1.00 98.72           C  
ATOM   1782  HE2 TYR B  10      -5.457  -3.060  -8.420  1.00 98.72           H  
ATOM   1783  OH  TYR B  10      -3.959  -2.461 -10.511  1.00 98.72           O  
ATOM   1784  HH  TYR B  10      -3.492  -1.975 -11.194  1.00 98.72           H  
ATOM   1785  CZ  TYR B  10      -4.171  -1.654  -9.439  1.00 98.72           C  
ATOM   1786  N   MET B  11      -2.776  -1.331  -4.415  1.00 98.50           N  
ATOM   1787  H   MET B  11      -3.550  -1.980  -4.383  1.00 98.50           H  
ATOM   1788  CA  MET B  11      -1.429  -1.867  -4.294  1.00 98.50           C  
ATOM   1789  HA  MET B  11      -0.722  -1.054  -4.462  1.00 98.50           H  
ATOM   1790  C   MET B  11      -1.193  -2.925  -5.361  1.00 98.50           C  
ATOM   1791  CB  MET B  11      -1.186  -2.395  -2.875  1.00 98.50           C  
ATOM   1792  HB2 MET B  11      -1.912  -3.176  -2.651  1.00 98.50           H  
ATOM   1793  HB3 MET B  11      -1.334  -1.576  -2.172  1.00 98.50           H  
ATOM   1794  O   MET B  11      -1.986  -3.852  -5.522  1.00 98.50           O  
ATOM   1795  CG  MET B  11       0.229  -2.966  -2.689  1.00 98.50           C  
ATOM   1796  HG2 MET B  11       0.956  -2.168  -2.843  1.00 98.50           H  
ATOM   1797  HG3 MET B  11       0.406  -3.731  -3.445  1.00 98.50           H  
ATOM   1798  SD  MET B  11       0.533  -3.734  -1.074  1.00 98.50           S  
ATOM   1799  CE  MET B  11       0.404  -2.284   0.005  1.00 98.50           C  
ATOM   1800  HE1 MET B  11       0.638  -2.574   1.029  1.00 98.50           H  
ATOM   1801  HE2 MET B  11       1.112  -1.520  -0.317  1.00 98.50           H  
ATOM   1802  HE3 MET B  11      -0.608  -1.879  -0.029  1.00 98.50           H  
ATOM   1803  N   VAL B  12      -0.062  -2.822  -6.044  1.00 97.04           N  
ATOM   1804  H   VAL B  12       0.538  -2.034  -5.846  1.00 97.04           H  
ATOM   1805  CA  VAL B  12       0.435  -3.832  -6.969  1.00 97.04           C  
ATOM   1806  HA  VAL B  12      -0.321  -4.603  -7.116  1.00 97.04           H  
ATOM   1807  C   VAL B  12       1.660  -4.468  -6.335  1.00 97.04           C  
ATOM   1808  CB  VAL B  12       0.753  -3.217  -8.341  1.00 97.04           C  
ATOM   1809  HB  VAL B  12       1.570  -2.502  -8.246  1.00 97.04           H  
ATOM   1810  O   VAL B  12       2.663  -3.799  -6.115  1.00 97.04           O  
ATOM   1811  CG1 VAL B  12       1.169  -4.324  -9.314  1.00 97.04           C  
ATOM   1812 HG11 VAL B  12       0.382  -5.076  -9.369  1.00 97.04           H  
ATOM   1813 HG12 VAL B  12       1.357  -3.887 -10.295  1.00 97.04           H  
ATOM   1814 HG13 VAL B  12       2.092  -4.792  -8.972  1.00 97.04           H  
ATOM   1815  CG2 VAL B  12      -0.465  -2.489  -8.927  1.00 97.04           C  
ATOM   1816 HG21 VAL B  12      -1.334  -3.147  -8.952  1.00 97.04           H  
ATOM   1817 HG22 VAL B  12      -0.239  -2.135  -9.933  1.00 97.04           H  
ATOM   1818 HG23 VAL B  12      -0.705  -1.617  -8.319  1.00 97.04           H  
ATOM   1819  N   THR B  13       1.584  -5.756  -6.023  1.00 94.77           N  
ATOM   1820  H   THR B  13       0.740  -6.254  -6.264  1.00 94.77           H  
ATOM   1821  CA  THR B  13       2.745  -6.542  -5.605  1.00 94.77           C  
ATOM   1822  HA  THR B  13       3.523  -5.863  -5.256  1.00 94.77           H  
ATOM   1823  C   THR B  13       3.270  -7.324  -6.797  1.00 94.77           C  
ATOM   1824  CB  THR B  13       2.419  -7.468  -4.433  1.00 94.77           C  
ATOM   1825  HB  THR B  13       1.637  -8.167  -4.730  1.00 94.77           H  
ATOM   1826  O   THR B  13       2.498  -8.044  -7.428  1.00 94.77           O  
ATOM   1827  CG2 THR B  13       3.635  -8.251  -3.947  1.00 94.77           C  
ATOM   1828 HG21 THR B  13       3.975  -8.939  -4.721  1.00 94.77           H  
ATOM   1829 HG22 THR B  13       3.361  -8.831  -3.066  1.00 94.77           H  
ATOM   1830 HG23 THR B  13       4.441  -7.560  -3.698  1.00 94.77           H  
ATOM   1831  OG1 THR B  13       1.967  -6.698  -3.342  1.00 94.77           O  
ATOM   1832  HG1 THR B  13       1.292  -6.104  -3.679  1.00 94.77           H  
ATOM   1833  N   VAL B  14       4.560  -7.203  -7.095  1.00 92.38           N  
ATOM   1834  H   VAL B  14       5.130  -6.596  -6.523  1.00 92.38           H  
ATOM   1835  CA  VAL B  14       5.244  -7.992  -8.126  1.00 92.38           C  
ATOM   1836  HA  VAL B  14       4.526  -8.677  -8.578  1.00 92.38           H  
ATOM   1837  C   VAL B  14       6.328  -8.835  -7.471  1.00 92.38           C  
ATOM   1838  CB  VAL B  14       5.816  -7.124  -9.262  1.00 92.38           C  
ATOM   1839  HB  VAL B  14       6.638  -6.517  -8.882  1.00 92.38           H  
ATOM   1840  O   VAL B  14       7.077  -8.341  -6.630  1.00 92.38           O  
ATOM   1841  CG1 VAL B  14       6.331  -8.033 -10.388  1.00 92.38           C  
ATOM   1842 HG11 VAL B  14       5.587  -8.790 -10.637  1.00 92.38           H  
ATOM   1843 HG12 VAL B  14       6.540  -7.462 -11.293  1.00 92.38           H  
ATOM   1844 HG13 VAL B  14       7.251  -8.529 -10.078  1.00 92.38           H  
ATOM   1845  CG2 VAL B  14       4.750  -6.185  -9.847  1.00 92.38           C  
ATOM   1846 HG21 VAL B  14       5.168  -5.631 -10.687  1.00 92.38           H  
ATOM   1847 HG22 VAL B  14       4.438  -5.463  -9.092  1.00 92.38           H  
ATOM   1848 HG23 VAL B  14       3.889  -6.763 -10.183  1.00 92.38           H  
ATOM   1849  N   ILE B  15       6.381 -10.109  -7.843  1.00 86.55           N  
ATOM   1850  H   ILE B  15       5.751 -10.419  -8.569  1.00 86.55           H  
ATOM   1851  CA  ILE B  15       7.333 -11.103  -7.354  1.00 86.55           C  
ATOM   1852  HA  ILE B  15       7.989 -10.659  -6.604  1.00 86.55           H  
ATOM   1853  C   ILE B  15       8.178 -11.522  -8.549  1.00 86.55           C  
ATOM   1854  CB  ILE B  15       6.602 -12.312  -6.727  1.00 86.55           C  
ATOM   1855  HB  ILE B  15       6.042 -12.819  -7.513  1.00 86.55           H  
ATOM   1856  O   ILE B  15       7.637 -12.040  -9.528  1.00 86.55           O  
ATOM   1857  CG1 ILE B  15       5.597 -11.875  -5.633  1.00 86.55           C  
ATOM   1858 HG12 ILE B  15       6.139 -11.462  -4.783  1.00 86.55           H  
ATOM   1859 HG13 ILE B  15       4.940 -11.097  -6.023  1.00 86.55           H  
ATOM   1860  CG2 ILE B  15       7.637 -13.300  -6.158  1.00 86.55           C  
ATOM   1861 HG21 ILE B  15       8.211 -12.832  -5.358  1.00 86.55           H  
ATOM   1862 HG22 ILE B  15       8.327 -13.625  -6.937  1.00 86.55           H  
ATOM   1863 HG23 ILE B  15       7.146 -14.195  -5.774  1.00 86.55           H  
ATOM   1864  CD1 ILE B  15       4.683 -13.008  -5.152  1.00 86.55           C  
ATOM   1865 HD11 ILE B  15       5.255 -13.755  -4.602  1.00 86.55           H  
ATOM   1866 HD12 ILE B  15       4.195 -13.479  -6.006  1.00 86.55           H  
ATOM   1867 HD13 ILE B  15       3.920 -12.598  -4.490  1.00 86.55           H  
ATOM   1868  N   THR B  16       9.480 -11.261  -8.489  1.00 78.12           N  
ATOM   1869  H   THR B  16       9.887 -10.835  -7.668  1.00 78.12           H  
ATOM   1870  CA  THR B  16      10.385 -11.601  -9.586  1.00 78.12           C  
ATOM   1871  HA  THR B  16       9.892 -11.344 -10.523  1.00 78.12           H  
ATOM   1872  C   THR B  16      10.698 -13.081  -9.649  1.00 78.12           C  
ATOM   1873  CB  THR B  16      11.698 -10.823  -9.533  1.00 78.12           C  
ATOM   1874  HB  THR B  16      12.334 -11.127 -10.365  1.00 78.12           H  
ATOM   1875  O   THR B  16      10.606 -13.813  -8.661  1.00 78.12           O  
ATOM   1876  CG2 THR B  16      11.413  -9.349  -9.662  1.00 78.12           C  
ATOM   1877 HG21 THR B  16      12.372  -8.832  -9.669  1.00 78.12           H  
ATOM   1878 HG22 THR B  16      10.812  -8.989  -8.826  1.00 78.12           H  
ATOM   1879 HG23 THR B  16      10.886  -9.176 -10.600  1.00 78.12           H  
ATOM   1880  OG1 THR B  16      12.399 -11.013  -8.336  1.00 78.12           O  
ATOM   1881  HG1 THR B  16      13.250 -10.585  -8.452  1.00 78.12           H  
ATOM   1882  N   ASP B  17      11.099 -13.508 -10.844  1.00 68.89           N  
ATOM   1883  H   ASP B  17      11.124 -12.863 -11.621  1.00 68.89           H  
ATOM   1884  CA  ASP B  17      11.449 -14.894 -11.116  1.00 68.89           C  
ATOM   1885  HA  ASP B  17      10.607 -15.505 -10.792  1.00 68.89           H  
ATOM   1886  C   ASP B  17      12.676 -15.355 -10.322  1.00 68.89           C  
ATOM   1887  CB  ASP B  17      11.632 -15.092 -12.627  1.00 68.89           C  
ATOM   1888  HB2 ASP B  17      12.346 -14.360 -13.005  1.00 68.89           H  
ATOM   1889  HB3 ASP B  17      12.045 -16.086 -12.798  1.00 68.89           H  
ATOM   1890  O   ASP B  17      12.738 -16.513  -9.915  1.00 68.89           O  
ATOM   1891  CG  ASP B  17      10.319 -14.981 -13.417  1.00 68.89           C  
ATOM   1892  OD1 ASP B  17       9.230 -15.008 -12.790  1.00 68.89           O  
ATOM   1893  OD2 ASP B  17      10.382 -14.954 -14.660  1.00 68.89           O  
ATOM   1894  N   ASP B  18      13.587 -14.432 -10.015  1.00 63.08           N  
ATOM   1895  H   ASP B  18      13.527 -13.535 -10.475  1.00 63.08           H  
ATOM   1896  CA  ASP B  18      14.793 -14.687  -9.221  1.00 63.08           C  
ATOM   1897  HA  ASP B  18      15.406 -15.424  -9.741  1.00 63.08           H  
ATOM   1898  C   ASP B  18      14.463 -15.248  -7.825  1.00 63.08           C  
ATOM   1899  CB  ASP B  18      15.603 -13.382  -9.103  1.00 63.08           C  
ATOM   1900  HB2 ASP B  18      16.519 -13.590  -8.549  1.00 63.08           H  
ATOM   1901  HB3 ASP B  18      15.021 -12.663  -8.527  1.00 63.08           H  
ATOM   1902  O   ASP B  18      15.225 -16.037  -7.271  1.00 63.08           O  
ATOM   1903  CG  ASP B  18      15.986 -12.746 -10.449  1.00 63.08           C  
ATOM   1904  OD1 ASP B  18      16.009 -13.465 -11.474  1.00 63.08           O  
ATOM   1905  OD2 ASP B  18      16.205 -11.513 -10.448  1.00 63.08           O  
ATOM   1906  N   LEU B  19      13.282 -14.920  -7.282  1.00 59.26           N  
ATOM   1907  H   LEU B  19      12.674 -14.315  -7.815  1.00 59.26           H  
ATOM   1908  CA  LEU B  19      12.802 -15.431  -5.996  1.00 59.26           C  
ATOM   1909  HA  LEU B  19      13.661 -15.624  -5.353  1.00 59.26           H  
ATOM   1910  C   LEU B  19      12.056 -16.771  -6.098  1.00 59.26           C  
ATOM   1911  CB  LEU B  19      11.921 -14.364  -5.327  1.00 59.26           C  
ATOM   1912  HB2 LEU B  19      11.093 -14.132  -5.997  1.00 59.26           H  
ATOM   1913  HB3 LEU B  19      11.502 -14.785  -4.413  1.00 59.26           H  
ATOM   1914  O   LEU B  19      11.740 -17.359  -5.068  1.00 59.26           O  
ATOM   1915  CG  LEU B  19      12.652 -13.059  -4.966  1.00 59.26           C  
ATOM   1916  HG  LEU B  19      13.086 -12.607  -5.858  1.00 59.26           H  
ATOM   1917  CD1 LEU B  19      11.632 -12.090  -4.380  1.00 59.26           C  
ATOM   1918 HD11 LEU B  19      10.882 -11.870  -5.140  1.00 59.26           H  
ATOM   1919 HD12 LEU B  19      12.135 -11.167  -4.091  1.00 59.26           H  
ATOM   1920 HD13 LEU B  19      11.154 -12.534  -3.507  1.00 59.26           H  
ATOM   1921  CD2 LEU B  19      13.751 -13.258  -3.919  1.00 59.26           C  
ATOM   1922 HD21 LEU B  19      14.550 -13.868  -4.340  1.00 59.26           H  
ATOM   1923 HD22 LEU B  19      13.349 -13.757  -3.038  1.00 59.26           H  
ATOM   1924 HD23 LEU B  19      14.182 -12.295  -3.645  1.00 59.26           H  
ATOM   1925  N   GLN B  20      11.765 -17.286  -7.298  1.00 56.30           N  
ATOM   1926  H   GLN B  20      12.101 -16.809  -8.122  1.00 56.30           H  
ATOM   1927  CA  GLN B  20      11.026 -18.550  -7.458  1.00 56.30           C  
ATOM   1928  HA  GLN B  20      10.060 -18.480  -6.958  1.00 56.30           H  
ATOM   1929  C   GLN B  20      11.762 -19.751  -6.878  1.00 56.30           C  
ATOM   1930  CB  GLN B  20      10.825 -18.885  -8.933  1.00 56.30           C  
ATOM   1931  HB2 GLN B  20      10.461 -19.910  -9.000  1.00 56.30           H  
ATOM   1932  HB3 GLN B  20      11.781 -18.841  -9.454  1.00 56.30           H  
ATOM   1933  O   GLN B  20      11.133 -20.662  -6.340  1.00 56.30           O  
ATOM   1934  CG  GLN B  20       9.814 -17.995  -9.633  1.00 56.30           C  
ATOM   1935  HG2 GLN B  20       8.848 -18.129  -9.147  1.00 56.30           H  
ATOM   1936  HG3 GLN B  20      10.104 -16.949  -9.526  1.00 56.30           H  
ATOM   1937  CD  GLN B  20       9.724 -18.415 -11.099  1.00 56.30           C  
ATOM   1938  NE2 GLN B  20       9.492 -17.550 -12.049  1.00 56.30           N  
ATOM   1939 HE21 GLN B  20       9.663 -17.887 -12.985  1.00 56.30           H  
ATOM   1940 HE22 GLN B  20       9.495 -16.552 -11.894  1.00 56.30           H  
ATOM   1941  OE1 GLN B  20       9.718 -19.578 -11.453  1.00 56.30           O  
ATOM   1942  N   ASN B  21      13.089 -19.770  -7.015  1.00 52.51           N  
ATOM   1943  H   ASN B  21      13.540 -18.994  -7.478  1.00 52.51           H  
ATOM   1944  CA  ASN B  21      13.901 -20.845  -6.451  1.00 52.51           C  
ATOM   1945  HA  ASN B  21      13.533 -21.807  -6.809  1.00 52.51           H  
ATOM   1946  C   ASN B  21      13.785 -20.859  -4.918  1.00 52.51           C  
ATOM   1947  CB  ASN B  21      15.357 -20.656  -6.904  1.00 52.51           C  
ATOM   1948  HB2 ASN B  21      15.997 -21.326  -6.330  1.00 52.51           H  
ATOM   1949  HB3 ASN B  21      15.673 -19.634  -6.696  1.00 52.51           H  
ATOM   1950  O   ASN B  21      13.763 -21.921  -4.299  1.00 52.51           O  
ATOM   1951  CG  ASN B  21      15.577 -20.974  -8.372  1.00 52.51           C  
ATOM   1952  ND2 ASN B  21      16.535 -20.328  -8.994  1.00 52.51           N  
ATOM   1953 HD21 ASN B  21      16.613 -20.491  -9.987  1.00 52.51           H  
ATOM   1954 HD22 ASN B  21      17.019 -19.576  -8.524  1.00 52.51           H  
ATOM   1955  OD1 ASN B  21      14.924 -21.809  -8.975  1.00 52.51           O  
ATOM   1956  N   GLU B  22      13.656 -19.672  -4.324  1.00 43.43           N  
ATOM   1957  H   GLU B  22      13.587 -18.860  -4.921  1.00 43.43           H  
ATOM   1958  CA  GLU B  22      13.584 -19.405  -2.890  1.00 43.43           C  
ATOM   1959  HA  GLU B  22      13.958 -20.268  -2.339  1.00 43.43           H  
ATOM   1960  C   GLU B  22      12.123 -19.174  -2.447  1.00 43.43           C  
ATOM   1961  CB  GLU B  22      14.498 -18.207  -2.557  1.00 43.43           C  
ATOM   1962  HB2 GLU B  22      14.212 -17.384  -3.212  1.00 43.43           H  
ATOM   1963  HB3 GLU B  22      14.298 -17.873  -1.539  1.00 43.43           H  
ATOM   1964  O   GLU B  22      11.777 -18.147  -1.871  1.00 43.43           O  
ATOM   1965  CG  GLU B  22      16.013 -18.457  -2.748  1.00 43.43           C  
ATOM   1966  HG2 GLU B  22      16.163 -19.278  -3.448  1.00 43.43           H  
ATOM   1967  HG3 GLU B  22      16.435 -17.567  -3.214  1.00 43.43           H  
ATOM   1968  CD  GLU B  22      16.810 -18.725  -1.454  1.00 43.43           C  
ATOM   1969  OE1 GLU B  22      17.883 -19.363  -1.560  1.00 43.43           O  
ATOM   1970  OE2 GLU B  22      16.366 -18.306  -0.358  1.00 43.43           O  
ATOM   1971  N   GLY B  23      11.221 -20.129  -2.695  1.00 47.17           N  
ATOM   1972  H   GLY B  23      11.481 -20.881  -3.316  1.00 47.17           H  
ATOM   1973  CA  GLY B  23       9.922 -20.137  -2.010  1.00 47.17           C  
ATOM   1974  HA2 GLY B  23      10.018 -20.783  -1.138  1.00 47.17           H  
ATOM   1975  HA3 GLY B  23       9.681 -19.139  -1.643  1.00 47.17           H  
ATOM   1976  C   GLY B  23       8.716 -20.586  -2.827  1.00 47.17           C  
ATOM   1977  O   GLY B  23       8.515 -20.260  -3.990  1.00 47.17           O  
ATOM   1978  N   SER B  24       7.831 -21.309  -2.147  1.00 50.04           N  
ATOM   1979  H   SER B  24       8.014 -21.464  -1.166  1.00 50.04           H  
ATOM   1980  CA  SER B  24       6.650 -21.984  -2.690  1.00 50.04           C  
ATOM   1981  HA  SER B  24       6.924 -22.412  -3.654  1.00 50.04           H  
ATOM   1982  C   SER B  24       5.437 -21.084  -2.939  1.00 50.04           C  
ATOM   1983  CB  SER B  24       6.284 -23.136  -1.752  1.00 50.04           C  
ATOM   1984  HB2 SER B  24       7.107 -23.851  -1.740  1.00 50.04           H  
ATOM   1985  HB3 SER B  24       5.386 -23.648  -2.098  1.00 50.04           H  
ATOM   1986  O   SER B  24       4.306 -21.576  -2.933  1.00 50.04           O  
ATOM   1987  OG  SER B  24       6.085 -22.636  -0.439  1.00 50.04           O  
ATOM   1988  HG  SER B  24       6.084 -23.379   0.169  1.00 50.04           H  
ATOM   1989  N   VAL B  25       5.611 -19.786  -3.230  1.00 57.90           N  
ATOM   1990  H   VAL B  25       6.549 -19.422  -3.309  1.00 57.90           H  
ATOM   1991  CA  VAL B  25       4.464 -18.994  -3.734  1.00 57.90           C  
ATOM   1992  HA  VAL B  25       3.640 -19.189  -3.048  1.00 57.90           H  
ATOM   1993  C   VAL B  25       3.977 -19.517  -5.097  1.00 57.90           C  
ATOM   1994  CB  VAL B  25       4.683 -17.465  -3.750  1.00 57.90           C  
ATOM   1995  HB  VAL B  25       4.810 -17.127  -4.778  1.00 57.90           H  
ATOM   1996  O   VAL B  25       2.929 -19.110  -5.598  1.00 57.90           O  
ATOM   1997  CG1 VAL B  25       3.441 -16.788  -3.152  1.00 57.90           C  
ATOM   1998 HG11 VAL B  25       2.560 -17.060  -3.734  1.00 57.90           H  
ATOM   1999 HG12 VAL B  25       3.303 -17.097  -2.116  1.00 57.90           H  
ATOM   2000 HG13 VAL B  25       3.568 -15.706  -3.186  1.00 57.90           H  
ATOM   2001  CG2 VAL B  25       5.899 -16.982  -2.948  1.00 57.90           C  
ATOM   2002 HG21 VAL B  25       5.951 -15.893  -2.976  1.00 57.90           H  
ATOM   2003 HG22 VAL B  25       6.816 -17.366  -3.395  1.00 57.90           H  
ATOM   2004 HG23 VAL B  25       5.831 -17.312  -1.912  1.00 57.90           H  
ATOM   2005  N   GLY B  26       4.697 -20.496  -5.653  1.00 64.96           N  
ATOM   2006  H   GLY B  26       5.600 -20.695  -5.247  1.00 64.96           H  
ATOM   2007  CA  GLY B  26       4.300 -21.282  -6.801  1.00 64.96           C  
ATOM   2008  HA2 GLY B  26       3.328 -21.734  -6.602  1.00 64.96           H  
ATOM   2009  HA3 GLY B  26       5.026 -22.074  -6.980  1.00 64.96           H  
ATOM   2010  C   GLY B  26       4.264 -20.384  -8.028  1.00 64.96           C  
ATOM   2011  O   GLY B  26       5.213 -19.623  -8.261  1.00 64.96           O  
ATOM   2012  N   PRO B  27       3.176 -20.417  -8.802  1.00 78.35           N  
ATOM   2013  CA  PRO B  27       3.129 -19.679 -10.047  1.00 78.35           C  
ATOM   2014  HA  PRO B  27       4.089 -19.737 -10.559  1.00 78.35           H  
ATOM   2015  C   PRO B  27       2.808 -18.186  -9.837  1.00 78.35           C  
ATOM   2016  CB  PRO B  27       2.116 -20.471 -10.868  1.00 78.35           C  
ATOM   2017  HB2 PRO B  27       2.607 -21.356 -11.271  1.00 78.35           H  
ATOM   2018  HB3 PRO B  27       1.701 -19.894 -11.695  1.00 78.35           H  
ATOM   2019  O   PRO B  27       2.732 -17.443 -10.809  1.00 78.35           O  
ATOM   2020  CG  PRO B  27       1.080 -20.909  -9.836  1.00 78.35           C  
ATOM   2021  HG2 PRO B  27       0.530 -21.788 -10.173  1.00 78.35           H  
ATOM   2022  HG3 PRO B  27       0.403 -20.085  -9.613  1.00 78.35           H  
ATOM   2023  CD  PRO B  27       1.965 -21.218  -8.627  1.00 78.35           C  
ATOM   2024  HD2 PRO B  27       2.224 -22.276  -8.636  1.00 78.35           H  
ATOM   2025  HD3 PRO B  27       1.444 -20.957  -7.706  1.00 78.35           H  
ATOM   2026  N   LEU B  28       2.637 -17.706  -8.591  1.00 86.15           N  
ATOM   2027  H   LEU B  28       2.766 -18.336  -7.812  1.00 86.15           H  
ATOM   2028  CA  LEU B  28       2.267 -16.315  -8.304  1.00 86.15           C  
ATOM   2029  HA  LEU B  28       1.380 -16.102  -8.900  1.00 86.15           H  
ATOM   2030  C   LEU B  28       3.367 -15.323  -8.711  1.00 86.15           C  
ATOM   2031  CB  LEU B  28       1.935 -16.148  -6.806  1.00 86.15           C  
ATOM   2032  HB2 LEU B  28       1.315 -16.978  -6.467  1.00 86.15           H  
ATOM   2033  HB3 LEU B  28       2.864 -16.193  -6.237  1.00 86.15           H  
ATOM   2034  O   LEU B  28       4.469 -15.351  -8.162  1.00 86.15           O  
ATOM   2035  CG  LEU B  28       1.210 -14.832  -6.470  1.00 86.15           C  
ATOM   2036  HG  LEU B  28       1.791 -13.980  -6.824  1.00 86.15           H  
ATOM   2037  CD1 LEU B  28      -0.179 -14.784  -7.106  1.00 86.15           C  
ATOM   2038 HD11 LEU B  28      -0.701 -13.876  -6.804  1.00 86.15           H  
ATOM   2039 HD12 LEU B  28      -0.106 -14.765  -8.194  1.00 86.15           H  
ATOM   2040 HD13 LEU B  28      -0.760 -15.652  -6.792  1.00 86.15           H  
ATOM   2041  CD2 LEU B  28       1.040 -14.716  -4.955  1.00 86.15           C  
ATOM   2042 HD21 LEU B  28       2.022 -14.605  -4.495  1.00 86.15           H  
ATOM   2043 HD22 LEU B  28       0.440 -13.840  -4.706  1.00 86.15           H  
ATOM   2044 HD23 LEU B  28       0.551 -15.608  -4.564  1.00 86.15           H  
ATOM   2045  N   ARG B  29       3.048 -14.395  -9.619  1.00 87.19           N  
ATOM   2046  H   ARG B  29       2.156 -14.483 -10.084  1.00 87.19           H  
ATOM   2047  CA  ARG B  29       3.976 -13.325 -10.044  1.00 87.19           C  
ATOM   2048  HA  ARG B  29       4.912 -13.390  -9.489  1.00 87.19           H  
ATOM   2049  C   ARG B  29       3.489 -11.928  -9.758  1.00 87.19           C  
ATOM   2050  CB  ARG B  29       4.275 -13.435 -11.541  1.00 87.19           C  
ATOM   2051  HB2 ARG B  29       4.869 -12.575 -11.849  1.00 87.19           H  
ATOM   2052  HB3 ARG B  29       3.340 -13.419 -12.102  1.00 87.19           H  
ATOM   2053  O   ARG B  29       4.295 -11.031  -9.529  1.00 87.19           O  
ATOM   2054  CG  ARG B  29       5.052 -14.692 -11.910  1.00 87.19           C  
ATOM   2055  HG2 ARG B  29       4.450 -15.571 -11.682  1.00 87.19           H  
ATOM   2056  HG3 ARG B  29       5.226 -14.646 -12.985  1.00 87.19           H  
ATOM   2057  CD  ARG B  29       6.422 -14.798 -11.231  1.00 87.19           C  
ATOM   2058  HD2 ARG B  29       6.361 -14.590 -10.163  1.00 87.19           H  
ATOM   2059  HD3 ARG B  29       7.102 -14.068 -11.669  1.00 87.19           H  
ATOM   2060  NE  ARG B  29       6.949 -16.145 -11.435  1.00 87.19           N  
ATOM   2061  HE  ARG B  29       7.547 -16.263 -12.241  1.00 87.19           H  
ATOM   2062  NH1 ARG B  29       6.364 -17.076  -9.406  1.00 87.19           N  
ATOM   2063 HH11 ARG B  29       6.135 -17.911  -8.886  1.00 87.19           H  
ATOM   2064 HH12 ARG B  29       6.095 -16.175  -9.036  1.00 87.19           H  
ATOM   2065  NH2 ARG B  29       6.924 -18.391 -11.067  1.00 87.19           N  
ATOM   2066 HH21 ARG B  29       7.348 -18.525 -11.974  1.00 87.19           H  
ATOM   2067 HH22 ARG B  29       6.775 -19.177 -10.450  1.00 87.19           H  
ATOM   2068  CZ  ARG B  29       6.755 -17.180 -10.641  1.00 87.19           C  
ATOM   2069  N   LYS B  30       2.179 -11.722  -9.769  1.00 91.73           N  
ATOM   2070  H   LYS B  30       1.567 -12.499  -9.974  1.00 91.73           H  
ATOM   2071  CA  LYS B  30       1.601 -10.412  -9.501  1.00 91.73           C  
ATOM   2072  HA  LYS B  30       2.309  -9.852  -8.890  1.00 91.73           H  
ATOM   2073  C   LYS B  30       0.337 -10.560  -8.685  1.00 91.73           C  
ATOM   2074  CB  LYS B  30       1.435  -9.647 -10.825  1.00 91.73           C  
ATOM   2075  HB2 LYS B  30       2.424  -9.517 -11.265  1.00 91.73           H  
ATOM   2076  HB3 LYS B  30       0.848 -10.242 -11.525  1.00 91.73           H  
ATOM   2077  O   LYS B  30      -0.450 -11.482  -8.876  1.00 91.73           O  
ATOM   2078  CG  LYS B  30       0.786  -8.264 -10.686  1.00 91.73           C  
ATOM   2079  HG2 LYS B  30      -0.197  -8.356 -10.224  1.00 91.73           H  
ATOM   2080  HG3 LYS B  30       1.417  -7.626 -10.066  1.00 91.73           H  
ATOM   2081  CD  LYS B  30       0.615  -7.637 -12.075  1.00 91.73           C  
ATOM   2082  HD2 LYS B  30      -0.041  -8.270 -12.673  1.00 91.73           H  
ATOM   2083  HD3 LYS B  30       1.589  -7.571 -12.561  1.00 91.73           H  
ATOM   2084  CE  LYS B  30       0.007  -6.239 -11.950  1.00 91.73           C  
ATOM   2085  HE2 LYS B  30      -0.948  -6.315 -11.431  1.00 91.73           H  
ATOM   2086  HE3 LYS B  30       0.680  -5.635 -11.342  1.00 91.73           H  
ATOM   2087  NZ  LYS B  30      -0.176  -5.592 -13.272  1.00 91.73           N  
ATOM   2088  HZ1 LYS B  30      -0.557  -4.663 -13.162  1.00 91.73           H  
ATOM   2089  HZ2 LYS B  30      -0.807  -6.132 -13.847  1.00 91.73           H  
ATOM   2090  HZ3 LYS B  30       0.710  -5.506 -13.749  1.00 91.73           H  
ATOM   2091  N   VAL B  31       0.145  -9.616  -7.781  1.00 94.32           N  
ATOM   2092  H   VAL B  31       0.868  -8.921  -7.664  1.00 94.32           H  
ATOM   2093  CA  VAL B  31      -1.080  -9.468  -7.013  1.00 94.32           C  
ATOM   2094  HA  VAL B  31      -1.855 -10.094  -7.456  1.00 94.32           H  
ATOM   2095  C   VAL B  31      -1.511  -8.020  -7.093  1.00 94.32           C  
ATOM   2096  CB  VAL B  31      -0.889  -9.906  -5.556  1.00 94.32           C  
ATOM   2097  HB  VAL B  31      -0.138  -9.281  -5.074  1.00 94.32           H  
ATOM   2098  O   VAL B  31      -0.711  -7.129  -6.819  1.00 94.32           O  
ATOM   2099  CG1 VAL B  31      -2.197  -9.775  -4.781  1.00 94.32           C  
ATOM   2100 HG11 VAL B  31      -3.012 -10.248  -5.329  1.00 94.32           H  
ATOM   2101 HG12 VAL B  31      -2.433  -8.723  -4.621  1.00 94.32           H  
ATOM   2102 HG13 VAL B  31      -2.079 -10.259  -3.811  1.00 94.32           H  
ATOM   2103  CG2 VAL B  31      -0.440 -11.362  -5.461  1.00 94.32           C  
ATOM   2104 HG21 VAL B  31      -1.181 -11.987  -5.960  1.00 94.32           H  
ATOM   2105 HG22 VAL B  31      -0.355 -11.656  -4.415  1.00 94.32           H  
ATOM   2106 HG23 VAL B  31       0.532 -11.496  -5.934  1.00 94.32           H  
ATOM   2107  N   THR B  32      -2.767  -7.769  -7.438  1.00 96.75           N  
ATOM   2108  H   THR B  32      -3.375  -8.543  -7.664  1.00 96.75           H  
ATOM   2109  CA  THR B  32      -3.362  -6.445  -7.242  1.00 96.75           C  
ATOM   2110  HA  THR B  32      -2.583  -5.724  -6.995  1.00 96.75           H  
ATOM   2111  C   THR B  32      -4.319  -6.499  -6.068  1.00 96.75           C  
ATOM   2112  CB  THR B  32      -4.057  -5.893  -8.485  1.00 96.75           C  
ATOM   2113  HB  THR B  32      -4.415  -4.890  -8.253  1.00 96.75           H  
ATOM   2114  O   THR B  32      -5.144  -7.408  -5.979  1.00 96.75           O  
ATOM   2115  CG2 THR B  32      -3.117  -5.807  -9.687  1.00 96.75           C  
ATOM   2116 HG21 THR B  32      -2.724  -6.792  -9.941  1.00 96.75           H  
ATOM   2117 HG22 THR B  32      -2.288  -5.141  -9.449  1.00 96.75           H  
ATOM   2118 HG23 THR B  32      -3.665  -5.405 -10.539  1.00 96.75           H  
ATOM   2119  OG1 THR B  32      -5.157  -6.687  -8.834  1.00 96.75           O  
ATOM   2120  HG1 THR B  32      -5.612  -6.930  -8.024  1.00 96.75           H  
ATOM   2121  N   LEU B  33      -4.218  -5.517  -5.188  1.00 98.01           N  
ATOM   2122  H   LEU B  33      -3.501  -4.821  -5.333  1.00 98.01           H  
ATOM   2123  CA  LEU B  33      -5.062  -5.353  -4.023  1.00 98.01           C  
ATOM   2124  HA  LEU B  33      -5.830  -6.126  -3.997  1.00 98.01           H  
ATOM   2125  C   LEU B  33      -5.737  -3.988  -4.108  1.00 98.01           C  
ATOM   2126  CB  LEU B  33      -4.178  -5.492  -2.777  1.00 98.01           C  
ATOM   2127  HB2 LEU B  33      -3.300  -4.861  -2.916  1.00 98.01           H  
ATOM   2128  HB3 LEU B  33      -3.831  -6.522  -2.693  1.00 98.01           H  
ATOM   2129  O   LEU B  33      -5.080  -2.962  -3.948  1.00 98.01           O  
ATOM   2130  CG  LEU B  33      -4.874  -5.075  -1.473  1.00 98.01           C  
ATOM   2131  HG  LEU B  33      -5.267  -4.062  -1.558  1.00 98.01           H  
ATOM   2132  CD1 LEU B  33      -6.040  -6.004  -1.133  1.00 98.01           C  
ATOM   2133 HD11 LEU B  33      -6.474  -5.701  -0.181  1.00 98.01           H  
ATOM   2134 HD12 LEU B  33      -6.812  -5.941  -1.900  1.00 98.01           H  
ATOM   2135 HD13 LEU B  33      -5.690  -7.034  -1.059  1.00 98.01           H  
ATOM   2136  CD2 LEU B  33      -3.823  -5.044  -0.368  1.00 98.01           C  
ATOM   2137 HD21 LEU B  33      -3.378  -6.030  -0.238  1.00 98.01           H  
ATOM   2138 HD22 LEU B  33      -3.032  -4.345  -0.642  1.00 98.01           H  
ATOM   2139 HD23 LEU B  33      -4.270  -4.683   0.558  1.00 98.01           H  
ATOM   2140  N   THR B  34      -7.049  -3.985  -4.302  1.00 98.46           N  
ATOM   2141  H   THR B  34      -7.515  -4.867  -4.461  1.00 98.46           H  
ATOM   2142  CA  THR B  34      -7.874  -2.786  -4.123  1.00 98.46           C  
ATOM   2143  HA  THR B  34      -7.243  -1.898  -4.124  1.00 98.46           H  
ATOM   2144  C   THR B  34      -8.571  -2.892  -2.780  1.00 98.46           C  
ATOM   2145  CB  THR B  34      -8.899  -2.629  -5.250  1.00 98.46           C  
ATOM   2146  HB  THR B  34      -9.610  -3.454  -5.210  1.00 98.46           H  
ATOM   2147  O   THR B  34      -9.140  -3.939  -2.479  1.00 98.46           O  
ATOM   2148  CG2 THR B  34      -9.654  -1.303  -5.165  1.00 98.46           C  
ATOM   2149 HG21 THR B  34     -10.275  -1.283  -4.269  1.00 98.46           H  
ATOM   2150 HG22 THR B  34     -10.303  -1.194  -6.033  1.00 98.46           H  
ATOM   2151 HG23 THR B  34      -8.954  -0.468  -5.131  1.00 98.46           H  
ATOM   2152  OG1 THR B  34      -8.252  -2.653  -6.500  1.00 98.46           O  
ATOM   2153  HG1 THR B  34      -8.075  -1.746  -6.758  1.00 98.46           H  
ATOM   2154  N   SER B  35      -8.534  -1.842  -1.963  1.00 98.23           N  
ATOM   2155  H   SER B  35      -8.045  -1.009  -2.257  1.00 98.23           H  
ATOM   2156  CA  SER B  35      -9.246  -1.811  -0.684  1.00 98.23           C  
ATOM   2157  HA  SER B  35      -9.968  -2.627  -0.661  1.00 98.23           H  
ATOM   2158  C   SER B  35     -10.024  -0.522  -0.505  1.00 98.23           C  
ATOM   2159  CB  SER B  35      -8.299  -2.002   0.500  1.00 98.23           C  
ATOM   2160  HB2 SER B  35      -8.875  -2.005   1.425  1.00 98.23           H  
ATOM   2161  HB3 SER B  35      -7.585  -1.179   0.535  1.00 98.23           H  
ATOM   2162  O   SER B  35      -9.596   0.539  -0.945  1.00 98.23           O  
ATOM   2163  OG  SER B  35      -7.612  -3.232   0.379  1.00 98.23           O  
ATOM   2164  HG  SER B  35      -7.086  -3.166  -0.421  1.00 98.23           H  
ATOM   2165  N   ASN B  36     -11.144  -0.622   0.196  1.00 98.44           N  
ATOM   2166  H   ASN B  36     -11.447  -1.543   0.481  1.00 98.44           H  
ATOM   2167  CA  ASN B  36     -11.916   0.502   0.693  1.00 98.44           C  
ATOM   2168  HA  ASN B  36     -11.351   1.426   0.567  1.00 98.44           H  
ATOM   2169  C   ASN B  36     -12.159   0.285   2.189  1.00 98.44           C  
ATOM   2170  CB  ASN B  36     -13.195   0.603  -0.141  1.00 98.44           C  
ATOM   2171  HB2 ASN B  36     -13.810  -0.285   0.010  1.00 98.44           H  
ATOM   2172  HB3 ASN B  36     -12.926   0.666  -1.195  1.00 98.44           H  
ATOM   2173  O   ASN B  36     -12.554  -0.809   2.598  1.00 98.44           O  
ATOM   2174  CG  ASN B  36     -14.019   1.809   0.239  1.00 98.44           C  
ATOM   2175  ND2 ASN B  36     -14.424   2.582  -0.735  1.00 98.44           N  
ATOM   2176 HD21 ASN B  36     -14.270   2.344  -1.704  1.00 98.44           H  
ATOM   2177 HD22 ASN B  36     -15.102   3.269  -0.436  1.00 98.44           H  
ATOM   2178  OD1 ASN B  36     -14.308   2.036   1.400  1.00 98.44           O  
ATOM   2179  N   VAL B  37     -11.860   1.289   3.008  1.00 98.45           N  
ATOM   2180  H   VAL B  37     -11.597   2.173   2.596  1.00 98.45           H  
ATOM   2181  CA  VAL B  37     -11.947   1.227   4.464  1.00 98.45           C  
ATOM   2182  HA  VAL B  37     -12.608   0.396   4.711  1.00 98.45           H  
ATOM   2183  C   VAL B  37     -12.583   2.485   5.035  1.00 98.45           C  
ATOM   2184  CB  VAL B  37     -10.576   0.918   5.100  1.00 98.45           C  
ATOM   2185  HB  VAL B  37     -10.212  -0.009   4.659  1.00 98.45           H  
ATOM   2186  O   VAL B  37     -12.257   3.614   4.667  1.00 98.45           O  
ATOM   2187  CG1 VAL B  37      -9.512   1.995   4.869  1.00 98.45           C  
ATOM   2188 HG11 VAL B  37      -8.545   1.641   5.228  1.00 98.45           H  
ATOM   2189 HG12 VAL B  37      -9.427   2.216   3.805  1.00 98.45           H  
ATOM   2190 HG13 VAL B  37      -9.782   2.902   5.409  1.00 98.45           H  
ATOM   2191  CG2 VAL B  37     -10.680   0.694   6.613  1.00 98.45           C  
ATOM   2192 HG21 VAL B  37      -9.732   0.314   6.995  1.00 98.45           H  
ATOM   2193 HG22 VAL B  37     -10.917   1.625   7.127  1.00 98.45           H  
ATOM   2194 HG23 VAL B  37     -11.460  -0.038   6.821  1.00 98.45           H  
ATOM   2195  N   LYS B  38     -13.455   2.280   6.020  1.00 98.19           N  
ATOM   2196  H   LYS B  38     -13.685   1.323   6.245  1.00 98.19           H  
ATOM   2197  CA  LYS B  38     -14.079   3.350   6.789  1.00 98.19           C  
ATOM   2198  HA  LYS B  38     -13.638   4.303   6.497  1.00 98.19           H  
ATOM   2199  C   LYS B  38     -13.822   3.145   8.273  1.00 98.19           C  
ATOM   2200  CB  LYS B  38     -15.564   3.397   6.428  1.00 98.19           C  
ATOM   2201  HB2 LYS B  38     -15.649   3.445   5.342  1.00 98.19           H  
ATOM   2202  HB3 LYS B  38     -16.058   2.488   6.771  1.00 98.19           H  
ATOM   2203  O   LYS B  38     -14.283   2.163   8.856  1.00 98.19           O  
ATOM   2204  CG  LYS B  38     -16.253   4.621   7.034  1.00 98.19           C  
ATOM   2205  HG2 LYS B  38     -15.703   5.520   6.754  1.00 98.19           H  
ATOM   2206  HG3 LYS B  38     -16.278   4.537   8.121  1.00 98.19           H  
ATOM   2207  CD  LYS B  38     -17.675   4.706   6.480  1.00 98.19           C  
ATOM   2208  HD2 LYS B  38     -18.246   3.832   6.793  1.00 98.19           H  
ATOM   2209  HD3 LYS B  38     -17.616   4.715   5.392  1.00 98.19           H  
ATOM   2210  CE  LYS B  38     -18.365   5.984   6.953  1.00 98.19           C  
ATOM   2211  HE2 LYS B  38     -18.598   5.901   8.015  1.00 98.19           H  
ATOM   2212  HE3 LYS B  38     -17.671   6.814   6.818  1.00 98.19           H  
ATOM   2213  NZ  LYS B  38     -19.585   6.223   6.147  1.00 98.19           N  
ATOM   2214  HZ1 LYS B  38     -20.244   5.465   6.247  1.00 98.19           H  
ATOM   2215  HZ2 LYS B  38     -19.326   6.266   5.171  1.00 98.19           H  
ATOM   2216  HZ3 LYS B  38     -20.021   7.101   6.389  1.00 98.19           H  
ATOM   2217  N   TYR B  39     -13.116   4.095   8.877  1.00 98.06           N  
ATOM   2218  H   TYR B  39     -12.776   4.863   8.316  1.00 98.06           H  
ATOM   2219  CA  TYR B  39     -12.892   4.168  10.319  1.00 98.06           C  
ATOM   2220  HA  TYR B  39     -12.914   3.166  10.747  1.00 98.06           H  
ATOM   2221  C   TYR B  39     -14.007   4.997  10.957  1.00 98.06           C  
ATOM   2222  CB  TYR B  39     -11.507   4.767  10.588  1.00 98.06           C  
ATOM   2223  HB2 TYR B  39     -11.468   5.775  10.174  1.00 98.06           H  
ATOM   2224  HB3 TYR B  39     -11.357   4.857  11.664  1.00 98.06           H  
ATOM   2225  O   TYR B  39     -14.215   6.156  10.604  1.00 98.06           O  
ATOM   2226  CG  TYR B  39     -10.372   3.945  10.011  1.00 98.06           C  
ATOM   2227  CD1 TYR B  39      -9.996   2.734  10.622  1.00 98.06           C  
ATOM   2228  HD1 TYR B  39     -10.501   2.410  11.520  1.00 98.06           H  
ATOM   2229  CD2 TYR B  39      -9.725   4.368   8.836  1.00 98.06           C  
ATOM   2230  HD2 TYR B  39     -10.012   5.295   8.362  1.00 98.06           H  
ATOM   2231  CE1 TYR B  39      -8.985   1.935  10.058  1.00 98.06           C  
ATOM   2232  HE1 TYR B  39      -8.704   0.997  10.513  1.00 98.06           H  
ATOM   2233  CE2 TYR B  39      -8.712   3.576   8.266  1.00 98.06           C  
ATOM   2234  HE2 TYR B  39      -8.230   3.897   7.355  1.00 98.06           H  
ATOM   2235  OH  TYR B  39      -7.414   1.566   8.281  1.00 98.06           O  
ATOM   2236  HH  TYR B  39      -7.063   1.985   7.492  1.00 98.06           H  
ATOM   2237  CZ  TYR B  39      -8.349   2.353   8.871  1.00 98.06           C  
ATOM   2238  N   LEU B  40     -14.759   4.404  11.879  1.00 97.82           N  
ATOM   2239  H   LEU B  40     -14.544   3.454  12.144  1.00 97.82           H  
ATOM   2240  CA  LEU B  40     -15.893   5.048  12.534  1.00 97.82           C  
ATOM   2241  HA  LEU B  40     -16.247   5.843  11.878  1.00 97.82           H  
ATOM   2242  C   LEU B  40     -15.472   5.656  13.882  1.00 97.82           C  
ATOM   2243  CB  LEU B  40     -17.043   4.043  12.711  1.00 97.82           C  
ATOM   2244  HB2 LEU B  40     -16.699   3.253  13.378  1.00 97.82           H  
ATOM   2245  HB3 LEU B  40     -17.877   4.547  13.199  1.00 97.82           H  
ATOM   2246  O   LEU B  40     -14.682   5.037  14.597  1.00 97.82           O  
ATOM   2247  CG  LEU B  40     -17.548   3.389  11.413  1.00 97.82           C  
ATOM   2248  HG  LEU B  40     -16.726   2.887  10.902  1.00 97.82           H  
ATOM   2249  CD1 LEU B  40     -18.606   2.340  11.757  1.00 97.82           C  
ATOM   2250 HD11 LEU B  40     -18.167   1.585  12.409  1.00 97.82           H  
ATOM   2251 HD12 LEU B  40     -18.946   1.850  10.845  1.00 97.82           H  
ATOM   2252 HD13 LEU B  40     -19.454   2.807  12.258  1.00 97.82           H  
ATOM   2253  CD2 LEU B  40     -18.176   4.410  10.460  1.00 97.82           C  
ATOM   2254 HD21 LEU B  40     -18.554   3.892   9.579  1.00 97.82           H  
ATOM   2255 HD22 LEU B  40     -18.994   4.932  10.957  1.00 97.82           H  
ATOM   2256 HD23 LEU B  40     -17.421   5.129  10.143  1.00 97.82           H  
ATOM   2257  N   PRO B  41     -16.042   6.806  14.296  1.00 95.35           N  
ATOM   2258  CA  PRO B  41     -15.717   7.461  15.573  1.00 95.35           C  
ATOM   2259  HA  PRO B  41     -14.664   7.745  15.564  1.00 95.35           H  
ATOM   2260  C   PRO B  41     -15.975   6.626  16.835  1.00 95.35           C  
ATOM   2261  CB  PRO B  41     -16.585   8.724  15.612  1.00 95.35           C  
ATOM   2262  HB2 PRO B  41     -16.072   9.546  16.112  1.00 95.35           H  
ATOM   2263  HB3 PRO B  41     -17.532   8.513  16.109  1.00 95.35           H  
ATOM   2264  O   PRO B  41     -15.502   6.973  17.910  1.00 95.35           O  
ATOM   2265  CG  PRO B  41     -16.855   9.036  14.145  1.00 95.35           C  
ATOM   2266  HG2 PRO B  41     -17.782   9.594  14.012  1.00 95.35           H  
ATOM   2267  HG3 PRO B  41     -16.012   9.588  13.729  1.00 95.35           H  
ATOM   2268  CD  PRO B  41     -16.927   7.655  13.507  1.00 95.35           C  
ATOM   2269  HD2 PRO B  41     -16.605   7.738  12.469  1.00 95.35           H  
ATOM   2270  HD3 PRO B  41     -17.946   7.272  13.561  1.00 95.35           H  
ATOM   2271  N   ASN B  42     -16.740   5.538  16.725  1.00 96.38           N  
ATOM   2272  H   ASN B  42     -17.027   5.252  15.800  1.00 96.38           H  
ATOM   2273  CA  ASN B  42     -17.007   4.612  17.827  1.00 96.38           C  
ATOM   2274  HA  ASN B  42     -17.012   5.183  18.756  1.00 96.38           H  
ATOM   2275  C   ASN B  42     -15.909   3.542  18.005  1.00 96.38           C  
ATOM   2276  CB  ASN B  42     -18.411   4.005  17.642  1.00 96.38           C  
ATOM   2277  HB2 ASN B  42     -19.141   4.809  17.544  1.00 96.38           H  
ATOM   2278  HB3 ASN B  42     -18.662   3.432  18.535  1.00 96.38           H  
ATOM   2279  O   ASN B  42     -16.140   2.559  18.705  1.00 96.38           O  
ATOM   2280  CG  ASN B  42     -18.533   3.081  16.441  1.00 96.38           C  
ATOM   2281  ND2 ASN B  42     -19.699   2.527  16.204  1.00 96.38           N  
ATOM   2282 HD21 ASN B  42     -19.808   2.034  15.329  1.00 96.38           H  
ATOM   2283 HD22 ASN B  42     -20.481   2.720  16.814  1.00 96.38           H  
ATOM   2284  OD1 ASN B  42     -17.613   2.849  15.679  1.00 96.38           O  
ATOM   2285  N   GLY B  43     -14.762   3.691  17.334  1.00 97.01           N  
ATOM   2286  H   GLY B  43     -14.633   4.520  16.772  1.00 97.01           H  
ATOM   2287  CA  GLY B  43     -13.646   2.746  17.388  1.00 97.01           C  
ATOM   2288  HA2 GLY B  43     -12.741   3.249  17.048  1.00 97.01           H  
ATOM   2289  HA3 GLY B  43     -13.485   2.433  18.420  1.00 97.01           H  
ATOM   2290  C   GLY B  43     -13.836   1.491  16.533  1.00 97.01           C  
ATOM   2291  O   GLY B  43     -12.999   0.596  16.585  1.00 97.01           O  
ATOM   2292  N   ASN B  44     -14.905   1.391  15.733  1.00 98.24           N  
ATOM   2293  H   ASN B  44     -15.572   2.149  15.723  1.00 98.24           H  
ATOM   2294  CA  ASN B  44     -15.081   0.293  14.776  1.00 98.24           C  
ATOM   2295  HA  ASN B  44     -14.461  -0.544  15.096  1.00 98.24           H  
ATOM   2296  C   ASN B  44     -14.620   0.687  13.373  1.00 98.24           C  
ATOM   2297  CB  ASN B  44     -16.528  -0.208  14.759  1.00 98.24           C  
ATOM   2298  HB2 ASN B  44     -17.192   0.608  14.473  1.00 98.24           H  
ATOM   2299  HB3 ASN B  44     -16.625  -0.999  14.016  1.00 98.24           H  
ATOM   2300  O   ASN B  44     -14.639   1.860  13.010  1.00 98.24           O  
ATOM   2301  CG  ASN B  44     -16.954  -0.793  16.089  1.00 98.24           C  
ATOM   2302  ND2 ASN B  44     -18.029  -0.298  16.651  1.00 98.24           N  
ATOM   2303 HD21 ASN B  44     -18.224  -0.631  17.584  1.00 98.24           H  
ATOM   2304 HD22 ASN B  44     -18.404   0.570  16.297  1.00 98.24           H  
ATOM   2305  OD1 ASN B  44     -16.350  -1.701  16.640  1.00 98.24           O  
ATOM   2306  N   TYR B  45     -14.234  -0.290  12.563  1.00 98.23           N  
ATOM   2307  H   TYR B  45     -14.246  -1.241  12.905  1.00 98.23           H  
ATOM   2308  CA  TYR B  45     -13.983  -0.086  11.140  1.00 98.23           C  
ATOM   2309  HA  TYR B  45     -14.459   0.847  10.841  1.00 98.23           H  
ATOM   2310  C   TYR B  45     -14.625  -1.196  10.315  1.00 98.23           C  
ATOM   2311  CB  TYR B  45     -12.480   0.036  10.841  1.00 98.23           C  
ATOM   2312  HB2 TYR B  45     -12.355   0.536   9.881  1.00 98.23           H  
ATOM   2313  HB3 TYR B  45     -12.006   0.662  11.596  1.00 98.23           H  
ATOM   2314  O   TYR B  45     -14.888  -2.298  10.807  1.00 98.23           O  
ATOM   2315  CG  TYR B  45     -11.781  -1.301  10.784  1.00 98.23           C  
ATOM   2316  CD1 TYR B  45     -11.520  -1.983  11.984  1.00 98.23           C  
ATOM   2317  HD1 TYR B  45     -11.740  -1.512  12.931  1.00 98.23           H  
ATOM   2318  CD2 TYR B  45     -11.488  -1.899   9.542  1.00 98.23           C  
ATOM   2319  HD2 TYR B  45     -11.709  -1.379   8.621  1.00 98.23           H  
ATOM   2320  CE1 TYR B  45     -10.990  -3.278  11.950  1.00 98.23           C  
ATOM   2321  HE1 TYR B  45     -10.767  -3.800  12.870  1.00 98.23           H  
ATOM   2322  CE2 TYR B  45     -10.932  -3.189   9.502  1.00 98.23           C  
ATOM   2323  HE2 TYR B  45     -10.695  -3.671   8.566  1.00 98.23           H  
ATOM   2324  OH  TYR B  45     -10.130  -5.087  10.700  1.00 98.23           O  
ATOM   2325  HH  TYR B  45      -9.914  -5.425  11.573  1.00 98.23           H  
ATOM   2326  CZ  TYR B  45     -10.690  -3.868  10.711  1.00 98.23           C  
ATOM   2327  N   VAL B  46     -14.847  -0.885   9.044  1.00 98.42           N  
ATOM   2328  H   VAL B  46     -14.605   0.047   8.739  1.00 98.42           H  
ATOM   2329  CA  VAL B  46     -15.228  -1.843   8.008  1.00 98.42           C  
ATOM   2330  HA  VAL B  46     -15.105  -2.855   8.393  1.00 98.42           H  
ATOM   2331  C   VAL B  46     -14.280  -1.689   6.833  1.00 98.42           C  
ATOM   2332  CB  VAL B  46     -16.695  -1.685   7.568  1.00 98.42           C  
ATOM   2333  HB  VAL B  46     -16.870  -2.348   6.721  1.00 98.42           H  
ATOM   2334  O   VAL B  46     -13.918  -0.568   6.477  1.00 98.42           O  
ATOM   2335  CG1 VAL B  46     -17.638  -2.119   8.695  1.00 98.42           C  
ATOM   2336 HG11 VAL B  46     -18.669  -2.094   8.341  1.00 98.42           H  
ATOM   2337 HG12 VAL B  46     -17.398  -3.139   8.995  1.00 98.42           H  
ATOM   2338 HG13 VAL B  46     -17.535  -1.459   9.556  1.00 98.42           H  
ATOM   2339  CG2 VAL B  46     -17.061  -0.255   7.140  1.00 98.42           C  
ATOM   2340 HG21 VAL B  46     -16.862   0.451   7.947  1.00 98.42           H  
ATOM   2341 HG22 VAL B  46     -16.484   0.028   6.260  1.00 98.42           H  
ATOM   2342 HG23 VAL B  46     -18.119  -0.210   6.882  1.00 98.42           H  
ATOM   2343  N   ARG B  47     -13.862  -2.811   6.252  1.00 98.10           N  
ATOM   2344  H   ARG B  47     -14.179  -3.692   6.632  1.00 98.10           H  
ATOM   2345  CA  ARG B  47     -12.977  -2.862   5.092  1.00 98.10           C  
ATOM   2346  HA  ARG B  47     -13.012  -1.895   4.590  1.00 98.10           H  
ATOM   2347  C   ARG B  47     -13.474  -3.906   4.105  1.00 98.10           C  
ATOM   2348  CB  ARG B  47     -11.532  -3.109   5.559  1.00 98.10           C  
ATOM   2349  HB2 ARG B  47     -11.516  -3.987   6.206  1.00 98.10           H  
ATOM   2350  HB3 ARG B  47     -11.210  -2.251   6.149  1.00 98.10           H  
ATOM   2351  O   ARG B  47     -13.837  -5.015   4.492  1.00 98.10           O  
ATOM   2352  CG  ARG B  47     -10.532  -3.325   4.412  1.00 98.10           C  
ATOM   2353  HG2 ARG B  47     -10.712  -4.297   3.952  1.00 98.10           H  
ATOM   2354  HG3 ARG B  47     -10.673  -2.553   3.656  1.00 98.10           H  
ATOM   2355  CD  ARG B  47      -9.074  -3.267   4.891  1.00 98.10           C  
ATOM   2356  HD2 ARG B  47      -8.430  -3.514   4.047  1.00 98.10           H  
ATOM   2357  HD3 ARG B  47      -8.869  -2.239   5.189  1.00 98.10           H  
ATOM   2358  NE  ARG B  47      -8.768  -4.184   6.018  1.00 98.10           N  
ATOM   2359  HE  ARG B  47      -9.288  -5.044   6.118  1.00 98.10           H  
ATOM   2360  NH1 ARG B  47      -6.931  -3.069   6.841  1.00 98.10           N  
ATOM   2361 HH11 ARG B  47      -7.015  -2.383   6.105  1.00 98.10           H  
ATOM   2362 HH12 ARG B  47      -6.173  -3.057   7.509  1.00 98.10           H  
ATOM   2363  NH2 ARG B  47      -7.569  -4.901   7.842  1.00 98.10           N  
ATOM   2364 HH21 ARG B  47      -8.169  -5.710   7.908  1.00 98.10           H  
ATOM   2365 HH22 ARG B  47      -6.766  -4.835   8.451  1.00 98.10           H  
ATOM   2366  CZ  ARG B  47      -7.780  -4.052   6.888  1.00 98.10           C  
ATOM   2367  N   VAL B  48     -13.466  -3.552   2.829  1.00 97.47           N  
ATOM   2368  H   VAL B  48     -13.159  -2.617   2.600  1.00 97.47           H  
ATOM   2369  CA  VAL B  48     -13.643  -4.490   1.721  1.00 97.47           C  
ATOM   2370  HA  VAL B  48     -13.716  -5.500   2.124  1.00 97.47           H  
ATOM   2371  C   VAL B  48     -12.400  -4.453   0.852  1.00 97.47           C  
ATOM   2372  CB  VAL B  48     -14.928  -4.237   0.914  1.00 97.47           C  
ATOM   2373  HB  VAL B  48     -14.945  -4.935   0.076  1.00 97.47           H  
ATOM   2374  O   VAL B  48     -11.871  -3.378   0.568  1.00 97.47           O  
ATOM   2375  CG1 VAL B  48     -16.161  -4.522   1.780  1.00 97.47           C  
ATOM   2376 HG11 VAL B  48     -16.107  -5.539   2.168  1.00 97.47           H  
ATOM   2377 HG12 VAL B  48     -17.063  -4.423   1.175  1.00 97.47           H  
ATOM   2378 HG13 VAL B  48     -16.211  -3.817   2.610  1.00 97.47           H  
ATOM   2379  CG2 VAL B  48     -15.034  -2.815   0.353  1.00 97.47           C  
ATOM   2380 HG21 VAL B  48     -15.966  -2.707  -0.203  1.00 97.47           H  
ATOM   2381 HG22 VAL B  48     -14.208  -2.622  -0.331  1.00 97.47           H  
ATOM   2382 HG23 VAL B  48     -15.018  -2.082   1.159  1.00 97.47           H  
ATOM   2383  N   SER B  49     -11.923  -5.624   0.455  1.00 97.21           N  
ATOM   2384  H   SER B  49     -12.400  -6.466   0.744  1.00 97.21           H  
ATOM   2385  CA  SER B  49     -10.713  -5.777  -0.340  1.00 97.21           C  
ATOM   2386  HA  SER B  49     -10.475  -4.817  -0.798  1.00 97.21           H  
ATOM   2387  C   SER B  49     -10.936  -6.788  -1.453  1.00 97.21           C  
ATOM   2388  CB  SER B  49      -9.526  -6.193   0.534  1.00 97.21           C  
ATOM   2389  HB2 SER B  49      -9.770  -7.119   1.055  1.00 97.21           H  
ATOM   2390  HB3 SER B  49      -8.658  -6.373  -0.101  1.00 97.21           H  
ATOM   2391  O   SER B  49     -11.562  -7.826  -1.247  1.00 97.21           O  
ATOM   2392  OG  SER B  49      -9.209  -5.198   1.492  1.00 97.21           O  
ATOM   2393  HG  SER B  49      -8.726  -4.497   1.049  1.00 97.21           H  
ATOM   2394  N   VAL B  50     -10.394  -6.496  -2.630  1.00 96.39           N  
ATOM   2395  H   VAL B  50      -9.903  -5.618  -2.721  1.00 96.39           H  
ATOM   2396  CA  VAL B  50     -10.386  -7.403  -3.777  1.00 96.39           C  
ATOM   2397  HA  VAL B  50     -10.895  -8.331  -3.517  1.00 96.39           H  
ATOM   2398  C   VAL B  50      -8.937  -7.726  -4.094  1.00 96.39           C  
ATOM   2399  CB  VAL B  50     -11.117  -6.805  -4.991  1.00 96.39           C  
ATOM   2400  HB  VAL B  50     -10.580  -5.925  -5.347  1.00 96.39           H  
ATOM   2401  O   VAL B  50      -8.170  -6.845  -4.485  1.00 96.39           O  
ATOM   2402  CG1 VAL B  50     -11.193  -7.832  -6.127  1.00 96.39           C  
ATOM   2403 HG11 VAL B  50     -10.191  -8.117  -6.450  1.00 96.39           H  
ATOM   2404 HG12 VAL B  50     -11.721  -7.401  -6.977  1.00 96.39           H  
ATOM   2405 HG13 VAL B  50     -11.732  -8.715  -5.785  1.00 96.39           H  
ATOM   2406  CG2 VAL B  50     -12.546  -6.382  -4.628  1.00 96.39           C  
ATOM   2407 HG21 VAL B  50     -13.078  -7.218  -4.173  1.00 96.39           H  
ATOM   2408 HG22 VAL B  50     -12.525  -5.549  -3.925  1.00 96.39           H  
ATOM   2409 HG23 VAL B  50     -13.080  -6.062  -5.522  1.00 96.39           H  
ATOM   2410  N   LEU B  51      -8.571  -8.989  -3.900  1.00 95.34           N  
ATOM   2411  H   LEU B  51      -9.270  -9.646  -3.583  1.00 95.34           H  
ATOM   2412  CA  LEU B  51      -7.262  -9.522  -4.245  1.00 95.34           C  
ATOM   2413  HA  LEU B  51      -6.555  -8.697  -4.332  1.00 95.34           H  
ATOM   2414  C   LEU B  51      -7.371 -10.231  -5.592  1.00 95.34           C  
ATOM   2415  CB  LEU B  51      -6.803 -10.474  -3.126  1.00 95.34           C  
ATOM   2416  HB2 LEU B  51      -7.120 -10.082  -2.160  1.00 95.34           H  
ATOM   2417  HB3 LEU B  51      -7.298 -11.434  -3.270  1.00 95.34           H  
ATOM   2418  O   LEU B  51      -8.153 -11.172  -5.723  1.00 95.34           O  
ATOM   2419  CG  LEU B  51      -5.287 -10.710  -3.087  1.00 95.34           C  
ATOM   2420  HG  LEU B  51      -4.921 -10.961  -4.083  1.00 95.34           H  
ATOM   2421  CD1 LEU B  51      -4.576  -9.461  -2.564  1.00 95.34           C  
ATOM   2422 HD11 LEU B  51      -4.616  -8.669  -3.312  1.00 95.34           H  
ATOM   2423 HD12 LEU B  51      -3.536  -9.681  -2.326  1.00 95.34           H  
ATOM   2424 HD13 LEU B  51      -5.057  -9.125  -1.646  1.00 95.34           H  
ATOM   2425  CD2 LEU B  51      -4.964 -11.859  -2.132  1.00 95.34           C  
ATOM   2426 HD21 LEU B  51      -3.886 -12.024  -2.105  1.00 95.34           H  
ATOM   2427 HD22 LEU B  51      -5.319 -11.626  -1.129  1.00 95.34           H  
ATOM   2428 HD23 LEU B  51      -5.450 -12.769  -2.482  1.00 95.34           H  
ATOM   2429  N   LYS B  52      -6.594  -9.801  -6.584  1.00 94.03           N  
ATOM   2430  H   LYS B  52      -5.996  -9.006  -6.409  1.00 94.03           H  
ATOM   2431  CA  LYS B  52      -6.473 -10.504  -7.864  1.00 94.03           C  
ATOM   2432  HA  LYS B  52      -7.186 -11.329  -7.891  1.00 94.03           H  
ATOM   2433  C   LYS B  52      -5.083 -11.090  -7.994  1.00 94.03           C  
ATOM   2434  CB  LYS B  52      -6.791  -9.614  -9.062  1.00 94.03           C  
ATOM   2435  HB2 LYS B  52      -5.964  -8.922  -9.223  1.00 94.03           H  
ATOM   2436  HB3 LYS B  52      -6.841 -10.258  -9.939  1.00 94.03           H  
ATOM   2437  O   LYS B  52      -4.098 -10.359  -7.901  1.00 94.03           O  
ATOM   2438  CG  LYS B  52      -8.104  -8.830  -8.939  1.00 94.03           C  
ATOM   2439  HG2 LYS B  52      -8.929  -9.523  -8.782  1.00 94.03           H  
ATOM   2440  HG3 LYS B  52      -8.058  -8.123  -8.110  1.00 94.03           H  
ATOM   2441  CD  LYS B  52      -8.298  -8.066 -10.246  1.00 94.03           C  
ATOM   2442  HD2 LYS B  52      -8.095  -8.758 -11.063  1.00 94.03           H  
ATOM   2443  HD3 LYS B  52      -7.578  -7.250 -10.313  1.00 94.03           H  
ATOM   2444  CE  LYS B  52      -9.716  -7.529 -10.414  1.00 94.03           C  
ATOM   2445  HE2 LYS B  52      -9.807  -6.572  -9.901  1.00 94.03           H  
ATOM   2446  HE3 LYS B  52     -10.412  -8.242  -9.972  1.00 94.03           H  
ATOM   2447  NZ  LYS B  52      -9.997  -7.407 -11.861  1.00 94.03           N  
ATOM   2448  HZ1 LYS B  52      -9.921  -8.326 -12.273  1.00 94.03           H  
ATOM   2449  HZ2 LYS B  52     -10.928  -7.066 -12.053  1.00 94.03           H  
ATOM   2450  HZ3 LYS B  52      -9.296  -6.850 -12.328  1.00 94.03           H  
ATOM   2451  N   LEU B  53      -5.019 -12.400  -8.174  1.00 92.36           N  
ATOM   2452  H   LEU B  53      -5.892 -12.904  -8.245  1.00 92.36           H  
ATOM   2453  CA  LEU B  53      -3.789 -13.171  -8.287  1.00 92.36           C  
ATOM   2454  HA  LEU B  53      -2.953 -12.596  -7.888  1.00 92.36           H  
ATOM   2455  C   LEU B  53      -3.520 -13.466  -9.757  1.00 92.36           C  
ATOM   2456  CB  LEU B  53      -3.916 -14.480  -7.492  1.00 92.36           C  
ATOM   2457  HB2 LEU B  53      -4.589 -15.142  -8.036  1.00 92.36           H  
ATOM   2458  HB3 LEU B  53      -2.942 -14.971  -7.478  1.00 92.36           H  
ATOM   2459  O   LEU B  53      -4.404 -13.965 -10.449  1.00 92.36           O  
ATOM   2460  CG  LEU B  53      -4.436 -14.344  -6.051  1.00 92.36           C  
ATOM   2461  HG  LEU B  53      -5.433 -13.905  -6.050  1.00 92.36           H  
ATOM   2462  CD1 LEU B  53      -4.532 -15.728  -5.415  1.00 92.36           C  
ATOM   2463 HD11 LEU B  53      -5.290 -16.311  -5.937  1.00 92.36           H  
ATOM   2464 HD12 LEU B  53      -4.813 -15.641  -4.365  1.00 92.36           H  
ATOM   2465 HD13 LEU B  53      -3.577 -16.246  -5.500  1.00 92.36           H  
ATOM   2466  CD2 LEU B  53      -3.519 -13.469  -5.200  1.00 92.36           C  
ATOM   2467 HD21 LEU B  53      -3.480 -12.465  -5.622  1.00 92.36           H  
ATOM   2468 HD22 LEU B  53      -3.923 -13.403  -4.190  1.00 92.36           H  
ATOM   2469 HD23 LEU B  53      -2.519 -13.900  -5.163  1.00 92.36           H  
ATOM   2470  N   TYR B  54      -2.301 -13.190 -10.201  1.00 90.31           N  
ATOM   2471  H   TYR B  54      -1.636 -12.764  -9.571  1.00 90.31           H  
ATOM   2472  CA  TYR B  54      -1.842 -13.447 -11.559  1.00 90.31           C  
ATOM   2473  HA  TYR B  54      -2.649 -13.881 -12.150  1.00 90.31           H  
ATOM   2474  C   TYR B  54      -0.677 -14.429 -11.517  1.00 90.31           C  
ATOM   2475  CB  TYR B  54      -1.420 -12.138 -12.226  1.00 90.31           C  
ATOM   2476  HB2 TYR B  54      -0.577 -11.740 -11.660  1.00 90.31           H  
ATOM   2477  HB3 TYR B  54      -1.068 -12.356 -13.234  1.00 90.31           H  
ATOM   2478  O   TYR B  54       0.298 -14.226 -10.776  1.00 90.31           O  
ATOM   2479  CG  TYR B  54      -2.510 -11.088 -12.299  1.00 90.31           C  
ATOM   2480  CD1 TYR B  54      -3.374 -11.062 -13.409  1.00 90.31           C  
ATOM   2481  HD1 TYR B  54      -3.252 -11.780 -14.207  1.00 90.31           H  
ATOM   2482  CD2 TYR B  54      -2.695 -10.175 -11.241  1.00 90.31           C  
ATOM   2483  HD2 TYR B  54      -2.061 -10.224 -10.368  1.00 90.31           H  
ATOM   2484  CE1 TYR B  54      -4.435 -10.139 -13.453  1.00 90.31           C  
ATOM   2485  HE1 TYR B  54      -5.129 -10.145 -14.280  1.00 90.31           H  
ATOM   2486  CE2 TYR B  54      -3.753  -9.247 -11.287  1.00 90.31           C  
ATOM   2487  HE2 TYR B  54      -3.945  -8.585 -10.456  1.00 90.31           H  
ATOM   2488  OH  TYR B  54      -5.711  -8.416 -12.389  1.00 90.31           O  
ATOM   2489  HH  TYR B  54      -6.406  -8.811 -12.921  1.00 90.31           H  
ATOM   2490  CZ  TYR B  54      -4.635  -9.241 -12.386  1.00 90.31           C  
ATOM   2491  N   SER B  55      -0.793 -15.483 -12.318  1.00 84.81           N  
ATOM   2492  H   SER B  55      -1.586 -15.561 -12.938  1.00 84.81           H  
ATOM   2493  CA  SER B  55       0.236 -16.499 -12.476  1.00 84.81           C  
ATOM   2494  HA  SER B  55       0.880 -16.448 -11.598  1.00 84.81           H  
ATOM   2495  C   SER B  55       1.102 -16.235 -13.715  1.00 84.81           C  
ATOM   2496  CB  SER B  55      -0.414 -17.888 -12.486  1.00 84.81           C  
ATOM   2497  HB2 SER B  55      -1.136 -17.969 -11.673  1.00 84.81           H  
ATOM   2498  HB3 SER B  55       0.359 -18.645 -12.352  1.00 84.81           H  
ATOM   2499  O   SER B  55       0.735 -15.445 -14.584  1.00 84.81           O  
ATOM   2500  OG  SER B  55      -1.038 -18.138 -13.721  1.00 84.81           O  
ATOM   2501  HG  SER B  55      -1.810 -18.696 -13.605  1.00 84.81           H  
ATOM   2502  N   ASN B  56       2.271 -16.872 -13.800  1.00 77.48           N  
ATOM   2503  H   ASN B  56       2.569 -17.452 -13.029  1.00 77.48           H  
ATOM   2504  CA  ASN B  56       3.025 -16.979 -15.058  1.00 77.48           C  
ATOM   2505  HA  ASN B  56       2.884 -16.064 -15.633  1.00 77.48           H  
ATOM   2506  C   ASN B  56       2.537 -18.127 -15.961  1.00 77.48           C  
ATOM   2507  CB  ASN B  56       4.532 -17.134 -14.775  1.00 77.48           C  
ATOM   2508  HB2 ASN B  56       5.052 -17.187 -15.732  1.00 77.48           H  
ATOM   2509  HB3 ASN B  56       4.906 -16.252 -14.256  1.00 77.48           H  
ATOM   2510  O   ASN B  56       2.923 -18.181 -17.126  1.00 77.48           O  
ATOM   2511  CG  ASN B  56       4.902 -18.365 -13.964  1.00 77.48           C  
ATOM   2512  ND2 ASN B  56       6.128 -18.824 -14.054  1.00 77.48           N  
ATOM   2513 HD21 ASN B  56       6.259 -19.743 -13.656  1.00 77.48           H  
ATOM   2514 HD22 ASN B  56       6.765 -18.432 -14.734  1.00 77.48           H  
ATOM   2515  OD1 ASN B  56       4.118 -18.921 -13.218  1.00 77.48           O  
ATOM   2516  N   GLU B  57       1.735 -19.052 -15.433  1.00 70.81           N  
ATOM   2517  H   GLU B  57       1.474 -18.962 -14.462  1.00 70.81           H  
ATOM   2518  CA  GLU B  57       1.297 -20.260 -16.142  1.00 70.81           C  
ATOM   2519  HA  GLU B  57       2.071 -20.568 -16.846  1.00 70.81           H  
ATOM   2520  C   GLU B  57       0.022 -20.042 -16.963  1.00 70.81           C  
ATOM   2521  CB  GLU B  57       1.092 -21.407 -15.140  1.00 70.81           C  
ATOM   2522  HB2 GLU B  57       0.364 -21.104 -14.388  1.00 70.81           H  
ATOM   2523  HB3 GLU B  57       0.701 -22.268 -15.680  1.00 70.81           H  
ATOM   2524  O   GLU B  57      -0.197 -20.730 -17.962  1.00 70.81           O  
ATOM   2525  CG  GLU B  57       2.408 -21.810 -14.454  1.00 70.81           C  
ATOM   2526  HG2 GLU B  57       3.154 -22.007 -15.224  1.00 70.81           H  
ATOM   2527  HG3 GLU B  57       2.757 -20.974 -13.848  1.00 70.81           H  
ATOM   2528  CD  GLU B  57       2.287 -23.045 -13.549  1.00 70.81           C  
ATOM   2529  OE1 GLU B  57       3.344 -23.475 -13.034  1.00 70.81           O  
ATOM   2530  OE2 GLU B  57       1.157 -23.544 -13.352  1.00 70.81           O  
ATOM   2531  N   SER B  58      -0.816 -19.073 -16.583  1.00 69.30           N  
ATOM   2532  H   SER B  58      -0.605 -18.529 -15.758  1.00 69.30           H  
ATOM   2533  CA  SER B  58      -2.042 -18.759 -17.306  1.00 69.30           C  
ATOM   2534  HA  SER B  58      -1.908 -19.077 -18.340  1.00 69.30           H  
ATOM   2535  C   SER B  58      -2.326 -17.261 -17.351  1.00 69.30           C  
ATOM   2536  CB  SER B  58      -3.228 -19.557 -16.744  1.00 69.30           C  
ATOM   2537  HB2 SER B  58      -2.882 -20.469 -16.258  1.00 69.30           H  
ATOM   2538  HB3 SER B  58      -3.866 -19.843 -17.580  1.00 69.30           H  
ATOM   2539  O   SER B  58      -1.846 -16.465 -16.548  1.00 69.30           O  
ATOM   2540  OG  SER B  58      -4.004 -18.796 -15.850  1.00 69.30           O  
ATOM   2541  HG  SER B  58      -3.734 -19.065 -14.969  1.00 69.30           H  
ATOM   2542  N   SER B  59      -3.158 -16.866 -18.313  1.00 74.72           N  
ATOM   2543  H   SER B  59      -3.513 -17.555 -18.961  1.00 74.72           H  
ATOM   2544  CA  SER B  59      -3.695 -15.509 -18.394  1.00 74.72           C  
ATOM   2545  HA  SER B  59      -2.931 -14.810 -18.053  1.00 74.72           H  
ATOM   2546  C   SER B  59      -4.925 -15.298 -17.501  1.00 74.72           C  
ATOM   2547  CB  SER B  59      -4.012 -15.183 -19.855  1.00 74.72           C  
ATOM   2548  HB2 SER B  59      -3.125 -15.358 -20.463  1.00 74.72           H  
ATOM   2549  HB3 SER B  59      -4.292 -14.133 -19.942  1.00 74.72           H  
ATOM   2550  O   SER B  59      -5.572 -14.257 -17.608  1.00 74.72           O  
ATOM   2551  OG  SER B  59      -5.074 -15.997 -20.324  1.00 74.72           O  
ATOM   2552  HG  SER B  59      -5.883 -15.635 -19.956  1.00 74.72           H  
ATOM   2553  N   GLN B  60      -5.322 -16.292 -16.699  1.00 79.98           N  
ATOM   2554  H   GLN B  60      -4.704 -17.075 -16.542  1.00 79.98           H  
ATOM   2555  CA  GLN B  60      -6.505 -16.205 -15.848  1.00 79.98           C  
ATOM   2556  HA  GLN B  60      -7.223 -15.535 -16.321  1.00 79.98           H  
ATOM   2557  C   GLN B  60      -6.143 -15.593 -14.497  1.00 79.98           C  
ATOM   2558  CB  GLN B  60      -7.202 -17.568 -15.688  1.00 79.98           C  
ATOM   2559  HB2 GLN B  60      -6.519 -18.293 -15.244  1.00 79.98           H  
ATOM   2560  HB3 GLN B  60      -8.048 -17.440 -15.013  1.00 79.98           H  
ATOM   2561  O   GLN B  60      -5.225 -16.040 -13.815  1.00 79.98           O  
ATOM   2562  CG  GLN B  60      -7.723 -18.094 -17.033  1.00 79.98           C  
ATOM   2563  HG2 GLN B  60      -6.876 -18.349 -17.670  1.00 79.98           H  
ATOM   2564  HG3 GLN B  60      -8.290 -17.302 -17.523  1.00 79.98           H  
ATOM   2565  CD  GLN B  60      -8.626 -19.322 -16.925  1.00 79.98           C  
ATOM   2566  NE2 GLN B  60      -9.275 -19.697 -18.007  1.00 79.98           N  
ATOM   2567 HE21 GLN B  60      -9.933 -20.452 -17.877  1.00 79.98           H  
ATOM   2568 HE22 GLN B  60      -9.162 -19.177 -18.865  1.00 79.98           H  
ATOM   2569  OE1 GLN B  60      -8.806 -19.967 -15.905  1.00 79.98           O  
ATOM   2570  N   GLU B  61      -6.899 -14.572 -14.097  1.00 85.11           N  
ATOM   2571  H   GLU B  61      -7.648 -14.246 -14.691  1.00 85.11           H  
ATOM   2572  CA  GLU B  61      -6.803 -14.018 -12.752  1.00 85.11           C  
ATOM   2573  HA  GLU B  61      -5.774 -14.143 -12.417  1.00 85.11           H  
ATOM   2574  C   GLU B  61      -7.693 -14.795 -11.781  1.00 85.11           C  
ATOM   2575  CB  GLU B  61      -7.072 -12.502 -12.738  1.00 85.11           C  
ATOM   2576  HB2 GLU B  61      -6.372 -12.044 -13.436  1.00 85.11           H  
ATOM   2577  HB3 GLU B  61      -6.848 -12.125 -11.740  1.00 85.11           H  
ATOM   2578  O   GLU B  61      -8.828 -15.157 -12.101  1.00 85.11           O  
ATOM   2579  CG  GLU B  61      -8.500 -12.059 -13.118  1.00 85.11           C  
ATOM   2580  HG2 GLU B  61      -9.205 -12.503 -12.416  1.00 85.11           H  
ATOM   2581  HG3 GLU B  61      -8.735 -12.428 -14.116  1.00 85.11           H  
ATOM   2582  CD  GLU B  61      -8.677 -10.524 -13.096  1.00 85.11           C  
ATOM   2583  OE1 GLU B  61      -9.778 -10.024 -12.753  1.00 85.11           O  
ATOM   2584  OE2 GLU B  61      -7.713  -9.777 -13.379  1.00 85.11           O  
ATOM   2585  N   VAL B  62      -7.196 -15.012 -10.565  1.00 88.40           N  
ATOM   2586  H   VAL B  62      -6.244 -14.726 -10.384  1.00 88.40           H  
ATOM   2587  CA  VAL B  62      -8.009 -15.536  -9.463  1.00 88.40           C  
ATOM   2588  HA  VAL B  62      -8.915 -15.984  -9.870  1.00 88.40           H  
ATOM   2589  C   VAL B  62      -8.410 -14.392  -8.561  1.00 88.40           C  
ATOM   2590  CB  VAL B  62      -7.294 -16.630  -8.668  1.00 88.40           C  
ATOM   2591  HB  VAL B  62      -6.412 -16.224  -8.173  1.00 88.40           H  
ATOM   2592  O   VAL B  62      -7.551 -13.675  -8.051  1.00 88.40           O  
ATOM   2593  CG1 VAL B  62      -8.213 -17.224  -7.591  1.00 88.40           C  
ATOM   2594 HG11 VAL B  62      -9.131 -17.600  -8.044  1.00 88.40           H  
ATOM   2595 HG12 VAL B  62      -8.457 -16.472  -6.841  1.00 88.40           H  
ATOM   2596 HG13 VAL B  62      -7.709 -18.051  -7.091  1.00 88.40           H  
ATOM   2597  CG2 VAL B  62      -6.859 -17.737  -9.617  1.00 88.40           C  
ATOM   2598 HG21 VAL B  62      -7.697 -18.040 -10.245  1.00 88.40           H  
ATOM   2599 HG22 VAL B  62      -6.509 -18.581  -9.022  1.00 88.40           H  
ATOM   2600 HG23 VAL B  62      -6.042 -17.395 -10.253  1.00 88.40           H  
ATOM   2601  N   VAL B  63      -9.713 -14.234  -8.345  1.00 92.69           N  
ATOM   2602  H   VAL B  63     -10.355 -14.865  -8.803  1.00 92.69           H  
ATOM   2603  CA  VAL B  63     -10.261 -13.138  -7.544  1.00 92.69           C  
ATOM   2604  HA  VAL B  63      -9.469 -12.408  -7.372  1.00 92.69           H  
ATOM   2605  C   VAL B  63     -10.726 -13.651  -6.185  1.00 92.69           C  
ATOM   2606  CB  VAL B  63     -11.377 -12.387  -8.291  1.00 92.69           C  
ATOM   2607  HB  VAL B  63     -12.242 -13.039  -8.409  1.00 92.69           H  
ATOM   2608  O   VAL B  63     -11.589 -14.532  -6.098  1.00 92.69           O  
ATOM   2609  CG1 VAL B  63     -11.802 -11.143  -7.500  1.00 92.69           C  
ATOM   2610 HG11 VAL B  63     -12.563 -10.593  -8.053  1.00 92.69           H  
ATOM   2611 HG12 VAL B  63     -10.939 -10.497  -7.339  1.00 92.69           H  
ATOM   2612 HG13 VAL B  63     -12.222 -11.427  -6.535  1.00 92.69           H  
ATOM   2613  CG2 VAL B  63     -10.912 -11.934  -9.683  1.00 92.69           C  
ATOM   2614 HG21 VAL B  63      -9.983 -11.369  -9.612  1.00 92.69           H  
ATOM   2615 HG22 VAL B  63     -11.675 -11.316 -10.157  1.00 92.69           H  
ATOM   2616 HG23 VAL B  63     -10.743 -12.800 -10.324  1.00 92.69           H  
ATOM   2617  N   ILE B  64     -10.186 -13.058  -5.124  1.00 92.46           N  
ATOM   2618  H   ILE B  64      -9.474 -12.360  -5.290  1.00 92.46           H  
ATOM   2619  CA  ILE B  64     -10.597 -13.278  -3.738  1.00 92.46           C  
ATOM   2620  HA  ILE B  64     -11.360 -14.056  -3.709  1.00 92.46           H  
ATOM   2621  C   ILE B  64     -11.218 -11.982  -3.221  1.00 92.46           C  
ATOM   2622  CB  ILE B  64      -9.421 -13.748  -2.852  1.00 92.46           C  
ATOM   2623  HB  ILE B  64      -8.734 -12.913  -2.714  1.00 92.46           H  
ATOM   2624  O   ILE B  64     -10.547 -10.953  -3.128  1.00 92.46           O  
ATOM   2625  CG1 ILE B  64      -8.635 -14.911  -3.505  1.00 92.46           C  
ATOM   2626 HG12 ILE B  64      -8.223 -14.577  -4.457  1.00 92.46           H  
ATOM   2627 HG13 ILE B  64      -9.310 -15.744  -3.700  1.00 92.46           H  
ATOM   2628  CG2 ILE B  64      -9.957 -14.145  -1.463  1.00 92.46           C  
ATOM   2629 HG21 ILE B  64      -9.131 -14.346  -0.781  1.00 92.46           H  
ATOM   2630 HG22 ILE B  64     -10.578 -15.037  -1.540  1.00 92.46           H  
ATOM   2631 HG23 ILE B  64     -10.550 -13.339  -1.030  1.00 92.46           H  
ATOM   2632  CD1 ILE B  64      -7.455 -15.416  -2.666  1.00 92.46           C  
ATOM   2633 HD11 ILE B  64      -6.839 -14.578  -2.337  1.00 92.46           H  
ATOM   2634 HD12 ILE B  64      -7.816 -15.965  -1.796  1.00 92.46           H  
ATOM   2635 HD13 ILE B  64      -6.845 -16.090  -3.267  1.00 92.46           H  
ATOM   2636  N   ASN B  65     -12.503 -12.035  -2.875  1.00 94.35           N  
ATOM   2637  H   ASN B  65     -12.987 -12.920  -2.925  1.00 94.35           H  
ATOM   2638  CA  ASN B  65     -13.199 -10.918  -2.245  1.00 94.35           C  
ATOM   2639  HA  ASN B  65     -12.695  -9.983  -2.489  1.00 94.35           H  
ATOM   2640  C   ASN B  65     -13.161 -11.097  -0.735  1.00 94.35           C  
ATOM   2641  CB  ASN B  65     -14.636 -10.825  -2.761  1.00 94.35           C  
ATOM   2642  HB2 ASN B  65     -15.158 -10.026  -2.235  1.00 94.35           H  
ATOM   2643  HB3 ASN B  65     -15.160 -11.762  -2.573  1.00 94.35           H  
ATOM   2644  O   ASN B  65     -13.514 -12.157  -0.222  1.00 94.35           O  
ATOM   2645  CG  ASN B  65     -14.666 -10.500  -4.237  1.00 94.35           C  
ATOM   2646  ND2 ASN B  65     -15.003 -11.453  -5.073  1.00 94.35           N  
ATOM   2647 HD21 ASN B  65     -15.006 -11.206  -6.052  1.00 94.35           H  
ATOM   2648 HD22 ASN B  65     -15.194 -12.384  -4.731  1.00 94.35           H  
ATOM   2649  OD1 ASN B  65     -14.371  -9.397  -4.657  1.00 94.35           O  
ATOM   2650  N   ILE B  66     -12.748 -10.059  -0.023  1.00 94.93           N  
ATOM   2651  H   ILE B  66     -12.466  -9.220  -0.509  1.00 94.93           H  
ATOM   2652  CA  ILE B  66     -12.546 -10.099   1.418  1.00 94.93           C  
ATOM   2653  HA  ILE B  66     -12.915 -11.047   1.811  1.00 94.93           H  
ATOM   2654  C   ILE B  66     -13.361  -8.980   2.046  1.00 94.93           C  
ATOM   2655  CB  ILE B  66     -11.044 -10.021   1.756  1.00 94.93           C  
ATOM   2656  HB  ILE B  66     -10.651  -9.082   1.364  1.00 94.93           H  
ATOM   2657  O   ILE B  66     -13.251  -7.820   1.654  1.00 94.93           O  
ATOM   2658  CG1 ILE B  66     -10.277 -11.189   1.086  1.00 94.93           C  
ATOM   2659 HG12 ILE B  66     -10.471 -11.181   0.014  1.00 94.93           H  
ATOM   2660 HG13 ILE B  66     -10.636 -12.137   1.488  1.00 94.93           H  
ATOM   2661  CG2 ILE B  66     -10.862 -10.029   3.282  1.00 94.93           C  
ATOM   2662 HG21 ILE B  66     -11.371  -9.183   3.741  1.00 94.93           H  
ATOM   2663 HG22 ILE B  66      -9.803  -9.926   3.520  1.00 94.93           H  
ATOM   2664 HG23 ILE B  66     -11.248 -10.957   3.703  1.00 94.93           H  
ATOM   2665  CD1 ILE B  66      -8.756 -11.133   1.230  1.00 94.93           C  
ATOM   2666 HD11 ILE B  66      -8.386 -10.167   0.887  1.00 94.93           H  
ATOM   2667 HD12 ILE B  66      -8.309 -11.919   0.621  1.00 94.93           H  
ATOM   2668 HD13 ILE B  66      -8.473 -11.301   2.269  1.00 94.93           H  
ATOM   2669  N   SER B  67     -14.171  -9.327   3.039  1.00 95.94           N  
ATOM   2670  H   SER B  67     -14.208 -10.304   3.295  1.00 95.94           H  
ATOM   2671  CA  SER B  67     -14.859  -8.368   3.896  1.00 95.94           C  
ATOM   2672  HA  SER B  67     -14.612  -7.355   3.579  1.00 95.94           H  
ATOM   2673  C   SER B  67     -14.386  -8.537   5.329  1.00 95.94           C  
ATOM   2674  CB  SER B  67     -16.372  -8.530   3.786  1.00 95.94           C  
ATOM   2675  HB2 SER B  67     -16.652  -9.537   4.097  1.00 95.94           H  
ATOM   2676  HB3 SER B  67     -16.675  -8.384   2.749  1.00 95.94           H  
ATOM   2677  O   SER B  67     -14.271  -9.653   5.841  1.00 95.94           O  
ATOM   2678  OG  SER B  67     -17.033  -7.585   4.605  1.00 95.94           O  
ATOM   2679  HG  SER B  67     -16.784  -6.702   4.323  1.00 95.94           H  
ATOM   2680  N   GLU B  68     -14.114  -7.415   5.977  1.00 95.94           N  
ATOM   2681  H   GLU B  68     -14.188  -6.536   5.485  1.00 95.94           H  
ATOM   2682  CA  GLU B  68     -13.573  -7.365   7.319  1.00 95.94           C  
ATOM   2683  HA  GLU B  68     -13.728  -8.329   7.805  1.00 95.94           H  
ATOM   2684  C   GLU B  68     -14.277  -6.290   8.136  1.00 95.94           C  
ATOM   2685  CB  GLU B  68     -12.074  -7.118   7.211  1.00 95.94           C  
ATOM   2686  HB2 GLU B  68     -11.657  -7.878   6.550  1.00 95.94           H  
ATOM   2687  HB3 GLU B  68     -11.919  -6.141   6.754  1.00 95.94           H  
ATOM   2688  O   GLU B  68     -14.554  -5.186   7.662  1.00 95.94           O  
ATOM   2689  CG  GLU B  68     -11.321  -7.179   8.544  1.00 95.94           C  
ATOM   2690  HG2 GLU B  68     -11.474  -8.165   8.983  1.00 95.94           H  
ATOM   2691  HG3 GLU B  68     -11.723  -6.425   9.220  1.00 95.94           H  
ATOM   2692  CD  GLU B  68      -9.822  -6.951   8.309  1.00 95.94           C  
ATOM   2693  OE1 GLU B  68      -8.995  -7.034   9.238  1.00 95.94           O  
ATOM   2694  OE2 GLU B  68      -9.426  -6.684   7.156  1.00 95.94           O  
ATOM   2695  N   SER B  69     -14.548  -6.614   9.394  1.00 97.63           N  
ATOM   2696  H   SER B  69     -14.272  -7.527   9.727  1.00 97.63           H  
ATOM   2697  CA  SER B  69     -14.987  -5.637  10.379  1.00 97.63           C  
ATOM   2698  HA  SER B  69     -14.671  -4.648  10.048  1.00 97.63           H  
ATOM   2699  C   SER B  69     -14.315  -5.900  11.714  1.00 97.63           C  
ATOM   2700  CB  SER B  69     -16.510  -5.614  10.511  1.00 97.63           C  
ATOM   2701  HB2 SER B  69     -16.960  -5.470   9.528  1.00 97.63           H  
ATOM   2702  HB3 SER B  69     -16.795  -4.777  11.149  1.00 97.63           H  
ATOM   2703  O   SER B  69     -13.960  -7.032  12.062  1.00 97.63           O  
ATOM   2704  OG  SER B  69     -16.993  -6.810  11.084  1.00 97.63           O  
ATOM   2705  HG  SER B  69     -16.979  -7.499  10.415  1.00 97.63           H  
ATOM   2706  N   GLY B  70     -14.114  -4.841  12.483  1.00 98.23           N  
ATOM   2707  H   GLY B  70     -14.389  -3.927  12.152  1.00 98.23           H  
ATOM   2708  CA  GLY B  70     -13.448  -4.957  13.765  1.00 98.23           C  
ATOM   2709  HA2 GLY B  70     -14.022  -5.607  14.425  1.00 98.23           H  
ATOM   2710  HA3 GLY B  70     -12.470  -5.407  13.593  1.00 98.23           H  
ATOM   2711  C   GLY B  70     -13.266  -3.619  14.444  1.00 98.23           C  
ATOM   2712  O   GLY B  70     -14.020  -2.682  14.193  1.00 98.23           O  
ATOM   2713  N   THR B  71     -12.260  -3.542  15.305  1.00 98.32           N  
ATOM   2714  H   THR B  71     -11.640  -4.333  15.405  1.00 98.32           H  
ATOM   2715  CA  THR B  71     -11.918  -2.327  16.045  1.00 98.32           C  
ATOM   2716  HA  THR B  71     -12.702  -1.589  15.877  1.00 98.32           H  
ATOM   2717  C   THR B  71     -10.623  -1.717  15.546  1.00 98.32           C  
ATOM   2718  CB  THR B  71     -11.852  -2.572  17.556  1.00 98.32           C  
ATOM   2719  HB  THR B  71     -11.432  -1.700  18.057  1.00 98.32           H  
ATOM   2720  O   THR B  71      -9.741  -2.428  15.061  1.00 98.32           O  
ATOM   2721  CG2 THR B  71     -13.249  -2.833  18.114  1.00 98.32           C  
ATOM   2722 HG21 THR B  71     -13.172  -3.086  19.172  1.00 98.32           H  
ATOM   2723 HG22 THR B  71     -13.734  -3.632  17.554  1.00 98.32           H  
ATOM   2724 HG23 THR B  71     -13.842  -1.924  18.013  1.00 98.32           H  
ATOM   2725  OG1 THR B  71     -11.070  -3.709  17.855  1.00 98.32           O  
ATOM   2726  HG1 THR B  71     -10.149  -3.453  17.773  1.00 98.32           H  
ATOM   2727  N   TRP B  72     -10.507  -0.405  15.687  1.00 97.68           N  
ATOM   2728  H   TRP B  72     -11.250   0.114  16.133  1.00 97.68           H  
ATOM   2729  CA  TRP B  72      -9.289   0.341  15.426  1.00 97.68           C  
ATOM   2730  HA  TRP B  72      -8.458  -0.364  15.400  1.00 97.68           H  
ATOM   2731  C   TRP B  72      -9.028   1.330  16.558  1.00 97.68           C  
ATOM   2732  CB  TRP B  72      -9.374   1.057  14.074  1.00 97.68           C  
ATOM   2733  HB2 TRP B  72      -8.384   1.438  13.825  1.00 97.68           H  
ATOM   2734  HB3 TRP B  72      -9.650   0.339  13.302  1.00 97.68           H  
ATOM   2735  O   TRP B  72      -9.949   1.723  17.273  1.00 97.68           O  
ATOM   2736  CG  TRP B  72     -10.337   2.203  14.054  1.00 97.68           C  
ATOM   2737  CD1 TRP B  72     -11.677   2.089  13.976  1.00 97.68           C  
ATOM   2738  HD1 TRP B  72     -12.192   1.141  13.920  1.00 97.68           H  
ATOM   2739  CD2 TRP B  72     -10.070   3.630  14.206  1.00 97.68           C  
ATOM   2740  CE2 TRP B  72     -11.321   4.316  14.227  1.00 97.68           C  
ATOM   2741  CE3 TRP B  72      -8.906   4.412  14.370  1.00 97.68           C  
ATOM   2742  HE3 TRP B  72      -7.943   3.924  14.394  1.00 97.68           H  
ATOM   2743  NE1 TRP B  72     -12.266   3.333  14.056  1.00 97.68           N  
ATOM   2744  HE1 TRP B  72     -13.264   3.487  14.092  1.00 97.68           H  
ATOM   2745  CH2 TRP B  72     -10.243   6.451  14.561  1.00 97.68           C  
ATOM   2746  HH2 TRP B  72     -10.298   7.514  14.741  1.00 97.68           H  
ATOM   2747  CZ2 TRP B  72     -11.417   5.700  14.407  1.00 97.68           C  
ATOM   2748  HZ2 TRP B  72     -12.388   6.167  14.478  1.00 97.68           H  
ATOM   2749  CZ3 TRP B  72      -8.995   5.808  14.542  1.00 97.68           C  
ATOM   2750  HZ3 TRP B  72      -8.102   6.392  14.705  1.00 97.68           H  
ATOM   2751  N   ASP B  73      -7.772   1.725  16.701  1.00 96.87           N  
ATOM   2752  H   ASP B  73      -7.065   1.334  16.095  1.00 96.87           H  
ATOM   2753  CA  ASP B  73      -7.359   2.819  17.574  1.00 96.87           C  
ATOM   2754  HA  ASP B  73      -8.160   3.558  17.601  1.00 96.87           H  
ATOM   2755  C   ASP B  73      -6.107   3.496  16.998  1.00 96.87           C  
ATOM   2756  CB  ASP B  73      -7.122   2.293  19.006  1.00 96.87           C  
ATOM   2757  HB2 ASP B  73      -7.804   1.465  19.201  1.00 96.87           H  
ATOM   2758  HB3 ASP B  73      -6.105   1.911  19.092  1.00 96.87           H  
ATOM   2759  O   ASP B  73      -5.461   2.956  16.092  1.00 96.87           O  
ATOM   2760  CG  ASP B  73      -7.370   3.358  20.086  1.00 96.87           C  
ATOM   2761  OD1 ASP B  73      -7.447   4.556  19.733  1.00 96.87           O  
ATOM   2762  OD2 ASP B  73      -7.541   2.967  21.262  1.00 96.87           O  
ATOM   2763  N   VAL B  74      -5.755   4.672  17.515  1.00 95.87           N  
ATOM   2764  H   VAL B  74      -6.296   5.005  18.300  1.00 95.87           H  
ATOM   2765  CA  VAL B  74      -4.490   5.349  17.213  1.00 95.87           C  
ATOM   2766  HA  VAL B  74      -3.869   4.670  16.628  1.00 95.87           H  
ATOM   2767  C   VAL B  74      -3.747   5.647  18.506  1.00 95.87           C  
ATOM   2768  CB  VAL B  74      -4.685   6.616  16.361  1.00 95.87           C  
ATOM   2769  HB  VAL B  74      -5.416   7.272  16.833  1.00 95.87           H  
ATOM   2770  O   VAL B  74      -4.208   6.431  19.329  1.00 95.87           O  
ATOM   2771  CG1 VAL B  74      -3.373   7.392  16.157  1.00 95.87           C  
ATOM   2772 HG11 VAL B  74      -3.544   8.235  15.488  1.00 95.87           H  
ATOM   2773 HG12 VAL B  74      -2.608   6.737  15.738  1.00 95.87           H  
ATOM   2774 HG13 VAL B  74      -3.030   7.796  17.109  1.00 95.87           H  
ATOM   2775  CG2 VAL B  74      -5.186   6.232  14.964  1.00 95.87           C  
ATOM   2776 HG21 VAL B  74      -5.367   7.132  14.377  1.00 95.87           H  
ATOM   2777 HG22 VAL B  74      -6.106   5.654  15.048  1.00 95.87           H  
ATOM   2778 HG23 VAL B  74      -4.441   5.608  14.470  1.00 95.87           H  
ATOM   2779  N   SER B  75      -2.553   5.069  18.642  1.00 93.42           N  
ATOM   2780  H   SER B  75      -2.232   4.464  17.900  1.00 93.42           H  
ATOM   2781  CA  SER B  75      -1.642   5.319  19.764  1.00 93.42           C  
ATOM   2782  HA  SER B  75      -2.042   6.108  20.401  1.00 93.42           H  
ATOM   2783  C   SER B  75      -0.288   5.759  19.225  1.00 93.42           C  
ATOM   2784  CB  SER B  75      -1.501   4.057  20.618  1.00 93.42           C  
ATOM   2785  HB2 SER B  75      -2.495   3.688  20.867  1.00 93.42           H  
ATOM   2786  HB3 SER B  75      -0.971   3.286  20.058  1.00 93.42           H  
ATOM   2787  O   SER B  75       0.293   5.066  18.396  1.00 93.42           O  
ATOM   2788  OG  SER B  75      -0.813   4.338  21.823  1.00 93.42           O  
ATOM   2789  HG  SER B  75       0.108   4.556  21.659  1.00 93.42           H  
ATOM   2790  N   ASP B  76       0.217   6.914  19.661  1.00 90.41           N  
ATOM   2791  H   ASP B  76      -0.254   7.388  20.418  1.00 90.41           H  
ATOM   2792  CA  ASP B  76       1.524   7.455  19.249  1.00 90.41           C  
ATOM   2793  HA  ASP B  76       1.551   8.491  19.588  1.00 90.41           H  
ATOM   2794  C   ASP B  76       1.734   7.522  17.718  1.00 90.41           C  
ATOM   2795  CB  ASP B  76       2.659   6.729  19.992  1.00 90.41           C  
ATOM   2796  HB2 ASP B  76       2.675   5.680  19.694  1.00 90.41           H  
ATOM   2797  HB3 ASP B  76       3.612   7.176  19.712  1.00 90.41           H  
ATOM   2798  O   ASP B  76       2.816   7.249  17.196  1.00 90.41           O  
ATOM   2799  CG  ASP B  76       2.512   6.837  21.509  1.00 90.41           C  
ATOM   2800  OD1 ASP B  76       2.155   7.944  21.971  1.00 90.41           O  
ATOM   2801  OD2 ASP B  76       2.737   5.808  22.181  1.00 90.41           O  
ATOM   2802  N   ASN B  77       0.687   7.913  16.978  1.00 91.17           N  
ATOM   2803  H   ASN B  77      -0.152   8.145  17.490  1.00 91.17           H  
ATOM   2804  CA  ASN B  77       0.604   7.922  15.506  1.00 91.17           C  
ATOM   2805  HA  ASN B  77      -0.353   8.384  15.265  1.00 91.17           H  
ATOM   2806  C   ASN B  77       0.568   6.540  14.836  1.00 91.17           C  
ATOM   2807  CB  ASN B  77       1.691   8.806  14.858  1.00 91.17           C  
ATOM   2808  HB2 ASN B  77       1.431   8.985  13.815  1.00 91.17           H  
ATOM   2809  HB3 ASN B  77       2.643   8.276  14.868  1.00 91.17           H  
ATOM   2810  O   ASN B  77       0.611   6.472  13.610  1.00 91.17           O  
ATOM   2811  CG  ASN B  77       1.861  10.151  15.517  1.00 91.17           C  
ATOM   2812  ND2 ASN B  77       2.940  10.366  16.225  1.00 91.17           N  
ATOM   2813 HD21 ASN B  77       3.481   9.560  16.502  1.00 91.17           H  
ATOM   2814 HD22 ASN B  77       2.946  11.229  16.749  1.00 91.17           H  
ATOM   2815  OD1 ASN B  77       1.028  11.026  15.424  1.00 91.17           O  
ATOM   2816  N   TYR B  78       0.479   5.441  15.583  1.00 95.40           N  
ATOM   2817  H   TYR B  78       0.477   5.523  16.590  1.00 95.40           H  
ATOM   2818  CA  TYR B  78       0.286   4.108  15.019  1.00 95.40           C  
ATOM   2819  HA  TYR B  78       0.652   4.098  13.993  1.00 95.40           H  
ATOM   2820  C   TYR B  78      -1.194   3.754  14.978  1.00 95.40           C  
ATOM   2821  CB  TYR B  78       1.098   3.054  15.777  1.00 95.40           C  
ATOM   2822  HB2 TYR B  78       0.736   2.067  15.487  1.00 95.40           H  
ATOM   2823  HB3 TYR B  78       0.932   3.150  16.850  1.00 95.40           H  
ATOM   2824  O   TYR B  78      -1.859   3.704  16.009  1.00 95.40           O  
ATOM   2825  CG  TYR B  78       2.581   3.124  15.481  1.00 95.40           C  
ATOM   2826  CD1 TYR B  78       3.154   2.245  14.542  1.00 95.40           C  
ATOM   2827  HD1 TYR B  78       2.540   1.507  14.046  1.00 95.40           H  
ATOM   2828  CD2 TYR B  78       3.384   4.079  16.131  1.00 95.40           C  
ATOM   2829  HD2 TYR B  78       2.944   4.737  16.867  1.00 95.40           H  
ATOM   2830  CE1 TYR B  78       4.527   2.326  14.248  1.00 95.40           C  
ATOM   2831  HE1 TYR B  78       4.977   1.661  13.526  1.00 95.40           H  
ATOM   2832  CE2 TYR B  78       4.758   4.164  15.844  1.00 95.40           C  
ATOM   2833  HE2 TYR B  78       5.362   4.895  16.360  1.00 95.40           H  
ATOM   2834  OH  TYR B  78       6.657   3.359  14.620  1.00 95.40           O  
ATOM   2835  HH  TYR B  78       7.107   3.951  15.226  1.00 95.40           H  
ATOM   2836  CZ  TYR B  78       5.331   3.284  14.902  1.00 95.40           C  
ATOM   2837  N   LEU B  79      -1.686   3.459  13.778  1.00 97.46           N  
ATOM   2838  H   LEU B  79      -1.060   3.528  12.988  1.00 97.46           H  
ATOM   2839  CA  LEU B  79      -2.952   2.788  13.554  1.00 97.46           C  
ATOM   2840  HA  LEU B  79      -3.730   3.299  14.120  1.00 97.46           H  
ATOM   2841  C   LEU B  79      -2.842   1.340  14.037  1.00 97.46           C  
ATOM   2842  CB  LEU B  79      -3.280   2.848  12.053  1.00 97.46           C  
ATOM   2843  HB2 LEU B  79      -3.379   3.885  11.731  1.00 97.46           H  
ATOM   2844  HB3 LEU B  79      -2.451   2.408  11.499  1.00 97.46           H  
ATOM   2845  O   LEU B  79      -2.033   0.565  13.520  1.00 97.46           O  
ATOM   2846  CG  LEU B  79      -4.560   2.096  11.678  1.00 97.46           C  
ATOM   2847  HG  LEU B  79      -4.413   1.047  11.932  1.00 97.46           H  
ATOM   2848  CD1 LEU B  79      -5.809   2.619  12.390  1.00 97.46           C  
ATOM   2849 HD11 LEU B  79      -6.697   2.133  11.985  1.00 97.46           H  
ATOM   2850 HD12 LEU B  79      -5.894   3.697  12.256  1.00 97.46           H  
ATOM   2851 HD13 LEU B  79      -5.758   2.393  13.455  1.00 97.46           H  
ATOM   2852  CD2 LEU B  79      -4.773   2.175  10.172  1.00 97.46           C  
ATOM   2853 HD21 LEU B  79      -5.560   1.469   9.907  1.00 97.46           H  
ATOM   2854 HD22 LEU B  79      -3.860   1.885   9.651  1.00 97.46           H  
ATOM   2855 HD23 LEU B  79      -5.060   3.185   9.880  1.00 97.46           H  
ATOM   2856  N   LEU B  80      -3.687   0.985  14.996  1.00 97.69           N  
ATOM   2857  H   LEU B  80      -4.299   1.698  15.368  1.00 97.69           H  
ATOM   2858  CA  LEU B  80      -3.866  -0.365  15.510  1.00 97.69           C  
ATOM   2859  HA  LEU B  80      -3.071  -1.015  15.146  1.00 97.69           H  
ATOM   2860  C   LEU B  80      -5.205  -0.888  14.997  1.00 97.69           C  
ATOM   2861  CB  LEU B  80      -3.827  -0.335  17.050  1.00 97.69           C  
ATOM   2862  HB2 LEU B  80      -3.870  -1.360  17.418  1.00 97.69           H  
ATOM   2863  HB3 LEU B  80      -4.717   0.184  17.405  1.00 97.69           H  
ATOM   2864  O   LEU B  80      -6.212  -0.197  15.118  1.00 97.69           O  
ATOM   2865  CG  LEU B  80      -2.600   0.370  17.662  1.00 97.69           C  
ATOM   2866  HG  LEU B  80      -2.587   1.418  17.364  1.00 97.69           H  
ATOM   2867  CD1 LEU B  80      -2.685   0.318  19.185  1.00 97.69           C  
ATOM   2868 HD11 LEU B  80      -3.598   0.813  19.516  1.00 97.69           H  
ATOM   2869 HD12 LEU B  80      -2.688  -0.715  19.532  1.00 97.69           H  
ATOM   2870 HD13 LEU B  80      -1.835   0.844  19.620  1.00 97.69           H  
ATOM   2871  CD2 LEU B  80      -1.286  -0.282  17.234  1.00 97.69           C  
ATOM   2872 HD21 LEU B  80      -1.165  -0.174  16.156  1.00 97.69           H  
ATOM   2873 HD22 LEU B  80      -1.297  -1.337  17.509  1.00 97.69           H  
ATOM   2874 HD23 LEU B  80      -0.455   0.223  17.728  1.00 97.69           H  
ATOM   2875  N   VAL B  81      -5.236  -2.089  14.420  1.00 97.69           N  
ATOM   2876  H   VAL B  81      -4.382  -2.625  14.359  1.00 97.69           H  
ATOM   2877  CA  VAL B  81      -6.457  -2.682  13.854  1.00 97.69           C  
ATOM   2878  HA  VAL B  81      -7.325  -2.125  14.206  1.00 97.69           H  
ATOM   2879  C   VAL B  81      -6.605  -4.116  14.341  1.00 97.69           C  
ATOM   2880  CB  VAL B  81      -6.456  -2.611  12.313  1.00 97.69           C  
ATOM   2881  HB  VAL B  81      -5.592  -3.146  11.918  1.00 97.69           H  
ATOM   2882  O   VAL B  81      -5.653  -4.889  14.341  1.00 97.69           O  
ATOM   2883  CG1 VAL B  81      -7.724  -3.217  11.728  1.00 97.69           C  
ATOM   2884 HG11 VAL B  81      -8.574  -2.695  12.166  1.00 97.69           H  
ATOM   2885 HG12 VAL B  81      -7.773  -4.285  11.939  1.00 97.69           H  
ATOM   2886 HG13 VAL B  81      -7.740  -3.088  10.645  1.00 97.69           H  
ATOM   2887  CG2 VAL B  81      -6.416  -1.162  11.824  1.00 97.69           C  
ATOM   2888 HG21 VAL B  81      -6.463  -1.123  10.736  1.00 97.69           H  
ATOM   2889 HG22 VAL B  81      -7.241  -0.591  12.249  1.00 97.69           H  
ATOM   2890 HG23 VAL B  81      -5.471  -0.722  12.145  1.00 97.69           H  
ATOM   2891  N   THR B  82      -7.811  -4.500  14.750  1.00 96.95           N  
ATOM   2892  H   THR B  82      -8.542  -3.803  14.780  1.00 96.95           H  
ATOM   2893  CA  THR B  82      -8.133  -5.867  15.175  1.00 96.95           C  
ATOM   2894  HA  THR B  82      -7.330  -6.546  14.890  1.00 96.95           H  
ATOM   2895  C   THR B  82      -9.409  -6.327  14.489  1.00 96.95           C  
ATOM   2896  CB  THR B  82      -8.285  -5.942  16.699  1.00 96.95           C  
ATOM   2897  HB  THR B  82      -9.107  -5.300  17.017  1.00 96.95           H  
ATOM   2898  O   THR B  82     -10.492  -5.824  14.786  1.00 96.95           O  
ATOM   2899  CG2 THR B  82      -8.542  -7.366  17.192  1.00 96.95           C  
ATOM   2900 HG21 THR B  82      -8.565  -7.368  18.282  1.00 96.95           H  
ATOM   2901 HG22 THR B  82      -9.502  -7.728  16.824  1.00 96.95           H  
ATOM   2902 HG23 THR B  82      -7.746  -8.029  16.852  1.00 96.95           H  
ATOM   2903  OG1 THR B  82      -7.102  -5.500  17.319  1.00 96.95           O  
ATOM   2904  HG1 THR B  82      -6.471  -5.267  16.635  1.00 96.95           H  
ATOM   2905  N   ALA B  83      -9.297  -7.288  13.569  1.00 96.35           N  
ATOM   2906  H   ALA B  83      -8.387  -7.679  13.372  1.00 96.35           H  
ATOM   2907  CA  ALA B  83     -10.469  -7.886  12.931  1.00 96.35           C  
ATOM   2908  HA  ALA B  83     -11.125  -7.088  12.583  1.00 96.35           H  
ATOM   2909  C   ALA B  83     -11.231  -8.772  13.913  1.00 96.35           C  
ATOM   2910  CB  ALA B  83     -10.072  -8.723  11.721  1.00 96.35           C  
ATOM   2911  HB1 ALA B  83      -9.281  -8.209  11.174  1.00 96.35           H  
ATOM   2912  HB2 ALA B  83      -9.721  -9.706  12.036  1.00 96.35           H  
ATOM   2913  HB3 ALA B  83     -10.940  -8.859  11.076  1.00 96.35           H  
ATOM   2914  O   ALA B  83     -10.644  -9.656  14.539  1.00 96.35           O  
ATOM   2915  N   LYS B  84     -12.545  -8.575  13.980  1.00 96.32           N  
ATOM   2916  H   LYS B  84     -12.940  -7.869  13.376  1.00 96.32           H  
ATOM   2917  CA  LYS B  84     -13.471  -9.455  14.697  1.00 96.32           C  
ATOM   2918  HA  LYS B  84     -12.925 -10.081  15.403  1.00 96.32           H  
ATOM   2919  C   LYS B  84     -14.160 -10.412  13.732  1.00 96.32           C  
ATOM   2920  CB  LYS B  84     -14.486  -8.610  15.473  1.00 96.32           C  
ATOM   2921  HB2 LYS B  84     -15.235  -9.275  15.904  1.00 96.32           H  
ATOM   2922  HB3 LYS B  84     -14.989  -7.925  14.790  1.00 96.32           H  
ATOM   2923  O   LYS B  84     -14.255 -11.599  14.019  1.00 96.32           O  
ATOM   2924  CG  LYS B  84     -13.815  -7.818  16.605  1.00 96.32           C  
ATOM   2925  HG2 LYS B  84     -13.065  -7.142  16.195  1.00 96.32           H  
ATOM   2926  HG3 LYS B  84     -13.328  -8.514  17.289  1.00 96.32           H  
ATOM   2927  CD  LYS B  84     -14.859  -7.000  17.370  1.00 96.32           C  
ATOM   2928  HD2 LYS B  84     -15.307  -6.276  16.689  1.00 96.32           H  
ATOM   2929  HD3 LYS B  84     -15.636  -7.665  17.747  1.00 96.32           H  
ATOM   2930  CE  LYS B  84     -14.193  -6.270  18.539  1.00 96.32           C  
ATOM   2931  HE2 LYS B  84     -13.792  -7.009  19.232  1.00 96.32           H  
ATOM   2932  HE3 LYS B  84     -13.352  -5.691  18.156  1.00 96.32           H  
ATOM   2933  NZ  LYS B  84     -15.152  -5.374  19.232  1.00 96.32           N  
ATOM   2934  HZ1 LYS B  84     -15.940  -5.893  19.591  1.00 96.32           H  
ATOM   2935  HZ2 LYS B  84     -14.693  -4.893  19.992  1.00 96.32           H  
ATOM   2936  HZ3 LYS B  84     -15.490  -4.669  18.592  1.00 96.32           H  
ATOM   2937  N   GLU B  85     -14.555  -9.913  12.562  1.00 95.10           N  
ATOM   2938  H   GLU B  85     -14.426  -8.927  12.385  1.00 95.10           H  
ATOM   2939  CA  GLU B  85     -15.051 -10.729  11.457  1.00 95.10           C  
ATOM   2940  HA  GLU B  85     -15.037 -11.779  11.747  1.00 95.10           H  
ATOM   2941  C   GLU B  85     -14.153 -10.571  10.236  1.00 95.10           C  
ATOM   2942  CB  GLU B  85     -16.496 -10.384  11.083  1.00 95.10           C  
ATOM   2943  HB2 GLU B  85     -16.558  -9.345  10.759  1.00 95.10           H  
ATOM   2944  HB3 GLU B  85     -16.762 -11.020  10.238  1.00 95.10           H  
ATOM   2945  O   GLU B  85     -13.749  -9.464   9.886  1.00 95.10           O  
ATOM   2946  CG  GLU B  85     -17.490 -10.634  12.225  1.00 95.10           C  
ATOM   2947  HG2 GLU B  85     -17.274 -11.610  12.661  1.00 95.10           H  
ATOM   2948  HG3 GLU B  85     -17.340  -9.878  12.995  1.00 95.10           H  
ATOM   2949  CD  GLU B  85     -18.960 -10.621  11.766  1.00 95.10           C  
ATOM   2950  OE1 GLU B  85     -19.828 -10.714  12.656  1.00 95.10           O  
ATOM   2951  OE2 GLU B  85     -19.234 -10.620  10.534  1.00 95.10           O  
ATOM   2952  N   PHE B  86     -13.863 -11.690   9.579  1.00 90.64           N  
ATOM   2953  H   PHE B  86     -14.255 -12.561   9.906  1.00 90.64           H  
ATOM   2954  CA  PHE B  86     -13.114 -11.742   8.331  1.00 90.64           C  
ATOM   2955  HA  PHE B  86     -13.190 -10.789   7.808  1.00 90.64           H  
ATOM   2956  C   PHE B  86     -13.729 -12.841   7.470  1.00 90.64           C  
ATOM   2957  CB  PHE B  86     -11.640 -12.017   8.647  1.00 90.64           C  
ATOM   2958  HB2 PHE B  86     -11.548 -13.008   9.091  1.00 90.64           H  
ATOM   2959  HB3 PHE B  86     -11.303 -11.293   9.390  1.00 90.64           H  
ATOM   2960  O   PHE B  86     -13.730 -14.003   7.879  1.00 90.64           O  
ATOM   2961  CG  PHE B  86     -10.725 -11.925   7.446  1.00 90.64           C  
ATOM   2962  CD1 PHE B  86     -10.606 -13.010   6.556  1.00 90.64           C  
ATOM   2963  HD1 PHE B  86     -11.196 -13.904   6.692  1.00 90.64           H  
ATOM   2964  CD2 PHE B  86      -9.985 -10.748   7.224  1.00 90.64           C  
ATOM   2965  HD2 PHE B  86     -10.093  -9.896   7.878  1.00 90.64           H  
ATOM   2966  CE1 PHE B  86      -9.726 -12.926   5.466  1.00 90.64           C  
ATOM   2967  HE1 PHE B  86      -9.650 -13.750   4.772  1.00 90.64           H  
ATOM   2968  CE2 PHE B  86      -9.097 -10.671   6.140  1.00 90.64           C  
ATOM   2969  HE2 PHE B  86      -8.533  -9.765   5.971  1.00 90.64           H  
ATOM   2970  CZ  PHE B  86      -8.955 -11.768   5.273  1.00 90.64           C  
ATOM   2971  HZ  PHE B  86      -8.270 -11.716   4.440  1.00 90.64           H  
ATOM   2972  N   LYS B  87     -14.285 -12.470   6.319  1.00 90.00           N  
ATOM   2973  H   LYS B  87     -14.230 -11.496   6.058  1.00 90.00           H  
ATOM   2974  CA  LYS B  87     -14.958 -13.378   5.388  1.00 90.00           C  
ATOM   2975  HA  LYS B  87     -14.858 -14.410   5.724  1.00 90.00           H  
ATOM   2976  C   LYS B  87     -14.267 -13.265   4.042  1.00 90.00           C  
ATOM   2977  CB  LYS B  87     -16.456 -13.031   5.286  1.00 90.00           C  
ATOM   2978  HB2 LYS B  87     -16.561 -11.986   4.994  1.00 90.00           H  
ATOM   2979  HB3 LYS B  87     -16.914 -13.651   4.516  1.00 90.00           H  
ATOM   2980  O   LYS B  87     -14.289 -12.193   3.441  1.00 90.00           O  
ATOM   2981  CG  LYS B  87     -17.190 -13.266   6.616  1.00 90.00           C  
ATOM   2982  HG2 LYS B  87     -17.145 -14.326   6.868  1.00 90.00           H  
ATOM   2983  HG3 LYS B  87     -16.680 -12.706   7.400  1.00 90.00           H  
ATOM   2984  CD  LYS B  87     -18.657 -12.810   6.590  1.00 90.00           C  
ATOM   2985  HD2 LYS B  87     -19.239 -13.437   5.914  1.00 90.00           H  
ATOM   2986  HD3 LYS B  87     -18.694 -11.774   6.254  1.00 90.00           H  
ATOM   2987  CE  LYS B  87     -19.193 -12.912   8.027  1.00 90.00           C  
ATOM   2988  HE2 LYS B  87     -19.401 -13.953   8.275  1.00 90.00           H  
ATOM   2989  HE3 LYS B  87     -18.401 -12.573   8.694  1.00 90.00           H  
ATOM   2990  NZ  LYS B  87     -20.371 -12.052   8.291  1.00 90.00           N  
ATOM   2991  HZ1 LYS B  87     -21.241 -12.457   7.975  1.00 90.00           H  
ATOM   2992  HZ2 LYS B  87     -20.405 -11.850   9.280  1.00 90.00           H  
ATOM   2993  HZ3 LYS B  87     -20.233 -11.135   7.891  1.00 90.00           H  
ATOM   2994  N   ASP B  88     -13.665 -14.354   3.588  1.00 83.29           N  
ATOM   2995  H   ASP B  88     -13.631 -15.202   4.136  1.00 83.29           H  
ATOM   2996  CA  ASP B  88     -13.148 -14.482   2.237  1.00 83.29           C  
ATOM   2997  HA  ASP B  88     -13.077 -13.490   1.793  1.00 83.29           H  
ATOM   2998  C   ASP B  88     -14.127 -15.299   1.394  1.00 83.29           C  
ATOM   2999  CB  ASP B  88     -11.718 -15.037   2.234  1.00 83.29           C  
ATOM   3000  HB2 ASP B  88     -11.087 -14.369   2.821  1.00 83.29           H  
ATOM   3001  HB3 ASP B  88     -11.351 -15.009   1.208  1.00 83.29           H  
ATOM   3002  O   ASP B  88     -14.374 -16.482   1.611  1.00 83.29           O  
ATOM   3003  CG  ASP B  88     -11.558 -16.462   2.777  1.00 83.29           C  
ATOM   3004  OD1 ASP B  88     -12.286 -16.826   3.729  1.00 83.29           O  
ATOM   3005  OD2 ASP B  88     -10.613 -17.138   2.308  1.00 83.29           O  
ATOM   3006  N   ILE B  89     -14.712 -14.638   0.408  1.00 70.56           N  
ATOM   3007  H   ILE B  89     -14.447 -13.673   0.269  1.00 70.56           H  
ATOM   3008  CA  ILE B  89     -15.460 -15.290  -0.657  1.00 70.56           C  
ATOM   3009  HA  ILE B  89     -15.717 -16.299  -0.338  1.00 70.56           H  
ATOM   3010  C   ILE B  89     -14.470 -15.440  -1.805  1.00 70.56           C  
ATOM   3011  CB  ILE B  89     -16.785 -14.563  -1.013  1.00 70.56           C  
ATOM   3012  HB  ILE B  89     -16.760 -14.281  -2.066  1.00 70.56           H  
ATOM   3013  O   ILE B  89     -14.317 -14.558  -2.658  1.00 70.56           O  
ATOM   3014  CG1 ILE B  89     -17.034 -13.276  -0.189  1.00 70.56           C  
ATOM   3015 HG12 ILE B  89     -17.139 -13.528   0.866  1.00 70.56           H  
ATOM   3016 HG13 ILE B  89     -16.175 -12.615  -0.303  1.00 70.56           H  
ATOM   3017  CG2 ILE B  89     -17.942 -15.567  -0.840  1.00 70.56           C  
ATOM   3018 HG21 ILE B  89     -18.044 -15.841   0.210  1.00 70.56           H  
ATOM   3019 HG22 ILE B  89     -17.740 -16.464  -1.425  1.00 70.56           H  
ATOM   3020 HG23 ILE B  89     -18.878 -15.139  -1.199  1.00 70.56           H  
ATOM   3021  CD1 ILE B  89     -18.262 -12.472  -0.625  1.00 70.56           C  
ATOM   3022 HD11 ILE B  89     -18.287 -11.531  -0.075  1.00 70.56           H  
ATOM   3023 HD12 ILE B  89     -18.205 -12.257  -1.692  1.00 70.56           H  
ATOM   3024 HD13 ILE B  89     -19.177 -13.024  -0.409  1.00 70.56           H  
ATOM   3025  N   SER B  90     -13.723 -16.544  -1.764  1.00 64.33           N  
ATOM   3026  H   SER B  90     -13.896 -17.210  -1.024  1.00 64.33           H  
ATOM   3027  CA  SER B  90     -12.977 -16.997  -2.934  1.00 64.33           C  
ATOM   3028  HA  SER B  90     -12.386 -16.164  -3.314  1.00 64.33           H  
ATOM   3029  C   SER B  90     -13.995 -17.383  -4.006  1.00 64.33           C  
ATOM   3030  CB  SER B  90     -11.998 -18.130  -2.601  1.00 64.33           C  
ATOM   3031  HB2 SER B  90     -11.183 -17.730  -1.999  1.00 64.33           H  
ATOM   3032  HB3 SER B  90     -11.580 -18.518  -3.530  1.00 64.33           H  
ATOM   3033  O   SER B  90     -14.982 -18.062  -3.731  1.00 64.33           O  
ATOM   3034  OG  SER B  90     -12.612 -19.188  -1.894  1.00 64.33           O  
ATOM   3035  HG  SER B  90     -12.523 -19.028  -0.952  1.00 64.33           H  
ATOM   3036  N   SER B  91     -13.826 -16.836  -5.207  1.00 57.87           N  
ATOM   3037  H   SER B  91     -13.003 -16.277  -5.384  1.00 57.87           H  
ATOM   3038  CA  SER B  91     -14.843 -16.940  -6.254  1.00 57.87           C  
ATOM   3039  HA  SER B  91     -15.824 -16.822  -5.793  1.00 57.87           H  
ATOM   3040  C   SER B  91     -14.856 -18.309  -6.940  1.00 57.87           C  
ATOM   3041  CB  SER B  91     -14.682 -15.801  -7.267  1.00 57.87           C  
ATOM   3042  HB2 SER B  91     -15.393 -15.945  -8.081  1.00 57.87           H  
ATOM   3043  HB3 SER B  91     -14.905 -14.852  -6.778  1.00 57.87           H  
ATOM   3044  O   SER B  91     -15.816 -19.065  -6.815  1.00 57.87           O  
ATOM   3045  OG  SER B  91     -13.368 -15.748  -7.795  1.00 57.87           O  
ATOM   3046  HG  SER B  91     -12.783 -15.306  -7.175  1.00 57.87           H  
ATOM   3047  N   SER B  92     -13.820 -18.608  -7.717  1.00 55.51           N  
ATOM   3048  H   SER B  92     -13.089 -17.918  -7.820  1.00 55.51           H  
ATOM   3049  CA  SER B  92     -13.769 -19.736  -8.642  1.00 55.51           C  
ATOM   3050  HA  SER B  92     -14.738 -20.234  -8.653  1.00 55.51           H  
ATOM   3051  C   SER B  92     -12.731 -20.772  -8.218  1.00 55.51           C  
ATOM   3052  CB  SER B  92     -13.505 -19.227 -10.068  1.00 55.51           C  
ATOM   3053  HB2 SER B  92     -13.280 -20.072 -10.719  1.00 55.51           H  
ATOM   3054  HB3 SER B  92     -14.402 -18.731 -10.436  1.00 55.51           H  
ATOM   3055  O   SER B  92     -11.673 -20.437  -7.685  1.00 55.51           O  
ATOM   3056  OG  SER B  92     -12.432 -18.301 -10.099  1.00 55.51           O  
ATOM   3057  HG  SER B  92     -12.181 -18.126 -11.009  1.00 55.51           H  
ATOM   3058  N   GLN B  93     -13.017 -22.046  -8.513  1.00 59.78           N  
ATOM   3059  H   GLN B  93     -13.912 -22.256  -8.930  1.00 59.78           H  
ATOM   3060  CA  GLN B  93     -11.973 -23.066  -8.603  1.00 59.78           C  
ATOM   3061  HA  GLN B  93     -11.491 -23.194  -7.634  1.00 59.78           H  
ATOM   3062  C   GLN B  93     -10.940 -22.576  -9.617  1.00 59.78           C  
ATOM   3063  CB  GLN B  93     -12.558 -24.408  -9.073  1.00 59.78           C  
ATOM   3064  HB2 GLN B  93     -13.198 -24.242  -9.940  1.00 59.78           H  
ATOM   3065  HB3 GLN B  93     -11.735 -25.054  -9.378  1.00 59.78           H  
ATOM   3066  O   GLN B  93     -11.256 -22.430 -10.800  1.00 59.78           O  
ATOM   3067  CG  GLN B  93     -13.348 -25.135  -7.979  1.00 59.78           C  
ATOM   3068  HG2 GLN B  93     -14.186 -24.516  -7.658  1.00 59.78           H  
ATOM   3069  HG3 GLN B  93     -12.695 -25.299  -7.122  1.00 59.78           H  
ATOM   3070  CD  GLN B  93     -13.893 -26.485  -8.443  1.00 59.78           C  
ATOM   3071  NE2 GLN B  93     -14.375 -27.303  -7.534  1.00 59.78           N  
ATOM   3072 HE21 GLN B  93     -14.697 -28.198  -7.876  1.00 59.78           H  
ATOM   3073 HE22 GLN B  93     -14.317 -27.068  -6.554  1.00 59.78           H  
ATOM   3074  OE1 GLN B  93     -13.918 -26.834  -9.612  1.00 59.78           O  
ATOM   3075  N   SER B  94      -9.727 -22.282  -9.157  1.00 65.33           N  
ATOM   3076  H   SER B  94      -9.528 -22.390  -8.173  1.00 65.33           H  
ATOM   3077  CA  SER B  94      -8.648 -21.912 -10.062  1.00 65.33           C  
ATOM   3078  HA  SER B  94      -9.083 -21.463 -10.954  1.00 65.33           H  
ATOM   3079  C   SER B  94      -7.882 -23.150 -10.494  1.00 65.33           C  
ATOM   3080  CB  SER B  94      -7.750 -20.843  -9.461  1.00 65.33           C  
ATOM   3081  HB2 SER B  94      -8.323 -20.206  -8.787  1.00 65.33           H  
ATOM   3082  HB3 SER B  94      -7.384 -20.241 -10.293  1.00 65.33           H  
ATOM   3083  O   SER B  94      -7.656 -24.054  -9.690  1.00 65.33           O  
ATOM   3084  OG  SER B  94      -6.622 -21.365  -8.803  1.00 65.33           O  
ATOM   3085  HG  SER B  94      -6.863 -22.068  -8.195  1.00 65.33           H  
ATOM   3086  N   LYS B  95      -7.475 -23.190 -11.763  1.00 68.51           N  
ATOM   3087  H   LYS B  95      -7.684 -22.410 -12.370  1.00 68.51           H  
ATOM   3088  CA  LYS B  95      -6.590 -24.251 -12.257  1.00 68.51           C  
ATOM   3089  HA  LYS B  95      -6.913 -25.211 -11.855  1.00 68.51           H  
ATOM   3090  C   LYS B  95      -5.150 -24.074 -11.764  1.00 68.51           C  
ATOM   3091  CB  LYS B  95      -6.650 -24.306 -13.787  1.00 68.51           C  
ATOM   3092  HB2 LYS B  95      -5.892 -25.006 -14.138  1.00 68.51           H  
ATOM   3093  HB3 LYS B  95      -6.419 -23.323 -14.198  1.00 68.51           H  
ATOM   3094  O   LYS B  95      -4.441 -25.064 -11.645  1.00 68.51           O  
ATOM   3095  CG  LYS B  95      -8.028 -24.777 -14.273  1.00 68.51           C  
ATOM   3096  HG2 LYS B  95      -8.244 -25.757 -13.846  1.00 68.51           H  
ATOM   3097  HG3 LYS B  95      -8.796 -24.072 -13.953  1.00 68.51           H  
ATOM   3098  CD  LYS B  95      -8.041 -24.874 -15.798  1.00 68.51           C  
ATOM   3099  HD2 LYS B  95      -7.834 -23.888 -16.214  1.00 68.51           H  
ATOM   3100  HD3 LYS B  95      -7.260 -25.565 -16.117  1.00 68.51           H  
ATOM   3101  CE  LYS B  95      -9.404 -25.369 -16.281  1.00 68.51           C  
ATOM   3102  HE2 LYS B  95     -10.168 -24.679 -15.922  1.00 68.51           H  
ATOM   3103  HE3 LYS B  95      -9.596 -26.346 -15.837  1.00 68.51           H  
ATOM   3104  NZ  LYS B  95      -9.430 -25.452 -17.759  1.00 68.51           N  
ATOM   3105  HZ1 LYS B  95      -9.237 -24.542 -18.152  1.00 68.51           H  
ATOM   3106  HZ2 LYS B  95     -10.330 -25.773 -18.085  1.00 68.51           H  
ATOM   3107  HZ3 LYS B  95      -8.713 -26.087 -18.079  1.00 68.51           H  
ATOM   3108  N   ASP B  96      -4.769 -22.839 -11.443  1.00 77.69           N  
ATOM   3109  H   ASP B  96      -5.413 -22.093 -11.662  1.00 77.69           H  
ATOM   3110  CA  ASP B  96      -3.376 -22.449 -11.199  1.00 77.69           C  
ATOM   3111  HA  ASP B  96      -2.702 -23.105 -11.751  1.00 77.69           H  
ATOM   3112  C   ASP B  96      -2.983 -22.501  -9.716  1.00 77.69           C  
ATOM   3113  CB  ASP B  96      -3.169 -21.015 -11.701  1.00 77.69           C  
ATOM   3114  HB2 ASP B  96      -2.143 -20.722 -11.478  1.00 77.69           H  
ATOM   3115  HB3 ASP B  96      -3.829 -20.351 -11.143  1.00 77.69           H  
ATOM   3116  O   ASP B  96      -1.826 -22.729  -9.373  1.00 77.69           O  
ATOM   3117  CG  ASP B  96      -3.415 -20.788 -13.192  1.00 77.69           C  
ATOM   3118  OD1 ASP B  96      -3.877 -21.695 -13.918  1.00 77.69           O  
ATOM   3119  OD2 ASP B  96      -3.199 -19.623 -13.591  1.00 77.69           O  
ATOM   3120  N   PHE B  97      -3.938 -22.276  -8.812  1.00 83.16           N  
ATOM   3121  H   PHE B  97      -4.871 -22.084  -9.146  1.00 83.16           H  
ATOM   3122  CA  PHE B  97      -3.718 -22.272  -7.369  1.00 83.16           C  
ATOM   3123  HA  PHE B  97      -2.680 -22.532  -7.166  1.00 83.16           H  
ATOM   3124  C   PHE B  97      -4.606 -23.309  -6.697  1.00 83.16           C  
ATOM   3125  CB  PHE B  97      -3.959 -20.883  -6.770  1.00 83.16           C  
ATOM   3126  HB2 PHE B  97      -3.758 -20.927  -5.699  1.00 83.16           H  
ATOM   3127  HB3 PHE B  97      -5.009 -20.617  -6.892  1.00 83.16           H  
ATOM   3128  O   PHE B  97      -5.836 -23.259  -6.773  1.00 83.16           O  
ATOM   3129  CG  PHE B  97      -3.104 -19.791  -7.372  1.00 83.16           C  
ATOM   3130  CD1 PHE B  97      -1.794 -19.582  -6.912  1.00 83.16           C  
ATOM   3131  HD1 PHE B  97      -1.387 -20.207  -6.130  1.00 83.16           H  
ATOM   3132  CD2 PHE B  97      -3.597 -19.020  -8.437  1.00 83.16           C  
ATOM   3133  HD2 PHE B  97      -4.568 -19.250  -8.850  1.00 83.16           H  
ATOM   3134  CE1 PHE B  97      -0.993 -18.596  -7.510  1.00 83.16           C  
ATOM   3135  HE1 PHE B  97       0.033 -18.486  -7.193  1.00 83.16           H  
ATOM   3136  CE2 PHE B  97      -2.811 -18.012  -9.018  1.00 83.16           C  
ATOM   3137  HE2 PHE B  97      -3.191 -17.443  -9.854  1.00 83.16           H  
ATOM   3138  CZ  PHE B  97      -1.503 -17.800  -8.552  1.00 83.16           C  
ATOM   3139  HZ  PHE B  97      -0.878 -17.059  -9.028  1.00 83.16           H  
ATOM   3140  N   SER B  98      -3.962 -24.217  -5.973  1.00 83.76           N  
ATOM   3141  H   SER B  98      -2.952 -24.190  -5.985  1.00 83.76           H  
ATOM   3142  CA  SER B  98      -4.643 -25.147  -5.080  1.00 83.76           C  
ATOM   3143  HA  SER B  98      -5.401 -25.680  -5.654  1.00 83.76           H  
ATOM   3144  C   SER B  98      -5.341 -24.410  -3.933  1.00 83.76           C  
ATOM   3145  CB  SER B  98      -3.648 -26.170  -4.522  1.00 83.76           C  
ATOM   3146  HB2 SER B  98      -4.184 -26.904  -3.921  1.00 83.76           H  
ATOM   3147  HB3 SER B  98      -3.159 -26.687  -5.347  1.00 83.76           H  
ATOM   3148  O   SER B  98      -4.897 -23.348  -3.486  1.00 83.76           O  
ATOM   3149  OG  SER B  98      -2.671 -25.532  -3.719  1.00 83.76           O  
ATOM   3150  HG  SER B  98      -2.114 -25.040  -4.326  1.00 83.76           H  
ATOM   3151  N   ASP B  99      -6.373 -25.028  -3.358  1.00 85.82           N  
ATOM   3152  H   ASP B  99      -6.817 -25.790  -3.850  1.00 85.82           H  
ATOM   3153  CA  ASP B  99      -7.052 -24.502  -2.166  1.00 85.82           C  
ATOM   3154  HA  ASP B  99      -7.555 -23.569  -2.418  1.00 85.82           H  
ATOM   3155  C   ASP B  99      -6.080 -24.232  -1.004  1.00 85.82           C  
ATOM   3156  CB  ASP B  99      -8.093 -25.520  -1.677  1.00 85.82           C  
ATOM   3157  HB2 ASP B  99      -8.476 -25.188  -0.712  1.00 85.82           H  
ATOM   3158  HB3 ASP B  99      -7.602 -26.481  -1.523  1.00 85.82           H  
ATOM   3159  O   ASP B  99      -6.274 -23.302  -0.222  1.00 85.82           O  
ATOM   3160  CG  ASP B  99      -9.288 -25.706  -2.611  1.00 85.82           C  
ATOM   3161  OD1 ASP B  99      -9.533 -24.810  -3.443  1.00 85.82           O  
ATOM   3162  OD2 ASP B  99      -9.956 -26.747  -2.435  1.00 85.82           O  
ATOM   3163  N   ALA B 100      -5.019 -25.038  -0.879  1.00 86.56           N  
ATOM   3164  H   ALA B 100      -4.880 -25.743  -1.588  1.00 86.56           H  
ATOM   3165  CA  ALA B 100      -3.984 -24.846   0.133  1.00 86.56           C  
ATOM   3166  HA  ALA B 100      -4.462 -24.741   1.107  1.00 86.56           H  
ATOM   3167  C   ALA B 100      -3.169 -23.565  -0.115  1.00 86.56           C  
ATOM   3168  CB  ALA B 100      -3.092 -26.092   0.165  1.00 86.56           C  
ATOM   3169  HB1 ALA B 100      -2.604 -26.229  -0.800  1.00 86.56           H  
ATOM   3170  HB2 ALA B 100      -2.328 -25.976   0.933  1.00 86.56           H  
ATOM   3171  HB3 ALA B 100      -3.691 -26.974   0.390  1.00 86.56           H  
ATOM   3172  O   ALA B 100      -2.918 -22.812   0.829  1.00 86.56           O  
ATOM   3173  N   GLN B 101      -2.809 -23.287  -1.373  1.00 86.44           N  
ATOM   3174  H   GLN B 101      -3.101 -23.911  -2.111  1.00 86.44           H  
ATOM   3175  CA  GLN B 101      -2.126 -22.048  -1.756  1.00 86.44           C  
ATOM   3176  HA  GLN B 101      -1.250 -21.909  -1.123  1.00 86.44           H  
ATOM   3177  C   GLN B 101      -3.029 -20.831  -1.548  1.00 86.44           C  
ATOM   3178  CB  GLN B 101      -1.665 -22.122  -3.217  1.00 86.44           C  
ATOM   3179  HB2 GLN B 101      -1.394 -21.123  -3.560  1.00 86.44           H  
ATOM   3180  HB3 GLN B 101      -2.492 -22.471  -3.835  1.00 86.44           H  
ATOM   3181  O   GLN B 101      -2.590 -19.856  -0.942  1.00 86.44           O  
ATOM   3182  CG  GLN B 101      -0.441 -23.032  -3.396  1.00 86.44           C  
ATOM   3183  HG2 GLN B 101       0.445 -22.518  -3.023  1.00 86.44           H  
ATOM   3184  HG3 GLN B 101      -0.565 -23.953  -2.826  1.00 86.44           H  
ATOM   3185  CD  GLN B 101      -0.246 -23.410  -4.857  1.00 86.44           C  
ATOM   3186  NE2 GLN B 101       0.921 -23.229  -5.430  1.00 86.44           N  
ATOM   3187 HE21 GLN B 101       1.694 -22.810  -4.934  1.00 86.44           H  
ATOM   3188 HE22 GLN B 101       0.973 -23.480  -6.407  1.00 86.44           H  
ATOM   3189  OE1 GLN B 101      -1.163 -23.909  -5.489  1.00 86.44           O  
ATOM   3190  N   LEU B 102      -4.300 -20.897  -1.956  1.00 88.34           N  
ATOM   3191  H   LEU B 102      -4.600 -21.716  -2.467  1.00 88.34           H  
ATOM   3192  CA  LEU B 102      -5.253 -19.801  -1.753  1.00 88.34           C  
ATOM   3193  HA  LEU B 102      -4.843 -18.893  -2.195  1.00 88.34           H  
ATOM   3194  C   LEU B 102      -5.455 -19.494  -0.264  1.00 88.34           C  
ATOM   3195  CB  LEU B 102      -6.590 -20.132  -2.440  1.00 88.34           C  
ATOM   3196  HB2 LEU B 102      -6.958 -21.082  -2.052  1.00 88.34           H  
ATOM   3197  HB3 LEU B 102      -7.313 -19.361  -2.173  1.00 88.34           H  
ATOM   3198  O   LEU B 102      -5.368 -18.337   0.143  1.00 88.34           O  
ATOM   3199  CG  LEU B 102      -6.523 -20.219  -3.976  1.00 88.34           C  
ATOM   3200  HG  LEU B 102      -5.814 -20.994  -4.269  1.00 88.34           H  
ATOM   3201  CD1 LEU B 102      -7.899 -20.588  -4.527  1.00 88.34           C  
ATOM   3202 HD11 LEU B 102      -8.213 -21.550  -4.122  1.00 88.34           H  
ATOM   3203 HD12 LEU B 102      -8.635 -19.827  -4.268  1.00 88.34           H  
ATOM   3204 HD13 LEU B 102      -7.844 -20.683  -5.611  1.00 88.34           H  
ATOM   3205  CD2 LEU B 102      -6.094 -18.897  -4.615  1.00 88.34           C  
ATOM   3206 HD21 LEU B 102      -6.775 -18.099  -4.318  1.00 88.34           H  
ATOM   3207 HD22 LEU B 102      -6.118 -18.994  -5.700  1.00 88.34           H  
ATOM   3208 HD23 LEU B 102      -5.072 -18.646  -4.331  1.00 88.34           H  
ATOM   3209  N   LYS B 103      -5.622 -20.523   0.579  1.00 88.16           N  
ATOM   3210  H   LYS B 103      -5.702 -21.448   0.183  1.00 88.16           H  
ATOM   3211  CA  LYS B 103      -5.711 -20.353   2.041  1.00 88.16           C  
ATOM   3212  HA  LYS B 103      -6.531 -19.671   2.266  1.00 88.16           H  
ATOM   3213  C   LYS B 103      -4.454 -19.715   2.629  1.00 88.16           C  
ATOM   3214  CB  LYS B 103      -5.972 -21.708   2.712  1.00 88.16           C  
ATOM   3215  HB2 LYS B 103      -5.749 -21.631   3.776  1.00 88.16           H  
ATOM   3216  HB3 LYS B 103      -5.313 -22.459   2.278  1.00 88.16           H  
ATOM   3217  O   LYS B 103      -4.562 -18.877   3.527  1.00 88.16           O  
ATOM   3218  CG  LYS B 103      -7.436 -22.138   2.563  1.00 88.16           C  
ATOM   3219  HG2 LYS B 103      -8.069 -21.457   3.132  1.00 88.16           H  
ATOM   3220  HG3 LYS B 103      -7.733 -22.088   1.515  1.00 88.16           H  
ATOM   3221  CD  LYS B 103      -7.632 -23.569   3.075  1.00 88.16           C  
ATOM   3222  HD2 LYS B 103      -7.387 -23.618   4.136  1.00 88.16           H  
ATOM   3223  HD3 LYS B 103      -6.973 -24.232   2.515  1.00 88.16           H  
ATOM   3224  CE  LYS B 103      -9.087 -23.981   2.846  1.00 88.16           C  
ATOM   3225  HE2 LYS B 103      -9.736 -23.343   3.446  1.00 88.16           H  
ATOM   3226  HE3 LYS B 103      -9.328 -23.796   1.799  1.00 88.16           H  
ATOM   3227  NZ  LYS B 103      -9.316 -25.412   3.162  1.00 88.16           N  
ATOM   3228  HZ1 LYS B 103      -9.110 -25.612   4.130  1.00 88.16           H  
ATOM   3229  HZ2 LYS B 103     -10.277 -25.654   2.965  1.00 88.16           H  
ATOM   3230  HZ3 LYS B 103      -8.738 -25.986   2.565  1.00 88.16           H  
ATOM   3231  N   LEU B 104      -3.269 -20.095   2.146  1.00 90.10           N  
ATOM   3232  H   LEU B 104      -3.245 -20.799   1.422  1.00 90.10           H  
ATOM   3233  CA  LEU B 104      -2.011 -19.494   2.584  1.00 90.10           C  
ATOM   3234  HA  LEU B 104      -1.985 -19.533   3.673  1.00 90.10           H  
ATOM   3235  C   LEU B 104      -1.928 -18.016   2.180  1.00 90.10           C  
ATOM   3236  CB  LEU B 104      -0.830 -20.316   2.039  1.00 90.10           C  
ATOM   3237  HB2 LEU B 104      -0.925 -21.343   2.390  1.00 90.10           H  
ATOM   3238  HB3 LEU B 104      -0.881 -20.331   0.950  1.00 90.10           H  
ATOM   3239  O   LEU B 104      -1.627 -17.181   3.032  1.00 90.10           O  
ATOM   3240  CG  LEU B 104       0.553 -19.771   2.447  1.00 90.10           C  
ATOM   3241  HG  LEU B 104       0.677 -18.760   2.060  1.00 90.10           H  
ATOM   3242  CD1 LEU B 104       0.741 -19.745   3.968  1.00 90.10           C  
ATOM   3243 HD11 LEU B 104       0.562 -20.738   4.381  1.00 90.10           H  
ATOM   3244 HD12 LEU B 104       0.061 -19.020   4.415  1.00 90.10           H  
ATOM   3245 HD13 LEU B 104       1.762 -19.438   4.196  1.00 90.10           H  
ATOM   3246  CD2 LEU B 104       1.645 -20.650   1.842  1.00 90.10           C  
ATOM   3247 HD21 LEU B 104       1.566 -21.670   2.216  1.00 90.10           H  
ATOM   3248 HD22 LEU B 104       1.549 -20.659   0.756  1.00 90.10           H  
ATOM   3249 HD23 LEU B 104       2.627 -20.247   2.092  1.00 90.10           H  
ATOM   3250  N   ILE B 105      -2.256 -17.686   0.929  1.00 89.52           N  
ATOM   3251  H   ILE B 105      -2.500 -18.429   0.290  1.00 89.52           H  
ATOM   3252  CA  ILE B 105      -2.264 -16.311   0.409  1.00 89.52           C  
ATOM   3253  HA  ILE B 105      -1.271 -15.881   0.542  1.00 89.52           H  
ATOM   3254  C   ILE B 105      -3.235 -15.439   1.216  1.00 89.52           C  
ATOM   3255  CB  ILE B 105      -2.587 -16.316  -1.104  1.00 89.52           C  
ATOM   3256  HB  ILE B 105      -3.477 -16.925  -1.266  1.00 89.52           H  
ATOM   3257  O   ILE B 105      -2.836 -14.387   1.720  1.00 89.52           O  
ATOM   3258  CG1 ILE B 105      -1.410 -16.932  -1.899  1.00 89.52           C  
ATOM   3259 HG12 ILE B 105      -1.077 -17.849  -1.412  1.00 89.52           H  
ATOM   3260 HG13 ILE B 105      -0.566 -16.242  -1.895  1.00 89.52           H  
ATOM   3261  CG2 ILE B 105      -2.884 -14.896  -1.618  1.00 89.52           C  
ATOM   3262 HG21 ILE B 105      -3.790 -14.501  -1.156  1.00 89.52           H  
ATOM   3263 HG22 ILE B 105      -2.047 -14.231  -1.406  1.00 89.52           H  
ATOM   3264 HG23 ILE B 105      -3.056 -14.920  -2.694  1.00 89.52           H  
ATOM   3265  CD1 ILE B 105      -1.753 -17.290  -3.351  1.00 89.52           C  
ATOM   3266 HD11 ILE B 105      -0.931 -17.861  -3.784  1.00 89.52           H  
ATOM   3267 HD12 ILE B 105      -2.659 -17.895  -3.386  1.00 89.52           H  
ATOM   3268 HD13 ILE B 105      -1.886 -16.384  -3.941  1.00 89.52           H  
ATOM   3269  N   THR B 106      -4.472 -15.898   1.436  1.00 89.25           N  
ATOM   3270  H   THR B 106      -4.783 -16.725   0.947  1.00 89.25           H  
ATOM   3271  CA  THR B 106      -5.453 -15.178   2.265  1.00 89.25           C  
ATOM   3272  HA  THR B 106      -5.616 -14.191   1.833  1.00 89.25           H  
ATOM   3273  C   THR B 106      -4.950 -14.989   3.696  1.00 89.25           C  
ATOM   3274  CB  THR B 106      -6.804 -15.910   2.296  1.00 89.25           C  
ATOM   3275  HB  THR B 106      -6.678 -16.899   2.735  1.00 89.25           H  
ATOM   3276  O   THR B 106      -5.116 -13.913   4.276  1.00 89.25           O  
ATOM   3277  CG2 THR B 106      -7.850 -15.130   3.090  1.00 89.25           C  
ATOM   3278 HG21 THR B 106      -7.553 -15.044   4.135  1.00 89.25           H  
ATOM   3279 HG22 THR B 106      -7.987 -14.137   2.661  1.00 89.25           H  
ATOM   3280 HG23 THR B 106      -8.800 -15.664   3.060  1.00 89.25           H  
ATOM   3281  OG1 THR B 106      -7.320 -16.040   0.998  1.00 89.25           O  
ATOM   3282  HG1 THR B 106      -8.182 -16.456   1.077  1.00 89.25           H  
ATOM   3283  N   LYS B 107      -4.294 -16.000   4.284  1.00 91.39           N  
ATOM   3284  H   LYS B 107      -4.192 -16.865   3.774  1.00 91.39           H  
ATOM   3285  CA  LYS B 107      -3.722 -15.891   5.633  1.00 91.39           C  
ATOM   3286  HA  LYS B 107      -4.508 -15.539   6.302  1.00 91.39           H  
ATOM   3287  C   LYS B 107      -2.610 -14.842   5.693  1.00 91.39           C  
ATOM   3288  CB  LYS B 107      -3.250 -17.272   6.111  1.00 91.39           C  
ATOM   3289  HB2 LYS B 107      -4.078 -17.975   6.017  1.00 91.39           H  
ATOM   3290  HB3 LYS B 107      -2.430 -17.617   5.482  1.00 91.39           H  
ATOM   3291  O   LYS B 107      -2.597 -14.051   6.634  1.00 91.39           O  
ATOM   3292  CG  LYS B 107      -2.792 -17.246   7.577  1.00 91.39           C  
ATOM   3293  HG2 LYS B 107      -1.944 -16.571   7.685  1.00 91.39           H  
ATOM   3294  HG3 LYS B 107      -3.609 -16.890   8.205  1.00 91.39           H  
ATOM   3295  CD  LYS B 107      -2.368 -18.644   8.039  1.00 91.39           C  
ATOM   3296  HD2 LYS B 107      -3.215 -19.324   7.952  1.00 91.39           H  
ATOM   3297  HD3 LYS B 107      -1.559 -18.997   7.400  1.00 91.39           H  
ATOM   3298  CE  LYS B 107      -1.891 -18.583   9.494  1.00 91.39           C  
ATOM   3299  HE2 LYS B 107      -1.080 -17.857   9.560  1.00 91.39           H  
ATOM   3300  HE3 LYS B 107      -2.710 -18.220  10.116  1.00 91.39           H  
ATOM   3301  NZ  LYS B 107      -1.428 -19.909   9.972  1.00 91.39           N  
ATOM   3302  HZ1 LYS B 107      -0.659 -20.235   9.403  1.00 91.39           H  
ATOM   3303  HZ2 LYS B 107      -2.173 -20.589   9.925  1.00 91.39           H  
ATOM   3304  HZ3 LYS B 107      -1.102 -19.847  10.926  1.00 91.39           H  
ATOM   3305  N   VAL B 108      -1.708 -14.810   4.710  1.00 92.23           N  
ATOM   3306  H   VAL B 108      -1.789 -15.491   3.968  1.00 92.23           H  
ATOM   3307  CA  VAL B 108      -0.643 -13.795   4.613  1.00 92.23           C  
ATOM   3308  HA  VAL B 108      -0.065 -13.792   5.537  1.00 92.23           H  
ATOM   3309  C   VAL B 108      -1.244 -12.399   4.482  1.00 92.23           C  
ATOM   3310  CB  VAL B 108       0.329 -14.107   3.458  1.00 92.23           C  
ATOM   3311  HB  VAL B 108      -0.237 -14.280   2.543  1.00 92.23           H  
ATOM   3312  O   VAL B 108      -0.864 -11.510   5.242  1.00 92.23           O  
ATOM   3313  CG1 VAL B 108       1.325 -12.967   3.208  1.00 92.23           C  
ATOM   3314 HG11 VAL B 108       2.046 -13.268   2.447  1.00 92.23           H  
ATOM   3315 HG12 VAL B 108       0.807 -12.081   2.841  1.00 92.23           H  
ATOM   3316 HG13 VAL B 108       1.858 -12.719   4.126  1.00 92.23           H  
ATOM   3317  CG2 VAL B 108       1.148 -15.365   3.781  1.00 92.23           C  
ATOM   3318 HG21 VAL B 108       1.778 -15.617   2.928  1.00 92.23           H  
ATOM   3319 HG22 VAL B 108       1.781 -15.190   4.651  1.00 92.23           H  
ATOM   3320 HG23 VAL B 108       0.493 -16.212   3.982  1.00 92.23           H  
ATOM   3321  N   PHE B 109      -2.237 -12.226   3.607  1.00 92.46           N  
ATOM   3322  H   PHE B 109      -2.489 -12.992   2.998  1.00 92.46           H  
ATOM   3323  CA  PHE B 109      -2.951 -10.959   3.453  1.00 92.46           C  
ATOM   3324  HA  PHE B 109      -2.242 -10.187   3.155  1.00 92.46           H  
ATOM   3325  C   PHE B 109      -3.591 -10.495   4.768  1.00 92.46           C  
ATOM   3326  CB  PHE B 109      -4.008 -11.100   2.351  1.00 92.46           C  
ATOM   3327  HB2 PHE B 109      -4.627 -11.976   2.542  1.00 92.46           H  
ATOM   3328  HB3 PHE B 109      -3.509 -11.249   1.393  1.00 92.46           H  
ATOM   3329  O   PHE B 109      -3.408  -9.350   5.172  1.00 92.46           O  
ATOM   3330  CG  PHE B 109      -4.899  -9.881   2.263  1.00 92.46           C  
ATOM   3331  CD1 PHE B 109      -6.151  -9.871   2.904  1.00 92.46           C  
ATOM   3332  HD1 PHE B 109      -6.498 -10.760   3.410  1.00 92.46           H  
ATOM   3333  CD2 PHE B 109      -4.420  -8.713   1.652  1.00 92.46           C  
ATOM   3334  HD2 PHE B 109      -3.441  -8.693   1.197  1.00 92.46           H  
ATOM   3335  CE1 PHE B 109      -6.940  -8.707   2.911  1.00 92.46           C  
ATOM   3336  HE1 PHE B 109      -7.898  -8.694   3.410  1.00 92.46           H  
ATOM   3337  CE2 PHE B 109      -5.200  -7.549   1.693  1.00 92.46           C  
ATOM   3338  HE2 PHE B 109      -4.807  -6.625   1.296  1.00 92.46           H  
ATOM   3339  CZ  PHE B 109      -6.464  -7.542   2.295  1.00 92.46           C  
ATOM   3340  HZ  PHE B 109      -7.050  -6.635   2.324  1.00 92.46           H  
ATOM   3341  N   LYS B 110      -4.291 -11.389   5.478  1.00 93.01           N  
ATOM   3342  H   LYS B 110      -4.433 -12.304   5.075  1.00 93.01           H  
ATOM   3343  CA  LYS B 110      -4.919 -11.066   6.766  1.00 93.01           C  
ATOM   3344  HA  LYS B 110      -5.595 -10.224   6.616  1.00 93.01           H  
ATOM   3345  C   LYS B 110      -3.894 -10.617   7.810  1.00 93.01           C  
ATOM   3346  CB  LYS B 110      -5.729 -12.276   7.250  1.00 93.01           C  
ATOM   3347  HB2 LYS B 110      -5.064 -13.125   7.405  1.00 93.01           H  
ATOM   3348  HB3 LYS B 110      -6.453 -12.542   6.479  1.00 93.01           H  
ATOM   3349  O   LYS B 110      -4.134  -9.641   8.513  1.00 93.01           O  
ATOM   3350  CG  LYS B 110      -6.476 -11.966   8.556  1.00 93.01           C  
ATOM   3351  HG2 LYS B 110      -7.087 -11.075   8.418  1.00 93.01           H  
ATOM   3352  HG3 LYS B 110      -5.760 -11.783   9.358  1.00 93.01           H  
ATOM   3353  CD  LYS B 110      -7.375 -13.137   8.955  1.00 93.01           C  
ATOM   3354  HD2 LYS B 110      -8.087 -13.323   8.150  1.00 93.01           H  
ATOM   3355  HD3 LYS B 110      -6.765 -14.027   9.111  1.00 93.01           H  
ATOM   3356  CE  LYS B 110      -8.124 -12.777  10.239  1.00 93.01           C  
ATOM   3357  HE2 LYS B 110      -8.642 -11.832  10.072  1.00 93.01           H  
ATOM   3358  HE3 LYS B 110      -7.398 -12.621  11.037  1.00 93.01           H  
ATOM   3359  NZ  LYS B 110      -9.099 -13.831  10.609  1.00 93.01           N  
ATOM   3360  HZ1 LYS B 110      -9.762 -13.958   9.858  1.00 93.01           H  
ATOM   3361  HZ2 LYS B 110      -8.632 -14.710  10.778  1.00 93.01           H  
ATOM   3362  HZ3 LYS B 110      -9.612 -13.564  11.438  1.00 93.01           H  
ATOM   3363  N   MET B 111      -2.761 -11.314   7.913  1.00 94.53           N  
ATOM   3364  H   MET B 111      -2.618 -12.093   7.286  1.00 94.53           H  
ATOM   3365  CA  MET B 111      -1.691 -10.942   8.846  1.00 94.53           C  
ATOM   3366  HA  MET B 111      -2.106 -10.856   9.850  1.00 94.53           H  
ATOM   3367  C   MET B 111      -1.091  -9.580   8.495  1.00 94.53           C  
ATOM   3368  CB  MET B 111      -0.588 -12.009   8.855  1.00 94.53           C  
ATOM   3369  HB2 MET B 111      -0.260 -12.195   7.832  1.00 94.53           H  
ATOM   3370  HB3 MET B 111       0.262 -11.633   9.426  1.00 94.53           H  
ATOM   3371  O   MET B 111      -0.885  -8.760   9.386  1.00 94.53           O  
ATOM   3372  CG  MET B 111      -1.053 -13.319   9.501  1.00 94.53           C  
ATOM   3373  HG2 MET B 111      -1.415 -13.091  10.503  1.00 94.53           H  
ATOM   3374  HG3 MET B 111      -1.893 -13.722   8.934  1.00 94.53           H  
ATOM   3375  SD  MET B 111       0.215 -14.614   9.654  1.00 94.53           S  
ATOM   3376  CE  MET B 111       0.715 -14.846   7.926  1.00 94.53           C  
ATOM   3377  HE1 MET B 111      -0.157 -15.092   7.321  1.00 94.53           H  
ATOM   3378  HE2 MET B 111       1.179 -13.934   7.549  1.00 94.53           H  
ATOM   3379  HE3 MET B 111       1.441 -15.657   7.863  1.00 94.53           H  
ATOM   3380  N   ASP B 112      -0.852  -9.315   7.207  1.00 94.51           N  
ATOM   3381  H   ASP B 112      -1.028 -10.027   6.514  1.00 94.51           H  
ATOM   3382  CA  ASP B 112      -0.368  -8.016   6.742  1.00 94.51           C  
ATOM   3383  HA  ASP B 112       0.558  -7.783   7.267  1.00 94.51           H  
ATOM   3384  C   ASP B 112      -1.384  -6.917   7.089  1.00 94.51           C  
ATOM   3385  CB  ASP B 112      -0.044  -8.090   5.240  1.00 94.51           C  
ATOM   3386  HB2 ASP B 112      -0.967  -8.165   4.666  1.00 94.51           H  
ATOM   3387  HB3 ASP B 112       0.541  -8.989   5.050  1.00 94.51           H  
ATOM   3388  O   ASP B 112      -1.041  -5.949   7.766  1.00 94.51           O  
ATOM   3389  CG  ASP B 112       0.762  -6.877   4.765  1.00 94.51           C  
ATOM   3390  OD1 ASP B 112       2.013  -6.962   4.754  1.00 94.51           O  
ATOM   3391  OD2 ASP B 112       0.129  -5.851   4.436  1.00 94.51           O  
ATOM   3392  N   ALA B 113      -2.664  -7.096   6.759  1.00 95.20           N  
ATOM   3393  H   ALA B 113      -2.898  -7.924   6.229  1.00 95.20           H  
ATOM   3394  CA  ALA B 113      -3.736  -6.119   6.974  1.00 95.20           C  
ATOM   3395  HA  ALA B 113      -3.459  -5.203   6.453  1.00 95.20           H  
ATOM   3396  C   ALA B 113      -3.997  -5.745   8.453  1.00 95.20           C  
ATOM   3397  CB  ALA B 113      -4.996  -6.678   6.303  1.00 95.20           C  
ATOM   3398  HB1 ALA B 113      -4.771  -6.988   5.283  1.00 95.20           H  
ATOM   3399  HB2 ALA B 113      -5.372  -7.535   6.862  1.00 95.20           H  
ATOM   3400  HB3 ALA B 113      -5.765  -5.907   6.253  1.00 95.20           H  
ATOM   3401  O   ALA B 113      -4.663  -4.737   8.714  1.00 95.20           O  
ATOM   3402  N   GLN B 114      -3.460  -6.519   9.405  1.00 94.92           N  
ATOM   3403  H   GLN B 114      -2.973  -7.350   9.099  1.00 94.92           H  
ATOM   3404  CA  GLN B 114      -3.571  -6.307  10.856  1.00 94.92           C  
ATOM   3405  HA  GLN B 114      -4.365  -5.589  11.058  1.00 94.92           H  
ATOM   3406  C   GLN B 114      -2.308  -5.734  11.514  1.00 94.92           C  
ATOM   3407  CB  GLN B 114      -3.946  -7.634  11.527  1.00 94.92           C  
ATOM   3408  HB2 GLN B 114      -3.881  -7.520  12.609  1.00 94.92           H  
ATOM   3409  HB3 GLN B 114      -3.248  -8.412  11.219  1.00 94.92           H  
ATOM   3410  O   GLN B 114      -2.346  -5.387  12.693  1.00 94.92           O  
ATOM   3411  CG  GLN B 114      -5.377  -8.048  11.181  1.00 94.92           C  
ATOM   3412  HG2 GLN B 114      -6.050  -7.236  11.460  1.00 94.92           H  
ATOM   3413  HG3 GLN B 114      -5.485  -8.211  10.109  1.00 94.92           H  
ATOM   3414  CD  GLN B 114      -5.814  -9.307  11.915  1.00 94.92           C  
ATOM   3415  NE2 GLN B 114      -7.101  -9.530  12.007  1.00 94.92           N  
ATOM   3416 HE21 GLN B 114      -7.381 -10.277  12.627  1.00 94.92           H  
ATOM   3417 HE22 GLN B 114      -7.733  -8.926  11.500  1.00 94.92           H  
ATOM   3418  OE1 GLN B 114      -5.056 -10.109  12.434  1.00 94.92           O  
ATOM   3419  N   GLN B 115      -1.190  -5.614  10.790  1.00 97.11           N  
ATOM   3420  H   GLN B 115      -1.176  -5.960   9.841  1.00 97.11           H  
ATOM   3421  CA  GLN B 115       0.012  -4.987  11.342  1.00 97.11           C  
ATOM   3422  HA  GLN B 115       0.326  -5.556  12.217  1.00 97.11           H  
ATOM   3423  C   GLN B 115      -0.270  -3.549  11.788  1.00 97.11           C  
ATOM   3424  CB  GLN B 115       1.160  -4.977  10.324  1.00 97.11           C  
ATOM   3425  HB2 GLN B 115       0.819  -4.515   9.397  1.00 97.11           H  
ATOM   3426  HB3 GLN B 115       1.977  -4.376  10.723  1.00 97.11           H  
ATOM   3427  O   GLN B 115      -0.914  -2.781  11.063  1.00 97.11           O  
ATOM   3428  CG  GLN B 115       1.696  -6.381  10.026  1.00 97.11           C  
ATOM   3429  HG2 GLN B 115       0.879  -7.005   9.664  1.00 97.11           H  
ATOM   3430  HG3 GLN B 115       2.091  -6.825  10.940  1.00 97.11           H  
ATOM   3431  CD  GLN B 115       2.792  -6.379   8.968  1.00 97.11           C  
ATOM   3432  NE2 GLN B 115       3.149  -7.529   8.443  1.00 97.11           N  
ATOM   3433 HE21 GLN B 115       3.647  -7.459   7.567  1.00 97.11           H  
ATOM   3434 HE22 GLN B 115       2.648  -8.369   8.695  1.00 97.11           H  
ATOM   3435  OE1 GLN B 115       3.341  -5.363   8.586  1.00 97.11           O  
ATOM   3436  N   SER B 116       0.289  -3.172  12.938  1.00 97.22           N  
ATOM   3437  H   SER B 116       0.706  -3.866  13.542  1.00 97.22           H  
ATOM   3438  CA  SER B 116       0.337  -1.781  13.376  1.00 97.22           C  
ATOM   3439  HA  SER B 116      -0.686  -1.410  13.445  1.00 97.22           H  
ATOM   3440  C   SER B 116       1.120  -0.948  12.369  1.00 97.22           C  
ATOM   3441  CB  SER B 116       0.996  -1.649  14.750  1.00 97.22           C  
ATOM   3442  HB2 SER B 116       0.917  -0.615  15.087  1.00 97.22           H  
ATOM   3443  HB3 SER B 116       2.049  -1.920  14.682  1.00 97.22           H  
ATOM   3444  O   SER B 116       2.224  -1.327  11.966  1.00 97.22           O  
ATOM   3445  OG  SER B 116       0.355  -2.503  15.674  1.00 97.22           O  
ATOM   3446  HG  SER B 116       0.516  -2.175  16.561  1.00 97.22           H  
ATOM   3447  N   ARG B 117       0.564   0.194  11.966  1.00 96.80           N  
ATOM   3448  H   ARG B 117      -0.340   0.444  12.342  1.00 96.80           H  
ATOM   3449  CA  ARG B 117       1.178   1.065  10.957  1.00 96.80           C  
ATOM   3450  HA  ARG B 117       2.208   0.755  10.783  1.00 96.80           H  
ATOM   3451  C   ARG B 117       1.224   2.502  11.437  1.00 96.80           C  
ATOM   3452  CB  ARG B 117       0.416   0.966   9.630  1.00 96.80           C  
ATOM   3453  HB2 ARG B 117      -0.641   1.164   9.807  1.00 96.80           H  
ATOM   3454  HB3 ARG B 117       0.807   1.735   8.964  1.00 96.80           H  
ATOM   3455  O   ARG B 117       0.194   3.057  11.797  1.00 96.80           O  
ATOM   3456  CG  ARG B 117       0.581  -0.395   8.940  1.00 96.80           C  
ATOM   3457  HG2 ARG B 117       0.297  -1.199   9.619  1.00 96.80           H  
ATOM   3458  HG3 ARG B 117       1.626  -0.527   8.659  1.00 96.80           H  
ATOM   3459  CD  ARG B 117      -0.291  -0.460   7.684  1.00 96.80           C  
ATOM   3460  HD2 ARG B 117      -1.341  -0.352   7.955  1.00 96.80           H  
ATOM   3461  HD3 ARG B 117      -0.009   0.363   7.027  1.00 96.80           H  
ATOM   3462  NE  ARG B 117      -0.087  -1.690   6.915  1.00 96.80           N  
ATOM   3463  HE  ARG B 117       0.473  -1.618   6.077  1.00 96.80           H  
ATOM   3464  NH1 ARG B 117      -1.333  -3.168   8.184  1.00 96.80           N  
ATOM   3465 HH11 ARG B 117      -1.337  -2.566   8.995  1.00 96.80           H  
ATOM   3466 HH12 ARG B 117      -1.557  -4.145   8.300  1.00 96.80           H  
ATOM   3467  NH2 ARG B 117      -0.438  -3.809   6.261  1.00 96.80           N  
ATOM   3468 HH21 ARG B 117       0.099  -3.727   5.410  1.00 96.80           H  
ATOM   3469 HH22 ARG B 117      -0.719  -4.754   6.478  1.00 96.80           H  
ATOM   3470  CZ  ARG B 117      -0.624  -2.869   7.131  1.00 96.80           C  
ATOM   3471  N   ARG B 118       2.402   3.119  11.401  1.00 95.55           N  
ATOM   3472  H   ARG B 118       3.187   2.604  11.030  1.00 95.55           H  
ATOM   3473  CA  ARG B 118       2.559   4.560  11.591  1.00 95.55           C  
ATOM   3474  HA  ARG B 118       2.121   4.837  12.550  1.00 95.55           H  
ATOM   3475  C   ARG B 118       1.807   5.294  10.485  1.00 95.55           C  
ATOM   3476  CB  ARG B 118       4.049   4.916  11.611  1.00 95.55           C  
ATOM   3477  HB2 ARG B 118       4.506   4.658  10.656  1.00 95.55           H  
ATOM   3478  HB3 ARG B 118       4.535   4.335  12.395  1.00 95.55           H  
ATOM   3479  O   ARG B 118       1.949   4.937   9.318  1.00 95.55           O  
ATOM   3480  CG  ARG B 118       4.264   6.407  11.894  1.00 95.55           C  
ATOM   3481  HG2 ARG B 118       3.637   6.715  12.731  1.00 95.55           H  
ATOM   3482  HG3 ARG B 118       3.987   6.985  11.013  1.00 95.55           H  
ATOM   3483  CD  ARG B 118       5.729   6.677  12.251  1.00 95.55           C  
ATOM   3484  HD2 ARG B 118       5.955   6.181  13.195  1.00 95.55           H  
ATOM   3485  HD3 ARG B 118       6.376   6.248  11.486  1.00 95.55           H  
ATOM   3486  NE  ARG B 118       5.964   8.126  12.394  1.00 95.55           N  
ATOM   3487  HE  ARG B 118       5.638   8.557  13.248  1.00 95.55           H  
ATOM   3488  NH1 ARG B 118       6.674   8.493  10.253  1.00 95.55           N  
ATOM   3489 HH11 ARG B 118       6.280   8.998   9.472  1.00 95.55           H  
ATOM   3490 HH12 ARG B 118       6.634   7.497  10.091  1.00 95.55           H  
ATOM   3491  NH2 ARG B 118       6.045  10.219  11.498  1.00 95.55           N  
ATOM   3492 HH21 ARG B 118       5.511  10.576  12.277  1.00 95.55           H  
ATOM   3493 HH22 ARG B 118       5.870  10.647  10.600  1.00 95.55           H  
ATOM   3494  CZ  ARG B 118       6.247   8.939  11.396  1.00 95.55           C  
ATOM   3495  N   ILE B 119       1.022   6.290  10.865  1.00 96.15           N  
ATOM   3496  H   ILE B 119       0.957   6.490  11.853  1.00 96.15           H  
ATOM   3497  CA  ILE B 119       0.266   7.150   9.965  1.00 96.15           C  
ATOM   3498  HA  ILE B 119       0.092   6.628   9.024  1.00 96.15           H  
ATOM   3499  C   ILE B 119       1.105   8.389   9.694  1.00 96.15           C  
ATOM   3500  CB  ILE B 119      -1.097   7.545  10.572  1.00 96.15           C  
ATOM   3501  HB  ILE B 119      -0.902   8.164  11.448  1.00 96.15           H  
ATOM   3502  O   ILE B 119       1.478   9.107  10.621  1.00 96.15           O  
ATOM   3503  CG1 ILE B 119      -1.938   6.330  11.025  1.00 96.15           C  
ATOM   3504 HG12 ILE B 119      -1.310   5.582  11.510  1.00 96.15           H  
ATOM   3505 HG13 ILE B 119      -2.421   5.865  10.166  1.00 96.15           H  
ATOM   3506  CG2 ILE B 119      -1.892   8.383   9.548  1.00 96.15           C  
ATOM   3507 HG21 ILE B 119      -2.014   7.823   8.620  1.00 96.15           H  
ATOM   3508 HG22 ILE B 119      -1.367   9.314   9.331  1.00 96.15           H  
ATOM   3509 HG23 ILE B 119      -2.878   8.643   9.934  1.00 96.15           H  
ATOM   3510  CD1 ILE B 119      -3.003   6.746  12.045  1.00 96.15           C  
ATOM   3511 HD11 ILE B 119      -3.553   5.872  12.393  1.00 96.15           H  
ATOM   3512 HD12 ILE B 119      -3.710   7.451  11.608  1.00 96.15           H  
ATOM   3513 HD13 ILE B 119      -2.521   7.201  12.911  1.00 96.15           H  
ATOM   3514  N   ASP B 120       1.359   8.647   8.421  1.00 95.35           N  
ATOM   3515  H   ASP B 120       1.104   7.963   7.723  1.00 95.35           H  
ATOM   3516  CA  ASP B 120       1.963   9.876   7.949  1.00 95.35           C  
ATOM   3517  HA  ASP B 120       2.156  10.514   8.811  1.00 95.35           H  
ATOM   3518  C   ASP B 120       0.989  10.633   7.053  1.00 95.35           C  
ATOM   3519  CB  ASP B 120       3.281   9.565   7.228  1.00 95.35           C  
ATOM   3520  HB2 ASP B 120       3.632  10.477   6.746  1.00 95.35           H  
ATOM   3521  HB3 ASP B 120       3.098   8.810   6.464  1.00 95.35           H  
ATOM   3522  O   ASP B 120       0.512  10.095   6.055  1.00 95.35           O  
ATOM   3523  CG  ASP B 120       4.380   9.061   8.155  1.00 95.35           C  
ATOM   3524  OD1 ASP B 120       4.759   9.825   9.065  1.00 95.35           O  
ATOM   3525  OD2 ASP B 120       4.955   7.969   7.972  1.00 95.35           O  
ATOM   3526  N   ILE B 121       0.691  11.885   7.395  1.00 94.55           N  
ATOM   3527  H   ILE B 121       1.122  12.287   8.215  1.00 94.55           H  
ATOM   3528  CA  ILE B 121      -0.126  12.748   6.536  1.00 94.55           C  
ATOM   3529  HA  ILE B 121      -0.923  12.151   6.092  1.00 94.55           H  
ATOM   3530  C   ILE B 121       0.769  13.259   5.408  1.00 94.55           C  
ATOM   3531  CB  ILE B 121      -0.791  13.891   7.335  1.00 94.55           C  
ATOM   3532  HB  ILE B 121      -0.009  14.533   7.741  1.00 94.55           H  
ATOM   3533  O   ILE B 121       1.738  13.970   5.665  1.00 94.55           O  
ATOM   3534  CG1 ILE B 121      -1.623  13.328   8.513  1.00 94.55           C  
ATOM   3535 HG12 ILE B 121      -2.431  12.707   8.126  1.00 94.55           H  
ATOM   3536 HG13 ILE B 121      -0.988  12.702   9.141  1.00 94.55           H  
ATOM   3537  CG2 ILE B 121      -1.674  14.729   6.390  1.00 94.55           C  
ATOM   3538 HG21 ILE B 121      -2.117  15.570   6.924  1.00 94.55           H  
ATOM   3539 HG22 ILE B 121      -1.077  15.149   5.580  1.00 94.55           H  
ATOM   3540 HG23 ILE B 121      -2.467  14.117   5.962  1.00 94.55           H  
ATOM   3541  CD1 ILE B 121      -2.220  14.400   9.430  1.00 94.55           C  
ATOM   3542 HD11 ILE B 121      -2.638  13.920  10.315  1.00 94.55           H  
ATOM   3543 HD12 ILE B 121      -3.012  14.946   8.918  1.00 94.55           H  
ATOM   3544 HD13 ILE B 121      -1.440  15.093   9.746  1.00 94.55           H  
ATOM   3545  N   VAL B 122       0.462  12.875   4.168  1.00 95.42           N  
ATOM   3546  H   VAL B 122      -0.356  12.297   4.031  1.00 95.42           H  
ATOM   3547  CA  VAL B 122       1.192  13.333   2.974  1.00 95.42           C  
ATOM   3548  HA  VAL B 122       2.226  13.549   3.241  1.00 95.42           H  
ATOM   3549  C   VAL B 122       0.578  14.630   2.450  1.00 95.42           C  
ATOM   3550  CB  VAL B 122       1.194  12.243   1.884  1.00 95.42           C  
ATOM   3551  HB  VAL B 122       0.163  12.012   1.616  1.00 95.42           H  
ATOM   3552  O   VAL B 122       1.299  15.554   2.084  1.00 95.42           O  
ATOM   3553  CG1 VAL B 122       1.924  12.695   0.614  1.00 95.42           C  
ATOM   3554 HG11 VAL B 122       2.948  12.983   0.853  1.00 95.42           H  
ATOM   3555 HG12 VAL B 122       1.407  13.540   0.158  1.00 95.42           H  
ATOM   3556 HG13 VAL B 122       1.935  11.879  -0.108  1.00 95.42           H  
ATOM   3557  CG2 VAL B 122       1.855  10.948   2.371  1.00 95.42           C  
ATOM   3558 HG21 VAL B 122       1.814  10.194   1.585  1.00 95.42           H  
ATOM   3559 HG22 VAL B 122       1.330  10.560   3.244  1.00 95.42           H  
ATOM   3560 HG23 VAL B 122       2.895  11.142   2.634  1.00 95.42           H  
ATOM   3561  N   ASN B 123      -0.755  14.695   2.414  1.00 93.77           N  
ATOM   3562  H   ASN B 123      -1.270  13.894   2.751  1.00 93.77           H  
ATOM   3563  CA  ASN B 123      -1.561  15.878   2.110  1.00 93.77           C  
ATOM   3564  HA  ASN B 123      -1.159  16.729   2.659  1.00 93.77           H  
ATOM   3565  C   ASN B 123      -3.007  15.647   2.607  1.00 93.77           C  
ATOM   3566  CB  ASN B 123      -1.476  16.181   0.596  1.00 93.77           C  
ATOM   3567  HB2 ASN B 123      -0.438  16.389   0.338  1.00 93.77           H  
ATOM   3568  HB3 ASN B 123      -2.046  17.081   0.366  1.00 93.77           H  
ATOM   3569  O   ASN B 123      -3.283  14.640   3.257  1.00 93.77           O  
ATOM   3570  CG  ASN B 123      -1.993  15.059  -0.287  1.00 93.77           C  
ATOM   3571  ND2 ASN B 123      -1.241  14.643  -1.278  1.00 93.77           N  
ATOM   3572 HD21 ASN B 123      -0.346  15.071  -1.470  1.00 93.77           H  
ATOM   3573 HD22 ASN B 123      -1.611  13.904  -1.858  1.00 93.77           H  
ATOM   3574  OD1 ASN B 123      -3.083  14.546  -0.103  1.00 93.77           O  
ATOM   3575  N   ASP B 124      -3.939  16.552   2.297  1.00 93.04           N  
ATOM   3576  H   ASP B 124      -3.680  17.364   1.755  1.00 93.04           H  
ATOM   3577  CA  ASP B 124      -5.328  16.466   2.777  1.00 93.04           C  
ATOM   3578  HA  ASP B 124      -5.319  16.470   3.867  1.00 93.04           H  
ATOM   3579  C   ASP B 124      -6.073  15.189   2.336  1.00 93.04           C  
ATOM   3580  CB  ASP B 124      -6.094  17.711   2.306  1.00 93.04           C  
ATOM   3581  HB2 ASP B 124      -5.551  18.607   2.607  1.00 93.04           H  
ATOM   3582  HB3 ASP B 124      -6.172  17.704   1.219  1.00 93.04           H  
ATOM   3583  O   ASP B 124      -6.958  14.700   3.040  1.00 93.04           O  
ATOM   3584  CG  ASP B 124      -7.491  17.740   2.933  1.00 93.04           C  
ATOM   3585  OD1 ASP B 124      -7.565  17.918   4.167  1.00 93.04           O  
ATOM   3586  OD2 ASP B 124      -8.478  17.470   2.211  1.00 93.04           O  
ATOM   3587  N   GLN B 125      -5.716  14.619   1.186  1.00 95.78           N  
ATOM   3588  H   GLN B 125      -4.943  15.019   0.674  1.00 95.78           H  
ATOM   3589  CA  GLN B 125      -6.374  13.448   0.601  1.00 95.78           C  
ATOM   3590  HA  GLN B 125      -7.271  13.204   1.169  1.00 95.78           H  
ATOM   3591  C   GLN B 125      -5.510  12.189   0.641  1.00 95.78           C  
ATOM   3592  CB  GLN B 125      -6.798  13.782  -0.836  1.00 95.78           C  
ATOM   3593  HB2 GLN B 125      -7.033  12.868  -1.382  1.00 95.78           H  
ATOM   3594  HB3 GLN B 125      -5.963  14.263  -1.344  1.00 95.78           H  
ATOM   3595  O   GLN B 125      -5.915  11.175   0.089  1.00 95.78           O  
ATOM   3596  CG  GLN B 125      -8.042  14.683  -0.880  1.00 95.78           C  
ATOM   3597  HG2 GLN B 125      -8.899  14.138  -0.483  1.00 95.78           H  
ATOM   3598  HG3 GLN B 125      -7.883  15.577  -0.277  1.00 95.78           H  
ATOM   3599  CD  GLN B 125      -8.344  15.124  -2.306  1.00 95.78           C  
ATOM   3600  NE2 GLN B 125      -9.583  15.172  -2.743  1.00 95.78           N  
ATOM   3601 HE21 GLN B 125     -10.353  14.698  -2.292  1.00 95.78           H  
ATOM   3602 HE22 GLN B 125      -9.692  15.376  -3.726  1.00 95.78           H  
ATOM   3603  OE1 GLN B 125      -7.446  15.484  -3.044  1.00 95.78           O  
ATOM   3604  N   THR B 126      -4.327  12.229   1.262  1.00 96.71           N  
ATOM   3605  H   THR B 126      -4.057  13.084   1.726  1.00 96.71           H  
ATOM   3606  CA  THR B 126      -3.341  11.146   1.160  1.00 96.71           C  
ATOM   3607  HA  THR B 126      -3.841  10.233   0.838  1.00 96.71           H  
ATOM   3608  C   THR B 126      -2.664  10.880   2.499  1.00 96.71           C  
ATOM   3609  CB  THR B 126      -2.276  11.472   0.105  1.00 96.71           C  
ATOM   3610  HB  THR B 126      -1.674  12.310   0.457  1.00 96.71           H  
ATOM   3611  O   THR B 126      -2.025  11.761   3.078  1.00 96.71           O  
ATOM   3612  CG2 THR B 126      -1.361  10.291  -0.189  1.00 96.71           C  
ATOM   3613 HG21 THR B 126      -0.560  10.637  -0.843  1.00 96.71           H  
ATOM   3614 HG22 THR B 126      -1.937   9.517  -0.695  1.00 96.71           H  
ATOM   3615 HG23 THR B 126      -0.918   9.892   0.723  1.00 96.71           H  
ATOM   3616  OG1 THR B 126      -2.864  11.833  -1.124  1.00 96.71           O  
ATOM   3617  HG1 THR B 126      -3.401  12.607  -0.943  1.00 96.71           H  
ATOM   3618  N   LEU B 127      -2.737   9.631   2.954  1.00 97.03           N  
ATOM   3619  H   LEU B 127      -3.242   8.959   2.393  1.00 97.03           H  
ATOM   3620  CA  LEU B 127      -1.988   9.119   4.098  1.00 97.03           C  
ATOM   3621  HA  LEU B 127      -1.409   9.927   4.546  1.00 97.03           H  
ATOM   3622  C   LEU B 127      -1.014   8.044   3.626  1.00 97.03           C  
ATOM   3623  CB  LEU B 127      -2.930   8.543   5.168  1.00 97.03           C  
ATOM   3624  HB2 LEU B 127      -2.333   8.262   6.036  1.00 97.03           H  
ATOM   3625  HB3 LEU B 127      -3.381   7.633   4.772  1.00 97.03           H  
ATOM   3626  O   LEU B 127      -1.365   7.204   2.804  1.00 97.03           O  
ATOM   3627  CG  LEU B 127      -4.060   9.478   5.622  1.00 97.03           C  
ATOM   3628  HG  LEU B 127      -4.660   9.766   4.759  1.00 97.03           H  
ATOM   3629  CD1 LEU B 127      -4.962   8.741   6.611  1.00 97.03           C  
ATOM   3630 HD11 LEU B 127      -5.770   9.402   6.924  1.00 97.03           H  
ATOM   3631 HD12 LEU B 127      -5.404   7.876   6.115  1.00 97.03           H  
ATOM   3632 HD13 LEU B 127      -4.387   8.418   7.479  1.00 97.03           H  
ATOM   3633  CD2 LEU B 127      -3.532  10.744   6.292  1.00 97.03           C  
ATOM   3634 HD21 LEU B 127      -2.969  11.331   5.566  1.00 97.03           H  
ATOM   3635 HD22 LEU B 127      -4.370  11.356   6.624  1.00 97.03           H  
ATOM   3636 HD23 LEU B 127      -2.889  10.489   7.134  1.00 97.03           H  
ATOM   3637  N   LEU B 128       0.180   8.011   4.199  1.00 97.67           N  
ATOM   3638  H   LEU B 128       0.401   8.727   4.877  1.00 97.67           H  
ATOM   3639  CA  LEU B 128       1.080   6.872   4.097  1.00 97.67           C  
ATOM   3640  HA  LEU B 128       0.769   6.230   3.273  1.00 97.67           H  
ATOM   3641  C   LEU B 128       0.988   6.067   5.392  1.00 97.67           C  
ATOM   3642  CB  LEU B 128       2.493   7.377   3.790  1.00 97.67           C  
ATOM   3643  HB2 LEU B 128       2.476   7.949   2.862  1.00 97.67           H  
ATOM   3644  HB3 LEU B 128       2.794   8.064   4.581  1.00 97.67           H  
ATOM   3645  O   LEU B 128       1.193   6.597   6.482  1.00 97.67           O  
ATOM   3646  CG  LEU B 128       3.533   6.252   3.674  1.00 97.67           C  
ATOM   3647  HG  LEU B 128       3.394   5.510   4.461  1.00 97.67           H  
ATOM   3648  CD1 LEU B 128       3.428   5.570   2.311  1.00 97.67           C  
ATOM   3649 HD11 LEU B 128       2.469   5.061   2.216  1.00 97.67           H  
ATOM   3650 HD12 LEU B 128       3.524   6.304   1.511  1.00 97.67           H  
ATOM   3651 HD13 LEU B 128       4.226   4.834   2.205  1.00 97.67           H  
ATOM   3652  CD2 LEU B 128       4.929   6.840   3.824  1.00 97.67           C  
ATOM   3653 HD21 LEU B 128       5.042   7.253   4.826  1.00 97.67           H  
ATOM   3654 HD22 LEU B 128       5.048   7.630   3.082  1.00 97.67           H  
ATOM   3655 HD23 LEU B 128       5.679   6.063   3.672  1.00 97.67           H  
ATOM   3656  N   LEU B 129       0.693   4.778   5.273  1.00 97.44           N  
ATOM   3657  H   LEU B 129       0.513   4.407   4.351  1.00 97.44           H  
ATOM   3658  CA  LEU B 129       0.722   3.848   6.391  1.00 97.44           C  
ATOM   3659  HA  LEU B 129       0.744   4.399   7.331  1.00 97.44           H  
ATOM   3660  C   LEU B 129       1.988   3.002   6.305  1.00 97.44           C  
ATOM   3661  CB  LEU B 129      -0.539   2.977   6.384  1.00 97.44           C  
ATOM   3662  HB2 LEU B 129      -0.538   2.349   5.493  1.00 97.44           H  
ATOM   3663  HB3 LEU B 129      -0.481   2.342   7.268  1.00 97.44           H  
ATOM   3664  O   LEU B 129       2.144   2.253   5.345  1.00 97.44           O  
ATOM   3665  CG  LEU B 129      -1.883   3.712   6.461  1.00 97.44           C  
ATOM   3666  HG  LEU B 129      -2.057   4.276   5.545  1.00 97.44           H  
ATOM   3667  CD1 LEU B 129      -2.977   2.653   6.624  1.00 97.44           C  
ATOM   3668 HD11 LEU B 129      -3.926   3.144   6.838  1.00 97.44           H  
ATOM   3669 HD12 LEU B 129      -2.745   1.987   7.455  1.00 97.44           H  
ATOM   3670 HD13 LEU B 129      -3.066   2.077   5.703  1.00 97.44           H  
ATOM   3671  CD2 LEU B 129      -1.959   4.663   7.654  1.00 97.44           C  
ATOM   3672 HD21 LEU B 129      -1.721   4.133   8.577  1.00 97.44           H  
ATOM   3673 HD22 LEU B 129      -1.255   5.483   7.511  1.00 97.44           H  
ATOM   3674 HD23 LEU B 129      -2.959   5.090   7.723  1.00 97.44           H  
ATOM   3675  N   THR B 130       2.864   3.080   7.307  1.00 96.57           N  
ATOM   3676  H   THR B 130       2.668   3.736   8.049  1.00 96.57           H  
ATOM   3677  CA  THR B 130       4.135   2.336   7.340  1.00 96.57           C  
ATOM   3678  HA  THR B 130       4.226   1.736   6.435  1.00 96.57           H  
ATOM   3679  C   THR B 130       4.182   1.393   8.535  1.00 96.57           C  
ATOM   3680  CB  THR B 130       5.345   3.282   7.361  1.00 96.57           C  
ATOM   3681  HB  THR B 130       5.372   3.831   8.302  1.00 96.57           H  
ATOM   3682  O   THR B 130       4.108   1.819   9.683  1.00 96.57           O  
ATOM   3683  CG2 THR B 130       6.663   2.528   7.175  1.00 96.57           C  
ATOM   3684 HG21 THR B 130       7.479   3.245   7.080  1.00 96.57           H  
ATOM   3685 HG22 THR B 130       6.857   1.894   8.040  1.00 96.57           H  
ATOM   3686 HG23 THR B 130       6.620   1.915   6.274  1.00 96.57           H  
ATOM   3687  OG1 THR B 130       5.271   4.203   6.299  1.00 96.57           O  
ATOM   3688  HG1 THR B 130       4.686   4.917   6.562  1.00 96.57           H  
ATOM   3689  N   SER B 131       4.304   0.098   8.280  1.00 95.55           N  
ATOM   3690  H   SER B 131       4.411  -0.179   7.315  1.00 95.55           H  
ATOM   3691  CA  SER B 131       4.459  -0.932   9.310  1.00 95.55           C  
ATOM   3692  HA  SER B 131       3.741  -0.745  10.108  1.00 95.55           H  
ATOM   3693  C   SER B 131       5.860  -0.923   9.933  1.00 95.55           C  
ATOM   3694  CB  SER B 131       4.150  -2.305   8.719  1.00 95.55           C  
ATOM   3695  HB2 SER B 131       3.150  -2.320   8.286  1.00 95.55           H  
ATOM   3696  HB3 SER B 131       4.212  -3.065   9.498  1.00 95.55           H  
ATOM   3697  O   SER B 131       6.801  -0.332   9.399  1.00 95.55           O  
ATOM   3698  OG  SER B 131       5.108  -2.569   7.728  1.00 95.55           O  
ATOM   3699  HG  SER B 131       4.929  -2.026   6.956  1.00 95.55           H  
ATOM   3700  N   LEU B 132       6.016  -1.622  11.060  1.00 92.85           N  
ATOM   3701  H   LEU B 132       5.203  -2.064  11.465  1.00 92.85           H  
ATOM   3702  CA  LEU B 132       7.300  -1.735  11.766  1.00 92.85           C  
ATOM   3703  HA  LEU B 132       7.660  -0.733  12.004  1.00 92.85           H  
ATOM   3704  C   LEU B 132       8.413  -2.389  10.928  1.00 92.85           C  
ATOM   3705  CB  LEU B 132       7.094  -2.526  13.071  1.00 92.85           C  
ATOM   3706  HB2 LEU B 132       8.071  -2.712  13.518  1.00 92.85           H  
ATOM   3707  HB3 LEU B 132       6.657  -3.494  12.825  1.00 92.85           H  
ATOM   3708  O   LEU B 132       9.583  -2.124  11.177  1.00 92.85           O  
ATOM   3709  CG  LEU B 132       6.212  -1.829  14.122  1.00 92.85           C  
ATOM   3710  HG  LEU B 132       5.235  -1.607  13.692  1.00 92.85           H  
ATOM   3711  CD1 LEU B 132       6.011  -2.765  15.314  1.00 92.85           C  
ATOM   3712 HD11 LEU B 132       6.972  -2.998  15.773  1.00 92.85           H  
ATOM   3713 HD12 LEU B 132       5.535  -3.688  14.985  1.00 92.85           H  
ATOM   3714 HD13 LEU B 132       5.369  -2.286  16.054  1.00 92.85           H  
ATOM   3715  CD2 LEU B 132       6.837  -0.530  14.636  1.00 92.85           C  
ATOM   3716 HD21 LEU B 132       7.829  -0.726  15.043  1.00 92.85           H  
ATOM   3717 HD22 LEU B 132       6.209  -0.103  15.418  1.00 92.85           H  
ATOM   3718 HD23 LEU B 132       6.918   0.201  13.832  1.00 92.85           H  
ATOM   3719  N   ASN B 133       8.064  -3.208   9.930  1.00 92.22           N  
ATOM   3720  H   ASN B 133       7.081  -3.317   9.724  1.00 92.22           H  
ATOM   3721  CA  ASN B 133       9.020  -3.840   9.012  1.00 92.22           C  
ATOM   3722  HA  ASN B 133       9.996  -3.858   9.497  1.00 92.22           H  
ATOM   3723  C   ASN B 133       9.231  -3.037   7.711  1.00 92.22           C  
ATOM   3724  CB  ASN B 133       8.607  -5.306   8.777  1.00 92.22           C  
ATOM   3725  HB2 ASN B 133       8.517  -5.807   9.741  1.00 92.22           H  
ATOM   3726  HB3 ASN B 133       9.385  -5.810   8.205  1.00 92.22           H  
ATOM   3727  O   ASN B 133       9.744  -3.573   6.732  1.00 92.22           O  
ATOM   3728  CG  ASN B 133       7.302  -5.450   8.015  1.00 92.22           C  
ATOM   3729  ND2 ASN B 133       6.574  -6.519   8.217  1.00 92.22           N  
ATOM   3730 HD21 ASN B 133       5.636  -6.449   7.850  1.00 92.22           H  
ATOM   3731 HD22 ASN B 133       6.872  -7.237   8.861  1.00 92.22           H  
ATOM   3732  OD1 ASN B 133       6.895  -4.605   7.246  1.00 92.22           O  
ATOM   3733  N   HIS B 134       8.824  -1.762   7.695  1.00 92.12           N  
ATOM   3734  H   HIS B 134       8.391  -1.403   8.534  1.00 92.12           H  
ATOM   3735  CA  HIS B 134       8.924  -0.840   6.559  1.00 92.12           C  
ATOM   3736  HA  HIS B 134       8.545   0.115   6.924  1.00 92.12           H  
ATOM   3737  C   HIS B 134       8.042  -1.172   5.345  1.00 92.12           C  
ATOM   3738  CB  HIS B 134      10.391  -0.609   6.173  1.00 92.12           C  
ATOM   3739  HB2 HIS B 134      10.437   0.230   5.479  1.00 92.12           H  
ATOM   3740  HB3 HIS B 134      10.774  -1.487   5.652  1.00 92.12           H  
ATOM   3741  O   HIS B 134       8.117  -0.474   4.327  1.00 92.12           O  
ATOM   3742  CG  HIS B 134      11.286  -0.313   7.344  1.00 92.12           C  
ATOM   3743  CD2 HIS B 134      12.277  -1.119   7.832  1.00 92.12           C  
ATOM   3744  HD2 HIS B 134      12.560  -2.083   7.435  1.00 92.12           H  
ATOM   3745  ND1 HIS B 134      11.222   0.793   8.157  1.00 92.12           N  
ATOM   3746  HD1 HIS B 134      10.551   1.545   8.082  1.00 92.12           H  
ATOM   3747  CE1 HIS B 134      12.156   0.659   9.111  1.00 92.12           C  
ATOM   3748  HE1 HIS B 134      12.331   1.361   9.913  1.00 92.12           H  
ATOM   3749  NE2 HIS B 134      12.846  -0.478   8.939  1.00 92.12           N  
ATOM   3750  N   GLY B 135       7.154  -2.164   5.460  1.00 95.24           N  
ATOM   3751  H   GLY B 135       7.183  -2.756   6.279  1.00 95.24           H  
ATOM   3752  CA  GLY B 135       6.033  -2.339   4.547  1.00 95.24           C  
ATOM   3753  HA2 GLY B 135       6.410  -2.553   3.547  1.00 95.24           H  
ATOM   3754  HA3 GLY B 135       5.435  -3.192   4.869  1.00 95.24           H  
ATOM   3755  C   GLY B 135       5.151  -1.093   4.562  1.00 95.24           C  
ATOM   3756  O   GLY B 135       4.716  -0.694   5.644  1.00 95.24           O  
ATOM   3757  N   SER B 136       4.882  -0.472   3.414  1.00 97.61           N  
ATOM   3758  H   SER B 136       5.238  -0.839   2.543  1.00 97.61           H  
ATOM   3759  CA  SER B 136       4.035   0.720   3.342  1.00 97.61           C  
ATOM   3760  HA  SER B 136       3.552   0.829   4.313  1.00 97.61           H  
ATOM   3761  C   SER B 136       2.901   0.584   2.332  1.00 97.61           C  
ATOM   3762  CB  SER B 136       4.859   1.991   3.122  1.00 97.61           C  
ATOM   3763  HB2 SER B 136       5.620   2.070   3.899  1.00 97.61           H  
ATOM   3764  HB3 SER B 136       4.198   2.854   3.200  1.00 97.61           H  
ATOM   3765  O   SER B 136       2.929  -0.276   1.456  1.00 97.61           O  
ATOM   3766  OG  SER B 136       5.471   1.979   1.853  1.00 97.61           O  
ATOM   3767  HG  SER B 136       6.409   1.810   1.973  1.00 97.61           H  
ATOM   3768  N   SER B 137       1.868   1.403   2.512  1.00 98.31           N  
ATOM   3769  H   SER B 137       1.895   2.030   3.303  1.00 98.31           H  
ATOM   3770  CA  SER B 137       0.759   1.568   1.575  1.00 98.31           C  
ATOM   3771  HA  SER B 137       1.109   1.377   0.560  1.00 98.31           H  
ATOM   3772  C   SER B 137       0.235   2.988   1.673  1.00 98.31           C  
ATOM   3773  CB  SER B 137      -0.386   0.606   1.900  1.00 98.31           C  
ATOM   3774  HB2 SER B 137       0.011  -0.407   1.969  1.00 98.31           H  
ATOM   3775  HB3 SER B 137      -0.814   0.870   2.867  1.00 98.31           H  
ATOM   3776  O   SER B 137       0.115   3.528   2.775  1.00 98.31           O  
ATOM   3777  OG  SER B 137      -1.409   0.631   0.915  1.00 98.31           O  
ATOM   3778  HG  SER B 137      -1.671   1.533   0.716  1.00 98.31           H  
ATOM   3779  N   VAL B 138      -0.152   3.562   0.542  1.00 98.42           N  
ATOM   3780  H   VAL B 138       0.005   3.086  -0.334  1.00 98.42           H  
ATOM   3781  CA  VAL B 138      -0.907   4.812   0.526  1.00 98.42           C  
ATOM   3782  HA  VAL B 138      -0.594   5.421   1.375  1.00 98.42           H  
ATOM   3783  C   VAL B 138      -2.386   4.520   0.695  1.00 98.42           C  
ATOM   3784  CB  VAL B 138      -0.610   5.624  -0.736  1.00 98.42           C  
ATOM   3785  HB  VAL B 138      -0.652   4.976  -1.612  1.00 98.42           H  
ATOM   3786  O   VAL B 138      -2.914   3.575   0.109  1.00 98.42           O  
ATOM   3787  CG1 VAL B 138      -1.553   6.810  -0.942  1.00 98.42           C  
ATOM   3788 HG11 VAL B 138      -1.629   7.385  -0.019  1.00 98.42           H  
ATOM   3789 HG12 VAL B 138      -2.542   6.456  -1.231  1.00 98.42           H  
ATOM   3790 HG13 VAL B 138      -1.176   7.451  -1.739  1.00 98.42           H  
ATOM   3791  CG2 VAL B 138       0.792   6.198  -0.590  1.00 98.42           C  
ATOM   3792 HG21 VAL B 138       0.806   6.994   0.154  1.00 98.42           H  
ATOM   3793 HG22 VAL B 138       1.484   5.414  -0.282  1.00 98.42           H  
ATOM   3794 HG23 VAL B 138       1.083   6.589  -1.565  1.00 98.42           H  
ATOM   3795  N   LEU B 139      -3.035   5.339   1.515  1.00 98.35           N  
ATOM   3796  H   LEU B 139      -2.495   6.075   1.948  1.00 98.35           H  
ATOM   3797  CA  LEU B 139      -4.472   5.529   1.502  1.00 98.35           C  
ATOM   3798  HA  LEU B 139      -4.938   4.742   0.909  1.00 98.35           H  
ATOM   3799  C   LEU B 139      -4.778   6.872   0.846  1.00 98.35           C  
ATOM   3800  CB  LEU B 139      -5.048   5.497   2.923  1.00 98.35           C  
ATOM   3801  HB2 LEU B 139      -4.604   6.309   3.500  1.00 98.35           H  
ATOM   3802  HB3 LEU B 139      -6.113   5.711   2.834  1.00 98.35           H  
ATOM   3803  O   LEU B 139      -4.143   7.874   1.180  1.00 98.35           O  
ATOM   3804  CG  LEU B 139      -4.876   4.188   3.708  1.00 98.35           C  
ATOM   3805  HG  LEU B 139      -3.829   4.065   3.984  1.00 98.35           H  
ATOM   3806  CD1 LEU B 139      -5.712   4.260   4.988  1.00 98.35           C  
ATOM   3807 HD11 LEU B 139      -5.336   5.063   5.622  1.00 98.35           H  
ATOM   3808 HD12 LEU B 139      -5.663   3.311   5.522  1.00 98.35           H  
ATOM   3809 HD13 LEU B 139      -6.754   4.460   4.740  1.00 98.35           H  
ATOM   3810  CD2 LEU B 139      -5.313   2.956   2.924  1.00 98.35           C  
ATOM   3811 HD21 LEU B 139      -5.378   2.085   3.576  1.00 98.35           H  
ATOM   3812 HD22 LEU B 139      -6.274   3.132   2.440  1.00 98.35           H  
ATOM   3813 HD23 LEU B 139      -4.547   2.757   2.174  1.00 98.35           H  
ATOM   3814  N   PHE B 140      -5.771   6.900  -0.031  1.00 98.25           N  
ATOM   3815  H   PHE B 140      -6.245   6.038  -0.261  1.00 98.25           H  
ATOM   3816  CA  PHE B 140      -6.276   8.116  -0.650  1.00 98.25           C  
ATOM   3817  HA  PHE B 140      -5.790   8.961  -0.163  1.00 98.25           H  
ATOM   3818  C   PHE B 140      -7.781   8.275  -0.431  1.00 98.25           C  
ATOM   3819  CB  PHE B 140      -5.878   8.163  -2.126  1.00 98.25           C  
ATOM   3820  HB2 PHE B 140      -4.790   8.182  -2.188  1.00 98.25           H  
ATOM   3821  HB3 PHE B 140      -6.240   9.094  -2.563  1.00 98.25           H  
ATOM   3822  O   PHE B 140      -8.477   7.317  -0.094  1.00 98.25           O  
ATOM   3823  CG  PHE B 140      -6.395   7.002  -2.949  1.00 98.25           C  
ATOM   3824  CD1 PHE B 140      -5.558   5.903  -3.220  1.00 98.25           C  
ATOM   3825  HD1 PHE B 140      -4.547   5.880  -2.840  1.00 98.25           H  
ATOM   3826  CD2 PHE B 140      -7.700   7.033  -3.472  1.00 98.25           C  
ATOM   3827  HD2 PHE B 140      -8.342   7.882  -3.295  1.00 98.25           H  
ATOM   3828  CE1 PHE B 140      -6.012   4.856  -4.039  1.00 98.25           C  
ATOM   3829  HE1 PHE B 140      -5.340   4.057  -4.316  1.00 98.25           H  
ATOM   3830  CE2 PHE B 140      -8.159   5.973  -4.274  1.00 98.25           C  
ATOM   3831  HE2 PHE B 140      -9.151   6.016  -4.699  1.00 98.25           H  
ATOM   3832  CZ  PHE B 140      -7.314   4.890  -4.564  1.00 98.25           C  
ATOM   3833  HZ  PHE B 140      -7.652   4.107  -5.227  1.00 98.25           H  
ATOM   3834  N   SER B 141      -8.285   9.491  -0.590  1.00 96.76           N  
ATOM   3835  H   SER B 141      -7.655  10.241  -0.841  1.00 96.76           H  
ATOM   3836  CA  SER B 141      -9.707   9.816  -0.479  1.00 96.76           C  
ATOM   3837  HA  SER B 141     -10.310   8.913  -0.572  1.00 96.76           H  
ATOM   3838  C   SER B 141     -10.107  10.791  -1.579  1.00 96.76           C  
ATOM   3839  CB  SER B 141      -9.993  10.462   0.878  1.00 96.76           C  
ATOM   3840  HB2 SER B 141      -9.647   9.814   1.682  1.00 96.76           H  
ATOM   3841  HB3 SER B 141     -11.068  10.613   0.978  1.00 96.76           H  
ATOM   3842  O   SER B 141      -9.355  11.735  -1.825  1.00 96.76           O  
ATOM   3843  OG  SER B 141      -9.330  11.717   0.940  1.00 96.76           O  
ATOM   3844  HG  SER B 141      -9.212  11.983   0.025  1.00 96.76           H  
ATOM   3845  N   ASN B 142     -11.302  10.624  -2.139  1.00 87.02           N  
ATOM   3846  H   ASN B 142     -11.882   9.855  -1.836  1.00 87.02           H  
ATOM   3847  CA  ASN B 142     -11.856  11.538  -3.143  1.00 87.02           C  
ATOM   3848  HA  ASN B 142     -11.041  11.893  -3.773  1.00 87.02           H  
ATOM   3849  C   ASN B 142     -12.450  12.800  -2.505  1.00 87.02           C  
ATOM   3850  CB  ASN B 142     -12.847  10.771  -4.043  1.00 87.02           C  
ATOM   3851  HB2 ASN B 142     -13.688  10.435  -3.436  1.00 87.02           H  
ATOM   3852  HB3 ASN B 142     -13.223  11.464  -4.795  1.00 87.02           H  
ATOM   3853  O   ASN B 142     -12.982  12.699  -1.374  1.00 87.02           O  
ATOM   3854  CG  ASN B 142     -12.250   9.573  -4.772  1.00 87.02           C  
ATOM   3855  ND2 ASN B 142     -13.074   8.777  -5.410  1.00 87.02           N  
ATOM   3856 HD21 ASN B 142     -14.054   9.008  -5.480  1.00 87.02           H  
ATOM   3857 HD22 ASN B 142     -12.627   8.001  -5.879  1.00 87.02           H  
ATOM   3858  OD1 ASN B 142     -11.064   9.297  -4.775  1.00 87.02           O  
ATOM   3859  OXT ASN B 142     -12.326  13.859  -3.151  1.00 87.02           O  
TER    3860      ASN B 142                                                       
END   
